# Supplementary material for: Predicting the structural basis of targeted protein degradation by integrating molecular dynamics simulations with structural mass spectrometry
Source: Nat Commun. 2022 Oct 6;13:5884. doi: 10.1038/s41467-022-33575-4 (PMC9537307; doi:10.1038/s41467-022-33575-4)
Supplement: Supplementary file 4 — Supplementary Dataset 2 [file 41467_2022_33575_MOESM4_ESM.xlsx]

## Sheet: Table S1A Ubi-quitination data
Supplementary Data 2: Peptides and sites identified from ubiquitin-enriched sample from Hela cells.
	Ubiquitination site information																																							Statistical testing results
																																								Differences in ubiquitination
	Identifiers								Identification/quantification reliability																												Annotation			Pairwise comparisons (t-test)
									PROTAC_MG132_R1			PROTAC_MG132_R2			PROTAC_MG132_R3			PROTAC_R1			PROTAC_R2			PROTAC_R3			Vehicle_R1			Vehicle_R2			Vehicle_R3				Pathways		Gene Ontology	PROTAC - Vehicle						PROTAC_MG132 - Vehicle
Ubiquitination Site Index	Unique ubiquitination site identifier	UniProt entry	Gene name	Full set of gene names	Protein description	Ubiquitinated amino acid	Ubiquitination site position (UniProt coordinates)	Peptide sequence with ubiquitination	MS/MS count	Missed cleavages	Class 1 site	MS/MS count	Missed cleavages	Class 1 site	MS/MS count	Missed cleavages	Class 1 site	MS/MS count	Missed cleavages	Class 1 site	MS/MS count	Missed cleavages	Class 1 site	MS/MS count	Missed cleavages	Class 1 site	MS/MS count	Missed cleavages	Class 1 site	MS/MS count	Missed cleavages	Class 1 site	MS/MS count	Missed cleavages	Class 1 site	Number of datapoints	Member of KEGG human pathways	Member of pathways from MSigDB	Associated with GO terms	Log2 fold change	average_expression	t-statistic	p-value (uncorrected)	p-value (corrected)	Log-odds score	Log2 fold change	average_expression	t-statistic	p-value (uncorrected)
A0A024R571_EHD1_K234	A0A024R571_EHD1_K234	A0A024R571	EHD1	EHD1;EHD3	EH domain-containing protein 1	K	234	VVLNK(ub)ADQIETQQLMR	1	1	FALSE	2	1	TRUE	1	1	TRUE			FALSE			FALSE			FALSE			FALSE			FALSE			FALSE	3	Endocytosis	HALLMARK_COMPLEMENT;WP_INSULIN_SIGNALING;KEGG_ENDOCYTOSIS;REACTOME_FACTORS_INVOLVED_IN_MEGAKARYOCYTE_DEVELOPMENT_AND_PLATELET_PRODUCTION;REACTOME_HEMOSTASIS	membrane;plasma membrane;cellular_component;cellular anatomical entity;adenyl ribonucleotide binding;binding;nucleoside phosphate binding;purine nucleotide binding;small molecule binding;purine ribonucleoside triphosphate binding;organic cyclic compound binding;carbohydrate derivative binding;ATP binding;nucleotide binding;heterocyclic compound binding;ribonucleotide binding;adenyl nucleotide bin…	0.0420423	19.4919	0.195685	0.849335	0.969776	-6.35159	3.04523	20.9935	9.49465	1.81871e-05
A0A024R571_EHD1_K313	A0A024R571_EHD1_K313	A0A024R571	EHD1	EHD1;EHD3;EHD4	EH domain-containing protein 1	K	313	LNDLIK(ub)R			FALSE			FALSE			FALSE	0	1	FALSE	0	1	FALSE			FALSE	1	1	TRUE	1	1	TRUE			FALSE	4	Endocytosis	HALLMARK_COMPLEMENT;WP_INSULIN_SIGNALING;KEGG_ENDOCYTOSIS;REACTOME_FACTORS_INVOLVED_IN_MEGAKARYOCYTE_DEVELOPMENT_AND_PLATELET_PRODUCTION;REACTOME_HEMOSTASIS	membrane;plasma membrane;cellular_component;cellular anatomical entity;adenyl ribonucleotide binding;binding;nucleoside phosphate binding;purine nucleotide binding;small molecule binding;purine ribonucleoside triphosphate binding;organic cyclic compound binding;carbohydrate derivative binding;ATP binding;nucleotide binding;heterocyclic compound binding;ribonucleotide binding;adenyl nucleotide bin…	-0.20314	20.5381	-0.251507	0.807243	0.96068	-6.33816	-0.325882	20.4767	-0.509231	0.625398
A0A024R571_EHD1_K342	A0A024R571_EHD1_K342	A0A024R571	EHD1	EHD1	EH domain-containing protein 1	K	342	K(ub)KELVNNLGEIYQK			FALSE			FALSE			FALSE	1	2	FALSE	2	2	FALSE	0	2	FALSE	2	2	FALSE			FALSE	0	2	FALSE	5	Endocytosis	HALLMARK_COMPLEMENT;WP_INSULIN_SIGNALING;KEGG_ENDOCYTOSIS;REACTOME_FACTORS_INVOLVED_IN_MEGAKARYOCYTE_DEVELOPMENT_AND_PLATELET_PRODUCTION;REACTOME_HEMOSTASIS	membrane;plasma membrane;cellular_component;cellular anatomical entity;adenyl ribonucleotide binding;binding;nucleoside phosphate binding;purine nucleotide binding;small molecule binding;purine ribonucleoside triphosphate binding;organic cyclic compound binding;carbohydrate derivative binding;ATP binding;nucleotide binding;heterocyclic compound binding;ribonucleotide binding;adenyl nucleotide bin…	1.16788	21.2241	1.83668	0.100459	0.642927	-4.83625	-0.384335	20.448	-0.785291	0.456647
A0A024R7P0_RFXANK_K132	A0A024R7P0_RFXANK_K132	A0A024R7P0	RFXANK	RFXANK	DNA-binding protein RFXANK	K	132	FLLEWGADPHILAK(ub)ER			FALSE			FALSE	1	1	TRUE			FALSE			FALSE			FALSE			FALSE			FALSE			FALSE	1	Tuberculosis;Primary immunodeficiency;Antigen processing and presentation	PID_HDAC_CLASSII_PATHWAY;KEGG_PRIMARY_IMMUNODEFICIENCY;KEGG_ANTIGEN_PROCESSING_AND_PRESENTATION	cellular anatomical entity;nucleoplasm;cellular_component;cytosol	-0.0538028	19.4168	-0.259507	0.80126	0.960046	-6.33597	0.736611	19.812	1.76569	0.118417
A0A024R7P0_RFXANK_K214	A0A024R7P0_RFXANK_K214	A0A024R7P0	RFXANK	RFXANK	DNA-binding protein RFXANK	K	214	K(ub)VQQVIENHILK	0	1	FALSE	1	1	TRUE	1	1	TRUE			FALSE			FALSE			FALSE			FALSE			FALSE			FALSE	3	Tuberculosis;Primary immunodeficiency;Antigen processing and presentation	PID_HDAC_CLASSII_PATHWAY;KEGG_PRIMARY_IMMUNODEFICIENCY;KEGG_ANTIGEN_PROCESSING_AND_PRESENTATION	cellular anatomical entity;nucleoplasm;cellular_component;cytosol	0.565472	19.4977	2.62649	0.0282084	0.514159	-3.64798	3.00268	20.7163	9.33571	2.04789e-05
A0A024RA52_PSMA2_K171	A0A024RA52_PSMA2_K171	A0A024RA52	PSMA2	PSMA2	Proteasome subunit alpha type	K	171	NYVNGK(ub)TFLEK	1	1	TRUE			FALSE	1	1	TRUE	0	1	FALSE	1	1	TRUE	1	1	TRUE			FALSE			FALSE	1	1	TRUE	6	Pathways of neurodegeneration - multiple diseases;Amyotrophic lateral sclerosis;Alzheimer disease;Proteasome;Prion disease;Huntington disease;Parkinson disease;Spinocerebellar ataxia	REACTOME_SIGNALING_BY_THE_B_CELL_RECEPTOR_BCR;REACTOME_MITOTIC_METAPHASE_AND_ANAPHASE;REACTOME_CROSS_PRESENTATION_OF_SOLUBLE_EXOGENOUS_ANTIGENS_ENDOSOMES;REACTOME_AUF1_HNRNP_D0_BINDS_AND_DESTABILIZES_MRNA;REACTOME_S_PHASE;REACTOME_INTRACELLULAR_SIGNALING_BY_SECOND_MESSENGERS;REACTOME_DEVELOPMENTAL_BIOLOGY;REACTOME_DEGRADATION_OF_AXIN;REACTOME_SIGNALING_BY_ROBO_RECEPTORS;REACTOME_M_PHASE;REACTOME_…	membrane-bounded organelle;intracellular organelle;nucleus;intracellular anatomical structure;cellular_component;organelle;cellular anatomical entity;intracellular membrane-bounded organelle;cytoplasm;organic substance catabolic process;macromolecule metabolic process;biological_process;cellular catabolic process;nitrogen compound metabolic process;protein metabolic process;proteolysis involved i…	0.533124	20.3254	0.972369	0.357036	0.812969	-5.88705	2.80318	21.1802	5.7844	0.000923913
A0A024RA52_PSMA2_K171;K176	A0A024RA52_PSMA2_K171;K176	A0A024RA52	PSMA2	PSMA2	Proteasome subunit alpha type	K;K	171;176	NYVNGK(ub)TFLEK(ub)R			FALSE	1	2	FALSE			FALSE			FALSE			FALSE			FALSE			FALSE			FALSE			FALSE	1	Pathways of neurodegeneration - multiple diseases;Amyotrophic lateral sclerosis;Alzheimer disease;Proteasome;Prion disease;Huntington disease;Parkinson disease;Spinocerebellar ataxia	REACTOME_SIGNALING_BY_THE_B_CELL_RECEPTOR_BCR;REACTOME_MITOTIC_METAPHASE_AND_ANAPHASE;REACTOME_CROSS_PRESENTATION_OF_SOLUBLE_EXOGENOUS_ANTIGENS_ENDOSOMES;REACTOME_AUF1_HNRNP_D0_BINDS_AND_DESTABILIZES_MRNA;REACTOME_S_PHASE;REACTOME_INTRACELLULAR_SIGNALING_BY_SECOND_MESSENGERS;REACTOME_DEVELOPMENTAL_BIOLOGY;REACTOME_DEGRADATION_OF_AXIN;REACTOME_SIGNALING_BY_ROBO_RECEPTORS;REACTOME_M_PHASE;REACTOME_…	membrane-bounded organelle;intracellular organelle;nucleus;intracellular anatomical structure;cellular_component;organelle;cellular anatomical entity;intracellular membrane-bounded organelle;cytoplasm;organic substance catabolic process;macromolecule metabolic process;biological_process;cellular catabolic process;nitrogen compound metabolic process;protein metabolic process;proteolysis involved i…	0.44644	19.4567	1.8658	0.0959507	0.634175	-4.79481		19.2335
A0A024RA52_PSMA2_K50	A0A024RA52_PSMA2_K50	A0A024RA52	PSMA2	PSMA2	Proteasome subunit alpha type	K	50	AANGVVLATEK(ub)K	1	1	TRUE			FALSE			FALSE			FALSE			FALSE			FALSE	1	1	TRUE	1	1	TRUE	1	1	TRUE	4	Pathways of neurodegeneration - multiple diseases;Amyotrophic lateral sclerosis;Alzheimer disease;Proteasome;Prion disease;Huntington disease;Parkinson disease;Spinocerebellar ataxia	REACTOME_SIGNALING_BY_THE_B_CELL_RECEPTOR_BCR;REACTOME_MITOTIC_METAPHASE_AND_ANAPHASE;REACTOME_CROSS_PRESENTATION_OF_SOLUBLE_EXOGENOUS_ANTIGENS_ENDOSOMES;REACTOME_AUF1_HNRNP_D0_BINDS_AND_DESTABILIZES_MRNA;REACTOME_S_PHASE;REACTOME_INTRACELLULAR_SIGNALING_BY_SECOND_MESSENGERS;REACTOME_DEVELOPMENTAL_BIOLOGY;REACTOME_DEGRADATION_OF_AXIN;REACTOME_SIGNALING_BY_ROBO_RECEPTORS;REACTOME_M_PHASE;REACTOME_…	membrane-bounded organelle;intracellular organelle;nucleus;intracellular anatomical structure;cellular_component;organelle;cellular anatomical entity;intracellular membrane-bounded organelle;cytoplasm;organic substance catabolic process;macromolecule metabolic process;biological_process;cellular catabolic process;nitrogen compound metabolic process;protein metabolic process;proteolysis involved i…	-1.29884	20.2127	-2.67854	0.0259321	0.509437	-3.56707		20.8622
A0A024RA52_PSMA2_K51	A0A024RA52_PSMA2_K51	A0A024RA52	PSMA2	PSMA2	Proteasome subunit alpha type	K	51	AANGVVLATEKK(ub)	0	1	FALSE	0	1	FALSE			FALSE			FALSE	1	1	FALSE	2	1	FALSE			FALSE			FALSE			FALSE	4	Pathways of neurodegeneration - multiple diseases;Amyotrophic lateral sclerosis;Alzheimer disease;Proteasome;Prion disease;Huntington disease;Parkinson disease;Spinocerebellar ataxia	REACTOME_SIGNALING_BY_THE_B_CELL_RECEPTOR_BCR;REACTOME_MITOTIC_METAPHASE_AND_ANAPHASE;REACTOME_CROSS_PRESENTATION_OF_SOLUBLE_EXOGENOUS_ANTIGENS_ENDOSOMES;REACTOME_AUF1_HNRNP_D0_BINDS_AND_DESTABILIZES_MRNA;REACTOME_S_PHASE;REACTOME_INTRACELLULAR_SIGNALING_BY_SECOND_MESSENGERS;REACTOME_DEVELOPMENTAL_BIOLOGY;REACTOME_DEGRADATION_OF_AXIN;REACTOME_SIGNALING_BY_ROBO_RECEPTORS;REACTOME_M_PHASE;REACTOME_…	membrane-bounded organelle;intracellular organelle;nucleus;intracellular anatomical structure;cellular_component;organelle;cellular anatomical entity;intracellular membrane-bounded organelle;cytoplasm;organic substance catabolic process;macromolecule metabolic process;biological_process;cellular catabolic process;nitrogen compound metabolic process;protein metabolic process;proteolysis involved i…	1.11708	19.7752	2.41452	0.039758	0.551565	-3.97584	0.724134	19.5787	1.27458	0.240961
A0A024RA52_PSMA2_K53	A0A024RA52_PSMA2_K53	A0A024RA52	PSMA2	PSMA2	Proteasome subunit alpha type	K	53	QK(ub)SILYDER			FALSE	1	1	TRUE	1	1	TRUE	0	1	FALSE	0	1	FALSE			FALSE	2	1	TRUE			FALSE			FALSE	5	Pathways of neurodegeneration - multiple diseases;Amyotrophic lateral sclerosis;Alzheimer disease;Proteasome;Prion disease;Huntington disease;Parkinson disease;Spinocerebellar ataxia	REACTOME_SIGNALING_BY_THE_B_CELL_RECEPTOR_BCR;REACTOME_MITOTIC_METAPHASE_AND_ANAPHASE;REACTOME_CROSS_PRESENTATION_OF_SOLUBLE_EXOGENOUS_ANTIGENS_ENDOSOMES;REACTOME_AUF1_HNRNP_D0_BINDS_AND_DESTABILIZES_MRNA;REACTOME_S_PHASE;REACTOME_INTRACELLULAR_SIGNALING_BY_SECOND_MESSENGERS;REACTOME_DEVELOPMENTAL_BIOLOGY;REACTOME_DEGRADATION_OF_AXIN;REACTOME_SIGNALING_BY_ROBO_RECEPTORS;REACTOME_M_PHASE;REACTOME_…	membrane-bounded organelle;intracellular organelle;nucleus;intracellular anatomical structure;cellular_component;organelle;cellular anatomical entity;intracellular membrane-bounded organelle;cytoplasm;organic substance catabolic process;macromolecule metabolic process;biological_process;cellular catabolic process;nitrogen compound metabolic process;protein metabolic process;proteolysis involved i…		22.4192						23.6875
A0A024RA52_PSMA2_K64	A0A024RA52_PSMA2_K64	A0A024RA52	PSMA2	PSMA2	Proteasome subunit alpha type	K	64	SVHK(ub)VEPITK	1	1	FALSE	1	1	FALSE	1	1	TRUE	0	1	FALSE	0	1	FALSE	0	1	FALSE	1	1	FALSE			FALSE			FALSE	7	Pathways of neurodegeneration - multiple diseases;Amyotrophic lateral sclerosis;Alzheimer disease;Proteasome;Prion disease;Huntington disease;Parkinson disease;Spinocerebellar ataxia	REACTOME_SIGNALING_BY_THE_B_CELL_RECEPTOR_BCR;REACTOME_MITOTIC_METAPHASE_AND_ANAPHASE;REACTOME_CROSS_PRESENTATION_OF_SOLUBLE_EXOGENOUS_ANTIGENS_ENDOSOMES;REACTOME_AUF1_HNRNP_D0_BINDS_AND_DESTABILIZES_MRNA;REACTOME_S_PHASE;REACTOME_INTRACELLULAR_SIGNALING_BY_SECOND_MESSENGERS;REACTOME_DEVELOPMENTAL_BIOLOGY;REACTOME_DEGRADATION_OF_AXIN;REACTOME_SIGNALING_BY_ROBO_RECEPTORS;REACTOME_M_PHASE;REACTOME_…	membrane-bounded organelle;intracellular organelle;nucleus;intracellular anatomical structure;cellular_component;organelle;cellular anatomical entity;intracellular membrane-bounded organelle;cytoplasm;organic substance catabolic process;macromolecule metabolic process;biological_process;cellular catabolic process;nitrogen compound metabolic process;protein metabolic process;proteolysis involved i…		20.5536						23.934
A0A024RA52_PSMA2_K70	A0A024RA52_PSMA2_K70	A0A024RA52	PSMA2	PSMA2	Proteasome subunit alpha type	K	70	VEPITK(ub)HIGLVYSGMGPDYR	4	1	FALSE	3	1	TRUE	2	1	FALSE	4	1	TRUE	1	1	TRUE	3	1	TRUE	2	1	TRUE	2	1	TRUE	2	1	TRUE	9	Pathways of neurodegeneration - multiple diseases;Amyotrophic lateral sclerosis;Alzheimer disease;Proteasome;Prion disease;Huntington disease;Parkinson disease;Spinocerebellar ataxia	REACTOME_SIGNALING_BY_THE_B_CELL_RECEPTOR_BCR;REACTOME_MITOTIC_METAPHASE_AND_ANAPHASE;REACTOME_CROSS_PRESENTATION_OF_SOLUBLE_EXOGENOUS_ANTIGENS_ENDOSOMES;REACTOME_AUF1_HNRNP_D0_BINDS_AND_DESTABILIZES_MRNA;REACTOME_S_PHASE;REACTOME_INTRACELLULAR_SIGNALING_BY_SECOND_MESSENGERS;REACTOME_DEVELOPMENTAL_BIOLOGY;REACTOME_DEGRADATION_OF_AXIN;REACTOME_SIGNALING_BY_ROBO_RECEPTORS;REACTOME_M_PHASE;REACTOME_…	membrane-bounded organelle;intracellular organelle;nucleus;intracellular anatomical structure;cellular_component;organelle;cellular anatomical entity;intracellular membrane-bounded organelle;cytoplasm;organic substance catabolic process;macromolecule metabolic process;biological_process;cellular catabolic process;nitrogen compound metabolic process;protein metabolic process;proteolysis involved i…	1.28874	24.2414	1.78344	0.110348	0.655412	-4.91331	2.47634	24.8352	4.59326	0.00215943
A0A024RA52_PSMA2_K92	A0A024RA52_PSMA2_K92	A0A024RA52	PSMA2	PSMA2	Proteasome subunit alpha type	K	92	K(ub)LAQQYYLVYQEPIPTAQLVQR	3	1	TRUE	2	1	TRUE	2	1	TRUE	1	1	TRUE	2	1	TRUE	4	1	TRUE	3	1	TRUE	2	1	TRUE	2	1	TRUE	9	Pathways of neurodegeneration - multiple diseases;Amyotrophic lateral sclerosis;Alzheimer disease;Proteasome;Prion disease;Huntington disease;Parkinson disease;Spinocerebellar ataxia	REACTOME_SIGNALING_BY_THE_B_CELL_RECEPTOR_BCR;REACTOME_MITOTIC_METAPHASE_AND_ANAPHASE;REACTOME_CROSS_PRESENTATION_OF_SOLUBLE_EXOGENOUS_ANTIGENS_ENDOSOMES;REACTOME_AUF1_HNRNP_D0_BINDS_AND_DESTABILIZES_MRNA;REACTOME_S_PHASE;REACTOME_INTRACELLULAR_SIGNALING_BY_SECOND_MESSENGERS;REACTOME_DEVELOPMENTAL_BIOLOGY;REACTOME_DEGRADATION_OF_AXIN;REACTOME_SIGNALING_BY_ROBO_RECEPTORS;REACTOME_M_PHASE;REACTOME_…	membrane-bounded organelle;intracellular organelle;nucleus;intracellular anatomical structure;cellular_component;organelle;cellular anatomical entity;intracellular membrane-bounded organelle;cytoplasm;organic substance catabolic process;macromolecule metabolic process;biological_process;cellular catabolic process;nitrogen compound metabolic process;protein metabolic process;proteolysis involved i…	0.363606	23.5225	1.0427	0.3251	0.803219	-5.81856	2.22117	24.4513	8.25781	4.80768e-05
A0A024RAC6_ELOA_K91	A0A024RAC6_ELOA_K91	A0A024RAC6	ELOA	TCEB3	Elongin-A	K	91	NAEPDEQDFEK(ub)SNSR			FALSE			FALSE			FALSE			FALSE			FALSE			FALSE			FALSE	1	1	TRUE			FALSE	1		HALLMARK_DNA_REPAIR;REACTOME_HIV_LIFE_CYCLE;WP_MET_IN_TYPE_1_PAPILLARY_RENAL_CELL_CARCINOMA;REACTOME_HIV_INFECTION;REACTOME_FORMATION_OF_RNA_POL_II_ELONGATION_COMPLEX;REACTOME_TRANSCRIPTION_OF_THE_HIV_GENOME;REACTOME_INFECTIOUS_DISEASE;REACTOME_RNA_POLYMERASE_II_TRANSCRIPTION;REACTOME_HIV_ELONGATION_ARREST_AND_RECOVERY;REACTOME_TRANSCRIPTIONAL_REGULATION_BY_TP53;REACTOME_HIV_TRANSCRIPTION_ELONGAT…	biosynthetic process;metabolic process;cellular metabolic process;nucleobase-containing compound biosynthetic process;primary metabolic process;RNA metabolic process;nucleic acid metabolic process;macromolecule metabolic process;cellular biosynthetic process;transcription elongation from RNA polymerase II promoter;biological_process;nitrogen compound metabolic process;DNA-templated transcription,…	0.238363	19.6136	0.779312	0.456401	0.858546	-6.05475	0.929071	19.959	3.22962	0.0130107
A0A024RCQ8_PPT2_K265	A0A024RCQ8_PPT2_K265	A0A024RCQ8	PPT2	hCG_1999928;PPT2	HCG1999928, isoform CRA_a	K	265	DSFGLK(ub)TLLAR	1	1	TRUE	1	1	TRUE	1	1	TRUE			FALSE			FALSE			FALSE			FALSE			FALSE			FALSE	3	Fatty acid elongation;Lysosome	REACTOME_FATTY_ACYL_COA_BIOSYNTHESIS;REACTOME_FATTY_ACID_METABOLISM;REACTOME_METABOLISM_OF_LIPIDS;KEGG_LYSOSOME;WP_IL18_SIGNALING_PATHWAY	intracellular membrane-bounded organelle;intracellular organelle;membrane-bounded organelle;lytic vacuole;vacuole;lysosome;intracellular anatomical structure;cellular_component;cellular anatomical entity;organelle;palmitoyl-(protein) hydrolase activity;thiolester hydrolase activity;catalytic activity;molecular_function;hydrolase activity;hydrolase activity, acting on ester bonds;palmitoyl hydrola…	0.521312	19.4577	1.66114	0.132096	0.681371	-5.07985	3.08989	20.742	8.16505	5.19618e-05
A0A067XG54_ATP11C_K456	A0A067XG54_ATP11C_K456	A0A067XG54	ATP11C	ATP11C	Phospholipid-transporting ATPase	K	456	GVTQEVDGLSQTDGTLTYFDKVDK(ub)			FALSE			FALSE			FALSE			FALSE			FALSE			FALSE	2	1	FALSE			FALSE			FALSE	1		REACTOME_ION_TRANSPORT_BY_P_TYPE_ATPASES;REACTOME_ION_CHANNEL_TRANSPORT;REACTOME_TRANSPORT_OF_SMALL_MOLECULES	intrinsic component of membrane;integral component of membrane;cellular anatomical entity;cellular_component;adenyl ribonucleotide binding;binding;nucleoside phosphate binding;purine nucleotide binding;small molecule binding;purine ribonucleoside triphosphate binding;organic cyclic compound binding;carbohydrate derivative binding;ATP binding;nucleotide binding;heterocyclic compound binding;ribonu…		19.6382						20.3382
A0A075B6T1_AMBRA1_K175	A0A075B6T1_AMBRA1_K175	A0A075B6T1	AMBRA1	AMBRA1	Activating molecule in BECN1-regulated autophagy protein 1	K	175	REPFAVVK(ub)TASEMER;REPFAVVK(ub)TASEMER;EPFAVVK(ub)TASEMER	1	2	FALSE	1	2	TRUE	2	2;1	FALSE	2	2	TRUE	1	2	TRUE	1	2	TRUE	3	2;1	TRUE	1	2	TRUE	1	2	TRUE	9	Pathways of neurodegeneration - multiple diseases;Amyotrophic lateral sclerosis;Alzheimer disease;Autophagy - animal;Huntington disease;Spinocerebellar ataxia;Mitophagy - animal	WP_AUTOPHAGY;WP_NANOPARTICLE_TRIGGERED_AUTOPHAGIC_CELL_DEATH;WP_SENESCENCE_AND_AUTOPHAGY_IN_CANCER;REACTOME_AUTOPHAGY		-0.219634	23.2566	-0.496928	0.631513	0.912766	-6.24051	0.63715	23.6849	1.33861	0.220298
A0A075B6T4_KBTBD4_K104	A0A075B6T4_KBTBD4_K104	A0A075B6T4	KBTBD4	KBTBD4	Kelch repeat and BTB domain-containing protein 4	K	104	SMFTSNLK(ub)EAHNR	2	1	FALSE	3	1	FALSE	4	1	TRUE			FALSE			FALSE			FALSE			FALSE			FALSE			FALSE	3				0.474398	19.384	1.61351	0.142136	0.689769	-5.14388	3.24356	20.7686	9.16985	2.32219e-05
A0A075B6T4_KBTBD4_K257	A0A075B6T4_KBTBD4_K257	A0A075B6T4	KBTBD4	KBTBD4	Kelch repeat and BTB domain-containing protein 4	K	257	TSLK(ub)EIGENVHIYLIGK	1	1	TRUE	1	1	TRUE	2	1	TRUE	0	1	FALSE			FALSE	3	1	TRUE	1	1	TRUE	1	1	TRUE	1	1	TRUE	8				0.0143812	21.8761	0.0131706	0.989827	0.998326	-6.26417	2.43337	23.0871	3.40633	0.0104001
A0A075B6T4_KBTBD4_K363	A0A075B6T4_KBTBD4_K363	A0A075B6T4	KBTBD4	KBTBD4	Kelch repeat and BTB domain-containing protein 4	K	363	DAIYSLGGK(ub)TLQDTLSNAVIYYR	1	1	TRUE	1	1	TRUE	3	1	TRUE			FALSE			FALSE			FALSE			FALSE			FALSE			FALSE	3				0.256581	19.4085	1.19817	0.262367	0.769219	-5.65444	3.77466	21.1676	13.075	1.83498e-06
A0A075B6T4_KBTBD4_K517	A0A075B6T4_KBTBD4_K517	A0A075B6T4	KBTBD4	KBTBD4	Kelch repeat and BTB domain-containing protein 4	K	517	KGDANTYK(ub)LDPATSAVTVTR;GDANTYK(ub)LDPATSAVTVTR;GDANTYK(ub)LDPATSAVTVTR	2	2;1	TRUE	1	1	TRUE	2	2;1	TRUE			FALSE			FALSE			FALSE			FALSE			FALSE			FALSE	3				-0.10287	19.5812	-0.351681	0.733416	0.943937	-6.30581	3.86928	21.5673	10.4365	9.59622e-06
A0A075B730_EPPK1_K105	A0A075B730_EPPK1_K105	A0A075B730	EPPK1	EPPK1	Epiplakin	K	105	ATTGYPDPYGGEK(ub)LALFQAIGK			FALSE			FALSE			FALSE			FALSE			FALSE			FALSE			FALSE	1	1	TRUE			FALSE	1			cellular anatomical entity;cellular_component;cytoplasm;non-membrane-bounded organelle;cytoskeleton;intracellular non-membrane-bounded organelle;intracellular organelle;intermediate filament cytoskeleton;intracellular anatomical structure;organelle;intermediate filament cytoskeleton organization;cytoskeleton organization;organelle organization;cellular process;cellular component organization;inte…	0.123988	19.9196	0.207895	0.840079	0.966934	-6.34894	0.43041	20.0728	0.714493	0.496803
A0A075B730_EPPK1_K114	A0A075B730_EPPK1_K114	A0A075B730	EPPK1	EPPK1	Epiplakin	K	114	LALFQAIGK(ub)EVVDR			FALSE			FALSE			FALSE			FALSE			FALSE			FALSE			FALSE	1	1	TRUE			FALSE	1			cellular anatomical entity;cellular_component;cytoplasm;non-membrane-bounded organelle;cytoskeleton;intracellular non-membrane-bounded organelle;intracellular organelle;intermediate filament cytoskeleton;intracellular anatomical structure;organelle;intermediate filament cytoskeleton organization;cytoskeleton organization;organelle organization;cellular process;cellular component organization;inte…	0.0563488	19.4677	0.195072	0.8498	0.9698	-6.35172	0.714323	19.7967	2.72514	0.0274419
A0A075B730_EPPK1_K162	A0A075B730_EPPK1_K162	A0A075B730	EPPK1	EPPK1	Epiplakin	K	162	ETWHK(ub)LSELEPGTGDLR	2	1	TRUE	3	1	FALSE	1	1	TRUE			FALSE			FALSE			FALSE	1	1	TRUE	1	1	TRUE			FALSE	5			cellular anatomical entity;cellular_component;cytoplasm;non-membrane-bounded organelle;cytoskeleton;intracellular non-membrane-bounded organelle;intracellular organelle;intermediate filament cytoskeleton;intracellular anatomical structure;organelle;intermediate filament cytoskeleton organization;cytoskeleton organization;organelle organization;cellular process;cellular component organization;inte…	-1.79462	20.3486	-2.73215	0.0266004	0.510118	-3.46137	0.437974	21.6882	0.883192	0.409021
A0A075B730_EPPK1_K1644	A0A075B730_EPPK1_K1644	A0A075B730	EPPK1	EPPK1	Epiplakin	K	1644	AVTGYTDPYTGQQISLFQAMQK(ub)DLIVR	1	1	TRUE	1	1	TRUE	1	1	TRUE			FALSE	1	1	TRUE			FALSE			FALSE			FALSE	2	1	TRUE	5			cellular anatomical entity;cellular_component;cytoplasm;non-membrane-bounded organelle;cytoskeleton;intracellular non-membrane-bounded organelle;intracellular organelle;intermediate filament cytoskeleton;intracellular anatomical structure;organelle;intermediate filament cytoskeleton organization;cytoskeleton organization;organelle organization;cellular process;cellular component organization;inte…		19.9895					2.98805	21.4835	5.56487	0.00069455
A0A075B730_EPPK1_K1843	A0A075B730_EPPK1_K1843	A0A075B730	EPPK1	EPPK1	Epiplakin	K	1843	VIDQK(ub)TLHTLR			FALSE			FALSE			FALSE	1	1	TRUE			FALSE			FALSE	1	1	TRUE			FALSE			FALSE	2			cellular anatomical entity;cellular_component;cytoplasm;non-membrane-bounded organelle;cytoskeleton;intracellular non-membrane-bounded organelle;intracellular organelle;intermediate filament cytoskeleton;intracellular anatomical structure;organelle;intermediate filament cytoskeleton organization;cytoskeleton organization;organelle organization;cellular process;cellular component organization;inte…	0.588879	19.4811	1.94078	0.0852031	0.632604	-4.68691	0.992311	19.6828	3.97981	0.00455138
A0A075B730_EPPK1_K2274	A0A075B730_EPPK1_K2274	A0A075B730	EPPK1	EPPK1	Epiplakin	K	2274	LSVEEAVAAGVVGGEIQEK(ub)LLSAER			FALSE			FALSE			FALSE			FALSE			FALSE			FALSE	2	1	TRUE			FALSE			FALSE	1			cellular anatomical entity;cellular_component;cytoplasm;non-membrane-bounded organelle;cytoskeleton;intracellular non-membrane-bounded organelle;intracellular organelle;intermediate filament cytoskeleton;intracellular anatomical structure;organelle;intermediate filament cytoskeleton organization;cytoskeleton organization;organelle organization;cellular process;cellular component organization;inte…	-0.170766	19.648	-0.335189	0.745396	0.94678	-6.31186	0.367973	19.9174	0.643616	0.539222
A0A075B730_EPPK1_K2359	A0A075B730_EPPK1_K2359	A0A075B730	EPPK1	EPPK1	Epiplakin	K	2359	VLADPSDDTK(ub)GFFDPNTHENLTYVQLLR			FALSE	1	1	TRUE	2	1	TRUE			FALSE			FALSE	0	1	FALSE			FALSE			FALSE			FALSE	3			cellular anatomical entity;cellular_component;cytoplasm;non-membrane-bounded organelle;cytoskeleton;intracellular non-membrane-bounded organelle;intracellular organelle;intermediate filament cytoskeleton;intracellular anatomical structure;organelle;intermediate filament cytoskeleton organization;cytoskeleton organization;organelle organization;cellular process;cellular component organization;inte…	0.762366	19.6358	2.31629	0.0466104	0.571677	-4.12638	1.7503	20.1298	3.08273	0.0165285
A0A075B730_EPPK1_K2716	A0A075B730_EPPK1_K2716	A0A075B730	EPPK1	EPPK1	Epiplakin	K	2716	DLAQGTK(ub)TLQEVTEMDSVK			FALSE	1	1	TRUE			FALSE			FALSE			FALSE	1	1	TRUE			FALSE	1	1	TRUE			FALSE	3			cellular anatomical entity;cellular_component;cytoplasm;non-membrane-bounded organelle;cytoskeleton;intracellular non-membrane-bounded organelle;intracellular organelle;intermediate filament cytoskeleton;intracellular anatomical structure;organelle;intermediate filament cytoskeleton organization;cytoskeleton organization;organelle organization;cellular process;cellular component organization;inte…	0.701972	20.0105	1.00122	0.343661	0.808941	-5.8594	0.856998	20.088	1.45414	0.186905
A0A075B730_EPPK1_K549	A0A075B730_EPPK1_K549	A0A075B730	EPPK1	EPPK1	Epiplakin	K	549	DTVTPGELLK(ub)AEIIDQDLYER	1	1	TRUE	5	1	TRUE			FALSE	1	1	TRUE			FALSE	6	1	TRUE	1	1	TRUE	1	1	TRUE	1	1	TRUE	7			cellular anatomical entity;cellular_component;cytoplasm;non-membrane-bounded organelle;cytoskeleton;intracellular non-membrane-bounded organelle;intracellular organelle;intermediate filament cytoskeleton;intracellular anatomical structure;organelle;intermediate filament cytoskeleton organization;cytoskeleton organization;organelle organization;cellular process;cellular component organization;inte…	0.0927774	21.7337	0.0827639	0.936142	0.987471	-6.26054	0.737814	21.9918	0.618149	0.557783
A0A075B730_EPPK1_K569	A0A075B730_EPPK1_K569	A0A075B730	EPPK1	EPPK1	Epiplakin	K	569	LEHGQATAK(ub)DVGSLASVQR	1	1	FALSE	1	1	TRUE	1	1	TRUE			FALSE			FALSE			FALSE			FALSE			FALSE			FALSE	3			cellular anatomical entity;cellular_component;cytoplasm;non-membrane-bounded organelle;cytoskeleton;intracellular non-membrane-bounded organelle;intracellular organelle;intermediate filament cytoskeleton;intracellular anatomical structure;organelle;intermediate filament cytoskeleton organization;cytoskeleton organization;organelle organization;cellular process;cellular component organization;inte…	0.444418	19.6236	1.73218	0.118322	0.667501	-4.98263	3.48589	21.1443	12.1716	3.08481e-06
A0A075B730_EPPK1_K655	A0A075B730_EPPK1_K655	A0A075B730	EPPK1	EPPK1	Epiplakin	K	655	AAVIGPDVFAK(ub)LLSAER	1	1	TRUE	1	1	TRUE	4	1	TRUE			FALSE	2	1	TRUE	1	1	TRUE	1	1	TRUE	2	1	TRUE	1	1	TRUE	8			cellular anatomical entity;cellular_component;cytoplasm;non-membrane-bounded organelle;cytoskeleton;intracellular non-membrane-bounded organelle;intracellular organelle;intermediate filament cytoskeleton;intracellular anatomical structure;organelle;intermediate filament cytoskeleton organization;cytoskeleton organization;organelle organization;cellular process;cellular component organization;inte…	-0.636466	20.3777	-1.02303	0.333803	0.807758	-5.83808	1.90331	21.6475	5.96769	0.00041678
A0A075B730_EPPK1_K72	A0A075B730_EPPK1_K72	A0A075B730	EPPK1	EPPK1	Epiplakin	K	72	GQLLPVSK(ub)ALQQGLVGLELK			FALSE			FALSE			FALSE	0	1	FALSE	1	1	TRUE			FALSE	1	1	TRUE	2	1	TRUE			FALSE	4			cellular anatomical entity;cellular_component;cytoplasm;non-membrane-bounded organelle;cytoskeleton;intracellular non-membrane-bounded organelle;intracellular organelle;intermediate filament cytoskeleton;intracellular anatomical structure;organelle;intermediate filament cytoskeleton organization;cytoskeleton organization;organelle organization;cellular process;cellular component organization;inte…	-0.151701	20.7563	-0.204718	0.842485	0.967979	-6.34965	-1.04488	20.3097	-1.66906	0.136648
A0A075B730_EPPK1_K841	A0A075B730_EPPK1_K841	A0A075B730	EPPK1	EPPK1	Epiplakin	K	841	EVTLGQVAK(ub)LLEAETQR			FALSE			FALSE	1	1	TRUE			FALSE			FALSE			FALSE	1	1	FALSE	1	1	TRUE			FALSE	2			cellular anatomical entity;cellular_component;cytoplasm;non-membrane-bounded organelle;cytoskeleton;intracellular non-membrane-bounded organelle;intracellular organelle;intermediate filament cytoskeleton;intracellular anatomical structure;organelle;intermediate filament cytoskeleton organization;cytoskeleton organization;organelle organization;cellular process;cellular component organization;inte…	-0.0751112	19.6969	-0.226888	0.825735	0.964232	-6.34449	0.719794	20.0943	1.97061	0.0863446
A0A075B7B1_SYNM_K340	A0A075B7B1_SYNM_K340	A0A075B7B1	SYNM	SYNM	Desmuslin, isoform CRA_a	K	340	NK(ub)SYHYTDSLLQR	2	1	TRUE	2	1	TRUE	2	1	TRUE	2	1	TRUE	2	1	TRUE	1	1	TRUE	2	1	TRUE	2	1	TRUE	1	1	TRUE	9			structural molecule activity;molecular_function;structural constituent of muscle;structural constituent of cytoskeleton;cellular anatomical entity;supramolecular complex;supramolecular fiber;polymeric cytoskeletal fiber;supramolecular polymer;cellular_component;intermediate filament;intermediate filament cytoskeleton organization;cytoskeleton organization;organelle organization;cellular process;c…	-0.024519	23.6913	-0.063692	0.95065	0.992369	-6.37008	0.992792	24.1999	2.48374	0.040149
A0A075B7B1_SYNM_K362	A0A075B7B1_SYNM_K362	A0A075B7B1	SYNM	SYNM	Desmuslin, isoform CRA_a	K	362	QK(ub)APLASFNHSSALYSNLSGHR			FALSE			FALSE			FALSE			FALSE			FALSE			FALSE	2	1	TRUE	2	1	TRUE	0	1	FALSE	3			structural molecule activity;molecular_function;structural constituent of muscle;structural constituent of cytoskeleton;cellular anatomical entity;supramolecular complex;supramolecular fiber;polymeric cytoskeletal fiber;supramolecular polymer;cellular_component;intermediate filament;intermediate filament cytoskeleton organization;cytoskeleton organization;organelle organization;cellular process;c…	-2.87806	20.9824	-4.99631	0.000814037	0.117981	-0.184402	-2.40342	21.2197	-4.81045	0.00165653
A0A075B7B1_SYNM_K443	A0A075B7B1_SYNM_K443	A0A075B7B1	SYNM	SYNM	Desmuslin, isoform CRA_a	K	443	NTEAQVK(ub)TFPDRPK	1	2	TRUE	1	2	TRUE	1	2	TRUE	1	2	TRUE	1	2	TRUE	1	2	TRUE	1	2	TRUE	2	2	TRUE	1	2	TRUE	9			structural molecule activity;molecular_function;structural constituent of muscle;structural constituent of cytoskeleton;cellular anatomical entity;supramolecular complex;supramolecular fiber;polymeric cytoskeletal fiber;supramolecular polymer;cellular_component;intermediate filament;intermediate filament cytoskeleton organization;cytoskeleton organization;organelle organization;cellular process;c…	-0.436808	21.7462	-1.12689	0.289808	0.785666	-5.73177	0.0920727	22.0106	0.26541	0.797783
A0A087WT20_DCAF13_K201	A0A087WT20_DCAF13_K201	A0A087WT20	DCAF13	DCAF13	DDB1- and CUL4-associated factor 13	K	201	ALNATK(ub)LER	1	1	FALSE			FALSE			FALSE	1	1	FALSE	1	1	TRUE	1	1	FALSE	1	1	TRUE	1	1	TRUE	1	1	FALSE	7		REACTOME_POST_TRANSLATIONAL_PROTEIN_MODIFICATION;REACTOME_METABOLISM_OF_RNA;REACTOME_RRNA_PROCESSING;REACTOME_RRNA_MODIFICATION_IN_THE_NUCLEUS_AND_CYTOSOL;REACTOME_NEDDYLATION	cellular anatomical entity;nucleoplasm;cellular_component;cytosol;centrosome;microtubule organizing center;intracellular anatomical structure;organelle;non-membrane-bounded organelle;nucleolus;intracellular organelle;intracellular non-membrane-bounded organelle;cell junction;protein modification process;protein modification by small protein conjugation;cellular protein modification process;macrom…	0.0750312	21.0426	0.14547	0.887643	0.980794	-6.36084	-0.401065	20.8045	-0.811865	0.442158
A0A087WT84_JMJD4_K120	A0A087WT84_JMJD4_K120	A0A087WT84	JMJD4	JMJD4	2-oxoglutarate and iron-dependent oxygenase JMJD4	K	120	DYITYWK(ub)EYIQAGYSSPR	1	1	TRUE			FALSE			FALSE			FALSE			FALSE			FALSE			FALSE			FALSE			FALSE	1				0.28583	19.3893	1.41638	0.191343	0.723622	-5.39783	1.724	20.1084	2.96761	0.0195501
A0A087WT84_JMJD4_K401	A0A087WT84_JMJD4_K401	A0A087WT84	JMJD4	JMJD4	2-oxoglutarate and iron-dependent oxygenase JMJD4	K	401	VDTSAFSPQPK(ub)ELLQQLR	1	1	TRUE	2	1	TRUE	1	1	TRUE			FALSE			FALSE			FALSE			FALSE			FALSE			FALSE	3				-0.424191	19.6226	-1.60201	0.14466	0.692661	-5.1592	2.21789	20.9437	6.92488	0.000158244
A0A087WTP3_KHSRP_K109	A0A087WTP3_KHSRP_K109	A0A087WTP3	KHSRP	KHSRP	Far upstream element-binding protein 2	K	109	IGGDAATTVNNSTPDFGFGGQK(ub)R			FALSE			FALSE			FALSE	2	1	TRUE	1	1	TRUE	2	1	TRUE	2	1	TRUE	2	1	TRUE	3	1	TRUE	6		WP_PREIMPLANTATION_EMBRYO;REACTOME_METABOLISM_OF_RNA;REACTOME_KSRP_KHSRP_BINDS_AND_DESTABILIZES_MRNA;REACTOME_UNFOLDED_PROTEIN_RESPONSE_UPR;HALLMARK_UNFOLDED_PROTEIN_RESPONSE;REACTOME_REGULATION_OF_MRNA_STABILITY_BY_PROTEINS_THAT_BIND_AU_RICH_ELEMENTS;REACTOME_ATF4_ACTIVATES_GENES_IN_RESPONSE_TO_ENDOPLASMIC_RETICULUM_STRESS;REACTOME_PERK_REGULATES_GENE_EXPRESSION	cellular anatomical entity;nucleoplasm;cellular_component;regulation of primary metabolic process;regulation of biosynthetic process;regulation of macromolecule biosynthetic process;regulation of cellular metabolic process;regulation of metabolic process;regulation of biological process;regulation of nucleic acid-templated transcription;regulation of nitrogen compound metabolic process;regulation…	0.479848	23.2512	1.01026	0.339551	0.807989	-5.85062	-2.82308	21.5998	-7.02965	0.000155874
A0A087WTP3_KHSRP_K203	A0A087WTP3_KHSRP_K203	A0A087WTP3	KHSRP	KHSRP	Far upstream element-binding protein 2	K	203	SVSLTGAPESVQK(ub)AK			FALSE			FALSE			FALSE			FALSE			FALSE			FALSE	1	1	TRUE			FALSE			FALSE	1		WP_PREIMPLANTATION_EMBRYO;REACTOME_METABOLISM_OF_RNA;REACTOME_KSRP_KHSRP_BINDS_AND_DESTABILIZES_MRNA;REACTOME_UNFOLDED_PROTEIN_RESPONSE_UPR;HALLMARK_UNFOLDED_PROTEIN_RESPONSE;REACTOME_REGULATION_OF_MRNA_STABILITY_BY_PROTEINS_THAT_BIND_AU_RICH_ELEMENTS;REACTOME_ATF4_ACTIVATES_GENES_IN_RESPONSE_TO_ENDOPLASMIC_RETICULUM_STRESS;REACTOME_PERK_REGULATES_GENE_EXPRESSION	cellular anatomical entity;nucleoplasm;cellular_component;regulation of primary metabolic process;regulation of biosynthetic process;regulation of macromolecule biosynthetic process;regulation of cellular metabolic process;regulation of metabolic process;regulation of biological process;regulation of nucleic acid-templated transcription;regulation of nitrogen compound metabolic process;regulation…	-0.305422	20.0132	-0.418449	0.685724	0.929759	-6.27845	0.173925	20.2528	0.236347	0.819563
A0A087WTP3_KHSRP_K205	A0A087WTP3_KHSRP_K205	A0A087WTP3	KHSRP	KHSRP	Far upstream element-binding protein 2	K	205	SVSLTGAPESVQKAK(ub)			FALSE			FALSE			FALSE	1	1	FALSE	1	1	FALSE	1	1	FALSE			FALSE	1	1	FALSE	0	1	FALSE	5		WP_PREIMPLANTATION_EMBRYO;REACTOME_METABOLISM_OF_RNA;REACTOME_KSRP_KHSRP_BINDS_AND_DESTABILIZES_MRNA;REACTOME_UNFOLDED_PROTEIN_RESPONSE_UPR;HALLMARK_UNFOLDED_PROTEIN_RESPONSE;REACTOME_REGULATION_OF_MRNA_STABILITY_BY_PROTEINS_THAT_BIND_AU_RICH_ELEMENTS;REACTOME_ATF4_ACTIVATES_GENES_IN_RESPONSE_TO_ENDOPLASMIC_RETICULUM_STRESS;REACTOME_PERK_REGULATES_GENE_EXPRESSION	cellular anatomical entity;nucleoplasm;cellular_component;regulation of primary metabolic process;regulation of biosynthetic process;regulation of macromolecule biosynthetic process;regulation of cellular metabolic process;regulation of metabolic process;regulation of biological process;regulation of nucleic acid-templated transcription;regulation of nitrogen compound metabolic process;regulation…	0.772264	20.9905	1.2948	0.228582	0.746441	-5.54431	-0.0723732	20.5682	-0.137845	0.894034
A0A087WTX8_SCAMP1_K37	A0A087WTX8_SCAMP1_K37	A0A087WTX8	SCAMP1	SCAMP1	Secretory carrier-associated membrane protein 1 (Fragment)	K	37	EHALAQAELLK(ub)R	1	1	TRUE	2	1	TRUE	1	1	TRUE	2	1	TRUE	2	1	TRUE	2	1	TRUE	1	1	TRUE	1	1	TRUE	2	1	TRUE	9		REACTOME_INNATE_IMMUNE_SYSTEM;HALLMARK_PROTEIN_SECRETION;REACTOME_NEUTROPHIL_DEGRANULATION		0.72973	22.7261	1.13884	0.285054	0.782942	-5.71904	0.181279	22.4519	0.262408	0.800152
A0A087WU02_ERGIC2_K155	A0A087WU02_ERGIC2_K155	A0A087WU02	ERGIC2	ERGIC2	Endoplasmic reticulum-Golgi intermediate compartment protein 2	K	155	LQEEHSLQDVIFK(ub)SAFK	2	1	TRUE	2	1	FALSE	2	1	TRUE	0	1	FALSE			FALSE	1	1	TRUE	1	1	TRUE			FALSE	0	1	FALSE	7			intrinsic component of membrane;integral component of membrane;cellular anatomical entity;cellular_component;intracellular anatomical structure;organelle;intracellular membrane-bounded organelle;membrane-bounded organelle;intracellular organelle;Golgi apparatus;non-membrane-bounded organelle;nucleolus;intracellular non-membrane-bounded organelle;membrane;endoplasmic reticulum membrane;organelle m…	0.144581	20.0805	0.220962	0.830203	0.964459	-6.34592	4.18616	22.1013	9.68327	1.81294e-05
A0A087WU02_ERGIC2_K271	A0A087WU02_ERGIC2_K271	A0A087WU02	ERGIC2	ERGIC2	Endoplasmic reticulum-Golgi intermediate compartment protein 2	K	271	LHTYK(ub)ISADTHQFSVTER	2	1	TRUE	1	1	TRUE	1	1	FALSE			FALSE			FALSE			FALSE			FALSE			FALSE			FALSE	3			intrinsic component of membrane;integral component of membrane;cellular anatomical entity;cellular_component;intracellular anatomical structure;organelle;intracellular membrane-bounded organelle;membrane-bounded organelle;intracellular organelle;Golgi apparatus;non-membrane-bounded organelle;nucleolus;intracellular non-membrane-bounded organelle;membrane;endoplasmic reticulum membrane;organelle m…	-0.278415	19.5301	-0.992508	0.34766	0.808941	-5.86782	3.25919	21.2989	6.44686	0.000276057
A0A087WU53_MAGT1_K82	A0A087WU53_MAGT1_K82	A0A087WU53	MAGT1	MAGT1	Dolichyl-diphosphooligosaccharide--protein glycosyltransferase subunit MAGT1	K	82	VSQLMEWTNK(ub)R	1	1	FALSE	2	1	TRUE			FALSE			FALSE			FALSE			FALSE			FALSE			FALSE			FALSE	2		REACTOME_POST_TRANSLATIONAL_PROTEIN_MODIFICATION;REACTOME_MISCELLANEOUS_TRANSPORT_AND_BINDING_EVENTS;REACTOME_ASPARAGINE_N_LINKED_GLYCOSYLATION;REACTOME_MATURATION_OF_SARS_COV_2_SPIKE_PROTEIN;REACTOME_INFECTIOUS_DISEASE;REACTOME_SARS_COV_INFECTIONS;REACTOME_SARS_COV_2_INFECTION;REACTOME_INNATE_IMMUNE_SYSTEM;WP_GLYCOSYLATION_AND_RELATED_CONGENITAL_DEFECTS;REACTOME_TRANSLATION_OF_SARS_COV_2_STRUCTU…	intrinsic component of membrane;integral component of membrane;cellular anatomical entity;cellular_component;membrane;plasma membrane;catalytic complex;transferase complex;protein-containing complex;endoplasmic reticulum protein-containing complex;membrane protein complex;oligosaccharyltransferase complex;cellular protein modification process;metabolic process;cellular metabolic process;primary m…	0.176736	19.4717	0.806438	0.441404	0.854635	-6.03308	3.53762	20.7984	9.39009	4.83157e-05
A0A087WU80_TNFAIP3_K643	A0A087WU80_TNFAIP3_K643	A0A087WU80	TNFAIP3	TNFAIP3	Ubiquitinyl hydrolase 1	K	643	HFAAASGK(ub)VSPTASR	1	1	TRUE			FALSE			FALSE	0	1	FALSE	1	1	TRUE			FALSE			FALSE			FALSE			FALSE	3	Epstein-Barr virus infection;NOD-like receptor signaling pathway;IL-17 signaling pathway;Measles;TNF signaling pathway;Necroptosis;NF-kappa B signaling pathway	REACTOME_POST_TRANSLATIONAL_PROTEIN_MODIFICATION;WP_TNF_ALPHA_SIGNALING_PATHWAY;BIOCARTA_CD40_PATHWAY;BIOCARTA_NFKB_PATHWAY;PID_CD40_PATHWAY;PID_TNF_PATHWAY;REACTOME_TNFR1_INDUCED_NFKAPPAB_SIGNALING_PATHWAY;REACTOME_TNF_SIGNALING;WP_REGULATION_OF_TOLLLIKE_RECEPTOR_SIGNALING_PATHWAY;WP_VITAMIN_D_RECEPTOR_PATHWAY;HALLMARK_EPITHELIAL_MESENCHYMAL_TRANSITION;HALLMARK_HYPOXIA;REACTOME_OVARIAN_TUMOR_DOM…	membrane-bounded organelle;intracellular organelle;nucleus;intracellular anatomical structure;cellular_component;organelle;cellular anatomical entity;intracellular membrane-bounded organelle;DNA binding;heterocyclic compound binding;organic cyclic compound binding;binding;molecular_function;nucleic acid binding;cytoplasm;metal ion binding;zinc ion binding;cation binding;ion binding;transition met…	4.16734	20.9867	7.34986	9.52068e-05	0.0352729	1.83888	1.11337	19.8764	2.61066	0.0331837
A0A087WUC6_SPCS2_K138	A0A087WUC6_SPCS2_K138	A0A087WUC6	SPCS2	SPCS2	Signal peptidase complex subunit 2	K	138	EK(ub)SIFLVAHR	2	1	TRUE	3	1	TRUE	2	1	TRUE			FALSE			FALSE			FALSE			FALSE			FALSE			FALSE	3	Protein export	REACTOME_SRP_DEPENDENT_COTRANSLATIONAL_PROTEIN_TARGETING_TO_MEMBRANE;REACTOME_PEPTIDE_HORMONE_METABOLISM;REACTOME_SYNTHESIS_SECRETION_AND_INACTIVATION_OF_GLUCAGON_LIKE_PEPTIDE_1_GLP_1;REACTOME_TRANSLATION;KEGG_PROTEIN_EXPORT;REACTOME_SYNTHESIS_SECRETION_AND_INACTIVATION_OF_GLUCOSE_DEPENDENT_INSULINOTROPIC_POLYPEPTIDE_GIP;REACTOME_SYNTHESIS_SECRETION_AND_DEACYLATION_OF_GHRELIN;REACTOME_INCRETIN_SY…	intrinsic component of membrane;integral component of membrane;cellular anatomical entity;cellular_component;protein-containing complex;membrane protein complex;endoplasmic reticulum protein-containing complex;catalytic complex;signal peptidase complex;peptidase complex;protein maturation;metabolic process;cellular metabolic process;primary metabolic process;cellular amide metabolic process;organ…	0.106818	19.4242	0.428508	0.678659	0.928178	-6.27394	3.72867	21.2351	11.7721	3.92581e-06
A0A087WUC6_SPCS2_K165	A0A087WUC6_SPCS2_K165	A0A087WUC6	SPCS2	SPCS2	Signal peptidase complex subunit 2	K	165	DPTGMDPDDIWQLSSSLK(ub)R	4	1	TRUE	3	1	TRUE	6	1	TRUE			FALSE			FALSE			FALSE			FALSE			FALSE			FALSE	3	Protein export	REACTOME_SRP_DEPENDENT_COTRANSLATIONAL_PROTEIN_TARGETING_TO_MEMBRANE;REACTOME_PEPTIDE_HORMONE_METABOLISM;REACTOME_SYNTHESIS_SECRETION_AND_INACTIVATION_OF_GLUCAGON_LIKE_PEPTIDE_1_GLP_1;REACTOME_TRANSLATION;KEGG_PROTEIN_EXPORT;REACTOME_SYNTHESIS_SECRETION_AND_INACTIVATION_OF_GLUCOSE_DEPENDENT_INSULINOTROPIC_POLYPEPTIDE_GIP;REACTOME_SYNTHESIS_SECRETION_AND_DEACYLATION_OF_GHRELIN;REACTOME_INCRETIN_SY…	intrinsic component of membrane;integral component of membrane;cellular anatomical entity;cellular_component;protein-containing complex;membrane protein complex;endoplasmic reticulum protein-containing complex;catalytic complex;signal peptidase complex;peptidase complex;protein maturation;metabolic process;cellular metabolic process;primary metabolic process;cellular amide metabolic process;organ…	-0.419763	19.7038	-1.41142	0.192751	0.725476	-5.40396	4.30997	22.0687	13.5656	1.40309e-06
A0A087WUC6_SPCS2_K170	A0A087WUC6_SPCS2_K170	A0A087WUC6	SPCS2	SPCS2	Signal peptidase complex subunit 2	K	170	FDDK(ub)YTLK	1	1	TRUE	1	1	TRUE	1	1	TRUE			FALSE			FALSE			FALSE			FALSE			FALSE			FALSE	3	Protein export	REACTOME_SRP_DEPENDENT_COTRANSLATIONAL_PROTEIN_TARGETING_TO_MEMBRANE;REACTOME_PEPTIDE_HORMONE_METABOLISM;REACTOME_SYNTHESIS_SECRETION_AND_INACTIVATION_OF_GLUCAGON_LIKE_PEPTIDE_1_GLP_1;REACTOME_TRANSLATION;KEGG_PROTEIN_EXPORT;REACTOME_SYNTHESIS_SECRETION_AND_INACTIVATION_OF_GLUCOSE_DEPENDENT_INSULINOTROPIC_POLYPEPTIDE_GIP;REACTOME_SYNTHESIS_SECRETION_AND_DEACYLATION_OF_GHRELIN;REACTOME_INCRETIN_SY…	intrinsic component of membrane;integral component of membrane;cellular anatomical entity;cellular_component;protein-containing complex;membrane protein complex;endoplasmic reticulum protein-containing complex;catalytic complex;signal peptidase complex;peptidase complex;protein maturation;metabolic process;cellular metabolic process;primary metabolic process;cellular amide metabolic process;organ…	-0.279647	19.4457	-1.25641	0.241547	0.756353	-5.58877	2.78827	20.9797	9.28503	2.12764e-05
A0A087WUC6_SPCS2_K174	A0A087WUC6_SPCS2_K174	A0A087WUC6	SPCS2	SPCS2	Signal peptidase complex subunit 2	K	174	FDDKYTLK(ub)LTFISGR	1	2	TRUE			FALSE	1	2	TRUE			FALSE			FALSE			FALSE			FALSE			FALSE			FALSE	2	Protein export	REACTOME_SRP_DEPENDENT_COTRANSLATIONAL_PROTEIN_TARGETING_TO_MEMBRANE;REACTOME_PEPTIDE_HORMONE_METABOLISM;REACTOME_SYNTHESIS_SECRETION_AND_INACTIVATION_OF_GLUCAGON_LIKE_PEPTIDE_1_GLP_1;REACTOME_TRANSLATION;KEGG_PROTEIN_EXPORT;REACTOME_SYNTHESIS_SECRETION_AND_INACTIVATION_OF_GLUCOSE_DEPENDENT_INSULINOTROPIC_POLYPEPTIDE_GIP;REACTOME_SYNTHESIS_SECRETION_AND_DEACYLATION_OF_GHRELIN;REACTOME_INCRETIN_SY…	intrinsic component of membrane;integral component of membrane;cellular anatomical entity;cellular_component;protein-containing complex;membrane protein complex;endoplasmic reticulum protein-containing complex;catalytic complex;signal peptidase complex;peptidase complex;protein maturation;metabolic process;cellular metabolic process;primary metabolic process;cellular amide metabolic process;organ…	0.143963	19.634	0.397159	0.700785	0.934802	-6.28767	1.80487	20.4644	2.6978	0.0291332
A0A087WUC6_SPCS2_K192	A0A087WUC6_SPCS2_K192	A0A087WUC6	SPCS2	SPCS2	Signal peptidase complex subunit 2	K	192	EAEFTK(ub)SIAK	4	1	TRUE	4	1	TRUE	4	1	TRUE			FALSE			FALSE			FALSE			FALSE			FALSE			FALSE	3	Protein export	REACTOME_SRP_DEPENDENT_COTRANSLATIONAL_PROTEIN_TARGETING_TO_MEMBRANE;REACTOME_PEPTIDE_HORMONE_METABOLISM;REACTOME_SYNTHESIS_SECRETION_AND_INACTIVATION_OF_GLUCAGON_LIKE_PEPTIDE_1_GLP_1;REACTOME_TRANSLATION;KEGG_PROTEIN_EXPORT;REACTOME_SYNTHESIS_SECRETION_AND_INACTIVATION_OF_GLUCOSE_DEPENDENT_INSULINOTROPIC_POLYPEPTIDE_GIP;REACTOME_SYNTHESIS_SECRETION_AND_DEACYLATION_OF_GHRELIN;REACTOME_INCRETIN_SY…	intrinsic component of membrane;integral component of membrane;cellular anatomical entity;cellular_component;protein-containing complex;membrane protein complex;endoplasmic reticulum protein-containing complex;catalytic complex;signal peptidase complex;peptidase complex;protein maturation;metabolic process;cellular metabolic process;primary metabolic process;cellular amide metabolic process;organ…	0.258225	19.4805	1.05605	0.319291	0.801183	-5.80513	6.25728	22.48	21.5128	4.65491e-08
A0A087WUC6_SPCS2_K57	A0A087WUC6_SPCS2_K57	A0A087WUC6	SPCS2	SPCS2	Signal peptidase complex subunit 2	K	57	WDGSAVK(ub)NSLDDSAK	1	1	FALSE	2	1	FALSE	1	1	TRUE			FALSE			FALSE			FALSE			FALSE			FALSE			FALSE	3	Protein export	REACTOME_SRP_DEPENDENT_COTRANSLATIONAL_PROTEIN_TARGETING_TO_MEMBRANE;REACTOME_PEPTIDE_HORMONE_METABOLISM;REACTOME_SYNTHESIS_SECRETION_AND_INACTIVATION_OF_GLUCAGON_LIKE_PEPTIDE_1_GLP_1;REACTOME_TRANSLATION;KEGG_PROTEIN_EXPORT;REACTOME_SYNTHESIS_SECRETION_AND_INACTIVATION_OF_GLUCOSE_DEPENDENT_INSULINOTROPIC_POLYPEPTIDE_GIP;REACTOME_SYNTHESIS_SECRETION_AND_DEACYLATION_OF_GHRELIN;REACTOME_INCRETIN_SY…	intrinsic component of membrane;integral component of membrane;cellular anatomical entity;cellular_component;protein-containing complex;membrane protein complex;endoplasmic reticulum protein-containing complex;catalytic complex;signal peptidase complex;peptidase complex;protein maturation;metabolic process;cellular metabolic process;primary metabolic process;cellular amide metabolic process;organ…	-0.0425106	19.4157	-0.170669	0.868374	0.97443	-6.35654	3.57818	21.2261	10.956	6.57939e-06
A0A087WUH9_PLK2_K362	A0A087WUH9_PLK2_K362	A0A087WUH9	PLK2	PLK2	Serine/threonine-protein kinase PLK	K	362	AAAALFGGKK(ub)	1	1	FALSE	1	1	FALSE	2	1	FALSE	1	1	FALSE	0	1	FALSE			FALSE	1	1	FALSE	1	1	FALSE	0	1	FALSE	8	FoxO signaling pathway	WP_GLUCOCORTICOID_RECEPTOR_PATHWAY;REACTOME_TP53_REGULATES_TRANSCRIPTION_OF_CELL_CYCLE_GENES;REACTOME_LEISHMANIA_INFECTION;WP_NUCLEAR_RECEPTORS_METAPATHWAY;REACTOME_ANTI_INFLAMMATORY_RESPONSE_FAVOURING_LEISHMANIA_PARASITE_INFECTION;REACTOME_INFECTIOUS_DISEASE;REACTOME_RNA_POLYMERASE_II_TRANSCRIPTION;HALLMARK_P53_PATHWAY;REACTOME_TRANSCRIPTIONAL_REGULATION_BY_TP53;REACTOME_TP53_REGULATES_TRANSCRIP…	adenyl ribonucleotide binding;binding;nucleoside phosphate binding;purine nucleotide binding;small molecule binding;purine ribonucleoside triphosphate binding;organic cyclic compound binding;carbohydrate derivative binding;ATP binding;nucleotide binding;heterocyclic compound binding;ribonucleotide binding;adenyl nucleotide binding;molecular_function;anion binding;purine ribonucleotide binding;ion…	-0.0465638	20.0294	-0.0977276	0.924355	0.987155	-6.36711	1.3078	20.7066	2.98825	0.0189684
A0A087WUH9_PLK2_K399	A0A087WUH9_PLK2_K399	A0A087WUH9	PLK2	PLK2	Serine/threonine-protein kinase PLK	K	399	TSITQQPSK(ub)HR			FALSE	1	1	FALSE	1	1	TRUE	1	1	TRUE	1	1	TRUE	1	1	TRUE	0	1	FALSE			FALSE			FALSE	6	FoxO signaling pathway	WP_GLUCOCORTICOID_RECEPTOR_PATHWAY;REACTOME_TP53_REGULATES_TRANSCRIPTION_OF_CELL_CYCLE_GENES;REACTOME_LEISHMANIA_INFECTION;WP_NUCLEAR_RECEPTORS_METAPATHWAY;REACTOME_ANTI_INFLAMMATORY_RESPONSE_FAVOURING_LEISHMANIA_PARASITE_INFECTION;REACTOME_INFECTIOUS_DISEASE;REACTOME_RNA_POLYMERASE_II_TRANSCRIPTION;HALLMARK_P53_PATHWAY;REACTOME_TRANSCRIPTIONAL_REGULATION_BY_TP53;REACTOME_TP53_REGULATES_TRANSCRIP…	adenyl ribonucleotide binding;binding;nucleoside phosphate binding;purine nucleotide binding;small molecule binding;purine ribonucleoside triphosphate binding;organic cyclic compound binding;carbohydrate derivative binding;ATP binding;nucleotide binding;heterocyclic compound binding;ribonucleotide binding;adenyl nucleotide binding;molecular_function;anion binding;purine ribonucleotide binding;ion…	2.20304	20.5644	4.26746	0.00223845	0.206744	-1.17188	1.59663	20.2611	2.78927	0.0254285
A0A087WUH9_PLK2_K424	A0A087WUH9_PLK2_K424	A0A087WUH9	PLK2	PLK2	Serine/threonine-protein kinase PLK	K	424	SGTPAVENK(ub)QQIGDAIR	3	1	FALSE	3	1	TRUE	3	1	TRUE	1	1	TRUE	1	1	TRUE	1	1	TRUE	1	1	TRUE	0	1	FALSE	3	1	TRUE	9	FoxO signaling pathway	WP_GLUCOCORTICOID_RECEPTOR_PATHWAY;REACTOME_TP53_REGULATES_TRANSCRIPTION_OF_CELL_CYCLE_GENES;REACTOME_LEISHMANIA_INFECTION;WP_NUCLEAR_RECEPTORS_METAPATHWAY;REACTOME_ANTI_INFLAMMATORY_RESPONSE_FAVOURING_LEISHMANIA_PARASITE_INFECTION;REACTOME_INFECTIOUS_DISEASE;REACTOME_RNA_POLYMERASE_II_TRANSCRIPTION;HALLMARK_P53_PATHWAY;REACTOME_TRANSCRIPTIONAL_REGULATION_BY_TP53;REACTOME_TP53_REGULATES_TRANSCRIP…	adenyl ribonucleotide binding;binding;nucleoside phosphate binding;purine nucleotide binding;small molecule binding;purine ribonucleoside triphosphate binding;organic cyclic compound binding;carbohydrate derivative binding;ATP binding;nucleotide binding;heterocyclic compound binding;ribonucleotide binding;adenyl nucleotide binding;molecular_function;anion binding;purine ribonucleotide binding;ion…	0.207637	23.1746	0.554273	0.593304	0.904895	-6.20891	1.51971	23.8306	4.17207	0.00368327
A0A087WUK2_HNRNPDL_K76	A0A087WUK2_HNRNPDL_K76	A0A087WUK2	HNRNPDL	HNRNPDL	Heterogeneous nuclear ribonucleoprotein D-like	K	76	LAGGAAIK(ub)GGR			FALSE			FALSE			FALSE			FALSE			FALSE			FALSE	1	1	TRUE	1	1	TRUE			FALSE	2		REACTOME_SIGNALING_BY_INTERLEUKINS;REACTOME_CYTOKINE_SIGNALING_IN_IMMUNE_SYSTEM;REACTOME_GENE_AND_PROTEIN_EXPRESSION_BY_JAK_STAT_SIGNALING_AFTER_INTERLEUKIN_12_STIMULATION;REACTOME_INTERLEUKIN_12_SIGNALING;REACTOME_INTERLEUKIN_12_FAMILY_SIGNALING	cellular anatomical entity;nucleoplasm;cellular_component;DNA binding;heterocyclic compound binding;organic cyclic compound binding;binding;molecular_function;nucleic acid binding;cytoplasm;RNA binding	-0.494108	19.8341	-0.891093	0.396773	0.833536	-5.9614	-0.236863	19.9627	-0.443026	0.67039
A0A087WUT6_EIF5B_K1185	A0A087WUT6_EIF5B_K1185	A0A087WUT6	EIF5B	EIF5B	Eukaryotic translation initiation factor 5B	K	1185	HFEATDILVSK(ub)ISR	1	1	TRUE			FALSE	2	1	TRUE	0	1	FALSE			FALSE			FALSE	1	1	FALSE	1	1	TRUE			FALSE	4		REACTOME_TRANSLATION;REACTOME_EUKARYOTIC_TRANSLATION_INITIATION;WP_TRANSLATION_FACTORS;WP_CILIARY_LANDSCAPE	ribonucleotide binding;nucleoside binding;small molecule binding;carbohydrate derivative binding;heterocyclic compound binding;guanyl nucleotide binding;nucleotide binding;purine nucleotide binding;purine ribonucleotide binding;purine nucleoside binding;binding;ribonucleoside binding;GTP binding;purine ribonucleoside binding;guanyl ribonucleotide binding;organic cyclic compound binding;nucleoside…	-0.527065	19.7511	-0.839623	0.423515	0.849024	-6.0057	0.934751	20.482	1.35859	0.214175
A0A087WUT6_EIF5B_K424	A0A087WUT6_EIF5B_K424	A0A087WUT6	EIF5B	EIF5B	Eukaryotic translation initiation factor 5B	K	424	AEATLK(ub)LLQAQGVEVPSK			FALSE			FALSE			FALSE	1	1	FALSE	1	1	TRUE	1	1	TRUE			FALSE	1	1	FALSE			FALSE	2		REACTOME_TRANSLATION;REACTOME_EUKARYOTIC_TRANSLATION_INITIATION;WP_TRANSLATION_FACTORS;WP_CILIARY_LANDSCAPE	ribonucleotide binding;nucleoside binding;small molecule binding;carbohydrate derivative binding;heterocyclic compound binding;guanyl nucleotide binding;nucleotide binding;purine nucleotide binding;purine ribonucleotide binding;purine nucleoside binding;binding;ribonucleoside binding;GTP binding;purine ribonucleoside binding;guanyl ribonucleotide binding;organic cyclic compound binding;nucleoside…	1.03809	19.8856	2.14432	0.0615189	0.596629	-4.38659	0.580628	19.6569	2.47733	0.0399191
A0A087WUW9_ARL15_K157	A0A087WUW9_ARL15_K157	A0A087WUW9	ARL15	ARL15	ADP-ribosylation factor-like protein 15	K	157	K(ub)YFELEPLAR			FALSE			FALSE			FALSE	1	1	TRUE	1	1	FALSE	1	1	FALSE	1	1	TRUE	1	1	FALSE	1	1	FALSE	5			ribonucleotide binding;nucleoside binding;small molecule binding;carbohydrate derivative binding;heterocyclic compound binding;guanyl nucleotide binding;nucleotide binding;purine nucleotide binding;purine ribonucleotide binding;purine nucleoside binding;binding;ribonucleoside binding;GTP binding;purine ribonucleoside binding;guanyl ribonucleotide binding;organic cyclic compound binding;nucleoside…	-1.21115	21.5124	-1.98864	0.0789507	0.623889	-4.61719	-2.04217	21.0969	-6.34002	0.00028241
A0A087WUZ7_SNX13_K453	A0A087WUZ7_SNX13_K453	A0A087WUZ7	SNX13	SNX13	Sorting nexin 13, isoform CRA_g	K	453	AAAVGIYEQYLSEK(ub)ASPR	1	1	FALSE	1	1	TRUE	0	1	FALSE			FALSE			FALSE	0	1	FALSE			FALSE	0	1	FALSE			FALSE	5			intrinsic component of membrane;integral component of membrane;cellular anatomical entity;cellular_component;biological_process;regulation of GTPase activity;regulation of catalytic activity;positive regulation of hydrolase activity;regulation of hydrolase activity;biological regulation;positive regulation of GTPase activity;positive regulation of molecular function;regulation of molecular functi…	0.260599	19.5374	1.03885	0.326788	0.803219	-5.8224	2.69754	20.7559	6.6038	0.000230236
A0A087WV25_CEP43_K167	A0A087WV25_CEP43_K167	A0A087WV25	CEP43	FGFR1OP	Centrosomal protein 43	K	167	SK(ub)SSLHLLSHETK			FALSE	1	1	TRUE			FALSE			FALSE			FALSE			FALSE			FALSE	1	1	TRUE			FALSE	2		REACTOME_RECRUITMENT_OF_NUMA_TO_MITOTIC_CENTROSOMES;REACTOME_FGFR1_MUTANT_RECEPTOR_ACTIVATION;REACTOME_SIGNALING_BY_FGFR_IN_DISEASE;REACTOME_AURKA_ACTIVATION_BY_TPX2;WP_GENES_RELATED_TO_PRIMARY_CILIUM_DEVELOPMENT_BASED_ON_CRISPR;REACTOME_M_PHASE;REACTOME_REGULATION_OF_PLK1_ACTIVITY_AT_G2_M_TRANSITION;REACTOME_ANCHORING_OF_THE_BASAL_BODY_TO_THE_PLASMA_MEMBRANE;REACTOME_RECRUITMENT_OF_MITOTIC_CENTR…	cellular_component;centrosome;cellular anatomical entity;microtubule organizing center;cell projection organization;cellular component organization or biogenesis;biological_process;cellular process;cellular component organization;organelle;intracellular anatomical structure;centriole;non-membrane-bounded organelle;intracellular organelle;intracellular non-membrane-bounded organelle;microtubule-ba…		19.5318
A0A087WV34_GLMP_K204	A0A087WV34_GLMP_K204	A0A087WV34	GLMP	GLMP	Glycosylated lysosomal membrane protein	K	204	PVAYSQK(ub)PGGR	1	1	TRUE	1	1	TRUE	1	1	TRUE			FALSE			FALSE			FALSE	1	1	TRUE			FALSE			FALSE	4			intrinsic component of membrane;integral component of membrane;cellular anatomical entity;cellular_component;lysosomal membrane;lytic vacuole membrane;membrane;organelle membrane;vacuolar membrane;bounding membrane of organelle	-0.339198	19.8211	-0.658583	0.527149	0.882861	-6.14329	3.5887	21.7851	7.71086	8.54907e-05
A0A087WV67_UBXN8_K133	A0A087WV67_UBXN8_K133	A0A087WV67	UBXN8	UBXN8	UBX domain-containing protein 8	K	133	LSSGHK(ub)LGGDEGTSQTSFETSNR			FALSE	1	1	TRUE	1	1	TRUE	1	1	TRUE	1	1	TRUE	1	1	TRUE	1	1	TRUE	1	1	TRUE	1	1	TRUE	8	Protein processing in endoplasmic reticulum		cellular anatomical entity;nucleoplasm;cellular_component;intrinsic component of membrane;integral component of membrane;intracellular membrane-bounded organelle;intracellular organelle;membrane-bounded organelle;organelle;intracellular anatomical structure;endoplasmic reticulum;non-membrane-bounded organelle;nucleolus;intracellular non-membrane-bounded organelle;cellular macromolecule catabolic …	0.0245767	22.5329	0.0754578	0.941551	0.989247	-6.3692	-1.38436	21.8285	-2.06247	0.0758538
A0A087WVD7_AK6_K30	A0A087WVD7_AK6_K30	A0A087WVD7	AK6	TAF9;AK6	Adenylate kinase isoenzyme 6	K	30	SGLK(ub)YINVGDLAR	0	1	FALSE	1	1	TRUE	2	1	TRUE			FALSE			FALSE			FALSE			FALSE			FALSE			FALSE	3	Purine metabolism;Ribosome biogenesis in eukaryotes	REACTOME_INTERCONVERSION_OF_NUCLEOTIDE_DI_AND_TRIPHOSPHATES;REACTOME_METABOLISM_OF_NUCLEOTIDES	adenyl ribonucleotide binding;binding;nucleoside phosphate binding;purine nucleotide binding;small molecule binding;purine ribonucleoside triphosphate binding;organic cyclic compound binding;carbohydrate derivative binding;ATP binding;nucleotide binding;heterocyclic compound binding;ribonucleotide binding;adenyl nucleotide binding;molecular_function;anion binding;purine ribonucleotide binding;ion…	-0.28938	19.2314	-1.19196	0.264669	0.771404	-5.6613	2.76308	20.7576	5.36589	0.00086694
A0A087WVP1_FAT1_K101	A0A087WVP1_FAT1_K101	A0A087WVP1	FAT1	FAT1	Protocadherin Fat 1	K	101	TK(ub)GGNTAILNR			FALSE			FALSE	1	1	TRUE			FALSE			FALSE			FALSE			FALSE			FALSE			FALSE	1		WP_HEAD_AND_NECK_SQUAMOUS_CELL_CARCINOMA;WP_PRIMARY_FOCAL_SEGMENTAL_GLOMERULOSCLEROSIS_FSGS	intrinsic component of membrane;integral component of membrane;cellular anatomical entity;cellular_component;membrane;plasma membrane;calcium ion binding;metal ion binding;molecular_function;cation binding;ion binding;binding;cell-cell adhesion;biological_process;cell adhesion;cellular process;homophilic cell adhesion via plasma membrane adhesion molecules;biological adhesion;cell-cell adhesion v…	0.418411	19.3832	1.84965	0.0984276	0.637294	-4.81783	1.58755	19.9678	5.0576	0.00116216
A0A087WVP1_FAT1_K4348	A0A087WVP1_FAT1_K4348	A0A087WVP1	FAT1	FAT1	Protocadherin Fat 1	K	4348	K(ub)PLEEKPSQPYSAR			FALSE			FALSE			FALSE	1	2	TRUE	0	2	FALSE			FALSE			FALSE			FALSE	1	2	TRUE	3		WP_HEAD_AND_NECK_SQUAMOUS_CELL_CARCINOMA;WP_PRIMARY_FOCAL_SEGMENTAL_GLOMERULOSCLEROSIS_FSGS	intrinsic component of membrane;integral component of membrane;cellular anatomical entity;cellular_component;membrane;plasma membrane;calcium ion binding;metal ion binding;molecular_function;cation binding;ion binding;binding;cell-cell adhesion;biological_process;cell adhesion;cellular process;homophilic cell adhesion via plasma membrane adhesion molecules;biological adhesion;cell-cell adhesion v…	0.408456	20.3141	0.50784	0.624147	0.912198	-6.23475	0.143248	20.1814	0.227735	0.826007
A0A087WVP1_FAT1_K4353	A0A087WVP1_FAT1_K4353	A0A087WVP1	FAT1	FAT1	Protocadherin Fat 1	K	4353	KPLEEK(ub)PSQPYSAR			FALSE			FALSE			FALSE			FALSE			FALSE			FALSE	1	2	TRUE			FALSE			FALSE	1		WP_HEAD_AND_NECK_SQUAMOUS_CELL_CARCINOMA;WP_PRIMARY_FOCAL_SEGMENTAL_GLOMERULOSCLEROSIS_FSGS	intrinsic component of membrane;integral component of membrane;cellular anatomical entity;cellular_component;membrane;plasma membrane;calcium ion binding;metal ion binding;molecular_function;cation binding;ion binding;binding;cell-cell adhesion;biological_process;cell adhesion;cellular process;homophilic cell adhesion via plasma membrane adhesion molecules;biological adhesion;cell-cell adhesion v…	-0.994559	19.8377	-1.55462	0.155496	0.70231	-5.22169	-0.231438	20.2192	-0.33846	0.744403
A0A087WVQ6_CLTC_K100	A0A087WVQ6_CLTC_K100	A0A087WVQ6	CLTC	CLTC;CLTCL1	Clathrin heavy chain	K	100	TLQIFNIEMK(ub)SK			FALSE			FALSE			FALSE			FALSE			FALSE			FALSE	1	1	TRUE			FALSE			FALSE	1	Lysosome;Endocrine and other factor-regulated calcium reabsorption;Huntington disease;Synaptic vesicle cycle;Endocytosis;Bacterial invasion of epithelial cells	REACTOME_VLDLR_INTERNALISATION_AND_DEGRADATION;WP_7Q1123_COPY_NUMBER_VARIATION_SYNDROME;REACTOME_MHC_CLASS_II_ANTIGEN_PRESENTATION;REACTOME_PCP_CE_PATHWAY;KEGG_LYSOSOME;REACTOME_WNT5A_DEPENDENT_INTERNALIZATION_OF_FZD4;REACTOME_GAP_JUNCTION_DEGRADATION;REACTOME_DEVELOPMENTAL_BIOLOGY;REACTOME_PLASMA_LIPOPROTEIN_ASSEMBLY_REMODELING_AND_CLEARANCE;WP_VEGFAVEGFR2_SIGNALING_PATHWAY;REACTOME_GAP_JUNCTION…	cellular_component;endosome;organelle;vesicle;cellular anatomical entity;cytoplasmic vesicle;intracellular vesicle;membrane-bounded organelle;intracellular transport;establishment of localization in cell;cellular localization;biological_process;ion transport;localization;protein localization;protein transport;establishment of protein localization;organic substance transport;cellular process;anion…	-0.317454	19.6238	-0.845656	0.420318	0.848571	-6.00062	0.226267	19.8956	0.551387	0.597592
A0A087WVQ6_CLTC_K102	A0A087WVQ6_CLTC_K102	A0A087WVQ6	CLTC	CLTC;CLTCL1	Clathrin heavy chain	K	102	TLQIFNIEMKSK(ub)			FALSE			FALSE			FALSE	1	1	FALSE	1	1	FALSE	1	1	FALSE			FALSE	1	1	FALSE	1	1	FALSE	5	Lysosome;Endocrine and other factor-regulated calcium reabsorption;Huntington disease;Synaptic vesicle cycle;Endocytosis;Bacterial invasion of epithelial cells	REACTOME_VLDLR_INTERNALISATION_AND_DEGRADATION;WP_7Q1123_COPY_NUMBER_VARIATION_SYNDROME;REACTOME_MHC_CLASS_II_ANTIGEN_PRESENTATION;REACTOME_PCP_CE_PATHWAY;KEGG_LYSOSOME;REACTOME_WNT5A_DEPENDENT_INTERNALIZATION_OF_FZD4;REACTOME_GAP_JUNCTION_DEGRADATION;REACTOME_DEVELOPMENTAL_BIOLOGY;REACTOME_PLASMA_LIPOPROTEIN_ASSEMBLY_REMODELING_AND_CLEARANCE;WP_VEGFAVEGFR2_SIGNALING_PATHWAY;REACTOME_GAP_JUNCTION…	cellular_component;endosome;organelle;vesicle;cellular anatomical entity;cytoplasmic vesicle;intracellular vesicle;membrane-bounded organelle;intracellular transport;establishment of localization in cell;cellular localization;biological_process;ion transport;localization;protein localization;protein transport;establishment of protein localization;organic substance transport;cellular process;anion…	0.375283	20.664	0.578227	0.577719	0.898937	-6.19476	-0.440086	20.2564	-0.749691	0.476558
A0A087WVQ6_CLTC_K1038	A0A087WVQ6_CLTC_K1038	A0A087WVQ6	CLTC	CLTC;CLTCL1	Clathrin heavy chain	K	1038	NLQNLLILTAIK(ub)ADR	1	1	TRUE	2	1	TRUE	1	1	TRUE	1	1	TRUE	1	1	TRUE	2	1	TRUE			FALSE	1	1	TRUE	1	1	TRUE	8	Lysosome;Endocrine and other factor-regulated calcium reabsorption;Huntington disease;Synaptic vesicle cycle;Endocytosis;Bacterial invasion of epithelial cells	REACTOME_VLDLR_INTERNALISATION_AND_DEGRADATION;WP_7Q1123_COPY_NUMBER_VARIATION_SYNDROME;REACTOME_MHC_CLASS_II_ANTIGEN_PRESENTATION;REACTOME_PCP_CE_PATHWAY;KEGG_LYSOSOME;REACTOME_WNT5A_DEPENDENT_INTERNALIZATION_OF_FZD4;REACTOME_GAP_JUNCTION_DEGRADATION;REACTOME_DEVELOPMENTAL_BIOLOGY;REACTOME_PLASMA_LIPOPROTEIN_ASSEMBLY_REMODELING_AND_CLEARANCE;WP_VEGFAVEGFR2_SIGNALING_PATHWAY;REACTOME_GAP_JUNCTION…	cellular_component;endosome;organelle;vesicle;cellular anatomical entity;cytoplasmic vesicle;intracellular vesicle;membrane-bounded organelle;intracellular transport;establishment of localization in cell;cellular localization;biological_process;ion transport;localization;protein localization;protein transport;establishment of protein localization;organic substance transport;cellular process;anion…	0.441992	20.8694	0.668115	0.52133	0.881984	-6.13678	2.29774	21.7973	4.00024	0.00461457
A0A087WVQ6_CLTC_K1396	A0A087WVQ6_CLTC_K1396	A0A087WVQ6	CLTC	CLTC;CLTCL1	Clathrin heavy chain	K	1396	EGQFK(ub)DIITK			FALSE	1	1	TRUE			FALSE			FALSE			FALSE			FALSE			FALSE			FALSE			FALSE	1	Lysosome;Endocrine and other factor-regulated calcium reabsorption;Huntington disease;Synaptic vesicle cycle;Endocytosis;Bacterial invasion of epithelial cells	REACTOME_VLDLR_INTERNALISATION_AND_DEGRADATION;WP_7Q1123_COPY_NUMBER_VARIATION_SYNDROME;REACTOME_MHC_CLASS_II_ANTIGEN_PRESENTATION;REACTOME_PCP_CE_PATHWAY;KEGG_LYSOSOME;REACTOME_WNT5A_DEPENDENT_INTERNALIZATION_OF_FZD4;REACTOME_GAP_JUNCTION_DEGRADATION;REACTOME_DEVELOPMENTAL_BIOLOGY;REACTOME_PLASMA_LIPOPROTEIN_ASSEMBLY_REMODELING_AND_CLEARANCE;WP_VEGFAVEGFR2_SIGNALING_PATHWAY;REACTOME_GAP_JUNCTION…	cellular_component;endosome;organelle;vesicle;cellular anatomical entity;cytoplasmic vesicle;intracellular vesicle;membrane-bounded organelle;intracellular transport;establishment of localization in cell;cellular localization;biological_process;ion transport;localization;protein localization;protein transport;establishment of protein localization;organic substance transport;cellular process;anion…	0.412736	19.7128	1.12941	0.288803	0.785026	-5.7291	1.04301	20.028	2.14209	0.0672573
A0A087WVQ6_CLTC_K1445	A0A087WVQ6_CLTC_K1445	A0A087WVQ6	CLTC	CLTC	Clathrin heavy chain	K	1445	AVNYFSK(ub)VK	0	1	FALSE	1	1	TRUE	0	1	FALSE	1	1	TRUE	1	1	FALSE	1	1	TRUE	1	1	TRUE	2	1	FALSE	0	1	FALSE	9	Lysosome;Endocrine and other factor-regulated calcium reabsorption;Huntington disease;Synaptic vesicle cycle;Endocytosis;Bacterial invasion of epithelial cells	REACTOME_VLDLR_INTERNALISATION_AND_DEGRADATION;WP_7Q1123_COPY_NUMBER_VARIATION_SYNDROME;REACTOME_MHC_CLASS_II_ANTIGEN_PRESENTATION;REACTOME_PCP_CE_PATHWAY;KEGG_LYSOSOME;REACTOME_WNT5A_DEPENDENT_INTERNALIZATION_OF_FZD4;REACTOME_GAP_JUNCTION_DEGRADATION;REACTOME_DEVELOPMENTAL_BIOLOGY;REACTOME_PLASMA_LIPOPROTEIN_ASSEMBLY_REMODELING_AND_CLEARANCE;WP_VEGFAVEGFR2_SIGNALING_PATHWAY;REACTOME_GAP_JUNCTION…	cellular_component;endosome;organelle;vesicle;cellular anatomical entity;cytoplasmic vesicle;intracellular vesicle;membrane-bounded organelle;intracellular transport;establishment of localization in cell;cellular localization;biological_process;ion transport;localization;protein localization;protein transport;establishment of protein localization;organic substance transport;cellular process;anion…	0.244053	22.7054	0.383422	0.710577	0.936991	-6.29338	-1.36772	21.8995	-1.86614	0.101922
A0A087WVQ6_CLTC_K1447	A0A087WVQ6_CLTC_K1447	A0A087WVQ6	CLTC	CLTC	Clathrin heavy chain	K	1447	AVNYFSKVK(ub)	1	1	FALSE			FALSE			FALSE	1	1	FALSE	1	1	FALSE	1	1	FALSE			FALSE			FALSE			FALSE	4	Lysosome;Endocrine and other factor-regulated calcium reabsorption;Huntington disease;Synaptic vesicle cycle;Endocytosis;Bacterial invasion of epithelial cells	REACTOME_VLDLR_INTERNALISATION_AND_DEGRADATION;WP_7Q1123_COPY_NUMBER_VARIATION_SYNDROME;REACTOME_MHC_CLASS_II_ANTIGEN_PRESENTATION;REACTOME_PCP_CE_PATHWAY;KEGG_LYSOSOME;REACTOME_WNT5A_DEPENDENT_INTERNALIZATION_OF_FZD4;REACTOME_GAP_JUNCTION_DEGRADATION;REACTOME_DEVELOPMENTAL_BIOLOGY;REACTOME_PLASMA_LIPOPROTEIN_ASSEMBLY_REMODELING_AND_CLEARANCE;WP_VEGFAVEGFR2_SIGNALING_PATHWAY;REACTOME_GAP_JUNCTION…	cellular_component;endosome;organelle;vesicle;cellular anatomical entity;cytoplasmic vesicle;intracellular vesicle;membrane-bounded organelle;intracellular transport;establishment of localization in cell;cellular localization;biological_process;ion transport;localization;protein localization;protein transport;establishment of protein localization;organic substance transport;cellular process;anion…	2.93217	20.8821	5.52049	0.000412342	0.0849627	0.472244	1.39249	20.1123	2.97435	0.0192998
A0A087WVQ6_CLTC_K1505	A0A087WVQ6_CLTC_K1505	A0A087WVQ6	CLTC	CLTC	Clathrin heavy chain	K	1505	LEK(ub)HELIEFR			FALSE	1	1	TRUE			FALSE			FALSE			FALSE			FALSE			FALSE			FALSE			FALSE	1	Lysosome;Endocrine and other factor-regulated calcium reabsorption;Huntington disease;Synaptic vesicle cycle;Endocytosis;Bacterial invasion of epithelial cells	REACTOME_VLDLR_INTERNALISATION_AND_DEGRADATION;WP_7Q1123_COPY_NUMBER_VARIATION_SYNDROME;REACTOME_MHC_CLASS_II_ANTIGEN_PRESENTATION;REACTOME_PCP_CE_PATHWAY;KEGG_LYSOSOME;REACTOME_WNT5A_DEPENDENT_INTERNALIZATION_OF_FZD4;REACTOME_GAP_JUNCTION_DEGRADATION;REACTOME_DEVELOPMENTAL_BIOLOGY;REACTOME_PLASMA_LIPOPROTEIN_ASSEMBLY_REMODELING_AND_CLEARANCE;WP_VEGFAVEGFR2_SIGNALING_PATHWAY;REACTOME_GAP_JUNCTION…	cellular_component;endosome;organelle;vesicle;cellular anatomical entity;cytoplasmic vesicle;intracellular vesicle;membrane-bounded organelle;intracellular transport;establishment of localization in cell;cellular localization;biological_process;ion transport;localization;protein localization;protein transport;establishment of protein localization;organic substance transport;cellular process;anion…	0.164283	19.485	0.766708	0.463483	0.862202	-6.06461	1.23127	20.0185	2.25029	0.057107
A0A087WVQ6_CLTC_K1534	A0A087WVQ6_CLTC_K1534	A0A087WVQ6	CLTC	CLTC	Clathrin heavy chain	K	1534	K(ub)DSLYKDAMQYASESK	1	2	FALSE			FALSE			FALSE			FALSE			FALSE			FALSE			FALSE			FALSE			FALSE	1	Lysosome;Endocrine and other factor-regulated calcium reabsorption;Huntington disease;Synaptic vesicle cycle;Endocytosis;Bacterial invasion of epithelial cells	REACTOME_VLDLR_INTERNALISATION_AND_DEGRADATION;WP_7Q1123_COPY_NUMBER_VARIATION_SYNDROME;REACTOME_MHC_CLASS_II_ANTIGEN_PRESENTATION;REACTOME_PCP_CE_PATHWAY;KEGG_LYSOSOME;REACTOME_WNT5A_DEPENDENT_INTERNALIZATION_OF_FZD4;REACTOME_GAP_JUNCTION_DEGRADATION;REACTOME_DEVELOPMENTAL_BIOLOGY;REACTOME_PLASMA_LIPOPROTEIN_ASSEMBLY_REMODELING_AND_CLEARANCE;WP_VEGFAVEGFR2_SIGNALING_PATHWAY;REACTOME_GAP_JUNCTION…	cellular_component;endosome;organelle;vesicle;cellular anatomical entity;cytoplasmic vesicle;intracellular vesicle;membrane-bounded organelle;intracellular transport;establishment of localization in cell;cellular localization;biological_process;ion transport;localization;protein localization;protein transport;establishment of protein localization;organic substance transport;cellular process;anion…	0.210575	19.4423	0.780863	0.455535	0.858319	-6.05353	1.3814	20.0277	2.7694	0.0261891
A0A087WVQ6_CLTC_K1539	A0A087WVQ6_CLTC_K1539	A0A087WVQ6	CLTC	CLTC	Clathrin heavy chain	K	1539	DSLYK(ub)DAMQYASESK;KDSLYK(ub)DAMQYASESK;DSLYK(ub)DAMQYASESK;DSLYK(ub)DAMQYASESK;DSLYK(ub)DAMQYASESK;DSLYK(ub)DAMQYASESK;DSLYK(ub)DAMQYASESK;KDSLYK(ub)DAMQYASESK	1	1	TRUE	2	1	FALSE	2	1	TRUE	3	2;1	TRUE	2	2;1	FALSE	2	1	TRUE	4	2;1	TRUE	1	1	TRUE	3	1	TRUE	9	Lysosome;Endocrine and other factor-regulated calcium reabsorption;Huntington disease;Synaptic vesicle cycle;Endocytosis;Bacterial invasion of epithelial cells	REACTOME_VLDLR_INTERNALISATION_AND_DEGRADATION;WP_7Q1123_COPY_NUMBER_VARIATION_SYNDROME;REACTOME_MHC_CLASS_II_ANTIGEN_PRESENTATION;REACTOME_PCP_CE_PATHWAY;KEGG_LYSOSOME;REACTOME_WNT5A_DEPENDENT_INTERNALIZATION_OF_FZD4;REACTOME_GAP_JUNCTION_DEGRADATION;REACTOME_DEVELOPMENTAL_BIOLOGY;REACTOME_PLASMA_LIPOPROTEIN_ASSEMBLY_REMODELING_AND_CLEARANCE;WP_VEGFAVEGFR2_SIGNALING_PATHWAY;REACTOME_GAP_JUNCTION…	cellular_component;endosome;organelle;vesicle;cellular anatomical entity;cytoplasmic vesicle;intracellular vesicle;membrane-bounded organelle;intracellular transport;establishment of localization in cell;cellular localization;biological_process;ion transport;localization;protein localization;protein transport;establishment of protein localization;organic substance transport;cellular process;anion…	0.117239	22.866	0.193073	0.851319	0.9698	-6.35214	-0.217718	22.6985	-0.312701	0.763123
A0A087WVQ6_CLTC_K1613	A0A087WVQ6_CLTC_K1613	A0A087WVQ6	CLTC	CLTC	Clathrin heavy chain	K	1613	EYLTK(ub)VDKLDASESLR;EYLTK(ub)VDK;EYLTK(ub)VDK	1	1	TRUE	2	1	FALSE	1	1	FALSE	2	2;1	FALSE	3	2;1	FALSE	2	1	TRUE	1	1	TRUE	4	2;1	FALSE			FALSE	8	Lysosome;Endocrine and other factor-regulated calcium reabsorption;Huntington disease;Synaptic vesicle cycle;Endocytosis;Bacterial invasion of epithelial cells	REACTOME_VLDLR_INTERNALISATION_AND_DEGRADATION;WP_7Q1123_COPY_NUMBER_VARIATION_SYNDROME;REACTOME_MHC_CLASS_II_ANTIGEN_PRESENTATION;REACTOME_PCP_CE_PATHWAY;KEGG_LYSOSOME;REACTOME_WNT5A_DEPENDENT_INTERNALIZATION_OF_FZD4;REACTOME_GAP_JUNCTION_DEGRADATION;REACTOME_DEVELOPMENTAL_BIOLOGY;REACTOME_PLASMA_LIPOPROTEIN_ASSEMBLY_REMODELING_AND_CLEARANCE;WP_VEGFAVEGFR2_SIGNALING_PATHWAY;REACTOME_GAP_JUNCTION…	cellular_component;endosome;organelle;vesicle;cellular anatomical entity;cytoplasmic vesicle;intracellular vesicle;membrane-bounded organelle;intracellular transport;establishment of localization in cell;cellular localization;biological_process;ion transport;localization;protein localization;protein transport;establishment of protein localization;organic substance transport;cellular process;anion…	0.242927	23.4775	0.521512	0.616617	0.909956	-6.11878	0.340559	23.5361	0.634724	0.547576
A0A087WVQ6_CLTC_K1616	A0A087WVQ6_CLTC_K1616	A0A087WVQ6	CLTC	CLTC	Clathrin heavy chain	K	1616	VDK(ub)LDASESLR			FALSE			FALSE			FALSE	1	1	FALSE	1	1	TRUE			FALSE			FALSE			FALSE	1	1	TRUE	2	Lysosome;Endocrine and other factor-regulated calcium reabsorption;Huntington disease;Synaptic vesicle cycle;Endocytosis;Bacterial invasion of epithelial cells	REACTOME_VLDLR_INTERNALISATION_AND_DEGRADATION;WP_7Q1123_COPY_NUMBER_VARIATION_SYNDROME;REACTOME_MHC_CLASS_II_ANTIGEN_PRESENTATION;REACTOME_PCP_CE_PATHWAY;KEGG_LYSOSOME;REACTOME_WNT5A_DEPENDENT_INTERNALIZATION_OF_FZD4;REACTOME_GAP_JUNCTION_DEGRADATION;REACTOME_DEVELOPMENTAL_BIOLOGY;REACTOME_PLASMA_LIPOPROTEIN_ASSEMBLY_REMODELING_AND_CLEARANCE;WP_VEGFAVEGFR2_SIGNALING_PATHWAY;REACTOME_GAP_JUNCTION…	cellular_component;endosome;organelle;vesicle;cellular anatomical entity;cytoplasmic vesicle;intracellular vesicle;membrane-bounded organelle;intracellular transport;establishment of localization in cell;cellular localization;biological_process;ion transport;localization;protein localization;protein transport;establishment of protein localization;organic substance transport;cellular process;anion…	-0.32915	19.3962	-0.517609	0.618515	0.910588	-6.22857	0.457088	19.7893	0.902441	0.395202
A0A087WVQ6_CLTC_K746	A0A087WVQ6_CLTC_K746	A0A087WVQ6	CLTC	CLTC;CLTCL1	Clathrin heavy chain	K	746	TGQIK(ub)EVER			FALSE	1	1	TRUE	0	1	FALSE			FALSE	0	1	FALSE	0	1	FALSE	1	1	TRUE			FALSE			FALSE	5	Lysosome;Endocrine and other factor-regulated calcium reabsorption;Huntington disease;Synaptic vesicle cycle;Endocytosis;Bacterial invasion of epithelial cells	REACTOME_VLDLR_INTERNALISATION_AND_DEGRADATION;WP_7Q1123_COPY_NUMBER_VARIATION_SYNDROME;REACTOME_MHC_CLASS_II_ANTIGEN_PRESENTATION;REACTOME_PCP_CE_PATHWAY;KEGG_LYSOSOME;REACTOME_WNT5A_DEPENDENT_INTERNALIZATION_OF_FZD4;REACTOME_GAP_JUNCTION_DEGRADATION;REACTOME_DEVELOPMENTAL_BIOLOGY;REACTOME_PLASMA_LIPOPROTEIN_ASSEMBLY_REMODELING_AND_CLEARANCE;WP_VEGFAVEGFR2_SIGNALING_PATHWAY;REACTOME_GAP_JUNCTION…	cellular_component;endosome;organelle;vesicle;cellular anatomical entity;cytoplasmic vesicle;intracellular vesicle;membrane-bounded organelle;intracellular transport;establishment of localization in cell;cellular localization;biological_process;ion transport;localization;protein localization;protein transport;establishment of protein localization;organic substance transport;cellular process;anion…	-0.319224	19.4689	-0.537459	0.604808	0.905965	-6.21808	0.865563	20.0613	1.33668	0.220899
A0A087WVQ6_CLTC_K802	A0A087WVQ6_CLTC_K802	A0A087WVQ6	CLTC	CLTC	Clathrin heavy chain	K	802	NNLQK(ub)YIEIYVQK			FALSE			FALSE			FALSE			FALSE	2	1	TRUE			FALSE			FALSE			FALSE	1	1	TRUE	2	Lysosome;Endocrine and other factor-regulated calcium reabsorption;Huntington disease;Synaptic vesicle cycle;Endocytosis;Bacterial invasion of epithelial cells	REACTOME_VLDLR_INTERNALISATION_AND_DEGRADATION;WP_7Q1123_COPY_NUMBER_VARIATION_SYNDROME;REACTOME_MHC_CLASS_II_ANTIGEN_PRESENTATION;REACTOME_PCP_CE_PATHWAY;KEGG_LYSOSOME;REACTOME_WNT5A_DEPENDENT_INTERNALIZATION_OF_FZD4;REACTOME_GAP_JUNCTION_DEGRADATION;REACTOME_DEVELOPMENTAL_BIOLOGY;REACTOME_PLASMA_LIPOPROTEIN_ASSEMBLY_REMODELING_AND_CLEARANCE;WP_VEGFAVEGFR2_SIGNALING_PATHWAY;REACTOME_GAP_JUNCTION…	cellular_component;endosome;organelle;vesicle;cellular anatomical entity;cytoplasmic vesicle;intracellular vesicle;membrane-bounded organelle;intracellular transport;establishment of localization in cell;cellular localization;biological_process;ion transport;localization;protein localization;protein transport;establishment of protein localization;organic substance transport;cellular process;anion…		19.8552					0.183521	19.947	0.428714	0.680317
A0A087WVQ6_CLTC_K810	A0A087WVQ6_CLTC_K810	A0A087WVQ6	CLTC	CLTC;CLTCL1	Clathrin heavy chain	K	810	YIEIYVQK(ub)VNPSR	1	1	TRUE			FALSE	1	1	TRUE	1	1	TRUE	2	1	TRUE	1	1	TRUE			FALSE	1	1	TRUE	2	1	TRUE	7	Lysosome;Endocrine and other factor-regulated calcium reabsorption;Huntington disease;Synaptic vesicle cycle;Endocytosis;Bacterial invasion of epithelial cells	REACTOME_VLDLR_INTERNALISATION_AND_DEGRADATION;WP_7Q1123_COPY_NUMBER_VARIATION_SYNDROME;REACTOME_MHC_CLASS_II_ANTIGEN_PRESENTATION;REACTOME_PCP_CE_PATHWAY;KEGG_LYSOSOME;REACTOME_WNT5A_DEPENDENT_INTERNALIZATION_OF_FZD4;REACTOME_GAP_JUNCTION_DEGRADATION;REACTOME_DEVELOPMENTAL_BIOLOGY;REACTOME_PLASMA_LIPOPROTEIN_ASSEMBLY_REMODELING_AND_CLEARANCE;WP_VEGFAVEGFR2_SIGNALING_PATHWAY;REACTOME_GAP_JUNCTION…	cellular_component;endosome;organelle;vesicle;cellular anatomical entity;cytoplasmic vesicle;intracellular vesicle;membrane-bounded organelle;intracellular transport;establishment of localization in cell;cellular localization;biological_process;ion transport;localization;protein localization;protein transport;establishment of protein localization;organic substance transport;cellular process;anion…	0.254584	22.3021	0.669898	0.522426	0.881984	-6.02693	-0.495731	21.8519	-0.647292	0.539913
A0A087WVQ6_CLTC_K855	A0A087WVQ6_CLTC_K855	A0A087WVQ6	CLTC	CLTC;CLTCL1	Clathrin heavy chain	K	855	GQFSTDELVAEVEK(ub)R	1	1	TRUE	1	1	TRUE	1	1	TRUE			FALSE			FALSE			FALSE	1	1	TRUE			FALSE			FALSE	4	Lysosome;Endocrine and other factor-regulated calcium reabsorption;Huntington disease;Synaptic vesicle cycle;Endocytosis;Bacterial invasion of epithelial cells	REACTOME_VLDLR_INTERNALISATION_AND_DEGRADATION;WP_7Q1123_COPY_NUMBER_VARIATION_SYNDROME;REACTOME_MHC_CLASS_II_ANTIGEN_PRESENTATION;REACTOME_PCP_CE_PATHWAY;KEGG_LYSOSOME;REACTOME_WNT5A_DEPENDENT_INTERNALIZATION_OF_FZD4;REACTOME_GAP_JUNCTION_DEGRADATION;REACTOME_DEVELOPMENTAL_BIOLOGY;REACTOME_PLASMA_LIPOPROTEIN_ASSEMBLY_REMODELING_AND_CLEARANCE;WP_VEGFAVEGFR2_SIGNALING_PATHWAY;REACTOME_GAP_JUNCTION…	cellular_component;endosome;organelle;vesicle;cellular anatomical entity;cytoplasmic vesicle;intracellular vesicle;membrane-bounded organelle;intracellular transport;establishment of localization in cell;cellular localization;biological_process;ion transport;localization;protein localization;protein transport;establishment of protein localization;organic substance transport;cellular process;anion…	-0.393392	19.6872	-0.551329	0.595235	0.905264	-6.21061	2.80599	21.2869	3.64996	0.00740621
A0A087WVQ6_CLTC_K860	A0A087WVQ6_CLTC_K860	A0A087WVQ6	CLTC	CLTC	Clathrin heavy chain	K	860	LK(ub)LLLPWLEAR			FALSE			FALSE			FALSE			FALSE			FALSE	2	1	TRUE	0	1	FALSE			FALSE			FALSE	2	Lysosome;Endocrine and other factor-regulated calcium reabsorption;Huntington disease;Synaptic vesicle cycle;Endocytosis;Bacterial invasion of epithelial cells	REACTOME_VLDLR_INTERNALISATION_AND_DEGRADATION;WP_7Q1123_COPY_NUMBER_VARIATION_SYNDROME;REACTOME_MHC_CLASS_II_ANTIGEN_PRESENTATION;REACTOME_PCP_CE_PATHWAY;KEGG_LYSOSOME;REACTOME_WNT5A_DEPENDENT_INTERNALIZATION_OF_FZD4;REACTOME_GAP_JUNCTION_DEGRADATION;REACTOME_DEVELOPMENTAL_BIOLOGY;REACTOME_PLASMA_LIPOPROTEIN_ASSEMBLY_REMODELING_AND_CLEARANCE;WP_VEGFAVEGFR2_SIGNALING_PATHWAY;REACTOME_GAP_JUNCTION…	cellular_component;endosome;organelle;vesicle;cellular anatomical entity;cytoplasmic vesicle;intracellular vesicle;membrane-bounded organelle;intracellular transport;establishment of localization in cell;cellular localization;biological_process;ion transport;localization;protein localization;protein transport;establishment of protein localization;organic substance transport;cellular process;anion…		19.8499						20.0659
A0A087WVR3_UHRF1_K149	A0A087WVR3_UHRF1_K149	A0A087WVR3	UHRF1	UHRF1	RING-type E3 ubiquitin transferase	K	149	SSTHGEAAAETDSRPADEDMWDETELGLYK(ub)VNEYVDAR			FALSE			FALSE			FALSE			FALSE			FALSE			FALSE	1	2	TRUE			FALSE			FALSE	1		WP_PATHWAYS_AFFECTED_IN_ADENOID_CYSTIC_CARCINOMA;REACTOME_EPIGENETIC_REGULATION_OF_GENE_EXPRESSION;REACTOME_DNA_METHYLATION	metal ion binding;cation binding;molecular_function;ion binding;binding;cellular anatomical entity;nucleoplasm;cellular_component;DNA binding;heterocyclic compound binding;organic cyclic compound binding;nucleic acid binding;protein modification process;protein modification by small protein conjugation;cellular protein modification process;macromolecule metabolic process;metabolic process;biologi…		19.7951						20.2296
A0A087WVR3_UHRF1_K559	A0A087WVR3_UHRF1_K559	A0A087WVR3	UHRF1	UHRF1	RING-type E3 ubiquitin transferase	K	559	NSK(ub)YAPAEGNR			FALSE	0	1	FALSE			FALSE			FALSE	0	1	FALSE	0	1	FALSE	1	1	TRUE	0	1	FALSE			FALSE	5		WP_PATHWAYS_AFFECTED_IN_ADENOID_CYSTIC_CARCINOMA;REACTOME_EPIGENETIC_REGULATION_OF_GENE_EXPRESSION;REACTOME_DNA_METHYLATION	metal ion binding;cation binding;molecular_function;ion binding;binding;cellular anatomical entity;nucleoplasm;cellular_component;DNA binding;heterocyclic compound binding;organic cyclic compound binding;nucleic acid binding;protein modification process;protein modification by small protein conjugation;cellular protein modification process;macromolecule metabolic process;metabolic process;biologi…	-0.456788	20.5048	-0.473173	0.647697	0.918881	-6.25265	-0.886182	20.2901	-1.19447	0.269112
A0A087WVR3_UHRF1_K573	A0A087WVR3_UHRF1_K573	A0A087WVR3	UHRF1	UHRF1;UHRF2	RING-type E3 ubiquitin transferase	K	573	YDGIYK(ub)VVK			FALSE			FALSE	1	1	TRUE	1	1	TRUE	0	1	FALSE	1	1	TRUE	1	1	TRUE	1	1	TRUE	1	1	TRUE	7		WP_PATHWAYS_AFFECTED_IN_ADENOID_CYSTIC_CARCINOMA;REACTOME_EPIGENETIC_REGULATION_OF_GENE_EXPRESSION;REACTOME_DNA_METHYLATION	metal ion binding;cation binding;molecular_function;ion binding;binding;cellular anatomical entity;nucleoplasm;cellular_component;DNA binding;heterocyclic compound binding;organic cyclic compound binding;nucleic acid binding;protein modification process;protein modification by small protein conjugation;cellular protein modification process;macromolecule metabolic process;metabolic process;biologi…	-0.0656457	20.8243	-0.135557	0.895245	0.981448	-6.36234	-0.351183	20.6815	-0.884151	0.403979
A0A087WVR3_UHRF1_K613	A0A087WVR3_UHRF1_K613	A0A087WVR3	UHRF1	UHRF1	RING-type E3 ubiquitin transferase	K	613	K(ub)LGLTMQYPEGYLEALANR			FALSE			FALSE			FALSE			FALSE			FALSE			FALSE	1	1	TRUE			FALSE			FALSE	1		WP_PATHWAYS_AFFECTED_IN_ADENOID_CYSTIC_CARCINOMA;REACTOME_EPIGENETIC_REGULATION_OF_GENE_EXPRESSION;REACTOME_DNA_METHYLATION	metal ion binding;cation binding;molecular_function;ion binding;binding;cellular anatomical entity;nucleoplasm;cellular_component;DNA binding;heterocyclic compound binding;organic cyclic compound binding;nucleic acid binding;protein modification process;protein modification by small protein conjugation;cellular protein modification process;macromolecule metabolic process;metabolic process;biologi…	-0.340344	19.4952	-1.01516	0.337336	0.807989	-5.84582	0.399301	19.8651	0.965782	0.364601
A0A087WVR3_UHRF1_K63	A0A087WVR3_UHRF1_K63	A0A087WVR3	UHRF1	UHRF1	RING-type E3 ubiquitin transferase	K	63	GK(ub)QMEDGHTLFDYEVR;GK(ub)QMEDGHTLFDYEVR;GK(ub)QMEDGHTLFDYEVR	1	1	FALSE	2	1	FALSE	1	1	TRUE	3	1	TRUE	1	1	FALSE	1	1	FALSE	4	1	FALSE	2	1	FALSE	2	1	TRUE	9		WP_PATHWAYS_AFFECTED_IN_ADENOID_CYSTIC_CARCINOMA;REACTOME_EPIGENETIC_REGULATION_OF_GENE_EXPRESSION;REACTOME_DNA_METHYLATION	metal ion binding;cation binding;molecular_function;ion binding;binding;cellular anatomical entity;nucleoplasm;cellular_component;DNA binding;heterocyclic compound binding;organic cyclic compound binding;nucleic acid binding;protein modification process;protein modification by small protein conjugation;cellular protein modification process;macromolecule metabolic process;metabolic process;biologi…	-0.329404	24.6009	-0.687735	0.509478	0.878132	-6.12312	-0.492098	24.5196	-0.908313	0.392288
A0A087WVR3_UHRF1_K683	A0A087WVR3_UHRF1_K683	A0A087WVR3	UHRF1	UHRF1	RING-type E3 ubiquitin transferase	K	683	TK(ub)VEPYSLTAQQSSLIR			FALSE			FALSE			FALSE	1	1	TRUE	1	1	TRUE			FALSE			FALSE			FALSE			FALSE	2		WP_PATHWAYS_AFFECTED_IN_ADENOID_CYSTIC_CARCINOMA;REACTOME_EPIGENETIC_REGULATION_OF_GENE_EXPRESSION;REACTOME_DNA_METHYLATION	metal ion binding;cation binding;molecular_function;ion binding;binding;cellular anatomical entity;nucleoplasm;cellular_component;DNA binding;heterocyclic compound binding;organic cyclic compound binding;nucleic acid binding;protein modification process;protein modification by small protein conjugation;cellular protein modification process;macromolecule metabolic process;metabolic process;biologi…	1.01381	19.6694	2.8043	0.0211717	0.470831	-3.37133	0.912905	19.619	3.15099	0.0149732
A0A087WVR3_UHRF1_K97	A0A087WVR3_UHRF1_K97	A0A087WVR3	UHRF1	UHRF1	RING-type E3 ubiquitin transferase	K	97	QSLVLPHSTK(ub)ER	1	1	FALSE	1	1	TRUE	1	1	TRUE	1	1	TRUE	1	1	FALSE	2	1	TRUE	1	1	TRUE	1	1	TRUE	1	1	TRUE	9		WP_PATHWAYS_AFFECTED_IN_ADENOID_CYSTIC_CARCINOMA;REACTOME_EPIGENETIC_REGULATION_OF_GENE_EXPRESSION;REACTOME_DNA_METHYLATION	metal ion binding;cation binding;molecular_function;ion binding;binding;cellular anatomical entity;nucleoplasm;cellular_component;DNA binding;heterocyclic compound binding;organic cyclic compound binding;nucleic acid binding;protein modification process;protein modification by small protein conjugation;cellular protein modification process;macromolecule metabolic process;metabolic process;biologi…	0.063961	23.2754	0.216883	0.833283	0.965659	-6.34688	0.028887	23.2579	0.0964678	0.925656
A0A087WVS5_NRSN2_K21	A0A087WVS5_NRSN2_K21	A0A087WVS5	NRSN2	NRSN2	Neurensin-2	K	21	GPSVEDGK(ub)WYGVR	1	1	TRUE	1	1	TRUE	1	1	TRUE	1	1	FALSE	1	1	TRUE	1	1	TRUE	1	1	TRUE	1	1	TRUE	2	1	TRUE	9			cellular_component;cellular anatomical entity;organelle;vesicle;cytoplasmic vesicle;transport vesicle;intracellular vesicle;membrane-bounded organelle	-0.450392	23.2784	-1.163	0.275632	0.77834	-5.69302	-0.715538	23.1458	-1.86101	0.102709
A0A087WW40_SH3GLB1_K10	A0A087WW40_SH3GLB1_K10	A0A087WW40	SH3GLB1	SH3GLB1	Endophilin-B1	K	10	MNIMDFNVKK(ub)			FALSE			FALSE			FALSE	2	1	FALSE			FALSE	2	1	FALSE			FALSE	1	1	FALSE	2	1	FALSE	4	Endocytosis;Autophagy - animal	KEGG_ENDOCYTOSIS;WP_NANOPARTICLE_TRIGGERED_AUTOPHAGIC_CELL_DEATH;WP_SENESCENCE_AND_AUTOPHAGY_IN_CANCER;BIOCARTA_CBL_PATHWAY	cellular anatomical entity;cytosol;cellular_component;membrane;Golgi membrane;bounding membrane of organelle;organelle membrane;midbody;organelle outer membrane;mitochondrial membrane;outer membrane;mitochondrial outer membrane;programmed cell death;biological_process;cellular process;cell death;apoptotic process;molecular_function;lipid binding;binding;autophagosome membrane;vacuolar membrane	0.683291	21.0447	0.781346	0.455265	0.858319	-6.05315	-0.643529	20.3813	-0.924972	0.384106
A0A087WW40_SH3GLB1_K29	A0A087WW40_SH3GLB1_K29	A0A087WW40	SH3GLB1	SH3GLB1	Endophilin-B1	K	29	AVQFTEEK(ub)LGQAEK			FALSE	1	1	TRUE			FALSE	2	1	TRUE	2	1	FALSE	1	1	FALSE			FALSE	2	1	TRUE	2	1	TRUE	6	Endocytosis;Autophagy - animal	KEGG_ENDOCYTOSIS;WP_NANOPARTICLE_TRIGGERED_AUTOPHAGIC_CELL_DEATH;WP_SENESCENCE_AND_AUTOPHAGY_IN_CANCER;BIOCARTA_CBL_PATHWAY	cellular anatomical entity;cytosol;cellular_component;membrane;Golgi membrane;bounding membrane of organelle;organelle membrane;midbody;organelle outer membrane;mitochondrial membrane;outer membrane;mitochondrial outer membrane;programmed cell death;biological_process;cellular process;cell death;apoptotic process;molecular_function;lipid binding;binding;autophagosome membrane;vacuolar membrane	-0.738673	21.8673	-1.22042	0.258226	0.766333	-5.5249	-1.9089	21.1651	-2.65129	0.0356533
A0A087WW40_SH3GLB1_K82	A0A087WW40_SH3GLB1_K82	A0A087WW40	SH3GLB1	SH3GLB1	Endophilin-B1	K	82	IEEFVYEK(ub)LDR	1	1	TRUE	1	1	FALSE	1	1	TRUE			FALSE			FALSE	0	1	FALSE			FALSE			FALSE	1	1	FALSE	3	Endocytosis;Autophagy - animal	KEGG_ENDOCYTOSIS;WP_NANOPARTICLE_TRIGGERED_AUTOPHAGIC_CELL_DEATH;WP_SENESCENCE_AND_AUTOPHAGY_IN_CANCER;BIOCARTA_CBL_PATHWAY	cellular anatomical entity;cytosol;cellular_component;membrane;Golgi membrane;bounding membrane of organelle;organelle membrane;midbody;organelle outer membrane;mitochondrial membrane;outer membrane;mitochondrial outer membrane;programmed cell death;biological_process;cellular process;cell death;apoptotic process;molecular_function;lipid binding;binding;autophagosome membrane;vacuolar membrane	0.640039	19.5499	2.22769	0.0537845	0.582315	-4.26105	2.0514	20.2556	3.38881	0.0106605
A0A087WW40_SH3GLB1_K9	A0A087WW40_SH3GLB1_K9	A0A087WW40	SH3GLB1	SH3GLB1	Endophilin-B1	K	9	MNIMDFNVK(ub)K			FALSE			FALSE			FALSE	1	1	TRUE	3	1	TRUE	1	1	FALSE			FALSE	2	1	TRUE	1	1	TRUE	5	Endocytosis;Autophagy - animal	KEGG_ENDOCYTOSIS;WP_NANOPARTICLE_TRIGGERED_AUTOPHAGIC_CELL_DEATH;WP_SENESCENCE_AND_AUTOPHAGY_IN_CANCER;BIOCARTA_CBL_PATHWAY	cellular anatomical entity;cytosol;cellular_component;membrane;Golgi membrane;bounding membrane of organelle;organelle membrane;midbody;organelle outer membrane;mitochondrial membrane;outer membrane;mitochondrial outer membrane;programmed cell death;biological_process;cellular process;cell death;apoptotic process;molecular_function;lipid binding;binding;autophagosome membrane;vacuolar membrane	1.1281	21.1663	1.63523	0.137475	0.684273	-5.1148	-0.944933	20.1298	-1.56896	0.158273
A0A087WW44_FANCC_K231	A0A087WW44_FANCC_K231	A0A087WW44	FANCC	FANCC	Fanconi anemia group C protein	K	231	EPQEILQPEFFEAVNEAILLKK(ub)			FALSE	1	1	FALSE			FALSE			FALSE			FALSE			FALSE			FALSE			FALSE			FALSE	1	Fanconi anemia pathway	BIOCARTA_BARD1_PATHWAY;BIOCARTA_ATRBRCA_PATHWAY;REACTOME_RNA_POLYMERASE_II_TRANSCRIPTION;REACTOME_DNA_REPAIR;WP_P53_TRANSCRIPTIONAL_GENE_NETWORK;REACTOME_TRANSCRIPTIONAL_REGULATION_BY_TP53;WP_DNA_REPAIR_PATHWAYS_FULL_NETWORK;PID_BARD1_PATHWAY;HALLMARK_G2M_CHECKPOINT;REACTOME_FANCONI_ANEMIA_PATHWAY;PID_FANCONI_PATHWAY;REACTOME_TP53_REGULATES_TRANSCRIPTION_OF_DNA_REPAIR_GENES	cellular anatomical entity;cellular_component;cytoplasm;interstrand cross-link repair;metabolic process;cellular metabolic process;primary metabolic process;cellular macromolecule metabolic process;nucleic acid metabolic process;cellular response to stress;response to stress;cellular response to DNA damage stimulus;macromolecule metabolic process;biological_process;nitrogen compound metabolic pro…	0.589834	19.4491	2.23297	0.0533285	0.581686	-4.25306	2.13177	20.2201	4.01548	0.00452245
A0A087WW44_FANCC_K53	A0A087WW44_FANCC_K53	A0A087WW44	FANCC	FANCC	Fanconi anemia group C protein	K	53	MYEALK(ub)EMDSNTVIER			FALSE	1	1	TRUE			FALSE			FALSE			FALSE			FALSE			FALSE			FALSE			FALSE	1	Fanconi anemia pathway	BIOCARTA_BARD1_PATHWAY;BIOCARTA_ATRBRCA_PATHWAY;REACTOME_RNA_POLYMERASE_II_TRANSCRIPTION;REACTOME_DNA_REPAIR;WP_P53_TRANSCRIPTIONAL_GENE_NETWORK;REACTOME_TRANSCRIPTIONAL_REGULATION_BY_TP53;WP_DNA_REPAIR_PATHWAYS_FULL_NETWORK;PID_BARD1_PATHWAY;HALLMARK_G2M_CHECKPOINT;REACTOME_FANCONI_ANEMIA_PATHWAY;PID_FANCONI_PATHWAY;REACTOME_TP53_REGULATES_TRANSCRIPTION_OF_DNA_REPAIR_GENES	cellular anatomical entity;cellular_component;cytoplasm;interstrand cross-link repair;metabolic process;cellular metabolic process;primary metabolic process;cellular macromolecule metabolic process;nucleic acid metabolic process;cellular response to stress;response to stress;cellular response to DNA damage stimulus;macromolecule metabolic process;biological_process;nitrogen compound metabolic pro…	0.032293	19.4124	0.139327	0.892353	0.981231	-6.36178	1.4347	20.1136	2.05529	0.0766803
A0A087WWG1_SSH3_K208	A0A087WWG1_SSH3_K208	A0A087WWG1	SSH3	SSH3	Protein phosphatase Slingshot homolog 3 (Fragment)	K	208	VLDVSDLESVTSK(ub)EIR			FALSE	1	1	TRUE			FALSE			FALSE			FALSE			FALSE			FALSE			FALSE			FALSE	1	Regulation of actin cytoskeleton;Axon guidance	WP_REGULATION_OF_ACTIN_CYTOSKELETON;KEGG_REGULATION_OF_ACTIN_CYTOSKELETON	molecular_function;cytoskeletal protein binding;protein binding;binding;actin binding;regulation of protein-containing complex assembly;regulation of protein polymerization;regulation of cellular component biogenesis;negative regulation of protein-containing complex assembly;regulation of biological process;negative regulation of organelle organization;negative regulation of supramolecular fiber …	-0.112795	19.8274	-0.312893	0.761707	0.952388	-6.31958	0.575891	20.1717	1.15614	0.283525
A0A087WWT4_TSPAN10_K389	A0A087WWT4_TSPAN10_K389	A0A087WWT4	TSPAN10	TSPAN10	Tetraspanin-10	K	389	AGPQSPSPGAPPAAK(ub)PAR			FALSE			FALSE			FALSE			FALSE	1	1	TRUE			FALSE	1	1	TRUE	1	1	TRUE			FALSE	3			intrinsic component of membrane;integral component of membrane;cellular anatomical entity;cellular_component	-0.656639	20.4218	-1.00443	0.342197	0.807989	-5.85629	-0.581085	20.4595	-1.28214	0.238004
A0A087WWU1_TMEM237_K201	A0A087WWU1_TMEM237_K201	A0A087WWU1	TMEM237	TMEM237	Transmembrane protein 237	K	201	TTENIDVSMDVK(ub)PSWTTR	1	1	TRUE	1	1	TRUE	1	1	TRUE			FALSE			FALSE			FALSE	1	1	FALSE			FALSE			FALSE	3		WP_CILIOPATHIES;WP_JOUBERT_SYNDROME	intrinsic component of membrane;integral component of membrane;cellular anatomical entity;cellular_component;cilium;plasma membrane bounded cell projection;cell projection;organelle;cell projection organization;cellular component organization or biogenesis;biological_process;cellular process;cellular component organization	0.221176	19.3811	0.840855	0.422861	0.849024	-6.00466	3.83114	21.1861	9.66892	1.83166e-05
A0A087WWW9_BCL10_K135	A0A087WWW9_BCL10_K135	A0A087WWW9	BCL10	BCL10	B-cell lymphoma/leukemia 10	K	135	SNSDESNFSEK(ub)LR	1	1	TRUE	1	1	TRUE	1	1	TRUE	2	1	TRUE	1	1	TRUE	1	1	TRUE	1	1	TRUE	2	1	TRUE	1	1	TRUE	9	B cell receptor signaling pathway;T cell receptor signaling pathway;Shigellosis;Tuberculosis;NF-kappa B signaling pathway;C-type lectin receptor signaling pathway	REACTOME_POST_TRANSLATIONAL_PROTEIN_MODIFICATION;REACTOME_SIGNALING_BY_THE_B_CELL_RECEPTOR_BCR;HALLMARK_APOPTOSIS;WP_B_CELL_RECEPTOR_SIGNALING_PATHWAY;HALLMARK_PEROXISOME;PID_NFKAPPAB_CANONICAL_PATHWAY;SA_PROGRAMMED_CELL_DEATH;PID_TCR_PATHWAY;PID_BCR_5PATHWAY;KEGG_B_CELL_RECEPTOR_SIGNALING_PATHWAY;REACTOME_INNATE_IMMUNE_SYSTEM;REACTOME_ADAPTIVE_IMMUNE_SYSTEM;REACTOME_E3_UBIQUITIN_LIGASES_UBIQUITI…	programmed cell death;biological_process;cellular process;cell death;apoptotic process;regulation of biological process;biological regulation;regulation of cell death;regulation of cellular process;regulation of programmed cell death;regulation of apoptotic process;regulation of macromolecule metabolic process;positive regulation of DNA-binding transcription factor activity;regulation of primary …	-0.154396	23.3411	-0.423755	0.681994	0.929182	-6.27609	0.174905	23.5058	0.484582	0.641966
A0A087WWY4_PALM_K188	A0A087WWY4_PALM_K188	A0A087WWY4	PALM	PALM	Paralemmin-1	K	188	EENQAGPEATTSDPQDLDMK(ub)K			FALSE			FALSE			FALSE			FALSE	0	1	FALSE			FALSE	1	1	FALSE	0	1	FALSE	1	1	FALSE	4			cellular anatomical entity;nucleoplasm;cellular_component;membrane;plasma membrane;regulation of anatomical structure morphogenesis;regulation of biological quality;regulation of developmental process;regulation of cell shape;biological_process;regulation of cell morphogenesis;regulation of biological process;biological regulation	-0.308188	20.4731	-0.424549	0.681436	0.929182	-6.27573	-0.18288	20.5358	-0.392924	0.705428
A0A087WX61_CD83_K118	A0A087WX61_CD83_K118	A0A087WX61	CD83	CD83	CD83 antigen	K	118	LQSIFPDFSK(ub)AGMER			FALSE			FALSE			FALSE	1	1	TRUE			FALSE			FALSE	1	1	TRUE	1	1	TRUE			FALSE	3		WP_MACROPHAGE_MARKERS;HALLMARK_IL2_STAT5_SIGNALING;WP_IL18_SIGNALING_PATHWAY;WP_TCELL_ANTIGEN_RECEPTOR_TCR_SIGNALING_PATHWAY	intrinsic component of membrane;integral component of membrane;cellular anatomical entity;cellular_component	0.0349962	20.4599	0.0469035	0.963646	0.994147	-6.37109	-0.0529838	20.4159	-0.0913938	0.929601
A0A087WXA6_GRIPAP1_K219	A0A087WXA6_GRIPAP1_K219	A0A087WXA6	GRIPAP1	GRIPAP1	GRIP1-associated protein 1 (Fragment)	K	219	LQDILTNSK(ub)SR			FALSE			FALSE			FALSE	0	1	FALSE	1	1	TRUE	0	1	FALSE			FALSE	1	1	TRUE	1	1	TRUE	5				0.0304134	20.2684	0.0431337	0.966565	0.994205	-6.37127	-0.221749	20.1423	-0.519531	0.618247
A0A087WXK2_PEG10_K22	A0A087WXK2_PEG10_K22	A0A087WXK2	PEG10	PEG10	Retrotransposon-derived protein PEG10	K	22	VMK(ub)QSEENNNLQSQVQK	3	1	TRUE	2	1	FALSE	2	1	TRUE	2	1	FALSE	2	1	FALSE	2	1	TRUE	2	1	TRUE	2	1	TRUE	2	1	TRUE	9		PID_MYC_ACTIV_PATHWAY	cellular anatomical entity;nucleoplasm;cellular_component;cytosol;metal ion binding;molecular_function;zinc ion binding;cation binding;ion binding;binding;transition metal ion binding;heterocyclic compound binding;organic cyclic compound binding;nucleic acid binding	0.0403415	23.804	0.145547	0.887584	0.980794	-6.36082	0.0145438	23.7911	0.0443492	0.965786
A0A087WXK2_PEG10_K36	A0A087WXK2_PEG10_K36	A0A087WXK2	PEG10	PEG10	Retrotransposon-derived protein PEG10	K	36	QSEENNNLQSQVQK(ub)LTEENTTLR			FALSE			FALSE			FALSE	2	1	TRUE			FALSE	1	1	TRUE	2	1	TRUE	1	1	TRUE	1	1	TRUE	5		PID_MYC_ACTIV_PATHWAY	cellular anatomical entity;nucleoplasm;cellular_component;cytosol;metal ion binding;molecular_function;zinc ion binding;cation binding;ion binding;binding;transition metal ion binding;heterocyclic compound binding;organic cyclic compound binding;nucleic acid binding	0.347547	23.1446	0.828501	0.432222	0.851905	-5.90665	-2.82893	21.5911	-7.80701	7.06234e-05
A0A087WXK2_PEG10_K566	A0A087WXK2_PEG10_K566	A0A087WXK2	PEG10	PEG10	Retrotransposon-derived protein PEG10	K	566	NVK(ub)DGLITPTIAPNGAQVLQVK	1	1	TRUE	1	1	TRUE	2	1	TRUE	2	1	TRUE	1	1	TRUE	2	1	TRUE	2	1	TRUE	1	1	TRUE	1	1	TRUE	9		PID_MYC_ACTIV_PATHWAY	cellular anatomical entity;nucleoplasm;cellular_component;cytosol;metal ion binding;molecular_function;zinc ion binding;cation binding;ion binding;binding;transition metal ion binding;heterocyclic compound binding;organic cyclic compound binding;nucleic acid binding	0.664626	22.8535	1.55922	0.154414	0.70231	-5.21567	1.44842	23.2454	3.71295	0.0067932
A0A087WXK2_PEG10_K585	A0A087WXK2_PEG10_K585	A0A087WXK2	PEG10	PEG10	Retrotransposon-derived protein PEG10	K	585	DGLITPTIAPNGAQVLQVK(ub)R	4	1	TRUE	3	1	FALSE	4	1	TRUE	4	1	TRUE	2	1	TRUE	4	1	FALSE	2	1	TRUE	4	1	TRUE	3	1	TRUE	9		PID_MYC_ACTIV_PATHWAY	cellular anatomical entity;nucleoplasm;cellular_component;cytosol;metal ion binding;molecular_function;zinc ion binding;cation binding;ion binding;binding;transition metal ion binding;heterocyclic compound binding;organic cyclic compound binding;nucleic acid binding	0.558207	22.8967	1.59029	0.147274	0.696159	-5.17474	1.9246	23.5799	6.10248	0.000361312
A0A087WXK8_FAM83D_K348	A0A087WXK8_FAM83D_K348	A0A087WXK8	FAM83D	FAM83D	Chromosome 20 open reading frame 129	K	348	K(ub)PQSKELTLGNLLR			FALSE	1	2	FALSE			FALSE			FALSE			FALSE			FALSE			FALSE			FALSE			FALSE	1			cellular anatomical entity;cytosol;cellular_component;organelle;non-membrane-bounded organelle;microtubule cytoskeleton;intracellular organelle;cytoskeleton;intracellular non-membrane-bounded organelle;intracellular anatomical structure;mitotic spindle;spindle;intercellular bridge	-0.219118	19.7026	-0.680945	0.51356	0.879146	-6.12789	0.745628	20.1849	1.69999	0.129733
A0A087WXK8_FAM83D_K352	A0A087WXK8_FAM83D_K352	A0A087WXK8	FAM83D	FAM83D	Chromosome 20 open reading frame 129	K	352	KPQSK(ub)ELTLGNLLR	1	2	TRUE			FALSE	0	2	FALSE			FALSE			FALSE			FALSE			FALSE			FALSE			FALSE	2			cellular anatomical entity;cytosol;cellular_component;organelle;non-membrane-bounded organelle;microtubule cytoskeleton;intracellular organelle;cytoskeleton;intracellular non-membrane-bounded organelle;intracellular anatomical structure;mitotic spindle;spindle;intercellular bridge	0.934683	19.4464	4.34516	0.00200223	0.198158	-1.06257	1.87878	19.9184	5.75547	0.000524266
A0A087WXK8_FAM83D_K385	A0A087WXK8_FAM83D_K385	A0A087WXK8	FAM83D	FAM83D	Chromosome 20 open reading frame 129	K	385	KADLDPEMPAEGK(ub)AER	1	2	TRUE			FALSE			FALSE			FALSE			FALSE			FALSE			FALSE			FALSE			FALSE	1			cellular anatomical entity;cytosol;cellular_component;organelle;non-membrane-bounded organelle;microtubule cytoskeleton;intracellular organelle;cytoskeleton;intracellular non-membrane-bounded organelle;intracellular anatomical structure;mitotic spindle;spindle;intercellular bridge	0.254807	19.3831	1.19901	0.262056	0.768855	-5.6535	1.08447	19.798	3.3897	0.010518
A0A087WXM6_RPL17_K105	A0A087WXM6_RPL17_K105	A0A087WXM6	RPL17	RPL17;RPL17-C18orf32	60S ribosomal protein L17 (Fragment)	K	105	NAESNAELK(ub)GLDVDSLVIEHIQVNK	2	1	FALSE	2	1	FALSE	2	1	TRUE	2	1	TRUE	0	1	FALSE	3	1	TRUE	3	1	FALSE	0	1	FALSE	1	1	TRUE	9	Ribosome;Coronavirus disease - COVID-19	REACTOME_EUKARYOTIC_TRANSLATION_INITIATION;REACTOME_RRNA_PROCESSING;REACTOME_SRP_DEPENDENT_COTRANSLATIONAL_PROTEIN_TARGETING_TO_MEMBRANE;REACTOME_NONSENSE_MEDIATED_DECAY_NMD;REACTOME_METABOLISM_OF_AMINO_ACIDS_AND_DERIVATIVES;REACTOME_CELLULAR_RESPONSE_TO_STARVATION;REACTOME_DEVELOPMENTAL_BIOLOGY;REACTOME_SIGNALING_BY_ROBO_RECEPTORS;REACTOME_SELENOAMINO_ACID_METABOLISM;REACTOME_CELLULAR_RESPONSES_…	cellular protein metabolic process;cellular nitrogen compound metabolic process;macromolecule biosynthetic process;organonitrogen compound biosynthetic process;cellular process;translation;organic substance biosynthetic process;organic substance metabolic process;peptide biosynthetic process;cellular nitrogen compound biosynthetic process;biosynthetic process;metabolic process;primary metabolic p…	-0.780302	22.2465	-0.844164	0.421107	0.848571	-6.00188	1.10537	23.1893	1.43072	0.193287
A0A087WXM6_RPL17_K121	A0A087WXM6_RPL17_K121	A0A087WXM6	RPL17	RPL17;RPL17-C18orf32	60S ribosomal protein L17 (Fragment)	K	121	GLDVDSLVIEHIQVNK(ub)APK	0	1	FALSE			FALSE	0	1	FALSE			FALSE	1	1	TRUE	1	1	TRUE	1	1	TRUE			FALSE			FALSE	5	Ribosome;Coronavirus disease - COVID-19	REACTOME_EUKARYOTIC_TRANSLATION_INITIATION;REACTOME_RRNA_PROCESSING;REACTOME_SRP_DEPENDENT_COTRANSLATIONAL_PROTEIN_TARGETING_TO_MEMBRANE;REACTOME_NONSENSE_MEDIATED_DECAY_NMD;REACTOME_METABOLISM_OF_AMINO_ACIDS_AND_DERIVATIVES;REACTOME_CELLULAR_RESPONSE_TO_STARVATION;REACTOME_DEVELOPMENTAL_BIOLOGY;REACTOME_SIGNALING_BY_ROBO_RECEPTORS;REACTOME_SELENOAMINO_ACID_METABOLISM;REACTOME_CELLULAR_RESPONSES_…	cellular protein metabolic process;cellular nitrogen compound metabolic process;macromolecule biosynthetic process;organonitrogen compound biosynthetic process;cellular process;translation;organic substance biosynthetic process;organic substance metabolic process;peptide biosynthetic process;cellular nitrogen compound biosynthetic process;biosynthetic process;metabolic process;primary metabolic p…	0.491942	20.3973	0.664828	0.523332	0.882392	-6.13904	0.588755	20.4457	0.907283	0.392797
A0A087WXM6_RPL17_K124	A0A087WXM6_RPL17_K124	A0A087WXM6	RPL17	RPL17;RPL17-C18orf32	60S ribosomal protein L17 (Fragment)	K	124	GLDVDSLVIEHIQVNKAPK(ub)	1	1	FALSE			FALSE	1	1	FALSE			FALSE			FALSE			FALSE			FALSE	1	1	FALSE			FALSE	3	Ribosome;Coronavirus disease - COVID-19	REACTOME_EUKARYOTIC_TRANSLATION_INITIATION;REACTOME_RRNA_PROCESSING;REACTOME_SRP_DEPENDENT_COTRANSLATIONAL_PROTEIN_TARGETING_TO_MEMBRANE;REACTOME_NONSENSE_MEDIATED_DECAY_NMD;REACTOME_METABOLISM_OF_AMINO_ACIDS_AND_DERIVATIVES;REACTOME_CELLULAR_RESPONSE_TO_STARVATION;REACTOME_DEVELOPMENTAL_BIOLOGY;REACTOME_SIGNALING_BY_ROBO_RECEPTORS;REACTOME_SELENOAMINO_ACID_METABOLISM;REACTOME_CELLULAR_RESPONSES_…	cellular protein metabolic process;cellular nitrogen compound metabolic process;macromolecule biosynthetic process;organonitrogen compound biosynthetic process;cellular process;translation;organic substance biosynthetic process;organic substance metabolic process;peptide biosynthetic process;cellular nitrogen compound biosynthetic process;biosynthetic process;metabolic process;primary metabolic p…	-0.477615	19.6869	-1.04152	0.325616	0.803219	-5.81973	1.43149	20.6415	2.45445	0.0419595
A0A087WXM6_RPL17_K167	A0A087WXM6_RPL17_K167	A0A087WXM6	RPL17	RPL17;RPL17-C18orf32	60S ribosomal protein L17 (Fragment)	K	167	EQIVPKPEEEVAQK(ub)K	3	2	FALSE	3	2	FALSE	4	2	FALSE	1	2	FALSE	3	2	FALSE			FALSE	2	2	FALSE	2	2	FALSE	3	2	FALSE	8	Ribosome;Coronavirus disease - COVID-19	REACTOME_EUKARYOTIC_TRANSLATION_INITIATION;REACTOME_RRNA_PROCESSING;REACTOME_SRP_DEPENDENT_COTRANSLATIONAL_PROTEIN_TARGETING_TO_MEMBRANE;REACTOME_NONSENSE_MEDIATED_DECAY_NMD;REACTOME_METABOLISM_OF_AMINO_ACIDS_AND_DERIVATIVES;REACTOME_CELLULAR_RESPONSE_TO_STARVATION;REACTOME_DEVELOPMENTAL_BIOLOGY;REACTOME_SIGNALING_BY_ROBO_RECEPTORS;REACTOME_SELENOAMINO_ACID_METABOLISM;REACTOME_CELLULAR_RESPONSES_…	cellular protein metabolic process;cellular nitrogen compound metabolic process;macromolecule biosynthetic process;organonitrogen compound biosynthetic process;cellular process;translation;organic substance biosynthetic process;organic substance metabolic process;peptide biosynthetic process;cellular nitrogen compound biosynthetic process;biosynthetic process;metabolic process;primary metabolic p…	0.0891213	24.6367	0.213486	0.836471	0.966238	-6.23952	1.15261	25.1773	4.01668	0.00444199
A0A087WXM6_RPL17_K168	A0A087WXM6_RPL17_K168	A0A087WXM6	RPL17	RPL17;RPL17-C18orf32	60S ribosomal protein L17 (Fragment)	K	168	EQIVPKPEEEVAQKK(ub)			FALSE			FALSE	0	2	FALSE	1	2	FALSE			FALSE	1	2	FALSE			FALSE			FALSE			FALSE	3	Ribosome;Coronavirus disease - COVID-19	REACTOME_EUKARYOTIC_TRANSLATION_INITIATION;REACTOME_RRNA_PROCESSING;REACTOME_SRP_DEPENDENT_COTRANSLATIONAL_PROTEIN_TARGETING_TO_MEMBRANE;REACTOME_NONSENSE_MEDIATED_DECAY_NMD;REACTOME_METABOLISM_OF_AMINO_ACIDS_AND_DERIVATIVES;REACTOME_CELLULAR_RESPONSE_TO_STARVATION;REACTOME_DEVELOPMENTAL_BIOLOGY;REACTOME_SIGNALING_BY_ROBO_RECEPTORS;REACTOME_SELENOAMINO_ACID_METABOLISM;REACTOME_CELLULAR_RESPONSES_…	cellular protein metabolic process;cellular nitrogen compound metabolic process;macromolecule biosynthetic process;organonitrogen compound biosynthetic process;cellular process;translation;organic substance biosynthetic process;organic substance metabolic process;peptide biosynthetic process;cellular nitrogen compound biosynthetic process;biosynthetic process;metabolic process;primary metabolic p…	4.32061	21.1961	6.97903	0.000135516	0.0436743	1.53231	0.694957	19.8153	2.27958	0.0539445
A0A087WXM6_RPL17_K37	A0A087WXM6_RPL17_K37	A0A087WXM6	RPL17	RPL17;RPL17-C18orf32	60S ribosomal protein L17 (Fragment)	K	37	ETAQAIK(ub)GMHIR;ETAQAIK(ub)GMHIR;ETAQAIK(ub)GMHIR;ETAQAIK(ub)GMHIR	1	1	TRUE	2	1	TRUE	2	1	FALSE	3	1	TRUE	2	1	TRUE	1	1	TRUE	2	1	TRUE	2	1	TRUE	1	1	TRUE	9	Ribosome;Coronavirus disease - COVID-19	REACTOME_EUKARYOTIC_TRANSLATION_INITIATION;REACTOME_RRNA_PROCESSING;REACTOME_SRP_DEPENDENT_COTRANSLATIONAL_PROTEIN_TARGETING_TO_MEMBRANE;REACTOME_NONSENSE_MEDIATED_DECAY_NMD;REACTOME_METABOLISM_OF_AMINO_ACIDS_AND_DERIVATIVES;REACTOME_CELLULAR_RESPONSE_TO_STARVATION;REACTOME_DEVELOPMENTAL_BIOLOGY;REACTOME_SIGNALING_BY_ROBO_RECEPTORS;REACTOME_SELENOAMINO_ACID_METABOLISM;REACTOME_CELLULAR_RESPONSES_…	cellular protein metabolic process;cellular nitrogen compound metabolic process;macromolecule biosynthetic process;organonitrogen compound biosynthetic process;cellular process;translation;organic substance biosynthetic process;organic substance metabolic process;peptide biosynthetic process;cellular nitrogen compound biosynthetic process;biosynthetic process;metabolic process;primary metabolic p…	-0.271343	24.0279	-0.557786	0.591005	0.904085	-6.20687	-0.743839	23.7916	-0.649144	0.535835
A0A087WXM6_RPL17_K49	A0A087WXM6_RPL17_K49	A0A087WXM6	RPL17	RPL17;RPL17-C18orf32	60S ribosomal protein L17 (Fragment)	K	49	YLK(ub)DVTLQK	2	1	TRUE	1	1	TRUE	2	1	TRUE	2	1	TRUE	2	1	TRUE	1	1	TRUE	1	1	TRUE	2	1	TRUE	2	1	TRUE	9	Ribosome;Coronavirus disease - COVID-19	REACTOME_EUKARYOTIC_TRANSLATION_INITIATION;REACTOME_RRNA_PROCESSING;REACTOME_SRP_DEPENDENT_COTRANSLATIONAL_PROTEIN_TARGETING_TO_MEMBRANE;REACTOME_NONSENSE_MEDIATED_DECAY_NMD;REACTOME_METABOLISM_OF_AMINO_ACIDS_AND_DERIVATIVES;REACTOME_CELLULAR_RESPONSE_TO_STARVATION;REACTOME_DEVELOPMENTAL_BIOLOGY;REACTOME_SIGNALING_BY_ROBO_RECEPTORS;REACTOME_SELENOAMINO_ACID_METABOLISM;REACTOME_CELLULAR_RESPONSES_…	cellular protein metabolic process;cellular nitrogen compound metabolic process;macromolecule biosynthetic process;organonitrogen compound biosynthetic process;cellular process;translation;organic substance biosynthetic process;organic substance metabolic process;peptide biosynthetic process;cellular nitrogen compound biosynthetic process;biosynthetic process;metabolic process;primary metabolic p…	0.0793511	22.4398	0.229836	0.823514	0.964232	-6.34377	0.556516	22.6784	0.857044	0.418266
A0A087WXM6_RPL17_K96	A0A087WXM6_RPL17_K96	A0A087WXM6	RPL17	RPL17;RPL17-C18orf32	60S ribosomal protein L17 (Fragment)	K	96	SAEFLLHMLK(ub)NAESNAELK;SAEFLLHMLK(ub)NAESNAELK;SAEFLLHMLK(ub)NAESNAELK	3	1	TRUE	6	1	TRUE	2	1	TRUE	5	1	TRUE	1	1	TRUE	2	1	TRUE	7	1	TRUE	4	1	TRUE	2	1	FALSE	9	Ribosome;Coronavirus disease - COVID-19	REACTOME_EUKARYOTIC_TRANSLATION_INITIATION;REACTOME_RRNA_PROCESSING;REACTOME_SRP_DEPENDENT_COTRANSLATIONAL_PROTEIN_TARGETING_TO_MEMBRANE;REACTOME_NONSENSE_MEDIATED_DECAY_NMD;REACTOME_METABOLISM_OF_AMINO_ACIDS_AND_DERIVATIVES;REACTOME_CELLULAR_RESPONSE_TO_STARVATION;REACTOME_DEVELOPMENTAL_BIOLOGY;REACTOME_SIGNALING_BY_ROBO_RECEPTORS;REACTOME_SELENOAMINO_ACID_METABOLISM;REACTOME_CELLULAR_RESPONSES_…	cellular protein metabolic process;cellular nitrogen compound metabolic process;macromolecule biosynthetic process;organonitrogen compound biosynthetic process;cellular process;translation;organic substance biosynthetic process;organic substance metabolic process;peptide biosynthetic process;cellular nitrogen compound biosynthetic process;biosynthetic process;metabolic process;primary metabolic p…	-0.434784	25.4479	-1.51862	0.164208	0.706618	-5.26847	0.191759	25.7612	0.706371	0.501382
A0A087WXS8_CEP89_K14	A0A087WXS8_CEP89_K14	A0A087WXS8	CEP89	CEP89	Centrosomal protein of 89 kDa	K	14	SHFK(ub)QGLALSPR			FALSE			FALSE	1	1	TRUE			FALSE	0	1	FALSE	0	1	FALSE			FALSE	0	1	FALSE			FALSE	4		REACTOME_ORGANELLE_BIOGENESIS_AND_MAINTENANCE;REACTOME_ANCHORING_OF_THE_BASAL_BODY_TO_THE_PLASMA_MEMBRANE;REACTOME_CILIUM_ASSEMBLY		0.110856	20.0956	0.210291	0.838267	0.966238	-6.3484	0.424638	20.2525	0.748897	0.477008
A0A087WY71_AP2M1_K223	A0A087WY71_AP2M1_K223	A0A087WY71	AP2M1	AP2M1	AP-2 complex subunit mu	K	223	IVIEK(ub)QGK	0	1	FALSE			FALSE	1	1	TRUE	1	1	FALSE	2	1	FALSE	1	1	FALSE	2	1	TRUE	1	1	TRUE	1	1	FALSE	8	Endocytosis;Huntington disease;Endocrine and other factor-regulated calcium reabsorption;Synaptic vesicle cycle	WP_GABA_RECEPTOR_SIGNALING;REACTOME_VLDLR_INTERNALISATION_AND_DEGRADATION;REACTOME_TRAFFICKING_OF_GLUR2_CONTAINING_AMPA_RECEPTORS;WP_EGFEGFR_SIGNALING_PATHWAY;BIOCARTA_BARRESTIN_PATHWAY;REACTOME_THE_ROLE_OF_NEF_IN_HIV_1_REPLICATION_AND_DISEASE_PATHOGENESIS;REACTOME_MHC_CLASS_II_ANTIGEN_PRESENTATION;REACTOME_PCP_CE_PATHWAY;REACTOME_WNT5A_DEPENDENT_INTERNALIZATION_OF_FZD4;REACTOME_PLASMA_LIPOPROTEI…	membrane;plasma membrane;cellular_component;cellular anatomical entity;intracellular transport;establishment of localization in cell;cellular localization;biological_process;ion transport;localization;protein localization;protein transport;establishment of protein localization;organic substance transport;cellular process;anion transport;intracellular protein transport;peptide transport;nitrogen c…	0.45717	23.7899	1.53683	0.159749	0.70617	-5.24488	-2.45861	22.332	-4.0248	0.00446709
A0A087WY71_AP2M1_K255	A0A087WY71_AP2M1_K255	A0A087WY71	AP2M1	AP2M1	AP-2 complex subunit mu	K	255	LSK(ub)FDSER			FALSE			FALSE			FALSE	0	1	FALSE	1	1	TRUE	1	1	TRUE	1	1	TRUE	1	1	TRUE	0	1	FALSE	6	Endocytosis;Huntington disease;Endocrine and other factor-regulated calcium reabsorption;Synaptic vesicle cycle	WP_GABA_RECEPTOR_SIGNALING;REACTOME_VLDLR_INTERNALISATION_AND_DEGRADATION;REACTOME_TRAFFICKING_OF_GLUR2_CONTAINING_AMPA_RECEPTORS;WP_EGFEGFR_SIGNALING_PATHWAY;BIOCARTA_BARRESTIN_PATHWAY;REACTOME_THE_ROLE_OF_NEF_IN_HIV_1_REPLICATION_AND_DISEASE_PATHOGENESIS;REACTOME_MHC_CLASS_II_ANTIGEN_PRESENTATION;REACTOME_PCP_CE_PATHWAY;REACTOME_WNT5A_DEPENDENT_INTERNALIZATION_OF_FZD4;REACTOME_PLASMA_LIPOPROTEI…	membrane;plasma membrane;cellular_component;cellular anatomical entity;intracellular transport;establishment of localization in cell;cellular localization;biological_process;ion transport;localization;protein localization;protein transport;establishment of protein localization;organic substance transport;cellular process;anion transport;intracellular protein transport;peptide transport;nitrogen c…	0.834285	21.1169	1.00905	0.340097	0.807989	-5.85179	-0.386422	20.5066	-0.473481	0.6495
A0A087WY71_AP2M1_K280	A0A087WY71_AP2M1_K280	A0A087WY71	AP2M1	AP2M1	AP-2 complex subunit mu	K	280	TTK(ub)DIILPFR			FALSE	2	1	FALSE			FALSE	2	1	FALSE	2	1	FALSE	2	1	TRUE	1	1	TRUE	2	1	TRUE	2	1	TRUE	7	Endocytosis;Huntington disease;Endocrine and other factor-regulated calcium reabsorption;Synaptic vesicle cycle	WP_GABA_RECEPTOR_SIGNALING;REACTOME_VLDLR_INTERNALISATION_AND_DEGRADATION;REACTOME_TRAFFICKING_OF_GLUR2_CONTAINING_AMPA_RECEPTORS;WP_EGFEGFR_SIGNALING_PATHWAY;BIOCARTA_BARRESTIN_PATHWAY;REACTOME_THE_ROLE_OF_NEF_IN_HIV_1_REPLICATION_AND_DISEASE_PATHOGENESIS;REACTOME_MHC_CLASS_II_ANTIGEN_PRESENTATION;REACTOME_PCP_CE_PATHWAY;REACTOME_WNT5A_DEPENDENT_INTERNALIZATION_OF_FZD4;REACTOME_PLASMA_LIPOPROTEI…	membrane;plasma membrane;cellular_component;cellular anatomical entity;intracellular transport;establishment of localization in cell;cellular localization;biological_process;ion transport;localization;protein localization;protein transport;establishment of protein localization;organic substance transport;cellular process;anion transport;intracellular protein transport;peptide transport;nitrogen c…	0.193927	21.4035	0.347988	0.736092	0.943937	-6.30719	-0.674724	20.9692	-1.30074	0.232325
A0A087WY71_AP2M1_K303	A0A087WY71_AP2M1_K303	A0A087WY71	AP2M1	AP2M1	AP-2 complex subunit mu	K	303	LEVK(ub)VVIK			FALSE			FALSE			FALSE	1	1	TRUE			FALSE	1	1	TRUE			FALSE	1	1	TRUE			FALSE	3	Endocytosis;Huntington disease;Endocrine and other factor-regulated calcium reabsorption;Synaptic vesicle cycle	WP_GABA_RECEPTOR_SIGNALING;REACTOME_VLDLR_INTERNALISATION_AND_DEGRADATION;REACTOME_TRAFFICKING_OF_GLUR2_CONTAINING_AMPA_RECEPTORS;WP_EGFEGFR_SIGNALING_PATHWAY;BIOCARTA_BARRESTIN_PATHWAY;REACTOME_THE_ROLE_OF_NEF_IN_HIV_1_REPLICATION_AND_DISEASE_PATHOGENESIS;REACTOME_MHC_CLASS_II_ANTIGEN_PRESENTATION;REACTOME_PCP_CE_PATHWAY;REACTOME_WNT5A_DEPENDENT_INTERNALIZATION_OF_FZD4;REACTOME_PLASMA_LIPOPROTEI…	membrane;plasma membrane;cellular_component;cellular anatomical entity;intracellular transport;establishment of localization in cell;cellular localization;biological_process;ion transport;localization;protein localization;protein transport;establishment of protein localization;organic substance transport;cellular process;anion transport;intracellular protein transport;peptide transport;nitrogen c…	0.68227	20.4806	0.955808	0.364886	0.816626	-5.90262	0.0816486	20.1803	0.164505	0.873731
A0A087WY71_AP2M1_K311	A0A087WY71_AP2M1_K311	A0A087WY71	AP2M1	AP2M1	AP-2 complex subunit mu	K	311	SNFK(ub)PSLLAQK			FALSE			FALSE			FALSE			FALSE			FALSE			FALSE			FALSE	1	1	TRUE			FALSE	1	Endocytosis;Huntington disease;Endocrine and other factor-regulated calcium reabsorption;Synaptic vesicle cycle	WP_GABA_RECEPTOR_SIGNALING;REACTOME_VLDLR_INTERNALISATION_AND_DEGRADATION;REACTOME_TRAFFICKING_OF_GLUR2_CONTAINING_AMPA_RECEPTORS;WP_EGFEGFR_SIGNALING_PATHWAY;BIOCARTA_BARRESTIN_PATHWAY;REACTOME_THE_ROLE_OF_NEF_IN_HIV_1_REPLICATION_AND_DISEASE_PATHOGENESIS;REACTOME_MHC_CLASS_II_ANTIGEN_PRESENTATION;REACTOME_PCP_CE_PATHWAY;REACTOME_WNT5A_DEPENDENT_INTERNALIZATION_OF_FZD4;REACTOME_PLASMA_LIPOPROTEI…	membrane;plasma membrane;cellular_component;cellular anatomical entity;intracellular transport;establishment of localization in cell;cellular localization;biological_process;ion transport;localization;protein localization;protein transport;establishment of protein localization;organic substance transport;cellular process;anion transport;intracellular protein transport;peptide transport;nitrogen c…	-0.223314	19.8004	-0.532294	0.607801	0.907158	-6.2214	0.394646	20.1094	0.96212	0.365736
A0A087WY71_AP2M1_K344	A0A087WY71_AP2M1_K344	A0A087WY71	AP2M1	AP2M1	AP-2 complex subunit mu	K	344	YK(ub)ASENAIVWK			FALSE			FALSE			FALSE	1	1	FALSE	1	1	TRUE	1	1	TRUE	1	1	TRUE	1	1	TRUE			FALSE	5	Endocytosis;Huntington disease;Endocrine and other factor-regulated calcium reabsorption;Synaptic vesicle cycle	WP_GABA_RECEPTOR_SIGNALING;REACTOME_VLDLR_INTERNALISATION_AND_DEGRADATION;REACTOME_TRAFFICKING_OF_GLUR2_CONTAINING_AMPA_RECEPTORS;WP_EGFEGFR_SIGNALING_PATHWAY;BIOCARTA_BARRESTIN_PATHWAY;REACTOME_THE_ROLE_OF_NEF_IN_HIV_1_REPLICATION_AND_DISEASE_PATHOGENESIS;REACTOME_MHC_CLASS_II_ANTIGEN_PRESENTATION;REACTOME_PCP_CE_PATHWAY;REACTOME_WNT5A_DEPENDENT_INTERNALIZATION_OF_FZD4;REACTOME_PLASMA_LIPOPROTEI…	membrane;plasma membrane;cellular_component;cellular anatomical entity;intracellular transport;establishment of localization in cell;cellular localization;biological_process;ion transport;localization;protein localization;protein transport;establishment of protein localization;organic substance transport;cellular process;anion transport;intracellular protein transport;peptide transport;nitrogen c…	-0.640376	21.9769	-1.14773	0.285358	0.783093	-5.60374	-2.27671	20.9951	-4.21378	0.0048281
A0A087WY71_AP2M1_K377	A0A087WY71_AP2M1_K377	A0A087WY71	AP2M1	AP2M1	AP-2 complex subunit mu	K	377	ESQISAEIELLPTNDK(ub)KK;ESQISAEIELLPTNDK(ub)K;ESQISAEIELLPTNDK(ub)K	2	1	FALSE	2	1	FALSE	2	1	FALSE	3	2;1	FALSE	4	2;1	FALSE	6	1	FALSE	2	1	FALSE	3	2;1	FALSE	5	2;1	FALSE	9	Endocytosis;Huntington disease;Endocrine and other factor-regulated calcium reabsorption;Synaptic vesicle cycle	WP_GABA_RECEPTOR_SIGNALING;REACTOME_VLDLR_INTERNALISATION_AND_DEGRADATION;REACTOME_TRAFFICKING_OF_GLUR2_CONTAINING_AMPA_RECEPTORS;WP_EGFEGFR_SIGNALING_PATHWAY;BIOCARTA_BARRESTIN_PATHWAY;REACTOME_THE_ROLE_OF_NEF_IN_HIV_1_REPLICATION_AND_DISEASE_PATHOGENESIS;REACTOME_MHC_CLASS_II_ANTIGEN_PRESENTATION;REACTOME_PCP_CE_PATHWAY;REACTOME_WNT5A_DEPENDENT_INTERNALIZATION_OF_FZD4;REACTOME_PLASMA_LIPOPROTEI…	membrane;plasma membrane;cellular_component;cellular anatomical entity;intracellular transport;establishment of localization in cell;cellular localization;biological_process;ion transport;localization;protein localization;protein transport;establishment of protein localization;organic substance transport;cellular process;anion transport;intracellular protein transport;peptide transport;nitrogen c…	0.331944	25.1736	1.25475	0.242118	0.756867	-5.59066	-0.628306	24.6935	-2.28745	0.0533009
A0A087WY71_AP2M1_K377;K378	A0A087WY71_AP2M1_K377;K378	A0A087WY71	AP2M1	AP2M1	AP-2 complex subunit mu	K;K	377;378	ESQISAEIELLPTNDK(ub)K(ub)K			FALSE			FALSE			FALSE	1	2	FALSE			FALSE	1	2	FALSE	1	2	FALSE	1	2	FALSE			FALSE	4	Endocytosis;Huntington disease;Endocrine and other factor-regulated calcium reabsorption;Synaptic vesicle cycle	WP_GABA_RECEPTOR_SIGNALING;REACTOME_VLDLR_INTERNALISATION_AND_DEGRADATION;REACTOME_TRAFFICKING_OF_GLUR2_CONTAINING_AMPA_RECEPTORS;WP_EGFEGFR_SIGNALING_PATHWAY;BIOCARTA_BARRESTIN_PATHWAY;REACTOME_THE_ROLE_OF_NEF_IN_HIV_1_REPLICATION_AND_DISEASE_PATHOGENESIS;REACTOME_MHC_CLASS_II_ANTIGEN_PRESENTATION;REACTOME_PCP_CE_PATHWAY;REACTOME_WNT5A_DEPENDENT_INTERNALIZATION_OF_FZD4;REACTOME_PLASMA_LIPOPROTEI…	membrane;plasma membrane;cellular_component;cellular anatomical entity;intracellular transport;establishment of localization in cell;cellular localization;biological_process;ion transport;localization;protein localization;protein transport;establishment of protein localization;organic substance transport;cellular process;anion transport;intracellular protein transport;peptide transport;nitrogen c…	-0.0268995	22.4484	-0.0592871	0.954445	0.993139	-6.17471	-2.25469	21.109	-6.08639	0.000637891
A0A087WY71_AP2M1_K379	A0A087WY71_AP2M1_K379	A0A087WY71	AP2M1	AP2M1	AP-2 complex subunit mu	K	379	K(ub)WARPPISMNFEVPFAPSGLK			FALSE			FALSE			FALSE	2	2	TRUE			FALSE	0	2	FALSE	1	2	FALSE	3	2	TRUE	2	2	TRUE	5	Endocytosis;Huntington disease;Endocrine and other factor-regulated calcium reabsorption;Synaptic vesicle cycle	WP_GABA_RECEPTOR_SIGNALING;REACTOME_VLDLR_INTERNALISATION_AND_DEGRADATION;REACTOME_TRAFFICKING_OF_GLUR2_CONTAINING_AMPA_RECEPTORS;WP_EGFEGFR_SIGNALING_PATHWAY;BIOCARTA_BARRESTIN_PATHWAY;REACTOME_THE_ROLE_OF_NEF_IN_HIV_1_REPLICATION_AND_DISEASE_PATHOGENESIS;REACTOME_MHC_CLASS_II_ANTIGEN_PRESENTATION;REACTOME_PCP_CE_PATHWAY;REACTOME_WNT5A_DEPENDENT_INTERNALIZATION_OF_FZD4;REACTOME_PLASMA_LIPOPROTEI…	membrane;plasma membrane;cellular_component;cellular anatomical entity;intracellular transport;establishment of localization in cell;cellular localization;biological_process;ion transport;localization;protein localization;protein transport;establishment of protein localization;organic substance transport;cellular process;anion transport;intracellular protein transport;peptide transport;nitrogen c…	-1.36228	21.6156	-1.80845	0.10502	0.650001	-4.87618	-2.47272	21.0604	-5.23939	0.00100092
A0A087WYE2_CERCAM_K122	A0A087WYE2_CERCAM_K122	A0A087WYE2	CERCAM	CERCAM	Inactive glycosyltransferase 25 family member 3	K	122	TAEYFPTK(ub)NR	3	1	TRUE	4	1	TRUE	3	1	TRUE			FALSE			FALSE			FALSE			FALSE			FALSE			FALSE	3		HALLMARK_APICAL_JUNCTION		0.468237	19.5636	1.47361	0.175704	0.713778	-5.32606	5.81061	22.2348	17.1801	2.47303e-07
A0A087WYE2_CERCAM_K197	A0A087WYE2_CERCAM_K197	A0A087WYE2	CERCAM	CERCAM	Inactive glycosyltransferase 25 family member 3	K	197	YGYMNVPVK(ub)SHQGLEDER;YGYMNVPVK(ub)SHQGLEDER;YGYMNVPVK(ub)SHQGLEDER	2	1	TRUE	1	1	TRUE	2	1	TRUE			FALSE			FALSE			FALSE			FALSE			FALSE			FALSE	3		HALLMARK_APICAL_JUNCTION		0.685975	19.5399	2.66845	0.0263584	0.510118	-3.58276	4.60346	21.4986	14.6684	7.92143e-07
A0A087WYE2_CERCAM_K48	A0A087WYE2_CERCAM_K48	A0A087WYE2	CERCAM	CERCAM	Inactive glycosyltransferase 25 family member 3	K	48	HQFLMELK(ub)QEALTFAR	2	1	TRUE	1	1	FALSE	1	1	FALSE			FALSE			FALSE			FALSE			FALSE			FALSE			FALSE	1		HALLMARK_APICAL_JUNCTION		-0.0276463	19.5878	-0.110482	0.914525	0.986194	-6.36567		19.6016
A0A087WYE2_CERCAM_K492	A0A087WYE2_CERCAM_K492	A0A087WYE2	CERCAM	CERCAM	Inactive glycosyltransferase 25 family member 3	K	492	LISWSGSQK(ub)TLR	1	1	TRUE	1	1	TRUE	1	1	FALSE			FALSE			FALSE			FALSE			FALSE			FALSE			FALSE	2		HALLMARK_APICAL_JUNCTION		0.322303	19.6415	1.00439	0.342217	0.807989	-5.85633	1.35014	20.1554	2.90072	0.0213861
A0A087WYJ2_POLD1_K1015	A0A087WYJ2_POLD1_K1015	A0A087WYJ2	POLD1	POLD1	DNA polymerase	K	1015	ESELYQK(ub)EVSHLNALEER	1	1	TRUE			FALSE	1	1	TRUE			FALSE	1	1	TRUE			FALSE			FALSE			FALSE			FALSE	3	Homologous recombination;Mismatch repair;DNA replication;Base excision repair;Nucleotide excision repair	HALLMARK_DNA_REPAIR;REACTOME_TELOMERE_C_STRAND_LAGGING_STRAND_SYNTHESIS;REACTOME_GLOBAL_GENOME_NUCLEOTIDE_EXCISION_REPAIR_GG_NER;REACTOME_HDR_THROUGH_HOMOLOGOUS_RECOMBINATION_HRR;REACTOME_DUAL_INCISION_IN_TC_NER;WP_NUCLEOTIDE_METABOLISM;REACTOME_S_PHASE;WP_DNA_MISMATCH_REPAIR;REACTOME_DNA_DAMAGE_BYPASS;REACTOME_DNA_DOUBLE_STRAND_BREAK_REPAIR;REACTOME_POLYMERASE_SWITCHING;REACTOME_CHROMOSOME_MAINT…	membrane-bounded organelle;intracellular organelle;nucleus;intracellular anatomical structure;cellular_component;organelle;cellular anatomical entity;intracellular membrane-bounded organelle;metal ion binding;cation binding;molecular_function;ion binding;binding;DNA binding;heterocyclic compound binding;organic cyclic compound binding;nucleic acid binding;cellular biosynthetic process;macromolecu…	0.453499	19.9475	0.741779	0.477701	0.865196	-6.08368	3.16296	20.986	8.55872	8.52428e-05
A0A087WYJ2_POLD1_K414	A0A087WYJ2_POLD1_K414	A0A087WYJ2	POLD1	POLD1	DNA polymerase	K	414	AQTLK(ub)VQTFPFLGR	1	1	TRUE	1	1	TRUE	1	1	TRUE			FALSE			FALSE			FALSE			FALSE			FALSE			FALSE	3	Homologous recombination;Mismatch repair;DNA replication;Base excision repair;Nucleotide excision repair	HALLMARK_DNA_REPAIR;REACTOME_TELOMERE_C_STRAND_LAGGING_STRAND_SYNTHESIS;REACTOME_GLOBAL_GENOME_NUCLEOTIDE_EXCISION_REPAIR_GG_NER;REACTOME_HDR_THROUGH_HOMOLOGOUS_RECOMBINATION_HRR;REACTOME_DUAL_INCISION_IN_TC_NER;WP_NUCLEOTIDE_METABOLISM;REACTOME_S_PHASE;WP_DNA_MISMATCH_REPAIR;REACTOME_DNA_DAMAGE_BYPASS;REACTOME_DNA_DOUBLE_STRAND_BREAK_REPAIR;REACTOME_POLYMERASE_SWITCHING;REACTOME_CHROMOSOME_MAINT…	membrane-bounded organelle;intracellular organelle;nucleus;intracellular anatomical structure;cellular_component;organelle;cellular anatomical entity;intracellular membrane-bounded organelle;metal ion binding;cation binding;molecular_function;ion binding;binding;DNA binding;heterocyclic compound binding;organic cyclic compound binding;nucleic acid binding;cellular biosynthetic process;macromolecu…	-0.115662	19.4173	-0.482876	0.641062	0.91625	-6.24776	3.94687	21.4486	9.57634	1.95776e-05
A0A087WYJ2_POLD1_K439	A0A087WYJ2_POLD1_K439	A0A087WYJ2	POLD1	POLD1	DNA polymerase	K	439	DSSFQSK(ub)QTGR	2	1	FALSE	2	1	TRUE	2	1	FALSE	1	1	TRUE	1	1	TRUE	0	1	FALSE	2	1	TRUE	1	1	TRUE	2	1	TRUE	9	Homologous recombination;Mismatch repair;DNA replication;Base excision repair;Nucleotide excision repair	HALLMARK_DNA_REPAIR;REACTOME_TELOMERE_C_STRAND_LAGGING_STRAND_SYNTHESIS;REACTOME_GLOBAL_GENOME_NUCLEOTIDE_EXCISION_REPAIR_GG_NER;REACTOME_HDR_THROUGH_HOMOLOGOUS_RECOMBINATION_HRR;REACTOME_DUAL_INCISION_IN_TC_NER;WP_NUCLEOTIDE_METABOLISM;REACTOME_S_PHASE;WP_DNA_MISMATCH_REPAIR;REACTOME_DNA_DAMAGE_BYPASS;REACTOME_DNA_DOUBLE_STRAND_BREAK_REPAIR;REACTOME_POLYMERASE_SWITCHING;REACTOME_CHROMOSOME_MAINT…	membrane-bounded organelle;intracellular organelle;nucleus;intracellular anatomical structure;cellular_component;organelle;cellular anatomical entity;intracellular membrane-bounded organelle;metal ion binding;cation binding;molecular_function;ion binding;binding;DNA binding;heterocyclic compound binding;organic cyclic compound binding;nucleic acid binding;cellular biosynthetic process;macromolecu…	-0.265949	20.0882	-0.453189	0.661466	0.921872	-6.26242	2.8717	21.6571	6.07776	0.000401516
A0A087WYJ2_POLD1_K554	A0A087WYJ2_POLD1_K554	A0A087WYJ2	POLD1	POLD1	DNA polymerase	K	554	GQQVK(ub)VVSQLLR	1	1	TRUE	1	1	TRUE	1	1	FALSE			FALSE			FALSE			FALSE			FALSE			FALSE			FALSE	2	Homologous recombination;Mismatch repair;DNA replication;Base excision repair;Nucleotide excision repair	HALLMARK_DNA_REPAIR;REACTOME_TELOMERE_C_STRAND_LAGGING_STRAND_SYNTHESIS;REACTOME_GLOBAL_GENOME_NUCLEOTIDE_EXCISION_REPAIR_GG_NER;REACTOME_HDR_THROUGH_HOMOLOGOUS_RECOMBINATION_HRR;REACTOME_DUAL_INCISION_IN_TC_NER;WP_NUCLEOTIDE_METABOLISM;REACTOME_S_PHASE;WP_DNA_MISMATCH_REPAIR;REACTOME_DNA_DAMAGE_BYPASS;REACTOME_DNA_DOUBLE_STRAND_BREAK_REPAIR;REACTOME_POLYMERASE_SWITCHING;REACTOME_CHROMOSOME_MAINT…	membrane-bounded organelle;intracellular organelle;nucleus;intracellular anatomical structure;cellular_component;organelle;cellular anatomical entity;intracellular membrane-bounded organelle;metal ion binding;cation binding;molecular_function;ion binding;binding;DNA binding;heterocyclic compound binding;organic cyclic compound binding;nucleic acid binding;cellular biosynthetic process;macromolecu…	0.11612	19.3748	0.355088	0.730951	0.943937	-6.30452	2.47987	20.5567	4.00118	0.00460886
A0A087WYJ2_POLD1_K648	A0A087WYJ2_POLD1_K648	A0A087WYJ2	POLD1	POLD1	DNA polymerase	K	648	TPTGDEFVK(ub)TSVR	0	1	FALSE	2	1	TRUE	0	1	FALSE			FALSE			FALSE	0	1	FALSE			FALSE	0	1	FALSE			FALSE	5	Homologous recombination;Mismatch repair;DNA replication;Base excision repair;Nucleotide excision repair	HALLMARK_DNA_REPAIR;REACTOME_TELOMERE_C_STRAND_LAGGING_STRAND_SYNTHESIS;REACTOME_GLOBAL_GENOME_NUCLEOTIDE_EXCISION_REPAIR_GG_NER;REACTOME_HDR_THROUGH_HOMOLOGOUS_RECOMBINATION_HRR;REACTOME_DUAL_INCISION_IN_TC_NER;WP_NUCLEOTIDE_METABOLISM;REACTOME_S_PHASE;WP_DNA_MISMATCH_REPAIR;REACTOME_DNA_DAMAGE_BYPASS;REACTOME_DNA_DOUBLE_STRAND_BREAK_REPAIR;REACTOME_POLYMERASE_SWITCHING;REACTOME_CHROMOSOME_MAINT…	membrane-bounded organelle;intracellular organelle;nucleus;intracellular anatomical structure;cellular_component;organelle;cellular anatomical entity;intracellular membrane-bounded organelle;metal ion binding;cation binding;molecular_function;ion binding;binding;DNA binding;heterocyclic compound binding;organic cyclic compound binding;nucleic acid binding;cellular biosynthetic process;macromolecu…	1.27211	19.5977	3.15785	0.0120369	0.398568	-2.8222	1.7129	19.8181	3.32689	0.0116382
A0A087WYJ2_POLD1_K861	A0A087WYJ2_POLD1_K861	A0A087WYJ2	POLD1	POLD1	DNA polymerase	K	861	IDISQLVITK(ub)ELTR	2	1	TRUE	1	1	TRUE	2	1	TRUE	1	1	TRUE	1	1	TRUE	1	1	TRUE	1	1	TRUE	2	1	TRUE	1	1	TRUE	9	Homologous recombination;Mismatch repair;DNA replication;Base excision repair;Nucleotide excision repair	HALLMARK_DNA_REPAIR;REACTOME_TELOMERE_C_STRAND_LAGGING_STRAND_SYNTHESIS;REACTOME_GLOBAL_GENOME_NUCLEOTIDE_EXCISION_REPAIR_GG_NER;REACTOME_HDR_THROUGH_HOMOLOGOUS_RECOMBINATION_HRR;REACTOME_DUAL_INCISION_IN_TC_NER;WP_NUCLEOTIDE_METABOLISM;REACTOME_S_PHASE;WP_DNA_MISMATCH_REPAIR;REACTOME_DNA_DAMAGE_BYPASS;REACTOME_DNA_DOUBLE_STRAND_BREAK_REPAIR;REACTOME_POLYMERASE_SWITCHING;REACTOME_CHROMOSOME_MAINT…	membrane-bounded organelle;intracellular organelle;nucleus;intracellular anatomical structure;cellular_component;organelle;cellular anatomical entity;intracellular membrane-bounded organelle;metal ion binding;cation binding;molecular_function;ion binding;binding;DNA binding;heterocyclic compound binding;organic cyclic compound binding;nucleic acid binding;cellular biosynthetic process;macromolecu…	0.212852	21.2354	0.484252	0.640123	0.915742	-6.24706	2.65138	22.4547	8.56243	3.74341e-05
A0A087WYJ2_POLD1_K873	A0A087WYJ2_POLD1_K873	A0A087WYJ2	POLD1	POLD1	DNA polymerase	K	873	AASDYAGK(ub)QAHVELAER	1	1	TRUE	2	1	TRUE	2	1	TRUE	1	1	TRUE			FALSE	1	1	TRUE			FALSE	1	1	TRUE	1	1	TRUE	7	Homologous recombination;Mismatch repair;DNA replication;Base excision repair;Nucleotide excision repair	HALLMARK_DNA_REPAIR;REACTOME_TELOMERE_C_STRAND_LAGGING_STRAND_SYNTHESIS;REACTOME_GLOBAL_GENOME_NUCLEOTIDE_EXCISION_REPAIR_GG_NER;REACTOME_HDR_THROUGH_HOMOLOGOUS_RECOMBINATION_HRR;REACTOME_DUAL_INCISION_IN_TC_NER;WP_NUCLEOTIDE_METABOLISM;REACTOME_S_PHASE;WP_DNA_MISMATCH_REPAIR;REACTOME_DNA_DAMAGE_BYPASS;REACTOME_DNA_DOUBLE_STRAND_BREAK_REPAIR;REACTOME_POLYMERASE_SWITCHING;REACTOME_CHROMOSOME_MAINT…	membrane-bounded organelle;intracellular organelle;nucleus;intracellular anatomical structure;cellular_component;organelle;cellular anatomical entity;intracellular membrane-bounded organelle;metal ion binding;cation binding;molecular_function;ion binding;binding;DNA binding;heterocyclic compound binding;organic cyclic compound binding;nucleic acid binding;cellular biosynthetic process;macromolecu…	-0.0512502	20.9642	-0.0631714	0.951053	0.992592	-6.37012	2.81975	22.3997	4.50189	0.00241921
A0A087WYN0_SLC6A6_K116	A0A087WYN0_SLC6A6_K116	A0A087WYN0	SLC6A6	SLC6A6	Transporter	K	116	DFHK(ub)DILKPSPGK			FALSE			FALSE			FALSE			FALSE	0	2	FALSE			FALSE	2	2	TRUE	0	2	FALSE	1	2	FALSE	3		REACTOME_TRANSPORT_OF_INORGANIC_CATIONS_ANIONS_AND_AMINO_ACIDS_OLIGOPEPTIDES;WP_NRF2_PATHWAY;REACTOME_AMINO_ACID_TRANSPORT_ACROSS_THE_PLASMA_MEMBRANE;REACTOME_TRANSPORT_OF_BILE_SALTS_AND_ORGANIC_ACIDS_METAL_IONS_AND_AMINE_COMPOUNDS;REACTOME_NA_CL_DEPENDENT_NEUROTRANSMITTER_TRANSPORTERS;WP_NUCLEAR_RECEPTORS_METAPATHWAY;REACTOME_SLC_MEDIATED_TRANSMEMBRANE_TRANSPORT;HALLMARK_MTORC1_SIGNALING;HALLMAR…	intrinsic component of plasma membrane;cellular_component;integral component of membrane;cellular anatomical entity;intrinsic component of membrane;integral component of plasma membrane;transport;neurotransmitter transport;establishment of localization;localization;biological_process;active transmembrane transporter activity;sulfur compound transmembrane transporter activity;anion transmembrane t…	-0.804677	20.6957	-0.646632	0.536592	0.885793	-6.04269	-1.27977	20.4106	-1.09343	0.313573
A0A087WYN0_SLC6A6_K120	A0A087WYN0_SLC6A6_K120	A0A087WYN0	SLC6A6	SLC6A6	Transporter	K	120	DILK(ub)PSPGK	2	1	TRUE			FALSE	1	1	TRUE			FALSE			FALSE			FALSE			FALSE			FALSE			FALSE	2		REACTOME_TRANSPORT_OF_INORGANIC_CATIONS_ANIONS_AND_AMINO_ACIDS_OLIGOPEPTIDES;WP_NRF2_PATHWAY;REACTOME_AMINO_ACID_TRANSPORT_ACROSS_THE_PLASMA_MEMBRANE;REACTOME_TRANSPORT_OF_BILE_SALTS_AND_ORGANIC_ACIDS_METAL_IONS_AND_AMINE_COMPOUNDS;REACTOME_NA_CL_DEPENDENT_NEUROTRANSMITTER_TRANSPORTERS;WP_NUCLEAR_RECEPTORS_METAPATHWAY;REACTOME_SLC_MEDIATED_TRANSMEMBRANE_TRANSPORT;HALLMARK_MTORC1_SIGNALING;HALLMAR…	intrinsic component of plasma membrane;cellular_component;integral component of membrane;cellular anatomical entity;intrinsic component of membrane;integral component of plasma membrane;transport;neurotransmitter transport;establishment of localization;localization;biological_process;active transmembrane transporter activity;sulfur compound transmembrane transporter activity;anion transmembrane t…	0.1554	19.3872	0.455123	0.660127	0.921616	-6.26149	1.93653	20.2778	2.97693	0.019285
A0A087WYN0_SLC6A6_K138	A0A087WYN0_SLC6A6_K138	A0A087WYN0	SLC6A6	SLC6A6	Transporter	K	138	SPGTRPEDEAEGK(ub)PPQR	2	2	FALSE	1	2	TRUE	1	2	TRUE	0	2	FALSE	0	2	FALSE			FALSE	1	2	TRUE			FALSE			FALSE	6		REACTOME_TRANSPORT_OF_INORGANIC_CATIONS_ANIONS_AND_AMINO_ACIDS_OLIGOPEPTIDES;WP_NRF2_PATHWAY;REACTOME_AMINO_ACID_TRANSPORT_ACROSS_THE_PLASMA_MEMBRANE;REACTOME_TRANSPORT_OF_BILE_SALTS_AND_ORGANIC_ACIDS_METAL_IONS_AND_AMINE_COMPOUNDS;REACTOME_NA_CL_DEPENDENT_NEUROTRANSMITTER_TRANSPORTERS;WP_NUCLEAR_RECEPTORS_METAPATHWAY;REACTOME_SLC_MEDIATED_TRANSMEMBRANE_TRANSPORT;HALLMARK_MTORC1_SIGNALING;HALLMAR…	intrinsic component of plasma membrane;cellular_component;integral component of membrane;cellular anatomical entity;intrinsic component of membrane;integral component of plasma membrane;transport;neurotransmitter transport;establishment of localization;localization;biological_process;active transmembrane transporter activity;sulfur compound transmembrane transporter activity;anion transmembrane t…	0.601188	20.178	0.741778	0.477702	0.865196	-6.08368	4.03104	21.8929	6.66793	0.000222217
A0A087WYN0_SLC6A6_K420	A0A087WYN0_SLC6A6_K420	A0A087WYN0	SLC6A6	SLC6A6	Transporter	K	420	YK(ub)YNSYR			FALSE	1	1	TRUE			FALSE			FALSE			FALSE			FALSE			FALSE			FALSE			FALSE	1		REACTOME_TRANSPORT_OF_INORGANIC_CATIONS_ANIONS_AND_AMINO_ACIDS_OLIGOPEPTIDES;WP_NRF2_PATHWAY;REACTOME_AMINO_ACID_TRANSPORT_ACROSS_THE_PLASMA_MEMBRANE;REACTOME_TRANSPORT_OF_BILE_SALTS_AND_ORGANIC_ACIDS_METAL_IONS_AND_AMINE_COMPOUNDS;REACTOME_NA_CL_DEPENDENT_NEUROTRANSMITTER_TRANSPORTERS;WP_NUCLEAR_RECEPTORS_METAPATHWAY;REACTOME_SLC_MEDIATED_TRANSMEMBRANE_TRANSPORT;HALLMARK_MTORC1_SIGNALING;HALLMAR…	intrinsic component of plasma membrane;cellular_component;integral component of membrane;cellular anatomical entity;intrinsic component of membrane;integral component of plasma membrane;transport;neurotransmitter transport;establishment of localization;localization;biological_process;active transmembrane transporter activity;sulfur compound transmembrane transporter activity;anion transmembrane t…	-0.147523	19.6293	-0.562541	0.587899	0.902205	-6.20409		19.703
A0A087WYP2_SELENOH_K20	A0A087WYP2_SELENOH_K20	A0A087WYP2	SELENOH	C11orf31;SELH	Selenoprotein H	K	20	KAEAAVVAVAEK(ub)R			FALSE			FALSE			FALSE	1	2	TRUE	1	2	TRUE	1	2	TRUE	1	2	TRUE	1	2	TRUE	1	2	TRUE	6		WP_SELENIUM_MICRONUTRIENT_NETWORK		0.153985	20.9624	0.305011	0.767504	0.954369	-6.32219	-0.569691	20.6006	-1.49191	0.176208
A0A087WYR0_SRP19_K97	A0A087WYR0_SRP19_K97	A0A087WYR0	SRP19	SRP19	Signal recognition particle 19 kDa protein	K	97	TQK(ub)TGGADQSLQQGEGSK			FALSE			FALSE			FALSE			FALSE			FALSE			FALSE			FALSE			FALSE	1	1	TRUE	1	Protein export	HALLMARK_ANDROGEN_RESPONSE;KEGG_PROTEIN_EXPORT;REACTOME_TRANSLATION;REACTOME_SRP_DEPENDENT_COTRANSLATIONAL_PROTEIN_TARGETING_TO_MEMBRANE	macromolecule localization;establishment of localization;cellular protein localization;cotranslational protein targeting to membrane;establishment of protein localization to organelle;transport;intracellular transport;establishment of protein localization to membrane;protein targeting;establishment of localization in cell;cellular macromolecule localization;biological_process;cellular localizatio…	0.0605704	19.5383	0.202544	0.844133	0.968171	-6.35012	0.538894	19.7775	1.68472	0.133368
A0A087WYV6_TSPAN6_K35	A0A087WYV6_TSPAN6_K35	A0A087WYV6	TSPAN6	TSPAN6	Tetraspanin-6	K	35	NSFK(ub)NNYEK	1	1	TRUE			FALSE			FALSE			FALSE			FALSE			FALSE			FALSE			FALSE			FALSE	1			intrinsic component of membrane;integral component of membrane;cellular anatomical entity;cellular_component	0.155388	19.6259	0.550602	0.595712	0.905264	-6.21103	0.837314	19.9668	2.268	0.054932
A0A087WYV6_TSPAN6_K40	A0A087WYV6_TSPAN6_K40	A0A087WYV6	TSPAN6	TSPAN6	Tetraspanin-6	K	40	NNYEK(ub)ALK	1	1	TRUE	1	1	TRUE	1	1	TRUE			FALSE			FALSE			FALSE			FALSE			FALSE			FALSE	3			intrinsic component of membrane;integral component of membrane;cellular anatomical entity;cellular_component	0.532266	19.5021	1.91595	0.0886291	0.632856	-4.72282	3.23559	20.8537	9.26231	2.16453e-05
A0A087WYV6_TSPAN6_K43	A0A087WYV6_TSPAN6_K43	A0A087WYV6	TSPAN6	TSPAN6	Tetraspanin-6	K	43	ALK(ub)QYNSTGDYR	2	1	FALSE	2	1	TRUE	2	1	FALSE			FALSE			FALSE			FALSE			FALSE			FALSE			FALSE	3			intrinsic component of membrane;integral component of membrane;cellular anatomical entity;cellular_component	-0.3258	19.5899	-1.24772	0.244564	0.757844	-5.5987	3.34316	21.4244	11.4497	4.79519e-06
A0A087WYV6_TSPAN6_K83	A0A087WYV6_TSPAN6_K83	A0A087WYV6	TSPAN6	TSPAN6	Tetraspanin-6	K	83	DWTDTNYYSEK(ub)GFPK	1	1	TRUE	2	1	TRUE			FALSE			FALSE			FALSE			FALSE			FALSE			FALSE			FALSE	2			intrinsic component of membrane;integral component of membrane;cellular anatomical entity;cellular_component	0.0608086	19.6293	0.211135	0.837628	0.966238	-6.34821	3.28917	20.9145	8.61833	8.17157e-05
A0A087WZ71_DDX1_K189	A0A087WZ71_DDX1_K189	A0A087WZ71	DDX1	DDX1	ATP-dependent RNA helicase DDX1	K	189	SQHSGNAQVTQTK(ub)FLPNAPK	1	1	TRUE	2	1	TRUE	1	1	TRUE	3	1	TRUE	1	1	TRUE	2	1	TRUE	1	1	TRUE	2	1	TRUE	2	1	TRUE	9		REACTOME_TRNA_PROCESSING;REACTOME_METABOLISM_OF_RNA;WP_DDX1_AS_A_REGULATORY_COMPONENT_OF_THE_DROSHA_MICROPROCESSOR;WP_MRNA_PROCESSING;REACTOME_TRNA_PROCESSING_IN_THE_NUCLEUS	adenyl ribonucleotide binding;binding;nucleoside phosphate binding;purine nucleotide binding;small molecule binding;purine ribonucleoside triphosphate binding;organic cyclic compound binding;carbohydrate derivative binding;ATP binding;nucleotide binding;heterocyclic compound binding;ribonucleotide binding;adenyl nucleotide binding;molecular_function;anion binding;purine ribonucleotide binding;ion…	0.609655	22.7788	1.383	0.201009	0.731253	-5.43888	0.21818	22.583	0.447347	0.667407
A0A087WZ71_DDX1_K266	A0A087WZ71_DDX1_K266	A0A087WZ71	DDX1	DDX1	ATP-dependent RNA helicase DDX1	K	266	LDDLVSTGK(ub)LNLSQVR			FALSE			FALSE			FALSE	2	1	TRUE	1	1	FALSE	1	1	TRUE			FALSE			FALSE	2	1	TRUE	4		REACTOME_TRNA_PROCESSING;REACTOME_METABOLISM_OF_RNA;WP_DDX1_AS_A_REGULATORY_COMPONENT_OF_THE_DROSHA_MICROPROCESSOR;WP_MRNA_PROCESSING;REACTOME_TRNA_PROCESSING_IN_THE_NUCLEUS	adenyl ribonucleotide binding;binding;nucleoside phosphate binding;purine nucleotide binding;small molecule binding;purine ribonucleoside triphosphate binding;organic cyclic compound binding;carbohydrate derivative binding;ATP binding;nucleotide binding;heterocyclic compound binding;ribonucleotide binding;adenyl nucleotide binding;molecular_function;anion binding;purine ribonucleotide binding;ion…	1.43629	20.8276	2.12689	0.0632678	0.604639	-4.41267	-0.187877	20.0156	-0.340709	0.742777
A0A087WZ71_DDX1_K307	A0A087WZ71_DDX1_K307	A0A087WZ71	DDX1	DDX1	ATP-dependent RNA helicase DDX1	K	307	MHNQIPQVTSDGK(ub)R	1	1	TRUE			FALSE			FALSE			FALSE			FALSE			FALSE			FALSE			FALSE			FALSE	1		REACTOME_TRNA_PROCESSING;REACTOME_METABOLISM_OF_RNA;WP_DDX1_AS_A_REGULATORY_COMPONENT_OF_THE_DROSHA_MICROPROCESSOR;WP_MRNA_PROCESSING;REACTOME_TRNA_PROCESSING_IN_THE_NUCLEUS	adenyl ribonucleotide binding;binding;nucleoside phosphate binding;purine nucleotide binding;small molecule binding;purine ribonucleoside triphosphate binding;organic cyclic compound binding;carbohydrate derivative binding;ATP binding;nucleotide binding;heterocyclic compound binding;ribonucleotide binding;adenyl nucleotide binding;molecular_function;anion binding;purine ribonucleotide binding;ion…	0.260946	19.6975	0.717242	0.491968	0.869278	-6.10192	1.14146	20.1378	1.8747	0.100624
A0A087WZ71_DDX1_K380	A0A087WZ71_DDX1_K380	A0A087WZ71	DDX1	DDX1	ATP-dependent RNA helicase DDX1	K	380	TDDVHAK(ub)DNTRPGANSPEMWSEAIK			FALSE			FALSE	1	2	TRUE			FALSE			FALSE			FALSE			FALSE			FALSE			FALSE	1		REACTOME_TRNA_PROCESSING;REACTOME_METABOLISM_OF_RNA;WP_DDX1_AS_A_REGULATORY_COMPONENT_OF_THE_DROSHA_MICROPROCESSOR;WP_MRNA_PROCESSING;REACTOME_TRNA_PROCESSING_IN_THE_NUCLEUS	adenyl ribonucleotide binding;binding;nucleoside phosphate binding;purine nucleotide binding;small molecule binding;purine ribonucleoside triphosphate binding;organic cyclic compound binding;carbohydrate derivative binding;ATP binding;nucleotide binding;heterocyclic compound binding;ribonucleotide binding;adenyl nucleotide binding;molecular_function;anion binding;purine ribonucleotide binding;ion…	0.470559	19.5053	2.0423	0.0724637	0.618691	-4.53833	1.53377	20.0369	2.39341	0.0460039
A0A087WZ71_DDX1_K401	A0A087WZ71_DDX1_K401	A0A087WZ71	DDX1	DDX1	ATP-dependent RNA helicase DDX1	K	401	ILK(ub)GEYAVR	1	1	TRUE	2	1	TRUE	2	1	TRUE			FALSE			FALSE			FALSE			FALSE			FALSE			FALSE	3		REACTOME_TRNA_PROCESSING;REACTOME_METABOLISM_OF_RNA;WP_DDX1_AS_A_REGULATORY_COMPONENT_OF_THE_DROSHA_MICROPROCESSOR;WP_MRNA_PROCESSING;REACTOME_TRNA_PROCESSING_IN_THE_NUCLEUS	adenyl ribonucleotide binding;binding;nucleoside phosphate binding;purine nucleotide binding;small molecule binding;purine ribonucleoside triphosphate binding;organic cyclic compound binding;carbohydrate derivative binding;ATP binding;nucleotide binding;heterocyclic compound binding;ribonucleotide binding;adenyl nucleotide binding;molecular_function;anion binding;purine ribonucleotide binding;ion…	0.286875	19.5447	1.00392	0.34243	0.807989	-5.85679	3.63374	21.2181	9.26369	2.42542e-05
A0A087WZ71_DDX1_K595	A0A087WZ71_DDX1_K595	A0A087WZ71	DDX1	DDX1	ATP-dependent RNA helicase DDX1	K	595	VPVDEFDGK(ub)VTYGQK			FALSE	1	1	TRUE			FALSE			FALSE			FALSE			FALSE			FALSE			FALSE			FALSE	1		REACTOME_TRNA_PROCESSING;REACTOME_METABOLISM_OF_RNA;WP_DDX1_AS_A_REGULATORY_COMPONENT_OF_THE_DROSHA_MICROPROCESSOR;WP_MRNA_PROCESSING;REACTOME_TRNA_PROCESSING_IN_THE_NUCLEUS	adenyl ribonucleotide binding;binding;nucleoside phosphate binding;purine nucleotide binding;small molecule binding;purine ribonucleoside triphosphate binding;organic cyclic compound binding;carbohydrate derivative binding;ATP binding;nucleotide binding;heterocyclic compound binding;ribonucleotide binding;adenyl nucleotide binding;molecular_function;anion binding;purine ribonucleotide binding;ion…	0.162919	19.4846	0.77227	0.460349	0.859878	-6.06028		19.4032
A0A087WZ85_ROBO1_K1372	A0A087WZ85_ROBO1_K1372	A0A087WZ85	ROBO1	ROBO1	Roundabout homolog 1	K	1372	SPTAQSK(ub)TQLEVR			FALSE			FALSE			FALSE			FALSE			FALSE	1	1	TRUE	1	1	FALSE	1	1	FALSE	1	1	TRUE	2	Axon guidance	WP_DEVELOPMENT_OF_URETERIC_COLLECTION_SYSTEM;REACTOME_ROLE_OF_ABL_IN_ROBO_SLIT_SIGNALING;REACTOME_ACTIVATION_OF_RAC1;REACTOME_NETRIN_1_SIGNALING;REACTOME_SIGNALING_BY_ROBO_RECEPTORS;KEGG_AXON_GUIDANCE;REACTOME_INACTIVATION_OF_CDC42_AND_RAC1;PID_AJDISS_2PATHWAY;REACTOME_NERVOUS_SYSTEM_DEVELOPMENT;REACTOME_REGULATION_OF_COMMISSURAL_AXON_PATHFINDING_BY_SLIT_AND_ROBO;REACTOME_REGULATION_OF_EXPRESSION…	membrane;plasma membrane;cellular_component;cellular anatomical entity;cell recognition;biological_process;axon midline choice point recognition;cellular process;neuron recognition;axon choice point recognition;regulation of biological process;Roundabout signaling pathway;biological regulation;signal transduction;regulation of cellular process;cell surface receptor signaling pathway;transmembrane…	0.101005	20.1846	0.121544	0.906012	0.984751	-6.36429	-0.314881	19.9766	-0.449467	0.665945
A0A087WZ85_ROBO1_K925	A0A087WZ85_ROBO1_K925	A0A087WZ85	ROBO1	ROBO1	Roundabout homolog 1	K	925	INEMK(ub)TFNSPNLK			FALSE	0	1	FALSE			FALSE	1	1	FALSE	1	1	TRUE	1	1	TRUE			FALSE	0	1	FALSE			FALSE	5	Axon guidance	WP_DEVELOPMENT_OF_URETERIC_COLLECTION_SYSTEM;REACTOME_ROLE_OF_ABL_IN_ROBO_SLIT_SIGNALING;REACTOME_ACTIVATION_OF_RAC1;REACTOME_NETRIN_1_SIGNALING;REACTOME_SIGNALING_BY_ROBO_RECEPTORS;KEGG_AXON_GUIDANCE;REACTOME_INACTIVATION_OF_CDC42_AND_RAC1;PID_AJDISS_2PATHWAY;REACTOME_NERVOUS_SYSTEM_DEVELOPMENT;REACTOME_REGULATION_OF_COMMISSURAL_AXON_PATHFINDING_BY_SLIT_AND_ROBO;REACTOME_REGULATION_OF_EXPRESSION…	membrane;plasma membrane;cellular_component;cellular anatomical entity;cell recognition;biological_process;axon midline choice point recognition;cellular process;neuron recognition;axon choice point recognition;regulation of biological process;Roundabout signaling pathway;biological regulation;signal transduction;regulation of cellular process;cell surface receptor signaling pathway;transmembrane…	0.759712	19.9233	1.49792	0.16941	0.709337	-5.29508	0.622985	19.855	1.87533	0.100006
A0A087WZR3_BRCC3_K52	A0A087WZR3_BRCC3_K52	A0A087WZR3	BRCC3	BRCC3	Lys-63-specific deubiquitinase	K	52	SDSK(ub)FAYTGTEMR	1	1	FALSE	2	1	TRUE	2	1	FALSE			FALSE	1	1	FALSE			FALSE	1	1	FALSE	1	1	FALSE	2	1	TRUE	7	Homologous recombination;NOD-like receptor signaling pathway	REACTOME_POST_TRANSLATIONAL_PROTEIN_MODIFICATION;REACTOME_DEUBIQUITINATION;REACTOME_G2_M_DNA_DAMAGE_CHECKPOINT;REACTOME_DNA_DOUBLE_STRAND_BREAK_REPAIR;REACTOME_METALLOPROTEASE_DUBS;REACTOME_CELL_CYCLE;REACTOME_CELL_CYCLE_CHECKPOINTS;REACTOME_DNA_DOUBLE_STRAND_BREAK_RESPONSE;REACTOME_HOMOLOGY_DIRECTED_REPAIR;REACTOME_PROCESSING_OF_DNA_DOUBLE_STRAND_BREAK_ENDS;REACTOME_DNA_REPAIR;WP_DNA_IRDAMAGE_AN…	metal ion binding;cation binding;molecular_function;ion binding;binding;cellular anatomical entity;nucleoplasm;cellular_component;cytoplasm;cellular process;biological_process;cell division;omega peptidase activity;hydrolase activity;thiol-dependent ubiquitin-specific protease activity;peptidase activity;catalytic activity, acting on a protein;catalytic activity;ubiquitinyl hydrolase activity;cel…		22.5919					1.33462	23.2593	4.23053	0.00326271
A0A087WZV0_PPIP5K2_K629	A0A087WZV0_PPIP5K2_K629	A0A087WZV0	PPIP5K2	PPIP5K2	Inositol hexakisphosphate and diphosphoinositol-pentakisphosphate kinase	K	629	LHEILQK(ub)DR			FALSE	1	1	TRUE			FALSE			FALSE			FALSE			FALSE			FALSE			FALSE			FALSE	1	Phosphatidylinositol signaling system	REACTOME_SYNTHESIS_OF_PYROPHOSPHATES_IN_THE_CYTOSOL;REACTOME_INOSITOL_PHOSPHATE_METABOLISM	cellular anatomical entity;cytosol;cellular_component;adenyl ribonucleotide binding;binding;nucleoside phosphate binding;purine nucleotide binding;small molecule binding;purine ribonucleoside triphosphate binding;organic cyclic compound binding;carbohydrate derivative binding;ATP binding;nucleotide binding;heterocyclic compound binding;ribonucleotide binding;adenyl nucleotide binding;molecular_fu…	0.413251	19.5717	1.46619	0.177668	0.715893	-5.33547	0.795437	19.7628	2.31248	0.0519832
A0A087WZX0_BCL9L_K364	A0A087WZX0_BCL9L_K364	A0A087WZX0	BCL9L	BCL9L	B-cell CLL/lymphoma 9-like protein	K	364	SLVGSEGLSK(ub)EQLEHR			FALSE			FALSE			FALSE	1	1	TRUE	1	1	TRUE			FALSE	1	1	FALSE	1	1	TRUE	1	1	FALSE	5		REACTOME_FORMATION_OF_THE_BETA_CATENIN_TCF_TRANSACTIVATING_COMPLEX;REACTOME_DEACTIVATION_OF_THE_BETA_CATENIN_TRANSACTIVATING_COMPLEX;REACTOME_SIGNALING_BY_WNT;REACTOME_TCF_DEPENDENT_SIGNALING_IN_RESPONSE_TO_WNT	cellular anatomical entity;nucleoplasm;cellular_component;intracellular anatomical structure;organelle;non-membrane-bounded organelle;nucleolus;intracellular organelle;intracellular non-membrane-bounded organelle;binding;protein binding;molecular_function;beta-catenin binding;regulation of cellular process;cell surface receptor signaling pathway;biological_process;canonical Wnt signaling pathway;…	-0.516341	21.0321	-0.729253	0.484951	0.86722	-6.09306	-1.15932	20.7106	-3.30992	0.0115844
A0A087X091_WDR13_K144	A0A087X091_WDR13_K144	A0A087X091	WDR13	WDR13	WD repeat-containing protein 13 (Fragment)	K	144	VVDNEGTLQLK(ub)R			FALSE	1	1	TRUE			FALSE			FALSE			FALSE			FALSE			FALSE			FALSE			FALSE	1				-0.062151	19.4923	-0.257158	0.803015	0.960333	-6.33662	1.29178	20.1693	2.43792	0.0430171
A0A087X096_TRAJ37_K20	A0A087X096_TRAJ37_K20	A0A087X096	TRAJ37	TRAJ37	T cell receptor alpha joining 37 (Fragment)	K	20	LIFGQGTTLQVK(ub)PG			FALSE			FALSE			FALSE			FALSE			FALSE			FALSE			FALSE			FALSE	1	1	TRUE	1					19.6323						20.0533
A0A087X0C0_FANCL_K31	A0A087X0C0_FANCL_K31	A0A087X0C0	FANCL	FANCL	E3 ubiquitin-protein ligase FANCL (Fragment)	K	31	IVLPEDLQLK(ub)NAR	3	1	TRUE	3	1	TRUE	3	1	FALSE			FALSE			FALSE	0	1	FALSE			FALSE			FALSE			FALSE	4	Ubiquitin mediated proteolysis;Fanconi anemia pathway	KEGG_UBIQUITIN_MEDIATED_PROTEOLYSIS;REACTOME_DNA_REPAIR;WP_DNA_REPAIR_PATHWAYS_FULL_NETWORK;PID_BARD1_PATHWAY;REACTOME_FANCONI_ANEMIA_PATHWAY;PID_FANCONI_PATHWAY	molecular_function;ubiquitin-like protein transferase activity;ubiquitin-protein transferase activity;transferase activity;catalytic activity, acting on a protein;catalytic activity;interstrand cross-link repair;metabolic process;cellular metabolic process;primary metabolic process;cellular macromolecule metabolic process;nucleic acid metabolic process;cellular response to stress;response to stre…	0.329635	19.463	1.443	0.183923	0.718685	-5.36466	4.8574	21.7269	14.8077	7.39056e-07
A0A087X0C0_FANCL_K4	A0A087X0C0_FANCL_K4	A0A087X0C0	FANCL	FANCL	E3 ubiquitin-protein ligase FANCL (Fragment)	K	4	SK(ub)TVYEGFISAQGR			FALSE	1	1	TRUE			FALSE			FALSE			FALSE			FALSE			FALSE			FALSE			FALSE	1	Ubiquitin mediated proteolysis;Fanconi anemia pathway	KEGG_UBIQUITIN_MEDIATED_PROTEOLYSIS;REACTOME_DNA_REPAIR;WP_DNA_REPAIR_PATHWAYS_FULL_NETWORK;PID_BARD1_PATHWAY;REACTOME_FANCONI_ANEMIA_PATHWAY;PID_FANCONI_PATHWAY	molecular_function;ubiquitin-like protein transferase activity;ubiquitin-protein transferase activity;transferase activity;catalytic activity, acting on a protein;catalytic activity;interstrand cross-link repair;metabolic process;cellular metabolic process;primary metabolic process;cellular macromolecule metabolic process;nucleic acid metabolic process;cellular response to stress;response to stre…	-0.0571683	19.4931	-0.222773	0.828837	0.964273	-6.34549	1.20834	20.1259	2.20914	0.0607731
A0A087X0H8_TSC22D1_K5	A0A087X0H8_TSC22D1_K5	A0A087X0H8	TSC22D1	TSC22D1	TSC22 domain family protein 1	K	5	MDLVK(ub)SHLMYAVR			FALSE	1	1	TRUE			FALSE	1	1	TRUE	1	1	TRUE			FALSE	1	1	TRUE			FALSE	1	1	TRUE	5		REACTOME_POU5F1_OCT4_SOX2_NANOG_REPRESS_GENES_RELATED_TO_DIFFERENTIATION;HALLMARK_ANDROGEN_RESPONSE;HALLMARK_P53_PATHWAY;WP_ECTODERM_DIFFERENTIATION;REACTOME_TRANSCRIPTIONAL_REGULATION_OF_PLURIPOTENT_STEM_CELLS;REACTOME_DEVELOPMENTAL_BIOLOGY	regulation of macromolecule metabolic process;regulation of primary metabolic process;regulation of macromolecule biosynthetic process;regulation of biosynthetic process;regulation of cellular metabolic process;regulation of nucleic acid-templated transcription;regulation of nitrogen compound metabolic process;regulation of gene expression;regulation of metabolic process;regulation of biological …	-0.317544	22.3702	-0.593324	0.572355	0.895993	-5.98813	-1.69613	21.5113	-2.34836	0.0544858
A0A087X0L7_OXA1L_K187	A0A087X0L7_OXA1L_K187	A0A087X0L7	OXA1L	OXA1L	Mitochondrial inner membrane protein OXA1L	K	187	EAK(ub)LAGDHIEYYK	1	1	TRUE	2	1	TRUE	1	1	FALSE			FALSE			FALSE			FALSE			FALSE			FALSE			FALSE	3	Protein export	REACTOME_MITOCHONDRIAL_TRANSLATION;KEGG_PROTEIN_EXPORT;REACTOME_TRANSLATION;HALLMARK_OXIDATIVE_PHOSPHORYLATION	intrinsic component of membrane;integral component of membrane;cellular anatomical entity;cellular_component;membrane insertase activity;molecular_function;molecular carrier activity	-0.0885048	19.3813	-0.36153	0.726298	0.941991	-6.30206	2.60329	20.7272	7.09145	0.000135086
A0A087X0S7_LRRC41_K177	A0A087X0S7_LRRC41_K177	A0A087X0S7	LRRC41	LRRC41	Leucine-rich repeat-containing protein 41	K	177	VLETLASSLHTLK(ub)FR	0	1	FALSE			FALSE			FALSE			FALSE			FALSE			FALSE	1	1	TRUE	1	1	TRUE			FALSE	3		REACTOME_POST_TRANSLATIONAL_PROTEIN_MODIFICATION;REACTOME_SIGNALING_BY_RHO_GTPASES_MIRO_GTPASES_AND_RHOBTB3;REACTOME_ANTIGEN_PROCESSING_UBIQUITINATION_PROTEASOME_DEGRADATION;REACTOME_NEDDYLATION;REACTOME_ADAPTIVE_IMMUNE_SYSTEM;REACTOME_RHOBTB3_ATPASE_CYCLE;REACTOME_CLASS_I_MHC_MEDIATED_ANTIGEN_PROCESSING_PRESENTATION		-1.67939	20.2188	-2.53	0.0329761	0.525729	-3.79762	-0.159878	20.9786	-0.191031	0.853629
A0A087X0S7_LRRC41_K317	A0A087X0S7_LRRC41_K317	A0A087X0S7	LRRC41	LRRC41	Leucine-rich repeat-containing protein 41	K	317	STQESLTAGGTDLK(ub)R	2	1	TRUE	2	1	TRUE	0	1	FALSE	5	1	FALSE	4	1	FALSE	4	1	FALSE	4	1	TRUE	5	1	TRUE	5	1	TRUE	9		REACTOME_POST_TRANSLATIONAL_PROTEIN_MODIFICATION;REACTOME_SIGNALING_BY_RHO_GTPASES_MIRO_GTPASES_AND_RHOBTB3;REACTOME_ANTIGEN_PROCESSING_UBIQUITINATION_PROTEASOME_DEGRADATION;REACTOME_NEDDYLATION;REACTOME_ADAPTIVE_IMMUNE_SYSTEM;REACTOME_RHOBTB3_ATPASE_CYCLE;REACTOME_CLASS_I_MHC_MEDIATED_ANTIGEN_PROCESSING_PRESENTATION		0.212465	23.7141	0.601326	0.562909	0.893474	-6.18059	-2.41768	22.3991	-2.83072	0.0239146
A0A087X0S7_LRRC41_K353	A0A087X0S7_LRRC41_K353	A0A087X0S7	LRRC41	LRRC41	Leucine-rich repeat-containing protein 41	K	353	SPSAPAATSSASSSTSSYK(ub)R	1	1	TRUE	1	1	TRUE			FALSE	1	1	TRUE	1	1	TRUE	1	1	TRUE	2	1	TRUE	1	1	FALSE	1	1	TRUE	8		REACTOME_POST_TRANSLATIONAL_PROTEIN_MODIFICATION;REACTOME_SIGNALING_BY_RHO_GTPASES_MIRO_GTPASES_AND_RHOBTB3;REACTOME_ANTIGEN_PROCESSING_UBIQUITINATION_PROTEASOME_DEGRADATION;REACTOME_NEDDYLATION;REACTOME_ADAPTIVE_IMMUNE_SYSTEM;REACTOME_RHOBTB3_ATPASE_CYCLE;REACTOME_CLASS_I_MHC_MEDIATED_ANTIGEN_PROCESSING_PRESENTATION		-0.187387	23.3533	-0.689034	0.508698	0.87767	-6.12221	-1.95729	22.4684	-4.65157	0.00200971
A0A087X0W9_OTUD6B_K143	A0A087X0W9_OTUD6B_K143	A0A087X0W9	OTUD6B	OTUD6B	Ubiquitinyl hydrolase 1	K	143	AALEK(ub)EREER			FALSE			FALSE			FALSE			FALSE			FALSE	0	2	FALSE	2	2	TRUE	1	2	TRUE			FALSE	3			omega peptidase activity;molecular_function;hydrolase activity;thiol-dependent ubiquitin-specific protease activity;peptidase activity;catalytic activity, acting on a protein;catalytic activity;ubiquitinyl hydrolase activity	-0.179945	20.0633	-0.304497	0.767882	0.954403	-6.32236	-0.256643	20.0249	-0.485527	0.641327
A0A087X169_PHF19_K42	A0A087X169_PHF19_K42	A0A087X169	PHF19	PHF19	PHD finger protein 19	K	42	DSYGATSHLPNK(ub)GALAK			FALSE			FALSE	1	1	TRUE			FALSE			FALSE			FALSE			FALSE			FALSE			FALSE	1		REACTOME_PRC2_METHYLATES_HISTONES_AND_DNA;REACTOME_EPIGENETIC_REGULATION_OF_GENE_EXPRESSION	membrane-bounded organelle;intracellular organelle;nucleus;intracellular anatomical structure;cellular_component;organelle;cellular anatomical entity;intracellular membrane-bounded organelle;metal ion binding;cation binding;molecular_function;ion binding;binding	-0.260102	19.5625	-0.902565	0.390979	0.829641	-5.95122	1.08018	20.2326	1.63723	0.143208
A0A087X1B6_AR_K679	A0A087X1B6_AR_K679	A0A087X1B6	AR	AR	Androgen receptor	K	679	FYQLTK(ub)LLDSVQPIAR			FALSE			FALSE	1	1	TRUE			FALSE			FALSE			FALSE			FALSE			FALSE			FALSE	1	Prostate cancer;Chemical carcinogenesis - receptor activation;Oocyte meiosis;Pathways in cancer	REACTOME_POST_TRANSLATIONAL_PROTEIN_MODIFICATION;REACTOME_NUCLEAR_RECEPTOR_TRANSCRIPTION_PATHWAY;PID_HNF3A_PATHWAY;REACTOME_SUMOYLATION_OF_INTRACELLULAR_RECEPTORS;REACTOME_RHO_GTPASES_ACTIVATE_PKNS;WP_INTEGRATED_BREAST_CANCER_PATHWAY;PID_AR_NONGENOMIC_PATHWAY;REACTOME_SUMOYLATION;REACTOME_CELLULAR_RESPONSES_TO_EXTERNAL_STIMULI;REACTOME_HSP90_CHAPERONE_CYCLE_FOR_STEROID_HORMONE_RECEPTORS_SHR;HALLM…	membrane-bounded organelle;intracellular organelle;nucleus;intracellular anatomical structure;cellular_component;organelle;cellular anatomical entity;intracellular membrane-bounded organelle;metal ion binding;molecular_function;zinc ion binding;cation binding;ion binding;binding;transition metal ion binding;nucleic acid binding;sequence-specific DNA binding;heterocyclic compound binding;DNA bindi…	-0.0902823	19.4074	-0.384283	0.709961	0.936991	-6.29302	0.849774	19.8774	2.37964	0.0467967
A0A087X1J2_C16orf72_K148	A0A087X1J2_C16orf72_K148	A0A087X1J2	C16orf72	C16orf72	UPF0472 protein C16orf72 (Fragment)	K	148	EAIALHGK(ub)AV			FALSE			FALSE			FALSE	0	1	FALSE	1	1	FALSE			FALSE	1	1	FALSE	1	1	TRUE	1	1	TRUE	5				-0.300792	20.4816	-0.459056	0.657409	0.920974	-6.25959	-0.582817	20.3406	-1.20167	0.266217
A0A087X1Z3_PSME2_K160	A0A087X1Z3_PSME2_K160	A0A087X1Z3	PSME2	PSME2	Proteasome activator complex subunit 2	K	160	IEDGNDFGVAIQEK(ub)VLER	1	1	TRUE	2	1	TRUE	2	1	TRUE	1	1	TRUE	1	1	TRUE			FALSE	1	1	TRUE			FALSE	1	1	TRUE	7	Proteasome;Antigen processing and presentation	REACTOME_SIGNALING_BY_THE_B_CELL_RECEPTOR_BCR;REACTOME_MITOTIC_METAPHASE_AND_ANAPHASE;REACTOME_CROSS_PRESENTATION_OF_SOLUBLE_EXOGENOUS_ANTIGENS_ENDOSOMES;REACTOME_AUF1_HNRNP_D0_BINDS_AND_DESTABILIZES_MRNA;REACTOME_S_PHASE;REACTOME_INTRACELLULAR_SIGNALING_BY_SECOND_MESSENGERS;REACTOME_INTERLEUKIN_12_SIGNALING;REACTOME_DEVELOPMENTAL_BIOLOGY;REACTOME_DEGRADATION_OF_AXIN;REACTOME_SIGNALING_BY_ROBO_RE…	cellular_component;protein-containing complex;proteasome activator complex	-0.932831	20.8871	-1.13222	0.29144	0.78593	-5.62013	0.170384	21.5491	0.315166	0.762642
A0A087X211_CIP2A_K40	A0A087X211_CIP2A_K40	A0A087X211	CIP2A	KIAA1524	Protein CIP2A	K	40	HLEVISGQK(ub)LTR	2	1	FALSE	2	1	FALSE	2	1	TRUE	1	1	TRUE			FALSE	1	1	FALSE	1	1	FALSE	2	1	TRUE			FALSE	7		WP_NETRINUNC5B_SIGNALING_PATHWAY	membrane;plasma membrane;cellular_component;cellular anatomical entity;cytosol	0.811152	20.2753	0.964412	0.360792	0.814491	-5.89456	2.54691	21.1432	4.19762	0.00356319
A0A087X211_CIP2A_K648	A0A087X211_CIP2A_K648	A0A087X211	CIP2A	KIAA1524	Protein CIP2A	K	648	LQDLLETK(ub)ALALAQADR	3	1	TRUE	2	1	TRUE	1	1	TRUE	1	1	TRUE	3	1	TRUE			FALSE	1	1	FALSE	1	1	TRUE	2	1	TRUE	7		WP_NETRINUNC5B_SIGNALING_PATHWAY	membrane;plasma membrane;cellular_component;cellular anatomical entity;cytosol	0.620676	20.3806	1.09592	0.302422	0.791193	-5.76428	2.45457	21.2976	6.01919	0.000426739
A0A087X253_AP2B1_K12	A0A087X253_AP2B1_K12	A0A087X253	AP2B1	AP1B1;AP2B1	AP complex subunit beta	K	12	K(ub)GEIFELK			FALSE			FALSE			FALSE			FALSE			FALSE	1	1	TRUE	2	1	TRUE	2	1	TRUE			FALSE	3	Endocytosis;Huntington disease;Endocrine and other factor-regulated calcium reabsorption;Synaptic vesicle cycle	WP_GABA_RECEPTOR_SIGNALING;REACTOME_VLDLR_INTERNALISATION_AND_DEGRADATION;REACTOME_TRAFFICKING_OF_GLUR2_CONTAINING_AMPA_RECEPTORS;WP_EGFEGFR_SIGNALING_PATHWAY;REACTOME_THE_ROLE_OF_NEF_IN_HIV_1_REPLICATION_AND_DISEASE_PATHOGENESIS;REACTOME_MHC_CLASS_II_ANTIGEN_PRESENTATION;REACTOME_PCP_CE_PATHWAY;REACTOME_WNT5A_DEPENDENT_INTERNALIZATION_OF_FZD4;REACTOME_PLASMA_LIPOPROTEIN_ASSEMBLY_REMODELING_AND_C…	intracellular transport;establishment of localization in cell;cellular localization;biological_process;ion transport;localization;protein localization;protein transport;establishment of protein localization;organic substance transport;cellular process;anion transport;intracellular protein transport;peptide transport;nitrogen compound transport;amide transport;macromolecule localization;establishm…		22.3377					-2.2303	20.9996	-6.06079	0.000653362
A0A087X253_AP2B1_K280	A0A087X253_AP2B1_K280	A0A087X253	AP2B1	AP1B1;AP2B1	AP complex subunit beta	K	280	NINLIVQKRPEILK(ub)			FALSE	1	2	TRUE			FALSE			FALSE			FALSE			FALSE			FALSE			FALSE			FALSE	1	Endocytosis;Huntington disease;Endocrine and other factor-regulated calcium reabsorption;Synaptic vesicle cycle	WP_GABA_RECEPTOR_SIGNALING;REACTOME_VLDLR_INTERNALISATION_AND_DEGRADATION;REACTOME_TRAFFICKING_OF_GLUR2_CONTAINING_AMPA_RECEPTORS;WP_EGFEGFR_SIGNALING_PATHWAY;REACTOME_THE_ROLE_OF_NEF_IN_HIV_1_REPLICATION_AND_DISEASE_PATHOGENESIS;REACTOME_MHC_CLASS_II_ANTIGEN_PRESENTATION;REACTOME_PCP_CE_PATHWAY;REACTOME_WNT5A_DEPENDENT_INTERNALIZATION_OF_FZD4;REACTOME_PLASMA_LIPOPROTEIN_ASSEMBLY_REMODELING_AND_C…	intracellular transport;establishment of localization in cell;cellular localization;biological_process;ion transport;localization;protein localization;protein transport;establishment of protein localization;organic substance transport;cellular process;anion transport;intracellular protein transport;peptide transport;nitrogen compound transport;amide transport;macromolecule localization;establishm…	-0.0440824	19.5987	-0.138987	0.892614	0.981231	-6.36183	1.28894	20.2653	2.62994	0.0320235
A0A087X253_AP2B1_K297	A0A087X253_AP2B1_K297	A0A087X253	AP2B1	AP1B1;AP2B1	AP complex subunit beta	K	297	YNDPIYVK(ub)LEK			FALSE	1	1	TRUE			FALSE			FALSE			FALSE			FALSE			FALSE			FALSE			FALSE	1	Endocytosis;Huntington disease;Endocrine and other factor-regulated calcium reabsorption;Synaptic vesicle cycle	WP_GABA_RECEPTOR_SIGNALING;REACTOME_VLDLR_INTERNALISATION_AND_DEGRADATION;REACTOME_TRAFFICKING_OF_GLUR2_CONTAINING_AMPA_RECEPTORS;WP_EGFEGFR_SIGNALING_PATHWAY;REACTOME_THE_ROLE_OF_NEF_IN_HIV_1_REPLICATION_AND_DISEASE_PATHOGENESIS;REACTOME_MHC_CLASS_II_ANTIGEN_PRESENTATION;REACTOME_PCP_CE_PATHWAY;REACTOME_WNT5A_DEPENDENT_INTERNALIZATION_OF_FZD4;REACTOME_PLASMA_LIPOPROTEIN_ASSEMBLY_REMODELING_AND_C…	intracellular transport;establishment of localization in cell;cellular localization;biological_process;ion transport;localization;protein localization;protein transport;establishment of protein localization;organic substance transport;cellular process;anion transport;intracellular protein transport;peptide transport;nitrogen compound transport;amide transport;macromolecule localization;establishm…	0.558614	19.603	2.01808	0.0753265	0.618691	-4.57402		19.3237
A0A087X253_AP2B1_K500	A0A087X253_AP2B1_K500	A0A087X253	AP2B1	AP2B1	AP complex subunit beta	K	500	LLSTDPVTAK(ub)EVVLSEK	0	1	FALSE	1	1	TRUE	0	1	FALSE			FALSE			FALSE			FALSE			FALSE			FALSE			FALSE	3	Endocytosis;Huntington disease;Endocrine and other factor-regulated calcium reabsorption;Synaptic vesicle cycle	WP_GABA_RECEPTOR_SIGNALING;REACTOME_VLDLR_INTERNALISATION_AND_DEGRADATION;REACTOME_TRAFFICKING_OF_GLUR2_CONTAINING_AMPA_RECEPTORS;WP_EGFEGFR_SIGNALING_PATHWAY;REACTOME_THE_ROLE_OF_NEF_IN_HIV_1_REPLICATION_AND_DISEASE_PATHOGENESIS;REACTOME_MHC_CLASS_II_ANTIGEN_PRESENTATION;REACTOME_PCP_CE_PATHWAY;REACTOME_WNT5A_DEPENDENT_INTERNALIZATION_OF_FZD4;REACTOME_PLASMA_LIPOPROTEIN_ASSEMBLY_REMODELING_AND_C…	intracellular transport;establishment of localization in cell;cellular localization;biological_process;ion transport;localization;protein localization;protein transport;establishment of protein localization;organic substance transport;cellular process;anion transport;intracellular protein transport;peptide transport;nitrogen compound transport;amide transport;macromolecule localization;establishm…	0.504486	19.3943	1.72944	0.118828	0.668281	-4.98642	1.18504	19.7346	3.21557	0.013644
A0A087X253_AP2B1_K697	A0A087X253_AP2B1_K697	A0A087X253	AP2B1	AP2B1	AP complex subunit beta	K	697	AK(ub)GLEISGTFTHR			FALSE			FALSE			FALSE	1	1	FALSE	1	1	TRUE	1	1	TRUE	1	1	TRUE	1	1	TRUE			FALSE	4	Endocytosis;Huntington disease;Endocrine and other factor-regulated calcium reabsorption;Synaptic vesicle cycle	WP_GABA_RECEPTOR_SIGNALING;REACTOME_VLDLR_INTERNALISATION_AND_DEGRADATION;REACTOME_TRAFFICKING_OF_GLUR2_CONTAINING_AMPA_RECEPTORS;WP_EGFEGFR_SIGNALING_PATHWAY;REACTOME_THE_ROLE_OF_NEF_IN_HIV_1_REPLICATION_AND_DISEASE_PATHOGENESIS;REACTOME_MHC_CLASS_II_ANTIGEN_PRESENTATION;REACTOME_PCP_CE_PATHWAY;REACTOME_WNT5A_DEPENDENT_INTERNALIZATION_OF_FZD4;REACTOME_PLASMA_LIPOPROTEIN_ASSEMBLY_REMODELING_AND_C…	intracellular transport;establishment of localization in cell;cellular localization;biological_process;ion transport;localization;protein localization;protein transport;establishment of protein localization;organic substance transport;cellular process;anion transport;intracellular protein transport;peptide transport;nitrogen compound transport;amide transport;macromolecule localization;establishm…	0.527387	20.0871	0.760491	0.467003	0.862922	-6.06942	0.422566	20.0347	0.701006	0.504706
A0A087X253_AP2B1_K854	A0A087X253_AP2B1_K854	A0A087X253	AP2B1	AP2B1	AP complex subunit beta	K	854	LQNNNVYTIAK(ub)R			FALSE			FALSE	1	1	TRUE			FALSE			FALSE			FALSE			FALSE			FALSE			FALSE	1	Endocytosis;Huntington disease;Endocrine and other factor-regulated calcium reabsorption;Synaptic vesicle cycle	WP_GABA_RECEPTOR_SIGNALING;REACTOME_VLDLR_INTERNALISATION_AND_DEGRADATION;REACTOME_TRAFFICKING_OF_GLUR2_CONTAINING_AMPA_RECEPTORS;WP_EGFEGFR_SIGNALING_PATHWAY;REACTOME_THE_ROLE_OF_NEF_IN_HIV_1_REPLICATION_AND_DISEASE_PATHOGENESIS;REACTOME_MHC_CLASS_II_ANTIGEN_PRESENTATION;REACTOME_PCP_CE_PATHWAY;REACTOME_WNT5A_DEPENDENT_INTERNALIZATION_OF_FZD4;REACTOME_PLASMA_LIPOPROTEIN_ASSEMBLY_REMODELING_AND_C…	intracellular transport;establishment of localization in cell;cellular localization;biological_process;ion transport;localization;protein localization;protein transport;establishment of protein localization;organic substance transport;cellular process;anion transport;intracellular protein transport;peptide transport;nitrogen compound transport;amide transport;macromolecule localization;establishm…	0.363111	19.8063	0.799065	0.445447	0.856437	-6.03903	0.862669	20.0561	1.59858	0.151566
A0A087X256_WASHC4_K1090	A0A087X256_WASHC4_K1090	A0A087X256	WASHC4	KIAA1033	WASH complex subunit 4	K	1090	AVAK(ub)QQNVQSASQDEK	1	1	TRUE	1	1	TRUE			FALSE			FALSE	1	1	FALSE			FALSE	1	1	TRUE	1	1	TRUE	1	1	TRUE	6	Endocytosis		cellular anatomical entity;nucleoplasm;cellular_component;protein-containing complex;WASH complex	-1.24484	21.1006	-1.65468	0.133418	0.68168	-5.08858	-0.231383	21.6073	-0.458423	0.659788
A0A087X256_WASHC4_K33	A0A087X256_WASHC4_K33	A0A087X256	WASHC4	KIAA1033	WASH complex subunit 4	K	33	NYGK(ub)FLEEYTSQLR			FALSE	1	1	TRUE			FALSE			FALSE			FALSE			FALSE			FALSE			FALSE			FALSE	1	Endocytosis		cellular anatomical entity;nucleoplasm;cellular_component;protein-containing complex;WASH complex	-0.119074	19.6735	-0.419388	0.685064	0.929583	-6.27804	0.732131	20.0991	1.85776	0.102413
A0A087X256_WASHC4_K422	A0A087X256_WASHC4_K422	A0A087X256	WASHC4	KIAA1033	WASH complex subunit 4	K	422	MESILSK(ub)EQR			FALSE	1	1	TRUE			FALSE			FALSE			FALSE			FALSE			FALSE			FALSE			FALSE	1	Endocytosis		cellular anatomical entity;nucleoplasm;cellular_component;protein-containing complex;WASH complex	0.592469	19.4344	1.8651	0.0960569	0.63444	-4.79581	1.24628	19.7613	3.475	0.00944309
A0A087X256_WASHC4_K694	A0A087X256_WASHC4_K694	A0A087X256	WASHC4	KIAA1033	WASH complex subunit 4	K	694	LSVHTHLK(ub)LDDR	2	1	TRUE			FALSE			FALSE			FALSE			FALSE			FALSE			FALSE			FALSE			FALSE	1	Endocytosis		cellular anatomical entity;nucleoplasm;cellular_component;protein-containing complex;WASH complex	0.106936	19.3051	0.43629	0.673216	0.926695	-6.27037	1.77207	20.1376	2.88892	0.0219461
A0A087X256_WASHC4_K706	A0A087X256_WASHC4_K706	A0A087X256	WASHC4	KIAA1033	WASH complex subunit 4	K	706	VGMK(ub)DLALFFSLNPIR			FALSE	3	1	TRUE			FALSE			FALSE			FALSE			FALSE			FALSE			FALSE			FALSE	1	Endocytosis		cellular anatomical entity;nucleoplasm;cellular_component;protein-containing complex;WASH complex	0.0941264	19.3423	0.258044	0.802353	0.96019	-6.33637	0.954639	19.7725	2.38701	0.0464502
A0A087X2A2_MRPL55_K17	A0A087X2A2_MRPL55_K17	A0A087X2A2	MRPL55	MRPL55	39S ribosomal protein L55, mitochondrial (Fragment)	K	17	QSTVK(ub)ATGPALR			FALSE			FALSE	1	1	TRUE			FALSE			FALSE			FALSE			FALSE			FALSE			FALSE	1		REACTOME_MITOCHONDRIAL_TRANSLATION;REACTOME_TRANSLATION		0.420245	19.4152	1.9925	0.0784668	0.623889	-4.61155	1.50164	19.9559	2.80573	0.0248159
A0A087X2H1_HECTD1_K1758	A0A087X2H1_HECTD1_K1758	A0A087X2H1	HECTD1	HECTD1	HECT-type E3 ubiquitin transferase	K	1758	PIGEQEEEEYETK(ub)GGR	5	1	TRUE	4	1	TRUE	4	1	TRUE	4	1	TRUE	4	1	TRUE	4	1	TRUE	4	1	TRUE	4	1	TRUE	4	1	TRUE	9		REACTOME_ANTIGEN_PROCESSING_UBIQUITINATION_PROTEASOME_DEGRADATION;REACTOME_ADAPTIVE_IMMUNE_SYSTEM;REACTOME_CLASS_I_MHC_MEDIATED_ANTIGEN_PROCESSING_PRESENTATION	metal ion binding;cation binding;molecular_function;ion binding;binding;ubiquitin-like protein transferase activity;ubiquitin-protein transferase activity;transferase activity;catalytic activity, acting on a protein;catalytic activity	0.010336	24.5809	0.0424076	0.967128	0.994205	-6.3713	-0.610857	24.2703	-2.54713	0.0359062
A0A087X2H1_HECTD1_K2609	A0A087X2H1_HECTD1_K2609	A0A087X2H1	HECTD1	HECTD1	HECT-type E3 ubiquitin transferase	K	2609	LLAATMEK(ub)GFHLN			FALSE			FALSE			FALSE			FALSE	1	1	TRUE			FALSE			FALSE			FALSE			FALSE	1		REACTOME_ANTIGEN_PROCESSING_UBIQUITINATION_PROTEASOME_DEGRADATION;REACTOME_ADAPTIVE_IMMUNE_SYSTEM;REACTOME_CLASS_I_MHC_MEDIATED_ANTIGEN_PROCESSING_PRESENTATION	metal ion binding;cation binding;molecular_function;ion binding;binding;ubiquitin-like protein transferase activity;ubiquitin-protein transferase activity;transferase activity;catalytic activity, acting on a protein;catalytic activity	0.675291	19.7422	1.30056	0.226689	0.745827	-5.53756	0.765948	19.7875	2.967	0.019124
A0A087X2I1_PSMC6_K21	A0A087X2I1_PSMC6_K21	A0A087X2I1	PSMC6	PSMC6	26S proteasome regulatory subunit 10B	K	21	DK(ub)ALQDYR	0	1	FALSE			FALSE			FALSE			FALSE			FALSE			FALSE	1	1	TRUE			FALSE			FALSE	2	Epstein-Barr virus infection;Pathways of neurodegeneration - multiple diseases;Amyotrophic lateral sclerosis;Alzheimer disease;Proteasome;Prion disease;Huntington disease;Parkinson disease;Spinocerebellar ataxia	REACTOME_SIGNALING_BY_THE_B_CELL_RECEPTOR_BCR;REACTOME_MITOTIC_METAPHASE_AND_ANAPHASE;REACTOME_CROSS_PRESENTATION_OF_SOLUBLE_EXOGENOUS_ANTIGENS_ENDOSOMES;REACTOME_AUF1_HNRNP_D0_BINDS_AND_DESTABILIZES_MRNA;REACTOME_S_PHASE;REACTOME_INTRACELLULAR_SIGNALING_BY_SECOND_MESSENGERS;REACTOME_DEVELOPMENTAL_BIOLOGY;REACTOME_DEGRADATION_OF_AXIN;REACTOME_SIGNALING_BY_ROBO_RECEPTORS;REACTOME_M_PHASE;REACTOME_…	membrane-bounded organelle;intracellular organelle;nucleus;intracellular anatomical structure;cellular_component;organelle;cellular anatomical entity;intracellular membrane-bounded organelle;cytoplasm;adenyl ribonucleotide binding;binding;nucleoside phosphate binding;purine nucleotide binding;small molecule binding;purine ribonucleoside triphosphate binding;organic cyclic compound binding;carbohy…		19.7079						20.9273
A0A087X2I1_PSMC6_K328	A0A087X2I1_PSMC6_K328	A0A087X2I1	PSMC6	PSMC6	26S proteasome regulatory subunit 10B	K	328	LDILK(ub)IHAGPITK	1	1	TRUE	2	1	TRUE	1	1	TRUE	1	1	TRUE	1	1	TRUE	1	1	TRUE			FALSE	1	1	TRUE			FALSE	7	Epstein-Barr virus infection;Pathways of neurodegeneration - multiple diseases;Amyotrophic lateral sclerosis;Alzheimer disease;Proteasome;Prion disease;Huntington disease;Parkinson disease;Spinocerebellar ataxia	REACTOME_SIGNALING_BY_THE_B_CELL_RECEPTOR_BCR;REACTOME_MITOTIC_METAPHASE_AND_ANAPHASE;REACTOME_CROSS_PRESENTATION_OF_SOLUBLE_EXOGENOUS_ANTIGENS_ENDOSOMES;REACTOME_AUF1_HNRNP_D0_BINDS_AND_DESTABILIZES_MRNA;REACTOME_S_PHASE;REACTOME_INTRACELLULAR_SIGNALING_BY_SECOND_MESSENGERS;REACTOME_DEVELOPMENTAL_BIOLOGY;REACTOME_DEGRADATION_OF_AXIN;REACTOME_SIGNALING_BY_ROBO_RECEPTORS;REACTOME_M_PHASE;REACTOME_…	membrane-bounded organelle;intracellular organelle;nucleus;intracellular anatomical structure;cellular_component;organelle;cellular anatomical entity;intracellular membrane-bounded organelle;cytoplasm;adenyl ribonucleotide binding;binding;nucleoside phosphate binding;purine nucleotide binding;small molecule binding;purine ribonucleoside triphosphate binding;organic cyclic compound binding;carbohy…	1.15595	20.6154	2.01781	0.0753589	0.618691	-4.57442	1.29924	20.6871	2.59084	0.0341839
A0A087X2I1_PSMC6_K34	A0A087X2I1_PSMC6_K34	A0A087X2I1	PSMC6	PSMC6	26S proteasome regulatory subunit 10B	K	34	KLLEHK(ub)EIDGR;LLEHK(ub)EIDGR;LLEHK(ub)EIDGR	2	1	TRUE	2	1	TRUE	2	1	TRUE	3	1	TRUE	3	1	TRUE	1	1	TRUE	3	2;1	TRUE	1	1	TRUE	2	1	TRUE	9	Epstein-Barr virus infection;Pathways of neurodegeneration - multiple diseases;Amyotrophic lateral sclerosis;Alzheimer disease;Proteasome;Prion disease;Huntington disease;Parkinson disease;Spinocerebellar ataxia	REACTOME_SIGNALING_BY_THE_B_CELL_RECEPTOR_BCR;REACTOME_MITOTIC_METAPHASE_AND_ANAPHASE;REACTOME_CROSS_PRESENTATION_OF_SOLUBLE_EXOGENOUS_ANTIGENS_ENDOSOMES;REACTOME_AUF1_HNRNP_D0_BINDS_AND_DESTABILIZES_MRNA;REACTOME_S_PHASE;REACTOME_INTRACELLULAR_SIGNALING_BY_SECOND_MESSENGERS;REACTOME_DEVELOPMENTAL_BIOLOGY;REACTOME_DEGRADATION_OF_AXIN;REACTOME_SIGNALING_BY_ROBO_RECEPTORS;REACTOME_M_PHASE;REACTOME_…	membrane-bounded organelle;intracellular organelle;nucleus;intracellular anatomical structure;cellular_component;organelle;cellular anatomical entity;intracellular membrane-bounded organelle;cytoplasm;adenyl ribonucleotide binding;binding;nucleoside phosphate binding;purine nucleotide binding;small molecule binding;purine ribonucleoside triphosphate binding;organic cyclic compound binding;carbohy…	0.0355802	24.2104	0.089534	0.930678	0.987471	-6.36794	-1.70476	23.3402	-4.12547	0.00391378
A0A087X2I1_PSMC6_K34;K41	A0A087X2I1_PSMC6_K34;K41	A0A087X2I1	PSMC6	PSMC6	26S proteasome regulatory subunit 10B	K;K	34;41	LLEHK(ub)EIDGRLK(ub)	1	2	TRUE	1	2	TRUE			FALSE			FALSE			FALSE			FALSE			FALSE			FALSE			FALSE	2	Epstein-Barr virus infection;Pathways of neurodegeneration - multiple diseases;Amyotrophic lateral sclerosis;Alzheimer disease;Proteasome;Prion disease;Huntington disease;Parkinson disease;Spinocerebellar ataxia	REACTOME_SIGNALING_BY_THE_B_CELL_RECEPTOR_BCR;REACTOME_MITOTIC_METAPHASE_AND_ANAPHASE;REACTOME_CROSS_PRESENTATION_OF_SOLUBLE_EXOGENOUS_ANTIGENS_ENDOSOMES;REACTOME_AUF1_HNRNP_D0_BINDS_AND_DESTABILIZES_MRNA;REACTOME_S_PHASE;REACTOME_INTRACELLULAR_SIGNALING_BY_SECOND_MESSENGERS;REACTOME_DEVELOPMENTAL_BIOLOGY;REACTOME_DEGRADATION_OF_AXIN;REACTOME_SIGNALING_BY_ROBO_RECEPTORS;REACTOME_M_PHASE;REACTOME_…	membrane-bounded organelle;intracellular organelle;nucleus;intracellular anatomical structure;cellular_component;organelle;cellular anatomical entity;intracellular membrane-bounded organelle;cytoplasm;adenyl ribonucleotide binding;binding;nucleoside phosphate binding;purine nucleotide binding;small molecule binding;purine ribonucleoside triphosphate binding;organic cyclic compound binding;carbohy…	0.260606	19.4039	1.09494	0.302828	0.791193	-5.7653	4.36894	21.0212	12.2942	8.97239e-06
A0A087X2I1_PSMC6_K62	A0A087X2I1_PSMC6_K62	A0A087X2I1	PSMC6	PSMC6	26S proteasome regulatory subunit 10B	K	62	SENDLK(ub)ALQSVGQIVGEVLK			FALSE			FALSE			FALSE			FALSE			FALSE			FALSE	1	1	TRUE			FALSE			FALSE	1	Epstein-Barr virus infection;Pathways of neurodegeneration - multiple diseases;Amyotrophic lateral sclerosis;Alzheimer disease;Proteasome;Prion disease;Huntington disease;Parkinson disease;Spinocerebellar ataxia	REACTOME_SIGNALING_BY_THE_B_CELL_RECEPTOR_BCR;REACTOME_MITOTIC_METAPHASE_AND_ANAPHASE;REACTOME_CROSS_PRESENTATION_OF_SOLUBLE_EXOGENOUS_ANTIGENS_ENDOSOMES;REACTOME_AUF1_HNRNP_D0_BINDS_AND_DESTABILIZES_MRNA;REACTOME_S_PHASE;REACTOME_INTRACELLULAR_SIGNALING_BY_SECOND_MESSENGERS;REACTOME_DEVELOPMENTAL_BIOLOGY;REACTOME_DEGRADATION_OF_AXIN;REACTOME_SIGNALING_BY_ROBO_RECEPTORS;REACTOME_M_PHASE;REACTOME_…	membrane-bounded organelle;intracellular organelle;nucleus;intracellular anatomical structure;cellular_component;organelle;cellular anatomical entity;intracellular membrane-bounded organelle;cytoplasm;adenyl ribonucleotide binding;binding;nucleoside phosphate binding;purine nucleotide binding;small molecule binding;purine ribonucleoside triphosphate binding;organic cyclic compound binding;carbohy…		19.143						20.2285
A0A087X2I5_LSM7_K9	A0A087X2I5_LSM7_K9	A0A087X2I5	LSM7	LSM7	U6 snRNA-associated Sm-like protein LSm7	K	9	DPDDQYK(ub)LTEDTR	0	1	FALSE			FALSE	2	1	TRUE			FALSE			FALSE			FALSE	1	1	TRUE	1	1	TRUE	1	1	FALSE	5	Spliceosome;RNA degradation	REACTOME_MRNA_DECAY_BY_5_TO_3_EXORIBONUCLEASE;REACTOME_METABOLISM_OF_RNA;KEGG_SPLICEOSOME;REACTOME_DEADENYLATION_DEPENDENT_MRNA_DECAY;REACTOME_PROCESSING_OF_CAPPED_INTRON_CONTAINING_PRE_MRNA;KEGG_RNA_DEGRADATION;REACTOME_MRNA_SPLICING;WP_MRNA_PROCESSING;HALLMARK_MYC_TARGETS_V1		-1.70224	20.2532	-3.23018	0.0107379	0.380184	-2.7106	-0.083377	21.0627	-0.225655	0.827491
A0A088AWL3_NCOR1_K286	A0A088AWL3_NCOR1_K286	A0A088AWL3	NCOR1	NCOR1	Nuclear receptor corepressor 1	K	286	SEHEISEIIDGLSEQENNEK(ub)QMR			FALSE			FALSE			FALSE			FALSE	0	1	FALSE			FALSE			FALSE			FALSE	1	1	TRUE	2	Thyroid hormone signaling pathway;Transcriptional misregulation in cancer	REACTOME_HDACS_DEACETYLATE_HISTONES;REACTOME_LOSS_OF_FUNCTION_OF_MECP2_IN_RETT_SYNDROME;PID_HDAC_CLASSI_PATHWAY;BIOCARTA_VDR_PATHWAY;REACTOME_NOTCH_HLH_TRANSCRIPTION_PATHWAY;REACTOME_SIGNALING_BY_TGFB_FAMILY_MEMBERS;REACTOME_NUCLEAR_RECEPTOR_TRANSCRIPTION_PATHWAY;REACTOME_TRANSCRIPTIONAL_REGULATION_OF_WHITE_ADIPOCYTE_DIFFERENTIATION;WP_OVARIAN_INFERTILITY_GENES;REACTOME_NUCLEAR_SIGNALING_BY_ERBB4…	cellular anatomical entity;nucleoplasm;cellular_component;DNA binding;heterocyclic compound binding;organic cyclic compound binding;binding;molecular_function;nucleic acid binding;cytosol	-0.1994	20.1084	-0.364207	0.724368	0.941588	-6.30103	-0.110763	20.1528	-0.255092	0.805451
A0A096LNT6_GET1_K23	A0A096LNT6_GET1_K23	A0A096LNT6	GET1	WRB	Guided entry of tail-anchored proteins factor 1	K	23	AEIQDMK(ub)QELSTVNMMDEFAR	1	1	TRUE			FALSE	1	1	TRUE			FALSE			FALSE			FALSE			FALSE			FALSE			FALSE	2		REACTOME_INSERTION_OF_TAIL_ANCHORED_PROTEINS_INTO_THE_ENDOPLASMIC_RETICULUM_MEMBRANE;REACTOME_PROTEIN_LOCALIZATION	intrinsic component of membrane;integral component of membrane;cellular anatomical entity;cellular_component;establishment of protein localization;cellular macromolecule localization;protein localization to membrane;macromolecule localization;protein insertion into ER membrane;biological_process;tail-anchored membrane protein insertion into ER membrane;cellular localization;protein insertion into…	0.429488	19.7241	1.35103	0.210656	0.74153	-5.47761	2.36178	20.6903	3.59086	0.00803584
A0A096LNT6_GET1_K7	A0A096LNT6_GET1_K7	A0A096LNT6	GET1	WRB	Guided entry of tail-anchored proteins factor 1	K	7	VLQK(ub)DAEQESQMR	1	1	TRUE	2	1	FALSE	2	1	TRUE			FALSE			FALSE			FALSE			FALSE			FALSE			FALSE	3		REACTOME_INSERTION_OF_TAIL_ANCHORED_PROTEINS_INTO_THE_ENDOPLASMIC_RETICULUM_MEMBRANE;REACTOME_PROTEIN_LOCALIZATION	intrinsic component of membrane;integral component of membrane;cellular anatomical entity;cellular_component;establishment of protein localization;cellular macromolecule localization;protein localization to membrane;macromolecule localization;protein insertion into ER membrane;biological_process;tail-anchored membrane protein insertion into ER membrane;cellular localization;protein insertion into…	0.154783	19.7855	0.383342	0.710634	0.936991	-6.29341	3.04869	21.2324	10.2554	1.05432e-05
A0A096LNV3_RNF114_K102	A0A096LNV3_RNF114_K102	A0A096LNV3	RNF114	RNF114	E3 ubiquitin-protein ligase RNF114 (Fragment)	K	102	KNFFLSK(ub)IR;NFFLSK(ub)IR;KNFFLSK(ub)IR;NFFLSK(ub)IR	0	2	FALSE	1	1	TRUE			FALSE	1	1	TRUE	1	1	TRUE	1	2;1	FALSE	1	2	TRUE	1	1	TRUE	1	1	TRUE	8		REACTOME_ANTIGEN_PROCESSING_UBIQUITINATION_PROTEASOME_DEGRADATION;REACTOME_ADAPTIVE_IMMUNE_SYSTEM;REACTOME_CLASS_I_MHC_MEDIATED_ANTIGEN_PROCESSING_PRESENTATION	metal ion binding;cation binding;molecular_function;ion binding;binding;membrane;plasma membrane;cellular_component;cellular anatomical entity;cytosol;biological_process;cell differentiation;cellular developmental process;cellular process;developmental process;male gamete generation;gamete generation;reproductive process;spermatogenesis;developmental process involved in reproduction;multicellular…	0.805524	21.7819	1.52513	0.1626	0.706618	-5.26004	-0.620483	21.0689	-0.892326	0.400259
A0A096LNV3_RNF114_K122	A0A096LNV3_RNF114_K122	A0A096LNV3	RNF114	RNF114	E3 ubiquitin-protein ligase RNF114 (Fragment)	K	122	YQNYIMEGVK(ub)ATIK;YQNYIMEGVK(ub)ATIK	3	1	FALSE	4	1	FALSE	4	1	FALSE	5	1	FALSE	5	1	FALSE	4	1	FALSE	4	1	FALSE	6	1	FALSE	5	1	FALSE	9		REACTOME_ANTIGEN_PROCESSING_UBIQUITINATION_PROTEASOME_DEGRADATION;REACTOME_ADAPTIVE_IMMUNE_SYSTEM;REACTOME_CLASS_I_MHC_MEDIATED_ANTIGEN_PROCESSING_PRESENTATION	metal ion binding;cation binding;molecular_function;ion binding;binding;membrane;plasma membrane;cellular_component;cellular anatomical entity;cytosol;biological_process;cell differentiation;cellular developmental process;cellular process;developmental process;male gamete generation;gamete generation;reproductive process;spermatogenesis;developmental process involved in reproduction;multicellular…	0.421225	25.4883	1.33654	0.215157	0.742497	-5.49497	-0.105498	25.2249	-0.303804	0.76963
A0A096LNV3_RNF114_K126	A0A096LNV3_RNF114_K126	A0A096LNV3	RNF114	RNF114	E3 ubiquitin-protein ligase RNF114 (Fragment)	K	126	ATIK(ub)DASLQPR	2	1	TRUE	2	1	TRUE	1	1	TRUE	3	1	TRUE	2	1	FALSE	2	1	TRUE	3	1	TRUE	3	1	FALSE	3	1	FALSE	9		REACTOME_ANTIGEN_PROCESSING_UBIQUITINATION_PROTEASOME_DEGRADATION;REACTOME_ADAPTIVE_IMMUNE_SYSTEM;REACTOME_CLASS_I_MHC_MEDIATED_ANTIGEN_PROCESSING_PRESENTATION	metal ion binding;cation binding;molecular_function;ion binding;binding;membrane;plasma membrane;cellular_component;cellular anatomical entity;cytosol;biological_process;cell differentiation;cellular developmental process;cellular process;developmental process;male gamete generation;gamete generation;reproductive process;spermatogenesis;developmental process involved in reproduction;multicellular…	0.625445	25.1585	1.21337	0.256795	0.76612	-5.6375	0.286543	24.9891	0.517615	0.619814
A0A0A0MQR2_RTF2_K319	A0A0A0MQR2_RTF2_K319	A0A0A0MQR2	RTF2	RTFDC1	Replication termination factor 2	K	319	SLFTTHSSAK(ub)R			FALSE			FALSE			FALSE			FALSE	1	1	TRUE			FALSE			FALSE	0	1	FALSE			FALSE	2			membrane-bounded organelle;intracellular organelle;nucleus;intracellular anatomical structure;cellular_component;organelle;cellular anatomical entity;intracellular membrane-bounded organelle;cellular process;organic cyclic compound metabolic process;DNA metabolic process;organic substance metabolic process;mitotic DNA replication termination;cell cycle process;cell cycle DNA replication terminati…	0.359306	19.4585	1.51026	0.166291	0.706618	-5.27923	0.944718	19.7513	3.5123	0.00867794
A0A0A0MQR2_RTF2_K99	A0A0A0MQR2_RTF2_K99	A0A0A0MQR2	RTF2	RTFDC1	Replication termination factor 2	K	99	DAVIEFLLDK(ub)SAEK			FALSE			FALSE			FALSE			FALSE			FALSE			FALSE	1	1	FALSE			FALSE			FALSE	1			membrane-bounded organelle;intracellular organelle;nucleus;intracellular anatomical structure;cellular_component;organelle;cellular anatomical entity;intracellular membrane-bounded organelle;cellular process;organic cyclic compound metabolic process;DNA metabolic process;organic substance metabolic process;mitotic DNA replication termination;cell cycle process;cell cycle DNA replication terminati…	0.0467096	19.5176	0.211158	0.83761	0.966238	-6.3482	0.784291	19.8864	2.67322	0.0296734
A0A0A0MQV6_FGF2_K287	A0A0A0MQV6_FGF2_K287	A0A0A0MQV6	FGF2	FGF2	Fibroblast growth factor	K	287	AILFLPMSAK(ub)S			FALSE			FALSE			FALSE	1	1	TRUE			FALSE	1	1	FALSE			FALSE	2	1	FALSE			FALSE	2	Regulation of actin cytoskeleton;Ras signaling pathway;Rap1 signaling pathway;Chemical carcinogenesis - receptor activation;Kaposi sarcoma-associated herpesvirus infection;Breast cancer;PI3K-Akt signaling pathway;Gastric cancer;Proteoglycans in cancer;Melanoma;MAPK signaling pathway;Signaling pathways regulating pluripotency of stem cells;Calcium signaling pathway;Pathways in cancer	REACTOME_SIGNALING_BY_FGFR1;REACTOME_DOWNSTREAM_SIGNALING_OF_ACTIVATED_FGFR4;WP_CARDIAC_PROGENITOR_DIFFERENTIATION;REACTOME_INTERLEUKIN_4_AND_INTERLEUKIN_13_SIGNALING;REACTOME_NEGATIVE_REGULATION_OF_FGFR4_SIGNALING;WP_LUNG_FIBROSIS;REACTOME_PHOSPHOLIPASE_C_MEDIATED_CASCADE_FGFR4;WP_OLIGODENDROCYTE_SPECIFICATION_AND_DIFFERENTIATION_LEADING_TO_MYELIN_COMPONENTS_FOR_CNS;REACTOME_TRANSCRIPTIONAL_REGU…	membrane-bounded organelle;intracellular organelle;nucleus;intracellular anatomical structure;cellular_component;organelle;cellular anatomical entity;intracellular membrane-bounded organelle;extracellular region;receptor ligand activity;molecular_function;protein binding;molecular function regulator;signaling receptor activator activity;binding;growth factor activity;receptor regulator activity;s…	0.0518998	19.8883	0.102043	0.921028	0.987155	-6.36664	0.378588	20.0516	0.840179	0.427067
A0A0A0MQX1_MYO10_K1256	A0A0A0MQX1_MYO10_K1256	A0A0A0MQX1	MYO10	MYO10	Unconventional myosin-X	K	1256	QSK(ub)LMYFENDSEEK	1	1	TRUE	1	1	TRUE			FALSE	0	1	FALSE			FALSE	0	1	FALSE			FALSE			FALSE			FALSE	4	Fc gamma R-mediated phagocytosis;Pathogenic Escherichia coli infection	REACTOME_LEISHMANIA_INFECTION;REACTOME_NETRIN_1_SIGNALING;REACTOME_FCGAMMA_RECEPTOR_FCGR_DEPENDENT_PHAGOCYTOSIS;KEGG_FC_GAMMA_R_MEDIATED_PHAGOCYTOSIS;REACTOME_INFECTIOUS_DISEASE;REACTOME_INNATE_IMMUNE_SYSTEM;REACTOME_NERVOUS_SYSTEM_DEVELOPMENT;PID_NETRIN_PATHWAY;REACTOME_DEVELOPMENTAL_BIOLOGY;REACTOME_PARASITE_INFECTION	membrane;plasma membrane;cellular_component;cellular anatomical entity;cytosol;adenyl ribonucleotide binding;binding;nucleoside phosphate binding;purine nucleotide binding;small molecule binding;purine ribonucleoside triphosphate binding;organic cyclic compound binding;carbohydrate derivative binding;ATP binding;nucleotide binding;heterocyclic compound binding;ribonucleotide binding;adenyl nucleo…	0.818175	19.6711	2.04729	0.0718877	0.618691	-4.53097	2.03237	20.2782	2.84862	0.0232902
A0A0A0MQX1_MYO10_K1286	A0A0A0MQX1_MYO10_K1286	A0A0A0MQX1	MYO10	MYO10	Unconventional myosin-X	K	1286	EIIDNTTK(ub)ENGIDIIMADR			FALSE			FALSE			FALSE	1	1	TRUE			FALSE			FALSE			FALSE			FALSE			FALSE	1	Fc gamma R-mediated phagocytosis;Pathogenic Escherichia coli infection	REACTOME_LEISHMANIA_INFECTION;REACTOME_NETRIN_1_SIGNALING;REACTOME_FCGAMMA_RECEPTOR_FCGR_DEPENDENT_PHAGOCYTOSIS;KEGG_FC_GAMMA_R_MEDIATED_PHAGOCYTOSIS;REACTOME_INFECTIOUS_DISEASE;REACTOME_INNATE_IMMUNE_SYSTEM;REACTOME_NERVOUS_SYSTEM_DEVELOPMENT;PID_NETRIN_PATHWAY;REACTOME_DEVELOPMENTAL_BIOLOGY;REACTOME_PARASITE_INFECTION	membrane;plasma membrane;cellular_component;cellular anatomical entity;cytosol;adenyl ribonucleotide binding;binding;nucleoside phosphate binding;purine nucleotide binding;small molecule binding;purine ribonucleoside triphosphate binding;organic cyclic compound binding;carbohydrate derivative binding;ATP binding;nucleotide binding;heterocyclic compound binding;ribonucleotide binding;adenyl nucleo…	1.26754	19.6806	2.99318	0.015639	0.430671	-3.07742	1.27004	19.6819	4.36028	0.00288546
A0A0A0MQX1_MYO10_K1571	A0A0A0MQX1_MYO10_K1571	A0A0A0MQX1	MYO10	MYO10	Unconventional myosin-X	K	1571	DK(ub)GYTTLQDEAIK	0	1	FALSE	1	1	TRUE			FALSE	1	1	TRUE	1	1	TRUE	1	1	TRUE	1	1	TRUE	1	1	TRUE	1	1	TRUE	8	Fc gamma R-mediated phagocytosis;Pathogenic Escherichia coli infection	REACTOME_LEISHMANIA_INFECTION;REACTOME_NETRIN_1_SIGNALING;REACTOME_FCGAMMA_RECEPTOR_FCGR_DEPENDENT_PHAGOCYTOSIS;KEGG_FC_GAMMA_R_MEDIATED_PHAGOCYTOSIS;REACTOME_INFECTIOUS_DISEASE;REACTOME_INNATE_IMMUNE_SYSTEM;REACTOME_NERVOUS_SYSTEM_DEVELOPMENT;PID_NETRIN_PATHWAY;REACTOME_DEVELOPMENTAL_BIOLOGY;REACTOME_PARASITE_INFECTION	membrane;plasma membrane;cellular_component;cellular anatomical entity;cytosol;adenyl ribonucleotide binding;binding;nucleoside phosphate binding;purine nucleotide binding;small molecule binding;purine ribonucleoside triphosphate binding;organic cyclic compound binding;carbohydrate derivative binding;ATP binding;nucleotide binding;heterocyclic compound binding;ribonucleotide binding;adenyl nucleo…	-0.0274769	21.0925	-0.0508949	0.960555	0.993435	-6.37088	-0.404894	20.9038	-0.890735	0.401059
A0A0A0MQX1_MYO10_K168	A0A0A0MQX1_MYO10_K168	A0A0A0MQX1	MYO10	MYO10	Unconventional myosin-X	K	168	TESTK(ub)LILK	1	1	TRUE	1	1	TRUE			FALSE			FALSE			FALSE			FALSE			FALSE			FALSE			FALSE	2	Fc gamma R-mediated phagocytosis;Pathogenic Escherichia coli infection	REACTOME_LEISHMANIA_INFECTION;REACTOME_NETRIN_1_SIGNALING;REACTOME_FCGAMMA_RECEPTOR_FCGR_DEPENDENT_PHAGOCYTOSIS;KEGG_FC_GAMMA_R_MEDIATED_PHAGOCYTOSIS;REACTOME_INFECTIOUS_DISEASE;REACTOME_INNATE_IMMUNE_SYSTEM;REACTOME_NERVOUS_SYSTEM_DEVELOPMENT;PID_NETRIN_PATHWAY;REACTOME_DEVELOPMENTAL_BIOLOGY;REACTOME_PARASITE_INFECTION	membrane;plasma membrane;cellular_component;cellular anatomical entity;cytosol;adenyl ribonucleotide binding;binding;nucleoside phosphate binding;purine nucleotide binding;small molecule binding;purine ribonucleoside triphosphate binding;organic cyclic compound binding;carbohydrate derivative binding;ATP binding;nucleotide binding;heterocyclic compound binding;ribonucleotide binding;adenyl nucleo…	0.328603	19.2929	1.4641	0.178225	0.715893	-5.33811	1.6425	19.9499	4.70964	0.00177254
A0A0A0MQX1_MYO10_K1778	A0A0A0MQX1_MYO10_K1778	A0A0A0MQX1	MYO10	MYO10	Unconventional myosin-X	K	1778	TVVADVLAK(ub)FEK	1	1	TRUE	2	1	FALSE	1	1	FALSE			FALSE			FALSE			FALSE			FALSE			FALSE			FALSE	2	Fc gamma R-mediated phagocytosis;Pathogenic Escherichia coli infection	REACTOME_LEISHMANIA_INFECTION;REACTOME_NETRIN_1_SIGNALING;REACTOME_FCGAMMA_RECEPTOR_FCGR_DEPENDENT_PHAGOCYTOSIS;KEGG_FC_GAMMA_R_MEDIATED_PHAGOCYTOSIS;REACTOME_INFECTIOUS_DISEASE;REACTOME_INNATE_IMMUNE_SYSTEM;REACTOME_NERVOUS_SYSTEM_DEVELOPMENT;PID_NETRIN_PATHWAY;REACTOME_DEVELOPMENTAL_BIOLOGY;REACTOME_PARASITE_INFECTION	membrane;plasma membrane;cellular_component;cellular anatomical entity;cytosol;adenyl ribonucleotide binding;binding;nucleoside phosphate binding;purine nucleotide binding;small molecule binding;purine ribonucleoside triphosphate binding;organic cyclic compound binding;carbohydrate derivative binding;ATP binding;nucleotide binding;heterocyclic compound binding;ribonucleotide binding;adenyl nucleo…	0.383961	19.6886	1.08516	0.306907	0.794913	-5.77542	1.28892	20.1411	2.68779	0.0295451
A0A0A0MQX1_MYO10_K211	A0A0A0MQX1_MYO10_K211	A0A0A0MQX1	MYO10	MYO10	Unconventional myosin-X	K	211	AILESSPIMEAFGNAK(ub)TVYNNNSSR	2	1	TRUE			FALSE			FALSE			FALSE			FALSE			FALSE			FALSE			FALSE			FALSE	1	Fc gamma R-mediated phagocytosis;Pathogenic Escherichia coli infection	REACTOME_LEISHMANIA_INFECTION;REACTOME_NETRIN_1_SIGNALING;REACTOME_FCGAMMA_RECEPTOR_FCGR_DEPENDENT_PHAGOCYTOSIS;KEGG_FC_GAMMA_R_MEDIATED_PHAGOCYTOSIS;REACTOME_INFECTIOUS_DISEASE;REACTOME_INNATE_IMMUNE_SYSTEM;REACTOME_NERVOUS_SYSTEM_DEVELOPMENT;PID_NETRIN_PATHWAY;REACTOME_DEVELOPMENTAL_BIOLOGY;REACTOME_PARASITE_INFECTION	membrane;plasma membrane;cellular_component;cellular anatomical entity;cytosol;adenyl ribonucleotide binding;binding;nucleoside phosphate binding;purine nucleotide binding;small molecule binding;purine ribonucleoside triphosphate binding;organic cyclic compound binding;carbohydrate derivative binding;ATP binding;nucleotide binding;heterocyclic compound binding;ribonucleotide binding;adenyl nucleo…	0.399315	19.5067	1.42964	0.187616	0.720706	-5.38136	1.37459	19.9943	2.01874	0.0810274
A0A0A0MQX1_MYO10_K247	A0A0A0MQX1_MYO10_K247	A0A0A0MQX1	MYO10	MYO10	Unconventional myosin-X	K	247	IVDYLLEK(ub)NR	1	1	TRUE	1	1	TRUE	1	1	TRUE			FALSE			FALSE	1	1	TRUE	1	1	FALSE			FALSE			FALSE	5	Fc gamma R-mediated phagocytosis;Pathogenic Escherichia coli infection	REACTOME_LEISHMANIA_INFECTION;REACTOME_NETRIN_1_SIGNALING;REACTOME_FCGAMMA_RECEPTOR_FCGR_DEPENDENT_PHAGOCYTOSIS;KEGG_FC_GAMMA_R_MEDIATED_PHAGOCYTOSIS;REACTOME_INFECTIOUS_DISEASE;REACTOME_INNATE_IMMUNE_SYSTEM;REACTOME_NERVOUS_SYSTEM_DEVELOPMENT;PID_NETRIN_PATHWAY;REACTOME_DEVELOPMENTAL_BIOLOGY;REACTOME_PARASITE_INFECTION	membrane;plasma membrane;cellular_component;cellular anatomical entity;cytosol;adenyl ribonucleotide binding;binding;nucleoside phosphate binding;purine nucleotide binding;small molecule binding;purine ribonucleoside triphosphate binding;organic cyclic compound binding;carbohydrate derivative binding;ATP binding;nucleotide binding;heterocyclic compound binding;ribonucleotide binding;adenyl nucleo…	0.5249	20.2013	0.549228	0.596615	0.905264	-6.21182	3.72897	21.8034	4.91841	0.00145569
A0A0A0MQX1_MYO10_K320	A0A0A0MQX1_MYO10_K320	A0A0A0MQX1	MYO10	MYO10	Unconventional myosin-X	K	320	EVITAMDVMQFSK(ub)EEVR	2	1	TRUE	1	1	TRUE	2	1	TRUE			FALSE			FALSE			FALSE			FALSE			FALSE			FALSE	3	Fc gamma R-mediated phagocytosis;Pathogenic Escherichia coli infection	REACTOME_LEISHMANIA_INFECTION;REACTOME_NETRIN_1_SIGNALING;REACTOME_FCGAMMA_RECEPTOR_FCGR_DEPENDENT_PHAGOCYTOSIS;KEGG_FC_GAMMA_R_MEDIATED_PHAGOCYTOSIS;REACTOME_INFECTIOUS_DISEASE;REACTOME_INNATE_IMMUNE_SYSTEM;REACTOME_NERVOUS_SYSTEM_DEVELOPMENT;PID_NETRIN_PATHWAY;REACTOME_DEVELOPMENTAL_BIOLOGY;REACTOME_PARASITE_INFECTION	membrane;plasma membrane;cellular_component;cellular anatomical entity;cytosol;adenyl ribonucleotide binding;binding;nucleoside phosphate binding;purine nucleotide binding;small molecule binding;purine ribonucleoside triphosphate binding;organic cyclic compound binding;carbohydrate derivative binding;ATP binding;nucleotide binding;heterocyclic compound binding;ribonucleotide binding;adenyl nucleo…	0.115065	19.3941	0.587117	0.571994	0.895993	-6.18937	3.34914	21.0111	11.3723	5.03488e-06
A0A0A0MQX1_MYO10_K547	A0A0A0MQX1_MYO10_K547	A0A0A0MQX1	MYO10	MYO10	Unconventional myosin-X	K	547	VAVNNFGVK(ub)HYAGEVQYDVR	2	1	TRUE	3	1	FALSE	1	1	TRUE			FALSE			FALSE			FALSE			FALSE			FALSE			FALSE	3	Fc gamma R-mediated phagocytosis;Pathogenic Escherichia coli infection	REACTOME_LEISHMANIA_INFECTION;REACTOME_NETRIN_1_SIGNALING;REACTOME_FCGAMMA_RECEPTOR_FCGR_DEPENDENT_PHAGOCYTOSIS;KEGG_FC_GAMMA_R_MEDIATED_PHAGOCYTOSIS;REACTOME_INFECTIOUS_DISEASE;REACTOME_INNATE_IMMUNE_SYSTEM;REACTOME_NERVOUS_SYSTEM_DEVELOPMENT;PID_NETRIN_PATHWAY;REACTOME_DEVELOPMENTAL_BIOLOGY;REACTOME_PARASITE_INFECTION	membrane;plasma membrane;cellular_component;cellular anatomical entity;cytosol;adenyl ribonucleotide binding;binding;nucleoside phosphate binding;purine nucleotide binding;small molecule binding;purine ribonucleoside triphosphate binding;organic cyclic compound binding;carbohydrate derivative binding;ATP binding;nucleotide binding;heterocyclic compound binding;ribonucleotide binding;adenyl nucleo…	0.283515	19.5212	1.00589	0.341534	0.807989	-5.85487	3.88556	21.3222	8.17921	5.75428e-05
A0A0A0MQX1_MYO10_K684	A0A0A0MQX1_MYO10_K684	A0A0A0MQX1	MYO10	MYO10	Unconventional myosin-X	K	684	RPFQDFYK(ub)R	1	2	TRUE			FALSE	1	2	TRUE			FALSE			FALSE			FALSE			FALSE	0	2	FALSE			FALSE	3	Fc gamma R-mediated phagocytosis;Pathogenic Escherichia coli infection	REACTOME_LEISHMANIA_INFECTION;REACTOME_NETRIN_1_SIGNALING;REACTOME_FCGAMMA_RECEPTOR_FCGR_DEPENDENT_PHAGOCYTOSIS;KEGG_FC_GAMMA_R_MEDIATED_PHAGOCYTOSIS;REACTOME_INFECTIOUS_DISEASE;REACTOME_INNATE_IMMUNE_SYSTEM;REACTOME_NERVOUS_SYSTEM_DEVELOPMENT;PID_NETRIN_PATHWAY;REACTOME_DEVELOPMENTAL_BIOLOGY;REACTOME_PARASITE_INFECTION	membrane;plasma membrane;cellular_component;cellular anatomical entity;cytosol;adenyl ribonucleotide binding;binding;nucleoside phosphate binding;purine nucleotide binding;small molecule binding;purine ribonucleoside triphosphate binding;organic cyclic compound binding;carbohydrate derivative binding;ATP binding;nucleotide binding;heterocyclic compound binding;ribonucleotide binding;adenyl nucleo…	0.559918	19.2874	1.6986	0.124661	0.673957	-5.02884	2.28692	20.1509	2.99588	0.0187579
A0A0A0MQX1_MYO10_K808	A0A0A0MQX1_MYO10_K808	A0A0A0MQX1	MYO10	MYO10	Unconventional myosin-X	K	808	AAIVFQK(ub)QLR	1	1	TRUE	1	1	TRUE	1	1	FALSE			FALSE	1	1	TRUE	1	1	TRUE	1	1	TRUE	1	1	TRUE	1	1	TRUE	8	Fc gamma R-mediated phagocytosis;Pathogenic Escherichia coli infection	REACTOME_LEISHMANIA_INFECTION;REACTOME_NETRIN_1_SIGNALING;REACTOME_FCGAMMA_RECEPTOR_FCGR_DEPENDENT_PHAGOCYTOSIS;KEGG_FC_GAMMA_R_MEDIATED_PHAGOCYTOSIS;REACTOME_INFECTIOUS_DISEASE;REACTOME_INNATE_IMMUNE_SYSTEM;REACTOME_NERVOUS_SYSTEM_DEVELOPMENT;PID_NETRIN_PATHWAY;REACTOME_DEVELOPMENTAL_BIOLOGY;REACTOME_PARASITE_INFECTION	membrane;plasma membrane;cellular_component;cellular anatomical entity;cytosol;adenyl ribonucleotide binding;binding;nucleoside phosphate binding;purine nucleotide binding;small molecule binding;purine ribonucleoside triphosphate binding;organic cyclic compound binding;carbohydrate derivative binding;ATP binding;nucleotide binding;heterocyclic compound binding;ribonucleotide binding;adenyl nucleo…	-0.225172	20.2739	-0.326407	0.751806	0.949197	-6.31496	2.25431	21.5137	7.46889	9.53647e-05
A0A0A0MQX1_MYO10_K878	A0A0A0MQX1_MYO10_K878	A0A0A0MQX1	MYO10	MYO10	Unconventional myosin-X	K	878	KQQELEALQK(ub)SQK;QQELEALQK(ub)SQK;KQQELEALQK(ub)SQK;QQELEALQK(ub)SQK			FALSE			FALSE			FALSE	1	2	TRUE	0	2;1	FALSE			FALSE	0	1	FALSE	0	1	FALSE	1	1	TRUE	5	Fc gamma R-mediated phagocytosis;Pathogenic Escherichia coli infection	REACTOME_LEISHMANIA_INFECTION;REACTOME_NETRIN_1_SIGNALING;REACTOME_FCGAMMA_RECEPTOR_FCGR_DEPENDENT_PHAGOCYTOSIS;KEGG_FC_GAMMA_R_MEDIATED_PHAGOCYTOSIS;REACTOME_INFECTIOUS_DISEASE;REACTOME_INNATE_IMMUNE_SYSTEM;REACTOME_NERVOUS_SYSTEM_DEVELOPMENT;PID_NETRIN_PATHWAY;REACTOME_DEVELOPMENTAL_BIOLOGY;REACTOME_PARASITE_INFECTION	membrane;plasma membrane;cellular_component;cellular anatomical entity;cytosol;adenyl ribonucleotide binding;binding;nucleoside phosphate binding;purine nucleotide binding;small molecule binding;purine ribonucleoside triphosphate binding;organic cyclic compound binding;carbohydrate derivative binding;ATP binding;nucleotide binding;heterocyclic compound binding;ribonucleotide binding;adenyl nucleo…	1.43702	20.3489	2.19011	0.0571459	0.587925	-4.3178	0.569955	19.9153	1.46763	0.183313
A0A0A0MQX1_MYO10_K881	A0A0A0MQX1_MYO10_K881	A0A0A0MQX1	MYO10	MYO10	Unconventional myosin-X	K	881	SQK(ub)EAELTR			FALSE	0	1	FALSE			FALSE	1	1	FALSE	1	1	TRUE	0	1	FALSE	1	1	TRUE			FALSE	1	1	TRUE	6	Fc gamma R-mediated phagocytosis;Pathogenic Escherichia coli infection	REACTOME_LEISHMANIA_INFECTION;REACTOME_NETRIN_1_SIGNALING;REACTOME_FCGAMMA_RECEPTOR_FCGR_DEPENDENT_PHAGOCYTOSIS;KEGG_FC_GAMMA_R_MEDIATED_PHAGOCYTOSIS;REACTOME_INFECTIOUS_DISEASE;REACTOME_INNATE_IMMUNE_SYSTEM;REACTOME_NERVOUS_SYSTEM_DEVELOPMENT;PID_NETRIN_PATHWAY;REACTOME_DEVELOPMENTAL_BIOLOGY;REACTOME_PARASITE_INFECTION	membrane;plasma membrane;cellular_component;cellular anatomical entity;cytosol;adenyl ribonucleotide binding;binding;nucleoside phosphate binding;purine nucleotide binding;small molecule binding;purine ribonucleoside triphosphate binding;organic cyclic compound binding;carbohydrate derivative binding;ATP binding;nucleotide binding;heterocyclic compound binding;ribonucleotide binding;adenyl nucleo…	0.252631	20.7342	0.307859	0.765408	0.953378	-6.32126	-0.881826	20.1669	-1.29684	0.233594
A0A0A0MQX1_MYO10_K915	A0A0A0MQX1_MYO10_K915	A0A0A0MQX1	MYO10	MYO10	Unconventional myosin-X	K	915	MK(ub)EQQELSLTEASLQK			FALSE	1	1	TRUE			FALSE	1	1	TRUE	2	1	TRUE	1	1	TRUE	2	1	TRUE	1	1	TRUE	1	1	TRUE	7	Fc gamma R-mediated phagocytosis;Pathogenic Escherichia coli infection	REACTOME_LEISHMANIA_INFECTION;REACTOME_NETRIN_1_SIGNALING;REACTOME_FCGAMMA_RECEPTOR_FCGR_DEPENDENT_PHAGOCYTOSIS;KEGG_FC_GAMMA_R_MEDIATED_PHAGOCYTOSIS;REACTOME_INFECTIOUS_DISEASE;REACTOME_INNATE_IMMUNE_SYSTEM;REACTOME_NERVOUS_SYSTEM_DEVELOPMENT;PID_NETRIN_PATHWAY;REACTOME_DEVELOPMENTAL_BIOLOGY;REACTOME_PARASITE_INFECTION	membrane;plasma membrane;cellular_component;cellular anatomical entity;cytosol;adenyl ribonucleotide binding;binding;nucleoside phosphate binding;purine nucleotide binding;small molecule binding;purine ribonucleoside triphosphate binding;organic cyclic compound binding;carbohydrate derivative binding;ATP binding;nucleotide binding;heterocyclic compound binding;ribonucleotide binding;adenyl nucleo…	0.398668	21.9683	0.95687	0.364378	0.816626	-5.90163	-1.076	21.231	-1.7062	0.129349
A0A0A0MQX1_MYO10_K915;K929	A0A0A0MQX1_MYO10_K915;K929	A0A0A0MQX1	MYO10	MYO10	Unconventional myosin-X	K;K	915;929	MK(ub)EQQELSLTEASLQK(ub)LQER			FALSE			FALSE			FALSE			FALSE			FALSE			FALSE	1	2	TRUE			FALSE			FALSE	1	Fc gamma R-mediated phagocytosis;Pathogenic Escherichia coli infection	REACTOME_LEISHMANIA_INFECTION;REACTOME_NETRIN_1_SIGNALING;REACTOME_FCGAMMA_RECEPTOR_FCGR_DEPENDENT_PHAGOCYTOSIS;KEGG_FC_GAMMA_R_MEDIATED_PHAGOCYTOSIS;REACTOME_INFECTIOUS_DISEASE;REACTOME_INNATE_IMMUNE_SYSTEM;REACTOME_NERVOUS_SYSTEM_DEVELOPMENT;PID_NETRIN_PATHWAY;REACTOME_DEVELOPMENTAL_BIOLOGY;REACTOME_PARASITE_INFECTION	membrane;plasma membrane;cellular_component;cellular anatomical entity;cytosol;adenyl ribonucleotide binding;binding;nucleoside phosphate binding;purine nucleotide binding;small molecule binding;purine ribonucleoside triphosphate binding;organic cyclic compound binding;carbohydrate derivative binding;ATP binding;nucleotide binding;heterocyclic compound binding;ribonucleotide binding;adenyl nucleo…	-0.70188	19.8929	-1.1686	0.273483	0.776949	-5.68693	-0.251307	20.1182	-0.408264	0.694617
A0A0A0MQX1_MYO10_K929	A0A0A0MQX1_MYO10_K929	A0A0A0MQX1	MYO10	MYO10	Unconventional myosin-X	K	929	EQQELSLTEASLQK(ub)LQER;EQQELSLTEASLQK(ub)LQER;MKEQQELSLTEASLQK(ub)LQER	1	1	TRUE	1	1	TRUE	1	1	TRUE	3	2;1	TRUE	3	2;1	TRUE	3	2;1	TRUE	4	2;1	TRUE	2	2;1	TRUE	3	2;1	TRUE	9	Fc gamma R-mediated phagocytosis;Pathogenic Escherichia coli infection	REACTOME_LEISHMANIA_INFECTION;REACTOME_NETRIN_1_SIGNALING;REACTOME_FCGAMMA_RECEPTOR_FCGR_DEPENDENT_PHAGOCYTOSIS;KEGG_FC_GAMMA_R_MEDIATED_PHAGOCYTOSIS;REACTOME_INFECTIOUS_DISEASE;REACTOME_INNATE_IMMUNE_SYSTEM;REACTOME_NERVOUS_SYSTEM_DEVELOPMENT;PID_NETRIN_PATHWAY;REACTOME_DEVELOPMENTAL_BIOLOGY;REACTOME_PARASITE_INFECTION	membrane;plasma membrane;cellular_component;cellular anatomical entity;cytosol;adenyl ribonucleotide binding;binding;nucleoside phosphate binding;purine nucleotide binding;small molecule binding;purine ribonucleoside triphosphate binding;organic cyclic compound binding;carbohydrate derivative binding;ATP binding;nucleotide binding;heterocyclic compound binding;ribonucleotide binding;adenyl nucleo…	-0.054182	24.9949	-0.175177	0.864936	0.973703	-6.3557	-1.99633	24.0238	-5.89043	0.000488625
A0A0A0MR22_ATP9A_K311	A0A0A0MR22_ATP9A_K311	A0A0A0MR22	ATP9A	ATP9A	Phospholipid-transporting ATPase	K	311	GPTLTTK(ub)VR			FALSE	0	1	FALSE			FALSE	0	1	FALSE			FALSE			FALSE	1	1	TRUE	1	1	TRUE			FALSE	4		REACTOME_ION_TRANSPORT_BY_P_TYPE_ATPASES;REACTOME_ION_CHANNEL_TRANSPORT;REACTOME_TRANSPORT_OF_SMALL_MOLECULES	intrinsic component of membrane;integral component of membrane;cellular anatomical entity;cellular_component;endosome;organelle;vesicle;cytoplasmic vesicle;intracellular vesicle;membrane-bounded organelle;adenyl ribonucleotide binding;binding;nucleoside phosphate binding;purine nucleotide binding;small molecule binding;purine ribonucleoside triphosphate binding;organic cyclic compound binding;car…	-1.67711	20.0457	-1.93844	0.0855201	0.632604	-4.6903	-0.779394	20.4945	-0.878164	0.407418
A0A0A0MR22_ATP9A_K33	A0A0A0MR22_ATP9A_K33	A0A0A0MR22	ATP9A	ATP9A	Phospholipid-transporting ATPase	K	33	TVWLGHPEK(ub)R	1	1	TRUE	1	1	TRUE	1	1	FALSE	1	1	TRUE	1	1	TRUE	1	1	FALSE	1	1	TRUE			FALSE	1	1	TRUE	8		REACTOME_ION_TRANSPORT_BY_P_TYPE_ATPASES;REACTOME_ION_CHANNEL_TRANSPORT;REACTOME_TRANSPORT_OF_SMALL_MOLECULES	intrinsic component of membrane;integral component of membrane;cellular anatomical entity;cellular_component;endosome;organelle;vesicle;cytoplasmic vesicle;intracellular vesicle;membrane-bounded organelle;adenyl ribonucleotide binding;binding;nucleoside phosphate binding;purine nucleotide binding;small molecule binding;purine ribonucleoside triphosphate binding;organic cyclic compound binding;car…	-0.432068	22.7613	-0.625054	0.549937	0.887298	-6.05687	0.749934	23.4705	1.43708	0.197644
A0A0A0MR22_ATP9A_K486	A0A0A0MR22_ATP9A_K486	A0A0A0MR22	ATP9A	ATP9A	Phospholipid-transporting ATPase	K	486	YVQAK(ub)LSVHDR			FALSE	1	1	TRUE	1	1	TRUE			FALSE			FALSE			FALSE			FALSE			FALSE			FALSE	2		REACTOME_ION_TRANSPORT_BY_P_TYPE_ATPASES;REACTOME_ION_CHANNEL_TRANSPORT;REACTOME_TRANSPORT_OF_SMALL_MOLECULES	intrinsic component of membrane;integral component of membrane;cellular anatomical entity;cellular_component;endosome;organelle;vesicle;cytoplasmic vesicle;intracellular vesicle;membrane-bounded organelle;adenyl ribonucleotide binding;binding;nucleoside phosphate binding;purine nucleotide binding;small molecule binding;purine ribonucleoside triphosphate binding;organic cyclic compound binding;car…	0.515765	19.4136	1.78768	0.108498	0.653107	-4.90537	1.70254	20.007	3.4283	0.0100832
A0A0A0MR42_CEP192_K1940	A0A0A0MR42_CEP192_K1940	A0A0A0MR42	CEP192	CEP192	Centrosomal protein of 192 kDa	K	1940	IDHLVK(ub)PR	1	1	TRUE			FALSE	1	1	TRUE			FALSE			FALSE			FALSE			FALSE			FALSE			FALSE	2		REACTOME_RECRUITMENT_OF_NUMA_TO_MITOTIC_CENTROSOMES;REACTOME_CELL_CYCLE;HALLMARK_MITOTIC_SPINDLE;REACTOME_AURKA_ACTIVATION_BY_TPX2;WP_GENES_RELATED_TO_PRIMARY_CILIUM_DEVELOPMENT_BASED_ON_CRISPR;WP_GASTRIC_CANCER_NETWORK_1;REACTOME_M_PHASE;REACTOME_CILIUM_ASSEMBLY;REACTOME_REGULATION_OF_PLK1_ACTIVITY_AT_G2_M_TRANSITION;REACTOME_ANCHORING_OF_THE_BASAL_BODY_TO_THE_PLASMA_MEMBRANE;REACTOME_CELL_CYCLE…	cellular anatomical entity;cytosol;cellular_component;centrosome;microtubule organizing center;centrosome duplication;cell cycle process;cellular process;biological_process;protein localization to centrosome;protein localization to cytoskeleton;protein localization;cellular protein localization;protein localization to organelle;localization;cellular macromolecule localization;macromolecule locali…	-0.507313	19.6546	-1.47435	0.175512	0.713778	-5.32513	0.836593	20.3265	1.78865	0.113855
A0A0A0MRA5_HNRNPUL1_K17	A0A0A0MRA5_HNRNPUL1_K17	A0A0A0MRA5	HNRNPUL1	HNRNPUL1	Heterogeneous nuclear ribonucleoprotein U-like protein 1	K	17	QNQFYDTQVIK(ub)QENESGYER			FALSE			FALSE			FALSE	2	1	TRUE			FALSE			FALSE	1	1	TRUE			FALSE	2	1	TRUE	3	Influenza A	REACTOME_MRNA_SPLICING;REACTOME_METABOLISM_OF_RNA;REACTOME_PROCESSING_OF_CAPPED_INTRON_CONTAINING_PRE_MRNA	cellular anatomical entity;nucleoplasm;cellular_component;nitrogen compound metabolic process;macromolecule metabolic process;nucleobase-containing compound metabolic process;cellular metabolic process;biological_process;primary metabolic process;heterocycle metabolic process;cellular process;organic cyclic compound metabolic process;cellular aromatic compound metabolic process;RNA metabolic proc…	-0.455166	20.3566	-0.598846	0.564489	0.893876	-6.18214	-0.290576	20.4389	-0.504762	0.628386
A0A0A0MRA5_HNRNPUL1_K170	A0A0A0MRA5_HNRNPUL1_K170	A0A0A0MRA5	HNRNPUL1	HNRNPUL1	Heterogeneous nuclear ribonucleoprotein U-like protein 1	K	170	INEEISVK(ub)HLPSTEPDPHVVR	1	1	TRUE			FALSE			FALSE			FALSE			FALSE			FALSE	2	1	TRUE			FALSE			FALSE	2	Influenza A	REACTOME_MRNA_SPLICING;REACTOME_METABOLISM_OF_RNA;REACTOME_PROCESSING_OF_CAPPED_INTRON_CONTAINING_PRE_MRNA	cellular anatomical entity;nucleoplasm;cellular_component;nitrogen compound metabolic process;macromolecule metabolic process;nucleobase-containing compound metabolic process;cellular metabolic process;biological_process;primary metabolic process;heterocycle metabolic process;cellular process;organic cyclic compound metabolic process;cellular aromatic compound metabolic process;RNA metabolic proc…		19.3415						21.1069
A0A0A0MRA5_HNRNPUL1_K340	A0A0A0MRA5_HNRNPUL1_K340	A0A0A0MRA5	HNRNPUL1	HNRNPUL1	Heterogeneous nuclear ribonucleoprotein U-like protein 1	K	340	TTWAIK(ub)HAASNPSK			FALSE	2	1	TRUE	1	1	TRUE	1	1	TRUE	1	1	FALSE	1	1	TRUE	1	1	TRUE	1	1	TRUE	1	1	TRUE	8	Influenza A	REACTOME_MRNA_SPLICING;REACTOME_METABOLISM_OF_RNA;REACTOME_PROCESSING_OF_CAPPED_INTRON_CONTAINING_PRE_MRNA	cellular anatomical entity;nucleoplasm;cellular_component;nitrogen compound metabolic process;macromolecule metabolic process;nucleobase-containing compound metabolic process;cellular metabolic process;biological_process;primary metabolic process;heterocycle metabolic process;cellular process;organic cyclic compound metabolic process;cellular aromatic compound metabolic process;RNA metabolic proc…	0.385115	21.6079	0.703248	0.500224	0.873597	-6.11207	-0.453011	21.1888	-0.666214	0.525461
A0A0A0MRB5_MADD_K265	A0A0A0MRB5_MADD_K265	A0A0A0MRB5	MADD	MADD	MAP kinase-activating death domain protein	K	265	SPVPVSGQK(ub)R	1	1	TRUE	1	1	TRUE			FALSE			FALSE			FALSE			FALSE			FALSE			FALSE			FALSE	2		REACTOME_DEATH_RECEPTOR_SIGNALLING;REACTOME_RAB_REGULATION_OF_TRAFFICKING;WP_TNF_ALPHA_SIGNALING_PATHWAY;REACTOME_RAB_GEFS_EXCHANGE_GTP_FOR_GDP_ON_RABS;REACTOME_MEMBRANE_TRAFFICKING;HALLMARK_APOPTOSIS;PID_CASPASE_PATHWAY;REACTOME_TNF_SIGNALING;PID_TNF_PATHWAY;BIOCARTA_TNFR1_PATHWAY;REACTOME_REGULATION_OF_TNFR1_SIGNALING;PID_CERAMIDE_PATHWAY;REACTOME_VESICLE_MEDIATED_TRANSPORT;WP_DEREGULATION_OF_R…	membrane;plasma membrane;cellular_component;cellular anatomical entity;cytosol;programmed cell death;biological_process;cellular process;cell death;apoptotic process;guanyl-nucleotide exchange factor activity;nucleoside-triphosphatase regulator activity;molecular_function;molecular function regulator;enzyme regulator activity;GTPase regulator activity	-0.315275	19.601	-1.16977	0.273037	0.776949	-5.68566	1.13519	20.3262	2.76071	0.0260139
A0A0A0MRG2_APP_K616	A0A0A0MRG2_APP_K616	A0A0A0MRG2	APP	APP	Amyloid-beta A4 protein	K	616	K(ub)QYTSIHHGVVEVDAAVTPEER	1	1	TRUE			FALSE	1	1	TRUE			FALSE			FALSE	0	1	FALSE			FALSE			FALSE			FALSE	3	Alzheimer disease;Serotonergic synapse;Pathways of neurodegeneration - multiple diseases	REACTOME_CLASS_A_1_RHODOPSIN_LIKE_RECEPTORS;REACTOME_POST_TRANSLATIONAL_PROTEIN_MODIFICATION;REACTOME_ADVANCED_GLYCOSYLATION_ENDPRODUCT_RECEPTOR_SIGNALING;HALLMARK_APOPTOSIS;WP_COPPER_HOMEOSTASIS;REACTOME_EXTRACELLULAR_MATRIX_ORGANIZATION;REACTOME_INTERLEUKIN_1_FAMILY_SIGNALING;REACTOME_PROTEIN_LOCALIZATION;REACTOME_AMYLOID_FIBER_FORMATION;WP_TGFBETA_SIGNALING_PATHWAY;REACTOME_INFLAMMASOMES;REACT…	intrinsic component of membrane;integral component of membrane;cellular anatomical entity;cellular_component;endosome;organelle;vesicle;cytoplasmic vesicle;intracellular vesicle;membrane-bounded organelle;early endosome;nervous system development;system development;anatomical structure development;developmental process;biological_process;cell surface;site of polarized growth;growth cone;Golgi-ass…	0.955066	19.4874	2.25965	0.0510794	0.576835	-4.21261	2.42502	20.2224	4.80841	0.0016606
A0A0A0MRG2_APP_K641	A0A0A0MRG2_APP_K641	A0A0A0MRG2	APP	APP	Amyloid-beta A4 protein	K	641	HLSK(ub)MQQNGYENPTYK;HLSK(ub)MQQNGYENPTYK;HLSK(ub)MQQNGYENPTYK	1	1	FALSE	1	1	FALSE			FALSE	2	1	TRUE	1	1	TRUE	1	1	TRUE	2	1	TRUE	1	1	TRUE	1	1	TRUE	8	Alzheimer disease;Serotonergic synapse;Pathways of neurodegeneration - multiple diseases	REACTOME_CLASS_A_1_RHODOPSIN_LIKE_RECEPTORS;REACTOME_POST_TRANSLATIONAL_PROTEIN_MODIFICATION;REACTOME_ADVANCED_GLYCOSYLATION_ENDPRODUCT_RECEPTOR_SIGNALING;HALLMARK_APOPTOSIS;WP_COPPER_HOMEOSTASIS;REACTOME_EXTRACELLULAR_MATRIX_ORGANIZATION;REACTOME_INTERLEUKIN_1_FAMILY_SIGNALING;REACTOME_PROTEIN_LOCALIZATION;REACTOME_AMYLOID_FIBER_FORMATION;WP_TGFBETA_SIGNALING_PATHWAY;REACTOME_INFLAMMASOMES;REACT…	intrinsic component of membrane;integral component of membrane;cellular anatomical entity;cellular_component;endosome;organelle;vesicle;cytoplasmic vesicle;intracellular vesicle;membrane-bounded organelle;early endosome;nervous system development;system development;anatomical structure development;developmental process;biological_process;cell surface;site of polarized growth;growth cone;Golgi-ass…	0.509128	22.6406	0.839344	0.423664	0.849024	-6.00593	1.95997	23.1701	2.58968	0.0388386
A0A0A0MRG9_CDK5RAP2_K489	A0A0A0MRG9_CDK5RAP2_K489	A0A0A0MRG9	CDK5RAP2	CDK5RAP2	CDK5 regulatory subunit-associated protein 2	K	489	HLTESTNQK(ub)DVLLQK	0	1	FALSE			FALSE			FALSE			FALSE	1	1	TRUE	1	1	TRUE	1	1	TRUE	1	1	TRUE	1	1	TRUE	6		REACTOME_RECRUITMENT_OF_NUMA_TO_MITOTIC_CENTROSOMES;REACTOME_CELL_CYCLE;HALLMARK_MITOTIC_SPINDLE;REACTOME_AURKA_ACTIVATION_BY_TPX2;REACTOME_M_PHASE;REACTOME_CILIUM_ASSEMBLY;REACTOME_REGULATION_OF_PLK1_ACTIVITY_AT_G2_M_TRANSITION;REACTOME_ANCHORING_OF_THE_BASAL_BODY_TO_THE_PLASMA_MEMBRANE;REACTOME_CELL_CYCLE_MITOTIC;REACTOME_MITOTIC_G2_G2_M_PHASES;REACTOME_RECRUITMENT_OF_MITOTIC_CENTROSOME_PROTEIN…	cellular anatomical entity;cellular_component;cytoplasm;centrosome;microtubule organizing center;cell junction;cellular process;cytoskeleton organization;microtubule cytoskeleton organization;organelle organization;cellular component organization;microtubule-based process;cellular component organization or biogenesis;biological_process	-0.702845	21.0589	-0.973467	0.35652	0.812236	-5.88601	-1.0378	20.8914	-2.16606	0.064863
A0A0A0MRH8_CHD1L_K727	A0A0A0MRH8_CHD1L_K727	A0A0A0MRH8	CHD1L	CHD1L	Chromodomain-helicase-DNA-binding protein 1-like	K	727	SK(ub)SAVLHSQSSSSSSR	1	1	TRUE	1	1	TRUE			FALSE			FALSE			FALSE			FALSE			FALSE			FALSE			FALSE	2		REACTOME_NUCLEOTIDE_EXCISION_REPAIR;REACTOME_GLOBAL_GENOME_NUCLEOTIDE_EXCISION_REPAIR_GG_NER;REACTOME_DUAL_INCISION_IN_GG_NER;REACTOME_DNA_REPAIR;WP_1Q211_COPY_NUMBER_VARIATION_SYNDROME;REACTOME_FORMATION_OF_INCISION_COMPLEX_IN_GG_NER	cellular anatomical entity;nucleoplasm;cellular_component;membrane;plasma membrane;cytosol;adenyl ribonucleotide binding;binding;nucleoside phosphate binding;purine nucleotide binding;small molecule binding;purine ribonucleoside triphosphate binding;organic cyclic compound binding;carbohydrate derivative binding;ATP binding;nucleotide binding;heterocyclic compound binding;ribonucleotide binding;a…	0.191044	19.423	0.675088	0.517099	0.880824	-6.13197	1.16466	19.9098	2.17739	0.0637622
A0A0A0MRI2_SNX6_K131	A0A0A0MRI2_SNX6_K131	A0A0A0MRI2	SNX6	SNX6	Sorting nexin	K	131	LGEGEGSMTK(ub)EEFTK	1	1	TRUE	1	1	TRUE	1	1	TRUE	0	1	FALSE	3	1	TRUE	1	1	TRUE	1	1	TRUE	1	1	TRUE	2	1	FALSE	9	Endocytosis		cellular_component;endosome;organelle;vesicle;cellular anatomical entity;cytoplasmic vesicle;intracellular vesicle;membrane-bounded organelle;intracellular transport;establishment of localization in cell;cellular localization;biological_process;ion transport;localization;protein localization;protein transport;establishment of protein localization;organic substance transport;cellular process;anion…	-0.317081	21.0114	-0.35125	0.733728	0.943937	-6.30597	0.203693	21.2717	0.502816	0.629688
A0A0A0MRI2_SNX6_K303	A0A0A0MRI2_SNX6_K303	A0A0A0MRI2	SNX6	SNX6	Sorting nexin	K	303	VSADEDLK(ub)LSDLLK			FALSE	1	1	TRUE			FALSE	1	1	TRUE			FALSE			FALSE			FALSE			FALSE			FALSE	2	Endocytosis		cellular_component;endosome;organelle;vesicle;cellular anatomical entity;cytoplasmic vesicle;intracellular vesicle;membrane-bounded organelle;intracellular transport;establishment of localization in cell;cellular localization;biological_process;ion transport;localization;protein localization;protein transport;establishment of protein localization;organic substance transport;cellular process;anion…	0.709293	19.5947	1.79841	0.106688	0.651507	-4.89031	1.38114	19.9306	2.50359	0.0389682
A0A0A0MRI2_SNX6_K319	A0A0A0MRI2_SNX6_K319	A0A0A0MRI2	SNX6	SNX6	Sorting nexin	K	319	ESQAAK(ub)DLLYR			FALSE	2	1	TRUE			FALSE			FALSE			FALSE			FALSE			FALSE			FALSE			FALSE	1	Endocytosis		cellular_component;endosome;organelle;vesicle;cellular anatomical entity;cytoplasmic vesicle;intracellular vesicle;membrane-bounded organelle;intracellular transport;establishment of localization in cell;cellular localization;biological_process;ion transport;localization;protein localization;protein transport;establishment of protein localization;organic substance transport;cellular process;anion…	0.263764	19.6433	0.993877	0.34703	0.808941	-5.8665	0.800807	19.9118	1.87248	0.100959
A0A0A0MRM8_MYO6_K1044	A0A0A0MRM8_MYO6_K1044	A0A0A0MRM8	MYO6	MYO6	Unconventional myosin-6	K	1044	RGPAVLATK(ub)AAAGTK			FALSE			FALSE	0	2	FALSE			FALSE			FALSE			FALSE	1	2	FALSE			FALSE			FALSE	2	Pathogenic Escherichia coli infection;Salmonella infection	REACTOME_RHOBTB_GTPASE_CYCLE;REACTOME_NEUROTRANSMITTER_RECEPTORS_AND_POSTSYNAPTIC_SIGNAL_TRANSMISSION;REACTOME_GAP_JUNCTION_TRAFFICKING_AND_REGULATION;REACTOME_MEMBRANE_TRAFFICKING;REACTOME_TRANSMISSION_ACROSS_CHEMICAL_SYNAPSES;REACTOME_RHOBTB2_GTPASE_CYCLE;REACTOME_RHOU_GTPASE_CYCLE;REACTOME_SIGNALING_BY_RHO_GTPASES_MIRO_GTPASES_AND_RHOBTB3;REACTOME_TRAFFICKING_OF_AMPA_RECEPTORS;REACTOME_RHOBTB1…	cellular anatomical entity;nucleoplasm;cellular_component;cytosol;plasma membrane bounded cell projection;cell projection;actin-based cell projection;microvillus;adenyl ribonucleotide binding;binding;nucleoside phosphate binding;purine nucleotide binding;small molecule binding;purine ribonucleoside triphosphate binding;organic cyclic compound binding;carbohydrate derivative binding;ATP binding;nu…	-0.211345	19.6288	-0.697436	0.503678	0.874531	-6.11624	0.120354	19.7947	0.351201	0.73521
A0A0A0MRM8_MYO6_K1109	A0A0A0MRM8_MYO6_K1109	A0A0A0MRM8	MYO6	MYO6	Unconventional myosin-6	K	1109	APK(ub)SVTDYAQQNPAAQIPAR	1	1	TRUE	2	1	TRUE	2	1	TRUE	1	1	TRUE			FALSE	1	1	TRUE	2	1	TRUE	1	1	TRUE	2	1	TRUE	8	Pathogenic Escherichia coli infection;Salmonella infection	REACTOME_RHOBTB_GTPASE_CYCLE;REACTOME_NEUROTRANSMITTER_RECEPTORS_AND_POSTSYNAPTIC_SIGNAL_TRANSMISSION;REACTOME_GAP_JUNCTION_TRAFFICKING_AND_REGULATION;REACTOME_MEMBRANE_TRAFFICKING;REACTOME_TRANSMISSION_ACROSS_CHEMICAL_SYNAPSES;REACTOME_RHOBTB2_GTPASE_CYCLE;REACTOME_RHOU_GTPASE_CYCLE;REACTOME_SIGNALING_BY_RHO_GTPASES_MIRO_GTPASES_AND_RHOBTB3;REACTOME_TRAFFICKING_OF_AMPA_RECEPTORS;REACTOME_RHOBTB1…	cellular anatomical entity;nucleoplasm;cellular_component;cytosol;plasma membrane bounded cell projection;cell projection;actin-based cell projection;microvillus;adenyl ribonucleotide binding;binding;nucleoside phosphate binding;purine nucleotide binding;small molecule binding;purine ribonucleoside triphosphate binding;organic cyclic compound binding;carbohydrate derivative binding;ATP binding;nu…	-0.0421013	22.5	-0.0750999	0.942042	0.989431	-6.2612	1.33741	23.1855	2.28077	0.0545352
A0A0A0MRM8_MYO6_K1156	A0A0A0MRM8_MYO6_K1156	A0A0A0MRM8	MYO6	MYO6	Unconventional myosin-6	K	1156	PADQYKDPQSK(ub)K			FALSE			FALSE			FALSE	0	2	FALSE	0	2	FALSE	1	2	TRUE	2	2	FALSE			FALSE			FALSE	4	Pathogenic Escherichia coli infection;Salmonella infection	REACTOME_RHOBTB_GTPASE_CYCLE;REACTOME_NEUROTRANSMITTER_RECEPTORS_AND_POSTSYNAPTIC_SIGNAL_TRANSMISSION;REACTOME_GAP_JUNCTION_TRAFFICKING_AND_REGULATION;REACTOME_MEMBRANE_TRAFFICKING;REACTOME_TRANSMISSION_ACROSS_CHEMICAL_SYNAPSES;REACTOME_RHOBTB2_GTPASE_CYCLE;REACTOME_RHOU_GTPASE_CYCLE;REACTOME_SIGNALING_BY_RHO_GTPASES_MIRO_GTPASES_AND_RHOBTB3;REACTOME_TRAFFICKING_OF_AMPA_RECEPTORS;REACTOME_RHOBTB1…	cellular anatomical entity;nucleoplasm;cellular_component;cytosol;plasma membrane bounded cell projection;cell projection;actin-based cell projection;microvillus;adenyl ribonucleotide binding;binding;nucleoside phosphate binding;purine nucleotide binding;small molecule binding;purine ribonucleoside triphosphate binding;organic cyclic compound binding;carbohydrate derivative binding;ATP binding;nu…	0.871414	20.1975	1.30654	0.224739	0.745827	-5.53054	0.698217	20.1109	1.15853	0.282607
A0A0A0MRM8_MYO6_K1253	A0A0A0MRM8_MYO6_K1253	A0A0A0MRM8	MYO6	MYO6	Unconventional myosin-6	K	1253	PTYATAMLQSLLK(ub)			FALSE			FALSE	1	0	TRUE	0	0	FALSE	1	0	TRUE			FALSE	1	0	FALSE			FALSE	1	0	TRUE	4	Pathogenic Escherichia coli infection;Salmonella infection	REACTOME_RHOBTB_GTPASE_CYCLE;REACTOME_NEUROTRANSMITTER_RECEPTORS_AND_POSTSYNAPTIC_SIGNAL_TRANSMISSION;REACTOME_GAP_JUNCTION_TRAFFICKING_AND_REGULATION;REACTOME_MEMBRANE_TRAFFICKING;REACTOME_TRANSMISSION_ACROSS_CHEMICAL_SYNAPSES;REACTOME_RHOBTB2_GTPASE_CYCLE;REACTOME_RHOU_GTPASE_CYCLE;REACTOME_SIGNALING_BY_RHO_GTPASES_MIRO_GTPASES_AND_RHOBTB3;REACTOME_TRAFFICKING_OF_AMPA_RECEPTORS;REACTOME_RHOBTB1…	cellular anatomical entity;nucleoplasm;cellular_component;cytosol;plasma membrane bounded cell projection;cell projection;actin-based cell projection;microvillus;adenyl ribonucleotide binding;binding;nucleoside phosphate binding;purine nucleotide binding;small molecule binding;purine ribonucleoside triphosphate binding;organic cyclic compound binding;carbohydrate derivative binding;ATP binding;nu…	0.720398	20.3152	0.940447	0.37228	0.819226	-5.91688	0.788207	20.3491	1.24094	0.252463
A0A0A0MRM8_MYO6_K993	A0A0A0MRM8_MYO6_K993	A0A0A0MRM8	MYO6	MYO6	Unconventional myosin-6	K	993	QK(ub)EEESQQQAVLEQER			FALSE			FALSE			FALSE			FALSE	1	1	TRUE			FALSE			FALSE	1	1	TRUE	1	1	TRUE	3	Pathogenic Escherichia coli infection;Salmonella infection	REACTOME_RHOBTB_GTPASE_CYCLE;REACTOME_NEUROTRANSMITTER_RECEPTORS_AND_POSTSYNAPTIC_SIGNAL_TRANSMISSION;REACTOME_GAP_JUNCTION_TRAFFICKING_AND_REGULATION;REACTOME_MEMBRANE_TRAFFICKING;REACTOME_TRANSMISSION_ACROSS_CHEMICAL_SYNAPSES;REACTOME_RHOBTB2_GTPASE_CYCLE;REACTOME_RHOU_GTPASE_CYCLE;REACTOME_SIGNALING_BY_RHO_GTPASES_MIRO_GTPASES_AND_RHOBTB3;REACTOME_TRAFFICKING_OF_AMPA_RECEPTORS;REACTOME_RHOBTB1…	cellular anatomical entity;nucleoplasm;cellular_component;cytosol;plasma membrane bounded cell projection;cell projection;actin-based cell projection;microvillus;adenyl ribonucleotide binding;binding;nucleoside phosphate binding;purine nucleotide binding;small molecule binding;purine ribonucleoside triphosphate binding;organic cyclic compound binding;carbohydrate derivative binding;ATP binding;nu…	-0.52528	20.23	-0.911972	0.386274	0.8271	-5.9428	-0.600747	20.1922	-1.09602	0.307397
A0A0A0MRM9_NOLC1_K32	A0A0A0MRM9_NOLC1_K32	A0A0A0MRM9	NOLC1	NOLC1	Nucleolar and coiled-body phosphoprotein 1 (Fragment)	K	32	DNQLSEVANK(ub)FAK			FALSE			FALSE			FALSE			FALSE	1	1	TRUE	1	1	TRUE			FALSE	1	1	TRUE	1	1	TRUE	4		HALLMARK_UNFOLDED_PROTEIN_RESPONSE;HALLMARK_MYC_TARGETS_V2;SIG_PIP3_SIGNALING_IN_CARDIAC_MYOCTES;HALLMARK_G2M_CHECKPOINT;HALLMARK_E2F_TARGETS;HALLMARK_MYC_TARGETS_V1	fibrillar center;cellular_component;cellular anatomical entity	0.205933	20.5483	0.323596	0.753861	0.949617	-6.31594	0.0155885	20.4531	0.0348581	0.9731
A0A0A0MRM9_NOLC1_K35	A0A0A0MRM9_NOLC1_K35	A0A0A0MRM9	NOLC1	NOLC1	Nucleolar and coiled-body phosphoprotein 1 (Fragment)	K	35	DNQLSEVANKFAK(ub)			FALSE			FALSE			FALSE	1	1	FALSE			FALSE			FALSE			FALSE			FALSE			FALSE	1		HALLMARK_UNFOLDED_PROTEIN_RESPONSE;HALLMARK_MYC_TARGETS_V2;SIG_PIP3_SIGNALING_IN_CARDIAC_MYOCTES;HALLMARK_G2M_CHECKPOINT;HALLMARK_E2F_TARGETS;HALLMARK_MYC_TARGETS_V1	fibrillar center;cellular_component;cellular anatomical entity	0.846662	19.7119	2.07959	0.0682609	0.612763	-4.48313	0.50732	19.5422	2.1578	0.0651992
A0A0A0MRM9_NOLC1_K656	A0A0A0MRM9_NOLC1_K656	A0A0A0MRM9	NOLC1	NOLC1	Nucleolar and coiled-body phosphoprotein 1 (Fragment)	K	656	VADNSFDAK(ub)R	0	1	FALSE			FALSE			FALSE	1	1	TRUE	0	1	FALSE	0	1	FALSE	1	1	TRUE	0	1	FALSE	1	1	TRUE	7		HALLMARK_UNFOLDED_PROTEIN_RESPONSE;HALLMARK_MYC_TARGETS_V2;SIG_PIP3_SIGNALING_IN_CARDIAC_MYOCTES;HALLMARK_G2M_CHECKPOINT;HALLMARK_E2F_TARGETS;HALLMARK_MYC_TARGETS_V1	fibrillar center;cellular_component;cellular anatomical entity	0.911301	21.0271	1.12985	0.288628	0.785026	-5.72863	-0.638296	20.2523	-0.806652	0.444975
A0A0A0MRP6_SMARCA1_K179	A0A0A0MRP6_SMARCA1_K179	A0A0A0MRP6	SMARCA1	SMARCA1	Probable global transcription activator SNF2L1	K	179	FEVSPSYVK(ub)GGPLR	1	1	TRUE	1	1	TRUE	1	1	TRUE			FALSE			FALSE	0	1	FALSE			FALSE			FALSE			FALSE	4		WP_NUCLEAR_RECEPTORS_METAPATHWAY;WP_RETT_SYNDROME_CAUSING_GENES	cellular anatomical entity;nucleoplasm;cellular_component;DNA binding;heterocyclic compound binding;organic cyclic compound binding;binding;molecular_function;nucleic acid binding;intracellular anatomical structure;organelle;intracellular membrane-bounded organelle;membrane-bounded organelle;intracellular organelle;adenyl ribonucleotide binding;nucleoside phosphate binding;purine nucleotide bindi…	0.33732	19.4223	1.20044	0.261528	0.76881	-5.65192	2.0424	20.2748	4.55705	0.00214482
A0A0A0MRP6_SMARCA1_K647	A0A0A0MRP6_SMARCA1_K647	A0A0A0MRP6	SMARCA1	SMARCA1	Probable global transcription activator SNF2L1	K	647	LIDQQSNK(ub)LAK	1	1	TRUE			FALSE			FALSE			FALSE			FALSE			FALSE			FALSE			FALSE			FALSE	1		WP_NUCLEAR_RECEPTORS_METAPATHWAY;WP_RETT_SYNDROME_CAUSING_GENES	cellular anatomical entity;nucleoplasm;cellular_component;DNA binding;heterocyclic compound binding;organic cyclic compound binding;binding;molecular_function;nucleic acid binding;intracellular anatomical structure;organelle;intracellular membrane-bounded organelle;membrane-bounded organelle;intracellular organelle;adenyl ribonucleotide binding;nucleoside phosphate binding;purine nucleotide bindi…	0.434049	19.7709	1.11231	0.295694	0.787373	-5.74716	0.785094	19.9464	1.61762	0.147394
A0A0A0MRR1_ZNF691_K196	A0A0A0MRR1_ZNF691_K196	A0A0A0MRR1	ZNF691	ZNF691	Zinc finger protein 691 (Fragment)	K	196	SDLTTHQQDHLGK(ub)R			FALSE			FALSE			FALSE	1	1	TRUE			FALSE			FALSE	1	1	TRUE			FALSE			FALSE	2		REACTOME_RNA_POLYMERASE_II_TRANSCRIPTION		-0.0715766	19.7121	-0.157905	0.878124	0.977594	-6.3588	0.229526	19.8627	0.536858	0.607098
A0A0A0MRR7_SNRPC_K56	A0A0A0MRR7_SNRPC_K56	A0A0A0MRR7	SNRPC	SNRPC	U1 small nuclear ribonucleoprotein C	K	56	ENVK(ub)DYYQK	1	1	TRUE	1	1	TRUE			FALSE	1	1	TRUE	1	1	FALSE			FALSE	1	1	TRUE	2	1	TRUE	1	1	TRUE	7	Spliceosome	REACTOME_METABOLISM_OF_RNA;KEGG_SPLICEOSOME;REACTOME_PROCESSING_OF_CAPPED_INTRON_CONTAINING_PRE_MRNA;REACTOME_MRNA_SPLICING;BIOCARTA_SM_PATHWAY	cellular anatomical entity;nucleoplasm;cellular_component;metal ion binding;molecular_function;zinc ion binding;cation binding;ion binding;binding;transition metal ion binding;nucleic acid binding;heterocyclic compound binding;mRNA binding;organic cyclic compound binding;RNA binding;U1 snRNP;ribonucleoprotein complex;Sm-like protein family complex;spliceosomal snRNP complex;nuclear protein-contai…	-0.629295	22.4125	-1.2539	0.246469	0.759792	-5.48749	-1.99243	21.668	-5.58454	0.000633314
A0A0A0MRR7_SNRPC_K73	A0A0A0MRR7_SNRPC_K73	A0A0A0MRR7	SNRPC	SNRPC	U1 small nuclear ribonucleoprotein C	K	73	WMEEQAQSLIDK(ub)TTAAFQQGK			FALSE			FALSE			FALSE			FALSE	2	1	TRUE			FALSE			FALSE			FALSE			FALSE	1	Spliceosome	REACTOME_METABOLISM_OF_RNA;KEGG_SPLICEOSOME;REACTOME_PROCESSING_OF_CAPPED_INTRON_CONTAINING_PRE_MRNA;REACTOME_MRNA_SPLICING;BIOCARTA_SM_PATHWAY	cellular anatomical entity;nucleoplasm;cellular_component;metal ion binding;molecular_function;zinc ion binding;cation binding;ion binding;binding;transition metal ion binding;nucleic acid binding;heterocyclic compound binding;mRNA binding;organic cyclic compound binding;RNA binding;U1 snRNP;ribonucleoprotein complex;Sm-like protein family complex;spliceosomal snRNP complex;nuclear protein-contai…		19.4595					0.811273	19.8652	2.86696	0.0221899
A0A0A0MSC1_ADCY3_K71	A0A0A0MSC1_ADCY3_K71	A0A0A0MSC1	ADCY3	ADCY3	Adenylate cyclase type 3	K	71	LTFVPESLENLYQTYFK(ub)R	1	1	TRUE	2	1	TRUE	2	1	TRUE			FALSE			FALSE			FALSE			FALSE			FALSE			FALSE	3	Rap1 signaling pathway;Progesterone-mediated oocyte maturation;Thyroid hormone synthesis;Estrogen signaling pathway;Cortisol synthesis and secretion;Retrograde endocannabinoid signaling;Vascular smooth muscle contraction;Aldosterone synthesis and secretion;GABAergic synapse;Parathyroid hormone synthesis, secretion and action;GnRH signaling pathway;Circadian entrainment;Chemokine signaling pathway…	REACTOME_ADORA2B_MEDIATED_ANTI_INFLAMMATORY_CYTOKINES_PRODUCTION;WP_PHOSPHODIESTERASES_IN_NEURONAL_FUNCTION;KEGG_OLFACTORY_TRANSDUCTION;WP_HUMAN_THYROID_STIMULATING_HORMONE_TSH_SIGNALING_PATHWAY;PID_ENDOTHELIN_PATHWAY;REACTOME_VASOPRESSIN_REGULATES_RENAL_WATER_HOMEOSTASIS_VIA_AQUAPORINS;REACTOME_DAG_AND_IP3_SIGNALING;WP_THERMOGENESIS;REACTOME_SIGNALING_BY_GPCR;KEGG_MELANOGENESIS;REACTOME_G_ALPHA_…	metal ion binding;cation binding;molecular_function;ion binding;binding;intrinsic component of membrane;integral component of membrane;cellular anatomical entity;cellular_component;membrane;plasma membrane;adenyl ribonucleotide binding;nucleoside phosphate binding;purine nucleotide binding;small molecule binding;purine ribonucleoside triphosphate binding;organic cyclic compound binding;carbohydra…	0.161582	19.5733	0.589727	0.570319	0.895706	-6.18777	3.2745	21.1298	8.35608	4.91313e-05
A0A0A0MSC1_ADCY3_K805	A0A0A0MSC1_ADCY3_K805	A0A0A0MSC1	ADCY3	ADCY3	Adenylate cyclase type 3	K	805	PVFDEYDHK(ub)R	1	1	TRUE			FALSE	1	1	FALSE			FALSE			FALSE			FALSE			FALSE			FALSE			FALSE	1	Rap1 signaling pathway;Progesterone-mediated oocyte maturation;Thyroid hormone synthesis;Estrogen signaling pathway;Cortisol synthesis and secretion;Retrograde endocannabinoid signaling;Vascular smooth muscle contraction;Aldosterone synthesis and secretion;GABAergic synapse;Parathyroid hormone synthesis, secretion and action;GnRH signaling pathway;Circadian entrainment;Chemokine signaling pathway…	REACTOME_ADORA2B_MEDIATED_ANTI_INFLAMMATORY_CYTOKINES_PRODUCTION;WP_PHOSPHODIESTERASES_IN_NEURONAL_FUNCTION;KEGG_OLFACTORY_TRANSDUCTION;WP_HUMAN_THYROID_STIMULATING_HORMONE_TSH_SIGNALING_PATHWAY;PID_ENDOTHELIN_PATHWAY;REACTOME_VASOPRESSIN_REGULATES_RENAL_WATER_HOMEOSTASIS_VIA_AQUAPORINS;REACTOME_DAG_AND_IP3_SIGNALING;WP_THERMOGENESIS;REACTOME_SIGNALING_BY_GPCR;KEGG_MELANOGENESIS;REACTOME_G_ALPHA_…	metal ion binding;cation binding;molecular_function;ion binding;binding;intrinsic component of membrane;integral component of membrane;cellular anatomical entity;cellular_component;membrane;plasma membrane;adenyl ribonucleotide binding;nucleoside phosphate binding;purine nucleotide binding;small molecule binding;purine ribonucleoside triphosphate binding;organic cyclic compound binding;carbohydra…	0.674386	19.5687	2.82437	0.0204989	0.468284	-3.34008	1.10252	19.7827	3.70072	0.00667634
A0A0A0MSC1_ADCY3_K879	A0A0A0MSC1_ADCY3_K879	A0A0A0MSC1	ADCY3	ADCY3	Adenylate cyclase type 3	K	879	IEVHDQK(ub)ER	2	1	TRUE			FALSE	1	1	TRUE	2	1	FALSE	1	1	FALSE			FALSE	2	1	TRUE	1	1	TRUE	1	1	TRUE	7	Rap1 signaling pathway;Progesterone-mediated oocyte maturation;Thyroid hormone synthesis;Estrogen signaling pathway;Cortisol synthesis and secretion;Retrograde endocannabinoid signaling;Vascular smooth muscle contraction;Aldosterone synthesis and secretion;GABAergic synapse;Parathyroid hormone synthesis, secretion and action;GnRH signaling pathway;Circadian entrainment;Chemokine signaling pathway…	REACTOME_ADORA2B_MEDIATED_ANTI_INFLAMMATORY_CYTOKINES_PRODUCTION;WP_PHOSPHODIESTERASES_IN_NEURONAL_FUNCTION;KEGG_OLFACTORY_TRANSDUCTION;WP_HUMAN_THYROID_STIMULATING_HORMONE_TSH_SIGNALING_PATHWAY;PID_ENDOTHELIN_PATHWAY;REACTOME_VASOPRESSIN_REGULATES_RENAL_WATER_HOMEOSTASIS_VIA_AQUAPORINS;REACTOME_DAG_AND_IP3_SIGNALING;WP_THERMOGENESIS;REACTOME_SIGNALING_BY_GPCR;KEGG_MELANOGENESIS;REACTOME_G_ALPHA_…	metal ion binding;cation binding;molecular_function;ion binding;binding;intrinsic component of membrane;integral component of membrane;cellular anatomical entity;cellular_component;membrane;plasma membrane;adenyl ribonucleotide binding;nucleoside phosphate binding;purine nucleotide binding;small molecule binding;purine ribonucleoside triphosphate binding;organic cyclic compound binding;carbohydra…	-0.830961	21.4754	-1.23656	0.248481	0.761378	-5.61138	0.975212	22.281	2.11429	0.0759418
A0A0A0MSI3_PTER_K153	A0A0A0MSI3_PTER_K153	A0A0A0MSI3	PTER	PTER	Parathion hydrolase-related protein	K	153	ILVAHDIHTK(ub)TR	2	1	FALSE	0	1	FALSE	0	1	FALSE			FALSE			FALSE			FALSE			FALSE			FALSE			FALSE	3			metal ion binding;molecular_function;zinc ion binding;cation binding;ion binding;binding;transition metal ion binding;catabolic process;metabolic process;biological_process	0.0119299	19.543	0.0401068	0.96891	0.994205	-6.37141	1.73445	20.4043	3.93067	0.00486357
A0A0A0MSK2_PET100_K25	A0A0A0MSK2_PET100_K25	A0A0A0MSK2	PET100	PET100	Protein PET100 homolog, mitochondrial	K	25	LQEIEEFK(ub)ER	3	1	TRUE	4	1	TRUE	2	1	FALSE	3	1	TRUE	2	1	TRUE	2	1	TRUE	3	1	TRUE	3	1	TRUE	2	1	TRUE	9		WP_MITOCHONDRIAL_CIV_ASSEMBLY		0.107266	22.7735	0.346778	0.73697	0.944001	-6.30764	1.44707	23.4434	4.89559	0.00141153
A0A0A0MSK5_TOR1AIP1_K115	A0A0A0MSK5_TOR1AIP1_K115	A0A0A0MSK5	TOR1AIP1	TOR1AIP1	Torsin-1A-interacting protein 1	K	115	VNFSEEGETEEDDQDSSHSSVTTVK(ub)AR			FALSE			FALSE			FALSE	2	1	TRUE	0	1	FALSE	2	1	TRUE	0	1	FALSE	2	1	TRUE	2	1	FALSE	6		REACTOME_RHOD_GTPASE_CYCLE;REACTOME_RHOF_GTPASE_CYCLE;REACTOME_SIGNALING_BY_RHO_GTPASES_MIRO_GTPASES_AND_RHOBTB3;WP_THE_INFLUENCE_OF_LAMINOPATHIES_ON_WNT_SIGNALING;REACTOME_RHO_GTPASE_CYCLE	intrinsic component of membrane;integral component of membrane;cellular anatomical entity;cellular_component;nuclear membrane;organelle membrane;membrane	0.157828	22.3333	0.378977	0.713758	0.938767	-6.29518	-2.13388	21.1874	-5.18461	0.00106592
A0A0A0MSK5_TOR1AIP1_K187	A0A0A0MSK5_TOR1AIP1_K187	A0A0A0MSK5	TOR1AIP1	TOR1AIP1	Torsin-1A-interacting protein 1	K	187	MQNDSILK(ub)SELGNQSPSTSSR	1	1	TRUE			FALSE	1	1	TRUE	1	1	FALSE	1	1	FALSE	1	1	TRUE	3	1	TRUE	1	1	TRUE	1	1	TRUE	8		REACTOME_RHOD_GTPASE_CYCLE;REACTOME_RHOF_GTPASE_CYCLE;REACTOME_SIGNALING_BY_RHO_GTPASES_MIRO_GTPASES_AND_RHOBTB3;WP_THE_INFLUENCE_OF_LAMINOPATHIES_ON_WNT_SIGNALING;REACTOME_RHO_GTPASE_CYCLE	intrinsic component of membrane;integral component of membrane;cellular anatomical entity;cellular_component;nuclear membrane;organelle membrane;membrane	0.217037	22.488	0.589905	0.570205	0.89564	-6.18766	-1.14877	21.8051	-2.03574	0.0789756
A0A0A0MSK5_TOR1AIP1_K213	A0A0A0MSK5_TOR1AIP1_K213	A0A0A0MSK5	TOR1AIP1	TOR1AIP1	Torsin-1A-interacting protein 1	K	213	QVTGQPQNASFVK(ub)R	1	1	TRUE	1	1	TRUE			FALSE			FALSE			FALSE	0	1	FALSE			FALSE			FALSE			FALSE	3		REACTOME_RHOD_GTPASE_CYCLE;REACTOME_RHOF_GTPASE_CYCLE;REACTOME_SIGNALING_BY_RHO_GTPASES_MIRO_GTPASES_AND_RHOBTB3;WP_THE_INFLUENCE_OF_LAMINOPATHIES_ON_WNT_SIGNALING;REACTOME_RHO_GTPASE_CYCLE	intrinsic component of membrane;integral component of membrane;cellular anatomical entity;cellular_component;nuclear membrane;organelle membrane;membrane	0.239138	19.1753	0.947291	0.368972	0.818411	-5.91055	1.51851	19.815	3.31868	0.0117747
A0A0A0MSK5_TOR1AIP1_K53	A0A0A0MSK5_TOR1AIP1_K53	A0A0A0MSK5	TOR1AIP1	TOR1AIP1	Torsin-1A-interacting protein 1	K	53	DSHSSEEDEASSQTDLSQTISK(ub)K			FALSE			FALSE			FALSE			FALSE			FALSE			FALSE	1	1	FALSE			FALSE	1	1	FALSE	2		REACTOME_RHOD_GTPASE_CYCLE;REACTOME_RHOF_GTPASE_CYCLE;REACTOME_SIGNALING_BY_RHO_GTPASES_MIRO_GTPASES_AND_RHOBTB3;WP_THE_INFLUENCE_OF_LAMINOPATHIES_ON_WNT_SIGNALING;REACTOME_RHO_GTPASE_CYCLE	intrinsic component of membrane;integral component of membrane;cellular anatomical entity;cellular_component;nuclear membrane;organelle membrane;membrane	-1.82847	20.3017	-2.62586	0.0312773	0.522119	-3.61706	-1.15325	20.7069	-2.22706	0.0646953
A0A0A0MSS8_AKR1C3_K104	A0A0A0MSS8_AKR1C3_K104	A0A0A0MSS8	AKR1C3	AKR1C3	Aldo-keto reductase family 1 member C3	K	104	PALENSLK(ub)K	1	1	FALSE	1	1	FALSE			FALSE			FALSE	1	1	TRUE	2	1	FALSE	1	1	FALSE	0	1	FALSE			FALSE	6	Folate biosynthesis;Arachidonic acid metabolism;Chemical carcinogenesis - reactive oxygen species;Ovarian steroidogenesis;Steroid hormone biosynthesis	REACTOME_ARACHIDONIC_ACID_METABOLISM;REACTOME_SYNTHESIS_OF_PROSTAGLANDINS_PG_AND_THROMBOXANES_TX;REACTOME_SYNTHESIS_OF_BILE_ACIDS_AND_BILE_SALTS;REACTOME_BILE_ACID_AND_BILE_SALT_METABOLISM;REACTOME_METABOLISM_OF_LIPIDS;WP_PROSTAGLANDIN_SYNTHESIS_AND_REGULATION;KEGG_ARACHIDONIC_ACID_METABOLISM;WP_BENZOAPYRENE_METABOLISM;REACTOME_FATTY_ACID_METABOLISM;REACTOME_METABOLISM_OF_STEROIDS;KEGG_STEROID_HO…	catalytic activity;D-threo-aldose 1-dehydrogenase activity;oxidoreductase activity;molecular_function;oxidoreductase activity, acting on CH-OH group of donors;oxidoreductase activity, acting on the CH-OH group of donors, NAD or NADP as acceptor;steroid dehydrogenase activity;steroid dehydrogenase activity, acting on the CH-OH group of donors, NAD or NADP as acceptor;estradiol 17-beta-dehydrogenas…	2.14055	21.3621	1.63896	0.147377	0.696379	-4.94361	1.18639	21.0037	0.989906	0.358092
A0A0A0MSS8_AKR1C3_K105	A0A0A0MSS8_AKR1C3_K105	A0A0A0MSS8	AKR1C3	AKR1C3	Aldo-keto reductase family 1 member C3	K	105	PALENSLKK(ub)			FALSE			FALSE			FALSE			FALSE			FALSE			FALSE	1	1	TRUE			FALSE			FALSE	1	Folate biosynthesis;Arachidonic acid metabolism;Chemical carcinogenesis - reactive oxygen species;Ovarian steroidogenesis;Steroid hormone biosynthesis	REACTOME_ARACHIDONIC_ACID_METABOLISM;REACTOME_SYNTHESIS_OF_PROSTAGLANDINS_PG_AND_THROMBOXANES_TX;REACTOME_SYNTHESIS_OF_BILE_ACIDS_AND_BILE_SALTS;REACTOME_BILE_ACID_AND_BILE_SALT_METABOLISM;REACTOME_METABOLISM_OF_LIPIDS;WP_PROSTAGLANDIN_SYNTHESIS_AND_REGULATION;KEGG_ARACHIDONIC_ACID_METABOLISM;WP_BENZOAPYRENE_METABOLISM;REACTOME_FATTY_ACID_METABOLISM;REACTOME_METABOLISM_OF_STEROIDS;KEGG_STEROID_HO…	catalytic activity;D-threo-aldose 1-dehydrogenase activity;oxidoreductase activity;molecular_function;oxidoreductase activity, acting on CH-OH group of donors;oxidoreductase activity, acting on the CH-OH group of donors, NAD or NADP as acceptor;steroid dehydrogenase activity;steroid dehydrogenase activity, acting on the CH-OH group of donors, NAD or NADP as acceptor;estradiol 17-beta-dehydrogenas…	0.720409	19.4531	2.02185	0.0748729	0.618691	-4.56847	0.962918	19.5743	2.33624	0.0501502
A0A0A0MSS8_AKR1C3_K161	A0A0A0MSS8_AKR1C3_K161	A0A0A0MSS8	AKR1C3	AKR1C1;AKR1C3	Aldo-keto reductase family 1 member C3	K	161	DAGLAK(ub)SIGVSNFNR	4	1	FALSE	5	1	TRUE	3	1	TRUE	3	1	TRUE	3	1	TRUE	4	1	TRUE	1	1	TRUE	3	1	TRUE	3	1	TRUE	9	Folate biosynthesis;Arachidonic acid metabolism;Chemical carcinogenesis - reactive oxygen species;Ovarian steroidogenesis;Steroid hormone biosynthesis	REACTOME_ARACHIDONIC_ACID_METABOLISM;REACTOME_SYNTHESIS_OF_PROSTAGLANDINS_PG_AND_THROMBOXANES_TX;REACTOME_SYNTHESIS_OF_BILE_ACIDS_AND_BILE_SALTS;REACTOME_BILE_ACID_AND_BILE_SALT_METABOLISM;REACTOME_METABOLISM_OF_LIPIDS;WP_PROSTAGLANDIN_SYNTHESIS_AND_REGULATION;KEGG_ARACHIDONIC_ACID_METABOLISM;WP_BENZOAPYRENE_METABOLISM;REACTOME_FATTY_ACID_METABOLISM;REACTOME_METABOLISM_OF_STEROIDS;KEGG_STEROID_HO…	catalytic activity;D-threo-aldose 1-dehydrogenase activity;oxidoreductase activity;molecular_function;oxidoreductase activity, acting on CH-OH group of donors;oxidoreductase activity, acting on the CH-OH group of donors, NAD or NADP as acceptor;steroid dehydrogenase activity;steroid dehydrogenase activity, acting on the CH-OH group of donors, NAD or NADP as acceptor;estradiol 17-beta-dehydrogenas…	0.844416	22.7965	1.55926	0.154403	0.70231	-5.21561	2.24573	23.4971	3.88097	0.0054102
A0A0A0MSS8_AKR1C3_K179	A0A0A0MSS8_AKR1C3_K179	A0A0A0MSS8	AKR1C3	AKR1C1;AKR1C4;AKR1C3	Aldo-keto reductase family 1 member C3	K	179	QLEMILNK(ub)PGLK	1	1	TRUE	2	1	TRUE			FALSE			FALSE			FALSE			FALSE			FALSE			FALSE			FALSE	2	Folate biosynthesis;Arachidonic acid metabolism;Chemical carcinogenesis - reactive oxygen species;Ovarian steroidogenesis;Steroid hormone biosynthesis	REACTOME_ARACHIDONIC_ACID_METABOLISM;REACTOME_SYNTHESIS_OF_PROSTAGLANDINS_PG_AND_THROMBOXANES_TX;REACTOME_SYNTHESIS_OF_BILE_ACIDS_AND_BILE_SALTS;REACTOME_BILE_ACID_AND_BILE_SALT_METABOLISM;REACTOME_METABOLISM_OF_LIPIDS;WP_PROSTAGLANDIN_SYNTHESIS_AND_REGULATION;KEGG_ARACHIDONIC_ACID_METABOLISM;WP_BENZOAPYRENE_METABOLISM;REACTOME_FATTY_ACID_METABOLISM;REACTOME_METABOLISM_OF_STEROIDS;KEGG_STEROID_HO…	catalytic activity;D-threo-aldose 1-dehydrogenase activity;oxidoreductase activity;molecular_function;oxidoreductase activity, acting on CH-OH group of donors;oxidoreductase activity, acting on the CH-OH group of donors, NAD or NADP as acceptor;steroid dehydrogenase activity;steroid dehydrogenase activity, acting on the CH-OH group of donors, NAD or NADP as acceptor;estradiol 17-beta-dehydrogenas…	0.27853	19.2312	1.20109	0.261288	0.76881	-5.65119	3.78277	20.605	8.02797	0.000133055
A0A0A0MSS8_AKR1C3_K209	A0A0A0MSS8_AKR1C3_K209	A0A0A0MSS8	AKR1C3	AKR1C3	Aldo-keto reductase family 1 member C3	K	209	SK(ub)DIVLVAYSALGSQR			FALSE			FALSE			FALSE			FALSE			FALSE			FALSE			FALSE	1	1	TRUE			FALSE	1	Folate biosynthesis;Arachidonic acid metabolism;Chemical carcinogenesis - reactive oxygen species;Ovarian steroidogenesis;Steroid hormone biosynthesis	REACTOME_ARACHIDONIC_ACID_METABOLISM;REACTOME_SYNTHESIS_OF_PROSTAGLANDINS_PG_AND_THROMBOXANES_TX;REACTOME_SYNTHESIS_OF_BILE_ACIDS_AND_BILE_SALTS;REACTOME_BILE_ACID_AND_BILE_SALT_METABOLISM;REACTOME_METABOLISM_OF_LIPIDS;WP_PROSTAGLANDIN_SYNTHESIS_AND_REGULATION;KEGG_ARACHIDONIC_ACID_METABOLISM;WP_BENZOAPYRENE_METABOLISM;REACTOME_FATTY_ACID_METABOLISM;REACTOME_METABOLISM_OF_STEROIDS;KEGG_STEROID_HO…	catalytic activity;D-threo-aldose 1-dehydrogenase activity;oxidoreductase activity;molecular_function;oxidoreductase activity, acting on CH-OH group of donors;oxidoreductase activity, acting on the CH-OH group of donors, NAD or NADP as acceptor;steroid dehydrogenase activity;steroid dehydrogenase activity, acting on the CH-OH group of donors, NAD or NADP as acceptor;estradiol 17-beta-dehydrogenas…	-0.335279	19.6739	-1.0496	0.322088	0.802709	-5.81163	0.631214	20.1571	1.56933	0.157379
A0A0A0MSS8_AKR1C3_K270	A0A0A0MSS8_AKR1C3_K270	A0A0A0MSS8	AKR1C3	AKR1C2;AKR1C1;AKR1C4;AKR1C3	Aldo-keto reductase family 1 member C3	K	270	GVVVLAK(ub)SYNEQR	4	1	FALSE	4	1	FALSE	3	1	FALSE	2	1	FALSE	3	1	FALSE	3	1	FALSE	2	1	TRUE	4	1	TRUE	3	1	FALSE	9	Folate biosynthesis;Arachidonic acid metabolism;Chemical carcinogenesis - reactive oxygen species;Ovarian steroidogenesis;Steroid hormone biosynthesis	REACTOME_ARACHIDONIC_ACID_METABOLISM;REACTOME_SYNTHESIS_OF_PROSTAGLANDINS_PG_AND_THROMBOXANES_TX;REACTOME_SYNTHESIS_OF_BILE_ACIDS_AND_BILE_SALTS;REACTOME_BILE_ACID_AND_BILE_SALT_METABOLISM;REACTOME_METABOLISM_OF_LIPIDS;WP_PROSTAGLANDIN_SYNTHESIS_AND_REGULATION;KEGG_ARACHIDONIC_ACID_METABOLISM;WP_BENZOAPYRENE_METABOLISM;REACTOME_FATTY_ACID_METABOLISM;REACTOME_METABOLISM_OF_STEROIDS;KEGG_STEROID_HO…	catalytic activity;D-threo-aldose 1-dehydrogenase activity;oxidoreductase activity;molecular_function;oxidoreductase activity, acting on CH-OH group of donors;oxidoreductase activity, acting on the CH-OH group of donors, NAD or NADP as acceptor;steroid dehydrogenase activity;steroid dehydrogenase activity, acting on the CH-OH group of donors, NAD or NADP as acceptor;estradiol 17-beta-dehydrogenas…	0.610154	24.1547	1.38693	0.199848	0.731213	-5.43407	2.54939	25.1244	5.16728	0.00108743
A0A0A0MSS8_AKR1C3_K39	A0A0A0MSS8_AKR1C3_K39	A0A0A0MSS8	AKR1C3	AKR1C3	Aldo-keto reductase family 1 member C3	K	39	ALEVTK(ub)LAIEAGFR			FALSE			FALSE	1	1	TRUE			FALSE	1	1	TRUE	1	1	TRUE			FALSE			FALSE			FALSE	3	Folate biosynthesis;Arachidonic acid metabolism;Chemical carcinogenesis - reactive oxygen species;Ovarian steroidogenesis;Steroid hormone biosynthesis	REACTOME_ARACHIDONIC_ACID_METABOLISM;REACTOME_SYNTHESIS_OF_PROSTAGLANDINS_PG_AND_THROMBOXANES_TX;REACTOME_SYNTHESIS_OF_BILE_ACIDS_AND_BILE_SALTS;REACTOME_BILE_ACID_AND_BILE_SALT_METABOLISM;REACTOME_METABOLISM_OF_LIPIDS;WP_PROSTAGLANDIN_SYNTHESIS_AND_REGULATION;KEGG_ARACHIDONIC_ACID_METABOLISM;WP_BENZOAPYRENE_METABOLISM;REACTOME_FATTY_ACID_METABOLISM;REACTOME_METABOLISM_OF_STEROIDS;KEGG_STEROID_HO…	catalytic activity;D-threo-aldose 1-dehydrogenase activity;oxidoreductase activity;molecular_function;oxidoreductase activity, acting on CH-OH group of donors;oxidoreductase activity, acting on the CH-OH group of donors, NAD or NADP as acceptor;steroid dehydrogenase activity;steroid dehydrogenase activity, acting on the CH-OH group of donors, NAD or NADP as acceptor;estradiol 17-beta-dehydrogenas…	0.707119	19.7683	1.88511	0.0930661	0.633934	-4.76718	0.745718	19.7876	2.3273	0.0506257
A0A0A0MSS8_AKR1C3_K84	A0A0A0MSS8_AKR1C3_K84	A0A0A0MSS8	AKR1C3	AKR1C3	Aldo-keto reductase family 1 member C3	K	84	EDIFYTSK(ub)LWSTFHRPELVR	1	2	TRUE			FALSE			FALSE			FALSE			FALSE	0	2	FALSE			FALSE			FALSE			FALSE	2	Folate biosynthesis;Arachidonic acid metabolism;Chemical carcinogenesis - reactive oxygen species;Ovarian steroidogenesis;Steroid hormone biosynthesis	REACTOME_ARACHIDONIC_ACID_METABOLISM;REACTOME_SYNTHESIS_OF_PROSTAGLANDINS_PG_AND_THROMBOXANES_TX;REACTOME_SYNTHESIS_OF_BILE_ACIDS_AND_BILE_SALTS;REACTOME_BILE_ACID_AND_BILE_SALT_METABOLISM;REACTOME_METABOLISM_OF_LIPIDS;WP_PROSTAGLANDIN_SYNTHESIS_AND_REGULATION;KEGG_ARACHIDONIC_ACID_METABOLISM;WP_BENZOAPYRENE_METABOLISM;REACTOME_FATTY_ACID_METABOLISM;REACTOME_METABOLISM_OF_STEROIDS;KEGG_STEROID_HO…	catalytic activity;D-threo-aldose 1-dehydrogenase activity;oxidoreductase activity;molecular_function;oxidoreductase activity, acting on CH-OH group of donors;oxidoreductase activity, acting on the CH-OH group of donors, NAD or NADP as acceptor;steroid dehydrogenase activity;steroid dehydrogenase activity, acting on the CH-OH group of donors, NAD or NADP as acceptor;estradiol 17-beta-dehydrogenas…	0.306118	19.4638	1.05207	0.321017	0.802709	-5.80915		19.3108
A0A0A0MSU2_MIDEAS_K1004	A0A0A0MSU2_MIDEAS_K1004	A0A0A0MSU2	MIDEAS	ELMSAN1	Mitotic deacetylase-associated SANT domain protein (Fragment)	K	1004	SHESNAPGSAGGQASEK(ub)PR			FALSE			FALSE			FALSE			FALSE			FALSE			FALSE			FALSE			FALSE	1	1	TRUE	1			membrane-bounded organelle;intracellular organelle;nucleus;intracellular anatomical structure;cellular_component;organelle;cellular anatomical entity;intracellular membrane-bounded organelle	0.0406467	19.5156	0.181309	0.860265	0.973062	-6.35452	0.557832	19.7742	2.19329	0.0615304
A0A0A0MT33_SCAF8_K197	A0A0A0MT33_SCAF8_K197	A0A0A0MT33	SCAF8	SCAF8	SR-related and CTD-associated factor 8	K	197	VLNLWQK(ub)NNVFK			FALSE			FALSE			FALSE	1	1	TRUE	2	1	TRUE			FALSE			FALSE			FALSE			FALSE	2		HALLMARK_UV_RESPONSE_DN	cellular anatomical entity;nucleoplasm;cellular_component;heterocyclic compound binding;organic cyclic compound binding;binding;RNA binding;molecular_function;nucleic acid binding	1.41699	20.298	2.23941	0.0527768	0.579835	-4.24331	0.957248	20.0682	2.84321	0.0229907
A0A0A0MTB8_WDR36_K758	A0A0A0MTB8_WDR36_K758	A0A0A0MTB8	WDR36	WDR36	WD repeat-containing protein 36	K	758	YAAPEQNNDPQQSK(ub)VVNLGVLAQK			FALSE			FALSE			FALSE	1	1	TRUE			FALSE			FALSE			FALSE	1	1	TRUE	1	1	TRUE	3	Ribosome biogenesis in eukaryotes	REACTOME_METABOLISM_OF_RNA;REACTOME_RRNA_MODIFICATION_IN_THE_NUCLEUS_AND_CYTOSOL;REACTOME_RRNA_PROCESSING	cellular_component;intracellular anatomical structure;cellular anatomical entity;organelle;non-membrane-bounded organelle;nucleolus;intracellular organelle;intracellular non-membrane-bounded organelle;cellular aromatic compound metabolic process;ncRNA metabolic process;cellular nitrogen compound metabolic process;heterocycle metabolic process;cellular process;organic cyclic compound metabolic pro…	-0.143268	20.3415	-0.211558	0.837308	0.966238	-6.34811	-0.107537	20.3593	-0.212073	0.837765
A0A0A0MTB8_WDR36_K783	A0A0A0MTB8_WDR36_K783	A0A0A0MTB8	WDR36	WDR36	WD repeat-containing protein 36	K	783	LEEGLVNNK(ub)YDTALNLLK			FALSE	1	1	TRUE			FALSE			FALSE	1	1	TRUE	1	1	TRUE	2	1	TRUE	1	1	TRUE			FALSE	5	Ribosome biogenesis in eukaryotes	REACTOME_METABOLISM_OF_RNA;REACTOME_RRNA_MODIFICATION_IN_THE_NUCLEUS_AND_CYTOSOL;REACTOME_RRNA_PROCESSING	cellular_component;intracellular anatomical structure;cellular anatomical entity;organelle;non-membrane-bounded organelle;nucleolus;intracellular organelle;intracellular non-membrane-bounded organelle;cellular aromatic compound metabolic process;ncRNA metabolic process;cellular nitrogen compound metabolic process;heterocycle metabolic process;cellular process;organic cyclic compound metabolic pro…	-0.224499	20.9686	-0.295752	0.774333	0.955971	-6.32517	-0.436082	20.8628	-0.628096	0.548798
A0A0A0MTG6_SCAP_K468	A0A0A0MTG6_SCAP_K468	A0A0A0MTG6	SCAP	SCAP	Sterol regulatory element-binding protein cleavage-activating protein	K	468	LSDGGK(ub)AGPEEPGDSPPLR	1	1	TRUE	1	1	TRUE	1	1	TRUE			FALSE			FALSE			FALSE			FALSE			FALSE			FALSE	3		WP_STEROL_REGULATORY_ELEMENTBINDING_PROTEINS_SREBP_SIGNALLING;SA_CASPASE_CASCADE;BIOCARTA_S1P_PATHWAY;REACTOME_METABOLISM_OF_STEROIDS;REACTOME_METABOLISM_OF_LIPIDS;REACTOME_REGULATION_OF_CHOLESTEROL_BIOSYNTHESIS_BY_SREBP_SREBF	intrinsic component of membrane;integral component of membrane;cellular anatomical entity;cellular_component;membrane;Golgi membrane;bounding membrane of organelle;organelle membrane;endoplasmic reticulum membrane;primary metabolic process;biological_process;organic substance metabolic process;lipid metabolic process;metabolic process;lipid binding;molecular_function;steroid binding;organic cycli…	-0.155902	19.5454	-0.618059	0.552316	0.887298	-6.17001	1.83371	20.5402	5.23262	0.000945953
A0A0A0MTH3_ILK_K201	A0A0A0MTH3_ILK_K201	A0A0A0MTH3	ILK	ILK	59 kDa serine/threonine-protein kinase	K	201	DTFWK(ub)GTTR	1	1	TRUE			FALSE			FALSE	1	1	TRUE	2	1	FALSE	2	1	FALSE	2	1	TRUE	0	1	FALSE	1	1	FALSE	7	Focal adhesion;Shigellosis;Endometrial cancer;PPAR signaling pathway;Axon guidance;Bacterial invasion of epithelial cells	WP_FOCAL_ADHESION;WP_DEVELOPMENT_OF_URETERIC_COLLECTION_SYSTEM;WP_PRIMARY_FOCAL_SEGMENTAL_GLOMERULOSCLEROSIS_FSGS;WP_EUKARYOTIC_TRANSCRIPTION_INITIATION;WP_ENDOMETRIAL_CANCER;SA_PTEN_PATHWAY;BIOCARTA_PTEN_PATHWAY;REACTOME_CELL_JUNCTION_ORGANIZATION;WP_GENES_CONTROLLING_NEPHROGENESIS;KEGG_FOCAL_ADHESION;KEGG_PPAR_SIGNALING_PATHWAY;WP_PPAR_SIGNALING_PATHWAY;PID_AVB3_INTEGRIN_PATHWAY;WP_FACTORS_AND_…	cellular anatomical entity;nucleoplasm;cellular_component;membrane;plasma membrane;adenyl ribonucleotide binding;binding;nucleoside phosphate binding;purine nucleotide binding;small molecule binding;purine ribonucleoside triphosphate binding;organic cyclic compound binding;carbohydrate derivative binding;ATP binding;nucleotide binding;heterocyclic compound binding;ribonucleotide binding;adenyl nu…	-0.258753	23.3731	-0.721309	0.489585	0.869009	-6.09893	-2.59296	22.206	-3.66261	0.00727856
A0A0A0MTH3_ILK_K222	A0A0A0MTH3_ILK_K222	A0A0A0MTH3	ILK	ILK	59 kDa serine/threonine-protein kinase	K	222	HSGIDFK(ub)QLNFLTK	0	1	FALSE	1	1	TRUE			FALSE	2	1	TRUE	1	1	TRUE	1	1	TRUE	3	1	TRUE	2	1	TRUE	1	1	TRUE	8	Focal adhesion;Shigellosis;Endometrial cancer;PPAR signaling pathway;Axon guidance;Bacterial invasion of epithelial cells	WP_FOCAL_ADHESION;WP_DEVELOPMENT_OF_URETERIC_COLLECTION_SYSTEM;WP_PRIMARY_FOCAL_SEGMENTAL_GLOMERULOSCLEROSIS_FSGS;WP_EUKARYOTIC_TRANSCRIPTION_INITIATION;WP_ENDOMETRIAL_CANCER;SA_PTEN_PATHWAY;BIOCARTA_PTEN_PATHWAY;REACTOME_CELL_JUNCTION_ORGANIZATION;WP_GENES_CONTROLLING_NEPHROGENESIS;KEGG_FOCAL_ADHESION;KEGG_PPAR_SIGNALING_PATHWAY;WP_PPAR_SIGNALING_PATHWAY;PID_AVB3_INTEGRIN_PATHWAY;WP_FACTORS_AND_…	cellular anatomical entity;nucleoplasm;cellular_component;membrane;plasma membrane;adenyl ribonucleotide binding;binding;nucleoside phosphate binding;purine nucleotide binding;small molecule binding;purine ribonucleoside triphosphate binding;organic cyclic compound binding;carbohydrate derivative binding;ATP binding;nucleotide binding;heterocyclic compound binding;ribonucleotide binding;adenyl nu…	-0.648298	21.8702	-1.20384	0.260276	0.768572	-5.64813	-1.0588	21.665	-2.10914	0.0706909
A0A0A0MTH3_ILK_K85	A0A0A0MTH3_ILK_K85	A0A0A0MTH3	ILK	ILK	59 kDa serine/threonine-protein kinase	K	85	DIVQK(ub)LLQYK	2	1	TRUE	1	1	TRUE	1	1	TRUE	0	1	FALSE			FALSE			FALSE			FALSE	1	1	TRUE			FALSE	5	Focal adhesion;Shigellosis;Endometrial cancer;PPAR signaling pathway;Axon guidance;Bacterial invasion of epithelial cells	WP_FOCAL_ADHESION;WP_DEVELOPMENT_OF_URETERIC_COLLECTION_SYSTEM;WP_PRIMARY_FOCAL_SEGMENTAL_GLOMERULOSCLEROSIS_FSGS;WP_EUKARYOTIC_TRANSCRIPTION_INITIATION;WP_ENDOMETRIAL_CANCER;SA_PTEN_PATHWAY;BIOCARTA_PTEN_PATHWAY;REACTOME_CELL_JUNCTION_ORGANIZATION;WP_GENES_CONTROLLING_NEPHROGENESIS;KEGG_FOCAL_ADHESION;KEGG_PPAR_SIGNALING_PATHWAY;WP_PPAR_SIGNALING_PATHWAY;PID_AVB3_INTEGRIN_PATHWAY;WP_FACTORS_AND_…	cellular anatomical entity;nucleoplasm;cellular_component;membrane;plasma membrane;adenyl ribonucleotide binding;binding;nucleoside phosphate binding;purine nucleotide binding;small molecule binding;purine ribonucleoside triphosphate binding;organic cyclic compound binding;carbohydrate derivative binding;ATP binding;nucleotide binding;heterocyclic compound binding;ribonucleotide binding;adenyl nu…	-0.0256842	19.4201	-0.116107	0.910194	0.985944	-6.36499	1.5875	20.2267	3.90441	0.00503981
A0A0A0MTI1_DHCR24_K127	A0A0A0MTI1_DHCR24_K127	A0A0A0MTI1	DHCR24	DHCR24	Delta(24)-sterol reductase	K	127	NIMINLMDILEVDTK(ub)K	1	1	FALSE	1	1	FALSE	1	1	FALSE			FALSE			FALSE			FALSE			FALSE	1	1	FALSE			FALSE	3	Steroid biosynthesis	REACTOME_CHOLESTEROL_BIOSYNTHESIS;KEGG_STEROID_BIOSYNTHESIS;HALLMARK_ANDROGEN_RESPONSE;HALLMARK_MTORC1_SIGNALING;HALLMARK_FATTY_ACID_METABOLISM;REACTOME_METABOLISM_OF_STEROIDS;REACTOME_METABOLISM_OF_LIPIDS;WP_TRYPTOPHAN_METABOLISM;HALLMARK_BILE_ACID_METABOLISM;WP_CHOLESTEROL_BIOSYNTHESIS_WITH_SKELETAL_DYSPLASIAS;HALLMARK_PEROXISOME;WP_CHOLESTEROL_METABOLISM_INCLUDES_BOTH_BLOCH_AND_KANDUTSCHRUSSEL…	intrinsic component of membrane;integral component of membrane;cellular anatomical entity;cellular_component;molecular_function;anion binding;flavin adenine dinucleotide binding;heterocyclic compound binding;ion binding;organic cyclic compound binding;binding;nucleoside phosphate binding;small molecule binding;nucleotide binding;FAD binding;oxidoreductase activity;catalytic activity;oxidoreductas…	0.323713	19.366	1.44561	0.183209	0.717988	-5.36138	3.41117	20.9097	10.4428	9.26863e-06
A0A0A0MTI1_DHCR24_K128	A0A0A0MTI1_DHCR24_K128	A0A0A0MTI1	DHCR24	DHCR24	Delta(24)-sterol reductase	K	128	NIMINLMDILEVDTKK(ub)			FALSE			FALSE	1	1	TRUE			FALSE			FALSE			FALSE			FALSE			FALSE			FALSE	1	Steroid biosynthesis	REACTOME_CHOLESTEROL_BIOSYNTHESIS;KEGG_STEROID_BIOSYNTHESIS;HALLMARK_ANDROGEN_RESPONSE;HALLMARK_MTORC1_SIGNALING;HALLMARK_FATTY_ACID_METABOLISM;REACTOME_METABOLISM_OF_STEROIDS;REACTOME_METABOLISM_OF_LIPIDS;WP_TRYPTOPHAN_METABOLISM;HALLMARK_BILE_ACID_METABOLISM;WP_CHOLESTEROL_BIOSYNTHESIS_WITH_SKELETAL_DYSPLASIAS;HALLMARK_PEROXISOME;WP_CHOLESTEROL_METABOLISM_INCLUDES_BOTH_BLOCH_AND_KANDUTSCHRUSSEL…	intrinsic component of membrane;integral component of membrane;cellular anatomical entity;cellular_component;molecular_function;anion binding;flavin adenine dinucleotide binding;heterocyclic compound binding;ion binding;organic cyclic compound binding;binding;nucleoside phosphate binding;small molecule binding;nucleotide binding;FAD binding;oxidoreductase activity;catalytic activity;oxidoreductas…	0.179577	19.3202	0.722249	0.489035	0.868789	-6.09824	1.66351	20.0621	2.38849	0.0463461
A0A0A0MTI1_DHCR24_K313	A0A0A0MTI1_DHCR24_K313	A0A0A0MTI1	DHCR24	DHCR24	Delta(24)-sterol reductase	K	313	HVENYLK(ub)TNR	4	1	TRUE	3	1	TRUE	2	1	FALSE	1	1	FALSE	3	1	TRUE			FALSE	1	1	TRUE	1	1	TRUE			FALSE	7	Steroid biosynthesis	REACTOME_CHOLESTEROL_BIOSYNTHESIS;KEGG_STEROID_BIOSYNTHESIS;HALLMARK_ANDROGEN_RESPONSE;HALLMARK_MTORC1_SIGNALING;HALLMARK_FATTY_ACID_METABOLISM;REACTOME_METABOLISM_OF_STEROIDS;REACTOME_METABOLISM_OF_LIPIDS;WP_TRYPTOPHAN_METABOLISM;HALLMARK_BILE_ACID_METABOLISM;WP_CHOLESTEROL_BIOSYNTHESIS_WITH_SKELETAL_DYSPLASIAS;HALLMARK_PEROXISOME;WP_CHOLESTEROL_METABOLISM_INCLUDES_BOTH_BLOCH_AND_KANDUTSCHRUSSEL…	intrinsic component of membrane;integral component of membrane;cellular anatomical entity;cellular_component;molecular_function;anion binding;flavin adenine dinucleotide binding;heterocyclic compound binding;ion binding;organic cyclic compound binding;binding;nucleoside phosphate binding;small molecule binding;nucleotide binding;FAD binding;oxidoreductase activity;catalytic activity;oxidoreductas…	0.621168	20.7928	0.82159	0.433174	0.852361	-6.02069	4.21784	22.5911	8.25971	5.38587e-05
A0A0A0MTI1_DHCR24_K379	A0A0A0MTI1_DHCR24_K379	A0A0A0MTI1	DHCR24	DHCR24	Delta(24)-sterol reductase	K	379	ISLLK(ub)LTQGETLR	3	1	TRUE	3	1	FALSE	3	1	TRUE	2	1	FALSE			FALSE			FALSE			FALSE			FALSE			FALSE	3	Steroid biosynthesis	REACTOME_CHOLESTEROL_BIOSYNTHESIS;KEGG_STEROID_BIOSYNTHESIS;HALLMARK_ANDROGEN_RESPONSE;HALLMARK_MTORC1_SIGNALING;HALLMARK_FATTY_ACID_METABOLISM;REACTOME_METABOLISM_OF_STEROIDS;REACTOME_METABOLISM_OF_LIPIDS;WP_TRYPTOPHAN_METABOLISM;HALLMARK_BILE_ACID_METABOLISM;WP_CHOLESTEROL_BIOSYNTHESIS_WITH_SKELETAL_DYSPLASIAS;HALLMARK_PEROXISOME;WP_CHOLESTEROL_METABOLISM_INCLUDES_BOTH_BLOCH_AND_KANDUTSCHRUSSEL…	intrinsic component of membrane;integral component of membrane;cellular anatomical entity;cellular_component;molecular_function;anion binding;flavin adenine dinucleotide binding;heterocyclic compound binding;ion binding;organic cyclic compound binding;binding;nucleoside phosphate binding;small molecule binding;nucleotide binding;FAD binding;oxidoreductase activity;catalytic activity;oxidoreductas…	0.270608	19.5353	1.18491	0.267305	0.773229	-5.66907	4.83864	21.8193	15.9731	4.23414e-07
A0A0A0MTI6_ELOVL5_K108	A0A0A0MTI6_ELOVL5_K108	A0A0A0MTI6	ELOVL5	ELOVL5	Elongation of very long chain fatty acids protein	K	108	TAGESDMK(ub)IIR	2	1	TRUE	2	1	TRUE	2	1	TRUE			FALSE			FALSE			FALSE			FALSE			FALSE			FALSE	3	Fatty acid elongation;Biosynthesis of unsaturated fatty acids	KEGG_BIOSYNTHESIS_OF_UNSATURATED_FATTY_ACIDS;WP_OMEGA9_FA_SYNTHESIS;HALLMARK_ANDROGEN_RESPONSE;REACTOME_ALPHA_LINOLENIC_OMEGA3_AND_LINOLEIC_OMEGA6_ACID_METABOLISM;REACTOME_FATTY_ACYL_COA_BIOSYNTHESIS;REACTOME_FATTY_ACID_METABOLISM;HALLMARK_ESTROGEN_RESPONSE_LATE;HALLMARK_MTORC1_SIGNALING;REACTOME_SYNTHESIS_OF_VERY_LONG_CHAIN_FATTY_ACYL_COAS;REACTOME_LINOLEIC_ACID_LA_METABOLISM;HALLMARK_FATTY_ACID…	intrinsic component of membrane;integral component of membrane;cellular anatomical entity;cellular_component;intracellular membrane-bounded organelle;intracellular organelle;membrane-bounded organelle;organelle;intracellular anatomical structure;endoplasmic reticulum;membrane;endoplasmic reticulum membrane;organelle membrane;cellular metabolic process;oxoacid metabolic process;cellular biosynthet…	-0.233404	19.4913	-0.91696	0.383795	0.826156	-5.93831	4.70854	21.9622	15.417	5.49584e-07
A0A0A0MTI6_ELOVL5_K13	A0A0A0MTI6_ELOVL5_K13	A0A0A0MTI6	ELOVL5	ELOVL5	Elongation of very long chain fatty acids protein	K	13	MEHFDASLSTYFK(ub)ALLGPR	2	1	FALSE	4	1	TRUE	2	1	TRUE			FALSE			FALSE			FALSE			FALSE			FALSE			FALSE	3	Fatty acid elongation;Biosynthesis of unsaturated fatty acids	KEGG_BIOSYNTHESIS_OF_UNSATURATED_FATTY_ACIDS;WP_OMEGA9_FA_SYNTHESIS;HALLMARK_ANDROGEN_RESPONSE;REACTOME_ALPHA_LINOLENIC_OMEGA3_AND_LINOLEIC_OMEGA6_ACID_METABOLISM;REACTOME_FATTY_ACYL_COA_BIOSYNTHESIS;REACTOME_FATTY_ACID_METABOLISM;HALLMARK_ESTROGEN_RESPONSE_LATE;HALLMARK_MTORC1_SIGNALING;REACTOME_SYNTHESIS_OF_VERY_LONG_CHAIN_FATTY_ACYL_COAS;REACTOME_LINOLEIC_ACID_LA_METABOLISM;HALLMARK_FATTY_ACID…	intrinsic component of membrane;integral component of membrane;cellular anatomical entity;cellular_component;intracellular membrane-bounded organelle;intracellular organelle;membrane-bounded organelle;organelle;intracellular anatomical structure;endoplasmic reticulum;membrane;endoplasmic reticulum membrane;organelle membrane;cellular metabolic process;oxoacid metabolic process;cellular biosynthet…	0.0396359	19.2487	0.192315	0.851894	0.970064	-6.3523	2.82731	20.6426	8.43579	4.15e-05
A0A0A0MTL4_NAV2_K9	A0A0A0MTL4_NAV2_K9	A0A0A0MTL4	NAV2	NAV2	Neuron navigator 2	K	9	PAILVASK(ub)MK			FALSE			FALSE			FALSE			FALSE			FALSE			FALSE	1	1	TRUE			FALSE			FALSE	1		HALLMARK_MYOGENESIS;HALLMARK_ESTROGEN_RESPONSE_EARLY	cellular anatomical entity;nucleoplasm;cellular_component;developmental process;biological_process;neurogenesis;cell differentiation;cellular developmental process;cellular process	-0.457522	19.724	-0.913623	0.385452	0.8271	-5.94132	0.130132	20.0179	0.233776	0.821485
A0A0A0MTN0_CUL2_K29	A0A0A0MTN0_CUL2_K29	A0A0A0MTN0	CUL2	CUL2	Cullin-2	K	29	VVDFDETWNK(ub)LLTTIK			FALSE			FALSE			FALSE	0	1	FALSE	1	1	TRUE	2	1	TRUE	1	1	TRUE	1	1	TRUE	1	1	TRUE	6	Ubiquitin mediated proteolysis;Renal cell carcinoma;HIF-1 signaling pathway;Pathways in cancer	REACTOME_POST_TRANSLATIONAL_PROTEIN_MODIFICATION;KEGG_UBIQUITIN_MEDIATED_PROTEOLYSIS;REACTOME_CLASS_I_MHC_MEDIATED_ANTIGEN_PROCESSING_PRESENTATION;REACTOME_SIGNALING_BY_ROBO_RECEPTORS;REACTOME_CELLULAR_RESPONSES_TO_EXTERNAL_STIMULI;WP_HIJACK_OF_UBIQUITINATION_BY_SARSCOV2;REACTOME_ANTIGEN_PROCESSING_UBIQUITINATION_PROTEASOME_DEGRADATION;KEGG_RENAL_CELL_CARCINOMA;REACTOME_CELLULAR_RESPONSE_TO_HYPOX…	cellular anatomical entity;nucleoplasm;cellular_component;protein modification process;protein modification by small protein conjugation;cellular protein modification process;macromolecule metabolic process;metabolic process;biological_process;macromolecule modification;primary metabolic process;protein metabolic process;protein ubiquitination;nitrogen compound metabolic process;cellular metaboli…	-0.127992	23.7104	-0.413646	0.68911	0.930735	-6.28057	-3.88517	21.8318	-9.95926	1.41035e-05
A0A0A0MTN0_CUL2_K417	A0A0A0MTN0_CUL2_K417	A0A0A0MTN0	CUL2	CUL2	Cullin-2	K	417	SAK(ub)GMTENEVEDR			FALSE			FALSE	1	1	TRUE			FALSE			FALSE			FALSE	1	1	TRUE	2	1	TRUE	1	1	TRUE	4	Ubiquitin mediated proteolysis;Renal cell carcinoma;HIF-1 signaling pathway;Pathways in cancer	REACTOME_POST_TRANSLATIONAL_PROTEIN_MODIFICATION;KEGG_UBIQUITIN_MEDIATED_PROTEOLYSIS;REACTOME_CLASS_I_MHC_MEDIATED_ANTIGEN_PROCESSING_PRESENTATION;REACTOME_SIGNALING_BY_ROBO_RECEPTORS;REACTOME_CELLULAR_RESPONSES_TO_EXTERNAL_STIMULI;WP_HIJACK_OF_UBIQUITINATION_BY_SARSCOV2;REACTOME_ANTIGEN_PROCESSING_UBIQUITINATION_PROTEASOME_DEGRADATION;KEGG_RENAL_CELL_CARCINOMA;REACTOME_CELLULAR_RESPONSE_TO_HYPOX…	cellular anatomical entity;nucleoplasm;cellular_component;protein modification process;protein modification by small protein conjugation;cellular protein modification process;macromolecule metabolic process;metabolic process;biological_process;macromolecule modification;primary metabolic process;protein metabolic process;protein ubiquitination;nitrogen compound metabolic process;cellular metaboli…	-1.69646	20.5187	-3.18556	0.011521	0.392431	-2.77941	-0.936952	20.8985	-2.11229	0.070355
A0A0A0MTN0_CUL2_K621	A0A0A0MTN0_CUL2_K621	A0A0A0MTN0	CUL2	CUL2	Cullin-2	K	621	ELQDSTQMNEK(ub)ELTK	1	1	TRUE	1	1	TRUE	1	1	TRUE	1	1	TRUE	1	1	TRUE			FALSE	0	1	FALSE	1	1	TRUE	1	1	TRUE	8	Ubiquitin mediated proteolysis;Renal cell carcinoma;HIF-1 signaling pathway;Pathways in cancer	REACTOME_POST_TRANSLATIONAL_PROTEIN_MODIFICATION;KEGG_UBIQUITIN_MEDIATED_PROTEOLYSIS;REACTOME_CLASS_I_MHC_MEDIATED_ANTIGEN_PROCESSING_PRESENTATION;REACTOME_SIGNALING_BY_ROBO_RECEPTORS;REACTOME_CELLULAR_RESPONSES_TO_EXTERNAL_STIMULI;WP_HIJACK_OF_UBIQUITINATION_BY_SARSCOV2;REACTOME_ANTIGEN_PROCESSING_UBIQUITINATION_PROTEASOME_DEGRADATION;KEGG_RENAL_CELL_CARCINOMA;REACTOME_CELLULAR_RESPONSE_TO_HYPOX…	cellular anatomical entity;nucleoplasm;cellular_component;protein modification process;protein modification by small protein conjugation;cellular protein modification process;macromolecule metabolic process;metabolic process;biological_process;macromolecule modification;primary metabolic process;protein metabolic process;protein ubiquitination;nitrogen compound metabolic process;cellular metaboli…	-0.335552	21.1713	-0.542208	0.601238	0.90545	-6.21583	0.56207	21.6201	1.54765	0.162459
A0A0A0MTN3_GSTM3_K128	A0A0A0MTN3_GSTM3_K128	A0A0A0MTN3	GSTM3	GSTM3	Glutathione S-transferase	K	128	LK(ub)PQYLEELPGQLK			FALSE			FALSE			FALSE			FALSE			FALSE	1	1	TRUE			FALSE			FALSE			FALSE	1	Chemical carcinogenesis - reactive oxygen species;Chemical carcinogenesis - receptor activation;Drug metabolism - other enzymes;Drug metabolism - cytochrome P450;Metabolism of xenobiotics by cytochrome P450;Fluid shear stress and atherosclerosis;Hepatocellular carcinoma;Chemical carcinogenesis - DNA adducts;Glutathione metabolism;Pathways in cancer	WP_NRF2_PATHWAY;REACTOME_PHASE_II_CONJUGATION_OF_COMPOUNDS;KEGG_GLUTATHIONE_METABOLISM;WP_NUCLEAR_RECEPTORS_METAPATHWAY;WP_METAPATHWAY_BIOTRANSFORMATION_PHASE_I_AND_II;HALLMARK_APICAL_SURFACE;KEGG_DRUG_METABOLISM_CYTOCHROME_P450;REACTOME_BIOLOGICAL_OXIDATIONS;REACTOME_GLUTATHIONE_CONJUGATION;HALLMARK_SPERMATOGENESIS;KEGG_METABOLISM_OF_XENOBIOTICS_BY_CYTOCHROME_P450;WP_EXERCISEINDUCED_CIRCADIAN_RE…	cellular anatomical entity;cytosol;cellular_component;intercellular bridge;catalytic activity;glutathione transferase activity;molecular_function;transferase activity;transferase activity, transferring alkyl or aryl (other than methyl) groups;cellular nitrogen compound metabolic process;sulfur compound metabolic process;metabolic process;biological_process;nitrogen compound metabolic process;cell…	0.439777	19.7415	1.22617	0.252179	0.764166	-5.62313	0.560169	19.8017	1.67612	0.135187
A0A0A0MTN3_GSTM3_K35	A0A0A0MTN3_GSTM3_K35	A0A0A0MTN3	GSTM3	GSTM3	Glutathione S-transferase	K	35	LLLEFTDTSYEEK(ub)R			FALSE	1	1	TRUE	1	1	TRUE			FALSE	1	1	TRUE	1	1	TRUE	1	1	TRUE			FALSE			FALSE	5	Chemical carcinogenesis - reactive oxygen species;Chemical carcinogenesis - receptor activation;Drug metabolism - other enzymes;Drug metabolism - cytochrome P450;Metabolism of xenobiotics by cytochrome P450;Fluid shear stress and atherosclerosis;Hepatocellular carcinoma;Chemical carcinogenesis - DNA adducts;Glutathione metabolism;Pathways in cancer	WP_NRF2_PATHWAY;REACTOME_PHASE_II_CONJUGATION_OF_COMPOUNDS;KEGG_GLUTATHIONE_METABOLISM;WP_NUCLEAR_RECEPTORS_METAPATHWAY;WP_METAPATHWAY_BIOTRANSFORMATION_PHASE_I_AND_II;HALLMARK_APICAL_SURFACE;KEGG_DRUG_METABOLISM_CYTOCHROME_P450;REACTOME_BIOLOGICAL_OXIDATIONS;REACTOME_GLUTATHIONE_CONJUGATION;HALLMARK_SPERMATOGENESIS;KEGG_METABOLISM_OF_XENOBIOTICS_BY_CYTOCHROME_P450;WP_EXERCISEINDUCED_CIRCADIAN_RE…	cellular anatomical entity;cytosol;cellular_component;intercellular bridge;catalytic activity;glutathione transferase activity;molecular_function;transferase activity;transferase activity, transferring alkyl or aryl (other than methyl) groups;cellular nitrogen compound metabolic process;sulfur compound metabolic process;metabolic process;biological_process;nitrogen compound metabolic process;cell…	0.491699	20.2908	0.578847	0.577319	0.898911	-6.19439	0.77026	20.4301	1.02544	0.337455
A0A0A0MTN3_GSTM3_K71	A0A0A0MTN3_GSTM3_K71	A0A0A0MTN3	GSTM3	GSTM3	Glutathione S-transferase	K	71	LDLDFPNLPYLLDGK(ub)NK			FALSE			FALSE	0	1	FALSE			FALSE	2	1	FALSE	1	1	FALSE	1	1	FALSE			FALSE			FALSE	3	Chemical carcinogenesis - reactive oxygen species;Chemical carcinogenesis - receptor activation;Drug metabolism - other enzymes;Drug metabolism - cytochrome P450;Metabolism of xenobiotics by cytochrome P450;Fluid shear stress and atherosclerosis;Hepatocellular carcinoma;Chemical carcinogenesis - DNA adducts;Glutathione metabolism;Pathways in cancer	WP_NRF2_PATHWAY;REACTOME_PHASE_II_CONJUGATION_OF_COMPOUNDS;KEGG_GLUTATHIONE_METABOLISM;WP_NUCLEAR_RECEPTORS_METAPATHWAY;WP_METAPATHWAY_BIOTRANSFORMATION_PHASE_I_AND_II;HALLMARK_APICAL_SURFACE;KEGG_DRUG_METABOLISM_CYTOCHROME_P450;REACTOME_BIOLOGICAL_OXIDATIONS;REACTOME_GLUTATHIONE_CONJUGATION;HALLMARK_SPERMATOGENESIS;KEGG_METABOLISM_OF_XENOBIOTICS_BY_CYTOCHROME_P450;WP_EXERCISEINDUCED_CIRCADIAN_RE…	cellular anatomical entity;cytosol;cellular_component;intercellular bridge;catalytic activity;glutathione transferase activity;molecular_function;transferase activity;transferase activity, transferring alkyl or aryl (other than methyl) groups;cellular nitrogen compound metabolic process;sulfur compound metabolic process;metabolic process;biological_process;nitrogen compound metabolic process;cell…	0.605564	19.842	0.921533	0.381533	0.824404	-5.93417	0.826873	19.9527	1.6168	0.147572
A0A0A0MTN3_GSTM3_K73	A0A0A0MTN3_GSTM3_K73	A0A0A0MTN3	GSTM3	GSTM3	Glutathione S-transferase	K	73	NK(ub)ITQSNAILR			FALSE			FALSE			FALSE			FALSE			FALSE			FALSE			FALSE	1	1	TRUE			FALSE	1	Chemical carcinogenesis - reactive oxygen species;Chemical carcinogenesis - receptor activation;Drug metabolism - other enzymes;Drug metabolism - cytochrome P450;Metabolism of xenobiotics by cytochrome P450;Fluid shear stress and atherosclerosis;Hepatocellular carcinoma;Chemical carcinogenesis - DNA adducts;Glutathione metabolism;Pathways in cancer	WP_NRF2_PATHWAY;REACTOME_PHASE_II_CONJUGATION_OF_COMPOUNDS;KEGG_GLUTATHIONE_METABOLISM;WP_NUCLEAR_RECEPTORS_METAPATHWAY;WP_METAPATHWAY_BIOTRANSFORMATION_PHASE_I_AND_II;HALLMARK_APICAL_SURFACE;KEGG_DRUG_METABOLISM_CYTOCHROME_P450;REACTOME_BIOLOGICAL_OXIDATIONS;REACTOME_GLUTATHIONE_CONJUGATION;HALLMARK_SPERMATOGENESIS;KEGG_METABOLISM_OF_XENOBIOTICS_BY_CYTOCHROME_P450;WP_EXERCISEINDUCED_CIRCADIAN_RE…	cellular anatomical entity;cytosol;cellular_component;intercellular bridge;catalytic activity;glutathione transferase activity;molecular_function;transferase activity;transferase activity, transferring alkyl or aryl (other than methyl) groups;cellular nitrogen compound metabolic process;sulfur compound metabolic process;metabolic process;biological_process;nitrogen compound metabolic process;cell…	-0.439682	19.4158	-1.45424	0.180867	0.715893	-5.35054	0.450951	19.8611	1.16125	0.281567
A0A0A0MTP6_INPPL1_K168	A0A0A0MTP6_INPPL1_K168	A0A0A0MTP6	INPPL1	INPPL1	Phosphatidylinositol 3,4,5-trisphosphate 5-phosphatase 2	K	168	VLSGLEILSK(ub)VFDQQSSPMVTR			FALSE			FALSE			FALSE			FALSE			FALSE	1	1	TRUE			FALSE			FALSE			FALSE	1	B cell receptor signaling pathway;Inositol phosphate metabolism;Phosphatidylinositol signaling system;Insulin signaling pathway;Fc gamma R-mediated phagocytosis	WP_EGFEGFR_SIGNALING_PATHWAY;REACTOME_SYNTHESIS_OF_IP3_AND_IP4_IN_THE_CYTOSOL;PID_PI3KCI_PATHWAY;PID_MET_PATHWAY;HALLMARK_APICAL_JUNCTION;REACTOME_SIGNALING_BY_INTERLEUKINS;WP_INSULIN_SIGNALING;REACTOME_METABOLISM_OF_LIPIDS;KEGG_PHOSPHATIDYLINOSITOL_SIGNALING_SYSTEM;REACTOME_INOSITOL_PHOSPHATE_METABOLISM;SIG_INSULIN_RECEPTOR_PATHWAY_IN_CARDIAC_MYOCYTES;REACTOME_INTERLEUKIN_3_INTERLEUKIN_5_AND_GM_…	lipid modification;phospholipid metabolic process;cellular process;phosphatidylinositol dephosphorylation;phosphate-containing compound metabolic process;organic substance metabolic process;phosphorus metabolic process;dephosphorylation;glycerophospholipid metabolic process;glycerolipid metabolic process;metabolic process;cellular metabolic process;primary metabolic process;phosphatidylinositol m…	1.1768	19.6614	2.60907	0.0290145	0.518599	-3.67503	1.01354	19.5798	3.75471	0.00641709
A0A0A0MTP6_INPPL1_K265	A0A0A0MTP6_INPPL1_K265	A0A0A0MTP6	INPPL1	INPPL1	Phosphatidylinositol 3,4,5-trisphosphate 5-phosphatase 2	K	265	SQK(ub)FTLSVDVEGGR			FALSE			FALSE	0	1	FALSE	1	1	TRUE	1	1	TRUE	4	1	FALSE	3	1	TRUE			FALSE	4	1	TRUE	6	B cell receptor signaling pathway;Inositol phosphate metabolism;Phosphatidylinositol signaling system;Insulin signaling pathway;Fc gamma R-mediated phagocytosis	WP_EGFEGFR_SIGNALING_PATHWAY;REACTOME_SYNTHESIS_OF_IP3_AND_IP4_IN_THE_CYTOSOL;PID_PI3KCI_PATHWAY;PID_MET_PATHWAY;HALLMARK_APICAL_JUNCTION;REACTOME_SIGNALING_BY_INTERLEUKINS;WP_INSULIN_SIGNALING;REACTOME_METABOLISM_OF_LIPIDS;KEGG_PHOSPHATIDYLINOSITOL_SIGNALING_SYSTEM;REACTOME_INOSITOL_PHOSPHATE_METABOLISM;SIG_INSULIN_RECEPTOR_PATHWAY_IN_CARDIAC_MYOCYTES;REACTOME_INTERLEUKIN_3_INTERLEUKIN_5_AND_GM_…	lipid modification;phospholipid metabolic process;cellular process;phosphatidylinositol dephosphorylation;phosphate-containing compound metabolic process;organic substance metabolic process;phosphorus metabolic process;dephosphorylation;glycerophospholipid metabolic process;glycerolipid metabolic process;metabolic process;cellular metabolic process;primary metabolic process;phosphatidylinositol m…	-0.37521	23.262	-0.463337	0.655888	0.920947	-6.14899	-3.20364	21.5649	-4.09602	0.00554276
A0A0A0MTR7_RNF213_K1079	A0A0A0MTR7_RNF213_K1079	A0A0A0MTR7	RNF213	RNF213	E3 ubiquitin-protein ligase RNF213	K	1079	ILANVTEDAK(ub)R	1	1	TRUE	1	1	FALSE	1	1	FALSE	1	1	TRUE	1	1	TRUE	1	1	FALSE	1	1	TRUE	1	1	FALSE	1	1	TRUE	7		REACTOME_SUPPRESSION_OF_APOPTOSIS;REACTOME_RESPONSE_OF_MTB_TO_PHAGOCYTOSIS;REACTOME_INFECTIOUS_DISEASE;REACTOME_ANTIGEN_PROCESSING_UBIQUITINATION_PROTEASOME_DEGRADATION;HALLMARK_INTERFERON_GAMMA_RESPONSE;REACTOME_INFECTION_WITH_MYCOBACTERIUM_TUBERCULOSIS;REACTOME_ADAPTIVE_IMMUNE_SYSTEM;REACTOME_CLASS_I_MHC_MEDIATED_ANTIGEN_PROCESSING_PRESENTATION	metal ion binding;cation binding;molecular_function;ion binding;binding;cellular anatomical entity;cytosol;cellular_component;intracellular anatomical structure;organelle;non-membrane-bounded organelle;nucleolus;intracellular organelle;intracellular non-membrane-bounded organelle;developmental process;biological_process;anatomical structure formation involved in morphogenesis;angiogenesis;ubiquit…	-0.289497	22.4809	-0.706932	0.50036	0.873597	-6.00082	0.65307	22.8579	1.60203	0.156701
A0A0A0MTR7_RNF213_K1404	A0A0A0MTR7_RNF213_K1404	A0A0A0MTR7	RNF213	RNF213	E3 ubiquitin-protein ligase RNF213	K	1404	ETLDQINQELIQAK(ub)K	1	1	FALSE	1	1	FALSE			FALSE			FALSE			FALSE			FALSE			FALSE			FALSE			FALSE	2		REACTOME_SUPPRESSION_OF_APOPTOSIS;REACTOME_RESPONSE_OF_MTB_TO_PHAGOCYTOSIS;REACTOME_INFECTIOUS_DISEASE;REACTOME_ANTIGEN_PROCESSING_UBIQUITINATION_PROTEASOME_DEGRADATION;HALLMARK_INTERFERON_GAMMA_RESPONSE;REACTOME_INFECTION_WITH_MYCOBACTERIUM_TUBERCULOSIS;REACTOME_ADAPTIVE_IMMUNE_SYSTEM;REACTOME_CLASS_I_MHC_MEDIATED_ANTIGEN_PROCESSING_PRESENTATION	metal ion binding;cation binding;molecular_function;ion binding;binding;cellular anatomical entity;cytosol;cellular_component;intracellular anatomical structure;organelle;non-membrane-bounded organelle;nucleolus;intracellular organelle;intracellular non-membrane-bounded organelle;developmental process;biological_process;anatomical structure formation involved in morphogenesis;angiogenesis;ubiquit…	-0.000476942	19.5273	-0.00150525	0.998833	0.999662	-6.37228	2.1107	20.5829	3.29906	0.0121082
A0A0A0MTR7_RNF213_K4335	A0A0A0MTR7_RNF213_K4335	A0A0A0MTR7	RNF213	RNF213	E3 ubiquitin-protein ligase RNF213	K	4335	YLVYGDEYK(ub)ALR			FALSE	2	1	TRUE	1	1	TRUE			FALSE			FALSE			FALSE			FALSE			FALSE			FALSE	2		REACTOME_SUPPRESSION_OF_APOPTOSIS;REACTOME_RESPONSE_OF_MTB_TO_PHAGOCYTOSIS;REACTOME_INFECTIOUS_DISEASE;REACTOME_ANTIGEN_PROCESSING_UBIQUITINATION_PROTEASOME_DEGRADATION;HALLMARK_INTERFERON_GAMMA_RESPONSE;REACTOME_INFECTION_WITH_MYCOBACTERIUM_TUBERCULOSIS;REACTOME_ADAPTIVE_IMMUNE_SYSTEM;REACTOME_CLASS_I_MHC_MEDIATED_ANTIGEN_PROCESSING_PRESENTATION	metal ion binding;cation binding;molecular_function;ion binding;binding;cellular anatomical entity;cytosol;cellular_component;intracellular anatomical structure;organelle;non-membrane-bounded organelle;nucleolus;intracellular organelle;intracellular non-membrane-bounded organelle;developmental process;biological_process;anatomical structure formation involved in morphogenesis;angiogenesis;ubiquit…	0.124445	19.4123	0.435967	0.673442	0.926803	-6.27052	1.71571	20.208	2.93637	0.0204666
A0A0A0MTR7_RNF213_K4815	A0A0A0MTR7_RNF213_K4815	A0A0A0MTR7	RNF213	RNF213	E3 ubiquitin-protein ligase RNF213	K	4815	GFLSK(ub)HSSDGLR	1	1	TRUE	1	1	TRUE			FALSE			FALSE			FALSE			FALSE			FALSE			FALSE			FALSE	2		REACTOME_SUPPRESSION_OF_APOPTOSIS;REACTOME_RESPONSE_OF_MTB_TO_PHAGOCYTOSIS;REACTOME_INFECTIOUS_DISEASE;REACTOME_ANTIGEN_PROCESSING_UBIQUITINATION_PROTEASOME_DEGRADATION;HALLMARK_INTERFERON_GAMMA_RESPONSE;REACTOME_INFECTION_WITH_MYCOBACTERIUM_TUBERCULOSIS;REACTOME_ADAPTIVE_IMMUNE_SYSTEM;REACTOME_CLASS_I_MHC_MEDIATED_ANTIGEN_PROCESSING_PRESENTATION	metal ion binding;cation binding;molecular_function;ion binding;binding;cellular anatomical entity;cytosol;cellular_component;intracellular anatomical structure;organelle;non-membrane-bounded organelle;nucleolus;intracellular organelle;intracellular non-membrane-bounded organelle;developmental process;biological_process;anatomical structure formation involved in morphogenesis;angiogenesis;ubiquit…	0.466133	19.5682	1.91855	0.0882639	0.632851	-4.71907	1.77761	20.224	3.30515	0.0120037
A0A0A0MTU3_TMEM259_K280	A0A0A0MTU3_TMEM259_K280	A0A0A0MTU3	TMEM259	TMEM259	Membralin	K	280	GLAENEENK(ub)GFLR	1	1	TRUE	2	1	FALSE	2	1	TRUE			FALSE			FALSE	0	1	FALSE	0	1	FALSE	0	1	FALSE			FALSE	6			intrinsic component of membrane;integral component of membrane;cellular anatomical entity;cellular_component	-0.380875	20.0237	-0.695568	0.504792	0.874939	-6.11757	2.95913	21.6937	6.54621	0.000250245
A0A0A6YYH1_C15orf38-AP3S2_K350	A0A0A6YYH1_C15orf38-AP3S2_K350	A0A0A6YYH1	C15orf38-AP3S2	C15orf38-AP3S2;ARPIN;AP3S2	Arpin	K	350	LEK(ub)SEGGLSAAPAR	1	1	TRUE	2	1	TRUE	1	1	TRUE			FALSE			FALSE			FALSE			FALSE			FALSE			FALSE	3				0.533825	19.4754	2.35603	0.0437076	0.565673	-4.06562	3.3629	20.89	8.61921	3.88793e-05
A0A0A6YYH1_C15orf38-AP3S2_K367	A0A0A6YYH1_C15orf38-AP3S2_K367	A0A0A6YYH1	C15orf38-AP3S2	C15orf38-AP3S2;ARPIN;AP3S2	Arpin	K	367	AVSAVK(ub)NINLPEIPR	1	1	TRUE	1	1	TRUE	1	1	FALSE	1	1	TRUE	1	1	TRUE	1	1	TRUE	1	1	TRUE	2	1	TRUE			FALSE	8				0.630962	20.4634	1.0801	0.309031	0.795485	-5.78063	2.74931	21.5225	6.13695	0.000377695
A0A0A6YYJ8_LUC7L2_K227	A0A0A6YYJ8_LUC7L2_K227	A0A0A6YYJ8	LUC7L2	LUC7L2;C7orf55	Putative RNA-binding protein Luc7-like 2	K	227	VMDEVEK(ub)AR			FALSE			FALSE			FALSE			FALSE			FALSE			FALSE			FALSE			FALSE	1	1	TRUE	1			molecular_function;nucleic acid binding;heterocyclic compound binding;mRNA binding;organic cyclic compound binding;binding;RNA binding;U1 snRNP;ribonucleoprotein complex;Sm-like protein family complex;cellular_component;spliceosomal snRNP complex;nuclear protein-containing complex;protein-containing complex;small nuclear ribonucleoprotein complex;ribonucleoprotein complex assembly;cellular compon…	-0.11761	19.7924	-0.301777	0.769887	0.954593	-6.32324	0.128452	19.9154	0.370377	0.721265
A0A0A6YYJ8_LUC7L2_K252	A0A0A6YYJ8_LUC7L2_K252	A0A0A6YYJ8	LUC7L2	LUC7L2;C7orf55;LUC7L	Putative RNA-binding protein Luc7-like 2	K	252	NSMPASSFQQQK(ub)LR	1	1	TRUE			FALSE	1	1	TRUE			FALSE			FALSE			FALSE			FALSE			FALSE			FALSE	2			molecular_function;nucleic acid binding;heterocyclic compound binding;mRNA binding;organic cyclic compound binding;binding;RNA binding;U1 snRNP;ribonucleoprotein complex;Sm-like protein family complex;cellular_component;spliceosomal snRNP complex;nuclear protein-containing complex;protein-containing complex;small nuclear ribonucleoprotein complex;ribonucleoprotein complex assembly;cellular compon…	0.257561	19.2335	1.12961	0.28872	0.785026	-5.72888	1.59752	19.9034	5.09834	0.00110738
A0A0B4J1W3_NAA15_K262	A0A0B4J1W3_NAA15_K262	A0A0B4J1W3	NAA15	NAA15	N-alpha-acetyltransferase 15, NatA auxiliary subunit	K	262	NPENWAYYK(ub)GLEK	2	1	TRUE	1	1	TRUE			FALSE	2	1	TRUE	1	1	TRUE	1	1	TRUE	2	1	TRUE	2	1	TRUE	1	1	TRUE	8		WP_ENDODERM_DIFFERENTIATION	nuclear body;cellular anatomical entity;cellular_component;cytosol;intracellular anatomical structure;organelle;intracellular membrane-bounded organelle;membrane-bounded organelle;intracellular organelle	-0.304975	23.557	-0.692474	0.50664	0.876525	-6.11977	0.148246	23.7688	0.273646	0.79296
A0A0B4J1W3_NAA15_K543	A0A0B4J1W3_NAA15_K543	A0A0B4J1W3	NAA15	NAA15	N-alpha-acetyltransferase 15, NatA auxiliary subunit	K	543	SYVDLLK(ub)LEDVLR	1	1	TRUE			FALSE	0	1	FALSE			FALSE	1	1	FALSE			FALSE			FALSE	1	1	TRUE			FALSE	3		WP_ENDODERM_DIFFERENTIATION	nuclear body;cellular anatomical entity;cellular_component;cytosol;intracellular anatomical structure;organelle;intracellular membrane-bounded organelle;membrane-bounded organelle;intracellular organelle	0.202468	19.5978	0.605741	0.560103	0.891706	-6.17783	0.493052	19.7431	1.58352	0.154857
A0A0B4J1W3_NAA15_K755	A0A0B4J1W3_NAA15_K755	A0A0B4J1W3	NAA15	NAA15	N-alpha-acetyltransferase 15, NatA auxiliary subunit	K	755	NFNETFLK(ub)R	1	1	TRUE			FALSE			FALSE	3	1	TRUE	3	1	TRUE	3	1	TRUE	3	1	TRUE	3	1	FALSE	3	1	FALSE	7		WP_ENDODERM_DIFFERENTIATION	nuclear body;cellular anatomical entity;cellular_component;cytosol;intracellular anatomical structure;organelle;intracellular membrane-bounded organelle;membrane-bounded organelle;intracellular organelle	0.158322	22.8284	0.523991	0.613326	0.908716	-6.226	-2.33898	21.5798	-7.09634	0.000134466
A0A0B4J1Z1_SRSF7_K24	A0A0B4J1Z1_SRSF7_K24	A0A0B4J1Z1	SRSF7	SRSF7	Serine/arginine-rich-splicing factor 7	K	24	VYVGNLGTGAGK(ub)GELER	1	1	TRUE	1	1	TRUE	1	1	TRUE	2	1	TRUE	2	1	FALSE	3	1	TRUE	2	1	TRUE	2	1	TRUE	4	1	TRUE	9	Spliceosome;Herpes simplex virus 1 infection;Amyotrophic lateral sclerosis	REACTOME_METABOLISM_OF_RNA;REACTOME_TRANSPORT_OF_MATURE_TRANSCRIPT_TO_CYTOPLASM;KEGG_SPLICEOSOME;REACTOME_RNA_POLYMERASE_II_TRANSCRIPTION;REACTOME_PROCESSING_OF_CAPPED_INTRON_CONTAINING_PRE_MRNA;REACTOME_MRNA_SPLICING;REACTOME_MRNA_SPLICING_MINOR_PATHWAY;REACTOME_RNA_POLYMERASE_II_TRANSCRIPTION_TERMINATION;WP_MRNA_PROCESSING;HALLMARK_MYC_TARGETS_V1	membrane-bounded organelle;intracellular organelle;nucleus;intracellular anatomical structure;cellular_component;organelle;cellular anatomical entity;intracellular membrane-bounded organelle;metal ion binding;molecular_function;zinc ion binding;cation binding;ion binding;binding;transition metal ion binding;heterocyclic compound binding;organic cyclic compound binding;RNA binding;nucleic acid bin…	0.019592	25.4552	0.0760133	0.941122	0.989044	-6.36915	-1.54551	24.6727	-5.44922	0.000738921
A0A0B4J1Z5_GTF2A2_K54	A0A0B4J1Z5_GTF2A2_K54	A0A0B4J1Z5	GTF2A2	GTF2A2	Transcription initiation factor IIA gamma chain	K	54	EVTELIK(ub)VDK	1	1	TRUE	1	1	TRUE	1	1	TRUE	2	1	TRUE	0	1	FALSE	0	1	FALSE	1	1	TRUE	1	1	TRUE	2	1	TRUE	9	Viral carcinogenesis;Basal transcription factors	REACTOME_ESTROGEN_DEPENDENT_GENE_EXPRESSION;REACTOME_HIV_LIFE_CYCLE;REACTOME_SIGNALING_BY_NUCLEAR_RECEPTORS;REACTOME_HIV_TRANSCRIPTION_INITIATION;REACTOME_HIV_INFECTION;HALLMARK_DNA_REPAIR;REACTOME_TRANSCRIPTION_OF_THE_HIV_GENOME;REACTOME_INFECTIOUS_DISEASE;REACTOME_RNA_POLYMERASE_II_TRANSCRIPTION;REACTOME_ESR_MEDIATED_SIGNALING;WP_EUKARYOTIC_TRANSCRIPTION_INITIATION;REACTOME_RNA_POLYMERASE_II_TR…	transcription initiation from RNA polymerase II promoter;macromolecule biosynthetic process;RNA biosynthetic process;cellular process;organic cyclic compound metabolic process;heterocycle metabolic process;organic substance biosynthetic process;organic substance metabolic process;heterocycle biosynthetic process;cellular nitrogen compound biosynthetic process;nucleobase-containing compound metabo…	0.239342	21.056	0.421991	0.683233	0.929203	-6.27688	2.17912	22.0259	4.79575	0.00168615
A0A0B4J1Z5_GTF2A2_K54;K57	A0A0B4J1Z5_GTF2A2_K54;K57	A0A0B4J1Z5	GTF2A2	GTF2A2	Transcription initiation factor IIA gamma chain	K;K	54;57	EVTELIK(ub)VDK(ub)VK			FALSE			FALSE	1	2	TRUE			FALSE			FALSE	0	2	FALSE			FALSE			FALSE			FALSE	2	Viral carcinogenesis;Basal transcription factors	REACTOME_ESTROGEN_DEPENDENT_GENE_EXPRESSION;REACTOME_HIV_LIFE_CYCLE;REACTOME_SIGNALING_BY_NUCLEAR_RECEPTORS;REACTOME_HIV_TRANSCRIPTION_INITIATION;REACTOME_HIV_INFECTION;HALLMARK_DNA_REPAIR;REACTOME_TRANSCRIPTION_OF_THE_HIV_GENOME;REACTOME_INFECTIOUS_DISEASE;REACTOME_RNA_POLYMERASE_II_TRANSCRIPTION;REACTOME_ESR_MEDIATED_SIGNALING;WP_EUKARYOTIC_TRANSCRIPTION_INITIATION;REACTOME_RNA_POLYMERASE_II_TR…	transcription initiation from RNA polymerase II promoter;macromolecule biosynthetic process;RNA biosynthetic process;cellular process;organic cyclic compound metabolic process;heterocycle metabolic process;organic substance biosynthetic process;organic substance metabolic process;heterocycle biosynthetic process;cellular nitrogen compound biosynthetic process;nucleobase-containing compound metabo…	0.487685	19.7494	0.938259	0.373342	0.819226	-5.91889		19.5055
A0A0B4J1Z5_GTF2A2_K54;K59	A0A0B4J1Z5_GTF2A2_K54;K59	A0A0B4J1Z5	GTF2A2	GTF2A2	Transcription initiation factor IIA gamma chain	K;K	54;59	EVTELIK(ub)VDKVK(ub)			FALSE	1	2	FALSE			FALSE			FALSE			FALSE			FALSE			FALSE			FALSE			FALSE	1	Viral carcinogenesis;Basal transcription factors	REACTOME_ESTROGEN_DEPENDENT_GENE_EXPRESSION;REACTOME_HIV_LIFE_CYCLE;REACTOME_SIGNALING_BY_NUCLEAR_RECEPTORS;REACTOME_HIV_TRANSCRIPTION_INITIATION;REACTOME_HIV_INFECTION;HALLMARK_DNA_REPAIR;REACTOME_TRANSCRIPTION_OF_THE_HIV_GENOME;REACTOME_INFECTIOUS_DISEASE;REACTOME_RNA_POLYMERASE_II_TRANSCRIPTION;REACTOME_ESR_MEDIATED_SIGNALING;WP_EUKARYOTIC_TRANSCRIPTION_INITIATION;REACTOME_RNA_POLYMERASE_II_TR…	transcription initiation from RNA polymerase II promoter;macromolecule biosynthetic process;RNA biosynthetic process;cellular process;organic cyclic compound metabolic process;heterocycle metabolic process;organic substance biosynthetic process;organic substance metabolic process;heterocycle biosynthetic process;cellular nitrogen compound biosynthetic process;nucleobase-containing compound metabo…	-0.125045	19.2373	-0.463291	0.654489	0.920947	-6.25753	1.73443	20.167	2.47642	0.0405942
A0A0B4J206_MARCHF6_K576	A0A0B4J206_MARCHF6_K576	A0A0B4J206	MARCHF6	MARCH6	E3 ubiquitin-protein ligase MARCHF6	K	576	LYEHIK(ub)NDK	0	1	FALSE	1	1	FALSE	1	1	FALSE	0	1	FALSE			FALSE			FALSE			FALSE			FALSE			FALSE	4	Protein processing in endoplasmic reticulum	REACTOME_POST_TRANSLATIONAL_PROTEIN_MODIFICATION;REACTOME_ASPARAGINE_N_LINKED_GLYCOSYLATION;REACTOME_ER_QUALITY_CONTROL_COMPARTMENT_ERQC;REACTOME_CALNEXIN_CALRETICULIN_CYCLE;REACTOME_N_GLYCAN_TRIMMING_IN_THE_ER_AND_CALNEXIN_CALRETICULIN_CYCLE;HALLMARK_XENOBIOTIC_METABOLISM	intrinsic component of membrane;integral component of membrane;cellular anatomical entity;cellular_component;intracellular membrane-bounded organelle;intracellular organelle;membrane-bounded organelle;organelle;intracellular anatomical structure;endoplasmic reticulum	-0.184872	19.391	-0.573224	0.580956	0.900596	-6.19776	4.69584	21.8313	6.05001	0.000413256
A0A0B4J206_MARCHF6_K576;K579	A0A0B4J206_MARCHF6_K576;K579	A0A0B4J206	MARCHF6	MARCH6	E3 ubiquitin-protein ligase MARCHF6	K;K	576;579	LYEHIK(ub)NDK(ub)YLVGQR			FALSE	2	2	TRUE			FALSE			FALSE			FALSE			FALSE			FALSE			FALSE			FALSE	1	Protein processing in endoplasmic reticulum	REACTOME_POST_TRANSLATIONAL_PROTEIN_MODIFICATION;REACTOME_ASPARAGINE_N_LINKED_GLYCOSYLATION;REACTOME_ER_QUALITY_CONTROL_COMPARTMENT_ERQC;REACTOME_CALNEXIN_CALRETICULIN_CYCLE;REACTOME_N_GLYCAN_TRIMMING_IN_THE_ER_AND_CALNEXIN_CALRETICULIN_CYCLE;HALLMARK_XENOBIOTIC_METABOLISM	intrinsic component of membrane;integral component of membrane;cellular anatomical entity;cellular_component;intracellular membrane-bounded organelle;intracellular organelle;membrane-bounded organelle;organelle;intracellular anatomical structure;endoplasmic reticulum	0.195961	19.7063	0.591352	0.569277	0.895396	-6.18677		19.6083
A0A0B4J206_MARCHF6_K579	A0A0B4J206_MARCHF6_K579	A0A0B4J206	MARCHF6	MARCH6	E3 ubiquitin-protein ligase MARCHF6	K	579	NDK(ub)YLVGQR;LYEHIKNDK(ub);NDK(ub)YLVGQR	2	1	TRUE	3	1	TRUE	3	1	TRUE	1	1	FALSE	1	1	FALSE			FALSE	2	1	TRUE	2	1	TRUE	2	1	TRUE	8	Protein processing in endoplasmic reticulum	REACTOME_POST_TRANSLATIONAL_PROTEIN_MODIFICATION;REACTOME_ASPARAGINE_N_LINKED_GLYCOSYLATION;REACTOME_ER_QUALITY_CONTROL_COMPARTMENT_ERQC;REACTOME_CALNEXIN_CALRETICULIN_CYCLE;REACTOME_N_GLYCAN_TRIMMING_IN_THE_ER_AND_CALNEXIN_CALRETICULIN_CYCLE;HALLMARK_XENOBIOTIC_METABOLISM	intrinsic component of membrane;integral component of membrane;cellular anatomical entity;cellular_component;intracellular membrane-bounded organelle;intracellular organelle;membrane-bounded organelle;organelle;intracellular anatomical structure;endoplasmic reticulum	-0.661697	21.3136	-0.988144	0.349676	0.808941	-5.87201	3.55942	23.4242	11.2736	5.36018e-06
A0A0B4J206_MARCHF6_K595	A0A0B4J206_MARCHF6_K595	A0A0B4J206	MARCHF6	MARCH6	E3 ubiquitin-protein ligase MARCHF6	K	595	SGK(ub)QGSSPPPPQSSQE	0	1	FALSE			FALSE			FALSE			FALSE	0	1	FALSE			FALSE			FALSE	1	1	TRUE			FALSE	3	Protein processing in endoplasmic reticulum	REACTOME_POST_TRANSLATIONAL_PROTEIN_MODIFICATION;REACTOME_ASPARAGINE_N_LINKED_GLYCOSYLATION;REACTOME_ER_QUALITY_CONTROL_COMPARTMENT_ERQC;REACTOME_CALNEXIN_CALRETICULIN_CYCLE;REACTOME_N_GLYCAN_TRIMMING_IN_THE_ER_AND_CALNEXIN_CALRETICULIN_CYCLE;HALLMARK_XENOBIOTIC_METABOLISM	intrinsic component of membrane;integral component of membrane;cellular anatomical entity;cellular_component;intracellular membrane-bounded organelle;intracellular organelle;membrane-bounded organelle;organelle;intracellular anatomical structure;endoplasmic reticulum	0.15787	19.9194	0.268217	0.794762	0.959593	-6.3335	0.77376	20.2273	1.53007	0.167491
A0A0B4J293_nan_K115	A0A0B4J293_nan_K115	A0A0B4J293		RNF31	Uncharacterized protein (Fragment)	K	115	LWDSGPEPTPSWDGPDK(ub)QSLVR	2	1	TRUE	3	1	TRUE	0	1	FALSE			FALSE			FALSE			FALSE	2	1	TRUE			FALSE			FALSE	4				-0.318556	19.8312	-0.521751	0.614821	0.909353	-6.22723	2.27053	21.1258	3.40782	0.0103783
A0A0B4J293_nan_K210	A0A0B4J293_nan_K210	A0A0B4J293		RNF31	Uncharacterized protein (Fragment)	K	210	QHFTIALK(ub)EK	2	1	TRUE	2	1	TRUE	1	1	FALSE			FALSE	0	1	FALSE	0	1	FALSE			FALSE			FALSE			FALSE	5				0.0137042	19.5201	0.0296669	0.977	0.995731	-6.3718	2.5329	20.7796	6.15367	0.000367347
A0A0B4J2A0_nan_K441	A0A0B4J2A0_nan_K441	A0A0B4J2A0		TRPV1;SHPK	FGGY_N domain-containing protein	K	441	NDVLK(ub)QEVQR	1	1	TRUE	1	1	TRUE			FALSE			FALSE			FALSE	1	1	TRUE			FALSE	1	1	TRUE			FALSE	4				0.275558	19.4515	1.28105	0.233158	0.750001	-5.56034	1.34938	19.9885	3.78542	0.00592943
A0A0B4J2F8_POLR2J3_K46	A0A0B4J2F8_POLR2J3_K46	A0A0B4J2F8	POLR2J3	POLR2J3;POLR2J;POLR2J2	DNA-directed RNA polymerase II subunit RPB11-b2	K	46	EDHTLGNIIK(ub)SQLLK	1	1	TRUE	1	1	TRUE	2	1	TRUE			FALSE			FALSE			FALSE			FALSE			FALSE			FALSE	3	Huntington disease;RNA polymerase	WP_PYRIMIDINE_METABOLISM;KEGG_RNA_POLYMERASE;KEGG_HUNTINGTONS_DISEASE;KEGG_PURINE_METABOLISM;KEGG_PYRIMIDINE_METABOLISM	DNA binding;heterocyclic compound binding;organic cyclic compound binding;binding;molecular_function;nucleic acid binding;nuclear DNA-directed RNA polymerase complex;protein-containing complex;transferase complex;transferase complex, transferring phosphorus-containing groups;catalytic complex;intracellular protein-containing complex;DNA-directed RNA polymerase complex;RNA polymerase II, core comp…	0.33533	19.6312	1.15191	0.279926	0.780011	-5.70502	2.85408	20.8906	9.05463	2.53701e-05
A0A0B4J2F8_POLR2J3_K51	A0A0B4J2F8_POLR2J3_K51	A0A0B4J2F8	POLR2J3	POLR2J3;POLR2J;POLR2J2	DNA-directed RNA polymerase II subunit RPB11-b2	K	51	SQLLK(ub)DPQVLFAGYK	1	1	TRUE	1	1	TRUE	0	1	FALSE			FALSE	1	1	TRUE			FALSE			FALSE			FALSE	1	1	TRUE	5	Huntington disease;RNA polymerase	WP_PYRIMIDINE_METABOLISM;KEGG_RNA_POLYMERASE;KEGG_HUNTINGTONS_DISEASE;KEGG_PURINE_METABOLISM;KEGG_PYRIMIDINE_METABOLISM	DNA binding;heterocyclic compound binding;organic cyclic compound binding;binding;molecular_function;nucleic acid binding;nuclear DNA-directed RNA polymerase complex;protein-containing complex;transferase complex;transferase complex, transferring phosphorus-containing groups;catalytic complex;intracellular protein-containing complex;DNA-directed RNA polymerase complex;RNA polymerase II, core comp…	-0.173746	19.7018	-0.456933	0.658876	0.921077	-6.26062	2.15235	20.8648	6.81651	0.000175676
A0A0C4DFP4_NGLY1_K120	A0A0C4DFP4_NGLY1_K120	A0A0C4DFP4	NGLY1	NGLY1	N-glycanase 1 (Fragment)	K	120	VK(ub)SSQQPAASTQLPTTPSSNPSGLNQHTR			FALSE			FALSE			FALSE	1	1	TRUE			FALSE			FALSE			FALSE			FALSE			FALSE	1	Protein processing in endoplasmic reticulum	REACTOME_POST_TRANSLATIONAL_PROTEIN_MODIFICATION;REACTOME_ASPARAGINE_N_LINKED_GLYCOSYLATION;NABA_MATRISOME;HALLMARK_ANDROGEN_RESPONSE;NABA_ECM_REGULATORS;REACTOME_N_GLYCAN_TRIMMING_IN_THE_ER_AND_CALNEXIN_CALRETICULIN_CYCLE;NABA_MATRISOME_ASSOCIATED	cellular anatomical entity;cellular_component;cytoplasm;carbohydrate derivative catabolic process;cellular process;organic substance metabolic process;glycoprotein metabolic process;catabolic process;organonitrogen compound catabolic process;cellular macromolecule catabolic process;carbohydrate derivative metabolic process;metabolic process;cellular metabolic process;primary metabolic process;org…	1.31872	19.8116	2.29517	0.0482294	0.572977	-4.15858	0.89969	19.6021	2.91616	0.0210835
A0A0C4DFP4_NGLY1_K269	A0A0C4DFP4_NGLY1_K269	A0A0C4DFP4	NGLY1	NGLY1	N-glycanase 1 (Fragment)	K	269	SLLPSDDELK(ub)WGAK			FALSE			FALSE			FALSE			FALSE			FALSE			FALSE	1	1	TRUE			FALSE			FALSE	1	Protein processing in endoplasmic reticulum	REACTOME_POST_TRANSLATIONAL_PROTEIN_MODIFICATION;REACTOME_ASPARAGINE_N_LINKED_GLYCOSYLATION;NABA_MATRISOME;HALLMARK_ANDROGEN_RESPONSE;NABA_ECM_REGULATORS;REACTOME_N_GLYCAN_TRIMMING_IN_THE_ER_AND_CALNEXIN_CALRETICULIN_CYCLE;NABA_MATRISOME_ASSOCIATED	cellular anatomical entity;cellular_component;cytoplasm;carbohydrate derivative catabolic process;cellular process;organic substance metabolic process;glycoprotein metabolic process;catabolic process;organonitrogen compound catabolic process;cellular macromolecule catabolic process;carbohydrate derivative metabolic process;metabolic process;cellular metabolic process;primary metabolic process;org…		19.5619						20.2123
A0A0C4DFP4_NGLY1_K398	A0A0C4DFP4_NGLY1_K398	A0A0C4DFP4	NGLY1	NGLY1	N-glycanase 1 (Fragment)	K	398	DTINGLNK(ub)QR	2	1	TRUE	2	1	TRUE	2	1	TRUE	2	1	TRUE	2	1	TRUE	2	1	TRUE	2	1	TRUE	2	1	TRUE	2	1	TRUE	9	Protein processing in endoplasmic reticulum	REACTOME_POST_TRANSLATIONAL_PROTEIN_MODIFICATION;REACTOME_ASPARAGINE_N_LINKED_GLYCOSYLATION;NABA_MATRISOME;HALLMARK_ANDROGEN_RESPONSE;NABA_ECM_REGULATORS;REACTOME_N_GLYCAN_TRIMMING_IN_THE_ER_AND_CALNEXIN_CALRETICULIN_CYCLE;NABA_MATRISOME_ASSOCIATED	cellular anatomical entity;cellular_component;cytoplasm;carbohydrate derivative catabolic process;cellular process;organic substance metabolic process;glycoprotein metabolic process;catabolic process;organonitrogen compound catabolic process;cellular macromolecule catabolic process;carbohydrate derivative metabolic process;metabolic process;cellular metabolic process;primary metabolic process;org…	0.164447	24.0482	0.507506	0.624372	0.912314	-6.23492	-0.465893	23.733	-1.30787	0.230018
A0A0C4DFR3_KMT5A_K163	A0A0C4DFR3_KMT5A_K163	A0A0C4DFR3	KMT5A	SETD8	[Histone H4]-lysine(20) N-methyltransferase	K	163	K(ub)SKAELQSEER	1	2	FALSE			FALSE	0	2	FALSE			FALSE			FALSE			FALSE			FALSE			FALSE			FALSE	2	Lysine degradation	PID_P53_REGULATION_PATHWAY;REACTOME_MITOTIC_PROPHASE;REACTOME_CELL_CYCLE;REACTOME_M_PHASE;REACTOME_REGULATION_OF_TP53_ACTIVITY;REACTOME_RNA_POLYMERASE_II_TRANSCRIPTION;HALLMARK_FATTY_ACID_METABOLISM;WP_HISTONE_MODIFICATIONS;REACTOME_TRANSCRIPTIONAL_REGULATION_BY_TP53;REACTOME_REGULATION_OF_TP53_ACTIVITY_THROUGH_METHYLATION;REACTOME_CHROMATIN_MODIFYING_ENZYMES;REACTOME_CELL_CYCLE_MITOTIC;HALLMARK_…	cellular anatomical entity;nucleoplasm;cellular_component;cytosol;intracellular organelle;chromosome;intracellular non-membrane-bounded organelle;intracellular anatomical structure;non-membrane-bounded organelle;organelle;histone-lysine N-methyltransferase activity;protein methyltransferase activity;molecular_function;transferase activity;transferase activity, transferring one-carbon groups;methy…	0.750579	19.3683	3.67187	0.00541411	0.295724	-2.03917	1.99772	19.9919	3.62158	0.00770166
A0A0C4DFR3_KMT5A_K165	A0A0C4DFR3_KMT5A_K165	A0A0C4DFR3	KMT5A	SETD8	[Histone H4]-lysine(20) N-methyltransferase	K	165	SK(ub)AELQSEER	2	1	FALSE	2	1	TRUE	1	1	FALSE	0	1	FALSE	0	1	FALSE	0	1	FALSE			FALSE			FALSE			FALSE	6	Lysine degradation	PID_P53_REGULATION_PATHWAY;REACTOME_MITOTIC_PROPHASE;REACTOME_CELL_CYCLE;REACTOME_M_PHASE;REACTOME_REGULATION_OF_TP53_ACTIVITY;REACTOME_RNA_POLYMERASE_II_TRANSCRIPTION;HALLMARK_FATTY_ACID_METABOLISM;WP_HISTONE_MODIFICATIONS;REACTOME_TRANSCRIPTIONAL_REGULATION_BY_TP53;REACTOME_REGULATION_OF_TP53_ACTIVITY_THROUGH_METHYLATION;REACTOME_CHROMATIN_MODIFYING_ENZYMES;REACTOME_CELL_CYCLE_MITOTIC;HALLMARK_…	cellular anatomical entity;nucleoplasm;cellular_component;cytosol;intracellular organelle;chromosome;intracellular non-membrane-bounded organelle;intracellular anatomical structure;non-membrane-bounded organelle;organelle;histone-lysine N-methyltransferase activity;protein methyltransferase activity;molecular_function;transferase activity;transferase activity, transferring one-carbon groups;methy…	-0.277525	19.2949	-1.29978	0.226947	0.745827	-5.53848	5.13384	22.0006	14.7435	7.62996e-07
A0A0C4DFR3_KMT5A_K184	A0A0C4DFR3_KMT5A_K184	A0A0C4DFR3	KMT5A	SETD8	[Histone H4]-lysine(20) N-methyltransferase	K	184	IDELIESGK(ub)EEGMK	1	1	TRUE	1	1	TRUE	1	1	TRUE			FALSE			FALSE			FALSE			FALSE			FALSE			FALSE	3	Lysine degradation	PID_P53_REGULATION_PATHWAY;REACTOME_MITOTIC_PROPHASE;REACTOME_CELL_CYCLE;REACTOME_M_PHASE;REACTOME_REGULATION_OF_TP53_ACTIVITY;REACTOME_RNA_POLYMERASE_II_TRANSCRIPTION;HALLMARK_FATTY_ACID_METABOLISM;WP_HISTONE_MODIFICATIONS;REACTOME_TRANSCRIPTIONAL_REGULATION_BY_TP53;REACTOME_REGULATION_OF_TP53_ACTIVITY_THROUGH_METHYLATION;REACTOME_CHROMATIN_MODIFYING_ENZYMES;REACTOME_CELL_CYCLE_MITOTIC;HALLMARK_…	cellular anatomical entity;nucleoplasm;cellular_component;cytosol;intracellular organelle;chromosome;intracellular non-membrane-bounded organelle;intracellular anatomical structure;non-membrane-bounded organelle;organelle;histone-lysine N-methyltransferase activity;protein methyltransferase activity;molecular_function;transferase activity;transferase activity, transferring one-carbon groups;methy…	0.67521	19.3687	3.23875	0.0105939	0.379769	-2.69739	3.67046	20.8663	10.7109	7.73548e-06
A0A0C4DFR3_KMT5A_K189	A0A0C4DFR3_KMT5A_K189	A0A0C4DFR3	KMT5A	SETD8	[Histone H4]-lysine(20) N-methyltransferase	K	189	IDELIESGKEEGMK(ub)IDLIDGK			FALSE	1	2	TRUE			FALSE			FALSE			FALSE			FALSE			FALSE			FALSE			FALSE	1	Lysine degradation	PID_P53_REGULATION_PATHWAY;REACTOME_MITOTIC_PROPHASE;REACTOME_CELL_CYCLE;REACTOME_M_PHASE;REACTOME_REGULATION_OF_TP53_ACTIVITY;REACTOME_RNA_POLYMERASE_II_TRANSCRIPTION;HALLMARK_FATTY_ACID_METABOLISM;WP_HISTONE_MODIFICATIONS;REACTOME_TRANSCRIPTIONAL_REGULATION_BY_TP53;REACTOME_REGULATION_OF_TP53_ACTIVITY_THROUGH_METHYLATION;REACTOME_CHROMATIN_MODIFYING_ENZYMES;REACTOME_CELL_CYCLE_MITOTIC;HALLMARK_…	cellular anatomical entity;nucleoplasm;cellular_component;cytosol;intracellular organelle;chromosome;intracellular non-membrane-bounded organelle;intracellular anatomical structure;non-membrane-bounded organelle;organelle;histone-lysine N-methyltransferase activity;protein methyltransferase activity;molecular_function;transferase activity;transferase activity, transferring one-carbon groups;methy…	0.118261	19.3943	0.51258	0.620961	0.911279	-6.23221	1.45637	20.0633	2.08886	0.0728898
A0A0C4DFR3_KMT5A_K204	A0A0C4DFR3_KMT5A_K204	A0A0C4DFR3	KMT5A	SETD8	[Histone H4]-lysine(20) N-methyltransferase	K	204	GVIATK(ub)QFSR	2	1	FALSE	2	1	FALSE	1	1	FALSE			FALSE			FALSE			FALSE			FALSE			FALSE			FALSE	2	Lysine degradation	PID_P53_REGULATION_PATHWAY;REACTOME_MITOTIC_PROPHASE;REACTOME_CELL_CYCLE;REACTOME_M_PHASE;REACTOME_REGULATION_OF_TP53_ACTIVITY;REACTOME_RNA_POLYMERASE_II_TRANSCRIPTION;HALLMARK_FATTY_ACID_METABOLISM;WP_HISTONE_MODIFICATIONS;REACTOME_TRANSCRIPTIONAL_REGULATION_BY_TP53;REACTOME_REGULATION_OF_TP53_ACTIVITY_THROUGH_METHYLATION;REACTOME_CHROMATIN_MODIFYING_ENZYMES;REACTOME_CELL_CYCLE_MITOTIC;HALLMARK_…	cellular anatomical entity;nucleoplasm;cellular_component;cytosol;intracellular organelle;chromosome;intracellular non-membrane-bounded organelle;intracellular anatomical structure;non-membrane-bounded organelle;organelle;histone-lysine N-methyltransferase activity;protein methyltransferase activity;molecular_function;transferase activity;transferase activity, transferring one-carbon groups;methy…	0.287126	19.6448	0.958095	0.363794	0.816626	-5.90048	2.0767	20.5396	3.62414	0.0076745
A0A0C4DFS5_TDRD9_K285	A0A0C4DFS5_TDRD9_K285	A0A0C4DFS5	TDRD9	TDRD9	ATP-dependent RNA helicase TDRD9	K	285	TILLLK(ub)EVGALAVSGQR	2	1	TRUE	2	1	TRUE	1	1	TRUE			FALSE			FALSE			FALSE			FALSE			FALSE			FALSE	3		REACTOME_GENE_SILENCING_BY_RNA;REACTOME_PIWI_INTERACTING_RNA_PIRNA_BIOGENESIS	hydrolase activity, acting on acid anhydrides;pyrophosphatase activity;catalytic activity;hydrolase activity;ATPase activity;hydrolase activity, acting on acid anhydrides, in phosphorus-containing anhydrides;molecular_function;nucleoside-triphosphatase activity;helicase activity	0.232852	19.6583	0.838084	0.424334	0.849024	-6.00699	2.46238	20.7731	5.92629	0.000466584
A0A0C4DFS5_TDRD9_K399	A0A0C4DFS5_TDRD9_K399	A0A0C4DFS5	TDRD9	TDRD9	ATP-dependent RNA helicase TDRD9	K	399	YPK(ub)DELNWGR	1	1	TRUE			FALSE			FALSE			FALSE			FALSE			FALSE			FALSE			FALSE			FALSE	1		REACTOME_GENE_SILENCING_BY_RNA;REACTOME_PIWI_INTERACTING_RNA_PIRNA_BIOGENESIS	hydrolase activity, acting on acid anhydrides;pyrophosphatase activity;catalytic activity;hydrolase activity;ATPase activity;hydrolase activity, acting on acid anhydrides, in phosphorus-containing anhydrides;molecular_function;nucleoside-triphosphatase activity;helicase activity	0.109696	19.4281	0.43239	0.675942	0.927299	-6.27217	1.16366	19.955	2.34415	0.0495547
A0A0C4DFS5_TDRD9_K413	A0A0C4DFS5_TDRD9_K413	A0A0C4DFS5	TDRD9	TDRD9	ATP-dependent RNA helicase TDRD9	K	413	LNYIQIK(ub)R	0	1	FALSE	2	1	TRUE	0	1	FALSE			FALSE			FALSE			FALSE			FALSE			FALSE			FALSE	3		REACTOME_GENE_SILENCING_BY_RNA;REACTOME_PIWI_INTERACTING_RNA_PIRNA_BIOGENESIS	hydrolase activity, acting on acid anhydrides;pyrophosphatase activity;catalytic activity;hydrolase activity;ATPase activity;hydrolase activity, acting on acid anhydrides, in phosphorus-containing anhydrides;molecular_function;nucleoside-triphosphatase activity;helicase activity	0.260072	19.3944	0.998096	0.345092	0.808941	-5.86243	2.734	20.6313	5.11148	0.00116005
A0A0C4DFS5_TDRD9_K642	A0A0C4DFS5_TDRD9_K642	A0A0C4DFS5	TDRD9	TDRD9	ATP-dependent RNA helicase TDRD9	K	642	IDENNSEILK(ub)K	2	1	TRUE			FALSE			FALSE			FALSE			FALSE			FALSE			FALSE			FALSE			FALSE	1		REACTOME_GENE_SILENCING_BY_RNA;REACTOME_PIWI_INTERACTING_RNA_PIRNA_BIOGENESIS	hydrolase activity, acting on acid anhydrides;pyrophosphatase activity;catalytic activity;hydrolase activity;ATPase activity;hydrolase activity, acting on acid anhydrides, in phosphorus-containing anhydrides;molecular_function;nucleoside-triphosphatase activity;helicase activity	0.160529	19.4844	0.662883	0.524519	0.882392	-6.14037	1.32973	20.069	3.5326	0.00843264
A0A0C4DFX7_WDR76_K518	A0A0C4DFX7_WDR76_K518	A0A0C4DFX7	WDR76	WDR76	WD repeat-containing protein 76	K	518	VEIFHETGK(ub)R			FALSE	1	1	TRUE			FALSE			FALSE			FALSE			FALSE			FALSE			FALSE			FALSE	1			cellular response to DNA damage stimulus;response to stimulus;cellular response to stimulus;response to stress;biological_process;cellular process;cellular response to stress	0.3814	19.4004	1.64105	0.136249	0.682795	-5.10697	1.45076	19.9351	3.10882	0.0159148
A0A0C4DG22_REXO4_K30	A0A0C4DG22_REXO4_K30	A0A0C4DG22	REXO4	REXO4	RNA exonuclease 4 (Fragment)	K	30	GEEMPAGK(ub)DQEASR			FALSE			FALSE			FALSE	1	1	TRUE	1	1	TRUE			FALSE	1	1	TRUE	1	1	TRUE	1	1	TRUE	5			cellular anatomical entity;nucleoplasm;cellular_component;intracellular anatomical structure;organelle;non-membrane-bounded organelle;nucleolus;intracellular organelle;intracellular non-membrane-bounded organelle;heterocyclic compound binding;organic cyclic compound binding;binding;molecular_function;nucleic acid binding;nuclear body;nuclear speck	0.22504	19.8035	0.596561	0.565947	0.894813	-6.18356	0.204633	19.7933	0.529239	0.612116
A0A0C4DG33_PEX1_K349	A0A0C4DG33_PEX1_K349	A0A0C4DG33	PEX1	PEX1	Peroxin-1	K	349	TK(ub)QNVLSPEK			FALSE			FALSE			FALSE	0	1	FALSE	1	1	TRUE	0	1	FALSE	1	1	TRUE			FALSE			FALSE	4	Peroxisome	HALLMARK_BILE_ACID_METABOLISM;REACTOME_PEROXISOMAL_PROTEIN_IMPORT;KEGG_PEROXISOME;REACTOME_PROTEIN_LOCALIZATION	adenyl ribonucleotide binding;binding;nucleoside phosphate binding;purine nucleotide binding;small molecule binding;purine ribonucleoside triphosphate binding;organic cyclic compound binding;carbohydrate derivative binding;ATP binding;nucleotide binding;heterocyclic compound binding;ribonucleotide binding;adenyl nucleotide binding;molecular_function;anion binding;purine ribonucleotide binding;ion…	0.364005	19.6642	0.992083	0.347856	0.808941	-5.86823	0.568382	19.7664	1.52547	0.168613
A0A0C4DG80_KLHL13_K11	A0A0C4DG80_KLHL13_K11	A0A0C4DG80	KLHL13		Kelch-like protein 13	K	11	GLSSHLQSSK(ub)AGPTR;GLSSHLQSSK(ub)AGPTR;GLSSHLQSSK(ub)AGPTR	5	1	TRUE	4	1	FALSE	4	1	TRUE	1	1	FALSE	3	1	TRUE	2	1	TRUE	3	1	FALSE	2	1	TRUE	1	1	TRUE	9	Ubiquitin mediated proteolysis	PID_AURORA_B_PATHWAY;REACTOME_POST_TRANSLATIONAL_PROTEIN_MODIFICATION;KEGG_UBIQUITIN_MEDIATED_PROTEOLYSIS;REACTOME_ANTIGEN_PROCESSING_UBIQUITINATION_PROTEASOME_DEGRADATION;REACTOME_NEDDYLATION;REACTOME_ADAPTIVE_IMMUNE_SYSTEM;REACTOME_CLASS_I_MHC_MEDIATED_ANTIGEN_PROCESSING_PRESENTATION		0.932797	21.9661	2.06893	0.0694382	0.61302	-4.49895	2.48995	22.7447	5.91138	0.000477909
A0A0C4DG89_DDX46_K1026	A0A0C4DG89_DDX46_K1026	A0A0C4DG89	DDX46	DDX46	RNA helicase	K	1026	LQNSYQPTNK(ub)GR			FALSE			FALSE			FALSE	1	1	TRUE	1	1	TRUE	1	1	FALSE	1	1	TRUE	0	1	FALSE	1	1	TRUE	6	Spliceosome	REACTOME_MRNA_SPLICING;KEGG_SPLICEOSOME;REACTOME_METABOLISM_OF_RNA;REACTOME_PROCESSING_OF_CAPPED_INTRON_CONTAINING_PRE_MRNA	adenyl ribonucleotide binding;binding;nucleoside phosphate binding;purine nucleotide binding;small molecule binding;purine ribonucleoside triphosphate binding;organic cyclic compound binding;carbohydrate derivative binding;ATP binding;nucleotide binding;heterocyclic compound binding;ribonucleotide binding;adenyl nucleotide binding;molecular_function;anion binding;purine ribonucleotide binding;ion…	-0.0145443	21.7325	-0.0377247	0.970756	0.994205	-6.37151	-2.01868	20.7304	-6.17495	0.000334911
A0A0C4DG89_DDX46_K271	A0A0C4DG89_DDX46_K271	A0A0C4DG89	DDX46	DDX46	RNA helicase	K	271	VVTVVTTK(ub)K			FALSE			FALSE			FALSE	0	1	FALSE	1	1	FALSE			FALSE			FALSE	0	1	FALSE			FALSE	3	Spliceosome	REACTOME_MRNA_SPLICING;KEGG_SPLICEOSOME;REACTOME_METABOLISM_OF_RNA;REACTOME_PROCESSING_OF_CAPPED_INTRON_CONTAINING_PRE_MRNA	adenyl ribonucleotide binding;binding;nucleoside phosphate binding;purine nucleotide binding;small molecule binding;purine ribonucleoside triphosphate binding;organic cyclic compound binding;carbohydrate derivative binding;ATP binding;nucleotide binding;heterocyclic compound binding;ribonucleotide binding;adenyl nucleotide binding;molecular_function;anion binding;purine ribonucleotide binding;ion…	0.748354	19.3148	2.03534	0.073275	0.618691	-4.5486	0.898109	19.3897	2.98795	0.0189767
A0A0C4DG89_DDX46_K272	A0A0C4DG89_DDX46_K272	A0A0C4DG89	DDX46	DDX46	RNA helicase	K	272	VVTVVTTKK(ub)			FALSE			FALSE			FALSE			FALSE			FALSE			FALSE			FALSE	1	1	FALSE			FALSE	1	Spliceosome	REACTOME_MRNA_SPLICING;KEGG_SPLICEOSOME;REACTOME_METABOLISM_OF_RNA;REACTOME_PROCESSING_OF_CAPPED_INTRON_CONTAINING_PRE_MRNA	adenyl ribonucleotide binding;binding;nucleoside phosphate binding;purine nucleotide binding;small molecule binding;purine ribonucleoside triphosphate binding;organic cyclic compound binding;carbohydrate derivative binding;ATP binding;nucleotide binding;heterocyclic compound binding;ribonucleotide binding;adenyl nucleotide binding;molecular_function;anion binding;purine ribonucleotide binding;ion…	0.556015	19.4199	2.45375	0.0373104	0.551061	-3.91542	1.15409	19.719	4.62064	0.00198018
A0A0C4DG89_DDX46_K417	A0A0C4DG89_DDX46_K417	A0A0C4DG89	DDX46	DDX46	RNA helicase	K	417	DLIGIAK(ub)TGSGK	1	1	FALSE	1	1	TRUE	1	1	TRUE			FALSE			FALSE			FALSE			FALSE			FALSE			FALSE	2	Spliceosome	REACTOME_MRNA_SPLICING;KEGG_SPLICEOSOME;REACTOME_METABOLISM_OF_RNA;REACTOME_PROCESSING_OF_CAPPED_INTRON_CONTAINING_PRE_MRNA	adenyl ribonucleotide binding;binding;nucleoside phosphate binding;purine nucleotide binding;small molecule binding;purine ribonucleoside triphosphate binding;organic cyclic compound binding;carbohydrate derivative binding;ATP binding;nucleotide binding;heterocyclic compound binding;ribonucleotide binding;adenyl nucleotide binding;molecular_function;anion binding;purine ribonucleotide binding;ion…	0.221624	19.466	1.06941	0.313563	0.797892	-5.79158	1.36455	20.0374	2.78072	0.0257531
A0A0C4DG89_DDX46_K776	A0A0C4DG89_DDX46_K776	A0A0C4DG89	DDX46	DDX46	RNA helicase	K	776	SSGFSGK(ub)GFK			FALSE			FALSE			FALSE	1	1	TRUE	0	1	FALSE	1	1	TRUE	1	1	TRUE			FALSE			FALSE	4	Spliceosome	REACTOME_MRNA_SPLICING;KEGG_SPLICEOSOME;REACTOME_METABOLISM_OF_RNA;REACTOME_PROCESSING_OF_CAPPED_INTRON_CONTAINING_PRE_MRNA	adenyl ribonucleotide binding;binding;nucleoside phosphate binding;purine nucleotide binding;small molecule binding;purine ribonucleoside triphosphate binding;organic cyclic compound binding;carbohydrate derivative binding;ATP binding;nucleotide binding;heterocyclic compound binding;ribonucleotide binding;adenyl nucleotide binding;molecular_function;anion binding;purine ribonucleotide binding;ion…	1.05542	20.5044	1.5037	0.167944	0.708689	-5.28767	-0.126991	19.9132	-0.206128	0.842239
A0A0C4DG89_DDX46_K895	A0A0C4DG89_DDX46_K895	A0A0C4DG89	DDX46	DDX46	RNA helicase	K	895	GGTILAPTVSAK(ub)TIAEQLAEK			FALSE			FALSE			FALSE			FALSE	1	1	TRUE	1	1	TRUE	0	1	FALSE	1	1	FALSE	1	1	TRUE	4	Spliceosome	REACTOME_MRNA_SPLICING;KEGG_SPLICEOSOME;REACTOME_METABOLISM_OF_RNA;REACTOME_PROCESSING_OF_CAPPED_INTRON_CONTAINING_PRE_MRNA	adenyl ribonucleotide binding;binding;nucleoside phosphate binding;purine nucleotide binding;small molecule binding;purine ribonucleoside triphosphate binding;organic cyclic compound binding;carbohydrate derivative binding;ATP binding;nucleotide binding;heterocyclic compound binding;ribonucleotide binding;adenyl nucleotide binding;molecular_function;anion binding;purine ribonucleotide binding;ion…	1.35264	20.4626	1.42582	0.188683	0.722467	-5.38611	0.421164	19.9969	0.556505	0.594262
A0A0C4DG89_DDX46_K904	A0A0C4DG89_DDX46_K904	A0A0C4DG89	DDX46	DDX46	RNA helicase	K	904	TIAEQLAEK(ub)INAK			FALSE			FALSE			FALSE	1	1	TRUE			FALSE			FALSE			FALSE			FALSE			FALSE	1	Spliceosome	REACTOME_MRNA_SPLICING;KEGG_SPLICEOSOME;REACTOME_METABOLISM_OF_RNA;REACTOME_PROCESSING_OF_CAPPED_INTRON_CONTAINING_PRE_MRNA	adenyl ribonucleotide binding;binding;nucleoside phosphate binding;purine nucleotide binding;small molecule binding;purine ribonucleoside triphosphate binding;organic cyclic compound binding;carbohydrate derivative binding;ATP binding;nucleotide binding;heterocyclic compound binding;ribonucleotide binding;adenyl nucleotide binding;molecular_function;anion binding;purine ribonucleotide binding;ion…	1.0623	20.0184	1.71628	0.121286	0.670275	-5.00456	0.912251	19.9433	2.2336	0.0585661
A0A0C4DG89_DDX46_K908	A0A0C4DG89_DDX46_K908	A0A0C4DG89	DDX46	DDX46	RNA helicase	K	908	INAK(ub)LNYVPLEK			FALSE			FALSE			FALSE	1	1	TRUE			FALSE			FALSE	1	1	TRUE			FALSE	1	1	TRUE	3	Spliceosome	REACTOME_MRNA_SPLICING;KEGG_SPLICEOSOME;REACTOME_METABOLISM_OF_RNA;REACTOME_PROCESSING_OF_CAPPED_INTRON_CONTAINING_PRE_MRNA	adenyl ribonucleotide binding;binding;nucleoside phosphate binding;purine nucleotide binding;small molecule binding;purine ribonucleoside triphosphate binding;organic cyclic compound binding;carbohydrate derivative binding;ATP binding;nucleotide binding;heterocyclic compound binding;ribonucleotide binding;adenyl nucleotide binding;molecular_function;anion binding;purine ribonucleotide binding;ion…	-2.79427	21.2185	-4.26796	0.00295541	0.239655	-1.3294	-2.79829	21.2161	-8.11851	0.0001174
A0A0C4DG89_DDX46_K916	A0A0C4DG89_DDX46_K916	A0A0C4DG89	DDX46	DDX46	RNA helicase	K	916	LNYVPLEK(ub)QEEER			FALSE			FALSE			FALSE			FALSE			FALSE	1	1	TRUE			FALSE			FALSE			FALSE	1	Spliceosome	REACTOME_MRNA_SPLICING;KEGG_SPLICEOSOME;REACTOME_METABOLISM_OF_RNA;REACTOME_PROCESSING_OF_CAPPED_INTRON_CONTAINING_PRE_MRNA	adenyl ribonucleotide binding;binding;nucleoside phosphate binding;purine nucleotide binding;small molecule binding;purine ribonucleoside triphosphate binding;organic cyclic compound binding;carbohydrate derivative binding;ATP binding;nucleotide binding;heterocyclic compound binding;ribonucleotide binding;adenyl nucleotide binding;molecular_function;anion binding;purine ribonucleotide binding;ion…		19.4952					0.256477	19.6235	1.18315	0.272603
A0A0C4DGA6_HLTF_K340	A0A0C4DGA6_HLTF_K340	A0A0C4DGA6	HLTF	HLTF	Helicase-like transcription factor	K	340	EYNVNDDSMK(ub)LGGNNTSEK			FALSE			FALSE			FALSE			FALSE	1	1	TRUE			FALSE			FALSE	1	1	TRUE			FALSE	2		REACTOME_POST_TRANSLATIONAL_PROTEIN_MODIFICATION;REACTOME_PROTEIN_UBIQUITINATION;REACTOME_E3_UBIQUITIN_LIGASES_UBIQUITINATE_TARGET_PROTEINS;WP_RETINOBLASTOMA_GENE_IN_CANCER	cellular anatomical entity;nucleoplasm;cellular_component;adenyl ribonucleotide binding;binding;nucleoside phosphate binding;purine nucleotide binding;small molecule binding;purine ribonucleoside triphosphate binding;organic cyclic compound binding;carbohydrate derivative binding;ATP binding;nucleotide binding;heterocyclic compound binding;ribonucleotide binding;adenyl nucleotide binding;molecula…	0.0603285	20.0527	0.0899608	0.930348	0.987471	-6.3679	0.158045	20.1016	0.310005	0.765093
A0A0C4DGG1_PACSIN3_K175	A0A0C4DGG1_PACSIN3_K175	A0A0C4DGG1	PACSIN3	PACSIN3	Protein kinase C and casein kinase substrate in neurons protein 3 (Fragment)	K	175	ESHAK(ub)ADSAVSQEQLR			FALSE			FALSE			FALSE	0	1	FALSE	0	1	FALSE	2	1	TRUE	1	1	TRUE			FALSE	1	1	TRUE	5		REACTOME_VESICLE_MEDIATED_TRANSPORT;REACTOME_CLATHRIN_MEDIATED_ENDOCYTOSIS;REACTOME_MEMBRANE_TRAFFICKING	membrane;plasma membrane;cellular_component;cellular anatomical entity;cytosol;plasma membrane tubulation;cellular component organization or biogenesis;biological_process;membrane organization;cellular process;plasma membrane organization;cellular component organization	-0.598768	21.4741	-0.641363	0.539833	0.887147	-6.04619	-1.71045	20.8071	-4.21161	0.00459487
A0A0C4DGG1_PACSIN3_K70	A0A0C4DGG1_PACSIN3_K70	A0A0C4DGG1	PACSIN3	PACSIN3	Protein kinase C and casein kinase substrate in neurons protein 3 (Fragment)	K	70	GTVEK(ub)GPQYGTLEK			FALSE			FALSE			FALSE			FALSE			FALSE			FALSE	1	1	TRUE	0	1	FALSE			FALSE	2		REACTOME_VESICLE_MEDIATED_TRANSPORT;REACTOME_CLATHRIN_MEDIATED_ENDOCYTOSIS;REACTOME_MEMBRANE_TRAFFICKING	membrane;plasma membrane;cellular_component;cellular anatomical entity;cytosol;plasma membrane tubulation;cellular component organization or biogenesis;biological_process;membrane organization;cellular process;plasma membrane organization;cellular component organization	-0.130306	19.7703	-0.30348	0.768632	0.954403	-6.32269	0.146236	19.9086	0.364836	0.725423
A0A0C4DGM3_SNX29_K105	A0A0C4DGM3_SNX29_K105	A0A0C4DGM3	SNX29	SNX29	Sorting nexin-29 (Fragment)	K	105	ALVAK(ub)EALVSQMR			FALSE			FALSE			FALSE	0	1	FALSE			FALSE			FALSE			FALSE			FALSE	1	1	TRUE	2			binding;phospholipid binding;lipid binding;phosphatidylinositol binding;molecular_function	0.520031	19.4518	2.07703	0.0685416	0.612763	-4.48693	1.08644	19.735	3.7436	0.0063715
A0A0C4DGR2_PTOV1_K205	A0A0C4DGR2_PTOV1_K205	A0A0C4DGR2	PTOV1	PTOV1	Prostate tumor overexpressed gene 1, isoform CRA_d	K	205	K(ub)QAVGPGGVNSGPVQIVNNK			FALSE			FALSE			FALSE			FALSE	1	1	TRUE	2	1	TRUE			FALSE			FALSE	1	1	TRUE	3			cellular anatomical entity;nucleoplasm;cellular_component	1.75481	20.4879	2.00244	0.0814581	0.626973	-4.51989	0.155953	19.8639	0.338308	0.744513
A0A0C4DGR2_PTOV1_K299	A0A0C4DGR2_PTOV1_K299	A0A0C4DGR2	PTOV1	PTOV1	Prostate tumor overexpressed gene 1, isoform CRA_d	K	299	LVQFHFTK(ub)DLETLK	1	1	TRUE	2	1	TRUE	1	1	TRUE	1	1	TRUE	1	1	TRUE	1	1	TRUE	1	1	TRUE	1	1	TRUE			FALSE	8			cellular anatomical entity;nucleoplasm;cellular_component	0.4265	23.0866	1.10894	0.300761	0.790894	-5.64443	1.45515	23.7038	3.90794	0.00681237
A0A0C4DGR2_PTOV1_K59	A0A0C4DGR2_PTOV1_K59	A0A0C4DGR2	PTOV1	PTOV1	Prostate tumor overexpressed gene 1, isoform CRA_d	K	59	LSNK(ub)LLAWSGVLEWQEK			FALSE			FALSE	1	1	TRUE			FALSE	1	1	FALSE			FALSE			FALSE	1	1	TRUE			FALSE	2			cellular anatomical entity;nucleoplasm;cellular_component	-0.444967	19.8367	-0.989405	0.349093	0.808941	-5.8708	0.477449	20.2979	0.824281	0.435499
A0A0C4DGR2_PTOV1_K82	A0A0C4DGR2_PTOV1_K82	A0A0C4DGR2	PTOV1	PTOV1	Prostate tumor overexpressed gene 1, isoform CRA_d	K	82	RPYSDSTAK(ub)LK	2	2	TRUE	1	2	TRUE	2	2	FALSE	1	2	TRUE	1	2	TRUE	1	2	TRUE	1	2	TRUE	1	2	TRUE	2	2	TRUE	9			cellular anatomical entity;nucleoplasm;cellular_component	0.0756541	22.5575	0.220173	0.830799	0.964524	-6.34611	0.692285	22.8658	2.09347	0.0716381
A0A0C4DGS1_DDOST_K172	A0A0C4DGS1_DDOST_K172	A0A0C4DGS1	DDOST	DDOST	Dolichyl-diphosphooligosaccharide--protein glycosyltransferase 48 kDa subunit	K	172	APTIVGK(ub)SSLNPILFR	1	1	TRUE	1	1	TRUE	1	1	TRUE			FALSE			FALSE			FALSE			FALSE			FALSE	0	1	FALSE	4	Protein processing in endoplasmic reticulum;N-Glycan biosynthesis;Various types of N-glycan biosynthesis	REACTOME_POST_TRANSLATIONAL_PROTEIN_MODIFICATION;REACTOME_ADVANCED_GLYCOSYLATION_ENDPRODUCT_RECEPTOR_SIGNALING;REACTOME_ASPARAGINE_N_LINKED_GLYCOSYLATION;REACTOME_SRP_DEPENDENT_COTRANSLATIONAL_PROTEIN_TARGETING_TO_MEMBRANE;REACTOME_TRANSLATION;REACTOME_MATURATION_OF_SARS_COV_2_SPIKE_PROTEIN;REACTOME_INFECTIOUS_DISEASE;REACTOME_SARS_COV_INFECTIONS;REACTOME_SARS_COV_2_INFECTION;REACTOME_INNATE_IMMU…	intrinsic component of membrane;integral component of membrane;cellular anatomical entity;cellular_component;intracellular membrane-bounded organelle;intracellular organelle;membrane-bounded organelle;organelle;intracellular anatomical structure;endoplasmic reticulum;membrane;endoplasmic reticulum membrane;organelle membrane;cellular macromolecule metabolic process;macromolecule metabolic process…	0.943681	19.6429	3.34873	0.0089154	0.361607	-2.52854	3.28108	20.8116	10.3204	1.008e-05
A0A0C4DGU3_HM13_K132	A0A0C4DGU3_HM13_K132	A0A0C4DGU3	HM13	HM13	Minor histocompatibility antigen H13	K	132	SEGISLQHLK(ub)QLSR	1	1	FALSE	1	1	TRUE	1	1	TRUE			FALSE			FALSE			FALSE			FALSE			FALSE			FALSE	2		REACTOME_CELLULAR_RESPONSES_TO_EXTERNAL_STIMULI;REACTOME_CYTOPROTECTION_BY_HMOX1;REACTOME_REGULATION_OF_HMOX1_EXPRESSION_AND_ACTIVITY;REACTOME_CELLULAR_RESPONSE_TO_CHEMICAL_STRESS	intrinsic component of membrane;integral component of membrane;cellular anatomical entity;cellular_component;aspartic-type peptidase activity;aspartic-type endopeptidase activity;catalytic activity;hydrolase activity;endopeptidase activity;peptidase activity;molecular_function;catalytic activity, acting on a protein	-0.016103	19.6252	-0.0535824	0.958474	0.993142	-6.37072	1.74115	20.5039	2.73363	0.0276192
A0A0C4DGX8_ATP6AP1_K16	A0A0C4DGX8_ATP6AP1_K16	A0A0C4DGX8	ATP6AP1	ATP6AP1	V-type proton ATPase subunit S1 (Fragment)	K	16	NVLLFLQDK(ub)LSIEDFTAYGGVFGNK	1	1	TRUE			FALSE			FALSE			FALSE			FALSE			FALSE			FALSE			FALSE			FALSE	1	Vibrio cholerae infection;Oxidative phosphorylation;Human papillomavirus infection;Lysosome;Hepatitis B;Tuberculosis;Epithelial cell signaling in Helicobacter pylori infection;Rheumatoid arthritis;Phagosome	REACTOME_IRON_UPTAKE_AND_TRANSPORT;KEGG_EPITHELIAL_CELL_SIGNALING_IN_HELICOBACTER_PYLORI_INFECTION;REACTOME_TRANSFERRIN_ENDOCYTOSIS_AND_RECYCLING;REACTOME_SIGNALING_BY_RECEPTOR_TYROSINE_KINASES;KEGG_OXIDATIVE_PHOSPHORYLATION;REACTOME_RHOA_GTPASE_CYCLE;WP_HEPATITIS_B_INFECTION;REACTOME_SIGNALING_BY_RHO_GTPASES_MIRO_GTPASES_AND_RHOBTB3;HALLMARK_MYOGENESIS;WP_OXIDATIVE_PHOSPHORYLATION;REACTOME_INSUL…	intrinsic component of membrane;integral component of membrane;cellular anatomical entity;cellular_component;cation transmembrane transport;transport;inorganic cation transmembrane transport;inorganic ion transmembrane transport;biological_process;ion transport;establishment of localization;transmembrane transport;cellular process;proton transmembrane transport;localization;cation transport;ion t…	0.338077	19.2431	1.66517	0.131278	0.681371	-5.07439	1.6667	19.9074	2.34087	0.0498011
A0A0C4DGX8_ATP6AP1_K252	A0A0C4DGX8_ATP6AP1_K252	A0A0C4DGX8	ATP6AP1	ATP6AP1	V-type proton ATPase subunit S1 (Fragment)	K	252	K(ub)GSLLVAR	1	1	TRUE	1	1	TRUE	1	1	TRUE			FALSE			FALSE			FALSE			FALSE			FALSE			FALSE	3	Vibrio cholerae infection;Oxidative phosphorylation;Human papillomavirus infection;Lysosome;Hepatitis B;Tuberculosis;Epithelial cell signaling in Helicobacter pylori infection;Rheumatoid arthritis;Phagosome	REACTOME_IRON_UPTAKE_AND_TRANSPORT;KEGG_EPITHELIAL_CELL_SIGNALING_IN_HELICOBACTER_PYLORI_INFECTION;REACTOME_TRANSFERRIN_ENDOCYTOSIS_AND_RECYCLING;REACTOME_SIGNALING_BY_RECEPTOR_TYROSINE_KINASES;KEGG_OXIDATIVE_PHOSPHORYLATION;REACTOME_RHOA_GTPASE_CYCLE;WP_HEPATITIS_B_INFECTION;REACTOME_SIGNALING_BY_RHO_GTPASES_MIRO_GTPASES_AND_RHOBTB3;HALLMARK_MYOGENESIS;WP_OXIDATIVE_PHOSPHORYLATION;REACTOME_INSUL…	intrinsic component of membrane;integral component of membrane;cellular anatomical entity;cellular_component;cation transmembrane transport;transport;inorganic cation transmembrane transport;inorganic ion transmembrane transport;biological_process;ion transport;establishment of localization;transmembrane transport;cellular process;proton transmembrane transport;localization;cation transport;ion t…	-0.0909974	19.7235	-0.265839	0.796535	0.959827	-6.33418	4.4815	22.0097	13.0335	1.87797e-06
A0A0C4DGX8_ATP6AP1_K332	A0A0C4DGX8_ATP6AP1_K332	A0A0C4DGX8	ATP6AP1	ATP6AP1	V-type proton ATPase subunit S1 (Fragment)	K	332	FDDHK(ub)GPTISLTQIV	2	1	TRUE	4	1	FALSE	2	1	FALSE	1	1	TRUE	1	1	TRUE	1	1	TRUE	1	1	TRUE	2	1	TRUE	1	1	TRUE	9	Vibrio cholerae infection;Oxidative phosphorylation;Human papillomavirus infection;Lysosome;Hepatitis B;Tuberculosis;Epithelial cell signaling in Helicobacter pylori infection;Rheumatoid arthritis;Phagosome	REACTOME_IRON_UPTAKE_AND_TRANSPORT;KEGG_EPITHELIAL_CELL_SIGNALING_IN_HELICOBACTER_PYLORI_INFECTION;REACTOME_TRANSFERRIN_ENDOCYTOSIS_AND_RECYCLING;REACTOME_SIGNALING_BY_RECEPTOR_TYROSINE_KINASES;KEGG_OXIDATIVE_PHOSPHORYLATION;REACTOME_RHOA_GTPASE_CYCLE;WP_HEPATITIS_B_INFECTION;REACTOME_SIGNALING_BY_RHO_GTPASES_MIRO_GTPASES_AND_RHOBTB3;HALLMARK_MYOGENESIS;WP_OXIDATIVE_PHOSPHORYLATION;REACTOME_INSUL…	intrinsic component of membrane;integral component of membrane;cellular anatomical entity;cellular_component;cation transmembrane transport;transport;inorganic cation transmembrane transport;inorganic ion transmembrane transport;biological_process;ion transport;establishment of localization;transmembrane transport;cellular process;proton transmembrane transport;localization;cation transport;ion t…	-0.790448	22.6108	-2.10435	0.065602	0.608229	-4.44631	2.92057	24.4663	8.57865	4.16523e-05
A0A0C4DGX8_ATP6AP1_K83	A0A0C4DGX8_ATP6AP1_K83	A0A0C4DGX8	ATP6AP1	ATP6AP1	V-type proton ATPase subunit S1 (Fragment)	K	83	EVLTGNDEVIGQVLSTLK(ub)SEDVPYTAALTAVR;EVLTGNDEVIGQVLSTLK(ub)SEDVPYTAALTAVRPSR			FALSE	1	2	TRUE	1	1	TRUE			FALSE			FALSE			FALSE			FALSE			FALSE			FALSE	2	Vibrio cholerae infection;Oxidative phosphorylation;Human papillomavirus infection;Lysosome;Hepatitis B;Tuberculosis;Epithelial cell signaling in Helicobacter pylori infection;Rheumatoid arthritis;Phagosome	REACTOME_IRON_UPTAKE_AND_TRANSPORT;KEGG_EPITHELIAL_CELL_SIGNALING_IN_HELICOBACTER_PYLORI_INFECTION;REACTOME_TRANSFERRIN_ENDOCYTOSIS_AND_RECYCLING;REACTOME_SIGNALING_BY_RECEPTOR_TYROSINE_KINASES;KEGG_OXIDATIVE_PHOSPHORYLATION;REACTOME_RHOA_GTPASE_CYCLE;WP_HEPATITIS_B_INFECTION;REACTOME_SIGNALING_BY_RHO_GTPASES_MIRO_GTPASES_AND_RHOBTB3;HALLMARK_MYOGENESIS;WP_OXIDATIVE_PHOSPHORYLATION;REACTOME_INSUL…	intrinsic component of membrane;integral component of membrane;cellular anatomical entity;cellular_component;cation transmembrane transport;transport;inorganic cation transmembrane transport;inorganic ion transmembrane transport;biological_process;ion transport;establishment of localization;transmembrane transport;cellular process;proton transmembrane transport;localization;cation transport;ion t…	0.769322	19.6159	2.60703	0.0291106	0.518599	-3.6782	6.46097	21.8157	14.7626	3.2321e-06
A0A0C4DGY3_TTC8_K174	A0A0C4DGY3_TTC8_K174	A0A0C4DGY3	TTC8	TTC8	Tetratricopeptide repeat domain 8 isoform 2	K	174	LNLTK(ub)YSQKPK	1	2	TRUE			FALSE	0	2	FALSE			FALSE			FALSE			FALSE			FALSE			FALSE			FALSE	2		REACTOME_CARGO_TRAFFICKING_TO_THE_PERICILIARY_MEMBRANE;WP_CILIOPATHIES;REACTOME_BBSOME_MEDIATED_CARGO_TARGETING_TO_CILIUM;WP_GENES_RELATED_TO_PRIMARY_CILIUM_DEVELOPMENT_BASED_ON_CRISPR;REACTOME_CILIUM_ASSEMBLY;REACTOME_ORGANELLE_BIOGENESIS_AND_MAINTENANCE;WP_JOUBERT_SYNDROME;WP_CILIARY_LANDSCAPE	cilium assembly;organelle organization;cellular component organization;cell projection organization;cell projection assembly;non-motile cilium assembly;plasma membrane bounded cell projection organization;biological_process;plasma membrane bounded cell projection assembly;cellular component organization or biogenesis;cellular component assembly;organelle assembly;cilium organization;cellular proc…	-0.179963	19.6514	-0.574294	0.580263	0.899855	-6.19712	0.822032	20.1524	2.13293	0.0674599
A0A0C4DGY3_TTC8_K272	A0A0C4DGY3_TTC8_K272	A0A0C4DGY3	TTC8	TTC8	Tetratricopeptide repeat domain 8 isoform 2	K	272	VYVSLDQPVTALNLFK(ub)QGLDK	2	1	TRUE			FALSE			FALSE			FALSE			FALSE			FALSE			FALSE			FALSE			FALSE	1		REACTOME_CARGO_TRAFFICKING_TO_THE_PERICILIARY_MEMBRANE;WP_CILIOPATHIES;REACTOME_BBSOME_MEDIATED_CARGO_TARGETING_TO_CILIUM;WP_GENES_RELATED_TO_PRIMARY_CILIUM_DEVELOPMENT_BASED_ON_CRISPR;REACTOME_CILIUM_ASSEMBLY;REACTOME_ORGANELLE_BIOGENESIS_AND_MAINTENANCE;WP_JOUBERT_SYNDROME;WP_CILIARY_LANDSCAPE	cilium assembly;organelle organization;cellular component organization;cell projection organization;cell projection assembly;non-motile cilium assembly;plasma membrane bounded cell projection organization;biological_process;plasma membrane bounded cell projection assembly;cellular component organization or biogenesis;cellular component assembly;organelle assembly;cilium organization;cellular proc…	0.428116	19.4419	1.8027	0.105972	0.651507	-4.88427		19.2278
A0A0C4DGY3_TTC8_K306	A0A0C4DGY3_TTC8_K306	A0A0C4DGY3	TTC8	TTC8	Tetratricopeptide repeat domain 8 isoform 2	K	306	IYEEMNNMSSAAEYYK(ub)EVLK			FALSE	1	1	TRUE			FALSE			FALSE			FALSE			FALSE			FALSE			FALSE			FALSE	1		REACTOME_CARGO_TRAFFICKING_TO_THE_PERICILIARY_MEMBRANE;WP_CILIOPATHIES;REACTOME_BBSOME_MEDIATED_CARGO_TARGETING_TO_CILIUM;WP_GENES_RELATED_TO_PRIMARY_CILIUM_DEVELOPMENT_BASED_ON_CRISPR;REACTOME_CILIUM_ASSEMBLY;REACTOME_ORGANELLE_BIOGENESIS_AND_MAINTENANCE;WP_JOUBERT_SYNDROME;WP_CILIARY_LANDSCAPE	cilium assembly;organelle organization;cellular component organization;cell projection organization;cell projection assembly;non-motile cilium assembly;plasma membrane bounded cell projection organization;biological_process;plasma membrane bounded cell projection assembly;cellular component organization or biogenesis;cellular component assembly;organelle assembly;cilium organization;cellular proc…	0.10116	19.5364	0.291224	0.77768	0.956425	-6.32659	1.4853	20.2284	2.18364	0.0631619
A0A0C4DGY3_TTC8_K44	A0A0C4DGY3_TTC8_K44	A0A0C4DGY3	TTC8	TTC8	Tetratricopeptide repeat domain 8 isoform 2	K	44	SPYDQAAWILK(ub)AR	1	1	TRUE	1	1	TRUE	0	1	FALSE			FALSE			FALSE			FALSE			FALSE			FALSE			FALSE	3		REACTOME_CARGO_TRAFFICKING_TO_THE_PERICILIARY_MEMBRANE;WP_CILIOPATHIES;REACTOME_BBSOME_MEDIATED_CARGO_TARGETING_TO_CILIUM;WP_GENES_RELATED_TO_PRIMARY_CILIUM_DEVELOPMENT_BASED_ON_CRISPR;REACTOME_CILIUM_ASSEMBLY;REACTOME_ORGANELLE_BIOGENESIS_AND_MAINTENANCE;WP_JOUBERT_SYNDROME;WP_CILIARY_LANDSCAPE	cilium assembly;organelle organization;cellular component organization;cell projection organization;cell projection assembly;non-motile cilium assembly;plasma membrane bounded cell projection organization;biological_process;plasma membrane bounded cell projection assembly;cellular component organization or biogenesis;cellular component assembly;organelle assembly;cilium organization;cellular proc…	0.0646666	19.3755	0.301046	0.770426	0.954696	-6.32348	1.85392	20.2701	4.91637	0.00137648
A0A0C4DGY3_TTC8_K480	A0A0C4DGY3_TTC8_K480	A0A0C4DGY3	TTC8	TTC8	Tetratricopeptide repeat domain 8 isoform 2	K	480	SYVAAQK(ub)SEAAFPDHVDTQHLIK	1	1	TRUE	3	1	TRUE	3	1	TRUE			FALSE			FALSE			FALSE			FALSE			FALSE			FALSE	3		REACTOME_CARGO_TRAFFICKING_TO_THE_PERICILIARY_MEMBRANE;WP_CILIOPATHIES;REACTOME_BBSOME_MEDIATED_CARGO_TARGETING_TO_CILIUM;WP_GENES_RELATED_TO_PRIMARY_CILIUM_DEVELOPMENT_BASED_ON_CRISPR;REACTOME_CILIUM_ASSEMBLY;REACTOME_ORGANELLE_BIOGENESIS_AND_MAINTENANCE;WP_JOUBERT_SYNDROME;WP_CILIARY_LANDSCAPE	cilium assembly;organelle organization;cellular component organization;cell projection organization;cell projection assembly;non-motile cilium assembly;plasma membrane bounded cell projection organization;biological_process;plasma membrane bounded cell projection assembly;cellular component organization or biogenesis;cellular component assembly;organelle assembly;cilium organization;cellular proc…	0.101035	19.5816	0.360167	0.727282	0.942219	-6.30259	4.83911	21.9506	14.9386	6.9283e-07
A0A0C4DGY3_TTC8_K85	A0A0C4DGY3_TTC8_K85	A0A0C4DGY3	TTC8	TTC8	Tetratricopeptide repeat domain 8 isoform 2	K	85	PGTSLK(ub)LPGTNQTGGPSQAVR			FALSE	2	1	TRUE			FALSE			FALSE			FALSE			FALSE			FALSE			FALSE			FALSE	1		REACTOME_CARGO_TRAFFICKING_TO_THE_PERICILIARY_MEMBRANE;WP_CILIOPATHIES;REACTOME_BBSOME_MEDIATED_CARGO_TARGETING_TO_CILIUM;WP_GENES_RELATED_TO_PRIMARY_CILIUM_DEVELOPMENT_BASED_ON_CRISPR;REACTOME_CILIUM_ASSEMBLY;REACTOME_ORGANELLE_BIOGENESIS_AND_MAINTENANCE;WP_JOUBERT_SYNDROME;WP_CILIARY_LANDSCAPE	cilium assembly;organelle organization;cellular component organization;cell projection organization;cell projection assembly;non-motile cilium assembly;plasma membrane bounded cell projection organization;biological_process;plasma membrane bounded cell projection assembly;cellular component organization or biogenesis;cellular component assembly;organelle assembly;cilium organization;cellular proc…	0.373102	19.4799	1.62955	0.13868	0.685708	-5.12243	1.6157	20.1012	2.28151	0.0544742
A0A0D9SEN2_CDK11B_K554	A0A0D9SEN2_CDK11B_K554	A0A0D9SEN2	CDK11B	CDK11B;CDK11A	Cyclin-dependent kinase 11B	K	554	DLK(ub)TSNLLLSHAGILK	1	1	TRUE	1	1	TRUE			FALSE			FALSE			FALSE			FALSE			FALSE			FALSE			FALSE	2		REACTOME_CELL_CYCLE;BIOCARTA_HIVNEF_PATHWAY;REACTOME_CELL_CYCLE_MITOTIC;REACTOME_MITOTIC_G2_G2_M_PHASES;REACTOME_RECRUITMENT_OF_MITOTIC_CENTROSOME_PROTEINS_AND_COMPLEXES;PID_AR_PATHWAY	adenyl ribonucleotide binding;binding;nucleoside phosphate binding;purine nucleotide binding;small molecule binding;purine ribonucleoside triphosphate binding;organic cyclic compound binding;carbohydrate derivative binding;ATP binding;nucleotide binding;heterocyclic compound binding;ribonucleotide binding;adenyl nucleotide binding;molecular_function;anion binding;purine ribonucleotide binding;ion…	-0.0012166	19.5648	-0.00505359	0.996081	0.999501	-6.37226	1.67615	20.4034	2.92525	0.0208038
A0A0D9SEN2_CDK11B_K567	A0A0D9SEN2_CDK11B_K567	A0A0D9SEN2	CDK11B	CDK11B;CDK11A	Cyclin-dependent kinase 11B	K	567	TSNLLLSHAGILK(ub)VGDFGLAR			FALSE	1	1	TRUE			FALSE			FALSE			FALSE			FALSE			FALSE			FALSE			FALSE	1		REACTOME_CELL_CYCLE;BIOCARTA_HIVNEF_PATHWAY;REACTOME_CELL_CYCLE_MITOTIC;REACTOME_MITOTIC_G2_G2_M_PHASES;REACTOME_RECRUITMENT_OF_MITOTIC_CENTROSOME_PROTEINS_AND_COMPLEXES;PID_AR_PATHWAY	adenyl ribonucleotide binding;binding;nucleoside phosphate binding;purine nucleotide binding;small molecule binding;purine ribonucleoside triphosphate binding;organic cyclic compound binding;carbohydrate derivative binding;ATP binding;nucleotide binding;heterocyclic compound binding;ribonucleotide binding;adenyl nucleotide binding;molecular_function;anion binding;purine ribonucleotide binding;ion…	0.0706451	19.5295	0.293851	0.775738	0.955971	-6.32577	0.941373	19.9649	1.65548	0.139412
A0A0D9SEN2_CDK11B_K709	A0A0D9SEN2_CDK11B_K709	A0A0D9SEN2	CDK11B	CDK11B;CDK11A	Cyclin-dependent kinase 11B	K	709	ISAEDGLK(ub)HEYFR	1	1	TRUE	1	1	FALSE	1	1	TRUE			FALSE			FALSE			FALSE			FALSE			FALSE			FALSE	3		REACTOME_CELL_CYCLE;BIOCARTA_HIVNEF_PATHWAY;REACTOME_CELL_CYCLE_MITOTIC;REACTOME_MITOTIC_G2_G2_M_PHASES;REACTOME_RECRUITMENT_OF_MITOTIC_CENTROSOME_PROTEINS_AND_COMPLEXES;PID_AR_PATHWAY	adenyl ribonucleotide binding;binding;nucleoside phosphate binding;purine nucleotide binding;small molecule binding;purine ribonucleoside triphosphate binding;organic cyclic compound binding;carbohydrate derivative binding;ATP binding;nucleotide binding;heterocyclic compound binding;ribonucleotide binding;adenyl nucleotide binding;molecular_function;anion binding;purine ribonucleotide binding;ion…	0.154702	19.4132	0.626292	0.547147	0.887298	-6.16471	4.15771	21.4147	10.418	1.08143e-05
A0A0D9SF60_PKP4_K1173	A0A0D9SF60_PKP4_K1173	A0A0D9SF60	PKP4	PKP4	Plakophilin-4	K	1173	STTNYVDFYSTK(ub)R			FALSE			FALSE			FALSE			FALSE			FALSE			FALSE			FALSE	1	1	TRUE			FALSE	1		REACTOME_KERATINIZATION;REACTOME_RND1_GTPASE_CYCLE;REACTOME_RND2_GTPASE_CYCLE;REACTOME_SIGNALING_BY_RHO_GTPASES_MIRO_GTPASES_AND_RHOBTB3;REACTOME_FORMATION_OF_THE_CORNIFIED_ENVELOPE;REACTOME_RND3_GTPASE_CYCLE;REACTOME_RHO_GTPASE_CYCLE;REACTOME_DEVELOPMENTAL_BIOLOGY	membrane;plasma membrane;cellular_component;cellular anatomical entity;cell junction;biological_process;cell-cell adhesion;cell adhesion;cellular process;biological adhesion;regulation of GTPase activity;regulation of catalytic activity;positive regulation of hydrolase activity;regulation of hydrolase activity;biological regulation;positive regulation of GTPase activity;positive regulation of mol…	-0.621488	19.7534	-1.27129	0.236451	0.752167	-5.57164	0.290826	20.2096	0.541324	0.604167
A0A0D9SF60_PKP4_K517	A0A0D9SF60_PKP4_K517	A0A0D9SF60	PKP4	PKP4;CTNND2	Plakophilin-4	K	517	SPSIDSIQK(ub)DPR	1	1	TRUE			FALSE			FALSE	1	1	TRUE	1	1	TRUE	1	1	TRUE	1	1	TRUE			FALSE	1	1	TRUE	6		REACTOME_KERATINIZATION;REACTOME_RND1_GTPASE_CYCLE;REACTOME_RND2_GTPASE_CYCLE;REACTOME_SIGNALING_BY_RHO_GTPASES_MIRO_GTPASES_AND_RHOBTB3;REACTOME_FORMATION_OF_THE_CORNIFIED_ENVELOPE;REACTOME_RND3_GTPASE_CYCLE;REACTOME_RHO_GTPASE_CYCLE;REACTOME_DEVELOPMENTAL_BIOLOGY	membrane;plasma membrane;cellular_component;cellular anatomical entity;cell junction;biological_process;cell-cell adhesion;cell adhesion;cellular process;biological adhesion;regulation of GTPase activity;regulation of catalytic activity;positive regulation of hydrolase activity;regulation of hydrolase activity;biological regulation;positive regulation of GTPase activity;positive regulation of mol…	-0.277235	23.7016	-0.877483	0.406669	0.838829	-5.8652		23.8679
A0A0D9SF60_PKP4_K682	A0A0D9SF60_PKP4_K682	A0A0D9SF60	PKP4	PKP4	Plakophilin-4	K	682	IK(ub)FQTSLVLR	1	1	TRUE	2	1	TRUE			FALSE	1	1	TRUE	1	1	TRUE	2	1	TRUE	1	1	TRUE	1	1	TRUE			FALSE	7		REACTOME_KERATINIZATION;REACTOME_RND1_GTPASE_CYCLE;REACTOME_RND2_GTPASE_CYCLE;REACTOME_SIGNALING_BY_RHO_GTPASES_MIRO_GTPASES_AND_RHOBTB3;REACTOME_FORMATION_OF_THE_CORNIFIED_ENVELOPE;REACTOME_RND3_GTPASE_CYCLE;REACTOME_RHO_GTPASE_CYCLE;REACTOME_DEVELOPMENTAL_BIOLOGY	membrane;plasma membrane;cellular_component;cellular anatomical entity;cell junction;biological_process;cell-cell adhesion;cell adhesion;cellular process;biological adhesion;regulation of GTPase activity;regulation of catalytic activity;positive regulation of hydrolase activity;regulation of hydrolase activity;biological regulation;positive regulation of GTPase activity;positive regulation of mol…	0.10948	23.5301	0.256203	0.80448	0.96068	-6.22867	-0.0701655	23.4293	-0.159234	0.879258
A0A0D9SG12_DDX3X_K118	A0A0D9SG12_DDX3X_K118	A0A0D9SG12	DDX3X	DDX3X	RNA helicase	K	118	SGFGK(ub)FER			FALSE			FALSE			FALSE	1	1	TRUE	0	1	FALSE			FALSE			FALSE			FALSE			FALSE	2	Viral carcinogenesis;RIG-I-like receptor signaling pathway;Hepatitis B	WP_NOVEL_INTRACELLULAR_COMPONENTS_OF_RIGILIKE_RECEPTOR_RLR_PATHWAY;WP_HEPATITIS_B_INFECTION;REACTOME_INNATE_IMMUNE_SYSTEM;KEGG_RIG_I_LIKE_RECEPTOR_SIGNALING_PATHWAY;REACTOME_NEUTROPHIL_DEGRANULATION	adenyl ribonucleotide binding;binding;nucleoside phosphate binding;purine nucleotide binding;small molecule binding;purine ribonucleoside triphosphate binding;organic cyclic compound binding;carbohydrate derivative binding;ATP binding;nucleotide binding;heterocyclic compound binding;ribonucleotide binding;adenyl nucleotide binding;molecular_function;anion binding;purine ribonucleotide binding;ion…	3.17567	20.505	5.23903	0.000875624	0.12366	-0.168168	0.967417	19.7185	3.88701	0.00516036
A0A0D9SG12_DDX3X_K418	A0A0D9SG12_DDX3X_K418	A0A0D9SG12	DDX3X	DDX3X	RNA helicase	K	418	VGSTSENITQK(ub)VVWVEESDKR			FALSE			FALSE			FALSE			FALSE			FALSE			FALSE	1	2	TRUE			FALSE			FALSE	1	Viral carcinogenesis;RIG-I-like receptor signaling pathway;Hepatitis B	WP_NOVEL_INTRACELLULAR_COMPONENTS_OF_RIGILIKE_RECEPTOR_RLR_PATHWAY;WP_HEPATITIS_B_INFECTION;REACTOME_INNATE_IMMUNE_SYSTEM;KEGG_RIG_I_LIKE_RECEPTOR_SIGNALING_PATHWAY;REACTOME_NEUTROPHIL_DEGRANULATION	adenyl ribonucleotide binding;binding;nucleoside phosphate binding;purine nucleotide binding;small molecule binding;purine ribonucleoside triphosphate binding;organic cyclic compound binding;carbohydrate derivative binding;ATP binding;nucleotide binding;heterocyclic compound binding;ribonucleotide binding;adenyl nucleotide binding;molecular_function;anion binding;purine ribonucleotide binding;ion…		19.6194						20.0088
A0A0D9SG12_DDX3X_K64	A0A0D9SG12_DDX3X_K64	A0A0D9SG12	DDX3X	DDX3X	RNA helicase	K	64	DSSGWSSSK(ub)DKDAYSSFGSR			FALSE			FALSE			FALSE			FALSE			FALSE			FALSE	1	2	TRUE	1	2	TRUE			FALSE	2	Viral carcinogenesis;RIG-I-like receptor signaling pathway;Hepatitis B	WP_NOVEL_INTRACELLULAR_COMPONENTS_OF_RIGILIKE_RECEPTOR_RLR_PATHWAY;WP_HEPATITIS_B_INFECTION;REACTOME_INNATE_IMMUNE_SYSTEM;KEGG_RIG_I_LIKE_RECEPTOR_SIGNALING_PATHWAY;REACTOME_NEUTROPHIL_DEGRANULATION	adenyl ribonucleotide binding;binding;nucleoside phosphate binding;purine nucleotide binding;small molecule binding;purine ribonucleoside triphosphate binding;organic cyclic compound binding;carbohydrate derivative binding;ATP binding;nucleotide binding;heterocyclic compound binding;ribonucleotide binding;adenyl nucleotide binding;molecular_function;anion binding;purine ribonucleotide binding;ion…	-0.976537	19.9971	-1.4232	0.189418	0.723205	-5.38937	-0.149507	20.4107	-0.219349	0.832297
A0A0D9SG12_DDX3X_K66	A0A0D9SG12_DDX3X_K66	A0A0D9SG12	DDX3X	DDX3X;DDX3Y	RNA helicase	K	66	DK(ub)DAYSSFGSR			FALSE			FALSE			FALSE			FALSE			FALSE			FALSE			FALSE	1	1	TRUE			FALSE	1	Viral carcinogenesis;RIG-I-like receptor signaling pathway;Hepatitis B	WP_NOVEL_INTRACELLULAR_COMPONENTS_OF_RIGILIKE_RECEPTOR_RLR_PATHWAY;WP_HEPATITIS_B_INFECTION;REACTOME_INNATE_IMMUNE_SYSTEM;KEGG_RIG_I_LIKE_RECEPTOR_SIGNALING_PATHWAY;REACTOME_NEUTROPHIL_DEGRANULATION	adenyl ribonucleotide binding;binding;nucleoside phosphate binding;purine nucleotide binding;small molecule binding;purine ribonucleoside triphosphate binding;organic cyclic compound binding;carbohydrate derivative binding;ATP binding;nucleotide binding;heterocyclic compound binding;ribonucleotide binding;adenyl nucleotide binding;molecular_function;anion binding;purine ribonucleotide binding;ion…	-0.296252	19.7086	-0.757077	0.468943	0.863303	-6.07204	0.201423	19.9575	0.487707	0.639853
A0A0D9SG71_UBE2A_K33	A0A0D9SG71_UBE2A_K33	A0A0D9SG71	UBE2A	UBE2A	Ubiquitin-conjugating enzyme E2 A	K	33	LTIEFTEEYPNK(ub)PPTVR	1	1	TRUE	2	1	TRUE	1	1	TRUE	1	1	TRUE	1	1	TRUE	5	1	TRUE	1	1	TRUE	2	1	TRUE	2	1	TRUE	9	Ubiquitin mediated proteolysis	REACTOME_POST_TRANSLATIONAL_PROTEIN_MODIFICATION;KEGG_UBIQUITIN_MEDIATED_PROTEOLYSIS;REACTOME_PROTEIN_UBIQUITINATION;BIOCARTA_PROTEASOME_PATHWAY;REACTOME_SYNTHESIS_OF_ACTIVE_UBIQUITIN_ROLES_OF_E1_AND_E2_ENZYMES;REACTOME_ANTIGEN_PROCESSING_UBIQUITINATION_PROTEASOME_DEGRADATION;REACTOME_ADAPTIVE_IMMUNE_SYSTEM;REACTOME_E3_UBIQUITIN_LIGASES_UBIQUITINATE_TARGET_PROTEINS;REACTOME_CLASS_I_MHC_MEDIATED_A…	adenyl ribonucleotide binding;binding;nucleoside phosphate binding;purine nucleotide binding;small molecule binding;purine ribonucleoside triphosphate binding;organic cyclic compound binding;carbohydrate derivative binding;ATP binding;nucleotide binding;heterocyclic compound binding;ribonucleotide binding;adenyl nucleotide binding;molecular_function;anion binding;purine ribonucleotide binding;ion…	-0.363334	22.6184	-0.426167	0.680301	0.928919	-6.275	-0.317382	22.6414	-0.544108	0.602344
A0A0D9SG79_UBAP1_K203	A0A0D9SG79_UBAP1_K203	A0A0D9SG79	UBAP1	UBAP1	Ubiquitin-associated protein 1 (Fragment)	K	203	TIDEK(ub)EELR	1	1	TRUE	1	1	FALSE	1	1	TRUE	1	1	TRUE	1	1	TRUE	1	1	TRUE	0	1	FALSE			FALSE	1	1	TRUE	8		REACTOME_LATE_ENDOSOMAL_MICROAUTOPHAGY;REACTOME_HIV_LIFE_CYCLE;REACTOME_ENDOSOMAL_SORTING_COMPLEX_REQUIRED_FOR_TRANSPORT_ESCRT;REACTOME_MEMBRANE_TRAFFICKING;REACTOME_HIV_INFECTION;REACTOME_ASSEMBLY_OF_THE_HIV_VIRION;REACTOME_BUDDING_AND_MATURATION_OF_HIV_VIRION;REACTOME_HCMV_LATE_EVENTS;REACTOME_AUTOPHAGY;REACTOME_INFECTIOUS_DISEASE;REACTOME_HCMV_INFECTION;REACTOME_VESICLE_MEDIATED_TRANSPORT	protein-containing complex;ESCRT I complex;membrane protein complex;cellular_component;ESCRT complex;macromolecule metabolic process;biological_process;cellular catabolic process;nitrogen compound metabolic process;protein metabolic process;proteolysis involved in cellular protein catabolic process;ubiquitin-dependent protein catabolic process;cellular process;ubiquitin-dependent protein cataboli…	-0.0108323	22.2114	-0.0233149	0.98199	0.996324	-6.26397	0.372078	22.4412	0.823296	0.43988
A0A0D9SGE8_PHF6_K228	A0A0D9SGE8_PHF6_K228	A0A0D9SGE8	PHF6	PHF6	PHD finger protein 6	K	228	GK(ub)LHIFNAK			FALSE			FALSE			FALSE			FALSE			FALSE			FALSE	1	1	TRUE			FALSE			FALSE	1		WP_ENDODERM_DIFFERENTIATION;WP_MESODERMAL_COMMITMENT_PATHWAY	metal ion binding;cation binding;molecular_function;ion binding;binding;cellular anatomical entity;nucleoplasm;cellular_component;intracellular anatomical structure;organelle;non-membrane-bounded organelle;nucleolus;intracellular organelle;intracellular non-membrane-bounded organelle	0.260278	19.6888	0.761345	0.466518	0.86287	-6.06876	0.65518	19.8863	1.83151	0.107086
A0A0G2JH30_CDKN1C_K267	A0A0G2JH30_CDKN1C_K267	A0A0G2JH30	CDKN1C	CDKN1C	Cyclin-dependent kinase inhibitor 1C	K	267	LSGPLISDFFAK(ub)R	1	1	TRUE	1	1	FALSE	1	1	TRUE			FALSE			FALSE			FALSE	1	1	TRUE	1	1	FALSE			FALSE	3	Cell cycle	KEGG_CELL_CYCLE;WP_PRIMARY_FOCAL_SEGMENTAL_GLOMERULOSCLEROSIS_FSGS;WP_SMALL_CELL_LUNG_CANCER;WP_7Q1123_COPY_NUMBER_VARIATION_SYNDROME;WP_OXIDATIVE_DAMAGE;REACTOME_CYCLIN_D_ASSOCIATED_EVENTS_IN_G1;REACTOME_ABERRANT_REGULATION_OF_MITOTIC_G1_S_TRANSITION_IN_CANCER_DUE_TO_RB1_DEFECTS;HALLMARK_HYPOXIA;WP_GALANIN_RECEPTOR_PATHWAY;HALLMARK_IL2_STAT5_SIGNALING;HALLMARK_UV_RESPONSE_UP;REACTOME_MITOTIC_G1_…	membrane-bounded organelle;intracellular organelle;nucleus;intracellular anatomical structure;cellular_component;organelle;cellular anatomical entity;intracellular membrane-bounded organelle;regulation of cellular process;biological_process;regulation of mitotic cell cycle;regulation of biological process;biological regulation;regulation of cell cycle;molecular function regulator;cyclin-dependent…	-0.442319	20.017	-0.656402	0.528485	0.8831	-6.14477	1.12353	20.8	1.37979	0.207838
A0A0G2JIW1_HSPA1B_K109	A0A0G2JIW1_HSPA1B_K109	A0A0G2JIW1	HSPA1B	HSPA1B;HSPA1A	Heat shock 70 kDa protein 1B	K	109	VQVSYK(ub)GETK			FALSE			FALSE			FALSE			FALSE			FALSE			FALSE	1	1	TRUE			FALSE			FALSE	1	Antigen processing and presentation;Lipid and atherosclerosis;Endocytosis;Spliceosome;Toxoplasmosis;Prion disease;Measles;Estrogen signaling pathway;Protein processing in endoplasmic reticulum;Longevity regulating pathway - multiple species;Legionellosis;MAPK signaling pathway	WP_MAPK_SIGNALING_PATHWAY;KEGG_SPLICEOSOME;REACTOME_REGULATION_OF_HSF1_MEDIATED_HEAT_SHOCK_RESPONSE;REACTOME_HSF1_ACTIVATION;REACTOME_CELLULAR_RESPONSES_TO_EXTERNAL_STIMULI;KEGG_ANTIGEN_PROCESSING_AND_PRESENTATION;KEGG_MAPK_SIGNALING_PATHWAY;WP_PARKINUBIQUITIN_PROTEASOMAL_SYSTEM_PATHWAY;REACTOME_INNATE_IMMUNE_SYSTEM;REACTOME_HSP90_CHAPERONE_CYCLE_FOR_STEROID_HORMONE_RECEPTORS_SHR;KEGG_ENDOCYTOSIS…	adenyl ribonucleotide binding;binding;nucleoside phosphate binding;purine nucleotide binding;small molecule binding;purine ribonucleoside triphosphate binding;organic cyclic compound binding;carbohydrate derivative binding;ATP binding;nucleotide binding;heterocyclic compound binding;ribonucleotide binding;adenyl nucleotide binding;molecular_function;anion binding;purine ribonucleotide binding;ion…	-0.401192	19.8121	-0.595961	0.56633	0.895117	-6.18393	0.44916	20.2373	0.652856	0.533569
A0A0G2JIW1_HSPA1B_K127	A0A0G2JIW1_HSPA1B_K127	A0A0G2JIW1	HSPA1B	HSPA1B;HSPA1A	Heat shock 70 kDa protein 1B	K	127	AFYPEEISSMVLTK(ub)MK;AFYPEEISSMVLTK(ub)MK;AFYPEEISSMVLTK(ub)MK	1	1	FALSE	2	1	FALSE	4	1	TRUE	3	1	TRUE	3	1	TRUE	2	1	TRUE	2	1	FALSE	3	1	TRUE	3	1	TRUE	9	Antigen processing and presentation;Lipid and atherosclerosis;Endocytosis;Spliceosome;Toxoplasmosis;Prion disease;Measles;Estrogen signaling pathway;Protein processing in endoplasmic reticulum;Longevity regulating pathway - multiple species;Legionellosis;MAPK signaling pathway	WP_MAPK_SIGNALING_PATHWAY;KEGG_SPLICEOSOME;REACTOME_REGULATION_OF_HSF1_MEDIATED_HEAT_SHOCK_RESPONSE;REACTOME_HSF1_ACTIVATION;REACTOME_CELLULAR_RESPONSES_TO_EXTERNAL_STIMULI;KEGG_ANTIGEN_PROCESSING_AND_PRESENTATION;KEGG_MAPK_SIGNALING_PATHWAY;WP_PARKINUBIQUITIN_PROTEASOMAL_SYSTEM_PATHWAY;REACTOME_INNATE_IMMUNE_SYSTEM;REACTOME_HSP90_CHAPERONE_CYCLE_FOR_STEROID_HORMONE_RECEPTORS_SHR;KEGG_ENDOCYTOSIS…	adenyl ribonucleotide binding;binding;nucleoside phosphate binding;purine nucleotide binding;small molecule binding;purine ribonucleoside triphosphate binding;organic cyclic compound binding;carbohydrate derivative binding;ATP binding;nucleotide binding;heterocyclic compound binding;ribonucleotide binding;adenyl nucleotide binding;molecular_function;anion binding;purine ribonucleotide binding;ion…	0.513231	24.0669	0.733782	0.482365	0.866924	-6.08964	0.759888	24.1903	1.45909	0.18558
A0A0G2JIW1_HSPA1B_K129	A0A0G2JIW1_HSPA1B_K129	A0A0G2JIW1	HSPA1B	HSPA1B;HSPA1A	Heat shock 70 kDa protein 1B	K	129	AFYPEEISSMVLTKMK(ub)			FALSE	2	1	FALSE	0	1	FALSE	1	1	FALSE			FALSE			FALSE			FALSE			FALSE	2	1	FALSE	4	Antigen processing and presentation;Lipid and atherosclerosis;Endocytosis;Spliceosome;Toxoplasmosis;Prion disease;Measles;Estrogen signaling pathway;Protein processing in endoplasmic reticulum;Longevity regulating pathway - multiple species;Legionellosis;MAPK signaling pathway	WP_MAPK_SIGNALING_PATHWAY;KEGG_SPLICEOSOME;REACTOME_REGULATION_OF_HSF1_MEDIATED_HEAT_SHOCK_RESPONSE;REACTOME_HSF1_ACTIVATION;REACTOME_CELLULAR_RESPONSES_TO_EXTERNAL_STIMULI;KEGG_ANTIGEN_PROCESSING_AND_PRESENTATION;KEGG_MAPK_SIGNALING_PATHWAY;WP_PARKINUBIQUITIN_PROTEASOMAL_SYSTEM_PATHWAY;REACTOME_INNATE_IMMUNE_SYSTEM;REACTOME_HSP90_CHAPERONE_CYCLE_FOR_STEROID_HORMONE_RECEPTORS_SHR;KEGG_ENDOCYTOSIS…	adenyl ribonucleotide binding;binding;nucleoside phosphate binding;purine nucleotide binding;small molecule binding;purine ribonucleoside triphosphate binding;organic cyclic compound binding;carbohydrate derivative binding;ATP binding;nucleotide binding;heterocyclic compound binding;ribonucleotide binding;adenyl nucleotide binding;molecular_function;anion binding;purine ribonucleotide binding;ion…								23.2292
A0A0G2JIW1_HSPA1B_K160	A0A0G2JIW1_HSPA1B_K160	A0A0G2JIW1	HSPA1B	HSPA1B;HSPA1A	Heat shock 70 kDa protein 1B	K	160	QATK(ub)DAGVIAGLNVLR	3	1	TRUE	2	1	TRUE	3	1	TRUE	3	1	TRUE	2	1	TRUE	2	1	FALSE	4	1	TRUE	3	1	FALSE	2	1	TRUE	9	Antigen processing and presentation;Lipid and atherosclerosis;Endocytosis;Spliceosome;Toxoplasmosis;Prion disease;Measles;Estrogen signaling pathway;Protein processing in endoplasmic reticulum;Longevity regulating pathway - multiple species;Legionellosis;MAPK signaling pathway	WP_MAPK_SIGNALING_PATHWAY;KEGG_SPLICEOSOME;REACTOME_REGULATION_OF_HSF1_MEDIATED_HEAT_SHOCK_RESPONSE;REACTOME_HSF1_ACTIVATION;REACTOME_CELLULAR_RESPONSES_TO_EXTERNAL_STIMULI;KEGG_ANTIGEN_PROCESSING_AND_PRESENTATION;KEGG_MAPK_SIGNALING_PATHWAY;WP_PARKINUBIQUITIN_PROTEASOMAL_SYSTEM_PATHWAY;REACTOME_INNATE_IMMUNE_SYSTEM;REACTOME_HSP90_CHAPERONE_CYCLE_FOR_STEROID_HORMONE_RECEPTORS_SHR;KEGG_ENDOCYTOSIS…	adenyl ribonucleotide binding;binding;nucleoside phosphate binding;purine nucleotide binding;small molecule binding;purine ribonucleoside triphosphate binding;organic cyclic compound binding;carbohydrate derivative binding;ATP binding;nucleotide binding;heterocyclic compound binding;ribonucleotide binding;adenyl nucleotide binding;molecular_function;anion binding;purine ribonucleotide binding;ion…	0.406975	23.8981	1.3495	0.211128	0.74153	-5.47945	0.238421	23.8138	0.750888	0.475543
A0A0G2JIW1_HSPA1B_K320	A0A0G2JIW1_HSPA1B_K320	A0A0G2JIW1	HSPA1B	HSPA1B;HSPA1A;HSPA6;HSPA7	Heat shock 70 kDa protein 1B	K	320	STLEPVEK(ub)ALR	1	1	TRUE	1	1	TRUE	1	1	TRUE			FALSE			FALSE	1	1	TRUE	1	1	TRUE	1	1	TRUE			FALSE	6	Antigen processing and presentation;Lipid and atherosclerosis;Endocytosis;Spliceosome;Toxoplasmosis;Prion disease;Measles;Estrogen signaling pathway;Protein processing in endoplasmic reticulum;Longevity regulating pathway - multiple species;Legionellosis;MAPK signaling pathway	WP_MAPK_SIGNALING_PATHWAY;KEGG_SPLICEOSOME;REACTOME_REGULATION_OF_HSF1_MEDIATED_HEAT_SHOCK_RESPONSE;REACTOME_HSF1_ACTIVATION;REACTOME_CELLULAR_RESPONSES_TO_EXTERNAL_STIMULI;KEGG_ANTIGEN_PROCESSING_AND_PRESENTATION;KEGG_MAPK_SIGNALING_PATHWAY;WP_PARKINUBIQUITIN_PROTEASOMAL_SYSTEM_PATHWAY;REACTOME_INNATE_IMMUNE_SYSTEM;REACTOME_HSP90_CHAPERONE_CYCLE_FOR_STEROID_HORMONE_RECEPTORS_SHR;KEGG_ENDOCYTOSIS…	adenyl ribonucleotide binding;binding;nucleoside phosphate binding;purine nucleotide binding;small molecule binding;purine ribonucleoside triphosphate binding;organic cyclic compound binding;carbohydrate derivative binding;ATP binding;nucleotide binding;heterocyclic compound binding;ribonucleotide binding;adenyl nucleotide binding;molecular_function;anion binding;purine ribonucleotide binding;ion…	-1.62717	21.0081	-2.0036	0.0813137	0.62697	-4.51825	0.527377	22.3008	1.33147	0.227415
A0A0G2JIW1_HSPA1B_K329	A0A0G2JIW1_HSPA1B_K329	A0A0G2JIW1	HSPA1B	HSPA1B;HSPA1A	Heat shock 70 kDa protein 1B	K	329	LDK(ub)AQIHDLVLVGGSTR			FALSE			FALSE	0	1	FALSE			FALSE	1	1	TRUE			FALSE			FALSE	1	1	TRUE			FALSE	3	Antigen processing and presentation;Lipid and atherosclerosis;Endocytosis;Spliceosome;Toxoplasmosis;Prion disease;Measles;Estrogen signaling pathway;Protein processing in endoplasmic reticulum;Longevity regulating pathway - multiple species;Legionellosis;MAPK signaling pathway	WP_MAPK_SIGNALING_PATHWAY;KEGG_SPLICEOSOME;REACTOME_REGULATION_OF_HSF1_MEDIATED_HEAT_SHOCK_RESPONSE;REACTOME_HSF1_ACTIVATION;REACTOME_CELLULAR_RESPONSES_TO_EXTERNAL_STIMULI;KEGG_ANTIGEN_PROCESSING_AND_PRESENTATION;KEGG_MAPK_SIGNALING_PATHWAY;WP_PARKINUBIQUITIN_PROTEASOMAL_SYSTEM_PATHWAY;REACTOME_INNATE_IMMUNE_SYSTEM;REACTOME_HSP90_CHAPERONE_CYCLE_FOR_STEROID_HORMONE_RECEPTORS_SHR;KEGG_ENDOCYTOSIS…	adenyl ribonucleotide binding;binding;nucleoside phosphate binding;purine nucleotide binding;small molecule binding;purine ribonucleoside triphosphate binding;organic cyclic compound binding;carbohydrate derivative binding;ATP binding;nucleotide binding;heterocyclic compound binding;ribonucleotide binding;adenyl nucleotide binding;molecular_function;anion binding;purine ribonucleotide binding;ion…	0.122187	19.9634	0.164712	0.872921	0.976177	-6.35761	0.936684	20.3706	1.8125	0.110437
A0A0G2JIW1_HSPA1B_K349	A0A0G2JIW1_HSPA1B_K349	A0A0G2JIW1	HSPA1B	HSPA1B;HSPA1A	Heat shock 70 kDa protein 1B	K	349	VQK(ub)LLQDFFNGR	1	1	TRUE	1	1	TRUE	1	1	TRUE	1	1	TRUE	1	1	TRUE	1	1	TRUE	1	1	TRUE			FALSE	1	1	TRUE	8	Antigen processing and presentation;Lipid and atherosclerosis;Endocytosis;Spliceosome;Toxoplasmosis;Prion disease;Measles;Estrogen signaling pathway;Protein processing in endoplasmic reticulum;Longevity regulating pathway - multiple species;Legionellosis;MAPK signaling pathway	WP_MAPK_SIGNALING_PATHWAY;KEGG_SPLICEOSOME;REACTOME_REGULATION_OF_HSF1_MEDIATED_HEAT_SHOCK_RESPONSE;REACTOME_HSF1_ACTIVATION;REACTOME_CELLULAR_RESPONSES_TO_EXTERNAL_STIMULI;KEGG_ANTIGEN_PROCESSING_AND_PRESENTATION;KEGG_MAPK_SIGNALING_PATHWAY;WP_PARKINUBIQUITIN_PROTEASOMAL_SYSTEM_PATHWAY;REACTOME_INNATE_IMMUNE_SYSTEM;REACTOME_HSP90_CHAPERONE_CYCLE_FOR_STEROID_HORMONE_RECEPTORS_SHR;KEGG_ENDOCYTOSIS…	adenyl ribonucleotide binding;binding;nucleoside phosphate binding;purine nucleotide binding;small molecule binding;purine ribonucleoside triphosphate binding;organic cyclic compound binding;carbohydrate derivative binding;ATP binding;nucleotide binding;heterocyclic compound binding;ribonucleotide binding;adenyl nucleotide binding;molecular_function;anion binding;purine ribonucleotide binding;ion…	-0.132123	22.8701	-0.371116	0.720515	0.939797	-6.18994	-0.652394	22.5579	-1.82059	0.114294
A0A0G2JIW1_HSPA1B_K424	A0A0G2JIW1_HSPA1B_K424	A0A0G2JIW1	HSPA1B	HSPA1B;HSPA1A	Heat shock 70 kDa protein 1B	K	424	NSTIPTK(ub)QTQIFTTYSDNQPGVLIQVYEGER			FALSE			FALSE	1	1	TRUE			FALSE	1	1	TRUE			FALSE			FALSE	1	1	TRUE	1	1	TRUE	4	Antigen processing and presentation;Lipid and atherosclerosis;Endocytosis;Spliceosome;Toxoplasmosis;Prion disease;Measles;Estrogen signaling pathway;Protein processing in endoplasmic reticulum;Longevity regulating pathway - multiple species;Legionellosis;MAPK signaling pathway	WP_MAPK_SIGNALING_PATHWAY;KEGG_SPLICEOSOME;REACTOME_REGULATION_OF_HSF1_MEDIATED_HEAT_SHOCK_RESPONSE;REACTOME_HSF1_ACTIVATION;REACTOME_CELLULAR_RESPONSES_TO_EXTERNAL_STIMULI;KEGG_ANTIGEN_PROCESSING_AND_PRESENTATION;KEGG_MAPK_SIGNALING_PATHWAY;WP_PARKINUBIQUITIN_PROTEASOMAL_SYSTEM_PATHWAY;REACTOME_INNATE_IMMUNE_SYSTEM;REACTOME_HSP90_CHAPERONE_CYCLE_FOR_STEROID_HORMONE_RECEPTORS_SHR;KEGG_ENDOCYTOSIS…	adenyl ribonucleotide binding;binding;nucleoside phosphate binding;purine nucleotide binding;small molecule binding;purine ribonucleoside triphosphate binding;organic cyclic compound binding;carbohydrate derivative binding;ATP binding;nucleotide binding;heterocyclic compound binding;ribonucleotide binding;adenyl nucleotide binding;molecular_function;anion binding;purine ribonucleotide binding;ion…	0.150956	20.4205	0.19579	0.849256	0.969776	-6.35157	-0.138638	20.2757	-0.225972	0.827329
A0A0G2JIW1_HSPA1B_K452	A0A0G2JIW1_HSPA1B_K452	A0A0G2JIW1	HSPA1B	HSPA1B;HSPA1A;HSPA6	Heat shock 70 kDa protein 1B	K	452	AMTK(ub)DNNLLGR	3	1	TRUE	2	1	TRUE	3	1	TRUE	2	1	TRUE	3	1	TRUE	2	1	TRUE	1	1	TRUE	3	1	TRUE	3	1	TRUE	9	Antigen processing and presentation;Lipid and atherosclerosis;Endocytosis;Spliceosome;Toxoplasmosis;Prion disease;Measles;Estrogen signaling pathway;Protein processing in endoplasmic reticulum;Longevity regulating pathway - multiple species;Legionellosis;MAPK signaling pathway	WP_MAPK_SIGNALING_PATHWAY;KEGG_SPLICEOSOME;REACTOME_REGULATION_OF_HSF1_MEDIATED_HEAT_SHOCK_RESPONSE;REACTOME_HSF1_ACTIVATION;REACTOME_CELLULAR_RESPONSES_TO_EXTERNAL_STIMULI;KEGG_ANTIGEN_PROCESSING_AND_PRESENTATION;KEGG_MAPK_SIGNALING_PATHWAY;WP_PARKINUBIQUITIN_PROTEASOMAL_SYSTEM_PATHWAY;REACTOME_INNATE_IMMUNE_SYSTEM;REACTOME_HSP90_CHAPERONE_CYCLE_FOR_STEROID_HORMONE_RECEPTORS_SHR;KEGG_ENDOCYTOSIS…	adenyl ribonucleotide binding;binding;nucleoside phosphate binding;purine nucleotide binding;small molecule binding;purine ribonucleoside triphosphate binding;organic cyclic compound binding;carbohydrate derivative binding;ATP binding;nucleotide binding;heterocyclic compound binding;ribonucleotide binding;adenyl nucleotide binding;molecular_function;anion binding;purine ribonucleotide binding;ion…	-0.158808	24.7288	-0.619396	0.551475	0.887298	-6.16915	0.508813	25.0626	1.8981	0.0963628
A0A0G2JIW1_HSPA1B_K513	A0A0G2JIW1_HSPA1B_K513	A0A0G2JIW1	HSPA1B	HSPA1B;HSPA1A	Heat shock 70 kDa protein 1B	K	513	LSK(ub)EEIER	1	1	TRUE			FALSE	1	1	TRUE			FALSE			FALSE			FALSE			FALSE			FALSE	1	1	TRUE	3	Antigen processing and presentation;Lipid and atherosclerosis;Endocytosis;Spliceosome;Toxoplasmosis;Prion disease;Measles;Estrogen signaling pathway;Protein processing in endoplasmic reticulum;Longevity regulating pathway - multiple species;Legionellosis;MAPK signaling pathway	WP_MAPK_SIGNALING_PATHWAY;KEGG_SPLICEOSOME;REACTOME_REGULATION_OF_HSF1_MEDIATED_HEAT_SHOCK_RESPONSE;REACTOME_HSF1_ACTIVATION;REACTOME_CELLULAR_RESPONSES_TO_EXTERNAL_STIMULI;KEGG_ANTIGEN_PROCESSING_AND_PRESENTATION;KEGG_MAPK_SIGNALING_PATHWAY;WP_PARKINUBIQUITIN_PROTEASOMAL_SYSTEM_PATHWAY;REACTOME_INNATE_IMMUNE_SYSTEM;REACTOME_HSP90_CHAPERONE_CYCLE_FOR_STEROID_HORMONE_RECEPTORS_SHR;KEGG_ENDOCYTOSIS…	adenyl ribonucleotide binding;binding;nucleoside phosphate binding;purine nucleotide binding;small molecule binding;purine ribonucleoside triphosphate binding;organic cyclic compound binding;carbohydrate derivative binding;ATP binding;nucleotide binding;heterocyclic compound binding;ribonucleotide binding;adenyl nucleotide binding;molecular_function;anion binding;purine ribonucleotide binding;ion…		19.7017						24.4844
A0A0G2JIW1_HSPA1B_K525	A0A0G2JIW1_HSPA1B_K525	A0A0G2JIW1	HSPA1B	HSPA1B;HSPA1A	Heat shock 70 kDa protein 1B	K	525	MVQEAEK(ub)YKAEDEVQR;MVQEAEK(ub)YKAEDEVQR;MVQEAEK(ub)YKAEDEVQR	1	2	TRUE	2	2	TRUE	2	2	FALSE	2	2	TRUE	2	2	TRUE	2	2	FALSE	4	2	TRUE	3	2	TRUE	2	2	TRUE	9	Antigen processing and presentation;Lipid and atherosclerosis;Endocytosis;Spliceosome;Toxoplasmosis;Prion disease;Measles;Estrogen signaling pathway;Protein processing in endoplasmic reticulum;Longevity regulating pathway - multiple species;Legionellosis;MAPK signaling pathway	WP_MAPK_SIGNALING_PATHWAY;KEGG_SPLICEOSOME;REACTOME_REGULATION_OF_HSF1_MEDIATED_HEAT_SHOCK_RESPONSE;REACTOME_HSF1_ACTIVATION;REACTOME_CELLULAR_RESPONSES_TO_EXTERNAL_STIMULI;KEGG_ANTIGEN_PROCESSING_AND_PRESENTATION;KEGG_MAPK_SIGNALING_PATHWAY;WP_PARKINUBIQUITIN_PROTEASOMAL_SYSTEM_PATHWAY;REACTOME_INNATE_IMMUNE_SYSTEM;REACTOME_HSP90_CHAPERONE_CYCLE_FOR_STEROID_HORMONE_RECEPTORS_SHR;KEGG_ENDOCYTOSIS…	adenyl ribonucleotide binding;binding;nucleoside phosphate binding;purine nucleotide binding;small molecule binding;purine ribonucleoside triphosphate binding;organic cyclic compound binding;carbohydrate derivative binding;ATP binding;nucleotide binding;heterocyclic compound binding;ribonucleotide binding;adenyl nucleotide binding;molecular_function;anion binding;purine ribonucleotide binding;ion…	-0.0286952	24.0065	-0.0880094	0.931855	0.987471	-6.36809	0.595353	24.3185	1.60829	0.149424
A0A0G2JIW1_HSPA1B_K527	A0A0G2JIW1_HSPA1B_K527	A0A0G2JIW1	HSPA1B	HSPA1B;HSPA1A	Heat shock 70 kDa protein 1B	K	527	YK(ub)AEDEVQR	2	1	TRUE	1	1	TRUE	1	1	TRUE			FALSE	1	1	TRUE	2	1	TRUE	0	1	FALSE	1	1	TRUE	1	1	TRUE	8	Antigen processing and presentation;Lipid and atherosclerosis;Endocytosis;Spliceosome;Toxoplasmosis;Prion disease;Measles;Estrogen signaling pathway;Protein processing in endoplasmic reticulum;Longevity regulating pathway - multiple species;Legionellosis;MAPK signaling pathway	WP_MAPK_SIGNALING_PATHWAY;KEGG_SPLICEOSOME;REACTOME_REGULATION_OF_HSF1_MEDIATED_HEAT_SHOCK_RESPONSE;REACTOME_HSF1_ACTIVATION;REACTOME_CELLULAR_RESPONSES_TO_EXTERNAL_STIMULI;KEGG_ANTIGEN_PROCESSING_AND_PRESENTATION;KEGG_MAPK_SIGNALING_PATHWAY;WP_PARKINUBIQUITIN_PROTEASOMAL_SYSTEM_PATHWAY;REACTOME_INNATE_IMMUNE_SYSTEM;REACTOME_HSP90_CHAPERONE_CYCLE_FOR_STEROID_HORMONE_RECEPTORS_SHR;KEGG_ENDOCYTOSIS…	adenyl ribonucleotide binding;binding;nucleoside phosphate binding;purine nucleotide binding;small molecule binding;purine ribonucleoside triphosphate binding;organic cyclic compound binding;carbohydrate derivative binding;ATP binding;nucleotide binding;heterocyclic compound binding;ribonucleotide binding;adenyl nucleotide binding;molecular_function;anion binding;purine ribonucleotide binding;ion…	-0.149485	20.9517	-0.220823	0.830308	0.964459	-6.34596	1.21376	21.6333	3.53422	0.00841335
A0A0G2JIW1_HSPA1B_K540	A0A0G2JIW1_HSPA1B_K540	A0A0G2JIW1	HSPA1B	HSPA1B;HSPA1A	Heat shock 70 kDa protein 1B	K	540	VSAK(ub)NALESYAFNMK			FALSE			FALSE			FALSE			FALSE			FALSE			FALSE	1	1	TRUE			FALSE			FALSE	1	Antigen processing and presentation;Lipid and atherosclerosis;Endocytosis;Spliceosome;Toxoplasmosis;Prion disease;Measles;Estrogen signaling pathway;Protein processing in endoplasmic reticulum;Longevity regulating pathway - multiple species;Legionellosis;MAPK signaling pathway	WP_MAPK_SIGNALING_PATHWAY;KEGG_SPLICEOSOME;REACTOME_REGULATION_OF_HSF1_MEDIATED_HEAT_SHOCK_RESPONSE;REACTOME_HSF1_ACTIVATION;REACTOME_CELLULAR_RESPONSES_TO_EXTERNAL_STIMULI;KEGG_ANTIGEN_PROCESSING_AND_PRESENTATION;KEGG_MAPK_SIGNALING_PATHWAY;WP_PARKINUBIQUITIN_PROTEASOMAL_SYSTEM_PATHWAY;REACTOME_INNATE_IMMUNE_SYSTEM;REACTOME_HSP90_CHAPERONE_CYCLE_FOR_STEROID_HORMONE_RECEPTORS_SHR;KEGG_ENDOCYTOSIS…	adenyl ribonucleotide binding;binding;nucleoside phosphate binding;purine nucleotide binding;small molecule binding;purine ribonucleoside triphosphate binding;organic cyclic compound binding;carbohydrate derivative binding;ATP binding;nucleotide binding;heterocyclic compound binding;ribonucleotide binding;adenyl nucleotide binding;molecular_function;anion binding;purine ribonucleotide binding;ion…	-0.258195	19.7201	-0.401914	0.697409	0.93368	-6.28565	0.094808	19.8966	0.144239	0.889156
A0A0G2JIW1_HSPA1B_K551	A0A0G2JIW1_HSPA1B_K551	A0A0G2JIW1	HSPA1B	HSPA1B;HSPA1A	Heat shock 70 kDa protein 1B	K	551	NALESYAFNMK(ub)SAVEDEGLK;NALESYAFNMK(ub)SAVEDEGLK;NALESYAFNMK(ub)SAVEDEGLK			FALSE	0	1	FALSE			FALSE	3	1	TRUE	0	1	FALSE	1	1	FALSE	4	1	TRUE	1	1	FALSE	1	1	TRUE	6	Antigen processing and presentation;Lipid and atherosclerosis;Endocytosis;Spliceosome;Toxoplasmosis;Prion disease;Measles;Estrogen signaling pathway;Protein processing in endoplasmic reticulum;Longevity regulating pathway - multiple species;Legionellosis;MAPK signaling pathway	WP_MAPK_SIGNALING_PATHWAY;KEGG_SPLICEOSOME;REACTOME_REGULATION_OF_HSF1_MEDIATED_HEAT_SHOCK_RESPONSE;REACTOME_HSF1_ACTIVATION;REACTOME_CELLULAR_RESPONSES_TO_EXTERNAL_STIMULI;KEGG_ANTIGEN_PROCESSING_AND_PRESENTATION;KEGG_MAPK_SIGNALING_PATHWAY;WP_PARKINUBIQUITIN_PROTEASOMAL_SYSTEM_PATHWAY;REACTOME_INNATE_IMMUNE_SYSTEM;REACTOME_HSP90_CHAPERONE_CYCLE_FOR_STEROID_HORMONE_RECEPTORS_SHR;KEGG_ENDOCYTOSIS…	adenyl ribonucleotide binding;binding;nucleoside phosphate binding;purine nucleotide binding;small molecule binding;purine ribonucleoside triphosphate binding;organic cyclic compound binding;carbohydrate derivative binding;ATP binding;nucleotide binding;heterocyclic compound binding;ribonucleotide binding;adenyl nucleotide binding;molecular_function;anion binding;purine ribonucleotide binding;ion…	-1.42844	21.4469	-1.82596	0.102169	0.645837	-4.85145	-2.00485	21.1587	-2.853	0.02314
A0A0G2JIW1_HSPA1B_K560	A0A0G2JIW1_HSPA1B_K560	A0A0G2JIW1	HSPA1B	HSPA1B;HSPA1A	Heat shock 70 kDa protein 1B	K	560	SAVEDEGLK(ub)GK	1	1	TRUE	1	1	TRUE	1	1	TRUE			FALSE	0	1	FALSE	0	1	FALSE	2	1	TRUE			FALSE	0	1	FALSE	7	Antigen processing and presentation;Lipid and atherosclerosis;Endocytosis;Spliceosome;Toxoplasmosis;Prion disease;Measles;Estrogen signaling pathway;Protein processing in endoplasmic reticulum;Longevity regulating pathway - multiple species;Legionellosis;MAPK signaling pathway	WP_MAPK_SIGNALING_PATHWAY;KEGG_SPLICEOSOME;REACTOME_REGULATION_OF_HSF1_MEDIATED_HEAT_SHOCK_RESPONSE;REACTOME_HSF1_ACTIVATION;REACTOME_CELLULAR_RESPONSES_TO_EXTERNAL_STIMULI;KEGG_ANTIGEN_PROCESSING_AND_PRESENTATION;KEGG_MAPK_SIGNALING_PATHWAY;WP_PARKINUBIQUITIN_PROTEASOMAL_SYSTEM_PATHWAY;REACTOME_INNATE_IMMUNE_SYSTEM;REACTOME_HSP90_CHAPERONE_CYCLE_FOR_STEROID_HORMONE_RECEPTORS_SHR;KEGG_ENDOCYTOSIS…	adenyl ribonucleotide binding;binding;nucleoside phosphate binding;purine nucleotide binding;small molecule binding;purine ribonucleoside triphosphate binding;organic cyclic compound binding;carbohydrate derivative binding;ATP binding;nucleotide binding;heterocyclic compound binding;ribonucleotide binding;adenyl nucleotide binding;molecular_function;anion binding;purine ribonucleotide binding;ion…	-0.591259	19.6871	-1.2551	0.241998	0.756867	-5.59026	0.793486	20.3795	1.82468	0.107644
A0A0G2JIW1_HSPA1B_K57	A0A0G2JIW1_HSPA1B_K57	A0A0G2JIW1	HSPA1B	HSPA1B;HSPA1A	Heat shock 70 kDa protein 1B	K	57	LIGDAAK(ub)NQVALNPQNTVFDAK			FALSE			FALSE			FALSE	2	1	TRUE	1	1	TRUE	1	1	TRUE	1	1	TRUE	2	1	TRUE	2	1	TRUE	6	Antigen processing and presentation;Lipid and atherosclerosis;Endocytosis;Spliceosome;Toxoplasmosis;Prion disease;Measles;Estrogen signaling pathway;Protein processing in endoplasmic reticulum;Longevity regulating pathway - multiple species;Legionellosis;MAPK signaling pathway	WP_MAPK_SIGNALING_PATHWAY;KEGG_SPLICEOSOME;REACTOME_REGULATION_OF_HSF1_MEDIATED_HEAT_SHOCK_RESPONSE;REACTOME_HSF1_ACTIVATION;REACTOME_CELLULAR_RESPONSES_TO_EXTERNAL_STIMULI;KEGG_ANTIGEN_PROCESSING_AND_PRESENTATION;KEGG_MAPK_SIGNALING_PATHWAY;WP_PARKINUBIQUITIN_PROTEASOMAL_SYSTEM_PATHWAY;REACTOME_INNATE_IMMUNE_SYSTEM;REACTOME_HSP90_CHAPERONE_CYCLE_FOR_STEROID_HORMONE_RECEPTORS_SHR;KEGG_ENDOCYTOSIS…	adenyl ribonucleotide binding;binding;nucleoside phosphate binding;purine nucleotide binding;small molecule binding;purine ribonucleoside triphosphate binding;organic cyclic compound binding;carbohydrate derivative binding;ATP binding;nucleotide binding;heterocyclic compound binding;ribonucleotide binding;adenyl nucleotide binding;molecular_function;anion binding;purine ribonucleotide binding;ion…	0.424565	22.1952	1.04675	0.323331	0.803219	-5.8145	-1.77615	21.0948	-5.67319	0.000573916
A0A0G2JJ08_GPANK1_K77	A0A0G2JJ08_GPANK1_K77	A0A0G2JJ08	GPANK1	GPANK1	G patch domain and ankyrin repeat-containing protein 1 (Fragment)	K	77	IMK(ub)APAAEAVAEGASGR			FALSE			FALSE			FALSE			FALSE	1	1	TRUE			FALSE			FALSE			FALSE			FALSE	1				0.728054	19.7609	1.96409	0.0821007	0.628388	-4.65302	0.872704	19.8332	2.6878	0.0292276
A0A0G2JJD3_ABHD16A_K495	A0A0G2JJD3_ABHD16A_K495	A0A0G2JJD3	ABHD16A	ABHD16A	Alpha/beta hydrolase domain-containing protein 16A	K	495	GNDLLLK(ub)LLQHR	1	1	TRUE			FALSE	1	1	TRUE			FALSE			FALSE			FALSE			FALSE			FALSE			FALSE	2		WP_IL18_SIGNALING_PATHWAY	intrinsic component of membrane;integral component of membrane;cellular anatomical entity;cellular_component;carboxylic ester hydrolase activity;molecular_function;catalytic activity;hydrolase activity;lipase activity;hydrolase activity, acting on ester bonds;acylglycerol lipase activity	0.456453	19.6728	1.27323	0.235794	0.751064	-5.5694	1.81373	20.3514	2.82434	0.0241412
A0A0G2JLV0_TAP2_K135	A0A0G2JLV0_TAP2_K135	A0A0G2JLV0	TAP2	TAP2	Antigen peptide transporter 2	K	135	EQDQVNNK(ub)VLMWR			FALSE	1	1	TRUE			FALSE			FALSE			FALSE			FALSE			FALSE			FALSE			FALSE	1	Epstein-Barr virus infection;Antigen processing and presentation;ABC transporters;Herpes simplex virus 1 infection;Primary immunodeficiency;Human immunodeficiency virus 1 infection;Phagosome;Human cytomegalovirus infection	BIOCARTA_MHC_PATHWAY;REACTOME_ANTIGEN_PRESENTATION_FOLDING_ASSEMBLY_AND_PEPTIDE_LOADING_OF_CLASS_I_MHC;KEGG_ANTIGEN_PROCESSING_AND_PRESENTATION;KEGG_ABC_TRANSPORTERS;REACTOME_ANTIGEN_PROCESSING_CROSS_PRESENTATION;REACTOME_ADAPTIVE_IMMUNE_SYSTEM;HALLMARK_ALLOGRAFT_REJECTION;KEGG_PRIMARY_IMMUNODEFICIENCY;REACTOME_CLASS_I_MHC_MEDIATED_ANTIGEN_PROCESSING_PRESENTATION	adenyl ribonucleotide binding;binding;nucleoside phosphate binding;purine nucleotide binding;small molecule binding;purine ribonucleoside triphosphate binding;organic cyclic compound binding;carbohydrate derivative binding;ATP binding;nucleotide binding;heterocyclic compound binding;ribonucleotide binding;adenyl nucleotide binding;molecular_function;anion binding;purine ribonucleotide binding;ion…	0.355644	19.387	1.59516	0.146183	0.694992	-5.16829		19.2092
A0A0G2JLV0_TAP2_K245	A0A0G2JLV0_TAP2_K245	A0A0G2JLV0	TAP2	TAP2	Antigen peptide transporter 2	K	245	QDLGFFQETK(ub)TGELNSR	4	1	TRUE	5	1	FALSE	5	1	TRUE	2	1	FALSE	3	1	TRUE			FALSE	3	1	TRUE	2	1	TRUE	2	1	TRUE	8	Epstein-Barr virus infection;Antigen processing and presentation;ABC transporters;Herpes simplex virus 1 infection;Primary immunodeficiency;Human immunodeficiency virus 1 infection;Phagosome;Human cytomegalovirus infection	BIOCARTA_MHC_PATHWAY;REACTOME_ANTIGEN_PRESENTATION_FOLDING_ASSEMBLY_AND_PEPTIDE_LOADING_OF_CLASS_I_MHC;KEGG_ANTIGEN_PROCESSING_AND_PRESENTATION;KEGG_ABC_TRANSPORTERS;REACTOME_ANTIGEN_PROCESSING_CROSS_PRESENTATION;REACTOME_ADAPTIVE_IMMUNE_SYSTEM;HALLMARK_ALLOGRAFT_REJECTION;KEGG_PRIMARY_IMMUNODEFICIENCY;REACTOME_CLASS_I_MHC_MEDIATED_ANTIGEN_PROCESSING_PRESENTATION	adenyl ribonucleotide binding;binding;nucleoside phosphate binding;purine nucleotide binding;small molecule binding;purine ribonucleoside triphosphate binding;organic cyclic compound binding;carbohydrate derivative binding;ATP binding;nucleotide binding;heterocyclic compound binding;ribonucleotide binding;adenyl nucleotide binding;molecular_function;anion binding;purine ribonucleotide binding;ion…	0.0226114	24.0605	0.070214	0.945806	0.991107	-6.26158	3.03864	25.5708	12.2195	2.99846e-06
A0A0G2JLV0_TAP2_K54	A0A0G2JLV0_TAP2_K54	A0A0G2JLV0	TAP2	TAP2	Antigen peptide transporter 2	K	54	LGGLWGLLK(ub)LR	1	1	TRUE	2	1	TRUE	1	1	TRUE			FALSE			FALSE			FALSE			FALSE			FALSE			FALSE	3	Epstein-Barr virus infection;Antigen processing and presentation;ABC transporters;Herpes simplex virus 1 infection;Primary immunodeficiency;Human immunodeficiency virus 1 infection;Phagosome;Human cytomegalovirus infection	BIOCARTA_MHC_PATHWAY;REACTOME_ANTIGEN_PRESENTATION_FOLDING_ASSEMBLY_AND_PEPTIDE_LOADING_OF_CLASS_I_MHC;KEGG_ANTIGEN_PROCESSING_AND_PRESENTATION;KEGG_ABC_TRANSPORTERS;REACTOME_ANTIGEN_PROCESSING_CROSS_PRESENTATION;REACTOME_ADAPTIVE_IMMUNE_SYSTEM;HALLMARK_ALLOGRAFT_REJECTION;KEGG_PRIMARY_IMMUNODEFICIENCY;REACTOME_CLASS_I_MHC_MEDIATED_ANTIGEN_PROCESSING_PRESENTATION	adenyl ribonucleotide binding;binding;nucleoside phosphate binding;purine nucleotide binding;small molecule binding;purine ribonucleoside triphosphate binding;organic cyclic compound binding;carbohydrate derivative binding;ATP binding;nucleotide binding;heterocyclic compound binding;ribonucleotide binding;adenyl nucleotide binding;molecular_function;anion binding;purine ribonucleotide binding;ion…	0.0115491	19.3725	0.0511533	0.960355	0.993391	-6.37086	4.06878	21.4012	11.5794	4.42177e-06
A0A0G2JLV0_TAP2_K682	A0A0G2JLV0_TAP2_K682	A0A0G2JLV0	TAP2	TAP2	Antigen peptide transporter 2	K	682	AHQILVLQEGKLQK(ub)	1	1	FALSE	1	1	FALSE			FALSE			FALSE			FALSE			FALSE			FALSE			FALSE			FALSE	1	Epstein-Barr virus infection;Antigen processing and presentation;ABC transporters;Herpes simplex virus 1 infection;Primary immunodeficiency;Human immunodeficiency virus 1 infection;Phagosome;Human cytomegalovirus infection	BIOCARTA_MHC_PATHWAY;REACTOME_ANTIGEN_PRESENTATION_FOLDING_ASSEMBLY_AND_PEPTIDE_LOADING_OF_CLASS_I_MHC;KEGG_ANTIGEN_PROCESSING_AND_PRESENTATION;KEGG_ABC_TRANSPORTERS;REACTOME_ANTIGEN_PROCESSING_CROSS_PRESENTATION;REACTOME_ADAPTIVE_IMMUNE_SYSTEM;HALLMARK_ALLOGRAFT_REJECTION;KEGG_PRIMARY_IMMUNODEFICIENCY;REACTOME_CLASS_I_MHC_MEDIATED_ANTIGEN_PROCESSING_PRESENTATION	adenyl ribonucleotide binding;binding;nucleoside phosphate binding;purine nucleotide binding;small molecule binding;purine ribonucleoside triphosphate binding;organic cyclic compound binding;carbohydrate derivative binding;ATP binding;nucleotide binding;heterocyclic compound binding;ribonucleotide binding;adenyl nucleotide binding;molecular_function;anion binding;purine ribonucleotide binding;ion…	0.197475	19.5368	0.75786	0.468497	0.863193	-6.07144	1.02192	19.949	2.68748	0.0293385
A0A0G2JN29_NOMO1_K1211	A0A0G2JN29_NOMO1_K1211	A0A0G2JN29	NOMO1	NOMO1	Nodal modulator 1	K	1211	ALGQAASDNSGPEDAK(ub)R	1	1	FALSE	2	1	FALSE	1	1	TRUE	3	1	FALSE	2	1	TRUE	3	1	TRUE	2	1	TRUE	2	1	TRUE	2	1	TRUE	9			binding;molecular_function;carbohydrate binding	0.100494	23.2523	0.366168	0.722956	0.940696	-6.30026	-0.794957	22.8046	-2.52469	0.0371497
A0A0G2JNL9_NOSTRIN_K50	A0A0G2JNL9_NOSTRIN_K50	A0A0G2JNL9	NOSTRIN	NOSTRIN	Nostrin (Fragment)	K	50	QSMTEK(ub)EKR	0	2	FALSE	1	2	FALSE	0	2	FALSE			FALSE	0	2	FALSE	0	2	FALSE			FALSE	0	2	FALSE	0	2	FALSE	7		REACTOME_NOSTRIN_MEDIATED_ENOS_TRAFFICKING;REACTOME_METABOLISM_OF_NITRIC_OXIDE_NOS3_ACTIVATION_AND_REGULATION		1.31144	25.0355	3.01907	0.0203538	0.468284	-3.08248	0.990949	24.9743	3.76196	0.00794537
A0A0G2JNW7_SLC12A7_K1008	A0A0G2JNW7_SLC12A7_K1008	A0A0G2JNW7	SLC12A7	SLC12A7	Solute carrier family 12 member 7	K	1008	DLFSMK(ub)PDQSNVR	1	1	FALSE			FALSE	1	1	TRUE	3	1	TRUE	2	1	TRUE	2	1	TRUE	1	1	FALSE	2	1	FALSE	2	1	TRUE	7	Collecting duct acid secretion	REACTOME_CATION_COUPLED_CHLORIDE_COTRANSPORTERS;REACTOME_TRANSPORT_OF_INORGANIC_CATIONS_ANIONS_AND_AMINO_ACIDS_OLIGOPEPTIDES;REACTOME_SLC_MEDIATED_TRANSMEMBRANE_TRANSPORT;REACTOME_TRANSPORT_OF_SMALL_MOLECULES	intrinsic component of plasma membrane;cellular_component;integral component of membrane;cellular anatomical entity;intrinsic component of membrane;integral component of plasma membrane;inorganic cation transmembrane transporter activity;potassium ion transmembrane transporter activity;molecular_function;transporter activity;solute:cation symporter activity;potassium:chloride symporter activity;a…	-0.308296	23.2586	-0.995565	0.346253	0.808941	-5.86487	-2.71622	22.0547	-4.36697	0.00286751
A0A0G2JQW1_TRAPPC12_K15	A0A0G2JQW1_TRAPPC12_K15	A0A0G2JQW1	TRAPPC12	CGI-87;TRAPPC12	Trafficking protein particle complex subunit 12 (Fragment)	K	15	FLGEK(ub)AAAK			FALSE			FALSE	1	1	TRUE	0	1	FALSE	1	1	TRUE			FALSE	1	1	TRUE			FALSE	1	1	TRUE	5		REACTOME_VESICLE_MEDIATED_TRANSPORT;REACTOME_RAB_REGULATION_OF_TRAFFICKING;REACTOME_RAB_GEFS_EXCHANGE_GTP_FOR_GDP_ON_RABS;REACTOME_MEMBRANE_TRAFFICKING		-0.292184	20.2646	-0.459596	0.657036	0.920947	-6.25933	-0.108466	20.3564	-0.233435	0.821659
A0A0G2JQX1_TUBGCP5_K788	A0A0G2JQX1_TUBGCP5_K788	A0A0G2JQX1	TUBGCP5	TUBGCP5	Gamma-tubulin complex component	K	788	LSISFENVDTAK(ub)K			FALSE	1	1	TRUE			FALSE			FALSE			FALSE			FALSE			FALSE			FALSE			FALSE	1		REACTOME_RECRUITMENT_OF_NUMA_TO_MITOTIC_CENTROSOMES;REACTOME_CELL_CYCLE;REACTOME_MITOTIC_PROMETAPHASE;HALLMARK_MITOTIC_SPINDLE;REACTOME_M_PHASE;REACTOME_CELL_CYCLE_MITOTIC;REACTOME_MITOTIC_G2_G2_M_PHASES;REACTOME_RECRUITMENT_OF_MITOTIC_CENTROSOME_PROTEINS_AND_COMPLEXES;WP_15Q112_COPY_NUMBER_VARIATION_SYNDROME;WP_PRADERWILLI_AND_ANGELMAN_SYNDROME	cellular anatomical entity;cellular_component;cytoplasm;microtubule organizing center;microtubule;supramolecular complex;supramolecular polymer;supramolecular fiber;polymeric cytoskeletal fiber;spindle pole;cytoskeletal protein binding;binding;tubulin binding;gamma-tubulin binding;molecular_function;protein binding;microtubule cytoskeleton organization;microtubule nucleation;microtubule-based pro…	-0.0158392	19.4121	-0.0645357	0.949997	0.992301	-6.37002	1.36727	20.1036	2.73375	0.0276144
A0A0G2JR44_CEP72_K115	A0A0G2JR44_CEP72_K115	A0A0G2JR44	CEP72	CEP72	Centrosomal protein of 72 kDa (Fragment)	K	115	LNPVVK(ub)VEPDYR			FALSE	1	1	TRUE	1	1	TRUE	1	1	TRUE	1	1	TRUE			FALSE	1	1	TRUE			FALSE			FALSE	5		REACTOME_RECRUITMENT_OF_NUMA_TO_MITOTIC_CENTROSOMES;REACTOME_CELL_CYCLE;HALLMARK_MITOTIC_SPINDLE;REACTOME_AURKA_ACTIVATION_BY_TPX2;REACTOME_M_PHASE;REACTOME_CILIUM_ASSEMBLY;REACTOME_REGULATION_OF_PLK1_ACTIVITY_AT_G2_M_TRANSITION;REACTOME_ANCHORING_OF_THE_BASAL_BODY_TO_THE_PLASMA_MEMBRANE;REACTOME_CELL_CYCLE_MITOTIC;REACTOME_MITOTIC_G2_G2_M_PHASES;REACTOME_RECRUITMENT_OF_MITOTIC_CENTROSOME_PROTEIN…	cellular_component;centrosome;cellular anatomical entity;microtubule organizing center;regulation of biological process;regulation of localization;regulation of cellular localization;biological regulation;regulation of protein localization;regulation of protein localization to centrosome;regulation of cellular process;biological_process;regulation of cellular protein localization	0.125763	20.3591	0.185053	0.857415	0.972206	-6.35378	0.809972	20.7013	1.22553	0.257886
A0A0G2JRX7_PRAME_K141	A0A0G2JRX7_PRAME_K141	A0A0G2JRX7	PRAME	PRAME	Melanoma antigen preferentially-expressed in tumors (Fragment)	K	141	ASLYSFPEPEAAQPMTK(ub)K			FALSE			FALSE			FALSE			FALSE	1	1	FALSE	1	1	FALSE	2	1	FALSE			FALSE	1	1	FALSE	4				0.0435691	22.5416	0.0983729	0.924502	0.987155	-6.17133	-2.3048	21.1369	-6.44854	0.000458065
A0A0J9YXM6_WDR81_K705	A0A0J9YXM6_WDR81_K705	A0A0J9YXM6	WDR81	WDR81	WD repeat-containing protein 81	K	705	NK(ub)AAGADPGEGEEGR			FALSE			FALSE			FALSE			FALSE			FALSE			FALSE			FALSE			FALSE	1	1	TRUE	1		REACTOME_SIGNALING_BY_RHO_GTPASES_MIRO_GTPASES_AND_RHOBTB3;REACTOME_CDC42_GTPASE_CYCLE;REACTOME_RHO_GTPASE_CYCLE		0.497817	19.369	1.64681	0.135046	0.682068	-5.09921	0.63736	19.4388	2.54262	0.0367482
A0A0J9YXM6_WDR81_K743	A0A0J9YXM6_WDR81_K743	A0A0J9YXM6	WDR81	WDR81	WD repeat-containing protein 81	K	743	TGNFLAK(ub)GLGGLLEVPEQPR			FALSE	1	1	TRUE			FALSE			FALSE			FALSE			FALSE			FALSE			FALSE			FALSE	1		REACTOME_SIGNALING_BY_RHO_GTPASES_MIRO_GTPASES_AND_RHOBTB3;REACTOME_CDC42_GTPASE_CYCLE;REACTOME_RHO_GTPASE_CYCLE		0.283424	19.5449	1.13603	0.286168	0.783421	-5.72205	1.11656	19.9615	2.43943	0.0429197
A0A0R4J2F6_IFRD2_K319	A0A0R4J2F6_IFRD2_K319	A0A0R4J2F6	IFRD2	IFRD2	Interferon-related developmental regulator 2	K	319	TLATDSNK(ub)YR	1	1	TRUE			FALSE			FALSE			FALSE			FALSE			FALSE			FALSE			FALSE			FALSE	1				0.56779	19.6514	1.66228	0.131864	0.681371	-5.0783	1.19264	19.9638	3.0846	0.0162954
A0A0S2Z5Z2_MKS1_K364	A0A0S2Z5Z2_MKS1_K364	A0A0S2Z5Z2	MKS1	MKS1	Meckel syndrome type 1 isoform 3	K	364	AFMESSSLQK(ub)R	1	1	TRUE	1	1	TRUE	1	1	TRUE			FALSE			FALSE			FALSE			FALSE			FALSE			FALSE	3		WP_CILIOPATHIES;WP_GENES_RELATED_TO_PRIMARY_CILIUM_DEVELOPMENT_BASED_ON_CRISPR;REACTOME_SIGNALING_BY_HEDGEHOG;REACTOME_CILIUM_ASSEMBLY;REACTOME_HEDGEHOG_OFF_STATE;WP_ECTODERM_DIFFERENTIATION;REACTOME_ANCHORING_OF_THE_BASAL_BODY_TO_THE_PLASMA_MEMBRANE;REACTOME_ORGANELLE_BIOGENESIS_AND_MAINTENANCE;WP_JOUBERT_SYNDROME;WP_CILIARY_LANDSCAPE	cellular anatomical entity;cellular_component;cytoplasm;cell projection organization;cellular component organization or biogenesis;biological_process;cellular process;cellular component organization	0.266976	19.3095	0.998854	0.344744	0.808941	-5.8617	2.88885	20.6205	8.73733	3.25327e-05
A0A0U1RQQ1_CARMIL1_K467	A0A0U1RQQ1_CARMIL1_K467	A0A0U1RQQ1	CARMIL1	LRRC16A	F-actin-uncapping protein LRRC16A (Fragment)	K	467	GK(ub)TLPQQESLEIELAEEKPVK			FALSE			FALSE			FALSE			FALSE			FALSE			FALSE			FALSE			FALSE	2	2	TRUE	1		REACTOME_FACTORS_INVOLVED_IN_MEGAKARYOCYTE_DEVELOPMENT_AND_PLATELET_PRODUCTION;REACTOME_HEMOSTASIS	regulation of cell motility;regulation of biological process;positive regulation of cell motility;regulation of cellular component movement;positive regulation of locomotion;positive regulation of biological process;positive regulation of cellular component movement;positive regulation of cell migration;regulation of localization;biological regulation;positive regulation of cellular process;regul…	-0.348731	19.7052	-0.744591	0.476084	0.865196	-6.08156	0.400639	20.0799	0.741684	0.481114
A0A0U1RQR2_CIZ1_K140	A0A0U1RQR2_CIZ1_K140	A0A0U1RQR2	CIZ1	CIZ1	Cip1-interacting zinc finger protein (Fragment)	K	140	FVEHVK(ub)SQGHK			FALSE			FALSE	1	1	TRUE			FALSE			FALSE			FALSE	1	1	TRUE			FALSE			FALSE	2			membrane-bounded organelle;intracellular organelle;nucleus;intracellular anatomical structure;cellular_component;organelle;cellular anatomical entity;intracellular membrane-bounded organelle;metal ion binding;molecular_function;zinc ion binding;cation binding;ion binding;binding;transition metal ion binding;heterocyclic compound binding;organic cyclic compound binding;nucleic acid binding	-0.259836	19.7066	-0.888798	0.39794	0.834187	-5.96342	-0.0930466	19.79	-0.310396	0.764646
A0A0U1RQR2_CIZ1_K265	A0A0U1RQR2_CIZ1_K265	A0A0U1RQR2	CIZ1	CIZ1	Cip1-interacting zinc finger protein (Fragment)	K	265	SLGHFENLQK(ub)YK	1	1	FALSE	1	1	TRUE	2	1	TRUE	1	1	TRUE	1	1	TRUE	0	1	FALSE	1	1	TRUE	1	1	TRUE			FALSE	8			membrane-bounded organelle;intracellular organelle;nucleus;intracellular anatomical structure;cellular_component;organelle;cellular anatomical entity;intracellular membrane-bounded organelle;metal ion binding;molecular_function;zinc ion binding;cation binding;ion binding;binding;transition metal ion binding;heterocyclic compound binding;organic cyclic compound binding;nucleic acid binding	0.358078	20.8693	0.578443	0.57758	0.898911	-6.19463	1.05349	21.217	2.34479	0.0495068
A0A0U1RQV1_ERVK3-1_K80	A0A0U1RQV1_ERVK3-1_K80	A0A0U1RQV1	ERVK3-1	hCG_2043597	Endogenous retrovirus group K3 member 1 (Fragment)	K	80	TTQEAEK(ub)LLER			FALSE			FALSE			FALSE			FALSE			FALSE	0	1	FALSE	1	1	TRUE			FALSE			FALSE	2				0.43675	19.5458	1.01256	0.338508	0.807989	-5.84836	0.83973	19.7473	1.83701	0.106465
A0A0U1RR32_hCG_2039566_K100	A0A0U1RR32_hCG_2039566_K100	A0A0U1RR32	hCG_2039566	HIST1H2AJ;HIST1H2AH;HIST2H2AA3;HIST1H2AD;HIST1H2AG;H2AFJ;HIST2H2AC	Histone H2A	K	100	LLGK(ub)VTIAQGGVLPNIQAVLLPK	3	1	TRUE	2	1	TRUE	1	1	TRUE			FALSE	1	1	TRUE	2	1	TRUE	1	1	TRUE	3	1	TRUE	1	1	TRUE	8				-0.708828	23.8628	-1.78346	0.113665	0.66067	-4.82322	1.36317	24.8279	4.56552	0.00219817
A0A0U1RR32_hCG_2039566_K100;K119	A0A0U1RR32_hCG_2039566_K100;K119	A0A0U1RR32	hCG_2039566	HIST1H2AJ;HIST1H2AH;HIST2H2AA3;HIST1H2AD;HIST1H2AG;H2AFJ;HIST2H2AC	Histone H2A	K;K	100;119	LLGK(ub)VTIAQGGVLPNIQAVLLPK(ub)K	1	2	FALSE	3	2	FALSE	1	2	FALSE	3	2	FALSE	2	2	FALSE	2	2	FALSE	0	2	FALSE	1	2	FALSE			FALSE	8				-0.245496	21.9294	-0.522649	0.615862	0.909658	-6.11815	0.174871	22.1816	0.418392	0.689127
A0A0U1RR32_hCG_2039566_K119	A0A0U1RR32_hCG_2039566_K119	A0A0U1RR32	hCG_2039566	HIST1H2AJ;HIST1H2AH;HIST2H2AA3;HIST1H2AD;HIST1H2AG;HIST1H2AC;HIST3H2A;HIST1H2AB;HIST1H2AJ;HIST1H2AH;HIST2H2AA3;HIST1H2AD;HIST1H2AG;H2AFJ;HIST2H2AC;HIST1H2AC;HIST3H2A;HIST1H2AB;HIST1H2AJ;HIST1H2AH;HIST2H2AA3;HIST1H2AD;HIST1H2AG;H2AFJ;HIST2H2AC;HIST1H2AC;HIST3H2A;HIST1H2AB	Histone H2A	K	119	VTIAQGGVLPNIQAVLLPK(ub)K;VTIAQGGVLPNIQAVLLPK(ub)KTESHHK;VTIAQGGVLPNIQAVLLPK(ub)K	3	1	FALSE	11	1	FALSE	7	1	FALSE	14	2;1	FALSE	15	2;1	FALSE	17	1	FALSE	9	1	FALSE	13	2;1	FALSE	25	2;1	FALSE	9				0.0546448	33.7859	0.268829	0.794306	0.959398	-6.33332	-4.35661	31.5803	-3.12968	0.0154415
A0A0U1RR32_hCG_2039566_K119;K120	A0A0U1RR32_hCG_2039566_K119;K120	A0A0U1RR32	hCG_2039566	HIST1H2AJ;HIST1H2AH;HIST2H2AA3;HIST1H2AD;HIST1H2AG;HIST1H2AC;HIST3H2A;HIST1H2AB	Histone H2A	K;K	119;120	VTIAQGGVLPNIQAVLLPK(ub)K(ub)TESHHK			FALSE			FALSE			FALSE	1	2	FALSE	2	2	FALSE	1	2	TRUE	3	2	FALSE	2	2	TRUE	2	2	TRUE	6				-0.579875	24.257	-1.0282	0.331499	0.806858	-5.83298	-4.47989	22.3069	-10.9374	7.75056e-06
A0A0U1RR32_hCG_2039566_K119;K126	A0A0U1RR32_hCG_2039566_K119;K126	A0A0U1RR32	hCG_2039566	HIST1H2AJ;HIST1H2AH;HIST2H2AA3;HIST1H2AD;HIST1H2AG;HIST1H2AC;HIST3H2A;HIST1H2AB	Histone H2A	K;K	119;126	VTIAQGGVLPNIQAVLLPK(ub)KTESHHK(ub)			FALSE			FALSE			FALSE	1	2	FALSE			FALSE			FALSE			FALSE			FALSE			FALSE	1					19.346					0.466423	19.5792	1.39495	0.203408
A0A0U1RR32_hCG_2039566_K120	A0A0U1RR32_hCG_2039566_K120	A0A0U1RR32	hCG_2039566	HIST1H2AJ;HIST1H2AH;HIST2H2AA3;HIST1H2AD;HIST1H2AG;HIST1H2AC;HIST3H2A;HIST1H2AB;HIST1H2AJ;HIST1H2AH;HIST2H2AA3;HIST1H2AD;HIST1H2AG;H2AFJ;HIST2H2AC;HIST1H2AC;HIST3H2A;HIST1H2AB;HIST1H2AJ;HIST1H2AH;HIST2H2AA3;HIST1H2AD;HIST1H2AG;H2AFJ;HIST2H2AC;HIST1H2AC;HIST3H2A;HIST1H2AB	Histone H2A	K	120	VTIAQGGVLPNIQAVLLPKK(ub);VTIAQGGVLPNIQAVLLPKK(ub);VTIAQGGVLPNIQAVLLPKK(ub)TESHHK	6	1	FALSE			FALSE	4	1	FALSE	2	1	FALSE	2	1	FALSE	7	2;1	FALSE	3	2;1	FALSE	4	2;1	FALSE	3	1	FALSE	8				1.41441	25.0472	3.77151	0.0046546	0.278589	-1.89069	4.05995	25.964	2.57896	0.0394231
A0A0U1RR32_hCG_2039566_K126	A0A0U1RR32_hCG_2039566_K126	A0A0U1RR32	hCG_2039566	HIST1H2AJ;HIST1H2AH;HIST2H2AA3;HIST1H2AD;HIST1H2AG;HIST1H2AC;HIST3H2A;HIST1H2AB	Histone H2A	K	126	VTIAQGGVLPNIQAVLLPKKTESHHK(ub)			FALSE	2	2	FALSE			FALSE	1	2	FALSE			FALSE	1	2	FALSE	1	2	FALSE	1	2	FALSE			FALSE	5				0.630915	22.5548	0.676203	0.521463	0.881984	-5.93368		22.2393
A0A0U1RR32_hCG_2039566_K96	A0A0U1RR32_hCG_2039566_K96	A0A0U1RR32	hCG_2039566	HIST1H2AJ;HIST1H2AH;HIST2H2AA3;HIST1H2AD;HIST1H2AG;H2AFJ;HIST2H2AC	Histone H2A	K	96	NDEELNK(ub)LLGK	5	1	TRUE	8	1	TRUE	4	1	TRUE	4	1	TRUE	4	1	TRUE	5	1	FALSE	2	1	TRUE	3	1	TRUE	7	1	TRUE	9				0.136817	26.8311	0.627673	0.546283	0.887298	-6.16381	0.82553	27.1755	3.67844	0.00687466
A0A0U1RR32_hCG_2039566_K96;K100	A0A0U1RR32_hCG_2039566_K96;K100	A0A0U1RR32	hCG_2039566	HIST1H2AJ;HIST1H2AH;HIST2H2AA3;HIST1H2AD;HIST1H2AG;H2AFJ;HIST2H2AC	Histone H2A	K;K	96;100	NDEELNK(ub)LLGK(ub)VTIAQGGVLPNIQAVLLPK	2	2	TRUE	1	2	TRUE			FALSE			FALSE			FALSE			FALSE			FALSE			FALSE			FALSE	2				0.332847	19.1442	1.47926	0.174223	0.712797	-5.31889	7.02566	21.788	18.4645	6.6547e-07
A0A0U1RRH6_PHF14_K307	A0A0U1RRH6_PHF14_K307	A0A0U1RRH6	PHF14	PHF14	PHD finger protein 14	K	307	SNEDSLILEK(ub)SQNWSSQK			FALSE			FALSE			FALSE			FALSE	0	1	FALSE			FALSE	1	1	TRUE			FALSE			FALSE	2			membrane-bounded organelle;intracellular organelle;nucleus;intracellular anatomical structure;cellular_component;organelle;cellular anatomical entity;intracellular membrane-bounded organelle;metal ion binding;cation binding;molecular_function;ion binding;binding;negative regulation of cellular macromolecule biosynthetic process;regulation of RNA biosynthetic process;regulation of cellular biosynt…		19.9185						19.9171
A0A0U1RRH6_PHF14_K653	A0A0U1RRH6_PHF14_K653	A0A0U1RRH6	PHF14	PHF14	PHD finger protein 14	K	653	DKLENEQEK(ub)LHVEYNK			FALSE			FALSE			FALSE			FALSE			FALSE			FALSE	1	2	TRUE			FALSE			FALSE	1			membrane-bounded organelle;intracellular organelle;nucleus;intracellular anatomical structure;cellular_component;organelle;cellular anatomical entity;intracellular membrane-bounded organelle;metal ion binding;cation binding;molecular_function;ion binding;binding;negative regulation of cellular macromolecule biosynthetic process;regulation of RNA biosynthetic process;regulation of cellular biosynt…	-0.446785	19.9833	-0.655794	0.528859	0.883145	-6.14518	-0.509283	19.952	-0.792133	0.452886
A0A0U1RRM1_GATAD2B_K30	A0A0U1RRM1_GATAD2B_K30	A0A0U1RRM1	GATAD2B	GATAD2B	Transcriptional repressor p66-beta	K	30	SLDPADERDDVLAK(ub)R			FALSE			FALSE			FALSE			FALSE			FALSE			FALSE			FALSE	2	2	TRUE	2	2	TRUE	2		REACTOME_HDACS_DEACETYLATE_HISTONES;REACTOME_REGULATION_OF_PTEN_GENE_TRANSCRIPTION;PID_HDAC_CLASSI_PATHWAY;REACTOME_INFECTIOUS_DISEASE;REACTOME_POSITIVE_EPIGENETIC_REGULATION_OF_RRNA_EXPRESSION;REACTOME_RNA_POLYMERASE_II_TRANSCRIPTION;REACTOME_ERCC6_CSB_AND_EHMT2_G9A_POSITIVELY_REGULATE_RRNA_EXPRESSION;REACTOME_RNA_POLYMERASE_I_TRANSCRIPTION;REACTOME_POTENTIAL_THERAPEUTICS_FOR_SARS;REACTOME_TRANS…	negative regulation of cellular macromolecule biosynthetic process;regulation of RNA biosynthetic process;regulation of cellular biosynthetic process;regulation of transcription by RNA polymerase II;negative regulation of metabolic process;negative regulation of nucleic acid-templated transcription;negative regulation of cellular metabolic process;regulation of RNA metabolic process;regulation of…	-0.58188	19.7786	-1.49009	0.171415	0.711298	-5.30509	-0.0710354	20.0341	-0.155151	0.880843
A0A0U1RRM1_GATAD2B_K451	A0A0U1RRM1_GATAD2B_K451	A0A0U1RRM1	GATAD2B	GATAD2B	Transcriptional repressor p66-beta	K	451	NAFVK(ub)ALQQEQEIEQR			FALSE			FALSE			FALSE			FALSE			FALSE	1	1	TRUE			FALSE			FALSE	1	1	TRUE	2		REACTOME_HDACS_DEACETYLATE_HISTONES;REACTOME_REGULATION_OF_PTEN_GENE_TRANSCRIPTION;PID_HDAC_CLASSI_PATHWAY;REACTOME_INFECTIOUS_DISEASE;REACTOME_POSITIVE_EPIGENETIC_REGULATION_OF_RRNA_EXPRESSION;REACTOME_RNA_POLYMERASE_II_TRANSCRIPTION;REACTOME_ERCC6_CSB_AND_EHMT2_G9A_POSITIVELY_REGULATE_RRNA_EXPRESSION;REACTOME_RNA_POLYMERASE_I_TRANSCRIPTION;REACTOME_POTENTIAL_THERAPEUTICS_FOR_SARS;REACTOME_TRANS…	negative regulation of cellular macromolecule biosynthetic process;regulation of RNA biosynthetic process;regulation of cellular biosynthetic process;regulation of transcription by RNA polymerase II;negative regulation of metabolic process;negative regulation of nucleic acid-templated transcription;negative regulation of cellular metabolic process;regulation of RNA metabolic process;regulation of…	0.404806	20.0562	0.706469	0.498316	0.872514	-6.10975	0.230056	19.9688	0.470692	0.651399
A0A0U1RRM4_PTBP1_K13	A0A0U1RRM4_PTBP1_K13	A0A0U1RRM4	PTBP1	PTBP1	Polypyrimidine tract-binding protein 1	K	13	MDGIVPDIAVGTK(ub)R;MDGIVPDIAVGTK(ub)R;MDGIVPDIAVGTK(ub)R	2	1	TRUE	3	1	TRUE	3	1	TRUE	6	1	TRUE	4	1	TRUE	3	1	TRUE	5	1	TRUE	6	1	FALSE	4	1	TRUE	9		REACTOME_METABOLISM_OF_RNA;REACTOME_FGFR2_ALTERNATIVE_SPLICING;REACTOME_SIGNALING_BY_RECEPTOR_TYROSINE_KINASES;REACTOME_PROCESSING_OF_CAPPED_INTRON_CONTAINING_PRE_MRNA;REACTOME_SIGNALING_BY_FGFR;REACTOME_MRNA_SPLICING;REACTOME_SIGNALING_BY_FGFR2;WP_MIR124_PREDICTED_INTERACTIONS_WITH_CELL_CYCLE_AND_DIFFERENTIATION;WP_MRNA_PROCESSING	membrane-bounded organelle;intracellular organelle;nucleus;intracellular anatomical structure;cellular_component;organelle;cellular anatomical entity;intracellular membrane-bounded organelle;heterocyclic compound binding;organic cyclic compound binding;binding;RNA binding;molecular_function;nucleic acid binding;macromolecule metabolic process;metabolic process;nucleobase-containing compound metab…	0.255713	24.8032	1.02151	0.334484	0.807989	-5.83958	-0.934631	24.208	-3.57365	0.00795912
A0A0U1RRM4_PTBP1_K134	A0A0U1RRM4_PTBP1_K134	A0A0U1RRM4	PTBP1	PTBP1	Polypyrimidine tract-binding protein 1	K	134	GQPIYIQFSNHK(ub)ELK			FALSE			FALSE			FALSE			FALSE	1	1	FALSE			FALSE			FALSE			FALSE			FALSE	1		REACTOME_METABOLISM_OF_RNA;REACTOME_FGFR2_ALTERNATIVE_SPLICING;REACTOME_SIGNALING_BY_RECEPTOR_TYROSINE_KINASES;REACTOME_PROCESSING_OF_CAPPED_INTRON_CONTAINING_PRE_MRNA;REACTOME_SIGNALING_BY_FGFR;REACTOME_MRNA_SPLICING;REACTOME_SIGNALING_BY_FGFR2;WP_MIR124_PREDICTED_INTERACTIONS_WITH_CELL_CYCLE_AND_DIFFERENTIATION;WP_MRNA_PROCESSING	membrane-bounded organelle;intracellular organelle;nucleus;intracellular anatomical structure;cellular_component;organelle;cellular anatomical entity;intracellular membrane-bounded organelle;heterocyclic compound binding;organic cyclic compound binding;binding;RNA binding;molecular_function;nucleic acid binding;macromolecule metabolic process;metabolic process;nucleobase-containing compound metab…	0.556342	19.9246	0.89146	0.396587	0.833423	-5.96107	0.545204	19.9191	1.67267	0.135111
A0A0U1RRM4_PTBP1_K137	A0A0U1RRM4_PTBP1_K137	A0A0U1RRM4	PTBP1	PTBP1	Polypyrimidine tract-binding protein 1	K	137	GQPIYIQFSNHKELK(ub)			FALSE			FALSE			FALSE			FALSE			FALSE	1	1	FALSE			FALSE	1	1	FALSE			FALSE	2		REACTOME_METABOLISM_OF_RNA;REACTOME_FGFR2_ALTERNATIVE_SPLICING;REACTOME_SIGNALING_BY_RECEPTOR_TYROSINE_KINASES;REACTOME_PROCESSING_OF_CAPPED_INTRON_CONTAINING_PRE_MRNA;REACTOME_SIGNALING_BY_FGFR;REACTOME_MRNA_SPLICING;REACTOME_SIGNALING_BY_FGFR2;WP_MIR124_PREDICTED_INTERACTIONS_WITH_CELL_CYCLE_AND_DIFFERENTIATION;WP_MRNA_PROCESSING	membrane-bounded organelle;intracellular organelle;nucleus;intracellular anatomical structure;cellular_component;organelle;cellular anatomical entity;intracellular membrane-bounded organelle;heterocyclic compound binding;organic cyclic compound binding;binding;RNA binding;molecular_function;nucleic acid binding;macromolecule metabolic process;metabolic process;nucleobase-containing compound metab…	0.444335	20.0534	0.685148	0.511031	0.878346	-6.12494	0.239227	19.9508	0.52796	0.612961
A0A0U1RRM4_PTBP1_K249	A0A0U1RRM4_PTBP1_K249	A0A0U1RRM4	PTBP1	PTBP1	Polypyrimidine tract-binding protein 1	K	249	IITFTK(ub)NNQFQALLQYADPVSAQHAK			FALSE			FALSE			FALSE	1	1	TRUE	1	1	TRUE			FALSE	0	1	FALSE	2	1	TRUE	2	1	TRUE	5		REACTOME_METABOLISM_OF_RNA;REACTOME_FGFR2_ALTERNATIVE_SPLICING;REACTOME_SIGNALING_BY_RECEPTOR_TYROSINE_KINASES;REACTOME_PROCESSING_OF_CAPPED_INTRON_CONTAINING_PRE_MRNA;REACTOME_SIGNALING_BY_FGFR;REACTOME_MRNA_SPLICING;REACTOME_SIGNALING_BY_FGFR2;WP_MIR124_PREDICTED_INTERACTIONS_WITH_CELL_CYCLE_AND_DIFFERENTIATION;WP_MRNA_PROCESSING	membrane-bounded organelle;intracellular organelle;nucleus;intracellular anatomical structure;cellular_component;organelle;cellular anatomical entity;intracellular membrane-bounded organelle;heterocyclic compound binding;organic cyclic compound binding;binding;RNA binding;molecular_function;nucleic acid binding;macromolecule metabolic process;metabolic process;nucleobase-containing compound metab…	-1.38418	21.4264	-1.7681	0.111874	0.657585	-4.93275	-1.86103	21.188	-5.5892	0.000630025
A0A0U1RRM4_PTBP1_K290	A0A0U1RRM4_PTBP1_K290	A0A0U1RRM4	PTBP1	PTBP1;PTBP3	Polypyrimidine tract-binding protein 1	K	290	IDFSK(ub)LTSLNVK			FALSE			FALSE			FALSE	2	1	TRUE	2	1	TRUE	2	1	TRUE	2	1	TRUE	2	1	TRUE	2	1	TRUE	6		REACTOME_METABOLISM_OF_RNA;REACTOME_FGFR2_ALTERNATIVE_SPLICING;REACTOME_SIGNALING_BY_RECEPTOR_TYROSINE_KINASES;REACTOME_PROCESSING_OF_CAPPED_INTRON_CONTAINING_PRE_MRNA;REACTOME_SIGNALING_BY_FGFR;REACTOME_MRNA_SPLICING;REACTOME_SIGNALING_BY_FGFR2;WP_MIR124_PREDICTED_INTERACTIONS_WITH_CELL_CYCLE_AND_DIFFERENTIATION;WP_MRNA_PROCESSING	membrane-bounded organelle;intracellular organelle;nucleus;intracellular anatomical structure;cellular_component;organelle;cellular anatomical entity;intracellular membrane-bounded organelle;heterocyclic compound binding;organic cyclic compound binding;binding;RNA binding;molecular_function;nucleic acid binding;macromolecule metabolic process;metabolic process;nucleobase-containing compound metab…	0.0191479	22.9274	0.0642458	0.950222	0.992301	-6.37004	-2.85255	21.4915	-9.53068	1.77086e-05
A0A0U1RRM4_PTBP1_K467	A0A0U1RRM4_PTBP1_K467	A0A0U1RRM4	PTBP1	PTBP1	Polypyrimidine tract-binding protein 1	K	467	ITLSK(ub)HQNVQLPR			FALSE	0	1	FALSE	0	1	FALSE	1	1	TRUE	1	1	FALSE	1	1	TRUE	1	1	TRUE	1	1	FALSE			FALSE	7		REACTOME_METABOLISM_OF_RNA;REACTOME_FGFR2_ALTERNATIVE_SPLICING;REACTOME_SIGNALING_BY_RECEPTOR_TYROSINE_KINASES;REACTOME_PROCESSING_OF_CAPPED_INTRON_CONTAINING_PRE_MRNA;REACTOME_SIGNALING_BY_FGFR;REACTOME_MRNA_SPLICING;REACTOME_SIGNALING_BY_FGFR2;WP_MIR124_PREDICTED_INTERACTIONS_WITH_CELL_CYCLE_AND_DIFFERENTIATION;WP_MRNA_PROCESSING	membrane-bounded organelle;intracellular organelle;nucleus;intracellular anatomical structure;cellular_component;organelle;cellular anatomical entity;intracellular membrane-bounded organelle;heterocyclic compound binding;organic cyclic compound binding;binding;RNA binding;molecular_function;nucleic acid binding;macromolecule metabolic process;metabolic process;nucleobase-containing compound metab…	0.504136	22.1085	1.09436	0.306722	0.794913	-5.65947	-1.20217	21.0847	-2.47478	0.0456035
A0A0U1RRM4_PTBP1_K485	A0A0U1RRM4_PTBP1_K485	A0A0U1RRM4	PTBP1	PTBP1	Polypyrimidine tract-binding protein 1	K	485	EGQEDQGLTK(ub)DYGNSPLHR			FALSE			FALSE			FALSE			FALSE	1	1	TRUE	1	1	TRUE			FALSE	2	1	TRUE			FALSE	3		REACTOME_METABOLISM_OF_RNA;REACTOME_FGFR2_ALTERNATIVE_SPLICING;REACTOME_SIGNALING_BY_RECEPTOR_TYROSINE_KINASES;REACTOME_PROCESSING_OF_CAPPED_INTRON_CONTAINING_PRE_MRNA;REACTOME_SIGNALING_BY_FGFR;REACTOME_MRNA_SPLICING;REACTOME_SIGNALING_BY_FGFR2;WP_MIR124_PREDICTED_INTERACTIONS_WITH_CELL_CYCLE_AND_DIFFERENTIATION;WP_MRNA_PROCESSING	membrane-bounded organelle;intracellular organelle;nucleus;intracellular anatomical structure;cellular_component;organelle;cellular anatomical entity;intracellular membrane-bounded organelle;heterocyclic compound binding;organic cyclic compound binding;binding;RNA binding;molecular_function;nucleic acid binding;macromolecule metabolic process;metabolic process;nucleobase-containing compound metab…		21.23						20.1296
A0A0U1RRM4_PTBP1_K539	A0A0U1RRM4_PTBP1_K539	A0A0U1RRM4	PTBP1	PTBP1	Polypyrimidine tract-binding protein 1	K	539	VLFSSNGGVVK(ub)GFK			FALSE			FALSE			FALSE	1	1	TRUE	1	1	TRUE			FALSE	1	1	TRUE	1	1	TRUE	1	1	TRUE	5		REACTOME_METABOLISM_OF_RNA;REACTOME_FGFR2_ALTERNATIVE_SPLICING;REACTOME_SIGNALING_BY_RECEPTOR_TYROSINE_KINASES;REACTOME_PROCESSING_OF_CAPPED_INTRON_CONTAINING_PRE_MRNA;REACTOME_SIGNALING_BY_FGFR;REACTOME_MRNA_SPLICING;REACTOME_SIGNALING_BY_FGFR2;WP_MIR124_PREDICTED_INTERACTIONS_WITH_CELL_CYCLE_AND_DIFFERENTIATION;WP_MRNA_PROCESSING	membrane-bounded organelle;intracellular organelle;nucleus;intracellular anatomical structure;cellular_component;organelle;cellular anatomical entity;intracellular membrane-bounded organelle;heterocyclic compound binding;organic cyclic compound binding;binding;RNA binding;molecular_function;nucleic acid binding;macromolecule metabolic process;metabolic process;nucleobase-containing compound metab…	-0.771766	20.8815	-1.40118	0.195692	0.729652	-5.41659	-1.35771	20.5886	-3.26644	0.0124125
A0A140T8Z0_DIAPH1_K35	A0A140T8Z0_DIAPH1_K35	A0A140T8Z0	DIAPH1	DIAPH1	Protein diaphanous homolog 1	K	35	SPDELPSAGGDGGK(ub)SK	1	1	TRUE			FALSE	1	1	TRUE	1	1	TRUE	1	1	TRUE			FALSE	1	1	TRUE	1	1	FALSE	0	1	FALSE	6	Regulation of actin cytoskeleton;AGE-RAGE signaling pathway in diabetic complications;Focal adhesion;Shigellosis	WP_FOCAL_ADHESION;BIOCARTA_MAL_PATHWAY;REACTOME_RHO_GTPASES_ACTIVATE_FORMINS;REACTOME_SIGNALING_BY_RECEPTOR_TYROSINE_KINASES;REACTOME_RHOF_GTPASE_CYCLE;REACTOME_RHOA_GTPASE_CYCLE;REACTOME_SIGNALING_BY_ERBB2;REACTOME_INNATE_IMMUNE_SYSTEM;REACTOME_RHO_GTPASE_CYCLE;REACTOME_RHO_GTPASE_EFFECTORS;PID_ECADHERIN_STABILIZATION_PATHWAY;WP_TYPE_2_PAPILLARY_RENAL_CELL_CARCINOMA;WP_REGULATION_OF_ACTIN_CYTOSK…	binding;small GTPase binding;enzyme binding;GTPase binding;protein binding;molecular_function;cytoskeletal protein binding;actin binding;actin polymerization or depolymerization;protein polymerization;supramolecular fiber organization;cellular process;cellular component organization;actin filament polymerization;protein-containing complex subunit organization;cellular component organization or bi…	1.96074	21.9158	2.23778	0.0617791	0.597721	-4.14659	0.144678	21.0222	0.180916	0.862018
A0A140T8Z0_DIAPH1_K37	A0A140T8Z0_DIAPH1_K37	A0A140T8Z0	DIAPH1	DIAPH1	Protein diaphanous homolog 1	K	37	SPDELPSAGGDGGKSK(ub)			FALSE			FALSE			FALSE			FALSE			FALSE			FALSE			FALSE			FALSE	1	1	FALSE	1	Regulation of actin cytoskeleton;AGE-RAGE signaling pathway in diabetic complications;Focal adhesion;Shigellosis	WP_FOCAL_ADHESION;BIOCARTA_MAL_PATHWAY;REACTOME_RHO_GTPASES_ACTIVATE_FORMINS;REACTOME_SIGNALING_BY_RECEPTOR_TYROSINE_KINASES;REACTOME_RHOF_GTPASE_CYCLE;REACTOME_RHOA_GTPASE_CYCLE;REACTOME_SIGNALING_BY_ERBB2;REACTOME_INNATE_IMMUNE_SYSTEM;REACTOME_RHO_GTPASE_CYCLE;REACTOME_RHO_GTPASE_EFFECTORS;PID_ECADHERIN_STABILIZATION_PATHWAY;WP_TYPE_2_PAPILLARY_RENAL_CELL_CARCINOMA;WP_REGULATION_OF_ACTIN_CYTOSK…	binding;small GTPase binding;enzyme binding;GTPase binding;protein binding;molecular_function;cytoskeletal protein binding;actin binding;actin polymerization or depolymerization;protein polymerization;supramolecular fiber organization;cellular process;cellular component organization;actin filament polymerization;protein-containing complex subunit organization;cellular component organization or bi…		19.5085						20.1946
A0A140T8Z0_DIAPH1_K494	A0A140T8Z0_DIAPH1_K494	A0A140T8Z0	DIAPH1	DIAPH1	Protein diaphanous homolog 1	K	494	HELQVEMK(ub)K	0	1	FALSE	0	1	FALSE			FALSE	1	1	FALSE	1	1	FALSE	1	1	TRUE	2	1	TRUE	1	1	FALSE	2	1	FALSE	7	Regulation of actin cytoskeleton;AGE-RAGE signaling pathway in diabetic complications;Focal adhesion;Shigellosis	WP_FOCAL_ADHESION;BIOCARTA_MAL_PATHWAY;REACTOME_RHO_GTPASES_ACTIVATE_FORMINS;REACTOME_SIGNALING_BY_RECEPTOR_TYROSINE_KINASES;REACTOME_RHOF_GTPASE_CYCLE;REACTOME_RHOA_GTPASE_CYCLE;REACTOME_SIGNALING_BY_ERBB2;REACTOME_INNATE_IMMUNE_SYSTEM;REACTOME_RHO_GTPASE_CYCLE;REACTOME_RHO_GTPASE_EFFECTORS;PID_ECADHERIN_STABILIZATION_PATHWAY;WP_TYPE_2_PAPILLARY_RENAL_CELL_CARCINOMA;WP_REGULATION_OF_ACTIN_CYTOSK…	binding;small GTPase binding;enzyme binding;GTPase binding;protein binding;molecular_function;cytoskeletal protein binding;actin binding;actin polymerization or depolymerization;protein polymerization;supramolecular fiber organization;cellular process;cellular component organization;actin filament polymerization;protein-containing complex subunit organization;cellular component organization or bi…	0.0992149	22.6855	0.156383	0.879738	0.9781	-6.25097	-3.85033	20.3158	-5.11589	0.00179328
[truncated: 12,937 more rows]
[truncated: 44 more columns]

## Sheet: Table S1B Full Proteome data
Supplementary Table S1B: Protein level changes from full proteome analysis in HeLa cells.
[truncated: 5,358 more rows]
