# Supplementary material for: Predicting the structural basis of targeted protein degradation by integrating molecular dynamics simulations with structural mass spectrometry
Source: Nat Commun. 2022 Oct 6;13:5884. doi: 10.1038/s41467-022-33575-4 (PMC9537307; doi:10.1038/s41467-022-33575-4)
Supplement: Supplementary file 6 — Source Data [file 41467_2022_33575_MOESM6_ESM.zip]

Archive with 310 entries (268 files):
- source_data/
- source_data/supp_fig_33/
- source_data/supp_fig_33/tica_vamp_scores.dat
- source_data/supp_fig_34/
- source_data/supp_fig_34/figure_34_vhl_R60_contacts.csv
- source_data/supp_fig_34/.~lock.figure_34_smarca2_BD_E1420_contacts.csv#
- source_data/supp_fig_34/figure_34_smarca2_BD_K1416_contacts.csv
- source_data/supp_fig_34/figure_34_smarca2_BD_E1420_contacts.csv
- source_data/supp_fig_35/
- source_data/supp_fig_35/supp_fig_35.txt
- source_data/supp_fig_3/
- source_data/supp_fig_3/supp_fig_3c.txt
- source_data/supp_fig_3/supp_fig_3b.txt
- source_data/supp_fig_3/supp_fig_3a.txt
- source_data/supp_fig_32/
- source_data/supp_fig_32/hmm_cktest_pred_0_0_2022-08-19.dat
- source_data/supp_fig_32/hmm_cktest_est_1_0_2022-08-19.dat
- source_data/supp_fig_32/hmm_cktest_est_1_1_2022-08-19.dat
- source_data/supp_fig_32/hmm_cktest_pred_0_1_2022-08-19.dat
- source_data/supp_fig_32/hmm_cktest_pred_1_0_2022-08-19.dat
- source_data/supp_fig_32/hmm_cktest_est_0_0_2022-08-19.dat
- source_data/supp_fig_32/hmm_cktest_lag_2022-08-19.dat
- source_data/supp_fig_32/hmm_cktest_est_0_1_2022-08-19.dat
- source_data/supp_fig_32/hmm_cktest_pred_1_1_2022-08-19.dat
- source_data/supp_fig_4/
- source_data/supp_fig_4/Fig_S4_b_min_irmsd_vs_calpha_rmsd.csv
- source_data/supp_fig_4/Fig_S4_a_min_irmsd_vs_protected_residue_sasa.csv
- source_data/fig_5/
- source_data/fig_5/figure_5a_wepy_hdx_data.csv
- source_data/fig_5/figure_5b_docking_hdx_data.csv
- source_data/fig_5/figure_5b_wepy_hdx_data.csv
- source_data/fig_5/figure_5a_docking_hdx_data.csv
- source_data/fig_3/
- source_data/fig_3/figure_3a_wepy_hdx_min_irmsd_run_7.csv
- source_data/fig_3/figure_3a_wepy_hdx_min_irmsd_run_6.csv
- source_data/fig_3/figure_3a_wepy_hdx_min_irmsd_run_4.csv
- source_data/fig_3/figure_3a_wepy_hdx_min_irmsd_run_5.csv
- source_data/fig_3/figure_3a_vanilla_md_min_irmsd_average.csv
- source_data/fig_3/figure_3a_wepy_hdx_min_irmsd_run_1.csv
- source_data/fig_3/figure_3b_free_energy_vs_min_irmsd.csv
- source_data/fig_3/figure_3a_wepy_hdx_min_irmsd_run_2.csv
- source_data/fig_3/figure_3a_wepy_hdx_min_irmsd_run_3.csv
- source_data/fig_3/figure_3a_wepy_hdx_min_irmsd_average.csv
- source_data/fig_3/figure_3c_rate_data.csv
- source_data/all_tables/
- source_data/all_tables/supp_table_1.txt
- source_data/all_tables/supp_table_11.xlsx
- source_data/all_tables/supp_table_9/
- source_data/all_tables/supp_table_9/protac_1_simulated_on_rate.csv
- source_data/all_tables/supp_table_9/protac_2_simulated_on_rate.csv
- source_data/all_tables/supp_table_9/acbi1_simulated_on_rate.csv
- source_data/all_tables/supp_table_9/.~lock.protac_2_simulated_on_rate.csv#
- source_data/all_tables/supp_table_2.xlsx
- source_data/all_tables/supp_table_12.xlsx
- source_data/all_tables/supp_table_13.txt
- source_data/all_tables/supp_table_10.txt
- source_data/all_tables/supp_table_8.txt
- source_data/all_tables/supp_tables_3-7.xlsx
- source_data/all_tables/supp_table_14.xlsx
- source_data/supp_fig_21/
- source_data/supp_fig_21/.DS_Store
- source_data/supp_fig_21/supp_fig_21g/
- source_data/supp_fig_21/supp_fig_21g/hist_norm_linker_end_to_end_distance_acbi1_in_tc_complex.dat
- source_data/supp_fig_21/supp_fig_21g/hist_norm_linker_end_to_end_distance_acbi1_in_solution.dat
- source_data/supp_fig_21/supp_fig_21a/
- source_data/supp_fig_21/supp_fig_21a/hist_norm_linker_end_to_end_distance_protac1_in_tc_complex.dat
- source_data/supp_fig_21/supp_fig_21a/hist_norm_linker_end_to_end_distance_protac1_in_solution.dat
- source_data/supp_fig_21/supp_fig_21d/
- source_data/supp_fig_21/supp_fig_21d/hist_norm_linker_end_to_end_distance_protac2_in_tc_complex.dat
- source_data/supp_fig_21/supp_fig_21d/hist_norm_linker_end_to_end_distance_protac2_in_solution.dat
- source_data/supp_fig_19/
- source_data/supp_fig_19/com_dist_chainA_chainB_0.dat
- source_data/supp_fig_19/.DS_Store
- source_data/supp_fig_19/rg_0.dat
- source_data/supp_fig_19/contacts_chainA_chainB_0.dat
- source_data/supp_fig_19/.ipynb_checkpoints/
- source_data/supp_fig_10/
- source_data/supp_fig_10/6hay_capri.val.stat
- source_data/supp_fig_10/6hay.ca_rmsd.top10.txt
- source_data/supp_fig_10/6hay.ca_rmsd.top100.txt
- source_data/supp_fig_10/6hay.ca_rmsd.top50.txt
- source_data/supp_fig_17/
- source_data/supp_fig_17/hist_energy13.dat
- source_data/supp_fig_17/hist_energy12.dat
- source_data/supp_fig_17/hist_energy10.dat
- source_data/supp_fig_17/hist_energy11.dat
- source_data/supp_fig_17/hist_energy15.dat
- source_data/supp_fig_17/hist_energy14.dat
- source_data/supp_fig_17/hist_energy16.dat
- source_data/supp_fig_17/hist_energy17.dat
- source_data/supp_fig_17/hist_energy9.dat
- source_data/supp_fig_17/hist_energy8.dat
- source_data/supp_fig_17/hist_energy5.dat
- source_data/supp_fig_17/hist_energy4.dat
- source_data/supp_fig_17/hist_energy6.dat
- source_data/supp_fig_17/hist_energy7.dat
- source_data/supp_fig_17/hist_energy3.dat
- source_data/supp_fig_17/hist_energy2.dat
- source_data/supp_fig_17/hist_energy0.dat
- source_data/supp_fig_17/hist_energy1.dat
- source_data/supp_fig_17/hist_energy19.dat
- source_data/supp_fig_17/hist_energy18.dat
- source_data/supp_fig_28/
- source_data/supp_fig_28/msm_cktest_est_2_3_2022-08-19.dat
- source_data/supp_fig_28/msm_cktest_est_3_0_2022-08-19.dat
- source_data/supp_fig_28/msm_cktest_pred_3_2_2022-08-19.dat
- source_data/supp_fig_28/msm_cktest_pred_2_1_2022-08-19.dat
- source_data/supp_fig_28/msm_cktest_est_2_4_2022-08-19.dat
- source_data/supp_fig_28/msm_cktest_pred_2_0_2022-08-19.dat
- source_data/supp_fig_28/msm_cktest_pred_3_3_2022-08-19.dat
- source_data/supp_fig_28/msm_cktest_est_3_1_2022-08-19.dat
- source_data/supp_fig_28/msm_cktest_est_2_2_2022-08-19.dat
- source_data/supp_fig_28/msm_cktest_pred_3_4_2022-08-19.dat
- source_data/supp_fig_28/msm_cktest_est_2_0_2022-08-19.dat
- source_data/supp_fig_28/msm_cktest_est_3_3_2022-08-19.dat
- source_data/supp_fig_28/msm_cktest_est_3_4_2022-08-19.dat
- source_data/supp_fig_28/msm_cktest_pred_3_1_2022-08-19.dat
- source_data/supp_fig_28/msm_cktest_pred_2_2_2022-08-19.dat
- source_data/supp_fig_28/msm_cktest_pred_2_3_2022-08-19.dat
- source_data/supp_fig_28/msm_cktest_pred_3_0_2022-08-19.dat
- source_data/supp_fig_28/msm_cktest_pred_2_4_2022-08-19.dat
- source_data/supp_fig_28/msm_cktest_est_3_2_2022-08-19.dat
- source_data/supp_fig_28/msm_cktest_est_2_1_2022-08-19.dat
- source_data/supp_fig_28/msm_cktest_est_0_4_2022-08-19.dat
- source_data/supp_fig_28/msm_cktest_pred_1_2_2022-08-19.dat
- source_data/supp_fig_28/msm_cktest_pred_0_1_2022-08-19.dat
- source_data/supp_fig_28/msm_cktest_pred_4_0_2022-08-19.dat
- source_data/supp_fig_28/msm_cktest_est_4_2_2022-08-19.dat
- source_data/supp_fig_28/msm_cktest_est_0_3_2022-08-19.dat
- source_data/supp_fig_28/msm_cktest_est_1_0_2022-08-19.dat
- source_data/supp_fig_28/msm_cktest_lag_2022-08-19.dat
- source_data/supp_fig_28/msm_cktest_pred_1_4_2022-08-19.dat
- source_data/supp_fig_28/msm_cktest_est_1_1_2022-08-19.dat
- source_data/supp_fig_28/msm_cktest_est_0_2_2022-08-19.dat
- source_data/supp_fig_28/msm_cktest_est_4_3_2022-08-19.dat
- source_data/supp_fig_28/msm_cktest_pred_2022-08-19.dat
- source_data/supp_fig_28/msm_cktest_pred_4_1_2022-08-19.dat
- source_data/supp_fig_28/msm_cktest_pred_0_0_2022-08-19.dat
- source_data/supp_fig_28/msm_cktest_pred_1_3_2022-08-19.dat
- source_data/supp_fig_28/msm_cktest_est_4_4_2022-08-19.dat
- source_data/supp_fig_28/msm_cktest_est_2022-08-19.dat
- source_data/supp_fig_28/msm_cktest_pred_1_1_2022-08-19.dat
- source_data/supp_fig_28/msm_cktest_pred_4_3_2022-08-19.dat
- source_data/supp_fig_28/msm_cktest_pred_0_2_2022-08-19.dat
- source_data/supp_fig_28/msm_cktest_est_1_4_2022-08-19.dat
- source_data/supp_fig_28/msm_cktest_pred_4_4_2022-08-19.dat
- source_data/supp_fig_28/msm_cktest_est_0_0_2022-08-19.dat
- source_data/supp_fig_28/msm_cktest_est_4_1_2022-08-19.dat
- source_data/supp_fig_28/msm_cktest_est_1_3_2022-08-19.dat
- source_data/supp_fig_28/msm_cktest_est_1_2_2022-08-19.dat
- source_data/supp_fig_28/msm_cktest_est_4_0_2022-08-19.dat
- source_data/supp_fig_28/msm_cktest_est_0_1_2022-08-19.dat
- source_data/supp_fig_28/msm_cktest_pred_0_4_2022-08-19.dat
- source_data/supp_fig_28/msm_cktest_pred_0_3_2022-08-19.dat
- source_data/supp_fig_28/msm_cktest_pred_4_2_2022-08-19.dat
- source_data/supp_fig_28/msm_cktest_pred_1_0_2022-08-19.dat
- source_data/supp_fig_16/
- source_data/supp_fig_16/guinier_fit_plot_data_iso2.dat
- source_data/supp_fig_16/guinier_fit_plot_data_iso1.dat
- source_data/supp_fig_29/
- source_data/supp_fig_29/msm_cktest_pred_0_1_2022-08-19.dat
- source_data/supp_fig_29/msm_cktest_est_1_0_2022-08-19.dat
- source_data/supp_fig_29/msm_cktest_lag_2022-08-19.dat
- source_data/supp_fig_29/msm_cktest_est_1_1_2022-08-19.dat
- source_data/supp_fig_29/msm_cktest_pred_0_0_2022-08-19.dat
- source_data/supp_fig_29/msm_cktest_pred_1_1_2022-08-19.dat
- source_data/supp_fig_29/msm_cktest_est_0_0_2022-08-19.dat
- source_data/supp_fig_29/msm_cktest_est_0_1_2022-08-19.dat
- source_data/supp_fig_29/msm_cktest_pred_1_0_2022-08-19.dat
- source_data/supp_fig_11/
- source_data/supp_fig_11/acbi1.h.cat
- source_data/supp_fig_11/acbi1.r.cat
- source_data/supp_fig_27/
- source_data/supp_fig_27/msm_cktest_pred_0_1_2022-08-19.dat
- source_data/supp_fig_27/msm_cktest_est_1_0_2022-08-19.dat
- source_data/supp_fig_27/msm_cktest_lag_2022-08-19.dat
- source_data/supp_fig_27/msm_cktest_est_1_1_2022-08-19.dat
- source_data/supp_fig_27/msm_cktest_pred_0_0_2022-08-19.dat
- source_data/supp_fig_27/msm_cktest_pred_1_1_2022-08-19.dat
- source_data/supp_fig_27/msm_cktest_est_0_0_2022-08-19.dat
- source_data/supp_fig_27/msm_cktest_est_0_1_2022-08-19.dat
- source_data/supp_fig_27/msm_cktest_pred_1_0_2022-08-19.dat
- source_data/supp_fig_18/
- source_data/supp_fig_18/.DS_Store
- source_data/supp_fig_18/replica_temperature.dat
- source_data/supp_fig_20/
- source_data/supp_fig_20/raw_data_for_hremd_convergence_normalized.csv
- source_data/fig_10/
- source_data/fig_10/fig_10a.txt
- source_data/supp_fig_6/
- source_data/supp_fig_6/stat_woHDX.cat.txt
- source_data/supp_fig_6/stat_wHDX.cat.txt
- source_data/supp_fig_30/
- source_data/supp_fig_30/hmm_cktest_pred_0_0_2022-08-19.dat
- source_data/supp_fig_30/hmm_cktest_est_1_0_2022-08-19.dat
- source_data/supp_fig_30/hmm_cktest_est_1_1_2022-08-19.dat
- source_data/supp_fig_30/hmm_cktest_pred_0_1_2022-08-19.dat
- source_data/supp_fig_30/hmm_cktest_pred_1_0_2022-08-19.dat
- source_data/supp_fig_30/hmm_cktest_est_0_0_2022-08-19.dat
- source_data/supp_fig_30/hmm_cktest_lag_2022-08-19.dat
- source_data/supp_fig_30/hmm_cktest_est_0_1_2022-08-19.dat
- source_data/supp_fig_30/hmm_cktest_pred_1_1_2022-08-19.dat
- source_data/supp_fig_31/
- source_data/supp_fig_31/hmm_cktest_pred_4_1_2022-08-19.dat
- source_data/supp_fig_31/hmm_cktest_pred_0_0_2022-08-19.dat
- source_data/supp_fig_31/hmm_cktest_est_0_4_2022-08-19.dat
- source_data/supp_fig_31/hmm_cktest_pred_1_3_2022-08-19.dat
- source_data/supp_fig_31/hmm_cktest_est_1_0_2022-08-19.dat
- source_data/supp_fig_31/hmm_cktest_pred_1_4_2022-08-19.dat
- source_data/supp_fig_31/hmm_cktest_est_0_3_2022-08-19.dat
- source_data/supp_fig_31/hmm_cktest_est_4_2_2022-08-19.dat
- source_data/supp_fig_31/hmm_cktest_est_4_3_2022-08-19.dat
- source_data/supp_fig_31/hmm_cktest_est_0_2_2022-08-19.dat
- source_data/supp_fig_31/hmm_cktest_est_1_1_2022-08-19.dat
- source_data/supp_fig_31/hmm_cktest_pred_1_2_2022-08-19.dat
- source_data/supp_fig_31/hmm_cktest_pred_0_1_2022-08-19.dat
- source_data/supp_fig_31/hmm_cktest_pred_4_0_2022-08-19.dat
- source_data/supp_fig_31/hmm_cktest_est_4_4_2022-08-19.dat
- source_data/supp_fig_31/hmm_cktest_pred_0_3_2022-08-19.dat
- source_data/supp_fig_31/hmm_cktest_pred_4_2_2022-08-19.dat
- source_data/supp_fig_31/hmm_cktest_est_1_4_2022-08-19.dat
- source_data/supp_fig_31/hmm_cktest_pred_1_0_2022-08-19.dat
- source_data/supp_fig_31/hmm_cktest_est_1_3_2022-08-19.dat
- source_data/supp_fig_31/hmm_cktest_est_4_1_2022-08-19.dat
- source_data/supp_fig_31/hmm_cktest_pred_0_4_2022-08-19.dat
- source_data/supp_fig_31/hmm_cktest_est_0_0_2022-08-19.dat
- source_data/supp_fig_31/hmm_cktest_lag_2022-08-19.dat
- source_data/supp_fig_31/hmm_cktest_est_0_1_2022-08-19.dat
- source_data/supp_fig_31/hmm_cktest_pred_4_4_2022-08-19.dat
- source_data/supp_fig_31/hmm_cktest_est_4_0_2022-08-19.dat
- source_data/supp_fig_31/hmm_cktest_est_1_2_2022-08-19.dat
- source_data/supp_fig_31/hmm_cktest_pred_1_1_2022-08-19.dat
- source_data/supp_fig_31/hmm_cktest_pred_4_3_2022-08-19.dat
- source_data/supp_fig_31/hmm_cktest_pred_0_2_2022-08-19.dat
- source_data/supp_fig_31/hmm_cktest_est_3_0_2022-08-19.dat
- source_data/supp_fig_31/hmm_cktest_pred_3_4_2022-08-19.dat
- source_data/supp_fig_31/hmm_cktest_est_2_3_2022-08-19.dat
- source_data/supp_fig_31/hmm_cktest_pred_2_0_2022-08-19.dat
- source_data/supp_fig_31/hmm_cktest_est_2_4_2022-08-19.dat
- source_data/supp_fig_31/hmm_cktest_pred_3_3_2022-08-19.dat
- source_data/supp_fig_31/hmm_cktest_pred_3_2_2022-08-19.dat
- source_data/supp_fig_31/hmm_cktest_pred_2_1_2022-08-19.dat
- source_data/supp_fig_31/hmm_cktest_est_2_2_2022-08-19.dat
- source_data/supp_fig_31/hmm_cktest_est_3_1_2022-08-19.dat
- source_data/supp_fig_31/hmm_cktest_est_3_3_2022-08-19.dat
- source_data/supp_fig_31/hmm_cktest_pred_2_4_2022-08-19.dat
- source_data/supp_fig_31/hmm_cktest_est_2_0_2022-08-19.dat
- source_data/supp_fig_31/hmm_cktest_pred_2_3_2022-08-19.dat
- source_data/supp_fig_31/hmm_cktest_est_3_4_2022-08-19.dat
- source_data/supp_fig_31/hmm_cktest_pred_3_0_2022-08-19.dat
- source_data/supp_fig_31/hmm_cktest_pred_3_1_2022-08-19.dat
- source_data/supp_fig_31/hmm_cktest_pred_2_2_2022-08-19.dat
- source_data/supp_fig_31/hmm_cktest_est_2_1_2022-08-19.dat
- source_data/supp_fig_31/hmm_cktest_est_3_2_2022-08-19.dat
- source_data/supp_fig_7/
- source_data/supp_fig_7/ca_rmsd_HDX_top10.txt
- source_data/supp_fig_7/ca_rmsd_noHDX_top50.txt
- source_data/supp_fig_7/ca_rmsd_noHDX_top100.txt
- source_data/supp_fig_7/ca_rmsd_HDX_top50.txt
- source_data/supp_fig_7/stat_wHDX.values.txt
- source_data/supp_fig_7/ca_rmsd_HDX_top100.txt
- source_data/supp_fig_7/ca_rmsd_noHDX_top10.txt
- source_data/supp_fig_7/stat_woHDX.values.txt
- source_data/supp_fig_36/
- source_data/supp_fig_36/raw_data_separate_lys_distances_from_Ub.csv
- source_data/supp_fig_9/
- source_data/supp_fig_9/6hay_capri.cat.stat
- source_data/supp_fig_38/
- source_data/supp_fig_38/supp_fig_38.xls
- source_data/fig_6/
- source_data/fig_6/.DS_Store
- source_data/fig_6/fig_6b/
- source_data/fig_6/fig_6b/hist_rg_iso2.dat
- source_data/fig_6/fig_6b/hist_rg_iso1.dat
- source_data/fig_6/fig_6a/
- source_data/fig_6/fig_6a/Experimental_SAXS_Iso1.dat
- source_data/fig_6/fig_6a/Experimental_SAXS_Iso2.dat
- source_data/fig_6/fig_6a/.DS_Store
- source_data/fig_6/fig_6a/Calculated_SAXS_Iso1.dat
- source_data/fig_6/fig_6a/Calculated_SAXS_Iso2.dat
- source_data/fig_9/
- source_data/fig_9/fig_9b_acbi1.txt
- source_data/fig_9/fig_9b_protac2.txt
- source_data/fig_9/fig_9b_protac1.txt
- source_data/fig_9/fig_9a.txt
- source_data/fig_9/fig_9b_ub.txt
- source_data/supp_fig_14/
- source_data/supp_fig_14/sm2-i2.ca_rmsd.job_h.top50.txt
- source_data/supp_fig_14/sm2-iso2_capri.HDX.val.txt
- source_data/supp_fig_14/sm2-i2.ca_rmsd.job_r.top10.txt
- source_data/supp_fig_14/sm2-i2.ca_rmsd.job_h.top100.txt
- source_data/supp_fig_14/sm2-i2.ca_rmsd.job_r.top50.txt
- source_data/supp_fig_14/sm2-i2.ca_rmsd.job_h.top10.txt
- source_data/supp_fig_14/sm2-iso2_capri.noHDX.val.txt
- source_data/supp_fig_14/sm2-i2.ca_rmsd.job_r.top100.txt
- source_data/supp_fig_13/
- source_data/supp_fig_13/sm2-iso2_capri.HDX.cat.txt
- source_data/supp_fig_13/sm2-iso2_capri.noHDX.cat.txt
- source_data/supp_fig_12/
- source_data/supp_fig_12/sm2-i1.ca_rmsd.job_r.top100.txt
[truncated: 10 more entries]
