# Supplementary material for: Predicting the structural basis of targeted protein degradation by integrating molecular dynamics simulations with structural mass spectrometry
Source: Nat Commun. 2022 Oct 6;13:5884. doi: 10.1038/s41467-022-33575-4 (PMC9537307; doi:10.1038/s41467-022-33575-4)
Supplement: Supplementary file 6 — Source Data [file 41467_2022_33575_MOESM6_ESM.zip › source_data/supp_fig_33/tica_vamp_scores.dat]

5.00000	8.74860	8.72919	8.69844	8.71247	8.74309
10.00000	9.11655	9.12999	9.23167	9.06805	9.12075
20.00000	9.68899	9.62325	9.56052	9.66565	9.70023
50.00000	9.71135	9.74497	9.65483	9.75261	9.79131
100.00000	9.79933	9.78156	9.66640	9.80530	9.68076
200.00000	9.69318	9.66157	9.80294	9.79645	9.76374
500.00000	9.67177	9.69255	9.77008	9.72207	9.75673
