# Supplementary material for: Predicting the structural basis of targeted protein degradation by integrating molecular dynamics simulations with structural mass spectrometry
Source: Nat Commun. 2022 Oct 6;13:5884. doi: 10.1038/s41467-022-33575-4 (PMC9537307; doi:10.1038/s41467-022-33575-4)
Supplement: Supplementary file 6 — Source Data [file 41467_2022_33575_MOESM6_ESM.zip › source_data/supp_fig_34/figure_34_smarca2_BD_K1416_contacts.csv]

	PROTAC 1 (%)	PROTAC 2 (%)	ACBI1 (%)
N90	10.34	8.49	31.42
D92	10.63	1.73	40.89
