# Supplementary material for: Predicting the structural basis of targeted protein degradation by integrating molecular dynamics simulations with structural mass spectrometry
Source: Nat Commun. 2022 Oct 6;13:5884. doi: 10.1038/s41467-022-33575-4 (PMC9537307; doi:10.1038/s41467-022-33575-4)
Supplement: Supplementary file 6 — Source Data [file 41467_2022_33575_MOESM6_ESM.zip › source_data/supp_fig_34/figure_34_smarca2_BD_E1420_contacts.csv]

	PROTAC 1 (%)	PROTAC 2 (%)	ACBI1 (%)
R60	4.81	26.26	24.24
N67	48.8	64.79	67.61
R69	75.76	54.42	43.13
F91	15.3	47.04	58.05
