# Supplementary material for: Predicting the structural basis of targeted protein degradation by integrating molecular dynamics simulations with structural mass spectrometry
Source: Nat Commun. 2022 Oct 6;13:5884. doi: 10.1038/s41467-022-33575-4 (PMC9537307; doi:10.1038/s41467-022-33575-4)
Supplement: Supplementary file 6 — Source Data [file 41467_2022_33575_MOESM6_ESM.zip › source_data/supp_fig_35/supp_fig_35.txt]

#distance (A)	PROTAC1	PROTAC2	ACBI1
0.000	nan	nan	nan
0.240	nan	nan	nan
0.480	nan	nan	nan
0.720	nan	nan	nan
0.960	nan	nan	nan
1.200	nan	nan	nan
1.440	nan	nan	nan
1.680	nan	nan	nan
1.920	nan	nan	nan
2.160	0.00000	0.00000	0.00001
2.400	0.00000	0.00000	0.00001
2.640	0.00000	0.00000	0.00002
2.880	0.00000	0.00000	0.00002
3.120	0.00000	0.00001	0.00005
3.360	0.00001	0.00001	0.00005
3.600	0.00001	0.00002	0.00006
3.840	0.00002	0.00002	0.00008
4.080	0.00003	0.00005	0.00010
4.320	0.00004	0.00005	0.00015
4.560	0.00005	0.00007	0.00015
4.800	0.00007	0.00008	0.00019
5.040	0.00009	0.00011	0.00020
5.280	0.00011	0.00013	0.00024
5.520	0.00014	0.00017	0.00027
5.760	0.00015	0.00022	0.00031
6.000	0.00019	0.00026	0.00033
6.240	0.00022	0.00031	0.00040
6.480	0.00026	0.00035	0.00044
6.720	0.00030	0.00038	0.00048
6.960	0.00033	0.00045	0.00054
7.200	0.00034	0.00052	0.00059
7.440	0.00038	0.00060	0.00064
7.680	0.00038	0.00065	0.00070
7.920	0.00039	0.00065	0.00073
8.160	0.00040	0.00069	0.00080
8.400	0.00040	0.00074	0.00085
8.640	0.00041	0.00079	0.00088
8.880	0.00044	0.00082	0.00092
9.120	0.00042	0.00090	0.00092
9.360	0.00042	0.00095	0.00095
9.600	0.00043	0.00096	0.00097
9.840	0.00043	0.00096	0.00102
10.080	0.00048	0.00099	0.00104
10.320	0.00051	0.00108	0.00107
10.560	0.00056	0.00114	0.00105
10.800	0.00061	0.00120	0.00109
11.040	0.00066	0.00126	0.00107
11.280	0.00074	0.00133	0.00113
11.520	0.00084	0.00139	0.00119
11.760	0.00096	0.00144	0.00126
12.000	0.00108	0.00152	0.00135
12.240	0.00119	0.00159	0.00143
12.480	0.00132	0.00168	0.00148
12.720	0.00143	0.00175	0.00155
12.960	0.00155	0.00178	0.00167
13.200	0.00166	0.00176	0.00182
13.440	0.00178	0.00176	0.00196
13.680	0.00180	0.00181	0.00209
13.920	0.00184	0.00184	0.00210
14.160	0.00194	0.00184	0.00216
14.400	0.00201	0.00182	0.00220
14.640	0.00201	0.00183	0.00231
14.880	0.00206	0.00182	0.00236
15.120	0.00212	0.00186	0.00246
15.360	0.00216	0.00197	0.00256
15.600	0.00222	0.00209	0.00256
15.840	0.00224	0.00220	0.00264
16.080	0.00229	0.00233	0.00268
16.320	0.00237	0.00244	0.00278
16.560	0.00231	0.00251	0.00282
16.800	0.00229	0.00269	0.00289
17.040	0.00236	0.00281	0.00294
17.280	0.00236	0.00290	0.00308
17.520	0.00239	0.00291	0.00307
17.760	0.00236	0.00298	0.00311
18.000	0.00232	0.00303	0.00323
18.240	0.00240	0.00311	0.00323
18.480	0.00244	0.00303	0.00326
18.720	0.00245	0.00304	0.00332
18.960	0.00249	0.00303	0.00347
19.200	0.00249	0.00300	0.00352
19.440	0.00246	0.00296	0.00355
19.680	0.00242	0.00291	0.00357
19.920	0.00233	0.00292	0.00372
20.160	0.00240	0.00279	0.00372
20.400	0.00246	0.00281	0.00369
20.640	0.00239	0.00276	0.00373
20.880	0.00241	0.00280	0.00364
21.120	0.00242	0.00284	0.00370
21.360	0.00250	0.00297	0.00358
21.600	0.00259	0.00309	0.00354
21.840	0.00274	0.00316	0.00354
22.080	0.00295	0.00332	0.00358
22.320	0.00311	0.00349	0.00349
22.560	0.00327	0.00366	0.00357
22.800	0.00337	0.00382	0.00357
23.040	0.00356	0.00387	0.00359
23.280	0.00373	0.00401	0.00375
23.520	0.00387	0.00401	0.00374
23.760	0.00396	0.00396	0.00388
24.000	0.00408	0.00386	0.00393
24.240	0.00412	0.00383	0.00395
24.480	0.00410	0.00373	0.00401
24.720	0.00421	0.00361	0.00421
24.960	0.00419	0.00360	0.00417
25.200	0.00419	0.00350	0.00428
25.440	0.00416	0.00348	0.00430
25.680	0.00408	0.00340	0.00439
25.920	0.00402	0.00345	0.00439
26.160	0.00395	0.00358	0.00437
26.400	0.00391	0.00369	0.00444
26.640	0.00383	0.00380	0.00448
26.880	0.00372	0.00393	0.00435
27.120	0.00364	0.00403	0.00421
27.360	0.00351	0.00402	0.00421
27.600	0.00352	0.00412	0.00419
27.840	0.00348	0.00426	0.00425
28.080	0.00338	0.00437	0.00424
28.320	0.00345	0.00438	0.00440
28.560	0.00356	0.00440	0.00458
28.800	0.00358	0.00433	0.00468
29.040	0.00369	0.00447	0.00471
29.280	0.00387	0.00444	0.00487
29.520	0.00394	0.00447	0.00502
29.760	0.00412	0.00456	0.00522
30.000	0.00414	0.00447	0.00534
30.240	0.00416	0.00446	0.00548
30.480	0.00427	0.00445	0.00559
30.720	0.00426	0.00448	0.00563
30.960	0.00428	0.00442	0.00553
31.200	0.00430	0.00455	0.00562
31.440	0.00428	0.00449	0.00565
31.680	0.00426	0.00449	0.00578
31.920	0.00424	0.00450	0.00593
32.160	0.00423	0.00450	0.00597
32.400	0.00433	0.00461	0.00606
32.640	0.00444	0.00460	0.00608
32.880	0.00453	0.00463	0.00612
33.120	0.00453	0.00464	0.00616
33.360	0.00455	0.00473	0.00622
33.600	0.00444	0.00469	0.00614
33.840	0.00451	0.00475	0.00623
34.080	0.00446	0.00483	0.00614
34.320	0.00446	0.00483	0.00608
34.560	0.00447	0.00490	0.00604
34.800	0.00435	0.00488	0.00600
35.040	0.00431	0.00490	0.00596
35.280	0.00433	0.00498	0.00580
35.520	0.00438	0.00508	0.00577
35.760	0.00435	0.00508	0.00585
36.000	0.00446	0.00522	0.00582
36.240	0.00450	0.00527	0.00570
36.480	0.00462	0.00532	0.00567
36.720	0.00472	0.00538	0.00553
36.960	0.00471	0.00531	0.00548
37.200	0.00479	0.00543	0.00539
37.440	0.00491	0.00547	0.00537
37.680	0.00502	0.00541	0.00537
37.920	0.00519	0.00530	0.00531
38.160	0.00527	0.00538	0.00524
38.400	0.00535	0.00528	0.00525
38.640	0.00545	0.00522	0.00533
38.880	0.00557	0.00522	0.00533
39.120	0.00561	0.00530	0.00538
39.360	0.00564	0.00531	0.00544
39.600	0.00567	0.00524	0.00543
39.840	0.00559	0.00520	0.00542
40.080	0.00549	0.00521	0.00546
40.320	0.00535	0.00524	0.00552
40.560	0.00534	0.00515	0.00562
40.800	0.00535	0.00518	0.00561
41.040	0.00525	0.00516	0.00561
41.280	0.00516	0.00515	0.00562
41.520	0.00513	0.00512	0.00556
41.760	0.00505	0.00511	0.00542
42.000	0.00505	0.00511	0.00539
42.240	0.00512	0.00520	0.00539
42.480	0.00513	0.00516	0.00540
42.720	0.00521	0.00511	0.00533
42.960	0.00518	0.00512	0.00524
43.200	0.00509	0.00501	0.00524
43.440	0.00512	0.00501	0.00521
43.680	0.00509	0.00500	0.00520
43.920	0.00506	0.00499	0.00518
44.160	0.00516	0.00502	0.00524
44.400	0.00513	0.00505	0.00527
44.640	0.00505	0.00496	0.00526
44.880	0.00498	0.00498	0.00521
45.120	0.00488	0.00504	0.00519
45.360	0.00484	0.00507	0.00507
45.600	0.00487	0.00515	0.00507
45.840	0.00472	0.00520	0.00510
46.080	0.00471	0.00513	0.00500
46.320	0.00470	0.00506	0.00505
46.560	0.00472	0.00500	0.00492
46.800	0.00480	0.00494	0.00487
47.040	0.00484	0.00492	0.00479
47.280	0.00483	0.00487	0.00470
47.520	0.00478	0.00483	0.00459
47.760	0.00484	0.00476	0.00447
48.000	0.00487	0.00470	0.00431
48.240	0.00494	0.00463	0.00417
48.480	0.00487	0.00462	0.00404
48.720	0.00491	0.00465	0.00390
48.960	0.00482	0.00456	0.00388
49.200	0.00479	0.00450	0.00378
49.440	0.00475	0.00442	0.00370
49.680	0.00477	0.00447	0.00365
49.920	0.00481	0.00446	0.00362
50.160	0.00477	0.00444	0.00367
50.400	0.00471	0.00446	0.00369
50.640	0.00477	0.00442	0.00360
50.880	0.00472	0.00440	0.00366
51.120	0.00463	0.00425	0.00370
51.360	0.00461	0.00428	0.00368
51.600	0.00449	0.00427	0.00368
51.840	0.00438	0.00425	0.00363
52.080	0.00439	0.00422	0.00364
52.320	0.00435	0.00409	0.00365
52.560	0.00435	0.00402	0.00362
52.800	0.00428	0.00392	0.00357
53.040	0.00420	0.00388	0.00362
53.280	0.00421	0.00389	0.00358
53.520	0.00417	0.00392	0.00353
53.760	0.00412	0.00383	0.00344
54.000	0.00410	0.00374	0.00341
54.240	0.00416	0.00378	0.00342
54.480	0.00411	0.00369	0.00336
54.720	0.00410	0.00373	0.00335
54.960	0.00395	0.00370	0.00331
55.200	0.00393	0.00369	0.00326
55.440	0.00392	0.00362	0.00322
55.680	0.00390	0.00357	0.00318
55.920	0.00387	0.00359	0.00321
56.160	0.00383	0.00362	0.00324
56.400	0.00387	0.00364	0.00326
56.640	0.00378	0.00356	0.00322
56.880	0.00365	0.00346	0.00315
57.120	0.00355	0.00346	0.00306
57.360	0.00360	0.00343	0.00306
57.600	0.00357	0.00333	0.00305
57.840	0.00354	0.00334	0.00298
58.080	0.00349	0.00323	0.00291
58.320	0.00353	0.00308	0.00282
58.560	0.00350	0.00299	0.00279
58.800	0.00338	0.00293	0.00270
59.040	0.00337	0.00291	0.00269
59.280	0.00335	0.00292	0.00272
59.520	0.00334	0.00278	0.00275
59.760	0.00332	0.00275	0.00269
60.000	0.00327	0.00279	0.00266
60.240	0.00325	0.00273	0.00269
60.480	0.00314	0.00277	0.00273
60.720	0.00306	0.00280	0.00270
60.960	0.00300	0.00275	0.00269
61.200	0.00300	0.00277	0.00270
61.440	0.00296	0.00278	0.00263
61.680	0.00299	0.00274	0.00265
61.920	0.00292	0.00272	0.00262
62.160	0.00286	0.00272	0.00265
62.400	0.00286	0.00268	0.00266
62.640	0.00274	0.00264	0.00265
62.880	0.00279	0.00264	0.00259
63.120	0.00275	0.00261	0.00258
63.360	0.00270	0.00264	0.00259
63.600	0.00269	0.00263	0.00253
63.840	0.00268	0.00261	0.00248
64.080	0.00262	0.00264	0.00243
64.320	0.00265	0.00264	0.00241
64.560	0.00260	0.00259	0.00231
64.800	0.00255	0.00258	0.00228
65.040	0.00254	0.00266	0.00223
65.280	0.00246	0.00256	0.00223
65.520	0.00244	0.00256	0.00216
65.760	0.00243	0.00253	0.00210
66.000	0.00238	0.00241	0.00211
66.240	0.00237	0.00229	0.00213
66.480	0.00234	0.00219	0.00215
66.720	0.00236	0.00215	0.00205
66.960	0.00235	0.00211	0.00209
67.200	0.00232	0.00205	0.00209
67.440	0.00227	0.00194	0.00209
67.680	0.00228	0.00192	0.00202
67.920	0.00222	0.00185	0.00206
68.160	0.00220	0.00184	0.00202
68.400	0.00222	0.00186	0.00195
68.640	0.00213	0.00192	0.00190
68.880	0.00208	0.00199	0.00187
69.120	0.00200	0.00195	0.00187
69.360	0.00196	0.00192	0.00185
69.600	0.00198	0.00192	0.00177
69.840	0.00198	0.00189	0.00166
70.080	0.00194	0.00191	0.00165
70.320	0.00195	0.00191	0.00156
70.560	0.00192	0.00191	0.00153
70.800	0.00182	0.00188	0.00153
71.040	0.00185	0.00182	0.00148
71.280	0.00185	0.00173	0.00138
71.520	0.00183	0.00177	0.00133
71.760	0.00184	0.00179	0.00135
72.000	0.00179	0.00184	0.00130
72.240	0.00178	0.00184	0.00127
72.480	0.00178	0.00179	0.00120
72.720	0.00176	0.00179	0.00115
72.960	0.00176	0.00176	0.00114
73.200	0.00180	0.00176	0.00112
73.440	0.00182	0.00174	0.00111
73.680	0.00181	0.00172	0.00112
73.920	0.00178	0.00173	0.00113
74.160	0.00173	0.00172	0.00097
74.400	0.00176	0.00165	0.00097
74.640	0.00175	0.00160	0.00096
74.880	0.00178	0.00157	0.00096
75.120	0.00179	0.00154	0.00093
75.360	0.00176	0.00145	0.00090
75.600	0.00172	0.00140	0.00086
75.840	0.00164	0.00134	0.00083
76.080	0.00164	0.00133	0.00074
76.320	0.00164	0.00126	0.00069
76.560	0.00161	0.00122	0.00068
76.800	0.00158	0.00116	0.00065
77.040	0.00155	0.00113	0.00062
77.280	0.00149	0.00107	0.00058
77.520	0.00148	0.00104	0.00057
77.760	0.00143	0.00104	0.00052
78.000	0.00138	0.00102	0.00048
78.240	0.00133	0.00102	0.00043
78.480	0.00132	0.00099	0.00045
78.720	0.00127	0.00098	0.00042
78.960	0.00125	0.00094	0.00040
79.200	0.00119	0.00092	0.00036
79.440	0.00114	0.00092	0.00034
79.680	0.00110	0.00090	0.00033
79.920	0.00105	0.00087	0.00031
80.160	0.00102	0.00087	0.00030
80.400	0.00099	0.00084	0.00028
80.640	0.00102	0.00084	0.00028
80.880	0.00097	0.00081	0.00026
81.120	0.00096	0.00075	0.00025
81.360	0.00096	0.00073	0.00022
81.600	0.00094	0.00073	0.00020
81.840	0.00093	0.00071	0.00018
82.080	0.00092	0.00071	0.00017
82.320	0.00090	0.00069	0.00015
82.560	0.00088	0.00064	0.00014
82.800	0.00087	0.00064	0.00013
83.040	0.00084	0.00060	0.00012
83.280	0.00081	0.00056	0.00009
83.520	0.00076	0.00054	0.00007
83.760	0.00072	0.00052	0.00007
84.000	0.00071	0.00047	0.00007
84.240	0.00071	0.00044	0.00006
84.480	0.00069	0.00041	0.00006
84.720	0.00068	0.00038	0.00006
84.960	0.00069	0.00035	0.00004
85.200	0.00064	0.00034	0.00004
85.440	0.00061	0.00031	0.00004
85.680	0.00059	0.00031	0.00004
85.920	0.00059	0.00029	0.00004
86.160	0.00055	0.00028	0.00004
86.400	0.00051	0.00026	0.00004
86.640	0.00047	0.00023	0.00003
86.880	0.00043	0.00021	0.00002
87.120	0.00041	0.00022	0.00002
87.360	0.00038	0.00021	0.00002
87.600	0.00035	0.00017	0.00002
87.840	0.00033	0.00015	0.00001
88.080	0.00033	0.00013	0.00001
88.320	0.00028	0.00013	0.00001
88.560	0.00028	0.00011	0.00001
88.800	0.00025	0.00011	0.00000
89.040	0.00021	0.00010	0.00001
89.280	0.00020	0.00011	0.00001
89.520	0.00016	0.00008	0.00001
89.760	0.00016	0.00008	0.00001
90.000	0.00015	0.00008	0.00001
90.240	0.00015	0.00009	0.00001
90.480	0.00012	0.00008	0.00001
90.720	0.00013	0.00007	0.00001
90.960	0.00011	0.00007	0.00001
91.200	0.00013	0.00006	0.00001
91.440	0.00012	0.00006	0.00000
91.680	0.00011	0.00005	0.00000
91.920	0.00011	0.00004	0.00000
92.160	0.00010	0.00003	0.00000
92.400	0.00009	0.00002	0.00000
92.640	0.00007	0.00002	0.00000
92.880	0.00006	0.00002	0.00000
93.120	0.00006	0.00002	0.00000
93.360	0.00005	0.00002	0.00000
93.600	0.00003	0.00001	0.00000
93.840	0.00003	0.00001	0.00000
94.080	0.00003	0.00001	0.00000
94.320	0.00002	0.00001	0.00000
94.560	0.00002	0.00001	0.00000
94.800	0.00002	0.00001	0.00000
95.040	0.00002	0.00000	0.00000
95.280	0.00002	0.00000	0.00000
95.520	0.00002	0.00000	0.00000
95.760	0.00002	0.00000	0.00000
96.000	0.00002	0.00000	0.00000
96.240	0.00002	0.00000	0.00000
96.480	0.00002	0.00000	0.00000
96.720	0.00002	0.00000	0.00000
96.960	0.00001	0.00000	0.00000
97.200	0.00001	0.00000	0.00000
97.440	0.00001	0.00000	0.00000
97.680	0.00001	0.00000	0.00000
97.920	0.00000	0.00000	0.00000
98.160	0.00000	0.00000	0.00000
98.400	0.00000	0.00000	0.00000
98.640	0.00000	0.00000	0.00000
98.880	0.00000	0.00000	0.00000
99.120	0.00000	0.00000	0.00000
99.360	0.00000	0.00000	0.00000
99.600	0.00000	0.00000	0.00000
99.840	0.00000	0.00000	0.00000
100.080	0.00000	0.00000	0.00000
100.320	0.00000	0.00000	0.00000
100.560	0.00000	0.00000	0.00000
100.800	0.00000	0.00000	0.00000
101.040	0.00000	0.00000	0.00000
101.280	0.00000	0.00000	0.00000
101.520	0.00000	0.00000	0.00000
101.760	0.00000	0.00000	0.00000
102.000	0.00000	0.00000	0.00000
102.240	0.00000	0.00000	0.00000
102.480	0.00000	0.00000	0.00000
102.720	0.00000	0.00000	0.00000
102.960	0.00000	0.00000	0.00000
103.200	0.00000	0.00000	0.00000
103.440	0.00000	0.00000	0.00000
103.680	0.00000	0.00000	0.00000
103.920	0.00000	0.00000	0.00000
104.160	0.00000	0.00000	0.00000
104.400	0.00000	0.00000	0.00000
104.640	0.00000	0.00000	0.00000
104.880	0.00000	0.00000	0.00000
105.120	0.00000	0.00000	0.00000
105.360	0.00000	0.00000	0.00000
105.600	0.00000	0.00000	0.00000
105.840	0.00000	0.00000	0.00000
106.080	0.00000	0.00000	0.00000
106.320	0.00000	0.00000	0.00000
106.560	0.00000	0.00000	0.00000
106.800	0.00000	0.00000	0.00000
107.040	0.00000	0.00000	0.00000
107.280	0.00000	0.00000	0.00000
107.520	0.00000	0.00000	0.00000
107.760	0.00000	0.00000	0.00000
108.000	0.00000	0.00000	0.00000
108.240	0.00000	0.00000	0.00000
108.480	0.00000	0.00000	0.00000
108.720	0.00000	0.00000	0.00000
108.960	0.00000	0.00000	0.00000
109.200	0.00000	0.00000	0.00000
109.440	0.00000	0.00000	0.00000
109.680	0.00000	0.00000	0.00000
109.920	0.00000	0.00000	0.00000
110.160	0.00000	0.00000	0.00000
110.400	0.00000	0.00000	0.00000
110.640	0.00000	0.00000	0.00000
110.880	0.00000	0.00000	0.00000
111.120	0.00000	0.00000	0.00000
111.360	0.00000	0.00000	0.00000
111.600	0.00000	0.00000	0.00000
111.840	0.00000	0.00000	0.00000
112.080	0.00000	0.00000	0.00000
112.320	0.00000	0.00000	0.00000
112.560	0.00000	0.00000	0.00000
112.800	0.00000	0.00000	0.00000
113.040	0.00000	0.00000	0.00000
113.280	0.00000	0.00000	0.00000
113.520	0.00000	0.00000	0.00000
113.760	0.00000	0.00000	0.00000
114.000	0.00000	0.00000	0.00000
114.240	0.00000	0.00000	0.00000
114.480	0.00000	0.00000	0.00000
114.720	0.00000	0.00000	0.00000
114.960	0.00000	0.00000	0.00000
115.200	0.00000	0.00000	0.00000
115.440	0.00000	0.00000	0.00000
115.680	0.00000	0.00000	0.00000
115.920	0.00000	0.00000	0.00000
116.160	0.00000	0.00000	0.00000
116.400	0.00000	0.00000	0.00000
116.640	0.00000	0.00000	0.00000
116.880	0.00000	0.00000	0.00000
117.120	0.00000	0.00000	0.00000
117.360	0.00000	0.00000	0.00000
117.600	0.00000	0.00000	0.00000
117.840	0.00000	0.00000	0.00000
118.080	0.00000	0.00000	0.00000
118.320	0.00000	0.00000	0.00000
118.560	0.00000	0.00000	0.00000
118.800	0.00000	0.00000	0.00000
119.040	0.00000	0.00000	0.00000
119.280	0.00000	0.00000	0.00000
119.520	0.00000	0.00000	0.00000
119.760	0.00000	0.00000	0.00000
