# Supplementary material for: Predicting the structural basis of targeted protein degradation by integrating molecular dynamics simulations with structural mass spectrometry
Source: Nat Commun. 2022 Oct 6;13:5884. doi: 10.1038/s41467-022-33575-4 (PMC9537307; doi:10.1038/s41467-022-33575-4)
Supplement: Supplementary file 6 — Source Data [file 41467_2022_33575_MOESM6_ESM.zip › source_data/supp_fig_3/supp_fig_3c.txt]

#Docking-HDX
2.224
3.783
1.474
1.502
1.425
5.723
2.106
1.635
1.479
3.237
3.335
1.151
8.196
3.169
11.278
6.562
2.988
3.086
2.666
4.394
5.756
5.914
3.633
5.548
8.329
3.229
3.588
2.099
3.174
1.178
7.311
3.187
2.129
9.652
3.572
3.846
1.451
1.465
1.45
3.187
5.696
1.518
3.585
7.721
9.116
2.251
1.425
3.188
1.947
1.158
5.333
3.175
1.096
3.225
5.791
1.969
2.235
7.851
3.586
5.532
10.677
1.743
7.574
5.47
4.01
3.286
4.198
9.56
3.584
3.635
3.155
1.707
1.457
2.422
2.096
3.849
3.117
1.452
7.701
1.241
3.6
3.208
2.35
3.64
7.561
1.513
2.107
7.238
2.174
7.101
3.153
2.115
3.174
4.019
2.205
7.611
2.115
3.642
6.318
3.236
1.902
1.645
10.031
3.033
1.786
2.195
2.088
8.623
7.931
3.147
7.854
6.862
7.45
3.352
1.218
2.069
2.087
1.7
5.793
1.597
3.638
3.424
3.148
1.765
4.263
3.348
4.921
1.851
9.09
1.49
2.049
5.224
3.139
7.465
8.11
1.727
2.7
2.062
1.568
3.14
1.707
3.188
2.139
4.145
3.446
3.371
2.053
3.555
9.546
1.714
4.512
5.354
3.206
2.227
5.095
3.52
3.185
5.161
1.284
2.312
2.039
1.669
2.242
2.159
6.843
5.728
2.363
7.817
2.11
2.813
4.159
3.335
3.471
4.888
3.991
2.122
3.702
1.428
9.68
5.268
3.526
3.399
2.084
7.491
5.302
2.119
2.221
3.79
3.281
3.819
4.754
2.215
2.107
1.971
11.426
2.313
1.815
3.523
9.757
6.283
2.463
4.198
3.523
2.113
4.226
1.264
4.033
10.034
2.104
4.915
4.054
2.089
5.261
1.523
3.153
7.784
2.833
3.423
3.379
4.215
3.149
3.2
5.775
4.89
4.154
7.15
3.437
4.006
8.744
3.945
1.542
2.115
1.462
3.327
1.586
5.054
5.519
3.658
2.221
10.448
1.762
2.115
7.107
4.537
3.683
2.111
3.293
1.446
5.079
3.328
2.165
3.316
5.184
7.843
2.206
7.026
3.357
1.426
7.738
3.478
1.573
2.231
1.682
1.504
3.548
2.164
1.754
3.579
6.996
3.213
5.005
4.195
3.617
1.659
3.649
3.591
3.158
3.497
4.662
2.167
3.204
9.735
3.664
1.924
2.151
2.23
1.978
9.724
3.062
2.113
3.488
5.195
1.532
6.373
3.515
1.79
3.905
3.294
3.07
7.889
8.312
5.476
3.385
11.3
1.426
8.58
3.712
3.869
7.366
3.375
3.342
7.419
7.308
1.462
7.755
3.92
7.432
1.737
3.616
2.232
4.75
9.586
3.671
9.469
3.999
3.869
4.84
2.17
3.186
1.468
10.727
6.775
3.14
4.575
3.997
1.441
2.518
6.885
2.125
3.725
7.635
1.428
1.46
3.448
3.061
4.209
4.96
7.449
3.171
2.147
3.213
2.025
3.643
1.769
1.541
1.745
1.764
3.174
2.066
3.167
4.613
5.093
1.444
3.972
3.178
2.166
1.507
3.778
3.553
9.819
2.194
6.866
4.031
11.02
2.101
3.55
4.486
2.237
3.465
5.726
1.137
3.667
6.886
6.894
3.657
2.015
1.722
6.946
1.533
3.517
2.397
3.477
2.242
3.359
1.955
3.887
7.713
12.242
5.222
3.331
2.12
3.172
5.593
1.856
3.468
3.324
3.094
2.41
8.322
6.879
7.656
3.241
1.927
3.61
14.797
4.577
3.558
6.675
2.067
5.094
2.102
4.962
6.566
3.924
3.714
2.136
3.915
2.111
3.46
3.62
4.508
7.847
1.856
2.104
3.369
5.007
2.235
9.91
3.91
3.822
3.165
1.899
2.027
3.242
3.586
2.225
7.851
1.44
11.832
2.182
1.312
5.739
8.015
6.372
10.665
3.898
3.115
2.101
7.928
3.22
2.153
1.224
2.219
1.853
2.107
2.144
5.177
9.767
5.722
2.189
1.74
3.882
8.209
3.272
8.144
2.801
2.22
8.19
2.221
3.271
3.297
1.45
3.951
2.181
7.242
7.501
3.103
7.755
2.123
5.46
3.496
3.553
2.201
1.435
1.533
4.111
1.579
1.842
4.067
2.137
2.071
2.096
4.372
5.211
3.176
3.457
3.543
2.023
4.215
3.771
2.097
3.174
3.182
12.533
7.403
1.597
3.031
4.436
3.18
6.886
5.585
1.923
2.122
1.092
1.869
1.196
6.623
3.721
7.425
6.839
4.986
3.591
5.674
1.953
3.171
3.578
5.201
2.647
3.108
9.872
3.757
2.113
1.039
3.306
5.552
11.922
13.336
3.514
9.131
2.349
3.126
1.788
9.492
3.689
7.967
2.816
3.154
2.114
2.199
7.243
9.076
3.006
6.774
6.539
2.201
5.675
12.056
3.813
2.116
7.718
2.035
7.719
5.892
2.119
2.122
3.805
2.982
3.509
4.264
2.057
7.422
7.706
6.569
3.535
1.103
3.408
3.574
2.232
2.112
2.102
3.134
3.529
7.867
2.02
7.67
1.49
1.427
9.409
2.213
7.795
3.169
7.803
1.49
4.32
1.607
3.59
4.552
2.099
2.119
3.599
2.173
6.838
1.246
6.848
3.229
11.328
3.473
1.871
8.573
1.432
2.086
6.358
3.149
3.168
4.29
3.191
3.52
2.11
11.378
3.788
2.092
2.2
7.856
2.26
7.794
8.194
7.379
11.586
3.391
3.177
2.223
7.502
5.141
2.107
11.942
4.973
4.582
6.578
6.698
12.326
7.46
3.627
5.732
2.108
3.529
1.746
1.822
1.85
2.11
9.571
2.099
5.197
3.994
2.202
5.5
3.258
1.43
2.104
7.828
5.36
1.536
9.085
6.43
1.47
7.758
8.205
7.463
2.397
4.384
1.166
1.741
3.211
6.114
6.379
1.546
2.169
2.152
5.364
3.605
5.285
3.632
2.428
1.803
3.167
1.243
12.442
4.524
4.131
3.163
3.175
7.64
3.469
3.561
5.146
6.162
7.952
3.016
7.626
4.049
8.12
5.523
3.177
1.2
1.428
4.531
3.711
11.372
1.726
7.896
10.374
9.465
7.773
3.209
8.452
12.115
1.925
2.117
7.742
3.569
5.398
2.585
8.695
7.68
7.712
3.293
6.535
7.656
3.018
8.186
3.454
3.496
7.296
4.062
11.728
7.604
3.2
1.849
6.664
3.44
9.367
3.206
8.093
6.323
3.142
7.884
3.155
7.823
10.163
1.957
1.889
7.028
2.14
7.3
5.673
8.101
4.046
2.181
2.085
1.961
1.699
3.485
2.777
3.903
3.046
3.026
3.567
3.318
3.682
1.154
3.194
2.118
2.109
2.157
3.176
1.679
3.107
3.824
3.604
5.089
2.113
2.044
1.886
6.134
3.836
2.049
9.384
1.806
2.15
4.611
1.296
7.732
3.748
3.979
3.697
1.899
9.756
4.24
1.516
3.334
3.902
2.116
4.04
7.858
10.119
1.444
1.233
3.45
3.382
3.609
7.548
3.874
2.08
3.35
7.959
8.024
4.394
6.738
1.708
2.104
4.046
3.691
9.655
12.265
4.022
2.103
3.179
3.35
2.2
6.364
5.759
2.092
3.442
1.084
1.422
2.299
2.154
4.492
2.156
2.23
1.681
8.015
3.879
2.058
1.674
3.767
4.204
4.256
3.644
1.977
1.687
3.642
3.606
6.465
2.236
3.092
3.466
4.828
2.228
6.806
4.696
2.173
3.604
2.167
2.227
3.379
2.103
8.528
7.724
3.246
7.426
4.434
2.108
9.523
5.621
1.974
3.92
3.672
7.241
6.916
3.473
3.623
9.073
3.268
6.555
1.793
3.484
2.134
2.054
3.196
11.828
7.292
2.1
10.145
1.821
3.204
3.578
5.463
2.23
1.702
1.917
6.923
1.965
10.504
1.688
2.522
5.584
3.533
5.289
1.428
2.213
6.463
11.911
5.566
2.112
5.079
1.571
2.111
3.399
3.156
7.812
4.008
4.061
2.204
7.814
3.472
4.93
3.538
1.754
6.227
4.583
5.809
3.59
2.001
1.808
3.167
7.715
3.435
4.081
11.587
3.396
2.102
3.005
4.915
7.904
2.111
3.665
3.542
1.483
3.627
3.631
6.684
7.596
7.41
3.643
7.66
2.964
4.003
8.135
1.581
3.465
10.121
5.18
3.503
3.954
3.541
4.514
3.721
3.219
4.528
3.435
2.088
2.181
4.852
2.132
3.101
5.285
3.546
1.757
1.655
2.136
9.01
3.175
5.629
3.167
1.253
3.344
3.179
8.138
3.015
4.009
3.383
1.426
7.717
3.068
1.424
3.426
2.136
8.663
1.688
7.766
8.403
2.104
3.982
3.431
2.044
9.996
5.693
2.104
3.404
2.22
4.749
4.131
2.166
1.456
2.127
2.271
2.12
9.81
3.202
3.666
7.771
4.567
1.429
4.03
2.048
2.097
3.16
6.403
8.144
5.227
5.6
3.402
3.171
7.104
1.642
8.109
2.383
7.539
3.393
2.198
5.001
1.8
5.673
1.441
5.699
2.096
3.667
2.238
3.267
3.68
3.331
1.487
4.582
5.033
1.468
4.832
7.856
3.534
10.48
3.438
3.521
3.504
2.107
2.14
5.682
4.505
7.685
3.125
3.103
2.099
1.589
3.163
3.535
2.037
3.73
4.336
3.462
1.958
1.754
7.451
2.345
7.771
2.096
3.215
1.426
3.488
1.18
1.426
3.719
5.556
1.644
3.325
3.365
3.693
3.64
3.487
2.967
2.056
3.308
12.405
3.208
3.322
4.941
6.986
3.179
3.503
4.521
1.278
3.178
3.519
1.831
5.751
3.301
3.523
2.028
2.227
3.217
5.173
3.118
2.079
2.1
8.219
4.548
3.127
7.684
3.215
5.752
1.428
3.361
3.279
8.013
2.108
1.718
2.098
7.807
3.968
3.69
2.21
2.051
7.649
7.546
3.236
2.131
3.614
2.115
3.147
9.969
3.114
6.376
4.017
2.115
1.475
4.036
5.618
9.802
7.461
7.507
8.211
1.811
7.719
5.514
3.909
3.307
1.95
1.758
5.358
3.456
3.519
3.551
3.404
3.219
2.181
7.069
7.795
7.897
5.253
3.538
3.504
2.528
1.428
1.616
1.954
2.05
4.939
8.357
3.656
3.626
1.87
4.567
4.595
7.637
2.038
2.936
2.074
3.147
3.865
9.737
8.387
1.908
1.749
4.554
2.281
2.802
8.668
3.991
3.806
2.02
6.624
4.744
7.005
1.972
7.77
8.143
2.162
2.691
2.255
3.222
3.63
2.04
1.461
1.963
6.997
4.532
2.082
6.949
2.235
4.845
3.203
7.441
3.699
9.674
3.553
7.267
7.722
5.164
3.601
2.055
6.857
3.493
1.436
3.524
5.632
3.466
2.792
7.215
2.101
4.729
7.695
3.617
7.485
2.187
3.557
3.35
2.992
7.928
7.642
2.093
11.808
2.133
3.522
7.865
3.501
7.861
2.993
7.451
2.094
4.587
3.567
3.638
5.535
5.589
3.558
3.455
3.577
6.071
1.674
3.915
7.12
8.205
1.995
9.485
4.713
3.066
1.474
13.968
3.332
2.231
1.619
8.471
2.122
7.858
3.897
3.083
7.767
3.211
2.891
3.285
2.114
5.495
2.103
1.679
8.095
3.454
4.573
2.236
7.941
3.161
6.977
4.985
9.581
1.428
8.145
3.514
3.235
3.046
2.292
3.597
2.114
1.842
2.084
7.457
2.742
2.07
7.835
4.012
2.112
2.175
1.265
3.858
2.02
6.822
6.797
2.207
6.885
2.303
7.628
2.733
3.166
3.588
3.016
3.562
7.835
3.603
3.227
1.521
2.172
2.033
3.955
3.413
3.423
2.237
2.761
1.524
3.541
1.432
3.451
3.541
2.048
2.188
3.352
3.667
2.301
3.35
2.104
1.919
1.86
5.213
3.659
4.903
2.488
3.627
3.494
4.245
3.45
9.789
3.91
1.636
1.6
4.0
1.78
2.052
10.946
4.261
3.18
2.164
2.049
3.944
1.427
4.439
2.069
3.855
9.314
3.142
7.891
2.247
3.86
2.126
7.492
8.908
9.536
2.507
11.983
2.377
3.182
1.765
3.205
3.696
1.786
2.363
3.015
3.005
3.072
7.275
1.45
7.766
3.256
10.043
1.984
1.719
2.158
3.454
3.116
2.107
3.65
2.104
2.11
2.117
4.675
3.201
4.558
7.209
3.515
10.922
6.517
6.82
2.04
5.198
7.842
1.703
3.065
1.459
7.38
1.074
4.725
3.264
7.889
7.676
4.067
4.916
3.526
3.318
9.389
2.115
2.11
3.444
2.114
3.173
6.781
2.467
7.789
2.157
7.563
6.764
2.12
3.35
7.399
3.324
2.108
2.175
2.124
1.936
6.583
4.246
4.505
10.054
9.879
7.748
2.067
5.485
7.432
3.206
1.687
3.215
3.332
3.432
3.452
4.107
10.253
2.077
8.203
2.064
7.541
3.452
6.349
10.876
6.499
8.204
3.127
3.479
1.737
2.206
2.088
3.056
1.459
3.856
1.585
7.246
2.398
7.542
3.485
1.461
6.714
4.866
3.405
3.492
2.005
1.827
3.87
1.812
2.348
2.364
3.324
7.31
4.789
3.372
3.487
3.59
5.732
3.125
2.994
2.087
3.201
3.814
5.963
3.758
5.304
2.286
7.053
3.649
7.199
1.457
1.7
2.111
8.526
3.45
7.457
8.005
2.299
1.557
4.12
2.034
5.073
1.454
3.634
4.698
9.562
4.557
2.081
1.584
6.31
3.725
3.565
3.495
3.25
13.031
12.021
5.23
3.475
5.831
2.121
3.559
3.606
7.146
2.112
2.003
3.572
1.729
1.934
3.323
3.843
3.177
1.834
5.543
3.335
1.573
3.371
7.318
3.85
3.2
3.243
2.953
1.714
5.6
3.939
1.876
8.981
6.786
8.276
4.833
2.108
3.539
3.18
4.382
3.225
4.591
2.198
3.335
3.738
3.49
2.097
7.541
8.339
8.04
3.19
5.284
5.759
4.782
1.662
1.903
4.665
3.259
2.076
2.193
12.166
4.369
2.784
6.442
1.862
4.514
2.205
2.38
3.389
3.633
5.243
2.111
4.011
2.322
3.693
5.537
2.126
9.26
3.591
1.602
5.635
2.044
6.407
3.464
7.459
2.119
3.108
3.54
3.457
7.274
2.136
3.426
1.698
3.568
1.986
3.218
3.333
1.646
3.344
2.02
1.928
3.516
13.031
3.35
1.455
3.599
3.611
1.302
3.2
6.438
2.274
8.398
1.896
5.469
2.32
10.085
1.118
2.052
12.08
3.803
3.194
3.122
3.191
8.685
5.588
2.109
1.428
7.292
7.346
3.666
3.429
3.364
4.665
3.606
12.201
4.994
1.456
3.692
1.564
6.472
3.166
3.448
7.91
2.645
4.477
3.117
8.235
3.657
3.164
2.171
2.085
1.218
3.942
2.265
5.272
3.234
3.004
3.208
3.877
3.988
3.523
2.191
3.263
4.032
7.714
4.497
7.888
7.727
6.633
3.14
6.351
1.934
3.465
2.027
2.132
2.056
4.029
1.51
2.149
3.577
1.978
2.3
2.148
3.538
1.965
6.282
1.268
3.74
7.389
2.023
2.966
2.155
7.759
3.607
5.009
2.07
2.117
7.921
3.52
3.001
1.47
4.871
1.637
5.349
4.464
3.484
3.2
4.729
2.104
4.507
2.121
2.499
3.438
7.741
8.019
3.588
2.114
1.59
5.852
8.307
3.823
3.57
4.044
2.227
7.708
11.308
1.12
2.312
1.938
7.263
3.652
4.109
3.457
2.06
3.324
3.217
2.232
3.545
6.691
11.303
1.648
1.999
1.671
3.26
2.116
1.75
3.392
7.938
2.827
2.104
1.463
2.221
1.433
1.66
1.807
4.059
2.109
3.49
5.697
5.376
3.876
3.52
2.107
2.083
1.428
3.692
2.042
3.334
2.247
1.748
1.916
1.464
3.064
2.143
5.696
2.081
1.89
3.555
3.945
1.553
3.211
9.939
9.402
5.194
2.755
3.566
6.652
3.644
2.219
2.109
3.326
3.538
5.758
3.574
2.027
3.618
4.168
6.626
3.6
5.536
4.915
7.536
2.176
1.85
6.842
3.136
2.043
3.528
5.233
3.211
3.592
2.051
5.534
5.698
7.44
3.184
3.181
1.711
2.235
2.147
7.425
6.594
1.31
3.569
4.036
4.601
1.531
4.537
1.335
2.971
7.885
2.771
3.532
4.904
1.224
3.228
6.594
4.213
1.503
2.299
1.936
4.495
1.468
4.751
3.136
3.811
4.447
2.213
1.817
9.539
4.507
3.56
2.35
3.214
7.17
9.776
5.022
3.612
7.238
5.738
3.936
3.672
3.481
6.729
1.873
3.214
3.624
8.062
3.541
2.603
3.126
2.369
11.407
3.552
4.511
4.674
3.783
2.101
6.363
2.181
4.768
4.905
4.453
2.103
3.028
5.409
4.729
12.144
3.991
3.854
1.639
5.523
6.663
3.57
2.313
3.621
2.162
7.806
5.537
2.264
2.217
4.011
4.683
2.098
2.174
1.989
4.448
2.187
3.908
4.019
3.694
4.218
2.195
3.795
3.761
5.553
3.508
1.862
7.117
7.204
8.038
3.171
2.052
2.089
3.035
2.188
3.553
3.202
8.208
3.035
8.702
4.149
6.712
1.735
3.384
3.2
3.173
8.447
3.906
7.864
6.179
6.106
3.63
2.21
1.638
3.345
3.406
4.61
3.554
3.124
1.643
3.063
3.834
3.184
3.358
5.547
2.565
2.11
3.175
3.591
3.154
5.245
1.105
3.208
1.459
1.719
3.089
2.144
1.715
5.329
1.589
7.38
2.105
2.098
3.119
2.229
7.899
5.875
3.989
5.605
2.149
2.208
6.61
3.519
6.822
2.159
2.791
8.099
2.092
2.266
5.043
11.701
7.73
3.221
6.602
1.039
3.529
1.614
7.503
2.152
3.452
5.534
2.304
8.672
3.674
1.846
11.83
2.122
2.695
1.936
7.195
4.54
3.425
2.055
4.646
2.247
2.202
8.225
4.217
6.575
3.585
4.787
12.178
7.663
7.072
3.571
5.629
3.82
3.629
7.838
2.09
3.555
2.201
10.035
1.449
9.327
1.432
2.732
2.127
2.322
7.736
4.901
1.463
3.458
6.771
2.021
2.102
7.308
3.104
9.681
3.459
7.109
1.806
2.006
2.098
1.455
2.239
8.323
2.184
3.955
3.659
3.68
2.808
4.335
2.092
2.11
2.032
5.434
2.089
6.888
1.435
3.114
4.482
2.122
3.187
1.8
2.292
5.141
1.351
7.973
2.078
6.879
8.117
3.152
4.922
1.409
2.059
2.079
3.598
3.977
7.769
3.678
4.915
3.404
10.763
2.103
3.132
2.118
3.596
5.143
5.589
5.337
8.159
3.725
4.801
11.163
7.177
7.688
2.211
3.17
6.431
1.249
6.47
2.043
7.42
2.071
1.464
1.237
3.322
3.378
12.79
7.541
4.314
7.658
3.459
4.253
2.491
9.97
3.475
1.236
3.179
2.223
7.394
9.555
3.135
3.672
5.572
4.54
2.098
2.206
7.998
8.078
3.123
2.07
2.139
10.306
7.553
4.162
2.056
1.112
1.689
6.072
2.039
8.71
7.711
8.191
4.661
10.712
3.686
1.457
1.433
12.039
7.708
1.924
3.174
3.437
3.179
3.289
7.576
3.94
1.462
1.707
1.066
2.023
2.224
2.364
2.105
3.629
4.026
1.707
3.76
1.804
5.759
5.262
8.197
2.146
7.817
2.155
1.066
7.643
3.665
3.591
7.721
1.782
3.221
2.541
2.193
8.006
2.223
7.177
3.353
11.634
2.122
1.975
7.152
9.599
5.785
5.607
10.261
3.178
3.76
3.706
3.489
8.084
1.614
12.56
3.401
9.304
3.263
3.175
1.421
2.133
3.211
4.913
2.195
2.379
2.171
3.659
3.614
4.959
3.303
7.434
3.66
5.161
5.686
3.693
1.247
7.194
3.889
2.127
9.779
9.586
3.33
3.179
3.651
3.687
5.772
2.181
9.374
3.442
3.154
3.128
1.426
2.639
7.326
1.458
3.62
1.479
4.304
3.217
3.696
2.173
7.639
4.925
3.663
1.864
3.49
3.713
8.946
3.323
1.475
3.022
2.185
3.178
4.947
6.679
2.11
3.563
1.425
7.963
8.058
1.74
2.022
3.13
8.131
5.533
2.108
3.921
8.12
2.108
2.371
8.651
1.845
2.131
3.608
2.108
3.939
3.306
7.412
4.501
5.033
3.806
2.036
1.842
4.023
5.716
3.525
1.693
6.532
1.552
7.544
3.087
1.627
1.29
8.203
3.176
4.106
3.979
1.936
3.765
3.711
5.149
5.204
3.465
1.918
1.644
12.025
1.958
5.779
1.477
3.692
1.46
4.413
5.846
3.398
5.069
1.857
7.734
7.706
9.26
3.172
1.465
10.231
6.209
3.901
7.137
1.445
3.172
9.758
1.704
1.722
2.126
3.601
2.057
3.691
2.1
3.179
5.738
1.102
7.733
2.207
6.478
3.111
3.72
3.963
8.205
3.668
9.732
12.157
10.123
2.051
4.119
2.225
3.856
3.107
4.161
3.986
2.174
12.4
3.679
3.481
7.171
2.357
2.098
5.858
1.928
3.082
5.746
4.209
3.952
1.967
1.829
4.119
12.173
2.055
7.475
1.849
1.964
9.36
9.756
3.54
9.625
3.326
7.477
8.91
3.233
11.182
3.191
2.024
3.331
4.074
7.864
11.16
1.716
4.183
3.091
4.439
2.047
8.495
3.148
3.326
4.803
2.045
2.202
2.213
1.796
2.17
3.304
4.854
2.25
3.29
2.68
3.48
2.183
2.217
3.336
1.538
4.521
3.601
3.053
1.531
3.493
1.746
5.547
6.921
2.838
5.665
1.673
5.788
6.809
2.317
3.144
1.158
3.558
2.118
4.454
3.223
1.908
10.957
2.324
3.215
3.247
7.027
3.871
3.319
3.811
2.23
2.165
1.492
3.462
7.674
3.297
3.685
3.142
2.159
5.506
1.935
3.506
4.495
12.525
6.341
3.196
2.232
3.562
7.112
8.246
2.992
11.83
2.043
3.558
5.344
2.852
7.557
2.105
2.11
5.587
6.774
2.858
8.018
3.986
7.611
7.427
10.625
8.431
3.6
5.789
1.48
1.428
1.921
5.541
1.813
4.191
6.132
3.183
2.134
2.378
2.227
5.913
6.703
7.974
3.464
1.76
7.514
8.451
3.6
1.622
2.11
1.255
2.029
1.858
12.176
1.468
2.23
1.64
7.716
8.16
3.224
2.167
3.241
8.215
1.422
3.623
3.623
3.718
1.934
3.485
1.458
2.164
2.061
3.92
3.668
7.578
3.173
3.5
2.113
7.598
1.648
3.143
1.753
6.596
3.386
2.224
4.526
8.143
7.729
3.193
2.21
2.359
2.116
3.523
4.246
1.758
3.25
7.318
3.211
3.545
10.148
5.323
6.409
2.196
1.732
2.123
6.707
4.982
4.284
3.232
3.568
7.368
8.086
5.892
5.741
2.159
1.855
3.301
3.485
3.576
7.626
3.849
7.705
3.325
4.558
1.37
1.586
3.514
1.535
3.164
3.608
3.574
3.639
7.562
1.864
4.533
10.466
3.56
2.83
1.523
3.173
5.689
2.11
2.0
10.328
1.245
13.067
3.497
3.381
10.56
1.773
2.254
1.427
3.631
1.914
7.381
3.717
3.456
10.676
3.719
3.213
3.769
3.762
3.115
6.522
3.343
3.09
5.502
6.595
2.07
2.126
3.149
7.772
1.56
4.194
1.463
2.659
3.684
3.333
6.871
3.477
3.583
4.631
10.217
3.256
2.152
3.394
9.707
5.79
5.491
2.043
2.109
3.499
3.484
7.412
4.885
3.721
7.906
2.313
2.1
3.514
7.364
6.37
2.106
2.12
3.533
4.371
7.868
8.052
4.868
7.854
2.189
2.127
7.738
7.639
1.879
3.158
2.046
3.528
1.769
2.138
4.233
3.625
1.585
9.94
1.423
7.689
1.976
3.589
1.517
3.701
10.318
2.074
8.613
2.086
2.113
7.707
1.22
7.76
3.176
3.182
6.866
7.694
3.696
3.782
8.186
3.481
3.155
2.095
2.034
1.599
2.188
1.713
1.577
3.17
10.249
10.333
5.746
2.206
5.404
3.648
3.175
2.402
4.943
3.087
3.59
2.163
4.181
3.188
4.049
7.832
2.128
3.441
2.289
3.223
3.862
3.396
3.937
5.384
1.454
1.999
4.518
3.293
7.842
8.636
2.192
2.227
2.096
4.877
1.663
7.842
4.419
2.048
7.685
2.099
7.191
10.466
2.112
1.247
7.806
3.517
2.217
2.127
8.233
3.18
13.827
1.604
1.761
2.167
9.077
3.955
1.356
3.825
5.667
1.731
3.166
3.359
2.106
7.199
12.168
2.233
3.553
13.235
3.341
3.736
3.578
2.171
3.22
3.621
4.502
1.454
4.066
3.432
4.157
2.095
2.125
3.634
3.295
12.026
12.766
7.738
3.781
7.835
2.237
2.093
3.79
3.179
3.23
1.131
2.091
2.055
2.363
1.951
9.012
7.014
4.696
2.754
4.875
1.426
3.179
3.671
9.701
3.09
3.482
4.032
1.933
3.335
3.192
1.475
1.591
1.058
1.474
11.773
2.091
5.375
7.82
5.54
3.351
3.089
3.698
1.766
8.702
6.706
1.234
3.16
2.222
5.674
4.003
2.205
2.035
3.16
3.515
1.455
2.148
3.874
3.582
2.079
2.025
1.95
3.868
8.204
1.507
3.715
5.181
2.112
3.07
11.459
2.117
7.908
7.466
5.519
1.964
10.114
3.6
2.298
5.221
2.109
4.553
3.868
2.174
2.132
4.494
4.175
7.447
3.572
3.182
3.185
5.289
7.412
1.762
3.197
6.159
7.763
2.101
3.59
1.521
3.426
2.233
3.392
6.414
3.418
3.331
11.911
3.166
9.744
1.879
2.177
2.936
3.008
5.705
5.322
3.176
3.394
7.732
2.264
4.57
2.272
10.581
1.461
8.319
3.451
5.329
1.827
3.214
6.677
1.811
3.864
2.105
6.857
2.802
7.681
9.974
3.388
4.195
2.183
1.871
5.75
3.379
2.603
3.335
2.059
2.112
10.108
10.131
2.701
2.144
2.158
3.147
1.654
3.428
7.545
5.152
7.403
2.146
2.97
5.057
10.252
3.563
5.573
2.217
4.634
1.871
2.124
1.655
5.66
5.274
1.739
2.235
2.14
5.427
2.924
7.676
4.541
1.434
1.498
8.099
5.553
2.126
3.896
3.6
9.733
1.938
3.117
4.808
3.358
3.144
2.209
3.179
1.512
3.375
4.491
2.264
6.626
7.369
2.049
3.261
2.113
8.578
7.171
10.683
1.442
1.629
7.852
1.684
2.187
3.861
1.945
3.177
3.233
4.542
2.05
3.347
4.649
1.071
7.921
4.285
3.355
1.714
3.585
4.819
5.439
3.02
3.556
5.041
3.215
2.895
1.708
2.111
6.944
3.197
3.171
3.168
1.759
3.673
5.462
7.923
5.175
5.872
3.88
2.768
3.9
4.499
2.124
2.028
3.763
3.405
2.221
9.642
2.117
5.724
7.713
3.17
2.222
1.623
2.082
5.055
2.201
1.559
2.131
5.832
4.022
10.069
4.503
3.48
3.53
3.895
3.149
3.299
7.539
3.479
1.804
5.58
3.586
3.56
3.566
3.555
3.749
2.164
3.093
9.653
2.067
7.562
1.356
10.848
3.657
3.244
3.849
3.622
5.396
3.215
1.434
4.2
3.826
3.763
1.426
3.965
3.236
3.171
2.434
3.552
3.222
1.831
1.429
4.828
5.215
4.507
1.254
5.667
10.905
7.613
5.276
7.224
4.784
3.227
3.572
3.747
1.71
1.755
3.46
3.631
2.234
4.969
7.567
7.836
9.739
10.051
3.331
2.082
3.669
4.553
9.721
6.552
8.355
4.35
4.685
7.729
4.211
1.814
5.551
9.666
1.629
3.51
2.12
2.073
5.535
3.436
6.998
3.606
1.942
4.962
8.433
2.161
2.428
6.836
2.049
1.993
1.195
4.524
6.99
7.737
7.501
1.93
3.215
6.573
1.587
2.015
3.928
3.201
7.422
7.754
1.5
2.123
3.504
3.429
3.239
2.11
4.314
3.841
11.503
9.419
3.91
5.532
4.024
3.878
5.187
2.139
7.447
2.34
2.194
3.37
9.205
1.554
7.228
4.507
3.757
1.754
1.445
5.229
3.653
3.175
7.523
1.626
3.299
1.644
1.611
1.463
2.061
5.559
3.503
3.047
4.351
1.234
6.817
1.698
1.229
2.037
3.569
3.693
2.896
3.21
3.682
3.698
6.076
3.578
2.074
2.355
4.734
3.167
2.063
3.536
1.923
2.168
5.736
2.243
4.557
7.851
3.522
3.505
4.48
3.811
3.566
2.131
1.967
2.11
2.144
4.713
2.278
2.114
4.119
3.843
3.476
2.098
1.703
1.901
1.432
4.843
3.457
1.203
5.369
2.051
3.252
2.954
1.46
7.929
3.153
2.121
1.436
3.64
7.74
3.161
1.898
2.124
3.908
1.738
2.098
6.737
2.102
12.121
8.501
2.035
6.357
6.262
1.454
3.349
6.578
1.421
3.852
9.556
2.277
3.874
1.736
7.8
7.355
3.467
2.121
7.556
12.092
3.169
2.068
8.533
4.757
1.595
10.637
3.21
3.189
3.614
1.485
4.489
7.542
1.973
7.766
3.655
7.419
3.057
3.05
3.142
4.225
7.807
4.5
3.167
3.655
3.485
3.327
3.3
5.925
4.282
3.258
1.418
2.143
7.027
4.889
3.422
1.703
5.662
2.275
4.467
2.102
4.881
9.766
5.626
1.954
3.558
1.46
8.211
2.243
3.637
8.601
9.125
6.348
1.26
4.164
3.707
4.089
3.753
3.151
10.763
2.08
5.757
2.173
1.893
3.53
1.967
4.737
3.637
3.494
3.745
3.781
3.862
2.221
6.743
3.669
2.054
3.594
3.714
7.138
4.563


#Docking
9.868
10.521
6.427
7.204
9.473
5.988
4.887
7.154
6.917
2.321
7.653
11.155
7.353
7.421
4.838
10.476
7.626
6.988
9.902
4.501
6.594
4.629
2.247
6.119
8.388
4.565
5.474
7.806
8.595
8.409
6.342
5.84
6.044
2.86
3.348
4.744
6.706
5.732
4.636
5.045
4.277
4.4
6.464
5.31
4.497
2.229
6.618
2.937
4.429
4.165
3.469
8.703
4.035
2.025
5.037
9.784
9.835
4.051
3.689
6.076
7.714
3.57
3.453
4.887
2.124
2.828
5.667
7.398
3.751
9.411
7.891
5.035
3.37
4.618
5.61
2.684
4.995
3.325
2.632
5.66
6.216
2.688
7.923
8.522
8.589
3.689
10.944
2.586
3.807
4.479
5.085
5.433
5.5
1.716
5.198
4.339
5.363
1.709
6.336
10.874
7.184
7.932
8.603
6.828
6.418
8.218
10.765
9.366
10.119
8.562
7.673
3.509
4.96
6.316
9.87
8.654
8.604
4.443
7.921
6.494
8.211
8.031
7.294
4.654
7.939
8.47
4.081
5.362
7.183
6.538
3.937
6.412
4.892
6.596
6.508
6.341
6.72
7.482
5.766
10.345
10.807
3.254
6.804
5.177
2.31
10.101
2.94
3.375
4.919
6.61
4.295
6.606
2.695
12.318
7.636
8.962
4.373
6.033
6.587
3.04
6.448
2.54
5.067
5.028
6.069
6.251
11.533
5.664
5.106
3.783
3.907
4.333
8.886
10.049
3.94
5.346
3.579
5.158
3.119
5.809
9.127
2.27
5.394
3.332
4.974
5.885
3.675
5.353
6.751
5.063
12.172
3.17
1.843
6.894
3.641
3.853
4.042
3.889
8.762
7.996
7.916
6.603
9.296
7.789
12.229
12.044
6.943
6.485
11.529
7.437
7.381
6.694
6.109
6.518
8.884
4.277
2.906
6.201
11.973
5.052
5.006
7.096
4.286
5.238
8.073
5.165
4.284
10.343
8.662
3.229
5.539
3.119
2.999
5.054
7.952
5.447
8.806
3.804
5.739
6.825
5.241
7.697
3.73
7.933
7.293
2.96
2.628
6.905
6.492
5.931
5.741
3.972
8.05
4.239
5.229
10.332
4.726
5.364
6.107
9.986
2.565
6.481
3.097
4.174
6.841
5.879
4.105
5.771
5.325
5.675
9.479
5.821
2.725
9.474
3.809
2.928
3.546
5.903
3.288
8.744
3.772
5.921
3.634
4.792
2.552
4.169
5.73
4.256
1.287
5.606
4.285
8.392
5.365
5.752
4.31
6.74
4.187
9.245
10.392
8.102
9.643
11.827
9.785
3.519
6.605
8.207
7.747
3.856
5.419
8.183
5.774
8.81
5.85
7.23
6.997
9.512
9.746
10.432
9.96
3.395
9.605
7.634
6.762
3.058
6.095
5.97
10.72
8.427
5.095
10.676
5.353
6.446
9.514
10.773
4.676
8.17
3.883
3.289
6.124
8.184
3.015
4.216
6.323
4.963
4.882
3.305
4.83
5.159
3.948
6.88
9.29
8.576
4.685
3.896
3.357
3.158
3.884
9.441
3.687
6.385
12.579
1.976
6.904
7.508
4.485
2.183
7.721
5.726
6.435
4.12
6.716
10.345
5.309
6.547
4.549
3.739
9.486
6.204
5.203
8.214
8.575
5.75
3.65
10.038
3.713
7.43
2.344
3.661
8.36
6.564
3.581
5.508
5.348
5.704
4.031
5.373
6.53
4.947
7.515
5.754
5.641
7.094
6.876
9.48
7.671
10.117
11.595
7.523
7.438
9.819
10.042
7.559
9.016
11.557
6.258
7.13
8.788
7.202
3.488
9.808
7.477
4.45
4.859
6.964
7.784
13.547
6.45
6.193
8.473
3.861
3.422
4.652
10.514
3.835
8.304
4.529
3.762
6.044
6.139
4.396
13.44
3.751
9.211
3.373
9.763
2.518
3.262
3.718
8.305
9.501
7.131
4.53
3.744
8.208
7.674
6.642
4.582
3.068
8.765
8.884
4.032
5.553
6.941
6.136
2.463
5.745
7.55
3.901
9.282
7.704
3.92
1.91
3.513
6.578
4.315
7.812
9.615
3.989
7.193
8.003
2.342
5.471
2.297
8.544
9.993
8.954
2.529
3.054
4.271
8.041
4.289
2.086
8.95
5.323
4.022
11.1
7.3
12.037
9.018
9.145
8.139
9.337
7.338
7.229
8.213
7.353
10.263
8.724
8.801
9.464
6.875
7.197
4.327
11.112
9.014
4.993
8.102
7.789
5.554
8.443
4.657
5.553
3.447
4.837
3.828
7.081
8.803
8.581
10.7
9.026
14.175
8.719
7.225
4.051
6.882
3.664
10.543
4.844
9.291
7.114
4.564
5.182
8.563
5.285
5.65
6.823
4.533
7.761
10.91
5.221
10.523
4.212
10.026
5.956
3.764
4.058
6.017
4.459
2.331
7.397
3.423
4.813
5.897
11.394
2.97
6.405
2.389
5.015
7.061
5.01
6.495
11.915
3.406
2.343
4.11
4.377
3.341
8.601
3.967
2.441
6.159
7.296
8.679
4.874
4.177
8.603
4.365
4.24
5.31
4.081
6.777
4.384
3.961
4.05
8.444
7.008
9.069
11.238
7.7
10.555
5.58
10.845
8.36
6.069
8.127
5.386
9.446
12.241
12.586
6.811
9.302
7.463
7.1
4.081
4.673
4.512
9.398
5.687
8.361
7.084
7.704
7.081
7.088
3.813
4.794
11.271
9.634
5.193
7.487
9.935
6.107
9.002
4.844
4.904
7.499
6.034
3.675
4.749
8.879
6.718
7.45
7.729
3.68
4.464
8.044
5.138
7.394
4.276
7.137
4.89
4.138
7.459
8.572
8.244
4.611
5.657
2.445
8.787
8.794
6.986
7.557
4.352
6.506
6.858
1.933
11.662
5.964
3.982
5.177
8.536
3.468
7.697
6.74
2.222
3.485
3.559
11.368
3.373
3.271
4.18
2.516
4.465
7.93
3.118
3.225
5.882
2.701
5.284
3.9
6.044
1.136
4.78
3.887
4.236
5.06
7.29
12.42
7.303
4.508
12.854
5.441
7.027
7.361
4.797
9.928
5.406
6.9
9.758
5.865
6.83
3.612
6.896
6.086
10.089
10.911
6.209
6.31
2.778
4.313
4.451
3.902
9.048
4.349
5.513
4.38
9.107
3.899
6.732
11.175
4.671
5.6
3.966
6.718
1.999
5.074
3.124
4.196
11.227
9.398
5.095
5.293
3.719
5.326
3.457
5.65
6.272
3.477
8.37
8.619
2.709
4.81
3.824
3.322
4.267
3.921
7.711
5.774
4.299
5.952
13.13
4.879
5.238
7.655
3.435
4.313
5.998
8.615
8.378
8.964
2.585
7.355
8.239
11.428
6.13
6.913
9.999
6.12
4.86
4.164
3.435
4.758
3.025
4.112
6.445
8.243
5.36
5.848
5.445
1.798
4.111
8.483
5.58
5.489
9.468
9.833
7.968
7.451
6.036
8.116
4.087
9.39
8.891
10.692
8.33
8.145
6.846
7.322
6.775
4.526
7.439
2.944
10.645
7.03
5.013
4.109
6.745
4.846
10.121
12.234
6.933
2.94
8.686
5.55
8.473
6.265
3.188
5.165
3.691
8.349
4.943
4.029
3.907
7.52
5.833
5.376
5.034
6.814
6.67
4.783
6.327
5.739
6.472
3.756
3.829
6.974
7.726
2.025
4.576
3.592
4.6
2.437
9.666
4.901
8.747
7.98
5.958
11.725
8.738
10.96
3.791
2.665
5.023
6.634
7.129
4.439
1.862
7.853
5.847
4.32
9.935
2.431
1.226
5.562
4.595
4.152
3.835
5.477
3.675
4.191
5.503
4.878
4.229
5.177
3.669
1.325
1.703
1.805
5.592
4.663
4.186
3.74
11.568
8.587
6.217
7.153
6.288
8.725
4.263
10.933
3.684
6.385
7.278
8.624
7.193
6.144
7.042
3.396
9.222
6.738
8.094
4.276
4.896
8.664
4.182
4.819
8.715
6.263
7.666
4.116
5.456
6.546
11.402
7.549
6.603
3.767
6.554
5.518
7.682
8.975
5.866
10.223
8.35
3.838
3.297
5.794
3.905
2.514
4.969
4.325
3.561
2.641
4.694
3.512
3.626
5.843
5.996
4.478
5.249
4.655
3.941
4.235
6.205
7.017
6.721
2.284
2.439
8.68
11.601
8.974
3.143
3.999
5.652
8.407
2.728
5.934
3.118
8.153
11.006
5.101
8.672
2.688
2.599
2.117
6.587
13.178
3.558
7.011
6.624
2.517
4.644
3.913
4.981
6.116
8.689
5.878
3.395
5.486
5.066
2.561
7.219
5.505
7.883
6.467
4.659
5.814
7.215
6.121
7.954
6.597
7.565
6.891
7.034
4.53
4.846
9.463
5.331
5.578
7.453
6.902
8.67
8.443
7.371
10.326
4.04
7.721
6.205
4.138
5.968
5.495
7.432
7.602
9.002
5.892
5.943
4.733
8.792
7.944
8.544
5.525
6.483
8.744
3.704
3.37
5.222
7.738
3.973
7.754
3.132
7.153
4.038
3.456
4.082
6.601
4.867
3.607
6.806
4.054
4.264
2.307
5.828
2.34
6.507
3.821
5.822
2.376
2.377
7.674
6.748
4.136
9.549
4.511
7.662
5.371
5.547
2.048
6.947
6.097
3.039
6.222
3.647
6.354
2.719
6.755
2.407
5.148
10.13
5.822
5.404
11.146
5.827
6.023
6.569
1.838
1.641
8.058
5.626
3.996
1.885
9.129
7.113
7.971
2.639
7.643
7.323
7.816
8.473
7.868
9.186
9.58
8.296
8.098
15.062
9.697
6.565
3.107
8.593
8.301
3.391
5.798
5.965
10.913
3.583
6.713
6.899
10.203
3.351
7.385
7.092
7.464
6.85
4.535
1.923
5.431
6.226
5.441
5.117
4.28
6.1
3.041
4.767
2.46
5.328
10.979
4.438
6.125
9.031
4.502
3.025
6.984
5.84
9.253
8.61
6.315
3.112
8.86
4.645
9.874
4.844
10.434
5.657
2.852
11.535
2.653
2.815
7.81
6.446
5.428
6.793
4.078
3.164
5.624
4.293
3.249
5.562
3.639
8.718
4.614
6.463
8.651
4.806
2.807
3.188
6.085
2.722
11.834
6.685
6.12
3.906
3.446
3.789
2.415
2.975
2.776
9.902
6.128
5.019
2.968
5.527
6.276
7.705
10.514
10.663
9.18
7.07
8.754
5.273
6.37
8.291
6.145
5.59
9.764
4.609
5.066
6.938
5.25
4.88
9.798
9.117
4.59
9.643
11.405
9.098
6.051
3.907
5.967
6.817
2.204
6.163
9.616
8.79
3.95
3.398
13.704
7.075
7.193
2.998
6.872
3.803
6.098
5.726
3.656
6.371
5.046
2.181
6.062
10.685
2.796
8.764
7.244
8.226
3.619
4.94
8.276
5.76
5.136
5.746
3.795
9.577
8.248
5.94
8.392
2.909
2.145
3.725
2.118
5.703
8.233
6.698
4.814
4.284
3.601
6.528
3.936
5.914
4.067
8.825
5.755
5.335
10.313
4.889
7.881
4.016
5.46
2.695
5.55
5.521
5.544
6.772
2.615
4.199
4.171
8.305
4.277
4.068
5.644
12.113
3.947
11.73
7.41
7.115
9.573
8.177
9.877
9.28
5.805
10.069
4.956
9.249
8.547
9.158
8.095
7.439
8.203
9.063
6.669
11.623
6.82
7.971
11.31
5.423
8.761
7.07
8.36
8.373
8.74
8.917
9.094
3.224
5.562
6.317
4.374
9.069
8.917
4.386
11.292
9.567
11.855
7.275
8.126
6.011
4.479
4.405
3.13
6.75
3.577
3.449
6.883
3.408
4.545
7.565
4.516
4.464
3.373
7.517
4.328
4.6
10.131
6.538
5.67
5.308
6.083
5.356
3.624
8.372
3.986
2.558
7.623
3.727
7.034
4.268
11.239
2.725
7.918
8.247
3.559
6.828
4.495
1.819
7.465
4.879
4.519
5.621
2.922
3.233
8.48
3.585
3.095
6.56
3.673
3.69
9.718
3.308
6.797
6.918
4.139
4.987
9.725
6.333
6.517
2.437
7.68
8.676
8.094
7.068
5.424
7.127
7.072
6.425
5.495
7.708
5.13
5.055
5.22
5.853
6.904
13.376
3.707
4.085
4.362
5.357
6.161
3.396
8.39
9.714
7.773
5.063
7.286
10.332
6.213
5.106
4.23
5.207
7.32
6.987
7.516
6.84
5.719
3.928
6.919
14.2
7.122
5.044
4.427
3.679
5.805
2.205
3.463
4.48
4.327
4.694
3.821
5.324
3.248
7.193
5.525
4.944
3.778
2.141
9.005
7.736
3.605
5.501
7.723
6.015
2.429
7.389
4.111
8.343
6.815
9.115
6.737
8.001
4.073
8.94
6.22
4.662
7.117
5.581
5.607
4.157
6.687
4.031
10.099
2.475
3.371
2.335
4.378
3.381
4.787
5.841
5.539
8.398
3.158
1.915
1.854
4.073
3.247
11.406
9.683
7.05
9.575
7.78
7.191
12.014
8.288
13.102
7.707
5.899
6.897
6.191
8.349
6.195
3.794
10.663
5.115
4.14
9.976
7.397
7.293
6.726
10.723
5.955
4.898
9.507
9.443
7.227
9.492
9.166
3.474
5.433
5.228
9.993
8.293
3.099
2.812
4.652
4.332
8.165
3.421
7.075
6.394
6.601
2.521
5.369
6.469
6.318
4.585
3.952
6.133
2.949
3.518
3.46
9.92
6.224
9.062
7.492
6.119
10.124
5.303
2.301
5.349
5.451
4.377
5.021
5.73
11.389
4.779
2.349
6.878
6.913
3.879
7.123
2.649
4.051
2.997
9.056
3.036
13.235
5.655
3.626
4.665
3.657
4.517
2.777
5.733
4.452
2.594
4.281
9.834
2.716
6.598
3.995
3.938
1.651
5.517
6.869
8.998
7.16
8.479
4.302
5.842
4.226
6.281
8.096
6.072
4.485
9.137
4.247
11.679
3.724
8.381
7.528
7.913
5.715
9.396
7.815
4.373
3.96
7.836
8.063
7.297
5.555
4.765
13.734
7.561
6.207
7.096
6.254
13.778
6.815
5.458
7.253
4.945
5.746
2.172
13.245
2.734
10.674
8.133
9.391
6.712
10.403
6.9
3.396
8.805
2.381
4.715
4.896
5.635
8.211
5.679
12.213
2.623
6.899
9.887
6.257
4.267
7.234
2.721
6.921
3.792
2.17
4.805
3.246
8.965
6.403
6.209
7.24
10.306
11.609
7.301
2.776
3.159
3.094
3.442
4.354
4.077
4.873
3.84
4.224
7.36
3.304
7.767
11.784
5.255
3.097
3.576
8.788
6.353
2.376
4.425
4.575
4.568
5.361
6.822
7.988
5.535
5.417
8.33
6.872
7.561
7.073
4.161
5.998
8.097
7.072
7.62
5.084
6.849
6.303
3.77
7.993
3.37
7.555
10.054
3.618
8.969
9.331
6.755
8.393
8.929
3.478
8.534
6.283
8.496
9.743
3.711
8.553
9.747
7.318
3.564
11.35
6.537
6.809
5.586
6.872
3.563
3.739
4.829
9.605
10.806
7.961
8.827
4.957
4.476
8.394
4.233
4.608
3.882
2.96
5.295
2.412
5.42
6.295
5.905
9.318
3.679
1.922
3.571
9.111
4.268
7.912
3.273
9.151
5.568
11.482
2.075
12.974
8.362
5.151
5.161
4.851
4.375
2.569
5.28
3.314
6.396
6.004
9.685
4.078
3.533
4.35
5.962
7.729
4.255
5.652
8.115
6.586
3.82
10.256
5.173
3.934
10.53
5.175
11.144
10.347
14.818
7.416
9.54
5.815
7.047
4.55
7.984
11.193
13.89
8.326
7.432
4.592
7.065
6.211
7.941
5.355
4.857
3.827
7.649
3.787
9.528
3.964
2.581
7.22
3.769
8.538
9.536
5.622
11.449
5.956
6.32
11.68
3.859
9.655
3.94
3.752
3.614
3.745
7.159
3.546
7.698
7.099
7.418
3.947
10.928
4.701
5.209
6.868
6.188
9.965
7.659
7.969
2.596
4.651
7.386
7.053
6.385
7.36
7.162
6.402
2.913
7.123
3.715
2.297
4.869
2.678
8.495
7.357
2.677
2.393
2.983
6.899
7.452
3.265
9.292
2.708
5.852
6.062
5.342
4.151
8.235
10.473
5.997
9.559
2.579
6.404
5.41
3.831
9.208
2.292
5.111
7.182
8.579
8.993
5.594
5.139
12.342
10.093
8.644
8.276
7.608
11.411
6.967
4.814
8.885
6.911
6.014
7.922
4.029
4.574
5.792
8.257
10.426
9.518
8.416
8.255
7.57
7.66
8.44
8.611
4.976
4.57
6.505
6.705
10.555
3.796
10.805
9.876
5.502
5.868
9.674
11.071
8.545
4.511
11.308
7.747
4.538
5.48
6.55
5.695
10.601
3.963
7.042
7.054
6.699
3.484
7.373
10.334
9.383
5.154
3.904
3.675
3.424
4.17
6.76
9.133
4.943
8.467
8.767
4.888
7.566
4.704
4.356
4.923
4.386
7.105
3.119
10.404
3.785
8.149
8.149
8.099
3.258
4.458
4.552
4.577
4.198
3.218
5.248
3.085
3.327
12.787
5.416
4.189
4.406
3.768
5.37
7.649
5.385
6.731
1.957
12.75
6.326
2.895
3.109
9.697
13.284
7.72
8.38
8.405
11.251
4.604
5.028
9.586
11.055
5.701
4.56
5.357
4.486
7.669
2.571
4.776
6.645
7.079
4.959
8.071
7.306
6.377
8.555
6.368
11.144
7.786
9.003
4.143
6.206
12.229
7.699
6.007
10.678
7.568
6.186
7.279
7.195
6.234
11.207
5.261
5.697
8.663
5.215
8.032
2.962
5.265
7.404
9.578
5.402
3.454
3.743
4.152
5.619
3.125
5.717
3.369
4.606
7.733
8.577
5.039
11.158
3.511
8.294
2.282
6.22
11.616
4.244
2.616
9.101
8.288
3.242
9.615
8.763
6.779
5.704
7.927
5.342
4.296
4.525
3.821
10.752
5.373
5.047
11.159
4.871
2.268
4.769
3.965
10.875
7.973
4.059
8.93
1.801
6.436
5.479
5.446
4.185
11.966
9.225
4.352
7.281
7.558
6.662
9.805
5.044
11.956
5.926
4.192
7.168
3.287
7.197
6.873
10.663
12.664
8.778
11.361
6.75
8.973
10.282
3.193
2.423
7.844
6.944
4.688
5.863
4.613
2.516
2.138
2.497
2.721
5.426
4.567
5.53
3.565
3.987
8.505
2.451
3.55
5.53
3.409
7.657
7.598
6.197
6.817
4.838
2.88
3.708
7.086
11.019
10.897
4.4
2.916
5.015
6.72
3.371
3.231
3.73
6.753
2.764
4.937
5.192
9.006
3.156
2.753
4.196
1.839
2.719
8.065
5.204
5.64
3.79
2.738
5.601
9.57
2.884
3.229
4.139
3.966
8.058
4.704
9.256
13.61
4.22
3.703
5.571
7.777
3.801
7.597
2.566
10.268
3.449
3.324
4.592
5.317
1.606
4.231
8.821
9.325
5.572
12.056
7.112
8.004
9.336
3.719
6.813
7.817
7.956
9.194
9.538
8.576
8.916
7.636
7.811
7.94
3.611
4.535
9.916
8.8
4.724
3.829
6.309
3.39
9.352
6.444
4.888
4.128
4.814
3.584
9.551
5.893
5.066
9.626
9.006
4.544
6.084
10.087
10.001
1.828
8.774
4.296
2.492
3.603
4.197
3.958
5.792
3.504
6.534
3.177
2.558
5.687
8.831
2.192
5.217
4.215
8.334
7.221
8.403
4.075
8.844
7.437
6.743
5.982
11.336
10.97
4.184
13.755
5.901
5.849
9.23
3.953
10.268
6.75
7.232
8.404
8.007
4.481
4.191
6.626
5.097
4.29
8.175
4.093
5.201
4.225
1.52
5.254
4.314
5.629
8.477
6.81
5.364
1.852
1.9
4.328
2.762
10.233
6.347
6.748
5.811
3.218
7.031
6.072
8.996
8.887
7.025
9.573
2.267
8.145
4.897
5.136
6.199
11.757
5.885
4.229
5.51
8.898
4.795
2.375
8.247
4.833
4.422
8.484
6.481
9.691
6.151
6.707
8.679
7.82
4.911
2.703
1.933
6.556
7.586
4.123
4.869
9.775
6.39
8.285
9.335
11.033
11.947
4.786
12.297
3.392
4.67
9.501
4.313
3.616
3.385
9.532
6.333
4.92
10.032
7.85
4.4
3.213
2.619
3.2
9.37
4.177
3.455
5.915
4.558
1.951
3.397
3.197
4.606
6.42
8.882
4.873
7.489
3.748
5.49
7.52
9.824
2.629
6.406
3.897
9.645
4.471
2.329
4.591
2.396
5.813
7.97
7.03
1.656
1.678
5.418
8.35
1.374
4.273
4.16
4.034
7.905
11.11
6.981
5.77
6.347
8.373
9.098
4.089
8.726
6.234
7.017
11.656
8.941
11.156
5.887
5.257
7.182
8.315
6.524
11.437
3.891
4.288
6.787
9.986
4.958
8.126
11.549
5.767
9.026
5.986
7.761
11.161
5.863
10.714
6.089
5.454
4.726
9.788
8.926
5.095
4.904
6.94
3.21
5.718
6.921
13.903
4.19
6.508
4.295
2.177
4.082
4.697
3.552
6.063
8.807
4.389
2.687
6.156
6.156
4.264
14.175
3.246
4.541
2.482
9.728
2.95
6.647
5.403
3.917
5.441
4.248
4.001
3.66
6.749
4.018
2.537
5.784
2.524
2.888
2.959
6.026
7.296
3.514
7.243
8.24
1.819
5.792
4.27
3.784
2.828
5.38
1.81
3.788
4.254
3.667
3.032
3.427
4.676
4.292
11.909
7.397
6.538
9.31
8.239
11.371
9.41
13.69
9.212
9.76
8.711
4.873
10.573
4.789
8.98
10.39
10.709
6.612
8.745
8.876
12.136
6.892
6.031
3.409
5.748
4.472
6.943
2.912
9.189
10.518
8.046
6.864
9.713
5.803
7.444
7.167
6.649
3.554
7.001
7.701
8.078
10.623
11.415
7.225
3.958
5.983
10.464
6.949
5.78
5.152
6.024
7.539
2.081
6.465
2.028
8.859
5.731
2.813
4.506
2.869
8.302
5.504
7.238
7.365
2.683
3.43
4.21
7.945
9.998
3.878
2.519
8.925
6.246
2.993
8.075
3.642
5.201
5.55
6.042
5.141
8.446
2.071
6.096
4.276
5.866
6.705
1.899
0.984
1.815
1.583
0.938
6.811
4.997
6.91
5.907
1.294
5.95
1.323
5.899
10.245
9.028
5.914
9.434
9.327
7.661
6.678
8.807
6.211
7.395
7.667
6.436
6.777
7.468
8.406
7.156
4.736
5.321
9.576
4.241
7.837
8.071
9.709
4.742
4.801
7.22
3.366
7.732
5.976
6.156
10.767
4.012
6.879
9.49
4.322
7.356
5.136
3.478
4.543
5.245
4.446
11.405
2.274
5.626
5.057
5.744
4.857
8.472
3.068
4.012
2.41
4.007
2.321
10.982
3.329
3.975
3.326
3.226
2.627
2.198
2.142
10.111
10.016
2.896
10.17
2.918
3.596
2.491
2.346
11.295
4.252
7.75
4.628
8.412
5.472
2.802
10.935
5.253
3.271
3.559
5.396
4.552
10.478
6.587
6.072
2.612
8.323
3.524
8.99
7.691
1.81
5.149
3.773
3.703
1.728
6.652
4.293
1.57
5.569
5.875
5.923
3.418
9.969
9.121
12.274
7.767
5.581
8.206
6.227
5.073
6.133
9.799
7.568
8.606
9.019
9.538
5.841
4.3
4.286
11.031
3.899
6.143
6.374
7.228
4.617
7.966
5.613
9.965
11.073
2.639
7.803
9.263
7.123
4.953
6.897
6.621
6.068
13.291
4.161
9.333
2.882
5.361
10.299
4.748
2.724
6.15
5.488
11.42
4.145
8.261
5.172
2.88
6.594
2.79
4.796
4.665
6.047
9.168
11.06
8.35
2.684
2.561
8.282
4.91
3.059
8.264
3.805
3.92
2.316
4.869
3.02
9.165
3.931
10.355
2.453
3.083
4.401
10.105
9.367
2.693
6.384
1.592
5.344
8.138
4.498
2.817
8.769
4.003
7.675
4.301
2.841
4.782
8.212
7.41
2.633
6.102
3.108
8.88
6.498
8.798
8.735
6.813
8.724
12.194
4.312
5.496
6.349
3.606
6.189
10.908
8.208
6.756
9.032
11.418
7.19
4.705
9.514
4.026
4.25
2.922
3.537
3.986
4.117
5.449
6.907
12.103
4.756
8.673
2.46
8.08
7.849
5.57
10.921
6.55
5.611
9.042
3.865
6.083
10.231
6.645
7.158
3.354
6.369
4.398
9.356
4.07
9.056
8.302
7.821
9.672
7.66
10.427
8.554
6.36
3.324
4.741
1.904
5.454
4.301
2.879
2.935
5.432
4.314
4.283
5.833
4.691
8.45
6.767
5.729
5.664
7.29
7.311
5.167
5.166
7.281
4.21
5.269
4.761
4.651
3.385
4.133
7.798
4.025
2.945
3.182
5.455
5.535
6.464
3.876
5.134
1.913
10.915
3.676
8.566
7.262
1.661
5.504
3.841
8.337
6.623
8.072
3.89
8.46
9.223
11.106
4.01
10.25
6.554
4.813
8.222
7.046
7.348
7.235
4.523
5.968
6.6
6.536
7.847
9.0
3.327
11.656
3.14
8.892
6.278
3.851
5.681
2.053
9.026
5.808
2.201
6.263
5.132
4.281
8.501
9.174
7.936
1.918
5.122
5.827
3.835
3.606
4.667
5.52
7.419
4.321
7.356
3.883
8.468
2.544
6.725
3.787
9.638
2.186
4.746
8.216
1.726
3.727
3.723
12.141
4.484
4.735
6.307
10.782
5.775
5.752
3.404
6.769
8.043
1.966
10.014
3.318
6.335
5.408
1.65
1.775
7.796
7.259
4.196
1.319
1.688
4.574
4.557
8.422
3.807
5.301
8.008
4.293
3.668
3.977
9.78
6.579
3.771
1.442
12.511
6.632
1.232
14.227
9.416
8.185
11.19
6.014
10.701
7.033
8.992
5.81
7.005
11.489
7.164
4.96
3.491
5.394
6.766
4.667
5.503
6.106
8.623
3.658
5.897
9.823
3.921
7.843
3.61
6.081
3.314
7.137
8.89
7.554
4.986
4.297
5.234
5.896
8.626
2.823
11.58
6.561
6.006
5.22
6.692
6.35
3.886
5.752
5.844
5.003
5.917
6.404
7.126
5.596
4.37
7.64
8.535
2.708
4.998
8.659
3.4
4.109
6.606
4.86
2.606
4.55
4.89
7.671
4.297
10.454
7.296
6.083
3.431
9.664
8.436
7.132
2.626
2.229
4.885
3.276
5.784
6.315
4.125
3.922
4.635
3.893
4.779
3.83
7.348
7.803
1.665
2.745
8.44
8.265
6.077
2.368
7.788
5.948
4.4
3.612
11.315
8.246
4.987
9.541
8.385
6.677
12.459
5.344
4.747
10.426
10.42
1.958
4.953
8.313
7.874
9.455
8.553
2.414
7.901
10.64
3.302
5.172
7.96
9.952
7.178
7.537
5.384
7.711
4.117
7.969
6.832
9.792
8.393
9.303
2.912
9.005
8.516
4.538
10.039
2.417
4.148
5.536
4.04
7.08
10.095
5.963
8.574
5.286
4.849
10.577
8.857
4.731
4.254
3.868
10.035
8.334
3.903
2.592
7.829
3.083
3.867
5.958
7.71
8.623
7.253
2.65
6.263
5.547
4.068
4.757
2.595
4.051
5.757
8.899
4.619
7.69
6.004
4.086
2.892
8.869
4.471
3.998
6.067
4.083
3.12
4.245
4.792
9.274
4.622
6.614
6.673
5.978
1.233
4.443
4.267
3.683
4.066
1.158
2.628
4.692
5.699
7.943
6.566
8.679
9.983
7.141
7.653
3.725
4.559
5.47
4.07
9.652
9.823
9.711
7.725
7.614
2.872
6.291
1.985
10.233
6.557
2.226
5.332
7.642
6.981
5.922
5.699
5.247
5.559
9.003
7.258
2.204
9.783
5.451
4.125
3.927
10.69
5.935
4.218
2.951
7.032
3.821
7.433
5.113
3.785
11.088
9.022
3.439
12.223
6.664
7.642
7.576
3.272
4.062
6.21
6.153
3.553
7.015
2.617
3.155
3.323
5.509
9.311
6.122
4.333
3.296
2.922
4.035
5.265
5.228
10.146
2.253
6.19
4.616
4.046
8.924
6.556
6.792
5.918
7.552
5.355
2.506
7.436
3.41
6.521
10.268
7.172
7.088
3.549
5.499
3.325
3.452
3.001
3.975
1.163
4.317
4.435
12.446
4.177
9.042
10.314
7.206
12.729
7.917
12.348
9.713
7.305
3.864
11.011
7.363
5.414
3.653
7.885
6.821
5.858
10.67
10.806
6.06
7.39
7.889
9.678
11.671
7.189
6.027
10.873
4.139
6.86
4.252
10.448
11.705
4.931
9.903
1.95
7.724
7.657
2.995
4.98
4.835
4.309
3.183
10.674
8.406
6.178
4.971
3.606
9.882
7.743
6.216
5.615
8.538
6.531
7.379
7.278
4.059
3.28
11.241
9.413
3.216
4.785
8.491
2.85
5.074
7.101
6.28
4.167
3.021
8.631
7.573
2.535
6.534
5.927
8.739
5.954
8.932
2.999
8.994
4.525
6.122
3.85
6.424
3.698
5.9
7.162
2.797
3.199
3.545
7.473
6.86
6.503
4.998
6.546
2.307
2.357
5.828
5.831
4.685
2.536
2.42
4.002
