# Supplementary material for: Predicting the structural basis of targeted protein degradation by integrating molecular dynamics simulations with structural mass spectrometry
Source: Nat Commun. 2022 Oct 6;13:5884. doi: 10.1038/s41467-022-33575-4 (PMC9537307; doi:10.1038/s41467-022-33575-4)
Supplement: Supplementary file 6 — Source Data [file 41467_2022_33575_MOESM6_ESM.zip › source_data/supp_fig_3/supp_fig_3b.txt]

#WE-HDX
3.240690692148006757e+00
3.066266764326115002e+00
3.169191339952799336e+00
2.794242592434145855e+00
2.906564386842276804e+00
2.990439729214296349e+00
3.081073761489139695e+00
3.035330445817910228e+00
2.827782657920410614e+00
2.954298974855379178e+00
2.921269500595784940e+00
3.081549142016154264e+00
2.643566921805591274e+00
2.787967699169530356e+00
3.037081890297446130e+00
2.710236621045407190e+00
2.844210027065508406e+00
3.018699742609086911e+00
3.027552615149128101e+00
2.998882020703914186e+00
2.951271078814571958e+00
2.072263809436931226e+00
1.986004755218571338e+00
1.988590485056566992e+00
2.166445905232570635e+00
3.146368312587921157e+00
2.197378055209277203e+00
2.993241273510936828e+00
2.215917602970449707e+00
2.253591546385369959e+00
2.832876113216671321e+00
2.112900918264738248e+00
2.185219722693514832e+00
2.970429814848966288e+00
2.071548194321584546e+00
2.906704260662339223e+00
2.049305517111515318e+00
2.172682486668636059e+00
2.454575297269726342e+00
3.227125858993482144e+00
2.312457200907571675e+00
3.179078551237406902e+00
2.126940409917833730e+00
2.879457544510911404e+00
2.842176598005535126e+00
3.275872957972241650e+00
2.160321688797434359e+00
2.109396364003863766e+00
2.867310130407302982e+00
2.922935139856814857e+00
3.192562846897124107e+00
3.024462158090864161e+00
2.179013561772712215e+00
2.889744240246969298e+00
3.075129584340372091e+00
2.078138989162407579e+00
2.684277507188354228e+00
3.055783286206621430e+00
3.383534522977559966e+00
3.211583026732131696e+00
3.201593746259507434e+00
2.120545909284835329e+00
2.799582069872277756e+00
3.149192496953586051e+00
2.084604923651507846e+00
2.297996102289952436e+00
2.630971042523685632e+00
2.289412580186183988e+00
2.918941768264081027e+00
2.073057827482120530e+00
2.236401985430413131e+00
3.359462596022600778e+00
2.420756091503537100e+00
2.325057287107007653e+00
3.065770744573427464e+00
3.040929077777529965e+00
2.441109457042070829e+00
3.214356216789666654e+00
3.064355831652119555e+00
2.392480178913341415e+00
2.664799488397609384e+00
2.975375706171141221e+00
3.321906827057275358e+00
2.341847434122304783e+00
2.035124818201369923e+00
3.392928970601603922e+00
2.018057708338887757e+00
3.338184229525650970e+00
1.946075114478825085e+00
2.404132711029901337e+00
2.988344122945825632e+00
1.957880891575153326e+00
2.195681016477736502e+00
1.860620131804163524e+00
3.032173075056297407e+00
3.184792897202055606e+00
2.627175369790695658e+00
1.929168391612510414e+00
2.310843513844026642e+00
2.549382890117730671e+00
1.956814514386498782e+00
2.932478483122600732e+00
2.375185707702801352e+00
2.663584403793477939e+00
2.446150178025899624e+00
2.345605937889831072e+00
2.274790949838810583e+00
2.440400508986369843e+00
2.451069695577196672e+00
2.360868726974396203e+00
2.977484554858357058e+00
2.641001101345788360e+00
2.256317461623432052e+00
2.210195617279369529e+00
3.080149546938947047e+00
2.475836984477646219e+00
2.989142811176282777e+00
2.270125383949308073e+00
2.454642808068074000e+00
2.316156114375993447e+00
2.263069523918087356e+00
2.898542533846566460e+00
2.330192653930129421e+00
2.399890324888283910e+00
2.287327068367703387e+00
2.297125461129392310e+00
2.501179118593251260e+00
2.351720699378947010e+00
2.037163601396724477e+00
2.381323847356470402e+00
2.176597818405208606e+00
3.069401981610845986e+00
3.000123140633466523e+00
2.540644093795381142e+00
2.300041722362910601e+00
2.200518021112560785e+00
2.781964340072567321e+00
2.377529673783670638e+00
2.196834312447620619e+00
2.720850251975378775e+00
2.406261665511053582e+00
2.291994205467827062e+00
3.052341064940921278e+00
2.269510767896848247e+00
3.105872560860654108e+00
2.729242662346798021e+00
2.246688729482715807e+00
2.223944736394378285e+00
2.061729537161482551e+00
2.695037606285530352e+00
2.274054523585382181e+00
2.315129527869774773e+00
2.742341541108811676e+00
2.128096072061086197e+00
2.949412427382585022e+00
2.423176607141691807e+00
2.310237622133912705e+00
2.188391091781402675e+00
2.933500924131529519e+00
2.368065972958329546e+00
2.344539921054333842e+00
3.385270584592676268e+00
3.170368179575393963e+00
2.099618068495335610e+00
3.011179427394077734e+00
3.146037915233183657e+00
2.788112161028486025e+00
2.472371484318300006e+00
2.240758630358756331e+00
2.863234537881052866e+00
1.971782537331933094e+00
2.945455507289364228e+00
2.316135722129280428e+00
2.585122247078567970e+00
2.055177969278831451e+00
2.997999743514147220e+00
2.406303615082107772e+00
2.298904216230495567e+00
2.250176136776801616e+00
3.024301697921756293e+00
2.363883419286983312e+00
2.353309910569107544e+00
3.220226014044444973e+00
2.233659951418443868e+00
2.492905834552402666e+00
2.782932257726569603e+00
2.133312092964029016e+00
2.217087879169740816e+00
2.426573763582631216e+00
2.718960879949664289e+00
3.270591435697815186e+00
2.464500238042261149e+00
2.301332827338674392e+00
1.916410610315144591e+00
2.803317169004091003e+00
3.155246132915838331e+00
2.794685791710469491e+00
3.183615410438462856e+00
2.273431042496418364e+00
2.350426214867207264e+00
2.832371910522387459e+00
1.826595371484051933e+00
2.936790212913914289e+00
2.608189294328748797e+00
2.574509950838039796e+00
1.746096005419312869e+00
3.064410310799061676e+00
2.845577555907524925e+00
2.856528875927561995e+00
2.487601139017251217e+00
2.333782108503512198e+00
2.404407087294490708e+00
3.622805191310911610e+00
3.120949498104566011e+00
3.139114410298657454e+00
3.094466433429316599e+00
2.751463200825452926e+00
2.609053116738062172e+00
2.609507120030649219e+00
2.154523833130705501e+00
2.504248499331858113e+00
2.370350591025061959e+00
2.856169436319136334e+00
2.672768388494012992e+00
3.195891073957668471e+00
2.644007620832914185e+00
2.416820932914019338e+00
2.212691886857988344e+00
2.491531623783050708e+00
1.808452394372363825e+00
3.269735095010466885e+00
2.584286757204133700e+00
2.687753639188157351e+00
2.674658102013030891e+00
2.334687348274585794e+00
2.174837515650500208e+00
1.759559278647509384e+00
2.795931802957671408e+00
2.345755023315479360e+00
2.233236340775278439e+00
3.505386674944808600e+00
2.477086478998474561e+00
3.044135403941457430e+00
1.898951914427100984e+00
2.651531066041503237e+00
2.267219010753738218e+00
2.378458426994629171e+00
3.096796962723484814e+00
2.080179565627347404e+00
2.566042808445073931e+00
3.266610210348937393e+00
2.854633659970570392e+00
2.416418907085236434e+00
2.504062600234544522e+00
2.779403106483078201e+00
2.387664960050963181e+00
2.407039874613268626e+00
2.468302471242089347e+00
2.523042797618742394e+00
1.997889560165098333e+00
2.628660453575731193e+00
2.382648655544476135e+00
2.441992532597764498e+00
2.609361965020442486e+00
2.442177870575469090e+00
2.511362576797071977e+00
1.904998473506838153e+00
2.521461491398491184e+00
2.961285062557878600e+00
2.830309900146271040e+00
2.449733342172079276e+00
2.802717938234233763e+00
2.786380135652112955e+00
2.688783245627459628e+00
2.847369722844037110e+00
2.736393257611738683e+00
2.565501663958058565e+00
2.455751655506643427e+00
2.593670503206729094e+00
2.884476239125644881e+00
2.552867327246160389e+00
2.602742588028804427e+00
2.533125417038996741e+00
2.744025000615193388e+00
2.313741829213738388e+00
2.430947825710675136e+00
2.388600593008662898e+00
2.745667995257758509e+00
3.035056271628551183e+00
2.716922092756621776e+00
2.863221142518692197e+00
2.426232397402274366e+00
2.563977936489321596e+00
2.608063104313690594e+00
2.514704239696379684e+00
2.318534994354690237e+00
2.814965650511581430e+00
2.323842399690725369e+00
2.602066247975061586e+00
2.362404624261909447e+00
2.549225166572517409e+00
2.675495624302958397e+00
2.541228619093085950e+00
2.340952833141335621e+00
2.414295087432652309e+00
2.403072354725825033e+00
2.558817910960989650e+00
2.588611694202691993e+00
2.081915807969165311e+00
2.910878990197284466e+00
2.247275854106749904e+00
2.527401313302410024e+00
2.511484774532544151e+00
2.342922516788080500e+00
2.297238445783818417e+00
2.189314280749900199e+00
2.451798411230505348e+00
2.556723620045686651e+00
2.414771822273535484e+00
2.441264300332676829e+00
2.403680333782094891e+00
1.981397652522578268e+00
2.043926306579963548e+00
2.384079469264804629e+00
2.316860971547748171e+00
2.268385949550123737e+00
2.094378819259985036e+00
2.315241092103777820e+00
2.346715055763297642e+00
2.421105439668033821e+00
2.414286081945563822e+00
2.467580719360055852e+00
2.464545308326552941e+00
2.277803752226141398e+00
1.908880731122677199e+00
2.593540330011307127e+00
2.368472526428411218e+00
2.224179679944239485e+00
2.363405309771494434e+00
2.748261516268008187e+00
2.558337298245225711e+00
2.170811283654629609e+00
1.951110453336047046e+00
2.751350847642077824e+00
2.437610364340287550e+00
2.469095924771703920e+00
1.974848158212535454e+00
2.288769270984080784e+00
2.297301344149694113e+00
1.958439614885410851e+00
1.879343477516171479e+00
2.385767434696454803e+00
2.218041275214766017e+00
2.365306295375548373e+00
2.129137891499698565e+00
2.719233555501539445e+00
2.201546869462802203e+00
2.091427734144947870e+00
3.046913625505367929e+00
2.525010456805796721e+00
1.754668887388196818e+00
2.436461196421316089e+00
2.062021392525884345e+00
2.497025049707502831e+00
2.179944929747835047e+00
2.216720661567418205e+00
2.135270514236375483e+00
2.591964698021787417e+00
2.426985387621502177e+00
2.341961648646194938e+00
2.949753342855149008e+00
2.241481994708244052e+00
2.653631443301251558e+00
2.163361625576190050e+00
2.518953754541928269e+00
2.049317773966607970e+00
2.525061171035282825e+00
2.160889079060708706e+00
2.435260550325634821e+00
2.428573378674987460e+00
2.214649791851747374e+00
2.155928163661705366e+00
2.250237941947331066e+00
2.528764394270326843e+00
2.054856583813300830e+00
2.539579977381209996e+00
2.191885049479560088e+00
2.689055349152465357e+00
2.370581142580192147e+00
2.979521115904848028e+00
2.337707755322585790e+00
2.315506635916558142e+00
2.360714028652773688e+00
2.131015756292447882e+00
2.568067679010366255e+00
2.180638295403571458e+00
2.425076394646450861e+00
2.365923765768001452e+00
2.300611622176766957e+00
2.108836647433065092e+00
2.445322440342563297e+00
1.994343065576009266e+00
2.396233243150206249e+00
2.404575167089587850e+00
2.806792119943500197e+00
2.129814214471999367e+00
2.326422278091348161e+00
2.136861411776716846e+00
2.205071809822892526e+00
2.102358807966483667e+00
2.441811414634893040e+00
2.805884058461778352e+00
2.270692346093538205e+00
2.248108572937164151e+00
2.128777009205029547e+00
2.482596914426002499e+00
1.786190107965203389e+00
2.103249652073162057e+00
1.884140397400822398e+00
2.642520117539812752e+00
2.476984272086300454e+00
2.355840321101920321e+00
2.577101172755596359e+00
2.325076017194566802e+00
2.282672371795519073e+00
2.282412090774633029e+00
2.187876668120892099e+00
1.769041956050145581e+00
2.370079717008320763e+00
2.309348086655952592e+00
2.250386235135817703e+00
2.253640735385059379e+00
2.534318655324224956e+00
2.207340916621192140e+00
1.971336566226397302e+00
1.512282652150445994e+00
2.259816682958958545e+00
2.709133606902851987e+00
2.444917183021550589e+00
2.179746911142815602e+00
2.130097898653548150e+00
2.477142303670311296e+00
2.289494630984477475e+00
2.172848649464284687e+00
1.840594031207310355e+00
2.812113093404850162e+00
2.531403386936080135e+00
2.138279102058721737e+00
1.698984785588710578e+00
2.409745526727634424e+00
2.037155389737556277e+00
2.342120062386961354e+00
2.133732326101248855e+00
1.943849668035715572e+00
2.625518445176589388e+00
2.726997560832017165e+00
2.385395719677096515e+00
2.094367110156297507e+00
1.924517210147242974e+00
2.431501061546918141e+00
2.273042264353084096e+00
2.103725698304048208e+00
1.825998549105412927e+00
2.322129584873227515e+00
2.360935594463878573e+00
2.173858418772318668e+00
1.652891499439354650e+00
2.415220225802883647e+00
2.805588739913686513e+00
2.315039692150733242e+00
2.099659082630237705e+00
2.023841843763910742e+00
2.621455728698711241e+00
2.402087296227042756e+00
2.207375505451605768e+00
1.842058128114487214e+00
2.301837502049965511e+00
2.661326415071979312e+00
2.059564796875771542e+00
2.245765163889635652e+00
1.836754667351596426e+00
1.988112127377917648e+00
2.352019389762139756e+00
2.313583546117379708e+00
2.175905796383816426e+00
1.630333353200406288e+00
1.898026596081698436e+00
2.469409489766638544e+00
2.733180508797026675e+00
2.256432872554339664e+00
1.794600072252959810e+00
2.849413374169952995e+00
1.879965014364575415e+00
2.377358237823568476e+00
2.395625803149624033e+00
2.667540782631537155e+00
2.214578492356310324e+00
2.156151916674676983e+00
1.836828467687039002e+00
1.845215342381077095e+00
2.386493019070671018e+00
2.335971992498577787e+00
1.949679075413188745e+00
1.859964112699164396e+00
2.551400135399588098e+00
2.226120625813880594e+00
2.406440806082101869e+00
2.433501161670334589e+00
1.992938077756931659e+00
1.868081924547138950e+00
2.323686299995530558e+00
2.485428739582343560e+00
2.821565023088674184e+00
2.392999529916207457e+00
2.003887588797443886e+00
2.119994901676204524e+00
2.348017479592137580e+00
2.929151073972354524e+00
2.299134185376715767e+00
2.406769380205319830e+00
1.884991846609177291e+00
1.794453808744827183e+00
2.314000259336840948e+00
2.302362778485197659e+00
1.959866109370259846e+00
1.789426969027377634e+00
2.407042337008550525e+00
2.753164232300867376e+00
2.255334540336963567e+00
2.520260308502110469e+00
1.981052422303812621e+00
1.805438787043711857e+00
2.300666124117600742e+00
2.250104022248806235e+00
1.706793498211389926e+00
2.042646808981089634e+00
2.385662176220885833e+00
2.645886186026169540e+00
2.310698836695054936e+00
2.316967037547636554e+00
2.116722194762938436e+00
2.032107547507663536e+00
1.622285249800251794e+00
2.480138128689473476e+00
3.227866486996092021e+00
2.251329633928025764e+00
1.730808468357008856e+00
1.722318612345600020e+00
2.403859763997573840e+00
2.512770712276176432e+00
2.545595046453295041e+00
2.335741789927174406e+00
2.379339428370440324e+00
1.851914303566547737e+00
1.885178367378020914e+00
1.534088769125932394e+00
2.254333830250870641e+00
2.374629394826229145e+00
1.713947347174296532e+00
1.885781020673077402e+00
2.380229659125078445e+00
2.649357891666285880e+00
2.504918315681085694e+00
2.330141723731113501e+00
1.974051265131200772e+00
1.423473785331110575e+00
2.492488127574134626e+00
2.355767027386254764e+00
2.913798087373385748e+00
2.988860217492544713e+00
1.717709322423722540e+00
1.602583844992445883e+00
2.530930143844782876e+00
2.719395160890257124e+00
2.427302041269710386e+00
2.348544109628369458e+00
1.758372743277423655e+00
1.774073519735748672e+00
1.406112936568911786e+00
2.268876426699908411e+00
2.194151967096905409e+00
3.008486477502564149e+00
1.769657244602341750e+00
1.626177382595066723e+00
2.370188975170406831e+00
2.319815996381062728e+00
2.618991565108383934e+00
2.485342753656201165e+00
2.599590708835277653e+00
2.029318972521817699e+00
1.534511910661646272e+00
2.148598176341934174e+00
2.760116950868292118e+00
2.142986295188975099e+00
3.138696863329075271e+00
1.966043813489585235e+00
1.689714517837597185e+00
2.603050101867839139e+00
2.605122791074700572e+00
2.344278271487378440e+00
2.447778482768633967e+00
1.867557749569118020e+00
1.942990232468059020e+00
2.129441215824506628e+00
3.023459803873449925e+00
2.311687267257985567e+00
1.550973898033938037e+00
1.707466376286293830e+00
2.707738059268025577e+00
2.362632659567422078e+00
2.561692482596806819e+00
2.113451063424857335e+00
1.952902487949836008e+00
1.870230898898235017e+00
2.086826251209655148e+00
2.941737529746129454e+00
2.324172365760545311e+00
1.765543571479106788e+00
1.726837889901671641e+00
2.307159548577233377e+00
2.438121846826698302e+00
2.804593865821444432e+00
2.320704009831819015e+00
2.532283952111866299e+00
1.841771506326881358e+00
2.021920605102837332e+00
1.877846499283597259e+00
1.905498041549628985e+00
2.353196737679577044e+00
2.918373446425190920e+00
2.507517766094364386e+00
2.435412670402471669e+00
1.725190055609306050e+00
1.807291984568312859e+00
2.272770489159820606e+00
2.423846583290754975e+00
3.014907373375828481e+00
2.335401374233482485e+00
2.637948077353571286e+00
1.890085128261875358e+00
1.822215097863023381e+00
2.014528900025911451e+00
2.225738731723745811e+00
2.282049146831433450e+00
3.172326604364487768e+00
1.744105428173645223e+00
1.609677760380312961e+00
2.367907912134246118e+00
2.882588224982240099e+00
2.473794389614762057e+00
2.325616981464033284e+00
2.751231188171516351e+00
1.902127639958351102e+00
1.942041589964013992e+00
1.957003663619231393e+00
2.429941193495937846e+00
2.390167374537694567e+00
2.535684800495658475e+00
3.131490631466981256e+00
1.959341626929081315e+00
1.803729340346493348e+00
3.007563425000700619e+00
2.439867475114414486e+00
2.561205290223679043e+00
1.616245698003866638e+00
2.106881647460516760e+00
1.860530766956923765e+00
2.247109780085781772e+00
2.315504421953622938e+00
1.746424426723848899e+00
1.521387582083652656e+00
2.848400855332553938e+00
2.297980210962076608e+00
2.697596535819033470e+00
1.709450095358115096e+00
1.879117175142412721e+00
1.870356363671231925e+00
1.934703678439896546e+00
2.310419205705863011e+00
2.260611883634597419e+00
2.349863992899920984e+00
1.672804825120625338e+00
1.628823795542827524e+00
2.426173444063430829e+00
2.908700451641665463e+00
2.154383399635908969e+00
2.335673829852993766e+00
1.653341018364158366e+00
1.938069701616514262e+00
1.959220849447950163e+00
1.687437532377631388e+00
2.424455774522676244e+00
2.754127337912462448e+00
2.535591362805634574e+00
2.569349594859539732e+00
2.068852938447547363e+00
1.554600540573206846e+00
2.520194511897079437e+00
1.814118627718630528e+00
2.580996384653242881e+00
1.487541860848963005e+00
1.965194538180740746e+00
2.226849629715181411e+00
1.691536003186669079e+00
2.371638016781352221e+00
2.366902176910033795e+00
1.867907707501414105e+00
1.587843606696112797e+00
2.606018433215172792e+00
2.422793883911977364e+00
1.830850089672975578e+00
2.458054779660770350e+00
1.707352890511099730e+00
1.760828603737769171e+00
2.093332216069909713e+00
1.478132465196502210e+00
2.502899390859246065e+00
2.136561821144113082e+00
1.790061971398599683e+00
1.484811934222146634e+00
2.471261361037218940e+00
2.184008052635433295e+00
2.539358196573804793e+00
1.601146347444893703e+00
2.576097744863941941e+00
1.597500074125368208e+00
1.975505089655807289e+00
2.023870979432093709e+00
1.631014419765273393e+00
2.457028545415541831e+00
2.873397046192815552e+00
2.542681314322523090e+00
2.234709170155526614e+00
1.704881552051063398e+00
1.517896609889508364e+00
2.504446712207931025e+00
1.703980587056052043e+00
2.256250456290187056e+00
2.436248782467004936e+00
1.704396381984296660e+00
2.381030661160503215e+00
1.479895762651718405e+00
1.808779997284394314e+00
1.874127626938929314e+00
1.510272453720126196e+00
2.395629872215303102e+00
2.259153957616563790e+00
1.735447452090032705e+00
1.788058350785456385e+00
2.293285275277263668e+00
1.828920631880379233e+00
2.269781725039778042e+00
2.554437643242259526e+00
1.718071994251622270e+00
2.586563068742733229e+00
1.380948760307588730e+00
1.682459928637800362e+00
1.744547377580810688e+00
1.460834919151726918e+00
2.398895422533935839e+00
2.299195071711199301e+00
1.779885147523667221e+00
1.886600942041329665e+00
2.485783852006563599e+00
1.893017462926530392e+00
2.601645187087247457e+00
1.766945386674338758e+00
2.529967745122838618e+00
1.504888498308801559e+00
1.635545292218801627e+00
1.894859919307832818e+00
1.365452696138747202e+00
2.520340878650206839e+00
2.994531085913143542e+00
2.388250475483823188e+00
2.591432594620902030e+00
2.386299696045032448e+00
1.699869979170154810e+00
1.702714508188562625e+00
2.549240793016268825e+00
2.026125298694224419e+00
2.541764154161795020e+00
1.721827862169369894e+00
2.345130362764854759e+00
1.414793939850709004e+00
1.780249550208430120e+00
1.884408106227937418e+00
1.344354506159253670e+00
2.374219253380192463e+00
2.763502716242235202e+00
2.452153824515901359e+00
1.798248828773048480e+00
1.669632581020549011e+00
2.499923741497699137e+00
2.210785444932214183e+00
2.520219669427834930e+00
1.455928063212565071e+00
2.330249837544148050e+00
1.430159904867174259e+00
1.737718758964993615e+00
1.943665661181666060e+00
1.555375914140874727e+00
2.376541193009638508e+00
3.062698118394040492e+00
2.499866527277961659e+00
1.694329512237069180e+00
1.734109420403542767e+00
1.875011661317327771e+00
2.693435322929130127e+00
2.559567107900489358e+00
1.604552512272397813e+00
2.589727372371965597e+00
1.899721749684399441e+00
1.633947227025680071e+00
1.827364220319202648e+00
1.423081674521436302e+00
2.385790494510626747e+00
2.575433602668926181e+00
2.395722351790618099e+00
1.746903436459693371e+00
1.915764934429769806e+00
3.220807964464880158e+00
1.873211575216411795e+00
2.644070991371141766e+00
1.562026131923794914e+00
2.547395273957837158e+00
1.880079772651468861e+00
1.556518732479484912e+00
1.854563430970948223e+00
1.472722445797912005e+00
2.277905031258095736e+00
2.270443273341361312e+00
1.692921131576728966e+00
1.769709568314587145e+00
2.630181361429650089e+00
1.713946788540420929e+00
2.456185853132327512e+00
3.016007421055171722e+00
1.737742612995999414e+00
2.250994755724347485e+00
1.545224270823265300e+00
1.658575492996110068e+00
1.849732506322528724e+00
1.695270994706965517e+00
2.442390227801789049e+00
2.284632914308103224e+00
2.268038566670381062e+00
1.646711739422082488e+00
1.733619219714183313e+00
2.686379146342157131e+00
1.613766312542548542e+00
2.932711393165388092e+00
1.572398689537237937e+00
2.164640486073886372e+00
1.648893911272788060e+00
1.694514512686036145e+00
1.724424548465781415e+00
1.658603925775549159e+00
2.222921855432541616e+00
2.708665892462263525e+00
3.165483732285028662e+00
2.454749621864134035e+00
1.824565821488613793e+00
1.872113307101662683e+00
2.766990671031017701e+00
1.736205565734818990e+00
2.826685670971555542e+00
1.592174315939985929e+00
2.131319718811237163e+00
1.969575560130015113e+00
1.782715819968260229e+00
1.597194435284967184e+00
1.587936337238607942e+00
2.600450318390622684e+00
2.826429812518862938e+00
2.470471467043005909e+00
1.921846016658702805e+00
2.952048380713701015e+00
1.567143248141942280e+00
2.784656270074188367e+00
1.596114167838099007e+00
2.623363163909078200e+00
1.515624723297245291e+00
2.414164075057145364e+00
1.682816445390601379e+00
1.784390359711450769e+00
1.817763443306490867e+00
1.581308419054585412e+00
2.275191782962948661e+00
2.813442513417460766e+00
2.472711928820733540e+00
2.582748080512304867e+00
2.030321613850381901e+00
1.650057133508212592e+00
2.537300832122435956e+00
1.851917187990940405e+00
2.647045060645723424e+00
1.692316925560430674e+00
2.502139569707379607e+00
1.824821301663002382e+00
1.585972399603742033e+00
1.499452905420760374e+00
1.683937742475112298e+00
2.294918480310795594e+00
3.019569394570575938e+00
2.717568036059295977e+00
2.421694208147169736e+00
2.585923516840018088e+00
1.962028062816472129e+00
1.431010760554767058e+00
2.781001326414332731e+00
1.814619329829210370e+00
2.567199685832123990e+00
1.798949774264816615e+00
1.480496689753824757e+00
2.479391440211481168e+00
1.736513002074651091e+00
1.324637761363602007e+00
1.374402440306400131e+00
1.443254275353257343e+00
2.232711795941209498e+00
2.645182786679567855e+00
2.438806922662740906e+00
2.303976504131246550e+00
2.682491537780207658e+00
1.792226744224046042e+00
1.577790944818739050e+00
2.633687696947320411e+00
1.823010693351702072e+00
1.763780789473839761e+00
2.528567043832809169e+00
2.581537443495625528e+00
1.782984027282730199e+00
1.584509143405404163e+00
1.336127633355405298e+00
1.465015390991688760e+00
2.436967835055131815e+00
2.920674852854094006e+00
2.225797689737087914e+00
2.744309793851664736e+00
1.785741517462513972e+00
1.447330343123385488e+00
2.600429750886710689e+00
1.779461490663787560e+00
1.807051578316073437e+00
2.333402189500648483e+00
2.492309778608555959e+00
1.913123552603064104e+00
1.646195118310033401e+00
1.195446608544815881e+00
1.322196177448751175e+00
2.288795499573571313e+00
2.704037331235467079e+00
2.543502369769322868e+00
2.136983542271522207e+00
2.467352451390938839e+00
1.616820177506892442e+00
2.898993733136497220e+00
1.621956972064328983e+00
2.558576037132460623e+00
2.648365160117950978e+00
1.975270861653318777e+00
1.853553997890897476e+00
2.553630983542874766e+00
2.521908120611981552e+00
1.963442682066008693e+00
1.631307680051393705e+00
1.238361286454783494e+00
1.523116472436661928e+00
2.413075304585176273e+00
3.074241849218227074e+00
3.287762807616964267e+00
2.188934401053806766e+00
2.450825592195162272e+00
1.753248543680763216e+00
1.786052963431888685e+00
2.518990454362372677e+00
1.710066006182157761e+00
1.548391127245842824e+00
2.451474348519138147e+00
2.629002111861055813e+00
1.923072928212288479e+00
1.604422391430980754e+00
1.462186788061206499e+00
1.390355189455239282e+00
2.514965513349400883e+00
2.971881086170596209e+00
2.447547671058500462e+00
2.479404463131081204e+00
3.059892706041175359e+00
1.642049015967849801e+00
1.697454505750767506e+00
2.973706775670621472e+00
1.580773410855135896e+00
1.815554599798935076e+00
2.372310922181865678e+00
2.493636511677053136e+00
1.815812986893351466e+00
1.837458921221897246e+00
1.491289745821146928e+00
1.539071872937351815e+00
2.465061440371148827e+00
2.961269529831116465e+00
2.508508055997910269e+00
2.497796442567474351e+00
1.814408919573433421e+00
1.324751135526580192e+00
2.765024554978816163e+00
1.841417255781500062e+00
1.862746972647229216e+00
2.482578110694019013e+00
2.539325322399927476e+00
1.663602334188236442e+00
1.800373621035439298e+00
1.332730339655717966e+00
1.510590373293713817e+00
2.300284035859995413e+00
2.708677643684342495e+00
2.371472205354495433e+00
2.606618668146028384e+00
1.629277136304490892e+00
1.484342767153475240e+00
2.393368792263177891e+00
1.834571734203202631e+00
2.403823305927820897e+00
1.827015745350838216e+00
2.443658076021405279e+00
2.364387671050546924e+00
1.816148467809272304e+00
1.735041489054466091e+00
1.018725240289112266e+00
1.455294063551787476e+00
2.441645587727733435e+00
2.552102275334489079e+00
2.299909757030210500e+00
2.485088669507514947e+00
1.586488950720846169e+00
1.696069493686816365e+00
1.885871893914477182e+00
2.367356485299454860e+00
1.914981995219148248e+00
2.540945818395751843e+00
2.441057469928849866e+00
1.748723364076148146e+00
1.501477141626642586e+00
1.162437152359883097e+00
1.582196579338990050e+00
2.496213512910643750e+00
2.544219578555608319e+00
2.462791338574235489e+00
1.735661758169350088e+00
1.548350083791707910e+00
2.474930808400906290e+00
1.998170526898062516e+00
1.774437709375765726e+00
2.469520006403891799e+00
2.467534600405073775e+00
1.747653676758753827e+00
1.690427654960353854e+00
1.473397205901024964e+00
1.654246196520436918e+00
2.380750799139999874e+00
2.421889712361180891e+00
2.395509927179602983e+00
2.640379894523446236e+00
1.728455845291586579e+00
1.728944041756472760e+00
2.996266686056161532e+00
2.334756219542703182e+00
2.456460940412100058e+00
1.783135413980287520e+00
2.225633941932543269e+00
1.809790644188282949e+00
2.492224376830785904e+00
1.508837845861740856e+00
2.576406827353318718e+00
1.723563098133718441e+00
1.675832202536300830e+00
1.477106573266368628e+00
1.658447198144296753e+00
2.287747589094461631e+00
2.320102483602926924e+00
1.800945242759602882e+00
2.535697293918466766e+00
1.548216373835503923e+00
1.751677808923816748e+00
1.623637764365723823e+00
2.356438670836912941e+00
1.672385319609134502e+00
2.282718760515840106e+00
1.700885512069497896e+00
2.617538434804470349e+00
1.720770052911067438e+00
1.751174215630990627e+00
1.728544656461470375e+00
1.653245979044325686e+00
2.317490452037556548e+00
2.213767052263670987e+00
1.954292929348493191e+00
1.634606172192573093e+00
1.791381576121480190e+00
1.726852577119137644e+00
2.060405336934427289e+00
1.886388382528379148e+00
2.238839674337567587e+00
1.591802367576626409e+00
2.540237595428380235e+00
1.918585928222106052e+00
1.519245670162263195e+00
1.946765802340800100e+00
1.909294461901520856e+00
2.168878279930402719e+00
2.101276831604976358e+00
1.743861045149048383e+00
1.718344499139569992e+00
3.016964092723746216e+00
1.668936223099184213e+00
2.781175032877252651e+00
2.523219355781318729e+00
2.298986778725303104e+00
1.754879728125233296e+00
1.850413830586874253e+00
2.304782755365652580e+00
1.749768152494483031e+00
2.643136271144358673e+00
1.742345319995546538e+00
1.836599018279519324e+00
1.731502346498432487e+00
1.747392926098090493e+00
2.208603806853242979e+00
2.065350018179385572e+00
1.852761134081073457e+00
1.969452051348050459e+00
1.571945811577530883e+00
2.452322129393091021e+00
2.116663196317508877e+00
1.753830810893674208e+00
2.614883620234382811e+00
1.761188728981293528e+00
2.284576894312907669e+00
1.910605092589394705e+00
2.676531771549056415e+00
1.804060772129606249e+00
1.623537692847088820e+00
1.723206465879949301e+00
1.779772140286226989e+00
2.303598235911783032e+00
2.089772209719425344e+00
1.727948624473180317e+00
2.004786477436691250e+00
1.931631428064142453e+00
1.732341959054677138e+00
2.742733866116690677e+00
1.832449953405483667e+00
2.300373576984602764e+00
1.718677167289561547e+00
2.451441441091307016e+00
1.859174163700981541e+00
2.769019548998461477e+00
1.812139045359978606e+00
1.774991120192203065e+00
1.756946260302038931e+00
1.488143214553263816e+00
2.291185512638680866e+00
1.967061281919749938e+00
1.907030357452600411e+00
1.835572854192976111e+00
3.089178770770288018e+00
2.041550300409437746e+00
1.685034430939699179e+00
2.709323473863518572e+00
2.337984302638275835e+00
1.607666217036616274e+00
1.978616029435692258e+00
2.452408685347927886e+00
1.957040050191694247e+00
2.656508062337475273e+00
1.566192800434151655e+00
1.681099742874570424e+00
1.922376587767569367e+00
1.510094184996757516e+00
2.248630914488567001e+00
1.991693709341423535e+00
1.661153800021906601e+00
1.806279042963092829e+00
1.847669660896151367e+00
1.559412848787009365e+00
2.551991107245148438e+00
1.835482063387666951e+00
2.311214082944609061e+00
1.819381584314957223e+00
2.261651333902661154e+00
1.710258665992480775e+00
2.695443007435609939e+00
1.552133741949136336e+00
1.908244714503754214e+00
1.865748007759006732e+00
2.289048763688756871e+00
1.990792281840130462e+00
1.754650481431360820e+00
1.876184518303115389e+00
2.138319343832115749e+00
1.540654714930386415e+00
2.614606890344398415e+00
2.543545923438222278e+00
1.961500685082656625e+00
2.300871298255852793e+00
1.866341233537958999e+00
2.361974863688053983e+00
1.801273613181899380e+00
2.514658939573679142e+00
1.610855970802399284e+00
1.791744805675414387e+00
1.779441825608998107e+00
2.193601736831430671e+00
2.067844076688053701e+00
1.840350854710932849e+00
1.790473643185497066e+00
2.002271667674676792e+00
1.665243742341302235e+00
2.524686834544514369e+00
2.523883432164943930e+00
1.785098560358061359e+00
2.248714424052922656e+00
1.766284555938192113e+00
2.388221658386965096e+00
1.761982195966051545e+00
1.845084890673912792e+00
1.725430324224948908e+00
1.723328028233784837e+00
1.819193467961317978e+00
2.099450471958157927e+00
1.995673175040921787e+00
2.659119779253084737e+00
1.851659990555405644e+00
1.772878807936618450e+00
3.069283402751505907e+00
1.809905164036008429e+00
2.766757791038317205e+00
1.420042806904431743e+00
2.495661243831297504e+00
2.674820870655682636e+00
1.728794096443859729e+00
2.445969613769926720e+00
1.613342667033246691e+00
2.390378270588634280e+00
1.905839210193077449e+00
1.822956818023205638e+00
1.630197658303305541e+00
1.870237596463302454e+00
1.653945296820642730e+00
2.062940636520672832e+00
2.011864198362837808e+00
1.666805973497665017e+00
1.913227618195936675e+00
2.833645075817063930e+00
1.677542487540366167e+00
1.518748951462816521e+00
2.661747146523415708e+00
2.646607155239262710e+00
1.813509810605786310e+00
2.246095787654094789e+00
1.630052422558512459e+00
2.530943673775469804e+00
1.812361663934127343e+00
1.800633003731743953e+00
1.524474791589816025e+00
1.829044308766111238e+00
1.862164970608480852e+00
1.937874878064357542e+00
1.969802605764873427e+00
1.786030725958301701e+00
1.968741413983593702e+00
1.672992828334397775e+00
1.599632895441652103e+00
2.550589474892984043e+00
2.565637676613015117e+00
1.893140807736076736e+00
2.549151045357675116e+00
1.510505550240610617e+00
2.346798367870193580e+00
1.554059851222990396e+00
1.886071848628553926e+00
1.701024420285015326e+00
1.783733565229999485e+00
1.820090017428867224e+00
1.709699303819945726e+00
2.798631324278824550e+00
2.189096364285059160e+00
2.077628106702826827e+00
1.659170963135887078e+00
1.916180219255884776e+00
1.740276530522539833e+00
1.531361152796449243e+00
2.556541051701004985e+00
2.492389489015659265e+00
1.788776387416334046e+00
2.474951345542438563e+00
1.733363292778513864e+00
2.536276661518664710e+00
1.711736382597947248e+00
1.794490036803653377e+00
1.850233783114410002e+00
1.630356137411865358e+00
1.641811845309727680e+00
1.685997433804855339e+00
2.265456454012056753e+00
2.061010312847697978e+00
1.825778567633319360e+00
1.742131844989125211e+00
2.984413065674920595e+00
1.827404588998764901e+00
1.541201736174984127e+00
2.787815303069958173e+00
2.028789636438318666e+00
2.503419035508714252e+00
1.486528813700563667e+00
2.480136592801799988e+00
1.757904700104683915e+00
1.821920705245444472e+00
1.684965805621150503e+00
1.752665844963676278e+00
1.881637314262874394e+00
1.561913745868338754e+00
2.229627282381230202e+00
1.847217487396725089e+00
1.660091676258246274e+00
1.930309427848560189e+00
1.876097852900498131e+00
2.043330921277846990e+00
2.742481849525638893e+00
1.468093229985554693e+00
2.481539018788637918e+00
2.260256030562257656e+00
2.057965999559224546e+00
2.679783519368943878e+00
1.624542272457806469e+00
2.466662289496828642e+00
1.822176556106220646e+00
1.967675443964274962e+00
1.821745848758366204e+00
1.718589171810643634e+00
1.667958364256328707e+00
1.817522659684728037e+00
2.288181208872337891e+00
1.813177403286141631e+00
2.327776698672470612e+00
1.957892005008165182e+00
1.559374621843507835e+00
3.014934119984458594e+00
1.726135960784246359e+00
1.947869922625070860e+00
3.155884178709735366e+00
1.554224850019827686e+00
2.431417149613970263e+00
2.496989963071611474e+00
1.941722708857062774e+00
2.485146499961754518e+00
1.647333457125677247e+00
2.495745160574027288e+00
1.966799176431154983e+00
1.837663582199118073e+00
1.844663771253065576e+00
1.592912022783334880e+00
1.539864048394712581e+00
1.775932455202697380e+00
2.497130325699835396e+00
2.045023559310279460e+00
2.454660770466215336e+00
1.684022177742215076e+00
1.756845449258308323e+00
1.909311874937096087e+00
1.790928932311753874e+00
2.908893488638508273e+00
3.018456269578490669e+00
1.512108908615378278e+00
2.474874112483904209e+00
2.429429101066194363e+00
1.937220106198819902e+00
2.394510256298704842e+00
1.761056328247731617e+00
2.413476823132503668e+00
1.781043911000762314e+00
1.905479643833865921e+00
1.884304301463000098e+00
1.488071958467136691e+00
1.711941084312230021e+00
1.575005052550859430e+00
2.535049519680150798e+00
2.253737617709749230e+00
2.693473956448353857e+00
1.755938612213342465e+00
1.663410138120299253e+00
1.917257556680194597e+00
1.694033466511023711e+00
3.184220011434788056e+00
1.488053214032994287e+00
2.674675574361929264e+00
2.386053058353240441e+00
1.954017301308810683e+00
2.192230632544319491e+00
1.583256882035112278e+00
2.629243350805663848e+00
1.802782914165137251e+00
1.948647589198797103e+00
1.646111915499612888e+00
1.398699429471584210e+00
1.517948324612775624e+00
1.647044774291018143e+00
2.727640739252150226e+00
2.413159163834510235e+00
2.007430306246958285e+00
1.593070379868279041e+00
1.692655699756465904e+00
1.970831726138042139e+00
2.041888452161232603e+00
1.640089684207344467e+00
1.445710700238517221e+00
2.605739335336121343e+00
2.315728678013471598e+00
1.894418838170031538e+00
2.074120750561149862e+00
1.513157643797627960e+00
2.611632003028821813e+00
1.984092474493295732e+00
1.526751356418280636e+00
1.680407504396448148e+00
1.410105252360370764e+00
1.691918493565345294e+00
1.597685777723865552e+00
2.186910542483924136e+00
1.913087704960482860e+00
2.830911008122983574e+00
1.698599452225135975e+00
1.838684838627994811e+00
1.776019960602511993e+00
1.812402798535789117e+00
1.466042015023534484e+00
1.377659221102886855e+00
2.706894228965212701e+00
2.416078333579404713e+00
2.064121699580808045e+00
2.076953196363458876e+00
1.483259008440381832e+00
2.417756503764437070e+00
1.736748084385362656e+00
1.664103357761558044e+00
1.946564081763273224e+00
1.519860314602245799e+00
1.694249028842640614e+00
1.837184681192003399e+00
2.256498249603646311e+00
1.966985763843735802e+00
1.710160783828746700e+00
1.617302716157152043e+00
1.970013329106660827e+00
1.892498918468358937e+00
1.367677456305087746e+00
2.943713855395067469e+00
1.340018463471579047e+00
2.753712480361262926e+00
2.634453792904875691e+00
1.875233078451837621e+00
2.377091829729006456e+00
1.480260686816203597e+00
2.459665508400958878e+00
1.824968905687051057e+00
1.585812406340439740e+00
1.948522688802226899e+00
1.481418842768819299e+00
1.669148854691765438e+00
1.651931055214061583e+00
2.253392179209377399e+00
2.240491102773389365e+00
1.649682251031966196e+00
1.594728603008706447e+00
1.729983135437380914e+00
1.728975483128495361e+00
1.524423563193269437e+00
3.169434591530065681e+00
1.436296557654842321e+00
2.574571379455538711e+00
2.441196337903217106e+00
1.865804347218578352e+00
2.265106317415801929e+00
1.333797790387979632e+00
2.480865352530571943e+00
1.661791877454088517e+00
1.889254440586640937e+00
2.092001894659526684e+00
1.749089083622826557e+00
1.633337929039737624e+00
1.419121497719260327e+00
2.280224087648205611e+00
2.165415427311328411e+00
2.679639071378089099e+00
1.886203941950658214e+00
1.601327357623780756e+00
1.792286490157150247e+00
1.662332790616010358e+00
1.728025927069615442e+00
3.367279196109107087e+00
1.529540080661393908e+00
2.663998003799088909e+00
2.351372006850198648e+00
1.940352564862881435e+00
2.585397725400379709e+00
1.441614570533721551e+00
2.486258977035322282e+00
1.653484897076624494e+00
1.827056800660322944e+00
1.819367323172161655e+00
1.605000476117020236e+00
1.503429614539022241e+00
1.561608291725820497e+00
3.081824867765049270e+00
2.406448546039560821e+00
2.344705727353351588e+00
2.990820770195059985e+00
1.879897909945608792e+00
1.566836958722648276e+00
3.040267077766752202e+00
1.959967512354421793e+00
1.780175201953011932e+00
1.591960005310970816e+00
2.984634387493234620e+00
1.343933290282673054e+00
2.982361309779455461e+00
2.281362584031151997e+00
1.892125959928902201e+00
2.534124932205346958e+00
1.476595664980941525e+00
2.629968344847466444e+00
1.716412560618047589e+00
1.833934358017475841e+00
1.875094876937934973e+00
1.627096415398030516e+00
1.632943202553734263e+00
1.448898755189694576e+00
2.414796613250787427e+00
2.120682532286148447e+00
2.817054297663647233e+00
1.542196662794841577e+00
1.677375560125847542e+00
1.771340081279769052e+00
1.828221079195319954e+00
1.743287176283494500e+00
1.418096155627023292e+00
2.736297944481959732e+00
2.228460519472252876e+00
1.982775016054747708e+00
1.545718651169555091e+00
2.561653512940736288e+00
1.773881295949605974e+00
2.133268528810162046e+00
1.453085010169381963e+00
1.794093612986690234e+00
1.445603439585538386e+00
2.369801613359086900e+00
2.716272964020923553e+00
2.903303322723387758e+00
1.809931579762071641e+00
1.623896730608399785e+00
1.822384746520903764e+00
1.812239205836305489e+00
1.618782436663033009e+00
3.005462262537705431e+00
1.424354041848918673e+00
2.467182866368375471e+00
2.077779004395529761e+00
1.790769237030692906e+00
2.883438145691833654e+00
1.506373634880008083e+00
2.465608923815946874e+00
1.759893178839711192e+00
1.900611362563175089e+00
1.887457439217542499e+00
1.605128375493102943e+00
1.716533583945861086e+00
1.708294030669952335e+00
2.567858485209719266e+00
1.919424432857078422e+00
1.651613435254196682e+00
1.653670610184718281e+00
1.780846252019476994e+00
1.769871176461695894e+00
1.790754061451403034e+00
2.798434800488899921e+00
1.297782441670877862e+00
2.474576053099649009e+00
2.240931068332575826e+00
1.699793166550361834e+00
1.455357751133310895e+00
2.389367130678650142e+00
1.892759156503541540e+00
1.980877268657542656e+00
1.967308921950823075e+00
1.587019523840512925e+00
1.899601302754853727e+00
1.670781239804195906e+00
2.448629082404901514e+00
1.713106955843240131e+00
1.839270706386943788e+00
1.759077058103137858e+00
3.485986877380147231e+00
1.567346762730940979e+00
1.809813885864137495e+00
1.692828018026908854e+00
2.957864972121632796e+00
1.460706494472283179e+00
2.564715378710142435e+00
2.444202247683298523e+00
1.690281126879569662e+00
1.576247059769496639e+00
2.534673154802549622e+00
1.929961215528707363e+00
1.806811465305397935e+00
2.079147003032364882e+00
1.589068604415363462e+00
1.922774199565429054e+00
1.693831364103220771e+00
2.543022583546914461e+00
1.822570730280759221e+00
2.607143694300319670e+00
1.847188379335564568e+00
1.670013651820791090e+00
1.913588723676005410e+00
1.513530044292663135e+00
1.642440889165867057e+00
2.967701801294291286e+00
1.273629845763804891e+00
2.856478790365425624e+00
2.286874305001671992e+00
1.678284350136677316e+00
1.518450564348696519e+00
2.346030440413200857e+00
1.699844167619245283e+00
1.894379277952261020e+00
1.867118651162630094e+00
1.598199461683854850e+00
1.912680895441275730e+00
1.690315966707094608e+00
2.218472841361862180e+00
1.908706253085387328e+00
1.750174656630165693e+00
1.426640225447600496e+00
3.268822450596132079e+00
1.603703531598476895e+00
1.646130833993034726e+00
1.513779309420157704e+00
3.121959976547988624e+00
1.352394869503974251e+00
2.661958111806982608e+00
2.202414876271129529e+00
1.712806281741781511e+00
2.581179829459577135e+00
1.487814667384113276e+00
2.308063769580710467e+00
1.869024765847905112e+00
2.078395148821029270e+00
1.897044177995634850e+00
1.626678504922857815e+00
1.779356753028697113e+00
1.526573357684703813e+00
2.489349162195737097e+00
2.016174410540460649e+00
1.830109410482530174e+00
1.727122247857368897e+00
3.104398932981119685e+00
1.583689118179973709e+00
1.671327622665624624e+00
1.715665368466226859e+00
3.010530450299873539e+00
1.342208666632553449e+00
2.616174881506345695e+00
2.231100771760487156e+00
1.606112170316859933e+00
2.441901384751060888e+00
1.496440913008263429e+00
2.245808766336577555e+00
1.734234747024245848e+00
1.916554370448762423e+00
1.621218392276200237e+00
1.624509039211315065e+00
1.698668783224732470e+00
1.675212800380241118e+00
2.681935738154486604e+00
1.754759695442371870e+00
2.498392243380659572e+00
1.742538814379169132e+00
1.695514975584400563e+00
1.582699224215617706e+00
1.699016498724199575e+00
1.750893157073512008e+00
3.043009644709735895e+00
1.448305562539625502e+00
2.533722907692220971e+00
2.238109100364912063e+00
1.550828993302398207e+00
1.547373366561739516e+00
2.140762745262717814e+00
1.701098325059142491e+00
1.995621659746952270e+00
1.636478321187609053e+00
1.714331726024544977e+00
1.749903133861123505e+00
1.939108622553584294e+00
2.610839100461657125e+00
1.651822599712997386e+00
1.664615269799832653e+00
1.732920424853707342e+00
3.165273275316793811e+00
1.607322781477132700e+00
1.474374582802474798e+00
2.958640123154212542e+00
1.315724985877427811e+00
2.290622797558964141e+00
2.351293878023007711e+00
1.621529155514065845e+00
2.298585609872636049e+00
1.431748163015619468e+00
2.152115005939234216e+00
1.741981513369151857e+00
2.040996161802886455e+00
1.744327884524817573e+00
1.632481952944345061e+00
1.690187454573661263e+00
1.463624918748670511e+00
2.376311402620441715e+00
1.703006848890752156e+00
1.776801941083155922e+00
1.666717329275882786e+00
1.793418674860290718e+00
1.704381525230740824e+00
3.338073142713720021e+00
1.293659321512828919e+00
2.512884501917024949e+00
2.219428425611424061e+00
1.495636586126817491e+00
2.510164451073483960e+00
1.441401112248711369e+00
2.242424379224072339e+00
2.095726989542975538e+00
1.972584985089461895e+00
1.564821461088365950e+00
1.519821537866125949e+00
1.813693880476758613e+00
1.606285733180390363e+00
2.396478065806138424e+00
1.648326755641200680e+00
1.683341505049851694e+00
1.575157345639973006e+00
1.492179063846521103e+00
1.499407595851086628e+00
3.062251378921556189e+00
1.272642883521139856e+00
2.719024063083192999e+00
2.255676594663109213e+00
1.584228375660050370e+00
3.564313252602815840e+00
2.368214904857946390e+00
1.375611770277145540e+00
2.291871249675988764e+00
1.896771348908352861e+00
1.677217455537203694e+00
1.625154434106771628e+00
1.579707867553497014e+00
1.694754627550848269e+00
1.699442016832573898e+00
2.487498029698036017e+00
1.548025695054906947e+00
1.719435695053944890e+00
1.632403582226799710e+00
1.624028789673739759e+00
1.763174624968758764e+00
3.170029057672643980e+00
3.005059103071594517e+00
1.264683380149207226e+00
2.565882758625773086e+00
2.380288473350129941e+00
1.594529835314238086e+00
2.330226135343675509e+00
1.610272572084250786e+00
2.415545416182418137e+00
2.050473589082346226e+00
1.927872846875668733e+00
1.707042285583683094e+00
1.492006277755473009e+00
1.633656830892630474e+00
1.644609086174691814e+00
2.561195304114465277e+00
1.632920731364708500e+00
1.865736695533591671e+00
1.439289491977207014e+00
1.598950633031835933e+00
1.621454224404178746e+00
2.981530052999880276e+00
1.143841216128511640e+00
2.749747466582446620e+00
2.170331659346799391e+00
1.604686362130366195e+00
2.435207781074890221e+00
1.632535788793031406e+00
2.415371884929246704e+00
2.436648044638924926e+00
1.869592409704410096e+00
1.846806022931969160e+00
1.494200677925362486e+00
1.812348588229071078e+00
1.545324657044482741e+00
2.491512094143277345e+00
1.722189202872655756e+00
1.737772603316448894e+00
1.604272150398985408e+00
1.532273957674806120e+00
1.849085840175332951e+00
2.989159670283476178e+00
3.179563074370478581e+00
1.249233522343274672e+00
2.663326529613342153e+00
2.213193153892738074e+00
1.528324998178782534e+00
2.511368067098966872e+00
1.648130749554616026e+00
2.380317451884728541e+00
2.251050970639560944e+00
1.769742154812644408e+00
1.681326159475140969e+00
1.609516336346026089e+00
1.792977538285416728e+00
1.607516105060480704e+00
2.538342519745260706e+00
1.770632228719069445e+00
1.719134779095174759e+00
1.651473210753548804e+00
1.608205766276311399e+00
2.057098304051053095e+00
3.063377188036571663e+00
1.367487562636354959e+00
2.662382926316505305e+00
2.615128455258015183e+00
1.719998229565939951e+00
2.657107602906844335e+00
1.556698518931429520e+00
2.408300940465357698e+00
2.169371228561724152e+00
1.825277641718984878e+00
1.752892957969924836e+00
1.526367653485593667e+00
1.778730418582519457e+00
1.603984823250401481e+00
2.281965664476540923e+00
1.595802162256585666e+00
1.915090508392617963e+00
1.623574370937143296e+00
1.494461123712665040e+00
1.933355560625339420e+00
3.039928901703321973e+00
1.420668940617353604e+00
2.944843232911731779e+00
2.349165613212935710e+00
1.750643638144970593e+00
2.266633173493225240e+00
1.512351608805824199e+00
2.661748475229464006e+00
2.398246944459052621e+00
1.725143319159293753e+00
1.644295071807912567e+00
1.560472717666286924e+00
1.698003868325241861e+00
1.712508678282414820e+00
3.238107703184812003e+00
2.589069220104954994e+00
1.702265100590285574e+00
1.829916000923287323e+00
1.578353023670620026e+00
1.912197058405990857e+00
3.038786262536794514e+00
3.285997014010264117e+00
1.325128492523377943e+00
2.551257335053807029e+00
2.254653971274110713e+00
1.742566536252507348e+00
3.656020693111774023e+00
2.303247253062516542e+00
1.456878992276600115e+00
2.717445916047751542e+00
2.403906721217588416e+00
1.907437548215046075e+00
1.581399108657878472e+00
1.763558259021906771e+00
1.839871100710271268e+00
1.549215826809358543e+00
2.516579522621965381e+00
1.775435482681586130e+00
1.933873711489852543e+00
1.755530603936456879e+00
2.049136010909951455e+00
2.861913704454856600e+00
3.481206673615252711e+00
1.344954669485284526e+00
2.493177462393226129e+00
2.047941353180626312e+00
1.857268482347765870e+00
1.353931734373578832e+00
2.651100093504554778e+00
2.237337583762351478e+00
1.718203713328442017e+00
1.594321969657469529e+00
1.578157969184749820e+00
1.724572579802359007e+00
1.588324298264409240e+00
2.895340254649433120e+00
2.527700684870189285e+00
1.752499817508023972e+00
2.975773541734162642e+00
2.049296634737592715e+00
1.802959565223605454e+00
1.874341933789171133e+00
3.200293812084407552e+00
1.403358516867447836e+00
2.478401242434154383e+00
2.446289244463432322e+00
1.504848173347380413e+00
2.603863984387904118e+00
2.179731933047647008e+00
1.435783640330897670e+00
1.861618536255264855e+00
1.586694963192988972e+00
1.512725440302871149e+00
1.632509784460052682e+00
2.536995267545151478e+00
1.756341336231584727e+00
1.810493807334979666e+00
1.735302043996649779e+00
1.818929300722036846e+00
3.230099788444325881e+00
1.381491707690841730e+00
2.531658901618220714e+00
1.507865008963109821e+00
2.571430201259897963e+00
2.126636433110598023e+00
1.849989352290028588e+00
1.743435226808587535e+00
1.660899172151910852e+00
1.727854856827821584e+00
1.678361758799087333e+00
2.470285484021581990e+00
1.515840102544139700e+00
1.791429212612743127e+00
1.797571718950701669e+00
1.917425678259825794e+00
3.015905369086930410e+00
1.155785388593927321e+00
2.752442757921031991e+00
2.330801399624379489e+00
2.179502083452122374e+00
1.501184175770037932e+00
2.506902408303161689e+00
1.884196371976287976e+00
1.651155059309265205e+00
1.927394951589838978e+00
1.697575916883847791e+00
1.750742771329225400e+00
1.661410878215453302e+00
2.433940151456423617e+00
1.657678611453455186e+00
1.811920543547907769e+00
1.897167890716141780e+00
2.133430985659151347e+00
3.177834151134494078e+00
1.295385664409273385e+00
2.589519004507221389e+00
1.387565873259155369e+00
2.427171254985442950e+00
2.025753340011021919e+00
1.539526815584109531e+00
2.168228633985105791e+00
1.623905180276223437e+00
1.796714907085132706e+00
1.662829584600791222e+00
3.005279621999421114e+00
2.518195619143179798e+00
1.523097415312036240e+00
1.729518576184061240e+00
1.842171895586489860e+00
1.778720391428524117e+00
3.139217956035405876e+00
1.226917100979164843e+00
2.766431237015203326e+00
2.473472457123838453e+00
2.372842687858067290e+00
1.498112091776974797e+00
2.425294948589635347e+00
2.019470931569795180e+00
1.519445902497442491e+00
1.684289656005996338e+00
1.659046819816365703e+00
1.640392031910236081e+00
1.864213178597977860e+00
2.440538844529931417e+00
1.711532582216540366e+00
3.034864359271761014e+00
1.625767961151424190e+00
1.991637852124716446e+00
1.975120917904263695e+00
3.172645841281212853e+00
1.329258852339706198e+00
2.729471989169613533e+00
2.231947016352723967e+00
2.735270174723287262e+00
2.298105641948108513e+00
1.420799346660287732e+00
2.452837130500293839e+00
2.077832058556308592e+00
1.451599635172757807e+00
1.624789339824541434e+00
1.681090970986545363e+00
2.046760991767790916e+00
2.499485602567512288e+00
1.641116845990919337e+00
1.753803841102983707e+00
1.627500036760566537e+00
1.615901969993535747e+00
3.190356640006139610e+00
1.262520766760357738e+00
2.704241327340339840e+00
2.236955339734701287e+00
1.885323984281730869e+00
1.364330442780439467e+00
2.612794874744137630e+00
2.039084738093453808e+00
1.328729546498044423e+00
1.871293366032677818e+00
1.632716791623346708e+00
1.869202607890034562e+00
2.419867732977914798e+00
1.962253370868486169e+00
1.688408044719511336e+00
1.728187585678742311e+00
1.330888705646271930e+00
1.199562047071848880e+00
2.691366083453921032e+00
2.686267394912511097e+00
3.677195116139415632e+00
2.252082598192867824e+00
1.576306310906434138e+00
2.432006490155094180e+00
2.212134191063697575e+00
1.471168362327400780e+00
1.830017320164762928e+00
1.616076980015214160e+00
1.887149263859648984e+00
2.441381937185607587e+00
1.724926365455071720e+00
1.726057598216098610e+00
1.780442133016160167e+00
1.213780130329643159e+00
3.151474624247491363e+00
3.161522276538723197e+00
1.409758980318117416e+00
2.655960189308435027e+00
2.382787109677710014e+00
2.227161148797140999e+00
1.458030822519356562e+00
2.511270269608158578e+00
1.943472665194721838e+00
1.635332530221031089e+00
1.692035445165784857e+00
1.650988288244759072e+00
1.912653869266650819e+00
2.533286186534669859e+00
1.744254079356397646e+00
1.783408053287930617e+00
1.932193260810765256e+00
1.481178075928936133e+00
3.179825257441311503e+00
3.119884325087896038e+00
1.441666520265324714e+00
2.872582196646490615e+00
2.445544018218924531e+00
1.477285972226158872e+00
2.387426261706470765e+00
2.223169071008103792e+00
1.550559073142672162e+00
1.561573408596922397e+00
1.634787555468171005e+00
1.920388441541058810e+00
2.501381241847334458e+00
1.695379819489276851e+00
1.682966433565630915e+00
1.850612658968889601e+00
1.357156031498687021e+00
3.146686593331237347e+00
1.339502907866829462e+00
2.824224617541166715e+00
2.182464000982826224e+00
2.848800260416511243e+00
2.409996257667924358e+00
1.486211054610578897e+00
2.249869216973982233e+00
2.149235018107121142e+00
1.843580676344288349e+00
1.613673401606758873e+00
1.635942378270014874e+00
1.748092811387930379e+00
2.507616876954724017e+00
1.586454203937203156e+00
1.625407592799359424e+00
2.026412229135710064e+00
1.286605219890066376e+00
3.235291056704541202e+00
3.033453053569816760e+00
1.211451270230424093e+00
2.539846155614165824e+00
2.307975703506963683e+00
2.527787687617267132e+00
3.542187835217176506e+00
2.343220447287423625e+00
1.485155839907672304e+00
2.437610395752138892e+00
2.038049999130275403e+00
1.699405246438165484e+00
1.786828338655104043e+00
1.637716493376054627e+00
1.755607467608315320e+00
1.817653386921802117e+00
1.647669809683453668e+00
1.780210350185518209e+00
2.177803070219095805e+00
1.245134298486676450e+00
3.070373260941963611e+00
1.221481802536096062e+00
2.539464286634260937e+00
2.303261947243441021e+00
2.395229333237586911e+00
1.576621650480892978e+00
2.564115212037679115e+00
1.833478970195773883e+00
1.660708691568198780e+00
1.795885467808366664e+00
1.609277975213372791e+00
1.777801769108373842e+00
2.528681449573776163e+00
1.799591165064386988e+00
1.799466602042782082e+00
1.661616338901420242e+00
2.301839814383709548e+00
1.058615980976925774e+00
3.185001426306306449e+00
3.028233446759984737e+00
1.434130978054910965e+00
2.346275378059194061e+00
2.397891982074788597e+00
2.463633168911470328e+00
1.603465686954636205e+00
2.444678261568893785e+00
1.775818867021248693e+00
1.607863023819993353e+00
1.791179674795326582e+00
1.704149021163827493e+00
1.816401698058982550e+00
2.487917386849436863e+00
1.709457524505390680e+00
1.725925059044596255e+00
2.271543445148595630e+00
1.238351262460269275e+00
3.316895018813785789e+00
3.124725986231709385e+00
1.239033982543826573e+00
2.485849931220233344e+00
2.302238844593558653e+00
2.317690832968045456e+00
1.632088215198969738e+00
2.308665557681142122e+00
1.864716730377949716e+00
1.491908820416809833e+00
1.594465077056068436e+00
1.635364300160139006e+00
1.863570636845284678e+00
2.400261198084238767e+00
1.806697587413292005e+00
1.873185284306799536e+00
2.401255645383139736e+00
1.108751406652541238e+00
1.361207758349148644e+00
2.210005652599356551e+00
2.392087613086472775e+00
2.371011121161887836e+00
1.477380905057316340e+00
2.436032419370313118e+00
2.061431965191895532e+00
1.518782619715211224e+00
1.846041379851338426e+00
1.711074611025577674e+00
1.734623382120282553e+00
2.584907687324478065e+00
1.892010973571112586e+00
1.804670463154919080e+00
2.187741898224536019e+00
1.239599328659157784e+00
2.748217838928374679e+00
3.562205766994368084e+00
1.171951022794663677e+00
2.191714161005174688e+00
2.075050413189571508e+00
2.419662912927801557e+00
1.542536726729159868e+00
2.428002167683081414e+00
2.108531547898030212e+00
1.457426067223676069e+00
2.031386888248414735e+00
1.676480872618474560e+00
1.570943016492914124e+00
2.479440801435084829e+00
2.048026378216897037e+00
2.002706856290974002e+00
1.694602660719672915e+00
1.898010336822169464e+00
1.201088204615829103e+00
2.683785994459079838e+00
3.520697805072380504e+00
1.564382296537286665e+00
2.462356918147576401e+00
2.264452548845040436e+00
2.180675242263237834e+00
1.330174377507516992e+00
2.459756471978113535e+00
1.916401336280304291e+00
1.442465664645744550e+00
1.900119594283264490e+00
1.515694791872102876e+00
1.793263794186574556e+00
2.370752437191719242e+00
1.558087619020434467e+00
1.691817075982051666e+00
1.767201854201551070e+00
1.248839222045510233e+00
2.799625311952887330e+00
3.192351277840380419e+00
1.397208164580827416e+00
2.221516822743192954e+00
2.561043323850071385e+00
2.141068955412220198e+00
1.577005290480784527e+00
2.508226994011984345e+00
1.860958975421831196e+00
1.621966979432663436e+00
1.734761356892393191e+00
1.602009200881950424e+00
1.622244352025106640e+00
2.308901979611420519e+00
1.510418048727359075e+00
1.809898529472013573e+00
1.826608466447774415e+00
1.498159958401501068e+00
2.866140139649981933e+00
3.205833684653261351e+00
1.248613017811637471e+00
2.237197639919717318e+00
2.686422732907578936e+00
2.351914104026168406e+00
1.387352552739913092e+00
2.500973749496000931e+00
1.574932371350479476e+00
1.677994522379311571e+00
1.654789637996408658e+00
1.539895755081899464e+00
1.755031977268260768e+00
2.518006579481073981e+00
2.328144944496860269e+00
1.425027322741122759e+00
1.714484298333816437e+00
1.856182537829976109e+00
1.583482097686095047e+00
2.810184145072815554e+00
3.205791349139817115e+00
1.132115829146866481e+00
2.662659105898923517e+00
2.535650605502140387e+00
1.552688837330567173e+00
2.658987011105579334e+00
1.445468665612173353e+00
1.728798890460673920e+00
1.741631150549526996e+00
1.559824196934734619e+00
1.857178319998783467e+00
2.372676743189813031e+00
2.097658972192468330e+00
1.368805265515226965e+00
1.768448032471764630e+00
1.677197400711777586e+00
1.708530541835896477e+00
3.086374396753757132e+00
2.763448089057887636e+00
3.220061306027184767e+00
1.160392523828311928e+00
2.622935928635607539e+00
2.313808523472388856e+00
1.548273262253863081e+00
2.439638646419937995e+00
1.447118628506300908e+00
1.693023101359792726e+00
1.913041740485957876e+00
1.620415243881757617e+00
1.995660587904339645e+00
2.145650448671328370e+00
1.719717455535139328e+00
1.690027099590881043e+00
1.525915818017398617e+00
1.709682180508913962e+00
1.494662674208620201e+00
3.240739408558346746e+00
2.370978903541471450e+00
2.522002289080215842e+00
3.137437798787537258e+00
3.165459699143107652e+00
2.397645172285807202e+00
1.456245704526242690e+00
2.536723786829788718e+00
1.571591085351232486e+00
1.672554011314151712e+00
1.851209879997122165e+00
1.537446481982286617e+00
1.883625893463379830e+00
2.259159081834646088e+00
2.011517784379408091e+00
1.585762805408524878e+00
1.779005509504309135e+00
1.451451376480379807e+00
1.820217712755284101e+00
2.651961206535491389e+00
3.322460323861613496e+00
2.248838505724911840e+00
2.312828108773228752e+00
2.995330601550977967e+00
2.282991906644269431e+00
1.448967909284250233e+00
2.274602192516768540e+00
1.459222280776303560e+00
1.680025996571123503e+00
1.585184387940863138e+00
2.257870887055250186e+00
1.888143964841007438e+00
1.680604714450096848e+00
1.761674077173907893e+00
1.698119946214215137e+00
1.760483037589800626e+00
3.065398280254289176e+00
2.644321425300139694e+00
2.929148201994353329e+00
2.256645951857892296e+00
1.520375660631988479e+00
2.389890371912418487e+00
1.536524110654737818e+00
1.584694071190102971e+00
1.825693880848567652e+00
1.709774294259631233e+00
2.344493987273031266e+00
1.829605332943196494e+00
1.708872359732986013e+00
1.733852674725373300e+00
1.486445411590964216e+00
1.577813650991120475e+00
3.050221456143402676e+00
2.214328465599741502e+00
3.193053285390759832e+00
2.305527220997720228e+00
1.499854283189362203e+00
2.284379334929713679e+00
1.553101179330476977e+00
1.660419014305010377e+00
1.827566199627751464e+00
1.602366784664005284e+00
2.269319946790854914e+00
1.599389365730332413e+00
1.627585734429535025e+00
1.495484954477004802e+00
1.725069746914822844e+00
2.914513688685020920e+00
2.499912634388866906e+00
2.424545494277087432e+00
3.297280993702492502e+00
2.301237150169298751e+00
1.415067693095442003e+00
2.375493163710171274e+00
1.745730156172274228e+00
1.596337476737263117e+00
1.927759216389193231e+00
1.724735035442931164e+00
2.204545200843284203e+00
1.758407035067545143e+00
1.730657159797126310e+00
1.519572300797183972e+00
3.398946033569170577e+00
1.714196304452733299e+00
2.576890989271209520e+00
2.209993335976298656e+00
3.381177098869365683e+00
2.348262416376234452e+00
1.403039192628135812e+00
2.516344150425404269e+00
1.922706597793067074e+00
1.386831961883219222e+00
1.913415812021006523e+00
1.778227764061269589e+00
2.266756921448839890e+00
1.955496023652613768e+00
1.829189429555763802e+00
1.926473840345868327e+00
1.560516781416283250e+00
1.811426069891151514e+00
3.210218774396984109e+00
2.628820322078495586e+00
2.386448048885316364e+00
3.254319052466311035e+00
2.428455667346836044e+00
1.369288542081202875e+00
2.327761737168831058e+00
1.731372796605122000e+00
1.607097267069440560e+00
1.696793191090046671e+00
1.624392266080914471e+00
2.992802047683742916e+00
2.220175818967755621e+00
1.733388542507627861e+00
1.743572017924971185e+00
1.893392655497079691e+00
1.804210534744917105e+00
2.603219784677897941e+00
1.697822308261622837e+00
2.232306280675887322e+00
3.290109758274822660e+00
2.286355973264746932e+00
3.219882523520426254e+00
3.665398744523220564e+00
2.385658461923719109e+00
1.460092681942117387e+00
2.288545750887192476e+00
1.753788218583111069e+00
1.612395971287670537e+00
1.618360927332193278e+00
1.687578825223151613e+00
2.311426497120236512e+00
1.741492492266608627e+00
1.767081972394473510e+00
1.819932760569540564e+00
1.675112686326554412e+00
1.672361284677105875e+00
2.223995035917059049e+00
3.121857100378099936e+00
2.413569188636635943e+00
3.505442042523865265e+00
3.591405830410585587e+00
2.292225291465349368e+00
1.496238679397797089e+00
2.204748983102175153e+00
1.904052112051555001e+00
1.596976814629547103e+00
1.793764647000681611e+00
1.483899456272688155e+00
2.285879308473588889e+00
1.707707526791316432e+00
1.641337261217090893e+00
1.741260393826729924e+00
2.341672240614852463e+00
1.525461635185505482e+00
2.069890340590818223e+00
3.008102296992329450e+00
2.136920140287391412e+00
3.362830682419407857e+00
3.543845275377630610e+00
2.324809355663838950e+00
1.409496474353608919e+00
2.015384418212509132e+00
1.812594732226418204e+00
1.743927865049182069e+00
1.836178225267501629e+00
1.449403411222165872e+00
2.274866799336701106e+00
2.037584649309853724e+00
1.655602784890373158e+00
1.537223505232986565e+00
1.895811182077863588e+00
1.602124187864557348e+00
2.790059417201062875e+00
2.204401834388373782e+00
2.085884135590095223e+00
1.417065213657679568e+00
2.200553794675722763e+00
1.854730902661054559e+00
1.781860872468070456e+00
1.221112587601883348e+00
2.421524003967745475e+00
1.942017009962187180e+00
1.868560347806054178e+00
1.743466947548099943e+00
1.928998166050241769e+00
2.701886746173201015e+00
1.692505441056613380e+00
3.021578809628413964e+00
2.565667612893038019e+00
2.514966733845268365e+00
3.509104788265528629e+00
2.316573127345701533e+00
1.245205785048840275e+00
2.355639321234212602e+00
1.801434110913890052e+00
1.647481256335671107e+00
1.882732037710807660e+00
1.499964171915486588e+00
2.208788712714282454e+00
1.932660125710627064e+00
1.576358196359987085e+00
1.542884706471527423e+00
1.585063929183904152e+00
1.730068161558726114e+00
3.300985230794637904e+00
2.677771349455395189e+00
3.533770791821977397e+00
2.116045941159732102e+00
1.469424600181156837e+00
2.273628343606460156e+00
1.847606187776248188e+00
1.670930956135715295e+00
1.456628460899220823e+00
2.199379194399910808e+00
1.957180763748123331e+00
1.689991604485594934e+00
1.752636805063909398e+00
1.626960355324203356e+00
2.397177887250332429e+00
1.815752379179549125e+00
3.105780121253810755e+00
2.662450361891630202e+00
2.564403576875867508e+00
3.439811896357768184e+00
2.288650478399046229e+00
1.569561511671839327e+00
2.215484536087851453e+00
1.620540844839348571e+00
1.645742969726727178e+00
1.588011444192429567e+00
1.698172454311621893e+00
2.279081000080543706e+00
1.673773860127753643e+00
1.888169810240688751e+00
1.749249650172435055e+00
1.737927412867703358e+00
1.666528641657003762e+00
2.418497725903771656e+00
2.234557176625497465e+00
2.680401883568384491e+00
2.302687603755389389e+00
1.597337982645294030e+00
2.278628524939068978e+00
1.849088359580170815e+00
1.765251309323800699e+00
1.507785092781630532e+00
1.551219089931572315e+00
2.184085844247523944e+00
1.768706748509416560e+00
1.645315936161330317e+00
1.720275876263522630e+00
2.432535053937938230e+00
1.689815487184461062e+00
2.083475921242992079e+00
2.462418948917447281e+00
2.438228105717810568e+00
1.609122956943225491e+00
2.078324395582078044e+00
1.931297163665789185e+00
1.686326372711367538e+00
1.561944850914835925e+00
1.359561074281482984e+00
3.089127001686960305e+00
2.365347996320336321e+00
1.918522335325576034e+00
1.649582876985862701e+00
1.721167642516058027e+00
1.697049041878324172e+00
3.035963597363398492e+00
2.506509725515175369e+00
1.978237334804093361e+00
1.509112482691099544e+00
2.473035195951242216e+00
1.937093442650112740e+00
1.718847519739046037e+00
1.554828567457818833e+00
1.488849420039874971e+00
2.399883432657572868e+00
1.905688226012068220e+00
1.846477108605471429e+00
1.744519213129130275e+00
1.651004704514879018e+00
2.232710415169703477e+00
3.181960359944965511e+00
2.292859258451080073e+00
2.079337413544101842e+00
1.393723021987979482e+00
2.469961229034534966e+00
2.036822574551737208e+00
1.851104965966900551e+00
1.635976478497947140e+00
1.687914661677256456e+00
2.326061785593311448e+00
1.728870371871486844e+00
1.698011623619525290e+00
1.752597796404644859e+00
1.654719651230215360e+00
2.203860802052237222e+00
3.170189185848257374e+00
2.317508730935258221e+00
2.093856377104591271e+00
1.522749839985563902e+00
2.516361095336523857e+00
2.057115877899459822e+00
1.687541350333081391e+00
1.474118700530977488e+00
1.479720673182569834e+00
3.125687575858396627e+00
2.377517301896603819e+00
1.895743151145857563e+00
1.698460711475310969e+00
1.802369584860062712e+00
1.545767119534351419e+00
2.949092049381869085e+00
2.090756262692595069e+00
2.325667232810055385e+00
2.392012999976543597e+00
1.477950937042501689e+00
2.473032360129430174e+00
1.965627095788802681e+00
1.799921712374979776e+00
1.514499366286991222e+00
1.482147595611795987e+00
2.469625501082189700e+00
1.861854475037526768e+00
1.622452236055734964e+00
1.661101289727361596e+00
1.737899332988608103e+00
2.417720373531499156e+00
2.879519395660809611e+00
2.191192641507452077e+00
2.420900644863496876e+00
2.224271180953180771e+00
1.486942738883105353e+00
2.473965598760065721e+00
1.788609715622873964e+00
1.679654683228268830e+00
1.565466273299914057e+00
2.218957618830855072e+00
2.004526625344757118e+00
1.875843341857131197e+00
1.723224399377905280e+00
1.709303896717569993e+00
2.941141738491452884e+00
2.005734626746533245e+00
2.023420603054344014e+00
2.417627520329065582e+00
3.797426278044588432e+00
2.054456569592606474e+00
1.481350280984337076e+00
2.588124899210765939e+00
1.724994084421025198e+00
1.779628149112086666e+00
1.680200957172195642e+00
2.440527964636874714e+00
1.960460085804192287e+00
1.695907076582382711e+00
1.729091139299929303e+00
1.599534280989880042e+00
2.837863328888876602e+00
2.287669448653086413e+00
2.349066927866313215e+00
3.830634266679496136e+00
2.258173037200498889e+00
1.524248344919184817e+00
2.641080561687559225e+00
1.624478713268306729e+00
1.683116838203435162e+00
1.394627710916102714e+00
2.721342836046829028e+00
2.581338641146275759e+00
1.824514387653138003e+00
1.860959410640589118e+00
1.601127353896955929e+00
1.471847061857127770e+00
1.987026316222830769e+00
3.035725094605659535e+00
1.998341333888394633e+00
2.519224997474665884e+00
2.481469149350629344e+00
2.080999279004246638e+00
1.511359583033366816e+00
2.581844624495763352e+00
2.186488840973238812e+00
1.621614150777873631e+00
1.755765300120966543e+00
1.392175737082630427e+00
2.490780932771398781e+00
1.795984616753295571e+00
1.672653750429252018e+00
1.670154123494149934e+00
1.828786630659075207e+00
2.950078513484306164e+00
2.203556022305315221e+00
2.070622655702191839e+00
2.259210288098659536e+00
2.827806092525394277e+00
3.920991998692596958e+00
2.058076161820853400e+00
1.581488677360963990e+00
2.513233153795267683e+00
1.480031233149321279e+00
1.768109702328983568e+00
1.457001766272778553e+00
2.632908419145614243e+00
2.646527288868153249e+00
1.796841132704370958e+00
1.899252875365024629e+00
2.089530843588430109e+00
2.617629068874936404e+00
1.637807107977852228e+00
3.127846734178187482e+00
2.169701891792957582e+00
2.587311981240718151e+00
3.943102666868528061e+00
2.105704770972278261e+00
1.547504195862465570e+00
2.650591148827850851e+00
1.695983126520409723e+00
1.854650043540215787e+00
3.747061162170961524e+00
2.414347442224697105e+00
1.915077804447917309e+00
1.836116507086060334e+00
2.127092022454291964e+00
1.541327601971831829e+00
1.958432657987217773e+00
2.515594323785635300e+00
2.430653700741015832e+00
3.932864785239229111e+00
1.536388653520380787e+00
2.591798746904605988e+00
1.644833007027671545e+00
1.955928566256773804e+00
2.730046722301326056e+00
2.012581379355975031e+00
1.823829166977546601e+00
1.899759037053578625e+00
1.265057708760928046e+00
3.227688508491796782e+00
2.266875779921913470e+00
2.347330166068970048e+00
3.047675951125936589e+00
4.020988493812184039e+00
1.502976406891273431e+00
2.452496859390425499e+00
1.559303615669688448e+00
1.657962759694343591e+00
2.574608616668598415e+00
1.983801076963832566e+00
1.757806209634248606e+00
1.889412040006703597e+00
1.297789220369397700e+00
3.303742603682975787e+00
2.248968649756357241e+00
2.465511018994138936e+00
3.877593613362396052e+00
2.003561851246849379e+00
1.493628895760886977e+00
2.666640250076345531e+00
1.454937852516115626e+00
1.644662964388408977e+00
2.535345104326185872e+00
1.848790758295735692e+00
1.733883529357583164e+00
1.831797274742280601e+00
3.338906853190815482e+00
1.202144407345924426e+00
3.155529258204619047e+00
2.245106692097521783e+00
2.409853360780804366e+00
2.642989781560429297e+00
1.850958869146832164e+00
1.442146077987609853e+00
2.480682942325987295e+00
1.722957332689375232e+00
1.533647777789543865e+00
2.431993042846630093e+00
1.613153404611165520e+00
1.907171522975118494e+00
2.042393473837788243e+00
1.445888518756336172e+00
3.346889224593728507e+00
2.206940177951387305e+00
2.248442189780993417e+00
2.332130596332549377e+00
3.020551697826576731e+00
1.851501850524658321e+00
1.521652210153253693e+00
2.430732001034189071e+00
1.584411702639658692e+00
1.620295551579634008e+00
2.520280288249374223e+00
1.840815917472536700e+00
1.702321904905008676e+00
2.128382047850726266e+00
1.146326772262646898e+00
3.241827196044424930e+00
2.091361459621862373e+00
2.505464064691281134e+00
1.766555766378213876e+00
1.335242801346312236e+00
2.494726322235693239e+00
1.775465983306770079e+00
1.686691614919625160e+00
2.544887260494944847e+00
1.919377202354404011e+00
1.658574653108794816e+00
1.798619431333913443e+00
1.198369627765352385e+00
1.872459547182943052e+00
2.600273048083204142e+00
3.020064714271384343e+00
3.665083187821414068e+00
1.752796612936544651e+00
1.523014361079691792e+00
2.565601196449721400e+00
1.606677443741592715e+00
1.532578146997557234e+00
2.679495292270201556e+00
1.903118046952154918e+00
2.162904768683767465e+00
1.700848698960245597e+00
1.791987487280459534e+00
3.154085631084800223e+00
1.499195635668231219e+00
3.411167004249665347e+00
2.267898614918452793e+00
2.621131113925158296e+00
3.722666409153495337e+00
1.383826883271015440e+00
2.655551289143203597e+00
1.470455659496714862e+00
1.632915212114937287e+00
2.615707417943559321e+00
1.705716838002367952e+00
1.672791245347302169e+00
1.917912068890796462e+00
3.176218316686460597e+00
1.342411120626381349e+00
3.397967446760064902e+00
2.150123801889879616e+00
2.587638042443649589e+00
2.076387818502120730e+00
1.481833113983643591e+00
2.542212738580567066e+00
1.924014509822643770e+00
1.593247055256713729e+00
1.693931704537035232e+00
2.410120029305098832e+00
1.700536692867888888e+00
1.618556725697877008e+00
1.821531629839375110e+00
3.083796062604097887e+00
1.416663147047576787e+00
2.129502926634073923e+00
2.598532432410296078e+00
1.994680043813360504e+00
1.487861540777466907e+00
2.645223987884825156e+00
1.922806577939066397e+00
1.606573208677607667e+00
1.567738473859147996e+00
2.574343353586385774e+00
1.641215615900088132e+00
1.687023813120441584e+00
2.100081378530154641e+00
1.222576914054842145e+00
3.079000232195108211e+00
2.287182390313459379e+00
2.509654643796765505e+00
2.069500286779601961e+00
1.498455367460310050e+00
2.583968327484056360e+00
1.574300634339142135e+00
1.732446735299003837e+00
2.596857036388855455e+00
1.831385317597820306e+00
1.484428031890385968e+00
2.010113208797630779e+00
1.291665793362215986e+00
3.022518926497122393e+00
2.754179383324089514e+00
3.390487675756175268e+00
1.483974237030699639e+00
2.755994766317440892e+00
1.506272474991410704e+00
1.606322200872445594e+00
3.882028240980429423e+00
2.424184416329441927e+00
1.809239669827394259e+00
2.777518611921003355e+00
1.692900436079248117e+00
1.869195666872065953e+00
1.126810690215348076e+00
3.208705932442672992e+00
2.079223766143253549e+00
2.439396234594354063e+00
2.667320094506437478e+00
2.245124352517148036e+00
1.557518123378300423e+00
2.696580621801546229e+00
1.603683686965462041e+00
1.791065887270667734e+00
3.702068753587402838e+00
2.282670524770347598e+00
1.829271284009427179e+00
2.338828563755581680e+00
1.886190293609427027e+00
1.828721962018617031e+00
1.303284583655672568e+00
3.223166543961712982e+00
2.079168298490776223e+00
2.424285530266847122e+00
2.837703111121636645e+00
2.088101688454520932e+00
1.464321736417233621e+00
2.652341919184340480e+00
2.073636535078595244e+00
1.546060394376503222e+00
1.717165447569013681e+00
3.765566033121007017e+00
2.466705040201615962e+00
1.805375518106799415e+00
2.250297314749789113e+00
1.744961711687489592e+00
2.024425063014141823e+00
1.112947673088233946e+00
2.069198441500570862e+00
2.425485087221646019e+00
2.651393974145781929e+00
2.250208044119351936e+00
1.457985181825116605e+00
2.854853837260441729e+00
1.611728826400531611e+00
1.707579351168483139e+00
2.352826215666745213e+00
1.965059191261340654e+00
1.673221822916706181e+00
1.800381916531747173e+00
1.077324392188318658e+00
1.962358279342122813e+00
3.494010265578408436e+00
2.228944769436184359e+00
2.698240899488764111e+00
1.570958514112391846e+00
2.649319763373530812e+00
1.654839426360399379e+00
1.869955525887402326e+00
2.803343978541875003e+00
3.655931557865289783e+00
2.411171880007734636e+00
1.935807515694289771e+00
1.732315730299529566e+00
1.786507881955563759e+00
1.197906516962695900e+00
3.498736727005920422e+00
2.243398890515807320e+00
2.219542742183957085e+00
2.488216415837327222e+00
3.078603430252612849e+00
2.363043384670676872e+00
1.520279342582848692e+00
2.669743677883669175e+00
2.299957849000008103e+00
1.563605951209904310e+00
1.698493034962523796e+00
2.515191258279803055e+00
2.016683556650869846e+00
2.081332682416382696e+00
1.757091048881382456e+00
1.743975063864124486e+00
1.290492357069484175e+00
2.002087227142683279e+00
2.166943151333992734e+00
2.680163234156458962e+00
1.523916706087587336e+00
1.488707714895238343e+00
1.970986274200490218e+00
2.558860083405614549e+00
1.948394644595111691e+00
2.097510684983259655e+00
1.956845128704222780e+00
2.099300005760908583e+00
1.099650855284073803e+00
2.028862830157712072e+00
2.057972042258301215e+00
2.590142360304426017e+00
2.070819521844035727e+00
1.445109003704815098e+00
2.516434819879411755e+00
1.670717506229448368e+00
1.818989542689142036e+00
2.480842404373555077e+00
2.588183207921668672e+00
1.883391173786754358e+00
1.909978984996414608e+00
2.806213144942875992e+00
1.731337340086795074e+00
2.013133182116572328e+00
1.190020934749715709e+00
2.596801928742123344e+00
2.490585572019609284e+00
2.443624289075797762e+00
2.085471206120695253e+00
1.988577221592348288e+00
2.604449902400911565e+00
2.114184591993914619e+00
1.486042871034732649e+00
2.584630849914459461e+00
1.487595077528698573e+00
1.884192724758977144e+00
2.667256762269509363e+00
2.426636749212933264e+00
1.723427654561061839e+00
2.072637906018632403e+00
1.753280870290543580e+00
1.931971812604318384e+00
1.301472519026562136e+00
2.530419535819690147e+00
2.486712679850601404e+00
2.188576932819596088e+00
2.420789696967873716e+00
2.239274845440932804e+00
1.541750757707050168e+00
2.574145902359752824e+00
1.487168887840471854e+00
1.743727610393479122e+00
2.428189097391439066e+00
2.358780246360743682e+00
1.797732395071603761e+00
2.066441977475905745e+00
1.914506571630903764e+00
1.845459901400675617e+00
1.227080229876168715e+00
2.431739539571994513e+00
2.547455899575048921e+00
2.268935380142521829e+00
2.533173680593007848e+00
2.291737450547161714e+00
1.557799166841066896e+00
2.747290859109625671e+00
1.535789796830743459e+00
1.755681616285385216e+00
3.574190188639983390e+00
2.373920802924554430e+00
2.155095846319161179e+00
1.712498906168366197e+00
1.773696745256959417e+00
1.936821925414997203e+00
1.669318666978856003e+00
1.037316970368748370e+00
2.581845341390382131e+00
2.500600472481828707e+00
2.277055720133859484e+00
2.122372683985301212e+00
2.151671040453369432e+00
1.674001078954610033e+00
2.481399440572935156e+00
2.006741354734410177e+00
1.554296780868528183e+00
1.665401936002892880e+00
2.537712169771434212e+00
2.149883231253784999e+00
1.940337913704641259e+00
1.859501515049874820e+00
2.022944960638151546e+00
1.816990588141958796e+00
1.104158325765101978e+00
2.557961356675508835e+00
2.209478763249248967e+00
2.324251041197661127e+00
2.406476982161534828e+00
2.409728444863682206e+00
3.501949357645697702e+00
2.221458387527184719e+00
1.461113389191853518e+00
2.563938216784158008e+00
1.453553560882914653e+00
1.573169523372283107e+00
3.468002632854234157e+00
2.369240554255639619e+00
2.464086362149115139e+00
2.105552104055145257e+00
1.774867183335801846e+00
2.612246213837851716e+00
2.024913060682007160e+00
1.788495688010474316e+00
1.268475100975190673e+00
2.612333060947902741e+00
2.244197489272096391e+00
2.068551480837475420e+00
2.390681337058860656e+00
2.213729761261726381e+00
1.561059981368368099e+00
2.414949480253781200e+00
2.165326195588469282e+00
1.691510916003248877e+00
1.830728746306857779e+00
3.406046584663375398e+00
2.403914370451885496e+00
2.232151198803190351e+00
2.015553330675533772e+00
1.902902824873496712e+00
1.722584526441057973e+00
1.080300162463427638e+00
2.847759683900267902e+00
2.148613524699414690e+00
2.364938962000136868e+00
1.931009262268339688e+00
2.368221576848197785e+00
2.440696723049814665e+00
2.197989408974004188e+00
1.548663558733548218e+00
2.601491103411803341e+00
1.769850804216186235e+00
1.871589887793677853e+00
3.616327198553503930e+00
2.518050754194112617e+00
2.070894628438776586e+00
1.831301631199604651e+00
1.865762780048511704e+00
1.889892036183727031e+00
1.037784849477797477e+00
2.778767714383427734e+00
2.098720167645374612e+00
2.493789004760339711e+00
2.619109140071958386e+00
2.352602271642268317e+00
3.628767597797293298e+00
2.269544870165179695e+00
1.628733680385611393e+00
2.672732429052062209e+00
1.681129022465615463e+00
1.859375547164055398e+00
2.481390668655699017e+00
2.097004597742749610e+00
1.896563491514125843e+00
2.740388371016458269e+00
1.988301354909283392e+00
2.120280795223581816e+00
9.412115664513526214e-01
2.872919289490274419e+00
2.150377279635403482e+00
2.406882799967509534e+00
2.127706655061863295e+00
2.370782698319561899e+00
2.508243821215407010e+00
3.034509667121215060e+00
1.665118238038110432e+00
2.587655824195223886e+00
1.663596366485918798e+00
1.906541989785428992e+00
2.260416764410221990e+00
2.022653426672084809e+00
1.904519816178139591e+00
1.797473215140496183e+00
1.934080903241108818e+00
1.043344228298359155e+00
2.434607998741011858e+00
2.666535674185065652e+00
2.263613246091018105e+00
1.588256244993939692e+00
2.564422471840796192e+00
1.766815715548810672e+00
2.048045537050543707e+00
2.414049151521568071e+00
2.338068313022399813e+00
1.860885058127289771e+00
1.737722957211628394e+00
2.000169256261881134e+00
1.135053390739860113e+00
2.690136647571070405e+00
2.286544356351501772e+00
2.439637534610497482e+00
2.439317483373989681e+00
2.333572607087625261e+00
2.415430096829090267e+00
1.633504934670263697e+00
2.583953824676982869e+00
1.580375126928701413e+00
2.001932595264857007e+00
2.142466679294552367e+00
2.802691449651984357e+00
2.369551048928839165e+00
1.758625745886539971e+00
2.661381062268893594e+00
1.736694962423982691e+00
2.005602560589497152e+00
3.196378891045752013e+00
1.009531343069771436e+00
2.684577645506877275e+00
2.075850151433948909e+00
2.595921445844520115e+00
2.218121521170608901e+00
2.196151216138241935e+00
1.635181768609079489e+00
2.605897861779929769e+00
1.472670056305608322e+00
2.086839359913011283e+00
1.806028973000665117e+00
2.319894932388764541e+00
1.779125483777832306e+00
1.794192357468880283e+00
2.049088440578107129e+00
3.244456917768225868e+00
1.202474181016311539e+00
2.669336982842367867e+00
2.307911889391953242e+00
2.485817623795271825e+00
2.174641459462568704e+00
2.277145221228667360e+00
2.272528141022932768e+00
2.262365893112744608e+00
1.758391636669981661e+00
2.326195476352187264e+00
1.461117405299555694e+00
1.868302132549573003e+00
2.294472387376650602e+00
2.196443328586949129e+00
2.147175802099633657e+00
1.761810560793237945e+00
2.498644426663687135e+00
1.732212751242713900e+00
2.090405986038856412e+00
1.382640044966853665e+00
2.756341155170907609e+00
2.329097005576112878e+00
2.552286348602785360e+00
2.178553352790375097e+00
2.306382501939528318e+00
2.379923847816254767e+00
1.614952980317265530e+00
2.307987816576400508e+00
1.991257606904057287e+00
1.628787655530779199e+00
2.006162989408485586e+00
1.858719240339285594e+00
2.316028304383064729e+00
1.837469263683376042e+00
2.514417387219471500e+00
1.672961493841129688e+00
1.730835366749962745e+00
1.148833338460120590e+00
2.519468710240651443e+00
2.319393100251107676e+00
2.850849548894256014e+00
2.433307526443630131e+00
2.271663787227361286e+00
2.123347167138938563e+00
3.407846675717676188e+00
2.497840126600987531e+00
1.486233205553639802e+00
2.443517105891417351e+00
2.228771184703292718e+00
1.700681442549262901e+00
2.034486762999970555e+00
3.584465081019475363e+00
1.831303518517303219e+00
2.257886321399111385e+00
1.726540483460368591e+00
2.534783834387650092e+00
1.657412001213363517e+00
1.734051414334726315e+00
1.320780472282213625e+00
2.736025866366272652e+00
2.413514920157274091e+00
2.852687681760197158e+00
2.628084237077627172e+00
2.181908008729185333e+00
2.365305755858845949e+00
1.611874132425985984e+00
2.510278736658478671e+00
1.531682203833417910e+00
1.925340323599454173e+00
1.763021800248457005e+00
2.476310164243767264e+00
2.209878573955981640e+00
1.798458863130116381e+00
1.693880693062756126e+00
1.752168783360389392e+00
1.090955613807417457e+00
2.700664107537543046e+00
2.351422779704731791e+00
2.472996023631046203e+00
2.166043267558498187e+00
2.463410890201820802e+00
3.204849642066560644e+00
2.392093447496683289e+00
1.528624095588286380e+00
2.327929240616911422e+00
2.024038423927434938e+00
1.499631903198317850e+00
2.074695873641473565e+00
2.765741215590414193e+00
2.050325967892808965e+00
2.073617534662079542e+00
1.824837630947562239e+00
1.873538266968523880e+00
1.897036910777979646e+00
1.181129804690434382e+00
2.597685273997361488e+00
2.430582990798466625e+00
2.438465440417228347e+00
1.893633816487104493e+00
2.301958644559361389e+00
3.091281516386939821e+00
2.514217903601884796e+00
1.551765408712149297e+00
2.479052807382555290e+00
1.630550377584454536e+00
2.157971631985625027e+00
1.935127606037830850e+00
1.989749296522007826e+00
1.985560604682298447e+00
2.483144970877545710e+00
1.929067319618326781e+00
1.838446696120521695e+00
3.125316179839082942e+00
1.077139706214394366e+00
2.658627877116229055e+00
2.569725806695725812e+00
2.223170427958358175e+00
2.204983269410765612e+00
2.216339828483445462e+00
1.435006342769751253e+00
2.681751616535420268e+00
1.660809660786540798e+00
2.060943700139939772e+00
1.747160525714009038e+00
2.209476034248700316e+00
1.924991981895412430e+00
1.894303670082371660e+00
1.910958173312937713e+00
1.137690323222236621e+00
2.714130902090943209e+00
2.576542588496490982e+00
2.505765165035216402e+00
2.026135118084624320e+00
2.376350477027583175e+00
1.453021161852300569e+00
2.589244998045569623e+00
2.024257283342330016e+00
1.594106667678905076e+00
1.944871471360019033e+00
2.005331267636913495e+00
2.569492447877101515e+00
2.157109738923849829e+00
1.758755415179685144e+00
2.254291592190909022e+00
1.868203465778390360e+00
1.806070876502301026e+00
1.105283711129407598e+00
2.250562073772950367e+00
2.301627864359401254e+00
2.250890000608286812e+00
2.182314576440255394e+00
2.536758981398692381e+00
1.428979376125600886e+00
2.736579450778779954e+00
1.466785865102990360e+00
2.059960246422104291e+00
1.696877202574796240e+00
2.055666750112988606e+00
1.825527536562006503e+00
1.941958694453722600e+00
1.663172666286084622e+00
1.339664971405871485e+00
2.411250080331462708e+00
2.282753195753301156e+00
2.637350527320912352e+00
2.267586640691934718e+00
2.276104340424230710e+00
2.612220917111343521e+00
1.462602560459280499e+00
2.700970770216494898e+00
1.591882918652673062e+00
1.969881951551692989e+00
2.040310003669105310e+00
1.982785373084818836e+00
2.569908332208931778e+00
1.987954899419780430e+00
2.006933083646286420e+00
2.057806257572746489e+00
1.784951658966229537e+00
1.408892539544396083e+00
2.455848740983266776e+00
2.656944587979592320e+00
2.277911660247843972e+00
2.158088574000927462e+00
2.524409930557429238e+00
1.404248418608877724e+00
2.540307197060100108e+00
1.979477891838000714e+00
1.649019806323040349e+00
2.045813111817183838e+00
2.111786637688517043e+00
1.799187782919086320e+00
2.465705423130346130e+00
1.984075276744715621e+00
1.895886082481701651e+00
1.730837543038171722e+00
1.663670651883186746e+00
2.777714404620736488e+00
1.293184614864900661e+00
2.448977097368778111e+00
2.394809578793253291e+00
2.426830673709442721e+00
2.213636673796082643e+00
2.489345568188201518e+00
1.616130451901668597e+00
2.420921998093043204e+00
2.066635504828961079e+00
1.695796673655641129e+00
2.074032551227299681e+00
2.035965229210649596e+00
1.885471545336857568e+00
1.925448700562719440e+00
1.778524477985283347e+00
2.003462893082974983e+00
1.815747464444264381e+00
1.226404371821404604e+00
2.699351865723479627e+00
2.294671555180265443e+00
2.247173435038194000e+00
2.403637642135055597e+00
3.082168397674205806e+00
2.425802718773215183e+00
1.454583911264982765e+00
2.443482922761996523e+00
1.598904108364294974e+00
2.084909421179292455e+00
2.030410285292754580e+00
1.891344775467590722e+00
3.843354984490368498e+00
2.582789751623395524e+00
2.044181116001419163e+00
1.816164081675338826e+00
1.811691785862712845e+00
1.161421868130808388e+00
2.731029394896691720e+00
2.333917074813446568e+00
2.356788243322752052e+00
2.432284502591298470e+00
2.402344973944985362e+00
1.452140738643039830e+00
2.557754569889312268e+00
2.053673144254224869e+00
1.626748880895945160e+00
2.055192725065674075e+00
2.831022967441132909e+00
2.144443528832378654e+00
2.512201532451601160e+00
2.062494438068182667e+00
1.858859179237918990e+00
1.713899763818731214e+00
1.052518338759139693e+00
2.134427032662282286e+00
2.557207537493762395e+00
2.490686978546200692e+00
2.016553698691641028e+00
3.397503240228677335e+00
2.354731165276803928e+00
1.457671734465553426e+00
2.675452958979212426e+00
2.275688781055026588e+00
1.507989012003239093e+00
2.025216406774739131e+00
2.089460678384314818e+00
1.868852496589413992e+00
2.156766476476989158e+00
1.695155521291791700e+00
1.921937763081115413e+00
1.156980381349206777e+00
2.152096952535662133e+00
2.407406991427470722e+00
2.160931001612422353e+00
2.093863403446578175e+00
2.239945599563206713e+00
1.627215189612519097e+00
2.600226097378613765e+00
2.302544687240800414e+00
1.580113695349084857e+00
2.099205169669621007e+00
2.720743764865167780e+00
2.160418787728231926e+00
1.568599788667202066e+00
2.465723014269003865e+00
2.111357394621684147e+00
1.754678564097250870e+00
1.707816396208275300e+00
1.173245116105765540e+00
2.823933466377200219e+00
2.274986691501974967e+00
2.603480168217815027e+00
2.404410222125632046e+00
2.005440656901096741e+00
3.571437996710019824e+00
2.193497384948419171e+00
1.537868694352129584e+00
2.500472273215698760e+00
2.267047154636277817e+00
1.691021489972702518e+00
1.944628063322195510e+00
1.778131995242159036e+00
2.144209509560000004e+00
1.692598497364108834e+00
2.343552957633553646e+00
1.821116093643895706e+00
1.686077785482736680e+00
1.311446684277486119e+00
2.687607019927875207e+00
2.235433699540421593e+00
2.454313920772299262e+00
2.212079327286741837e+00
2.276589334461817771e+00
1.886000082606371198e+00
2.359050560897096194e+00
1.499218465520668619e+00
2.572782848941457701e+00
2.140348102979366729e+00
1.538570421941016786e+00
2.067367775820985187e+00
1.812101967734867536e+00
2.106699665654789833e+00
1.699856151758680323e+00
2.329906024066633385e+00
2.035515561057763545e+00
1.682916525195372159e+00
1.341443973472700391e+00
2.685937736410784815e+00
2.328438636509793547e+00
2.859552727628889457e+00
2.345835188614207922e+00
2.012275341396104089e+00
2.066890861839919324e+00
2.519084267870765004e+00
1.581995509986659165e+00
2.688166267725252467e+00
2.026618279035390380e+00
1.489658858925644536e+00
2.011607298425249102e+00
1.926885179203719378e+00
2.100767305257502660e+00
1.549408045865815486e+00
2.309455933801777938e+00
1.803848637325418558e+00
1.677173933677817974e+00
1.026335683941313803e+00
2.487246513245574775e+00
2.475250634623826329e+00
2.383234782844430022e+00
2.060326499868130767e+00
2.091516176890140688e+00
2.484222381012015202e+00
2.568844542336274905e+00
2.158923283118868941e+00
1.540686077602639870e+00
1.966512146921018944e+00
1.888775502714389321e+00
2.330047076285528096e+00
1.528761677027230093e+00
2.220928046369600395e+00
1.769003829441974984e+00
1.658461279348775630e+00
1.196668006867092071e+00
2.425546608139676152e+00
2.459516713179534353e+00
2.361652120062448734e+00
2.430990628445667046e+00
1.869907555199414873e+00
2.547845526951204587e+00
2.582647806166722404e+00
2.198107569746557299e+00
1.482629216031344122e+00
1.825777966790602669e+00
1.883695609971849816e+00
2.014055623037974918e+00
1.493446792063247708e+00
2.148615887370885602e+00
2.077601767104700681e+00
1.737160385654427763e+00
1.080700050422477299e+00
2.601521882462987101e+00
2.285242353860069908e+00
2.359108227143292602e+00
1.973474171919266107e+00
3.260267322923837696e+00
2.253142177465443208e+00
2.610837568473374670e+00
2.200513750199994067e+00
1.587727700808861053e+00
2.022469141486511468e+00
1.913297050377578579e+00
1.915430374181518847e+00
1.425109518620718552e+00
2.108020100769651073e+00
2.130765307367024075e+00
2.720397924074402063e+00
1.681533478995542286e+00
1.310864268920430620e+00
2.510558100708349727e+00
2.395772185389324793e+00
2.414231670036202093e+00
2.145719244975727413e+00
2.024214534226438822e+00
2.177619511683209108e+00
2.588336647422768699e+00
1.516573547199778771e+00
1.743090767303057342e+00
1.850952937042613211e+00
1.993805616623286703e+00
1.490354990441260963e+00
2.228785606380457196e+00
1.991996740367443675e+00
2.568770992619635596e+00
1.651732931176172592e+00
1.184241271659062678e+00
2.396955159677098379e+00
2.264058345300866026e+00
2.292621631991768272e+00
2.172380507436524777e+00
2.152551072392078879e+00
2.246594809183401154e+00
2.652652158794277515e+00
1.599765476749214876e+00
1.784461263452554292e+00
1.849543459686088909e+00
2.124384488790313608e+00
1.345846304079123312e+00
2.302070861906508448e+00
1.804372754666568879e+00
2.470202331338540169e+00
1.585784806352139809e+00
1.041599206407264111e+00
2.443856823914005272e+00
2.138470238711662308e+00
2.406662311173760394e+00
2.016417728349470639e+00
1.934931361812193273e+00
2.515606715119866887e+00
1.723633560084572913e+00
1.825755113597472334e+00
1.930250839892623027e+00
2.014451090877224626e+00
1.353376293468224967e+00
2.476973580029718569e+00
1.875903888778074124e+00
2.418204910643862782e+00
1.704962042807680822e+00
1.288296928638398287e+00
2.411201242907626163e+00
2.401414305458493992e+00
2.364707984427837140e+00
2.214480888022281047e+00
1.911206398835105569e+00
2.524939152427388755e+00
2.463155145915392197e+00
1.993169494977434120e+00
1.529900557360080793e+00
1.721991324997751871e+00
1.813650293826736259e+00
1.927376841123634499e+00
1.437387232154150096e+00
2.392834287235994672e+00
1.791598662612817527e+00
2.606296079518124476e+00
1.540027225561275692e+00
1.199872609846720728e+00
2.192863999943462705e+00
2.410389455536956937e+00
2.209061405253850197e+00
2.225931007079168022e+00
2.557975379821106010e+00
2.679183305888151345e+00
1.616488670916400139e+00
1.819860272498560194e+00
1.802914396217538462e+00
1.987816047614892279e+00
1.554466421601266246e+00
2.433572710744868584e+00
1.919911614024945479e+00
2.449976324791162341e+00
1.654626745990067427e+00
1.171232795350213074e+00
2.352893954087420525e+00
2.568793290184049560e+00
2.377095992500750654e+00
2.296817969523626157e+00
2.200419177018011929e+00
2.844847970911997148e+00
2.447850182420377774e+00
2.572401422436795926e+00
1.495934253538657721e+00
2.008049763194700077e+00
1.605922221792524196e+00
1.937146959149515180e+00
1.646202956491993774e+00
2.983114605567074307e+00
2.192068976246943635e+00
1.849310144854160676e+00
2.684314207345338765e+00
1.769195517922019567e+00
1.225335648258799148e+00
2.257313546735961296e+00
2.231896586840907304e+00
2.323943282385934950e+00
2.412737589069951838e+00
2.304816227861526290e+00
2.138885570424234217e+00
2.520172450461005020e+00
2.665578247688109137e+00
1.660819830293056576e+00
1.602821624694169333e+00
1.721421574392399068e+00
1.922689607487195529e+00
1.628137110692339018e+00
2.086007219095523446e+00
1.742220841603132175e+00
1.790020874485216185e+00
1.207003283973325125e+00
2.565272543780729997e+00
2.347971688988606420e+00
2.185003898795314647e+00
2.263185378890583799e+00
1.995523811089638055e+00
2.545777635641226944e+00
2.641146209109339171e+00
1.733878370535926194e+00
1.624025981510716976e+00
1.865975363558697309e+00
2.070884619429720797e+00
1.641052887852010089e+00
2.196407693880794376e+00
1.865902128961821616e+00
2.673746959800792133e+00
1.973751147223455238e+00
1.025659022552118049e+00
2.709190461556368668e+00
2.218185138785218946e+00
2.366358937759075243e+00
2.301180051726994247e+00
2.184521766417219180e+00
1.975962089750277872e+00
2.643883542537653231e+00
2.508271698904400715e+00
1.641128747236929364e+00
1.644086050575799041e+00
1.591013413029184198e+00
2.242913198677245479e+00
1.663593727040001191e+00
2.211213601718753807e+00
2.022925697636308584e+00
2.576544584053426235e+00
1.716330826432086676e+00
1.165292098314561153e+00
2.554699855148331977e+00
2.166274561363233708e+00
2.522925349070362699e+00
2.242900559407123851e+00
2.176685020488760003e+00
1.819215835933617464e+00
2.572050979263031945e+00
2.713817424545617474e+00
1.576484104807609476e+00
1.746582404837109248e+00
1.688144233274413875e+00
1.912357495750140579e+00
1.726976455921980014e+00
2.173409444942235869e+00
1.995298198307291937e+00
2.432991909349102144e+00
1.828639173514481575e+00
1.103870130957895324e+00
2.350226174056922357e+00
2.170263907014503779e+00
2.491910068505383435e+00
2.422447819425077142e+00
2.354610397418571033e+00
2.158598358294559372e+00
2.712221666471323900e+00
2.518811999855280703e+00
1.647900417675378204e+00
1.728719827558751421e+00
1.865315308047859943e+00
1.958887595266866288e+00
1.799213670288897671e+00
2.233095290622455042e+00
1.999597165895362405e+00
2.456368471102632789e+00
1.716716285081282489e+00
1.387368546642317790e+00
2.575188953274464509e+00
2.160584525214384044e+00
2.012151469952711658e+00
2.580775158341608311e+00
2.198378518478337540e+00
2.177087312932719954e+00
2.584312111935346046e+00
2.423269461707308725e+00
1.570390468033792786e+00
1.618686440028691997e+00
1.921849593997323469e+00
1.919934187441083573e+00
1.867281142872540878e+00
2.276777568498539850e+00
1.713608052718039065e+00
1.828783136055136094e+00
1.223268431541137069e+00
2.524691793785931448e+00
2.164834096996065771e+00
2.408908192685530913e+00
2.549319856870621681e+00
2.014735169651865387e+00
2.204931137457814216e+00
2.532962207534865673e+00
2.382987899921145569e+00
1.564382935172908162e+00
1.642818362729631110e+00
1.715651760774011159e+00
2.122487016390701253e+00
1.710260312580599518e+00
2.321398905513155864e+00
1.719806029322055618e+00
2.405418499130436594e+00
1.765082346679342162e+00
1.235379688863237346e+00
2.671369609056956307e+00
2.305455908204544269e+00
2.574170096244985384e+00
2.119336625709949296e+00
2.265915573393340043e+00
2.326608686699962902e+00
2.244718472519273256e+00
1.580919433017570208e+00
1.763918873664618303e+00
1.627728548602774161e+00
2.044911712910574497e+00
1.728222811531691994e+00
2.365731210357228775e+00
2.011275869461896626e+00
2.493637432702077383e+00
2.531096010409996211e+00
1.749745457856612063e+00
1.221787740258350574e+00
2.322456173152539716e+00
2.146824627678442621e+00
2.169807082110194241e+00
2.499084466880732602e+00
2.163366478945752291e+00
2.115641667648464619e+00
2.422356927234428081e+00
2.515484294028391687e+00
1.711759619948619582e+00
1.728666812224327831e+00
1.739895837202539486e+00
2.015619660615124875e+00
1.688957808345239009e+00
2.311380702425757772e+00
1.844254380017025685e+00
2.289792836692269073e+00
1.719672829271295056e+00
2.075482466296928230e+00
1.124105776166006265e+00
2.427036308736151060e+00
1.971652200548487777e+00
2.252618446604180313e+00
2.447809966819324945e+00
2.077306809684515532e+00
2.197523331651640710e+00
2.616397520348171746e+00
2.342260891980018300e+00
1.632398767798520112e+00
1.723333476244384155e+00
1.940276023551299467e+00
2.063492094441194524e+00
1.546115813214491652e+00
2.014849702051460412e+00
1.708653143469748059e+00
2.489078684791842022e+00
1.694499855255985565e+00
1.373637845645177213e+00
2.425723306309739868e+00
2.159908895993944977e+00
2.271285807386211886e+00
2.046068323159774938e+00
2.259787740602806849e+00
2.479576637711996767e+00
2.433127076169935066e+00
1.624661554223666649e+00
1.886266709406549502e+00
1.715928653329470643e+00
2.083429127076813714e+00
1.763605705293165293e+00
2.305373278957591587e+00
1.831707945811540172e+00
1.885891041576588378e+00
2.097685475848124703e+00
1.447546613193567921e+00
2.649127803932437963e+00
2.420685994688209774e+00
2.394403718538384851e+00
2.326234202751550573e+00
2.277304198806621827e+00
2.016674510470696013e+00
2.530131949903144495e+00
1.565020174347873327e+00
1.711419755516721874e+00
1.749640314151545972e+00
2.119265339967926653e+00
1.659543501321301573e+00
2.471638446599040861e+00
2.305392896157817617e+00
1.564411076357448582e+00
2.027401491581925175e+00
1.263279895345221338e+00
2.664742270749139941e+00
2.226665914982206562e+00
2.336052580076333651e+00
1.954566380226764322e+00
2.325927869127196068e+00
2.393165186413397816e+00
1.592818835114095499e+00
1.695907216523267147e+00
1.906430139929745637e+00
2.043772083817870566e+00
1.826583606600094001e+00
2.295795445759515552e+00
2.185400577909762276e+00
1.523942976201211552e+00
1.957802790141361937e+00
1.275822711128818066e+00
2.763236928678471482e+00
2.187802742034786085e+00
2.002612605491584929e+00
2.485263350639793867e+00
2.251693858038646301e+00
2.138618920525143796e+00
2.196350239167338181e+00
2.479380528615732437e+00
1.552256402200877794e+00
1.623164714804027353e+00
1.811547157122981311e+00
2.141820004078528239e+00
1.761950811455477606e+00
2.390619989266990153e+00
2.358206710816326268e+00
2.293597404063527190e+00
2.675270103442981551e+00
1.670872750575628896e+00
2.995275745701032832e+00
1.245021728045790477e+00
2.959870696717412653e+00
1.991709601051598444e+00
2.043090505006817992e+00
2.494847998545270062e+00
2.227740105364429013e+00
2.369756880005364774e+00
2.241081719783186266e+00
2.564799328717203952e+00
1.626905342038768243e+00
1.686027477458058366e+00
1.853442120937734305e+00
2.283768041803362348e+00
1.931320697696032873e+00
2.103654445043730448e+00
2.230866715310896975e+00
2.785662322000112212e+00
1.544897019532995630e+00
2.136546249806647868e+00
2.849316615131231689e+00
1.336728653118048449e+00
2.004454750882207037e+00
1.908420138076414752e+00
2.371697921643947993e+00
2.398717895002189682e+00
2.226418480933793020e+00
2.316199818823008627e+00
2.206743112457715927e+00
2.659307820657344390e+00
1.481224573993281446e+00
1.563968738409802439e+00
1.898745955837146671e+00
2.121436699472629250e+00
1.767150112501915338e+00
1.962213086552725416e+00
2.082747854850409031e+00
1.466716438055817751e+00
2.073009489875651035e+00
1.304398864560733839e+00
2.860036637747604527e+00
2.001241970894331423e+00
1.664280487960914101e+00
2.535489986052956279e+00
2.300258851453456543e+00
2.290645215100799881e+00
2.305007977518295892e+00
2.135021947784381702e+00
2.748949689100071758e+00
1.537219119225129660e+00
1.577976436179895359e+00
1.914398048971960975e+00
2.038997661062859290e+00
1.857655234142497225e+00
1.843160755525819816e+00
2.168165381646676604e+00
2.785717114774372671e+00
1.627955929615358954e+00
1.256309205236603610e+00
1.976946273724434100e+00
1.622020806522086467e+00
2.343674128434773074e+00
2.030233701483707076e+00
2.154470552852072007e+00
2.205960321767128196e+00
1.952205142265573068e+00
2.682622042138096852e+00
1.617102934958399851e+00
1.562570783688541409e+00
1.786633098447807155e+00
2.019701823095926940e+00
1.775721188477201951e+00
1.921641936805192907e+00
2.163714776259051842e+00
2.770981423699510060e+00
1.435394928443210372e+00
2.954947540507050441e+00
1.144424991299563654e+00
2.761131479760299268e+00
1.863074007025255163e+00
1.806180902593650828e+00
2.428731545224836363e+00
2.178691990972985160e+00
2.213206464466975554e+00
2.298780083738994673e+00
2.118636613141655189e+00
2.695036603944534370e+00
1.513771096440559294e+00
1.850266415164297573e+00
1.687098221084591065e+00
2.022356642846133035e+00
1.838068632940063285e+00
1.972255110931982802e+00
2.329535771850342218e+00
3.122504265496359288e+00
1.577937240946121644e+00
2.162659634931385799e+00
1.238537011740508786e+00
2.501815624944109917e+00
1.855768639911637097e+00
1.850188227535233931e+00
2.473613532215957811e+00
2.080497863650294210e+00
2.282968405913452514e+00
2.250298895888608985e+00
2.175941552012473856e+00
2.767718384648861552e+00
1.781821736519541677e+00
1.786565757242052577e+00
1.793172742594073110e+00
2.016984665821793143e+00
1.930720473371617896e+00
1.846623169772745765e+00
2.417622320957700133e+00
1.711562420165849474e+00
1.255481009629578981e+00
2.819958401223864985e+00
1.866412048884649622e+00
1.789802436180237599e+00
2.431870681260433820e+00
2.939931468786445734e+00
2.114144137946005308e+00
2.248159879794001448e+00
2.195366938388596090e+00
2.122501188999968758e+00
2.691868214962334527e+00
1.658699550638353726e+00
1.770224550889459847e+00
1.845996747161323892e+00
1.994260439307272037e+00
1.905173374724840940e+00
1.988477425077878280e+00
2.402475390476876527e+00
2.816073646018951493e+00
1.559911213960646359e+00
3.070208804048385254e+00
1.183147430824391444e+00
2.816196054960514061e+00
2.031732483376708753e+00
1.731614939084379134e+00
2.404003448313813518e+00
2.024363379072029012e+00
2.443177891761138198e+00
2.159409266812254202e+00
1.999692196292294888e+00
2.619144997455861823e+00
2.186522077502980999e+00
1.601629552802190659e+00
1.544609835021849564e+00
1.877859321519596003e+00
2.135272957947263794e+00
1.997103293738753171e+00
2.072445452043431668e+00
2.452560528784711202e+00
2.669220998639450393e+00
1.399052335364264765e+00
2.055253845635951926e+00
2.817984848490771910e+00
1.136739250661872092e+00
2.743711415399651798e+00
1.801209654588028730e+00
1.689785656153339533e+00
2.207450024933706789e+00
2.751626548210959200e+00
2.130986037067044592e+00
2.322276331559811613e+00
1.967869205654972919e+00
1.809183700205742040e+00
2.550559476941405279e+00
1.613270301363586956e+00
1.686497260362730621e+00
1.993078834022048662e+00
2.020149963884285249e+00
1.976760651456249684e+00
2.503283501593422944e+00
1.948147227218087085e+00
2.250319209659618735e+00
1.467852617589142428e+00
1.377041355465780992e+00
2.797207408526963146e+00
2.147370867145793838e+00
1.722797680466791936e+00
2.319591528686340443e+00
2.837197150712408966e+00
1.991536695552472036e+00
2.279610613399888130e+00
2.143357334014844184e+00
2.119650980708124965e+00
2.576668583222064157e+00
1.668418797426737044e+00
1.815322847518793914e+00
1.797369415862836828e+00
1.864697289569041239e+00
1.934758558904811299e+00
1.783155770666585926e+00
2.287785654653712086e+00
1.943322555300655896e+00
1.405045314393817746e+00
2.120142517934167081e+00
1.035892712144808492e+00
2.043238296367228646e+00
2.028654370081620417e+00
1.535728082505272596e+00
2.103923405234386035e+00
2.112845406588646391e+00
2.314722782424669223e+00
2.394977466507474784e+00
1.968684083209606195e+00
2.649692409078121980e+00
1.691703817050646208e+00
1.628722459328593164e+00
1.657191591512206408e+00
2.077901755825998009e+00
1.845441790371890711e+00
1.817339975803951013e+00
2.238904009243164683e+00
2.606686313994871718e+00
1.420008564959238662e+00
2.290025613069794463e+00
1.153435419087635694e+00
2.059396808955386238e+00
2.062342501076228185e+00
1.695532650698310384e+00
2.251148071788835026e+00
2.112999759466595684e+00
2.323725854675603664e+00
2.071082828979017965e+00
1.962719322420210188e+00
2.625447567530484250e+00
1.605929909916173903e+00
1.762661002922097708e+00
1.657989588196703501e+00
1.826059924397588352e+00
1.794242636219124609e+00
1.906101664692761988e+00
2.221476902052616165e+00
2.956379052783704608e+00
1.618453644681789871e+00
2.079939737888122586e+00
1.561350165009575353e+00
1.000747808534104166e+00
2.116130944575417061e+00
1.966540867444357854e+00
1.445339610264199770e+00
2.316261731161754156e+00
2.349976518129872627e+00
2.081528923692020250e+00
2.118877191693054218e+00
2.363631889289661725e+00
1.680281239792982717e+00
1.579317941007507997e+00
1.652781357269907714e+00
1.865017045730847034e+00
1.933356394319316163e+00
1.895058311588949440e+00
2.292363768836016114e+00
1.975896046002021844e+00
2.787407566340600606e+00
1.493710349663317283e+00
1.937818899570028508e+00
1.918906547496229020e+00
1.224455918741589100e+00
2.092756824046527520e+00
2.057957457539319357e+00
1.531762133315531571e+00
2.369646639676776800e+00
2.263941269432506509e+00
2.175807055322804384e+00
2.162534476513133352e+00
2.669378514183843087e+00
1.367642285819554715e+00
1.855127679652836870e+00
1.709571194679825323e+00
2.083257054523063978e+00
1.976765954268987269e+00
2.001778289127641219e+00
2.324059765434841829e+00
2.830991361803009809e+00
1.555008835242660759e+00
1.967160595556773028e+00
2.156547269584691229e+00
1.228867506327491643e+00
2.171593608013053345e+00
2.094967093947746939e+00
1.604769448389880449e+00
2.473374894776913635e+00
3.037764091007524758e+00
2.400712825086733559e+00
2.118743037117836625e+00
2.203059317606543832e+00
2.065880939594268106e+00
1.957002269956874319e+00
2.614919861393361522e+00
2.369099139281508837e+00
1.351696142704313930e+00
1.553704242899883958e+00
1.768913332050777942e+00
1.881358451251270436e+00
1.940125812304383190e+00
1.988485016668980476e+00
2.294905246277543664e+00
2.480802174751636002e+00
1.665764283352637376e+00
2.121445234877747499e+00
2.085907105151113328e+00
1.270583415689417350e+00
2.113683979417270820e+00
2.084455364611261796e+00
1.705632590526990455e+00
2.418677805686338722e+00
2.541581157160153648e+00
2.220559592452853614e+00
2.150314616432321912e+00
2.242204090866245281e+00
2.072600318588380119e+00
1.886254857986387146e+00
2.709922090602722378e+00
1.535188516927298519e+00
1.635623473513519999e+00
1.748884189854023496e+00
1.701355957680883213e+00
1.913206283908954752e+00
1.932158902525871191e+00
2.049603527218642363e+00
2.690951888580635831e+00
1.588581616337920499e+00
1.971194340507192333e+00
2.058052834945121923e+00
1.302413169382029778e+00
2.286979889754890749e+00
2.156541431366450379e+00
1.639959801741665890e+00
2.491425076077385725e+00
2.231449342719847628e+00
2.117243029364574536e+00
2.088927373642803786e+00
2.319975986193406392e+00
2.072423772192473201e+00
2.345658764282713360e+00
2.639843886569279263e+00
1.498516993746479287e+00
1.845860275311286269e+00
1.410976185096707525e+00
1.686756247396442365e+00
1.805876205275696478e+00
2.382974134630769125e+00
1.980150852186889132e+00
2.199566673122540283e+00
2.585438614312219663e+00
2.769389795535018628e+00
1.715409639607596404e+00
1.972766449455456428e+00
2.166959636199334405e+00
1.111231101505778307e+00
2.141559842531879809e+00
2.201482602860953097e+00
1.546250200007432074e+00
2.462486992279121267e+00
2.309885415729622693e+00
1.989298850405596619e+00
2.286949541905983985e+00
1.897828680279400881e+00
2.072505765097782060e+00
2.460865218116309983e+00
1.562000729796090059e+00
1.679164322990525537e+00
1.530830278811015965e+00
1.417669352953814688e+00
1.775580848108576637e+00
2.149507839207830617e+00
2.241266071808699856e+00
2.530372749357260975e+00
1.705722064034268515e+00
1.807061716310509381e+00
2.042445643482187378e+00
1.138505239685161818e+00
2.182439298176868991e+00
2.198575203745522622e+00
1.661981274846132672e+00
2.492734917970282460e+00
2.556026403127034552e+00
2.176998947408820939e+00
2.313213960711596684e+00
2.165366662177075519e+00
2.145292898202496801e+00
2.964100101672519472e+00
2.474078968352734442e+00
1.622477136295480626e+00
1.634573855643894014e+00
1.554608292736434416e+00
1.800123043820467839e+00
1.845970751754043571e+00
2.131027497977968199e+00
2.214889865542591707e+00
2.511552516566054827e+00
1.592968112093029243e+00
2.091512035788211765e+00
1.543953336018506928e+00
2.201714122553223518e+00
1.980574828942879062e+00
1.714143373939589488e+00
2.479719287669315708e+00
2.635926800436877215e+00
2.206110492697733960e+00
2.310334769555294709e+00
2.120888944674870213e+00
2.146932831838552325e+00
2.645092967861709887e+00
1.574156009177137827e+00
1.852409133725567258e+00
1.735861838218522246e+00
1.599369847226855601e+00
1.742355452449341868e+00
2.706250953365382905e+00
2.066037609618677440e+00
2.290712506597015086e+00
2.466490272920206284e+00
1.610203718802972084e+00
2.194172408936041929e+00
1.148656471642810040e+00
2.035014516590460065e+00
2.004920492928145670e+00
1.808883933793554943e+00
2.426149167304328724e+00
2.512574316646997374e+00
2.321643260035865186e+00
2.248174296204125788e+00
2.223136283295133797e+00
2.027588531162389796e+00
2.804387895529969921e+00
1.602813072714077691e+00
1.792248835696016451e+00
1.772916329083948916e+00
1.194275613649625756e+00
1.901851370058239565e+00
2.212676356884540230e+00
2.370166852456891515e+00
1.638162078180880776e+00
1.917035645641102626e+00
1.474485525709253730e+00
2.042056597202750012e+00
2.125623233247230459e+00
1.664900426215174312e+00
2.387182698052446650e+00
2.574543880989001998e+00
2.327444371130813039e+00
1.959892254531320210e+00
2.415922392368248239e+00
1.798484546370957338e+00
2.783024571848434103e+00
1.652071535570628358e+00
1.967990853326820000e+00
1.739006069005199606e+00
1.329497384851799913e+00
1.884818613171263868e+00
2.099310224758154320e+00
2.492888581275277460e+00
1.621470446823505718e+00
2.084269999003186769e+00
1.224939176952648090e+00
2.020193259771992267e+00
2.036836275736805035e+00
2.063770588387231264e+00
2.278053936979435257e+00
2.564454046707224766e+00
2.190846621275300166e+00
2.212819249046490633e+00
1.746253795157498567e+00
2.691538030182040409e+00
1.529408787842016615e+00
1.917529000366146930e+00
1.566532893115990310e+00
1.381337494989292480e+00
1.885852705378476823e+00
2.139458696737678967e+00
2.309973468457931389e+00
2.591619786864348463e+00
1.744481270928282202e+00
2.002844226145628070e+00
1.176613610731061410e+00
1.933635399309794778e+00
2.037494905267275946e+00
2.171038546188319263e+00
2.314087196206878083e+00
2.468762437805496202e+00
2.187845539962756547e+00
2.023665657553075814e+00
2.225189453561889241e+00
2.039001018917821373e+00
2.601639669208355432e+00
2.177143107780162623e+00
1.468137934660241894e+00
1.797934944777308752e+00
1.693105239480130475e+00
1.490121077869872579e+00
1.868820237543082019e+00
2.207282443877966127e+00
2.370221605883450433e+00
2.267269412504974824e+00
2.947104583190101490e+00
1.776106974010544626e+00
2.378736360459374310e+00
2.060101645032312412e+00
1.254790208830975029e+00
2.180620048879438055e+00
2.007532926901570036e+00
2.169501880225051416e+00
2.357146592570411148e+00
2.611064105780768863e+00
1.963191220648504043e+00
1.958204777125404306e+00
2.447912157175644143e+00
1.905111848776981143e+00
2.604015263114098477e+00
1.409725617188091640e+00
1.586749195593449180e+00
1.586543717302369094e+00
1.828722538541952325e+00
1.756037961857953578e+00
2.187690286917744142e+00
2.383741734755422392e+00
2.284583783624620335e+00
2.159575203465750715e+00
1.622285135213844764e+00
1.891769079079586247e+00
1.130491378658865731e+00
2.224278428439998567e+00
2.155502266691391444e+00
2.037234357042625010e+00
2.266484667001677611e+00
2.482860261763369714e+00
2.132742873995916000e+00
2.240383630236709056e+00
2.179876336193663722e+00
2.167122219548444306e+00
2.474780472907905260e+00
1.516295439214385476e+00
1.528013422097135310e+00
1.645494638529669595e+00
1.711473225737050408e+00
2.021524643101104246e+00
2.725362293109997225e+00
2.209343780307648775e+00
2.434582705734471997e+00
2.190371487066120171e+00
1.739458374401967378e+00
1.804121061164365214e+00
1.122989368733644522e+00
2.214384742612805823e+00
2.090917514767838270e+00
2.059792759295096864e+00
2.254405318571559125e+00
2.406007660782998325e+00
2.080246077235330837e+00
2.016745976765906168e+00
2.264064833232767526e+00
2.242795767976714760e+00
2.316874717067181955e+00
2.558239618541763072e+00
2.126305283319434469e+00
1.656063156318514196e+00
1.597508072935168499e+00
1.593253392587499651e+00
1.876969111557444059e+00
1.730682911287726222e+00
2.362348145472439764e+00
2.356217577677450770e+00
2.104032556637488227e+00
1.810802546361427012e+00
1.998943945567610569e+00
1.557518274608728825e+00
2.099944290571835293e+00
2.271930247214358101e+00
2.187185604707909015e+00
2.064957759356794931e+00
2.333374801835506940e+00
2.559831795615902905e+00
2.252318481403175365e+00
2.210443443077213299e+00
2.366782593775544008e+00
2.288274785588709559e+00
1.990769272145775037e+00
2.609287798430790506e+00
2.841415694718687934e+00
2.120752157235968216e+00
1.499416451122630667e+00
1.746333148203914387e+00
1.745229504707543899e+00
1.833418845713674195e+00
1.834987487848271703e+00
2.163347078622526176e+00
2.337635481824080319e+00
1.831150337140669881e+00
2.266490367721000876e+00
1.759210072590459140e+00
1.904984043569946106e+00
1.355858657944199797e+00
2.215373702854006144e+00
2.006744330452987057e+00
2.142321853690583033e+00
2.494791986306727161e+00
2.517907400048673860e+00
1.980025327606228291e+00
2.193904039343276047e+00
2.317754957930278081e+00
2.231706377663992491e+00
2.639690951990389944e+00
1.510040915131246386e+00
1.825806336143767972e+00
1.634117887083653020e+00
1.886475810446150980e+00
1.835675972132099876e+00
2.040473462602526045e+00
2.277542475916717102e+00
1.964794170372663462e+00
1.779683668384841377e+00
1.672723679287211329e+00
1.750826737292212387e+00
1.271346458659330381e+00
2.312815089124548695e+00
1.929959617309242148e+00
1.881522653451298543e+00
2.314878537941347680e+00
2.336458243976368809e+00
2.176894111768470363e+00
2.195283981353497893e+00
2.536209717099966898e+00
2.045041493446916547e+00
2.761862074975925285e+00
2.668704907882213373e+00
1.871945095590502595e+00
1.543707816500044183e+00
1.939997397962072156e+00
1.612127865222392709e+00
1.730613227076054805e+00
1.701954839705639877e+00
1.966740188555853530e+00
2.209501285012165361e+00
1.809475008272257934e+00
1.597508280050107921e+00
1.778498982638092363e+00
1.716664840139792148e+00
1.852566585113146314e+00
1.282387250073372176e+00
2.379236658622328804e+00
2.322341346692906150e+00
2.115744670443190589e+00
2.306985511623897533e+00
2.465396542159465465e+00
2.093311405442100259e+00
2.208426892257428165e+00
2.197260814771404114e+00
1.873299436840758281e+00
2.648044889654999068e+00
1.819906514033099665e+00
1.567602125688485781e+00
1.914254997120673485e+00
1.537048235353610792e+00
1.496898754737341353e+00
1.736199179976480433e+00
2.167069253399686701e+00
2.402155967412844983e+00
1.698698857189195666e+00
1.439733240740937337e+00
1.655364369197600549e+00
2.618792394950123281e+00
1.744684693239572315e+00
2.245422022498874792e+00
1.668322987032174742e+00
1.202439384071103179e+00
2.286016835215526122e+00
2.225161703132036983e+00
2.060809406960401713e+00
2.477791747423784940e+00
2.382169275185405333e+00
1.995716763457118015e+00
2.138106312910578843e+00
2.003182959302673094e+00
2.658407879915202887e+00
1.874450818773897520e+00
1.565895857539932878e+00
1.885815484788983198e+00
1.548161222594741870e+00
1.723595803812457472e+00
1.845059838215862946e+00
1.915521231019825965e+00
2.199105727496730278e+00
1.682452726084850969e+00
1.560080110027157740e+00
1.789507988925738369e+00
1.465985686690382650e+00
1.697024419335965373e+00
1.260741801829905029e+00
2.016940479088602967e+00
2.024511717434488212e+00
1.866436066551236284e+00
2.707322096492732477e+00
2.185427163523263161e+00
2.100840483893465560e+00
2.275349957398975498e+00
1.930282786781168269e+00
2.488736867827324950e+00
1.857710725382187622e+00
1.527026977526608986e+00
1.892802089630388984e+00
1.522492345070213027e+00
1.558305902247096419e+00
1.797970528329608575e+00
1.957569699800374208e+00
2.124061292837789328e+00
1.731829430929524349e+00
1.756769062194325715e+00
1.930633410543459494e+00
2.740031084294618502e+00
1.490029518049422519e+00
2.282531215777722444e+00
1.778493858045490095e+00
1.118865100322441686e+00
2.182994862055267937e+00
2.129498503734810200e+00
1.812470053305089035e+00
2.712670806523672873e+00
2.474436580124702800e+00
1.896709348017594721e+00
2.239997966878109370e+00
2.259502292285341163e+00
1.886463081291150701e+00
2.541409926402232067e+00
1.664560154414908677e+00
1.959971658591933563e+00
1.598962777081354369e+00
1.514264012164133089e+00
1.725724970572541705e+00
2.137704908099823164e+00
2.144357340472900830e+00
1.853427190172145522e+00
1.466227494765100836e+00
1.750546506484103038e+00
2.756364560147888110e+00
1.494021303130161016e+00
2.339095932806437350e+00
1.978621229747218546e+00
1.209849684331599340e+00
2.061548933636722314e+00
2.406414336133039011e+00
1.818895567148741899e+00
2.662364704665712178e+00
2.268057948244452948e+00
2.052753799050252681e+00
2.146299240888401183e+00
2.316369526231801146e+00
2.384356657780013489e+00
1.572063543975383393e+00
1.953424546465063694e+00
1.562529762693807278e+00
1.551322563526698062e+00
1.702935314947011669e+00
2.136387895661117309e+00
2.332277250359439336e+00
1.931955265992251203e+00
1.421876577204944869e+00
1.634239005087527952e+00
1.589733766255835068e+00
2.028579977377194421e+00
1.699120204896600317e+00
1.402275012442543156e+00
2.129637864602901054e+00
2.102963927516617204e+00
1.882500599605477554e+00
2.574190363830821227e+00
2.547223173312741729e+00
2.217420621459194940e+00
2.300122120306287599e+00
2.325004601436829077e+00
2.391320363994035691e+00
2.480305111001227303e+00
2.024047882912922258e+00
1.579419524410639486e+00
1.813157595239972331e+00
1.490557164481858266e+00
1.522918902548702658e+00
1.653380463897147212e+00
2.079212170830666118e+00
2.126879718881256487e+00
1.968531572246533301e+00
1.424442831266224063e+00
2.281396925546675281e+00
1.458065288935812331e+00
2.339305609306187250e+00
1.644797953288832826e+00
1.433815825079692630e+00
2.283712487595987994e+00
1.900524232440149230e+00
2.610678722912346927e+00
2.443192789925565211e+00
2.191351598160289793e+00
2.100303320486976322e+00
2.207912197837744728e+00
2.137081306517859325e+00
2.389278425536772499e+00
2.029768742744424426e+00
1.379745893054950656e+00
1.949781752768852128e+00
1.529747561196694638e+00
1.408011610434065419e+00
1.614189431840201028e+00
2.056359626529701057e+00
2.294877592236356456e+00
1.884855585429104030e+00
1.607953255213092847e+00
2.216940446353186545e+00
1.618719855972008848e+00
2.227570338209460488e+00
1.602362607108691162e+00
1.469953133826444658e+00
2.399593812555979699e+00
2.297211783762350024e+00
1.682995064612049063e+00
2.315856884754695866e+00
2.422339583515240147e+00
2.306138296807420662e+00
2.133261891043897407e+00
2.182031676739563775e+00
2.194344483704778082e+00
2.483844108159142916e+00
1.566770182820435897e+00
1.963230735808015659e+00
1.767638339106591516e+00
1.565121095225650238e+00
1.829325736729731755e+00
2.029579498681939764e+00
2.312418048263275239e+00
1.739869888067423265e+00
1.748596929858518889e+00
2.194816504042409910e+00
1.496904939717593974e+00
1.987565913272566043e+00
1.587205180027118523e+00
1.394709070934284645e+00
2.345747656803789827e+00
2.111752604146681644e+00
2.612631490230558740e+00
2.328081373220170835e+00
2.245271080378727468e+00
1.966733914594185118e+00
2.276313932921330441e+00
2.080604523565308561e+00
2.704230464799617817e+00
1.900805532492660932e+00
1.576426940847489577e+00
1.873178158556183304e+00
1.730926700285663200e+00
1.441642425949545725e+00
1.623410784141521512e+00
2.004473048622868792e+00
2.141403869404185478e+00
1.925301748656764955e+00
1.546720221883008506e+00
2.367650206533978618e+00
1.523011435436527616e+00
2.095488647654751180e+00
1.712742506633402551e+00
1.188311700131579940e+00
2.283472231061238755e+00
2.105953027006037370e+00
1.961016905818302458e+00
2.318658350123320222e+00
2.297727363147197721e+00
2.045824871683916690e+00
2.019795529571349224e+00
2.172255540083844139e+00
2.356213393611628959e+00
2.059583595808665901e+00
2.705534001688588042e+00
1.801556418131833093e+00
1.318022222324499282e+00
1.836568392136332051e+00
1.569697219955342060e+00
1.407011650545224368e+00
1.667156143754001896e+00
2.093116837402348995e+00
1.989938893915409679e+00
1.973392598882843574e+00
1.567412055702321672e+00
2.208390987333280098e+00
1.602755071998340775e+00
1.549488217035108528e+00
1.503509741409871925e+00
2.167531397071919663e+00
1.737601377006095182e+00
2.502443671875162590e+00
2.457128389656664691e+00
2.126813634175243717e+00
1.983884178957399991e+00
2.121404086241128972e+00
2.716951157052445165e+00
2.192918667666775789e+00
1.554484151447145024e+00
1.710913421344877339e+00
1.833514988724903816e+00
1.391544094195605874e+00
1.766278649202014384e+00
2.034211896539907638e+00
2.204329339439965896e+00
1.889514744635814480e+00
1.633187600371225345e+00
2.239219230872014688e+00
1.664402642849140079e+00
1.590623187136000372e+00
1.486338442560786177e+00
2.050978112609253223e+00
2.019436524486046380e+00
2.172835687882174849e+00
1.926848889030949419e+00
2.487785145427994671e+00
2.507956699667923228e+00
2.193038514644959136e+00
2.143234690909853857e+00
1.972957913766401949e+00
2.031070878116474354e+00
2.612353518880408565e+00
1.863799454810292744e+00
1.609221489002605310e+00
1.643221459209270652e+00
1.615101257745410468e+00
1.737347562792424860e+00
2.364897972333854348e+00
1.963173203191021843e+00
2.191077109206486462e+00
1.966911478815449366e+00
1.913124308200606638e+00
2.385019750922155790e+00
1.579881241693089855e+00
1.468169880757322687e+00
1.094094172172716650e+00
2.195441459005879281e+00
2.006265045727281926e+00
1.959206467686908315e+00
2.566908932028996837e+00
2.541829966825612797e+00
2.225955429136923680e+00
2.146987345046737605e+00
1.874103093421684241e+00
2.700636634201510233e+00
1.881711878989910325e+00
1.396049030517946932e+00
1.630226652197696025e+00
1.741652620853772815e+00
1.826355497360701241e+00
2.249326143787321097e+00
2.143133756109360633e+00
1.749713029549148757e+00
1.583466508127647998e+00
2.155981509998300183e+00
1.531087210135584353e+00
1.610284140856838686e+00
1.168405987659426826e+00
2.157460594375429253e+00
1.905406934692635890e+00
2.338414318103633871e+00
2.400541309823931435e+00
2.312693543260433859e+00
2.162362830507337907e+00
2.238368794213786650e+00
2.096767221523467395e+00
2.149493747869816840e+00
2.553037765791011715e+00
1.464007386089380081e+00
1.775630142831124303e+00
1.934725581816884032e+00
1.763227476790118819e+00
2.119832008807916335e+00
2.061810105315606378e+00
1.949492469427129837e+00
1.663867015282390227e+00
2.412636605422088465e+00
1.713888091005596248e+00
1.649107187278610942e+00
1.145038036009971449e+00
2.097719968501096766e+00
2.267205940039964229e+00
1.888669069021724045e+00
2.553299861969845708e+00
2.544395542118278009e+00
2.309201951251540041e+00
2.126823306620299725e+00
1.989757533488566210e+00
2.242591569325898870e+00
2.705027439215326179e+00
2.619094384053793689e+00
1.941627861841416225e+00
1.612273478541132121e+00
1.746213793200954489e+00
1.706920655958693578e+00
1.739198168845958570e+00
2.037690777859647362e+00
2.021603446954777894e+00
1.925313422483840631e+00
1.771083713782643843e+00
2.333870276430551449e+00
1.649699836094048688e+00
2.773773408708798627e+00
1.517597286909871279e+00
1.216100213999451674e+00
2.466263313394378542e+00
2.204833967247977533e+00
2.179483943267861434e+00
2.377555144208100657e+00
2.551113355490733703e+00
2.352642653499426917e+00
2.222254849390888687e+00
1.995624861480071122e+00
2.191152963564300560e+00
2.225127194316185442e+00
2.558845848669990541e+00
2.184015787293383859e+00
1.745516743884905964e+00
1.750244573431485096e+00
1.838135695340564757e+00
1.664433318645057946e+00
2.087396419893027044e+00
1.936821632031687779e+00
2.180938505279486961e+00
1.717042459246076236e+00
2.297872912560546599e+00
1.628028121662388195e+00
1.588885626968922882e+00
1.168573294128376627e+00
2.164218445737800423e+00
2.450988057713948010e+00
2.432756915883813154e+00
2.454431926092312199e+00
2.282995147715073170e+00
2.210116031595060537e+00
2.063453180294938960e+00
2.179295607421134928e+00
2.550102066412278212e+00
1.643894453378538456e+00
1.975712334775711287e+00
1.978604135221533777e+00
1.530480292752143257e+00
2.141528187757495871e+00
2.073007039939036567e+00
2.200042822422083155e+00
1.680463989124693969e+00
2.259272373352751551e+00
2.787453535316789299e+00
1.640889333467000499e+00
1.415892785199724946e+00
1.133161898841699600e+00
2.345011129571121344e+00
2.322471649795234683e+00
1.891102473995998956e+00
2.647714484341158858e+00
2.491340233159856421e+00
2.383482858798803505e+00
2.332571133414165665e+00
1.993390489465246329e+00
2.021345241504547197e+00
2.304230034557829931e+00
2.592568455452336273e+00
1.572048142653410752e+00
1.901375314470703737e+00
1.808171881855939134e+00
1.772149983603457324e+00
2.260312134115957772e+00
2.004716100205998330e+00
1.969943559980748660e+00
1.680773592147385420e+00
2.349158407097153844e+00
2.964826105509135612e+00
1.422005391120541251e+00
1.559663121643475092e+00
1.177103802939719390e+00
2.230441902091083062e+00
2.007574657480101443e+00
1.892381888562504555e+00
2.411959227648369009e+00
2.501392562939605213e+00
2.251918393123075290e+00
2.419855602180738252e+00
2.220316822654107014e+00
1.998467246101796491e+00
2.219220828999697748e+00
2.741218048226899295e+00
1.689866523281175148e+00
2.980677024849027301e+00
1.963731096021319011e+00
1.808332636324737841e+00
1.745564085981185620e+00
2.214837376929432278e+00
1.917028881864389023e+00
2.163219447002783458e+00
1.775602330245131810e+00
2.392233480305404392e+00
1.542279596284721332e+00
1.685721847697207565e+00
1.400075074158372068e+00
2.275549795088982030e+00
2.083727426406950745e+00
1.970474649753404028e+00
2.449172186832743403e+00
2.657108967297723279e+00
2.363931098768057293e+00
2.114844752495149471e+00
2.188292609987618320e+00
2.140139857466236251e+00
2.614300097477509244e+00
1.589724017288789870e+00
1.780095967850911842e+00
1.631313522765895696e+00
1.809003643751805779e+00
2.094449253703559499e+00
1.926244008976891964e+00
2.114649170820967150e+00
1.633552482869772504e+00
2.216771106463840457e+00
1.639893581970501391e+00
1.433969163445459216e+00
1.179609799709133267e+00
2.064748772618913986e+00
1.969972024236117614e+00
2.051855542898808782e+00
2.420537741529705578e+00
2.581355922097966271e+00
2.466950286191528008e+00
2.046275719143565652e+00
2.093938362790277896e+00
2.032303558413356193e+00
2.797776872230104850e+00
1.624476334404194589e+00
1.693873633023060821e+00
1.720571179382461846e+00
1.940238101413477523e+00
2.299147383817702561e+00
1.994891136156833333e+00
1.994669779457210801e+00
1.800646296027491600e+00
2.336085383121167425e+00
2.986265260374391772e+00
1.652481853187431238e+00
1.501342975430154603e+00
1.140702721227641048e+00
2.147928908458169417e+00
1.925799136293278480e+00
2.096029069019015978e+00
2.520785488839808686e+00
2.350969635887141695e+00
2.338366997283443105e+00
2.545617456923375155e+00
2.056249815422731775e+00
2.353659088254006715e+00
2.667242772934861783e+00
1.731379626457195675e+00
1.751589698884861157e+00
1.714099446055742160e+00
1.907729460105061170e+00
2.108242702740062757e+00
2.081994826768505558e+00
2.240717206787870008e+00
1.600902898631884286e+00
2.376253627365813248e+00
2.943522425935069187e+00
1.486345965891058274e+00
1.562233379858032345e+00
1.040837722819602851e+00
1.991416739661675095e+00
2.040396681404205825e+00
2.164478516682536657e+00
2.337037542046127125e+00
2.414813396504214005e+00
2.296310253512425348e+00
2.459912340550673537e+00
2.329604456223306475e+00
2.043361789575908194e+00
2.296222087543346557e+00
2.565134015593637518e+00
1.733751314972754365e+00
1.685961157955016887e+00
1.890483167221344907e+00
1.852474471908910347e+00
2.126378737860499690e+00
1.930597593673381906e+00
2.161025218662558700e+00
1.441538302020002549e+00
2.500678469704916473e+00
1.425569103361590706e+00
1.726869954403082108e+00
8.929409981582292488e-01
2.028669955476077202e+00
2.217502090087206224e+00
2.367235474648974325e+00
2.395270142162806870e+00
2.242076956003179244e+00
2.498764083504084965e+00
2.135908171235075148e+00
2.119739479270587257e+00
2.301003630776450315e+00
2.569325883128659171e+00
1.752021052797687828e+00
1.612229278655671338e+00
1.659464420302848797e+00
1.858044002004439754e+00
2.388775467955980503e+00
1.991282134244416246e+00
2.110554996518906101e+00
1.678447927972273934e+00
2.398909569632682981e+00
1.349596765838975809e+00
1.654714799381848511e+00
8.746678726247448799e-01
1.964214339852797586e+00
1.923878542622877053e+00
2.357803193205396664e+00
2.500470891810691043e+00
2.241828480321264916e+00
2.509302137911860076e+00
2.277975011641125924e+00
1.972997550081928342e+00
2.236029848209672544e+00
2.675140755261151249e+00
2.655718729071745443e+00
1.774208617702818458e+00
1.765466807024474116e+00
1.841088841991060709e+00
1.853383971622606152e+00
2.327747475987155923e+00
2.071078397604981358e+00
2.120804312832576421e+00
1.636608786591240650e+00
2.514700563883106810e+00
2.903854454252725592e+00
1.329690547378596710e+00
1.697911467131212770e+00
1.040166776436201257e+00
2.145381348342711547e+00
2.135186236103869373e+00
2.490421832912008693e+00
2.371852831220137681e+00
2.428424662848074789e+00
2.205933786511863559e+00
2.120265993871394805e+00
2.192284758955297619e+00
2.676774388402049620e+00
1.492164712628254675e+00
1.622259432838753845e+00
1.664345806311724463e+00
2.059394812211344572e+00
2.273376714242069774e+00
1.692645216635922267e+00
2.126002739898596783e+00
1.537380988213375099e+00
2.397688033891111736e+00
1.287614932159299119e+00
2.599452754596500270e+00
1.593994272797748746e+00
1.131299588388796851e+00
2.247846018476049146e+00
1.924330728511086441e+00
2.255660950732329528e+00
2.086376685748249304e+00
3.428588142296227215e+00
2.384833583952366443e+00
2.269709833749358197e+00
2.309023645669292080e+00
2.191164243374025489e+00
1.898110414364306830e+00
2.107704234564329315e+00
2.589304538702700498e+00
1.706357077044768467e+00
1.639389264804174351e+00
1.289100606839798768e+00
1.799898322622198954e+00
2.476216446749897049e+00
1.814612975098767400e+00
2.261778202376123037e+00
1.890613233418224404e+00
2.174097157529945257e+00
1.560579409306245280e+00
1.905008627360052831e+00
1.040563018384157878e+00
2.243967000411004165e+00
1.607956407496144768e+00
2.265976965915616148e+00
2.545940709463598406e+00
2.354553016239657293e+00
2.349185523048324953e+00
2.244227871209750536e+00
2.165333035894096536e+00
1.986938523206478902e+00
2.134656699816695813e+00
2.692195432131995858e+00
1.954754886182933138e+00
1.553247086939671062e+00
1.611397254121752498e+00
1.361780389457135643e+00
1.704468039390278022e+00
2.434969658910197232e+00
1.619323703751845978e+00
2.079012621505933023e+00
1.722059650873822179e+00
2.014524116276747101e+00
1.578725075302185088e+00
1.883763368457899823e+00
9.724204240124322274e-01
2.306669181600281338e+00
2.336172954547024894e+00
2.408632034958891222e+00
2.365638666183607519e+00
2.088776808868038959e+00
2.400457762466280176e+00
2.008640763332248724e+00
2.179494299400463131e+00
2.773496528608103695e+00
1.552194349080460611e+00
1.698567930086313238e+00
1.705462813642826259e+00
1.812283365068611651e+00
2.284430124738948464e+00
1.753847718293170210e+00
2.207760361158950246e+00
2.469527409938087281e+00
2.058746800521126019e+00
3.000607294381085755e+00
1.561560260237283559e+00
1.853087300355717115e+00
1.224554077196057689e+00
2.024308917081570680e+00
2.070875047696448146e+00
2.469816826822892164e+00
2.385898633581642780e+00
2.318269903108626906e+00
2.441929875987245868e+00
2.547996687293530460e+00
2.151025193046299577e+00
2.073675873361150668e+00
2.634943203585313753e+00
1.603345072176210362e+00
1.463598896563982343e+00
1.617837311624194196e+00
1.831741400249624840e+00
2.080469860326573439e+00
1.807705155154056831e+00
1.894819159408202003e+00
2.524531866383305623e+00
2.079240912252151130e+00
2.656347219098717627e+00
1.773742449859457837e+00
1.940463974338201947e+00
1.145527327538286233e+00
2.149958785621149726e+00
1.837322433464032345e+00
2.469678322362208078e+00
2.648755963294299853e+00
2.225022412887891488e+00
2.526951169974443356e+00
2.516103182622110968e+00
2.350676049396476675e+00
2.017174590943974444e+00
2.042273833278101858e+00
2.650000400055830152e+00
1.705581695543620047e+00
1.678999133846430514e+00
1.649061787773746346e+00
2.035998933663886401e+00
2.362636372219213410e+00
2.236134285054885318e+00
1.798170577147079952e+00
1.931404313817733254e+00
2.604515098169525089e+00
2.110122245261092377e+00
1.462361434378350866e+00
2.877350380368070670e+00
1.911119767408946624e+00
9.112613352160238156e-01
1.937697854891867966e+00
1.934945191605649262e+00
2.578185729456386355e+00
2.385983858601289587e+00
2.541158059894066845e+00
2.573346466157003132e+00
2.602318595203618745e+00
2.110809242001208563e+00
1.939449585236693974e+00
2.727642731225139006e+00
1.723957600498150278e+00
1.486202006356140082e+00
1.732821071326656082e+00
2.047198258360882761e+00
2.272718188388699989e+00
1.703306696297114176e+00
1.741506385772675580e+00
2.488799945292514249e+00
2.129532919022110171e+00
1.603683532992954186e+00
2.466512459535550761e+00
1.933047660231370868e+00
8.967220843492064164e-01
1.951777959443530275e+00
2.134098900041477620e+00
2.522806548382526159e+00
2.582008978209088923e+00
2.535858112427820554e+00
2.266576507395936524e+00
2.359080513774987065e+00
2.321130405954802356e+00
2.097283899383397543e+00
1.975137225568209809e+00
2.623651415326043068e+00
1.684986210156873554e+00
1.569894789205380281e+00
1.775864713604596856e+00
2.010683436659305379e+00
2.438942178483170853e+00
2.032901824548406289e+00
1.692208302855864099e+00
1.777827625379772902e+00
2.530862472790171847e+00
2.327194795830398011e+00
1.411102866133322697e+00
2.557311558494786308e+00
1.994016849255039858e+00
1.138979320208366675e+00
1.901530518159619598e+00
2.215287698402574001e+00
2.474181304264270409e+00
2.511224301201211428e+00
2.290086684019279506e+00
2.086552802333670797e+00
2.323999804997959995e+00
2.105552802383230393e+00
2.109979106291977935e+00
2.652321384259232140e+00
1.657298071955691787e+00
1.376999433674020334e+00
1.655231057754511070e+00
2.241328209478831823e+00
2.074922897546142231e+00
1.656275953413135493e+00
1.637263040173746242e+00
2.597206170281698423e+00
2.387871751551442490e+00
1.645209668536137038e+00
2.473293717990731277e+00
2.120640406780549547e+00
1.103519561988452136e+00
1.966021009016627907e+00
1.991345555729435945e+00
2.506527111167067279e+00
2.238631369891309397e+00
2.389066006364362504e+00
2.052243877413454154e+00
2.169476533557182396e+00
2.111543996022933189e+00
2.547222967232204205e+00
2.038335312754384621e+00
2.084358188836809234e+00
1.673511759395248655e+00
1.660229181807882037e+00
2.179524542545279608e+00
2.341043513871619908e+00
1.694751022503486304e+00
1.668802990977982237e+00
2.324387008395414789e+00
2.248292588892584210e+00
1.659958503712298139e+00
2.616068381016959599e+00
1.992489552768359706e+00
1.309547022167514507e+00
2.073533318007635629e+00
2.057787329554704669e+00
2.491325958586324774e+00
2.239917990710601714e+00
2.406142919950571724e+00
2.267309535785313468e+00
1.974691620318767438e+00
2.283394105943675090e+00
2.058755290512940039e+00
2.671496376760486235e+00
2.252539843523917895e+00
1.936625965699956486e+00
1.644339919974229236e+00
1.552244732187964438e+00
2.069728302951593157e+00
2.238975356346180945e+00
1.665237137200637818e+00
1.745441367594555482e+00
2.379851164040260425e+00
2.318453771375206252e+00
1.808437877403492378e+00
2.555403738395813473e+00
1.910857749209031953e+00
1.066607025029429279e+00
1.748433474615429972e+00
2.229127434440208333e+00
2.602227057705017721e+00
2.704817437210933928e+00
2.409314845898341328e+00
2.405931471306876901e+00
2.285888835251930207e+00
2.213065530400690317e+00
2.342464471982055318e+00
2.094079370741205537e+00
2.619729706244313228e+00
2.092603025298981123e+00
1.851106124494804828e+00
1.581828955153914196e+00
1.389057131811674894e+00
1.972349369292882626e+00
2.381611170817998335e+00
1.829094954259707251e+00
1.794270496018869121e+00
2.313940968804259590e+00
2.293018773231328300e+00
1.707861662817872439e+00
2.445856577824812472e+00
2.028843615658206367e+00
9.518823184742146726e-01
1.840791386190491208e+00
2.024533722993190565e+00
2.446430602566222579e+00
2.348316650993915289e+00
2.528983964594030631e+00
2.596756767309073677e+00
2.063794131929859166e+00
2.150059838841838822e+00
2.215405921125262800e+00
2.474567515349075819e+00
2.128062962831941185e+00
1.867980942741067185e+00
1.537957230767723837e+00
1.507116021269801154e+00
1.729617286689736355e+00
2.034854380709492983e+00
1.865509512943160253e+00
1.731621975255033252e+00
2.508396658426162329e+00
2.292685467815703149e+00
1.572140880705179100e+00
2.604115372886302460e+00
1.852479810601112220e+00
1.149118123300959304e+00
1.949705396530918344e+00
2.167867383135861470e+00
2.610293455594799195e+00
2.758986769604050870e+00
2.439573511519809834e+00
2.591020843556724351e+00
2.459187610815841030e+00
2.200682615492061789e+00
2.182671381663687793e+00
2.183162122369490366e+00
2.756194635347591237e+00
2.372135678806631454e+00
3.151252097209221503e+00
1.913976052176830089e+00
1.611822141929786456e+00
1.513866908270190326e+00
1.792269984353329626e+00
2.220580666215259846e+00
1.643770505188848707e+00
1.886043179102563139e+00
2.690161437502016639e+00
2.462766332339657360e+00
1.591892675268135049e+00
2.478817200255303277e+00
1.815579571275272031e+00
1.148546706498043024e+00
1.983760962908568404e+00
2.747420181240698867e+00
2.121459081029450466e+00
2.398976029411029387e+00
2.384882859241145070e+00
2.060144664074097243e+00
2.241039069735748512e+00
2.262373627664362896e+00
2.609455797144349276e+00
2.245399457869880155e+00
2.010273937122919907e+00
1.587747490068866840e+00
1.531122035777277901e+00
1.747401706396884746e+00
2.035784849132205476e+00
1.777093156961455200e+00
1.914250922481482098e+00
2.705728606564152372e+00
1.383053700248603413e+00
2.431748025774862487e+00
1.743187554484006974e+00
1.038567028513547541e+00
2.036765169524226593e+00
2.447615365627626272e+00
2.160757214842232266e+00
2.480904907874202259e+00
2.310257746289587022e+00
2.007156125606725183e+00
2.070208881965480252e+00
2.182696176662485943e+00
2.471744777085269185e+00
2.239481662055293754e+00
1.798622865659124992e+00
1.556398638344898888e+00
1.445079251636129936e+00
1.904097118122456855e+00
2.269767116840751164e+00
1.589166123443792600e+00
1.878026545023475657e+00
2.576791246262363444e+00
2.390555704908399637e+00
1.353869311989572610e+00
2.605350585532431040e+00
1.792627991695509015e+00
1.012357725163151256e+00
2.032763863672091720e+00
2.401013064490802762e+00
2.381143267076652137e+00
2.459809138323953093e+00
2.462494641573711007e+00
2.069497754980565762e+00
2.630107272430299847e+00
2.319377656186452974e+00
2.583412984507178045e+00
2.386931531696053987e+00
1.892890361804249411e+00
1.504769216379329144e+00
1.757937325940310380e+00
1.945952114915720177e+00
2.169767250300244754e+00
1.702965983952231754e+00
1.610957749222498681e+00
2.488806351841607700e+00
2.345254617906992856e+00
1.469839624027841296e+00
2.456963424960227904e+00
1.773278839373343407e+00
1.310486345333460090e+00
2.308969319351620086e+00
2.393014716538026221e+00
2.307494400444949356e+00
2.522362108215959076e+00
2.532420051143273731e+00
2.161915344887926249e+00
2.624777160159883937e+00
2.365059265163597324e+00
2.555998026123939226e+00
2.402823644438309980e+00
1.845027037222041200e+00
1.744897385539614154e+00
1.661601657013256350e+00
1.807359850574616678e+00
2.074059038168547087e+00
1.537939030625090409e+00
1.633402928588519654e+00
2.520797636359686678e+00
2.232042223588022622e+00
1.570061379265686785e+00
2.390263947100676134e+00
1.797107021809432048e+00
1.451687548261278993e+00
2.272894776888962021e+00
2.602411681710335323e+00
2.385666675323500741e+00
2.234023836087051684e+00
2.489780802171488006e+00
2.186057959710900001e+00
2.426019463744335081e+00
2.194917519723254884e+00
2.630380330738974592e+00
2.138158496705726108e+00
2.047117715530373694e+00
1.621855206624490675e+00
1.570890393941777763e+00
1.830851307565411146e+00
2.298122626182109052e+00
1.776506182239531828e+00
1.554554676818035386e+00
1.633201190302565609e+00
2.581336226738581097e+00
2.534988520550067292e+00
1.532250779619375392e+00
2.360950530605136599e+00
1.716410226880249690e+00
1.135345795545024350e+00
2.125373917713127447e+00
1.945206873727770347e+00
2.683609646461898812e+00
2.251536480275648788e+00
2.442199971842448303e+00
2.300866856335585631e+00
2.058746937925329146e+00
2.142737690310005938e+00
2.657865585829657817e+00
2.295868688783406331e+00
1.864320264017597983e+00
1.634078895618432670e+00
1.833980488464024283e+00
1.778370367876872304e+00
1.923708089330590232e+00
1.378448720550765838e+00
1.711037593098698295e+00
2.666235571203858790e+00
2.395872645356020403e+00
1.611829142357780853e+00
2.478666868178327043e+00
1.748030316882174251e+00
1.305812461325621232e+00
1.836304094893103089e+00
2.524327704262799621e+00
2.436112193311537055e+00
2.486350302034315174e+00
2.322115535948829912e+00
2.235994476188020830e+00
2.280544515364720137e+00
2.141694330783269429e+00
2.608499481836869194e+00
2.372273900134310942e+00
1.860925617985576874e+00
1.808128126960365512e+00
1.551422643171066706e+00
1.833927650603412118e+00
2.699050586367953031e+00
2.002408802121829368e+00
1.497341181121132347e+00
1.758179326473272797e+00
2.618245567019155562e+00
2.649744741932496428e+00
1.545913752456139267e+00
2.462081388752203281e+00
1.849892830961866963e+00
1.314041198591228365e+00
2.132574771300634442e+00
2.116033043485715304e+00
2.497134623698857414e+00
2.367102322150105298e+00
2.432850597086879230e+00
2.303802332808496001e+00
2.004483205894182607e+00
2.547153980997390210e+00
2.026518100185430882e+00
2.367270814937429524e+00
2.187788108100693130e+00
1.837434776504522471e+00
1.729176864166775296e+00
1.555302347804165208e+00
1.789956648222259306e+00
2.078813216965601729e+00
1.664650647775882453e+00
1.616148601250868344e+00
2.581939834598500738e+00
2.268605792948972688e+00
1.579186850477789061e+00
2.404910818350165069e+00
1.785286111173108647e+00
1.175396979510839657e+00
2.099212352531385939e+00
2.182667145656433938e+00
2.576666887343766810e+00
2.441479568554250967e+00
2.405913574465775362e+00
2.368616170179965064e+00
1.905720072188644032e+00
2.479702148189919964e+00
1.973603028463073228e+00
2.516270561137679884e+00
2.242315628297884889e+00
2.681304645868830328e+00
2.037647136436295359e+00
1.839424955741185697e+00
1.628098643896784603e+00
1.824553979840997542e+00
1.884880992551418277e+00
1.595154133562409093e+00
1.754513638084802096e+00
2.529951832524214961e+00
2.159976203891108337e+00
1.472961093311797809e+00
2.456048690685955105e+00
2.400655875929949001e+00
1.203597402390646165e+00
1.946708806453294471e+00
2.453300924556065521e+00
2.419111675180597221e+00
2.619726083855616672e+00
2.443631870319491473e+00
2.084175374477299059e+00
2.681820677870582870e+00
2.101509735706778681e+00
2.615100717878873215e+00
2.341478305729565168e+00
1.907330082397037163e+00
1.891870516038485439e+00
1.888609954438081218e+00
1.651589233773022247e+00
2.076707679396466055e+00
1.549975564125366745e+00
1.610502107789433479e+00
2.366823532144431308e+00
2.089255627379268176e+00
1.608507592883681170e+00
2.460560775057392568e+00
2.499351879126632703e+00
1.027848467782481290e+00
2.411442127452629425e+00
2.463684899798368022e+00
2.204474597021532478e+00
2.541095254003018944e+00
2.626372944637683116e+00
2.380907690773351515e+00
2.284456145822001627e+00
2.112127642958476326e+00
2.787022082392962563e+00
2.253204897539027307e+00
2.038619644577893464e+00
1.718022052208948214e+00
1.923280389935453139e+00
1.658549137147706576e+00
2.074883695388952454e+00
1.937589152670727843e+00
1.746785492706433240e+00
1.699791018721688030e+00
2.376533099548576278e+00
2.170767454972996724e+00
1.544739447227513995e+00
2.369137203960024252e+00
2.513515441777886217e+00
1.229019928172047749e+00
2.196604101760002425e+00
2.400703568851711989e+00
2.469516478734980147e+00
2.529746150057801124e+00
2.203669694974931925e+00
2.330559127924358265e+00
2.130765686036058426e+00
2.678261163611763696e+00
2.079915187847624747e+00
2.726820069491628473e+00
2.006788736199228484e+00
1.703878415162418225e+00
1.984084457238942001e+00
1.811673119759732442e+00
2.377863102564475195e+00
1.782794536688456555e+00
1.657107341448625260e+00
1.681374082388106483e+00
2.488477704276108149e+00
2.131379055616880791e+00
1.567652827996467213e+00
2.479774320416209932e+00
2.537865204177791156e+00
1.326259602891246780e+00
2.136599234589281693e+00
2.323765921218242436e+00
2.516124754329783109e+00
2.559942116747612850e+00
2.166233688514121347e+00
2.437210573221422649e+00
2.012805200430455077e+00
2.771914416973062956e+00
2.208301272222176426e+00
1.997326184181244857e+00
1.748476023537557822e+00
1.786519320416767309e+00
1.706991847445787025e+00
1.783061094285507187e+00
1.783320210446808218e+00
2.056599185511438055e+00
2.505570216964182251e+00
2.224628638934279756e+00
1.461669093742761438e+00
2.574353170895553156e+00
2.542093541092303788e+00
1.265466883331942460e+00
2.270035115641200640e+00
2.304599744744232570e+00
2.424408055220154790e+00
2.439627831784082712e+00
2.055658571432922521e+00
2.387223449510921025e+00
1.961512345719547135e+00
1.967237949833233746e+00
2.532921572487544459e+00
2.343367010039792753e+00
1.763775234840311956e+00
1.681866741886702155e+00
2.046610724511193524e+00
1.713737907616980305e+00
2.047136138549328965e+00
1.720414739816017669e+00
2.138855046848366026e+00
2.378340687468044834e+00
2.330299256514744677e+00
1.413644731158379297e+00
2.505495002492750700e+00
1.364179305452552837e+00
2.097866603157738208e+00
1.979921982999750973e+00
2.524932311343203839e+00
2.532773738481710168e+00
2.397413947970039150e+00
2.116707706746197903e+00
2.265811976117424464e+00
2.025863477140124935e+00
2.235585640433238819e+00
2.673952785014001243e+00
2.169314900685202385e+00
1.921709185025701316e+00
1.697794888400933289e+00
1.757666314234660021e+00
1.778800772881597991e+00
1.948249900519211986e+00
1.709504524882722976e+00
2.046470052878414769e+00
2.473627843050183017e+00
2.193393525468119609e+00
1.287894967949558378e+00
2.560561772821459137e+00
2.641832582135204888e+00
1.333147563901079469e+00
2.265548407812409071e+00
2.426256243347768571e+00
1.918541610556033783e+00
2.362540844302700282e+00
2.224726100946514684e+00
2.304143159045654699e+00
2.286152560308072790e+00
2.046487435058933269e+00
2.210070262903428784e+00
2.611142525848825890e+00
2.132757734626187229e+00
1.994740663354366283e+00
1.675704515901662361e+00
1.806211518484985845e+00
1.783490456975923344e+00
2.080320020443079621e+00
1.708021079684256760e+00
1.950008158965421234e+00
2.467577568928498000e+00
2.512216922691278942e+00
1.563684052913559164e+00
2.503500731093524667e+00
2.508834154541028649e+00
1.367359735671696441e+00
2.418013736673837233e+00
2.523181802317258082e+00
2.209601529924559493e+00
2.411658891208413813e+00
2.302801631597787058e+00
2.172663985600533643e+00
2.503718330670891667e+00
2.126825737152990836e+00
2.143139007100358651e+00
2.539503876236985480e+00
2.294434671325317865e+00
3.127430833124334342e+00
1.578916056379919386e+00
1.649860243932791182e+00
1.620613292540672656e+00
1.944594918336830069e+00
1.931305439979464467e+00
1.850417463005099794e+00
1.915570999819604214e+00
2.464167493301489653e+00
2.291581865693840037e+00
2.826982139453828591e+00
1.412439442243648369e+00
2.403556257081302050e+00
2.516355352235697840e+00
1.320314000282692746e+00
2.251976937718804361e+00
2.361753759449593204e+00
2.312580618584726189e+00
2.385423701978638178e+00
2.129684395201846936e+00
2.561473772856132314e+00
2.255645901221023486e+00
2.138086022912737860e+00
2.465076362202008209e+00
2.129707773335990595e+00
1.829410448724163807e+00
1.724748599943590976e+00
1.521627988664378872e+00
1.928376203781427378e+00
1.759500937914850294e+00
1.680778435619400879e+00
1.891356185226785946e+00
2.274277347149185946e+00
2.156072044145457944e+00
1.698796192936981697e+00
2.250033814219073669e+00
2.504814970697901266e+00
1.300502585844192538e+00
2.413350937414374009e+00
2.187913593663378453e+00
2.679460864013886834e+00
2.298793589381764146e+00
2.683392944557283055e+00
2.082312061271232917e+00
2.012848962533574593e+00
2.527550101052184139e+00
2.218524995138364098e+00
1.789810784844675151e+00
1.729221793588595402e+00
1.715494242902895428e+00
1.740853007707324762e+00
2.040122801924924012e+00
1.657314552824276088e+00
1.965593383226649227e+00
2.262608833866756708e+00
2.058415817224819033e+00
1.384574478293190580e+00
2.213597662510024211e+00
2.417918841355493953e+00
1.334248115935563916e+00
2.205578723932812846e+00
2.368502599011676146e+00
1.943074503584384605e+00
2.349083427396703616e+00
2.074393776222404728e+00
2.575885949438617040e+00
2.096886412702533065e+00
1.864547547313182507e+00
2.558557480947855289e+00
2.344596380682291148e+00
2.965273279070999468e+00
1.761648833802905934e+00
1.684080447243805789e+00
1.674405640720698418e+00
1.898326653984235168e+00
2.077902468550697712e+00
1.730497763201508388e+00
1.908477507187491318e+00
2.451798498159917905e+00
2.222093367668569464e+00
1.520233858838775154e+00
2.322342000466426803e+00
2.711745889504499907e+00
1.402956293445511760e+00
2.143573926851601641e+00
2.331522112778245504e+00
2.352004616825535521e+00
2.428597568568167109e+00
1.955415145048297276e+00
2.091467455986026458e+00
2.159885729530000908e+00
2.473597930087534369e+00
2.319916089548438087e+00
1.696330758586230836e+00
1.749893000820630151e+00
1.638133065858986548e+00
1.884208731534070758e+00
2.246208467352794447e+00
2.144972505273673669e+00
1.574711690609372106e+00
1.945840990762829570e+00
2.525249455402386989e+00
2.269870151573628370e+00
1.584310997365474760e+00
2.376879985546783036e+00
2.595080879612242875e+00
1.305016920388621493e+00
2.188647305561558731e+00
2.254213807739986919e+00
2.027272681467773285e+00
2.430774038824589312e+00
2.338472326861959161e+00
2.416887906131608865e+00
2.166500817632649234e+00
2.238515426934997610e+00
2.365686734147899983e+00
2.065450493261165477e+00
1.757212686657818379e+00
1.668716708980170216e+00
1.817692136113732815e+00
1.719502114833475259e+00
2.087590283597776875e+00
1.769587769019850265e+00
1.943088545517597021e+00
2.564891124353673391e+00
2.197487051850420148e+00
1.466837443078187864e+00
2.553839427108059557e+00
2.617630871316725560e+00
1.314352226509693633e+00
2.173098467054509264e+00
1.919939061407076153e+00
2.383224577511685371e+00
2.082221728275933437e+00
2.336112316111581766e+00
2.250004738698971440e+00
2.154716663888722739e+00
2.663980425068708691e+00
2.037047358459364244e+00
1.943767155353222975e+00
2.463141355659489218e+00
2.211613811756366843e+00
1.730214828813899430e+00
1.639499128752273549e+00
1.890693903564519385e+00
1.959623931530564356e+00
2.041353301588568758e+00
1.777546842672791172e+00
2.008551841363944046e+00
2.506234317022131730e+00
2.058820489036250034e+00
1.418680683953712940e+00
2.494081617109291660e+00
2.743281904283399353e+00
1.599998267323878842e+00
2.154194672613952477e+00
1.857853805314222839e+00
2.146380400781074727e+00
1.962342765004383205e+00
2.530994251257914662e+00
2.432988692256147445e+00
2.106045715263769491e+00
2.554977562850043071e+00
2.046985508987935631e+00
1.865617333251640808e+00
2.553949645263122736e+00
1.959607096101303902e+00
1.729581887030504417e+00
1.803763889126472453e+00
1.486804616664852086e+00
2.011007828969475941e+00
2.169814289385476158e+00
1.606032609430304348e+00
1.881561074278938595e+00
2.535762233682893552e+00
2.249012641681556790e+00
1.609774602321000891e+00
2.442028205333065305e+00
2.600427198062250866e+00
1.288279186424069689e+00
2.192468560936190247e+00
2.375385457707061665e+00
2.258197104857024851e+00
2.480440678571439683e+00
2.396435250505179582e+00
2.237981384665374218e+00
2.777046946032211583e+00
2.202701050579034536e+00
1.815928751387893003e+00
2.749100644047822062e+00
1.967005704249459308e+00
1.541449522478773648e+00
1.818696199322412443e+00
1.729919320963171137e+00
1.793376341354431469e+00
2.053442103783861938e+00
1.610214855818659085e+00
1.964639037743817873e+00
2.438704290155389476e+00
2.275327602769521729e+00
2.905637051605384880e+00
1.557614355043390963e+00
2.468117686193346039e+00
2.642307568098885895e+00
1.926704344530685509e+00
2.353624540227757578e+00
2.361552742641400471e+00
2.134821951397489315e+00
2.371725335750683783e+00
2.161575776481988065e+00
2.265601387549306178e+00
2.543396730205906398e+00
2.195959565203015718e+00
1.881332477409051185e+00
2.640568063371947716e+00
1.999679494727573337e+00
1.600442883431509866e+00
1.680471209853266146e+00
1.797901638204661534e+00
1.715218844798432896e+00
2.024935414441704662e+00
1.763424235341398694e+00
1.878661705277712146e+00
2.431593314093970282e+00
2.259157947662856714e+00
1.528489256645316541e+00
2.456439590044951160e+00
2.070858128703215950e+00
2.510959940817090175e+00
1.957535865379828710e+00
2.504652924836686445e+00
2.173597805071844746e+00
2.529190604567406631e+00
2.396004112106206563e+00
2.269422565454733753e+00
2.371399207247842256e+00
2.251552786453210775e+00
1.911338623665742364e+00
2.446459496655667643e+00
1.834257529326146496e+00
1.383103912486215226e+00
1.716122467454594513e+00
1.752678811045014218e+00
1.843881044508419720e+00
2.002089616333907252e+00
1.809302315045575371e+00
1.934417617122892619e+00
2.523435762492259204e+00
2.348052342127960657e+00
1.292182246930535294e+00
2.612104500823794417e+00
2.587244576509312388e+00
2.188136492381652864e+00
2.268405832140648837e+00
2.311361951912948687e+00
2.118532603324009500e+00
2.373112128757210115e+00
2.181038092225094260e+00
2.272670141437392211e+00
2.360930828271278425e+00
2.009422271524719861e+00
2.709736907945155426e+00
2.065517313862193838e+00
1.368554610806416383e+00
1.632988954887425459e+00
1.672181737203351393e+00
1.865748061191807361e+00
2.016375963016384887e+00
1.738873031224033472e+00
1.931796401315550638e+00
2.396324117564731182e+00
2.276297706590311165e+00
1.441600153428218567e+00
2.312018940720520277e+00
2.462389273165788595e+00
2.316110102539438831e+00
2.192200757589069404e+00
2.385038062952978155e+00
1.955658170130054163e+00
2.537961212119621557e+00
2.103956164936589879e+00
2.272947702537053249e+00
2.066557762932022424e+00
1.932650063207698166e+00
2.783587752997308762e+00
1.928864038946171755e+00
1.335854896704273376e+00
1.799288780446961056e+00
1.754537263247998302e+00
1.903352525188350519e+00
1.687873000231393306e+00
1.758668673883498457e+00
1.915357891165332394e+00
2.460125851876689307e+00
2.174356088187691771e+00
1.555959515235339818e+00
2.486403564614981576e+00
2.567334212913368052e+00
2.318473446892432399e+00
2.355933129758004618e+00
2.652884666777260314e+00
2.389408486536776621e+00
2.636183830986293497e+00
2.649067102576834198e+00
2.082738825401452498e+00
2.190140449450998616e+00
2.033430004083254250e+00
1.823951609104758953e+00
2.774420258606202339e+00
2.040910472598004510e+00
1.501942908155644130e+00
1.916378263721322917e+00
1.641061808539556965e+00
1.957082236510203632e+00
2.296717781976735040e+00
1.785647822263854101e+00
1.641754391258981594e+00
2.121976905581929529e+00
2.522720604812650258e+00
2.329658655735788564e+00
1.667129706883629048e+00
2.622099754451668208e+00
2.573641347019561820e+00
2.170504969739001755e+00
2.086892196536162647e+00
2.487732545138640283e+00
2.418252737050846868e+00
2.686388456725013363e+00
2.422530304175766425e+00
2.559352490928244350e+00
2.248304039522516451e+00
1.983326540937034643e+00
2.769876935794512551e+00
1.929617688909494033e+00
1.385914595386629200e+00
1.703239199628492129e+00
1.643929547569149330e+00
1.874448417437320380e+00
1.817599091541524103e+00
1.752546059053751382e+00
2.184639271617579315e+00
2.500577712152561194e+00
2.459295116385033619e+00
1.392626415579818699e+00
2.503767277522500834e+00
2.231561868282720518e+00
2.272826807642580160e+00
2.535855164793143324e+00
2.511331944892949419e+00
2.481938107385786907e+00
2.111723185693604066e+00
2.535263708142763139e+00
2.403116648400958510e+00
1.881044806260294910e+00
2.844750517079766894e+00
2.112660840604562384e+00
1.335384647370674305e+00
1.738373515233010647e+00
1.621641885983381437e+00
1.820546349466812597e+00
2.129110642663341491e+00
2.029716025212279895e+00
1.686248049336126487e+00
2.221803194636065015e+00
2.372029189892520762e+00
2.024116226059825774e+00
1.506419676342911629e+00
2.436736847992159838e+00
2.696467992588203355e+00
2.138491720500312443e+00
2.178143516879276653e+00
2.634136497477250760e+00
2.425718417397641602e+00
2.107646453230972217e+00
2.681522046424479999e+00
2.354818977274110381e+00
2.290618364560508269e+00
2.354863018667994190e+00
2.141351748498550478e+00
2.692002762728963994e+00
1.962332406499049497e+00
1.425095402288615309e+00
1.733908531382331253e+00
1.806195192451882203e+00
1.849481486384506601e+00
1.978856081106830977e+00
1.435456889690216675e+00
2.125095355873881431e+00
2.593366023397802422e+00
2.421761059402185445e+00
1.448878907233901003e+00
2.349486873511488216e+00
1.922400923087367319e+00
2.119768188638453843e+00
2.464959522955059601e+00
2.399346547425344589e+00
2.003249610665542413e+00
2.693204766622449675e+00
2.604099683864978143e+00
2.089225990484274043e+00
2.399113381953661417e+00
2.495965608398983626e+00
2.075190001201887124e+00
2.673185140244747515e+00
2.033966387814087451e+00
1.487774139005480833e+00
1.666084413096928563e+00
1.455561807339279534e+00
1.700431909819394516e+00
3.571534435409112085e+00
2.352809517368567249e+00
1.877938317870988527e+00
1.539756336676776138e+00
2.082942386179690963e+00
2.355827213383087759e+00
2.243849374274197839e+00
1.440808069630397092e+00
2.423796666044359949e+00
1.933043220938555518e+00
1.724833386258270984e+00
2.435168394589799057e+00
2.121195562095687936e+00
2.616411846082424386e+00
2.102475145443331250e+00
2.634697252263688672e+00
2.420139558205465669e+00
2.203786162242170832e+00
2.326751800079620569e+00
1.448309362769084174e+00
2.002755385333339966e+00
1.537977722614922937e+00
1.899990602555984065e+00
1.529842341094371783e+00
1.745898397183147654e+00
3.451401180634027899e+00
2.354462917598033833e+00
1.960537623068319579e+00
1.692455693867803479e+00
2.102932707362565434e+00
2.283936167125419914e+00
2.118637247361355946e+00
1.503715589740896696e+00
2.461364904909064677e+00
2.346103889131582854e+00
2.219440024702257652e+00
1.894380084339287507e+00
2.427765309028337537e+00
2.994991823853907498e+00
2.114180651966274915e+00
2.548354845978462180e+00
2.448419998374202322e+00
2.142150680085020742e+00
2.660895339195826104e+00
2.438297218800081101e+00
2.032400621609560698e+00
2.380522880063327573e+00
1.386699378139222283e+00
2.302550877167036436e+00
1.506754643959878237e+00
1.622584300842149219e+00
1.674729297317668841e+00
1.595349050695862747e+00
2.415687799088804155e+00
1.895316677649909964e+00
1.543911958627451675e+00
2.193039858677406695e+00
2.384641579515991872e+00
2.416747765213361099e+00
1.437043444455778696e+00
2.541515209100311701e+00
2.525010582902238454e+00
2.129677754249498900e+00
1.790145355874339872e+00
2.448581160811315716e+00
1.888183537477021279e+00
2.797431277345939549e+00
2.288559653015206141e+00
2.535402451319173522e+00
1.790809101325933073e+00
2.519370206195945983e+00
1.219958559443382828e+00
2.246375771064679228e+00
1.607791579830170292e+00
1.958724962186149110e+00
1.611717528159769763e+00
1.885286482809743980e+00
2.541937573912837589e+00
2.018708547554372679e+00
1.582742306479143490e+00
2.082183392394632460e+00
2.464378113692029082e+00
2.206299421499365199e+00
2.939226612819946460e+00
1.505892152627767766e+00
2.235402730425511741e+00
2.350099699956302413e+00
2.167631645688965936e+00
1.921919551151810790e+00
2.568641817723469778e+00
2.042405070592267613e+00
2.612142128802124486e+00
2.502889389329648218e+00
2.583433104175338002e+00
1.677813964532052893e+00
2.643059232854276797e+00
1.300498451356586260e+00
2.211585391669249390e+00
1.622771951735710649e+00
1.772085516426875618e+00
1.832369671133819100e+00
1.754950894588169774e+00
2.553778806918099331e+00
2.101610568398616152e+00
1.736625532575983621e+00
2.200877187855464712e+00
2.368865038539640810e+00
1.718726177632370344e+00
2.395835417906890807e+00
2.393272372163858908e+00
2.224215707940118136e+00
1.860419176099025185e+00
2.674782962828631483e+00
1.616775749192797651e+00
2.655747044683909319e+00
2.261333223879390175e+00
2.694885983947645780e+00
2.311678927533928007e+00
1.761555818862845735e+00
2.584305448184733844e+00
1.208737556734885032e+00
2.084748867707010955e+00
1.690868663558263929e+00
1.817306952755352700e+00
1.731518908822532232e+00
1.967181762254044397e+00
1.885067715186475867e+00
1.591717443505878293e+00
2.204571024750127783e+00
2.684394380153324988e+00
2.333944001051520445e+00
1.685003605645549962e+00
2.409412545839231701e+00
2.439723143363403235e+00
2.378330239730588769e+00
2.018269434138406204e+00
2.552768162225133697e+00
1.802847081936442608e+00
2.675151231450219491e+00
2.368788809364206660e+00
2.285485860361583299e+00
2.620654333928436053e+00
2.295324992254502039e+00
1.792299106621251692e+00
2.663584150559357155e+00
1.489489782534513029e+00
2.111395566077900021e+00
1.596232900580745406e+00
1.861754639086609764e+00
1.874354019375205738e+00
1.878160657947199219e+00
2.507756348205437025e+00
1.940009334226206805e+00
1.530808842423783345e+00
2.248084886647605085e+00
2.503197782669333016e+00
2.158652249828979741e+00
2.787584991861689065e+00
1.553290451430245911e+00
2.496961119485414216e+00
2.523427430542198202e+00
2.343730555816734729e+00
1.928910392507301008e+00
2.675621669222882915e+00
3.323619082910218125e+00
1.735163462850157323e+00
2.360526109333212386e+00
2.225482840503660853e+00
2.585151368121340720e+00
2.233378771895343728e+00
1.858979908102793122e+00
2.652604852253519052e+00
1.393930662431815071e+00
2.180410238757187535e+00
1.556655745751068132e+00
2.070065197990222927e+00
1.711237987952675343e+00
1.783943590936289070e+00
2.306312578638292088e+00
2.101457601257563645e+00
1.468936929230842292e+00
2.331416240367992998e+00
2.618443679016995151e+00
2.289858134484864749e+00
1.607978061505313194e+00
2.556757870383642661e+00
2.496453292126695978e+00
2.067629672271633634e+00
1.912278925046078326e+00
2.800472607467876962e+00
1.365385072855552773e+00
2.532692500396773738e+00
2.271207482418757362e+00
2.734357940789210240e+00
2.058725718753454004e+00
2.108738713711834745e+00
2.556067945628428539e+00
1.388526735396952372e+00
2.288701744347836353e+00
1.415081118702353535e+00
1.909590773809802799e+00
1.693235034890840041e+00
1.725750513672917874e+00
2.485328804761441468e+00
2.304263278908691426e+00
1.615338632409406561e+00
2.360921503213230910e+00
2.395119530485921189e+00
2.228566643423640414e+00
1.737256970875744821e+00
2.262615305514914077e+00
2.443664631417995281e+00
2.107282696810083067e+00
2.147236303893457876e+00
2.722742680686716099e+00
1.609581529642899245e+00
2.357561921422757223e+00
2.382018140462938582e+00
2.340005180293247111e+00
2.440096329943703957e+00
2.289638967343565312e+00
2.023294694980001474e+00
2.350683326254778827e+00
1.246532454210678598e+00
2.252106874112029811e+00
1.540337013286329437e+00
1.554975651430989592e+00
1.471521319730350719e+00
1.718431709713962086e+00
2.637882983482032984e+00
2.129273399613250017e+00
1.527787522048961399e+00
2.241276158193116874e+00
2.453551020258104565e+00
2.147765052840356681e+00
1.618866429604818968e+00
2.392380117243589233e+00
2.576189306892617825e+00
2.424821279143985819e+00
2.041008094629590097e+00
2.528634099978602556e+00
1.641996978012406627e+00
2.637701428002175330e+00
2.283761584444997883e+00
2.062892924656453353e+00
2.484249175044574098e+00
2.135736776088354549e+00
1.953068989276440792e+00
2.411592432010839282e+00
1.424359123762264590e+00
2.250944742849967817e+00
1.702380731059396579e+00
1.745642126466564026e+00
1.543190706795047884e+00
1.863708964751634500e+00
2.345692041674122041e+00
2.146119957025967029e+00
1.455379716507101850e+00
2.262875875107236645e+00
2.399063202892560476e+00
2.110651325315284321e+00
2.544564402028765659e+00
1.582112359873867558e+00
2.436963289806009403e+00
2.565243677338359340e+00
2.339604981039162812e+00
2.197103013446706665e+00
2.703226747446834555e+00
1.798431094760622795e+00
2.490169058201489261e+00
2.334427679168205483e+00
2.315933203045275501e+00
2.281184310160179418e+00
2.050939028945440779e+00
1.876062180230312126e+00
2.466809520730944172e+00
1.299979439198638786e+00
2.177653564937432229e+00
1.450260294862380839e+00
1.471285172906518390e+00
1.692926310542238078e+00
2.017315373068635065e+00
2.311819911936011440e+00
2.155149797725871785e+00
1.394121767834648029e+00
2.249021739809887954e+00
2.441293000700798466e+00
2.176919978100721131e+00
2.546044788994178631e+00
1.583862401036026935e+00
2.400810623980933922e+00
2.480686959371191769e+00
2.241128048928171967e+00
2.272544890404012197e+00
2.193282095474872406e+00
2.464971166041171280e+00
1.753813239209124353e+00
2.476764042097906238e+00
2.335484366980300930e+00
2.191670049399960352e+00
2.466904920710663696e+00
2.002385428030285741e+00
1.810718046721772057e+00
2.411024406132830755e+00
1.438753235773788441e+00
2.081765002049996038e+00
1.476549740181712256e+00
1.649356612071779082e+00
1.516006762698246524e+00
2.097812866053665903e+00
2.358065661359063814e+00
2.196107780738473902e+00
1.536437427044008874e+00
2.175971610438084625e+00
2.492239467639576045e+00
2.372778247758431824e+00
2.739093631136379603e+00
1.631672974677420340e+00
2.396488347202542890e+00
2.484581316377381111e+00
1.911190395201129766e+00
2.245693387072818403e+00
2.054675356917143869e+00
2.522945935817931140e+00
1.702621200017688796e+00
2.512882058233867788e+00
2.184022306836504779e+00
2.259975162415249539e+00
2.023268420466028061e+00
1.700680310723910349e+00
2.578655247408989659e+00
1.300641757955897981e+00
2.143265820456782045e+00
1.523305024625972726e+00
1.693234752151193234e+00
1.490677504951165133e+00
1.824935952942244199e+00
2.187970582802891251e+00
1.320859266303111346e+00
2.498947977326983594e+00
2.359058296867099891e+00
2.558842161369971890e+00
1.628453000130399175e+00
2.545663117152834332e+00
2.492234501636174659e+00
2.020458825100429401e+00
2.103091809166102610e+00
2.183911645382254019e+00
2.555765502014175183e+00
1.910111626487311032e+00
2.690822871891934476e+00
2.092224790635172749e+00
2.427583519738345075e+00
2.453479319845818019e+00
2.026024890395866862e+00
1.659164808798303969e+00
2.627224405290106812e+00
1.472088369406727715e+00
2.201542342035145872e+00
2.012065160522195306e+00
1.559551075695720712e+00
1.494780180321556795e+00
1.836967656660599468e+00
2.412637501023154218e+00
2.120822013283174989e+00
1.393046399102060295e+00
2.396096688935880348e+00
2.378985517340633571e+00
2.432618316351914167e+00
2.815802791329582888e+00
1.606541904833468148e+00
2.642055370481755094e+00
2.575311849571971123e+00
2.013067136721837791e+00
2.204085075137308891e+00
2.434429395355490300e+00
1.765284643434799516e+00
2.680433873060062311e+00
2.296551800703474200e+00
2.201881434437237495e+00
2.797789922170293320e+00
2.035938715666806953e+00
1.676658854707806956e+00
2.544988908990534426e+00
1.317810849346227720e+00
2.078600050081715445e+00
1.826334692475386934e+00
1.706151873093605387e+00
1.535922372863787189e+00
1.847711477603495300e+00
2.515486694970006099e+00
1.798499720073160280e+00
1.579780583770766356e+00
2.234076457649675884e+00
2.384066381602325091e+00
2.389938184808111821e+00
2.565292752621300743e+00
1.685507402548484857e+00
2.558085230890107642e+00
2.498981857316912691e+00
2.033751972093783777e+00
1.990272558847818729e+00
2.401934507756164461e+00
2.404541954087833666e+00
1.885219569905233428e+00
2.516352635780477076e+00
2.086784003318380876e+00
2.256159240904715091e+00
2.490291888529668540e+00
2.080242558815586840e+00
1.607671537075793022e+00
2.507792398663415412e+00
1.506526606024493731e+00
2.318108131014757767e+00
2.068056989005106150e+00
1.732661447129637100e+00
1.509774148517747161e+00
1.824314861135593269e+00
2.572057174173246086e+00
1.822760403368671955e+00
1.525931677956435584e+00
2.485398611430936100e+00
2.535229643586427439e+00
2.458785302511958815e+00
2.537975752083809766e+00
1.693040446381296693e+00
2.591853291713472895e+00
2.147504080120411718e+00
2.004092652616805914e+00
2.466228776728887961e+00
2.105089735624744218e+00
1.892682714701659830e+00
2.373690740064123617e+00
2.219767834113823390e+00
2.254348745605735171e+00
2.475933089736605197e+00
1.818946026829155960e+00
1.651783836600015709e+00
2.555837439130955957e+00
1.531768814615861674e+00
2.124579771779806947e+00
3.151457756491890638e+00
2.154365659665562482e+00
1.816649882625898549e+00
1.465581688330042098e+00
1.679671754340740231e+00
2.403509670142339072e+00
2.146808720247745939e+00
1.711002169076858648e+00
2.314008942662566959e+00
2.635374020752742297e+00
2.493968770565017312e+00
2.672247720604299825e+00
1.709654969452833573e+00
2.700708240408207228e+00
2.166128971405737236e+00
2.068461630483441560e+00
2.119229561588829469e+00
2.193819116772426803e+00
1.890162957571667857e+00
2.524623649419852622e+00
2.367647650154518058e+00
2.170343405676004700e+00
2.446695117084622506e+00
1.941008060948614222e+00
1.656994289721601676e+00
2.622275219749922393e+00
1.489048434549649080e+00
2.224208176428294603e+00
3.030620363910431436e+00
2.060383561374895756e+00
1.765987436319455872e+00
1.516921354692862822e+00
1.664911275509020516e+00
2.154315468090747032e+00
1.553207413579875240e+00
2.325203162364720910e+00
2.431616218383424677e+00
2.196198718793910487e+00
2.480099562558775173e+00
1.595013415243146104e+00
2.578799249937961946e+00
2.010433752225044834e+00
2.167328404408062514e+00
2.283796468321602102e+00
2.333779873978662600e+00
1.667665303552180678e+00
2.540744506255044222e+00
2.389753533635389893e+00
2.263824002827450776e+00
2.793720881561571723e+00
1.903744773535709811e+00
2.057861108157916341e+00
2.463321825599060766e+00
1.400670265834995654e+00
2.140925747335548746e+00
2.150107135885565235e+00
1.806794726782113836e+00
1.573708653703079774e+00
1.665986113885888908e+00
1.957331340710781520e+00
1.709166149403021917e+00
2.275278629090019322e+00
2.575310247191125335e+00
2.529452068641712792e+00
2.614020669980376077e+00
1.876899278271049631e+00
2.603196929583658559e+00
2.017101120703191697e+00
2.456919388295991880e+00
2.121931584799975123e+00
2.165148223269590222e+00
1.852536291474027541e+00
2.501726105060962269e+00
2.246849903327043929e+00
2.773993563179284916e+00
2.062108017686502315e+00
2.075928725239582828e+00
2.648152314004523777e+00
1.495902697957615990e+00
2.133360633896739689e+00
2.110946841152752995e+00
1.779724623562083163e+00
1.651509424427711537e+00
1.748169523245274304e+00
2.336339910379281459e+00
1.566963257271300147e+00
2.101329225809123624e+00
2.563972036229684726e+00
2.420605371591812549e+00
2.600285034124386385e+00
1.674758986925892978e+00
2.568181244067510249e+00
2.132577712023432603e+00
2.259892262265246643e+00
2.174786800321077074e+00
2.337363614492307118e+00
1.918361038427268683e+00
2.620220484236699843e+00
2.209901824572896523e+00
2.515688882099037293e+00
2.022410767437454293e+00
1.932531495745635208e+00
2.567421036189134753e+00
1.472498759011999558e+00
2.241632186991945996e+00
2.304219753746052923e+00
1.858386433716395780e+00
1.598751141235243978e+00
1.950729217036697660e+00
2.219437271324426586e+00
1.215521082267027930e+00
1.820332398862759771e+00
2.485172260351803608e+00
2.343010957115881698e+00
2.638786038994351824e+00
1.726140152638825587e+00
2.412651020405145008e+00
1.819691764120704436e+00
2.126028613650520427e+00
2.513234069452363162e+00
1.990044383046420728e+00
2.577859112243880979e+00
2.179922815512117751e+00
2.272580820225012843e+00
1.964350253385602763e+00
2.633013268160597331e+00
1.628088055006034818e+00
2.252560449088697236e+00
2.130872290962215310e+00
1.820812620528072134e+00
1.553779310979880091e+00
1.766851509665446684e+00
2.624029959375300702e+00
2.177889407564031821e+00
1.249119559827703396e+00
1.783318964904787807e+00
2.518332365600080891e+00
1.782164369099596968e+00
2.521792239027756288e+00
1.764076754083513388e+00
2.566918067225172795e+00
1.747747172554967587e+00
2.210247273609985186e+00
2.417491210291808912e+00
2.060571832940833570e+00
2.594117292103395478e+00
2.095740803237239991e+00
2.112638672458006628e+00
2.442904917656915309e+00
2.092424856123270338e+00
2.203387597625565686e+00
2.937324818292974982e+00
1.586084498984292157e+00
2.332234454642198251e+00
2.022829373785261176e+00
1.797727850349567280e+00
1.570865654554798096e+00
1.827010505420846087e+00
2.272789067510583738e+00
1.443379032302406495e+00
1.748551779339384105e+00
2.580417682234814158e+00
2.006334976805855597e+00
2.718216436569604877e+00
1.673752785293892487e+00
2.636692264023180243e+00
1.740481362066020665e+00
2.362627268730875141e+00
2.140152060094981046e+00
2.472240823126034659e+00
1.977627481736961457e+00
2.621865983279168866e+00
2.255595369947855033e+00
2.440630899555534139e+00
2.316318475265042309e+00
1.999511173735329272e+00
2.644052158865674684e+00
1.488011636775525615e+00
2.181975607202801370e+00
2.139801272182265457e+00
1.608065259099624722e+00
1.535202743310899454e+00
1.955817189479189588e+00
2.170506056920002980e+00
1.460365428950957334e+00
1.849979562229513430e+00
2.426707150677394953e+00
2.051002662239749252e+00
2.537780161113607491e+00
1.754169635052480025e+00
2.541869743219615341e+00
1.472558337834761311e+00
2.424058984081292500e+00
1.754731003807231682e+00
2.643111743202029906e+00
1.837123134629544685e+00
1.885010768243617463e+00
2.305503369815107728e+00
2.336083030309009878e+00
2.807973597163850865e+00
1.554465278170210629e+00
2.137404799351994455e+00
2.137497063667413766e+00
1.675533780553224439e+00
1.597302085823152140e+00
1.839103719950486493e+00
2.302113911725058415e+00
1.883259180849983450e+00
1.425573641842680317e+00
2.043344513389916628e+00
2.546374684905894803e+00
1.995628872059762804e+00
2.695431342966693400e+00
1.809871852270061865e+00
2.399823919786689519e+00
1.769578327317744115e+00
2.451411662050215323e+00
2.076605953333306331e+00
2.470510843495650644e+00
1.744961384435512297e+00
2.303071241083926246e+00
2.352202309097997546e+00
2.250057996551994677e+00
2.400485614244656229e+00
2.236998278407876128e+00
2.199143656724690032e+00
2.734478321939529000e+00
1.470161906223484083e+00
2.137530002707794807e+00
2.146362391789939927e+00
1.900360139225864886e+00
1.592186000743035512e+00
1.937257858192471316e+00
2.014969927295310548e+00
1.433418826797236756e+00
1.805340898398216654e+00
2.484389212115889034e+00
1.924952919437154630e+00
2.618389956381482087e+00
1.670998336221143354e+00
2.509224243493903383e+00
1.803034909836980226e+00
1.974528953116294616e+00
2.052276865291013497e+00
2.600702577896570666e+00
1.705231942169678661e+00
2.479052012033166719e+00
2.222020502613781368e+00
2.386558770778189675e+00
2.097073114412205008e+00
1.957161807197299597e+00
2.596866621776386275e+00
1.585388592803075092e+00
2.231902116523825530e+00
2.113611677143423240e+00
1.764933534425901174e+00
1.659632904174138890e+00
1.755810150910469325e+00
2.633857914908462661e+00
1.704468635184859027e+00
1.628819369534292294e+00
1.868163090668624182e+00
2.538727986869462327e+00
1.938805598203688696e+00
2.627620436282680938e+00
1.671196729239769585e+00
2.431166345949160590e+00
1.857360333822143161e+00
2.204521736362675011e+00
1.733072764654298492e+00
2.521913473560588148e+00
1.868955315752134361e+00
2.457753790230519986e+00
2.392055999022651314e+00
2.202003484756549945e+00
2.301212738711873929e+00
2.117660437080466806e+00
2.547488137655086859e+00
1.612920477607664660e+00
2.275153522894351354e+00
2.099637197871889072e+00
1.668696193914748438e+00
1.583287242813048668e+00
1.619198160157173660e+00
2.426133489691088663e+00
1.762790557098097510e+00
1.619315139672627746e+00
1.687018378768980309e+00
2.516715186577708874e+00
1.921131817475017156e+00
2.721407426381610151e+00
1.743064634842981686e+00
2.504550155780070231e+00
1.695706223206575824e+00
2.161978709846799074e+00
1.758153301640096089e+00
2.665295706031804546e+00
1.920555906541227653e+00
2.393705890899060051e+00
1.992993612164202233e+00
2.126013766607793620e+00
2.255047621506741873e+00
2.294526864567307367e+00
2.010665139119048206e+00
2.517856895168088638e+00
1.645643021273806017e+00
2.382820740550663174e+00
2.123847140647615817e+00
1.536891082635230443e+00
1.519350245871657012e+00
1.721668579512822816e+00
1.926115887221220513e+00
1.676962207407330929e+00
1.781269263103789413e+00
2.613074807880701123e+00
1.887327362518615770e+00
2.692313826063360338e+00
1.814925634697946988e+00
2.612213933302141911e+00
1.443347836737471468e+00
1.919787938667234295e+00
2.024976508125684305e+00
2.678390614423842297e+00
1.737662595822061729e+00
2.371763076206347964e+00
2.219453614152250953e+00
2.137198621240423257e+00
2.467581712161448504e+00
2.332437134171863047e+00
2.027494804592596900e+00
2.583086689582885676e+00
1.718883469874879832e+00
2.377413292089644692e+00
2.235561913239249687e+00
1.569718322823969947e+00
1.607056214776408920e+00
1.575526438418324515e+00
2.061915388675239047e+00
1.689147695454512821e+00
1.982919093446324554e+00
2.467686958657334451e+00
1.687055894862233174e+00
1.653213607825448017e+00
2.607363522226128882e+00
1.339250234573418963e+00
2.004839669802870539e+00
1.970556628291219248e+00
1.693339197337275559e+00
2.497253982494937574e+00
1.621434176946657812e+00
2.261305824598395020e+00
1.956440127586599464e+00
2.201921211768862019e+00
1.918254955871879552e+00
2.662022460977473859e+00
1.718609842623302297e+00
2.285657952318632891e+00
2.988413974665139250e+00
1.899367871620755377e+00
1.816435221560044333e+00
1.434381825012723155e+00
1.896745159365300193e+00
2.701633111943817944e+00
2.244143272006891898e+00
1.528339086751552056e+00
1.925128809652252304e+00
2.573681435607298340e+00
1.829434420666164796e+00
2.662293713320077693e+00
1.593639650978359024e+00
2.773911694382114046e+00
1.439673874431202538e+00
2.286123647557738447e+00
2.037471636012078591e+00
1.749433969507161235e+00
2.540921534037186458e+00
1.626412990111928636e+00
2.156348280520872684e+00
2.198129771908949426e+00
2.160493485754924503e+00
1.778546310754196114e+00
2.594311506662133837e+00
1.899763357505603656e+00
2.392189972013229138e+00
2.086005509964135030e+00
1.672190129529340430e+00
1.468578372798194920e+00
1.875333857876048338e+00
1.895392470685039576e+00
1.611374272377692041e+00
1.981464716383640967e+00
2.443303756891962664e+00
1.742745613335140220e+00
2.590578225867345097e+00
1.647372709680122060e+00
2.777218425318439987e+00
1.442144396896851477e+00
2.354405334986837239e+00
2.026321441391845557e+00
2.708280900031145855e+00
1.664291581828931887e+00
2.424248287075933206e+00
2.246321935323573715e+00
2.119384260794816122e+00
1.965610484632372756e+00
2.479788384134037571e+00
1.872568047757777743e+00
2.353050885382231172e+00
1.915604282089766519e+00
1.751319880016463992e+00
1.644866144268928076e+00
1.894451912215594280e+00
2.040040918101984957e+00
1.667616011403624254e+00
1.984289928881875165e+00
2.465364358897304875e+00
1.725491448809997497e+00
2.529357020723694394e+00
1.568267630736444262e+00
2.672495097134146569e+00
1.576285758148492366e+00
2.291877521263457229e+00
1.995654016587790291e+00
2.557086769041468699e+00
1.639705278952805267e+00
2.442284514796218886e+00
2.487774866093535042e+00
2.325163989285487176e+00
1.922052694077066359e+00
2.703504503230646172e+00
1.758620615225030326e+00
2.367639151677912501e+00
2.065260280491296729e+00
1.627106995638458287e+00
1.511556882070717256e+00
1.895364729678968851e+00
3.706349987716655026e+00
2.385389852452434845e+00
2.097370076774321301e+00
1.628527881414771672e+00
2.155371650021681518e+00
2.422969278368185986e+00
1.714694869325699367e+00
2.667643037741580070e+00
1.548239655303047968e+00
2.522257281395077655e+00
1.528244904793902403e+00
2.346811664214310866e+00
1.900009309468540852e+00
1.878618715665407501e+00
2.605063695717316108e+00
1.658790428125475724e+00
2.469979589134157827e+00
2.356089896054905264e+00
2.312567852852650319e+00
2.234046645286690946e+00
1.940063483280490608e+00
2.638948999029600451e+00
1.927031475417562367e+00
2.337031189220035721e+00
3.225089452436812998e+00
1.813479880691879709e+00
1.727350893179024682e+00
1.380477788534383299e+00
1.851283949177217947e+00
2.218542071228773338e+00
2.012008550440403276e+00
1.775093158965911577e+00
2.132701982357128490e+00
2.481189217514922607e+00
2.032850214272908129e+00
2.749991005842804537e+00
1.512788766114563366e+00
2.501379806681492290e+00
1.654453890247487235e+00


#WE
8.638987567394045275e-01
8.356914545293990804e-01
8.274908130771173598e-01
8.135046392216552791e-01
8.318462708544700490e-01
8.399572148861208509e-01
7.716399196454361009e-01
7.909603940512349718e-01
9.124393899859910562e-01
8.086151658859099811e-01
9.384789714035263186e-01
9.252329173546025576e-01
8.072314645762586061e-01
7.797017022430833277e-01
9.646344558457038421e-01
7.553037126429170689e-01
7.769635395846730130e-01
1.031033257592444130e+00
1.019582229090552294e+00
9.895987957486589437e-01
1.012402640739134663e+00
9.974405980644166503e-01
9.792549674337546195e-01
9.776648430622556507e-01
1.027795226286220442e+00
1.014926079127892677e+00
1.011781231734963260e+00
1.029705321170041099e+00
1.026642555004110058e+00
1.031015504193378840e+00
9.103707747278938500e-01
9.155157835624299079e-01
8.693286037753200635e-01
8.569327559289278140e-01
8.791897882958384924e-01
8.821967939424149030e-01
9.277274372980230943e-01
8.983232695976143267e-01
9.234185087776476397e-01
9.252828638234215086e-01
9.280984569668583317e-01
9.069688301279933418e-01
9.054933605130550678e-01
9.475247199003861143e-01
8.978400910593284934e-01
9.113181283995989146e-01
9.072231955721185015e-01
8.956544068798728553e-01
9.359939338085329075e-01
9.060886496319312533e-01
2.667226635604170726e-01
2.937127662504801506e-01
2.800167321065744619e-01
2.345047807345261581e-01
2.427230543513688721e-01
2.650689067209974770e-01
2.929196958552637287e-01
2.774715961620808358e-01
2.438881402285295596e-01
2.207347400172896545e-01
2.520072813282806523e-01
2.357174852332887816e-01
2.401340829542796262e-01
2.559953648373468060e-01
2.477970153655368601e-01
2.328805581135384717e-01
2.724361977994083084e-01
2.421011403329777767e-01
2.390520593245278047e-01
2.165528089234375064e-01
2.394283645042394604e-01
2.026061493682214387e-01
2.243005522874392810e-01
2.670805321608609173e-01
2.908508905176088177e-01
2.696712264215635479e-01
2.999441533487008371e-01
2.887864013757989734e-01
2.798406526738477784e-01
3.114527815011706169e-01
2.688550140231226182e-01
3.053957152065560066e-01
2.955559075643424127e-01
2.830806586051890505e-01
2.791635345802630508e-01
2.867747906142739112e-01
2.805424833241764171e-01
2.616112863832534274e-01
2.815967415002550989e-01
2.758579211934611419e-01
2.589641643141784577e-01
2.769653797934129580e-01
2.824927615011049720e-01
2.813035121819286721e-01
2.820010514331315332e-01
2.970092960298243989e-01
3.139190059930555554e-01
2.897775470919671803e-01
2.827719500511987061e-01
2.861627971366826895e-01
2.805713632242125555e-01
2.768116051656989707e-01
2.687709162880840275e-01
2.819700287209652712e-01
3.171907116029404339e-01
2.788382092698620252e-01
3.188703259322163697e-01
3.030927294749008460e-01
3.122411533852493259e-01
2.768418922651127434e-01
2.831977627868737524e-01
2.944716533199831510e-01
2.916968242659110921e-01
2.603329828094658738e-01
3.053796670709883476e-01
2.818728925749000580e-01
2.651032289914587170e-01
2.821326052503688731e-01
2.877148383641373597e-01
2.779556559815833383e-01
2.841709502455038727e-01
2.752110509121653004e-01
2.780473500097373485e-01
2.872868204681095494e-01
2.986526348208933257e-01
2.791829439947594582e-01
2.859027784781112413e-01
2.721261425493439190e-01
2.801765002099713686e-01
2.784576973943850842e-01
2.672998305394708174e-01
2.846004023379009040e-01
2.661222183449636347e-01
2.487872384656155400e-01
2.836129409523438505e-01
2.523205740675616426e-01
2.803044931944669305e-01
2.843801852507820138e-01
2.867437610619136823e-01
2.663317287843013359e-01
2.558697596932619778e-01
2.781941815753602443e-01
2.855268874865579676e-01
2.796487328753345381e-01
2.675405577746605146e-01
2.645011022422738556e-01
2.862740452242636957e-01
2.504206645935719289e-01
2.350022673925805938e-01
2.889859550876103800e-01
2.615731238281650550e-01
2.543742927587522851e-01
2.836433760067800791e-01
2.695633067308172981e-01
2.953975389614459379e-01
2.390232674179909866e-01
2.540288008472987302e-01
2.695876489420891420e-01
2.775563253817998621e-01
2.757433713556844967e-01
2.684713329342073851e-01
2.542201315283171836e-01
2.686436578802085529e-01
2.618106919548727207e-01
2.901492586399277429e-01
2.851607404327486384e-01
2.945087360087102479e-01
2.401017391494190412e-01
2.861509717565499100e-01
3.046096454162166567e-01
3.024087805029011533e-01
2.681729453537441410e-01
2.790175038260762075e-01
2.670866827958637835e-01
2.609714447630499534e-01
2.627961170349223385e-01
2.996925841084754349e-01
2.676509751183105412e-01
2.712685298129728917e-01
2.662266767628773123e-01
2.644345324049272583e-01
2.690630548309706493e-01
2.717924691798593306e-01
2.511997764502862385e-01
2.412284949691333447e-01
2.782928540523289529e-01
2.582049695410896240e-01
2.563986917531999032e-01
2.631673412885797148e-01
2.297093869918592768e-01
2.641866923661013167e-01
2.729924978730121077e-01
2.716060463714647932e-01
2.557571570988368403e-01
2.525174183704151365e-01
2.789667553305243408e-01
2.803951709317064056e-01
2.739512693809383892e-01
2.948329551713454455e-01
2.589969001277896421e-01
2.699384865668339462e-01
2.767845518821113182e-01
2.888694142753838179e-01
2.565113069723890526e-01
2.798880857534374877e-01
2.441677481599638100e-01
2.698230713709879880e-01
3.224022129160783456e-01
2.616866578988176206e-01
2.597169670931488983e-01
2.808822033711921295e-01
3.101422040557160198e-01
2.556176602736054404e-01
2.678295097852709805e-01
3.067106900387292501e-01
2.928828747690767065e-01
2.493055107657175251e-01
3.050153705453258479e-01
2.913557206809518352e-01
2.449598154478730139e-01
2.834170172766001250e-01
3.293977969046337217e-01
2.673747311391336257e-01
2.918587892272082596e-01
2.649442896313047857e-01
2.424034228332447027e-01
2.639288027342666654e-01
2.450176613113701773e-01
2.693204522125861589e-01
3.106297633314642481e-01
2.573114325189109208e-01
2.619678205557835482e-01
3.323592159427231074e-01
2.643897325394893860e-01
2.917694547532725946e-01
2.438244699747354471e-01
2.462022926032964576e-01
2.432472747441568883e-01
2.527473011825118743e-01
2.332033230770743093e-01
2.541171363813844453e-01
2.467265247509343173e-01
2.321294145937848885e-01
2.648084340213153753e-01
2.660358796577408924e-01
2.405871852378614062e-01
2.395162311447509851e-01
2.477466038527118275e-01
2.549782722481897523e-01
2.317781070912453278e-01
2.518909673818901518e-01
2.214842122280505365e-01
2.318845692973419415e-01
2.439152013532943364e-01
2.537366188016771940e-01
2.549223168980910836e-01
2.916277593465290696e-01
2.400541003683706875e-01
2.304000085875072545e-01
2.315133915310711721e-01
2.496334213445345895e-01
2.366918747008845136e-01
2.311947804645192450e-01
2.375558436747979285e-01
2.368614202246620004e-01
2.272902839554027943e-01
2.423389182914654216e-01
2.420495702764272061e-01
2.523197356907957989e-01
2.440194877099363391e-01
2.087980592947343006e-01
2.490044364483533779e-01
2.576641033569311845e-01
2.152541331775543465e-01
2.049309821288957667e-01
2.581435033080008989e-01
2.423762690296024647e-01
2.671257297019647980e-01
2.382857363456812316e-01
2.406396376511975854e-01
2.282167976917200691e-01
2.546799595285662021e-01
2.462557871773849716e-01
2.455880215467267647e-01
2.558172433486204933e-01
2.388669163353380476e-01
2.160956904111838717e-01
2.262298638863567968e-01
2.605589885639519876e-01
2.824510198150718132e-01
2.356857178515172901e-01
2.236162687718852571e-01
2.737227259411083580e-01
2.291777316632639672e-01
2.358318660273648615e-01
2.191284299616250153e-01
2.263660164200508862e-01
2.368979243438716631e-01
2.672074945702158089e-01
2.275039935728908891e-01
2.583280073130851950e-01
2.535010378065112868e-01
2.594629994670952233e-01
2.718165848374314297e-01
2.510974159965075891e-01
2.247678396329763073e-01
2.297408134407010194e-01
2.435696754487003679e-01
2.662604893375866144e-01
1.929259057478426576e-01
2.319865884054006233e-01
2.318837473109271463e-01
2.301565562584336200e-01
2.599911240923853395e-01
2.290358261914738625e-01
2.422383790441614282e-01
2.139174113643991793e-01
2.391163225655981994e-01
2.237937157383084741e-01
2.749236661862693998e-01
2.360903839200282628e-01
2.383322562896028340e-01
2.409518217156076392e-01
1.987343046793906554e-01
1.969173581730951361e-01
2.293384598720543122e-01
2.346480202232829881e-01
2.054113800138534507e-01
2.152005263812414304e-01
2.087864555400570643e-01
2.408731275970122931e-01
2.181224034276493806e-01
2.119354841431984882e-01
2.106901404924004240e-01
2.267297591229157916e-01
2.075617026484068706e-01
2.140703623995502958e-01
2.358904686973872233e-01
2.372611543431100978e-01
2.267767619237524568e-01
2.470009969145229023e-01
2.124536070555086420e-01
1.976765973917895824e-01
2.110629595900312960e-01
2.524399538506009733e-01
2.379714315323489260e-01
2.292884558945425533e-01
2.287101939302579046e-01
2.251173583045143756e-01
2.117208212937190526e-01
2.109921486539311219e-01
2.356952554652535503e-01
2.323896001606944040e-01
2.375452552868873024e-01
2.360955123884931617e-01
2.339174561439710531e-01
2.350480492605879768e-01
2.516485963937680204e-01
2.273719125440717137e-01
2.369717281221327965e-01
2.446678822543054133e-01
2.425234411550706570e-01
2.166842241485304743e-01
2.060831296939934221e-01
2.341296660020584786e-01
2.436574778821470610e-01
2.276863482007625006e-01
2.431262022426266267e-01
2.606903014633304427e-01
2.537869281918152531e-01
2.382038962596052523e-01
2.116753074869715812e-01
2.463645001759010578e-01
2.569923688143486151e-01
2.225240858733914806e-01
2.469611235594111331e-01
2.460829516315372056e-01
2.180067444108924613e-01
2.602176103955365360e-01
2.209207090357335757e-01
2.389803630714646410e-01
2.213872205643253321e-01
2.338290120927117299e-01
2.364137714823384140e-01
2.362828373768434131e-01
2.281486805403568074e-01
2.438157699867102568e-01
2.263422566317221662e-01
2.424330257415248380e-01
2.053591952681356192e-01
2.365942522473750698e-01
2.232732296440223807e-01
2.409210096695386105e-01
2.344857509305700027e-01
2.219526016596309048e-01
2.318667212072251516e-01
2.350659284683659089e-01
2.342053495518875428e-01
2.172070803739123701e-01
2.303644608920684955e-01
2.218349768351172424e-01
2.098406115905271929e-01
2.095280988757939888e-01
2.158309041042485166e-01
2.562839457472693705e-01
2.236844048432845844e-01
2.415065095612707879e-01
1.966773805965519040e-01
2.302534230396847403e-01
2.280294449797442280e-01
2.066585309277660376e-01
2.123464269069601784e-01
2.032138541711902557e-01
2.398342956862326292e-01
2.536011757967789326e-01
2.228027214297770009e-01
2.110188654941945186e-01
2.051929026799483302e-01
2.270841484964399581e-01
2.438397194019638614e-01
2.516838923426719665e-01
2.198293415955998031e-01
2.322625155535850694e-01
2.093648557454963199e-01
2.252744434282666075e-01
2.062255939289221740e-01
2.424004540184322709e-01
2.137945315912855027e-01
2.224688258654889950e-01
2.120644904301716427e-01
2.469829461762113598e-01
2.500041233144286723e-01
2.568881015135329182e-01
2.169097119114359318e-01
2.482487552840658140e-01
2.268614276790127393e-01
2.334660176868405823e-01
2.379826426063713918e-01
2.252580278343347397e-01
2.189739199342328191e-01
2.076928666658383049e-01
2.363595156194924773e-01
2.415749779150133669e-01
2.176763397150453805e-01
2.522829563948628673e-01
2.426122255858682020e-01
2.196198776845323941e-01
2.288295075976025383e-01
2.161181144199628146e-01
2.138787944679313158e-01
2.296189088860698113e-01
2.323850023117486896e-01
2.383220710205879167e-01
2.307921623028834635e-01
1.790018394989646155e-01
2.499139083329592337e-01
2.564314807779085048e-01
2.367773857063236176e-01
2.046840961303556805e-01
2.454850561513136076e-01
2.180642638360056340e-01
2.438717539270230383e-01
2.095797470338178481e-01
2.471547555653048345e-01
2.366294414811497826e-01
2.265099227798818837e-01
2.210575564402647852e-01
2.342441571975296954e-01
2.542748868077045477e-01
2.311420104428549283e-01
2.446217759861952779e-01
2.334270781207889722e-01
2.528625890705907819e-01
2.529240091454614259e-01
2.164881995432072215e-01
2.360434302573720944e-01
3.307604707450901849e-01
2.067013582159784590e-01
2.972288889895016162e-01
2.885629386553954512e-01
3.062380764588959470e-01
3.020449785788112962e-01
2.745968409167159896e-01
2.913282952379950830e-01
2.957761229767364997e-01
3.195089078081425615e-01
2.794139266162509738e-01
2.702280375777609267e-01
2.872373221948439359e-01
2.971888477158867725e-01
3.078120323390262092e-01
2.888813837285042485e-01
3.107525092523046872e-01
2.910772525816686107e-01
2.689672602427116699e-01
2.880287041038396834e-01
2.942401765898364774e-01
2.744753764544676788e-01
2.868476129761834414e-01
3.042482732614896213e-01
3.069151802834269582e-01
3.038122581832105595e-01
3.027237225439666224e-01
2.942348945959122886e-01
2.731292746078014533e-01
3.085490761962929596e-01
2.692017200008981481e-01
3.079012574340869168e-01
3.025542290386302735e-01
2.863996371173694877e-01
2.878563781266306187e-01
2.705433008517463822e-01
2.764151481392341791e-01
3.194153621042731261e-01
2.802535429722234905e-01
2.861586592868223811e-01
2.935412499320762536e-01
2.740332177865408281e-01
3.005948445890612164e-01
2.629596886338602113e-01
2.855497947130088421e-01
2.660360394683907170e-01
2.871337576038132111e-01
2.886348923680008283e-01
2.947445933775954541e-01
2.892738398004857103e-01
2.840606936591326681e-01
3.037098403734734275e-01
2.664885404266176816e-01
2.790681335933749563e-01
2.851004578290557423e-01
2.829782632299664424e-01
2.948000786827262298e-01
2.880025166335480336e-01
2.737827677688142725e-01
2.854844354493508707e-01
2.821022974570794872e-01
2.419319269998351507e-01
2.725196176078441002e-01
3.228535216542992581e-01
2.743287865105552004e-01
2.707654474450207349e-01
2.523878348335573119e-01
2.565195107011705167e-01
2.341418162069671405e-01
2.690590650609588907e-01
2.735052871207042657e-01
2.608159704946410584e-01
2.812234870332557812e-01
2.977339765120827209e-01
2.772526660835021861e-01
2.839793352790339065e-01
2.548813955822906707e-01
2.592456064637405633e-01
2.739954813256563759e-01
2.737350372607067484e-01
2.968395191177830017e-01
2.516117905371528241e-01
2.657572250685097948e-01
2.807640811620373822e-01
2.390029792093392447e-01
2.470416891038968443e-01
2.423889305275268580e-01
2.576574724950418949e-01
3.136251413312141079e-01
2.440210321014885664e-01
2.727356392405442809e-01
2.895384841001777398e-01
2.503042148528804023e-01
2.754915244110279215e-01
2.493989852338348578e-01
2.548885049715992057e-01
2.167655689215897963e-01
2.520920018437106669e-01
2.399025462887080795e-01
2.311909809928120452e-01
2.157081404807293379e-01
2.491005285686995196e-01
2.158753403572414575e-01
2.118809423701090988e-01
2.161047049474937032e-01
2.739816640749080379e-01
3.042170544857891179e-01
2.150584140618496121e-01
2.616443758297088418e-01
2.575267271792135992e-01
2.506100180984667247e-01
2.844534721742104089e-01
2.661775626683447471e-01
2.215927594901757613e-01
2.684634503171222653e-01
2.107598198722385463e-01
2.069183655280389389e-01
2.548332567225065626e-01
1.935549914481279332e-01
2.111676823263019531e-01
2.343671055220923893e-01
2.309567947899584528e-01
2.478721756470893545e-01
2.335896170542265671e-01
2.300130709643278260e-01
2.373811856681886656e-01
2.416325593287347862e-01
2.252057032026184846e-01
2.437300932688024335e-01
2.214476473230503339e-01
2.489942094567003106e-01
3.057468490694937868e-01
2.391728380484720862e-01
2.178864711159874124e-01
1.992863423569054548e-01
2.336608614744055401e-01
2.442532784045032546e-01
2.217192556232364664e-01
2.574649051048486514e-01
2.349932709546390386e-01
2.460241062490401143e-01
2.609809362123489129e-01
2.331809722004911656e-01
2.311623120972335077e-01
2.348497580670638740e-01
2.637739470280837661e-01
2.580972922522477009e-01
2.353784539707262646e-01
2.539917127895670035e-01
2.544579355651224728e-01
2.902074524754716944e-01
2.104673801608753225e-01
2.188296078405517486e-01
2.576744065553834284e-01
2.276869737345356415e-01
2.585773654303563651e-01
2.721454791663466266e-01
2.819650576993644187e-01
2.547787376148438754e-01
2.498855954955928049e-01
2.688070200245735175e-01
2.511311484363404900e-01
2.494736409608288297e-01
2.838387230330986499e-01
2.540863821724553828e-01
2.640101345617438255e-01
2.569052398827652017e-01
2.507879727466744146e-01
2.363768058643191394e-01
2.384004961193960104e-01
2.674466190911403696e-01
2.653904319944276335e-01
2.290648337183674721e-01
2.366869788688063525e-01
2.596959558257037615e-01
2.245437856758806805e-01
2.453268778545879270e-01
2.735597223241732490e-01
2.407993045196432647e-01
2.461178557227834129e-01
2.733559539454825660e-01
2.812400857226143858e-01
2.955816095669712706e-01
2.832756337583017259e-01
2.557217252682559838e-01
2.366716717384733937e-01
2.103000313908454377e-01
2.553267044764390703e-01
2.731002267059625677e-01
2.436385285562272240e-01
1.938910024620148220e-01
2.330021741410099878e-01
2.490363981397793469e-01
2.825595229985419787e-01
2.345724262459510101e-01
2.724542216933173999e-01
2.387077717416284384e-01
2.662617761738266808e-01
2.375266681539842384e-01
2.239600272083831778e-01
2.470832992888858382e-01
2.617161930383168356e-01
1.944507558427719662e-01
2.381268852543432790e-01
3.148583363899876142e-01
2.735500003429539029e-01
2.878006413691807097e-01
3.117893387398145699e-01
2.291927665414949522e-01
2.669572444364914920e-01
2.458774869749917324e-01
2.434127780399262253e-01
1.901214131681195629e-01
2.560274719529298526e-01
3.052528528234704774e-01
2.991753210601259538e-01
2.734777005311809783e-01
2.736322391334273796e-01
2.437503927690806982e-01
2.115673268463425238e-01
2.742595223463067389e-01
3.154474424104796726e-01
2.322311256493632681e-01
2.356762888594726157e-01
2.469587131729396590e-01
2.839915387283915016e-01
2.370153296141389310e-01
3.179619526437666988e-01
2.279253832001764957e-01
2.627636585147650194e-01
2.826402847033182564e-01
3.158868080011792423e-01
3.136086472748456644e-01
2.364032519487498096e-01
3.299973251892883708e-01
3.300363112840328794e-01
3.559320540358181240e-01
2.314500427390933646e-01
3.136426257228264181e-01
2.344121059341317537e-01
2.193721389033133906e-01
2.381781177994827248e-01
2.660142763513673181e-01
2.196412354871305206e-01
2.637034300820116917e-01
2.287328581085402157e-01
2.470041668167822224e-01
2.475173081065595027e-01
2.259125315094395736e-01
3.213479522922368936e-01
2.348951744666981090e-01
2.502289722769246438e-01
3.522728078221182835e-01
3.360913716781103178e-01
3.705201082154951919e-01
2.517410675373664697e-01
2.416441467696312517e-01
2.619011092503004123e-01
2.596604558102696969e-01
2.562149421495945600e-01
2.500031875616361976e-01
2.301464881312898780e-01
2.225299116666419053e-01
2.369572169578530174e-01
2.489997686592176351e-01
2.605556080993973733e-01
2.698851353478350368e-01
2.474729787102325218e-01
3.230655552618713067e-01
3.354174406995233393e-01
3.092436125310604744e-01
2.926956951037161248e-01
2.150542794680967429e-01
2.353183660639076580e-01
2.752058078721992818e-01
2.212407691591646852e-01
2.374851099205500526e-01
2.487688706707661401e-01
2.233613800617380574e-01
2.621667274621849453e-01
2.598812691530164032e-01
2.942331867030181791e-01
2.477957585905923021e-01
3.607818221621374444e-01
3.124801413290591579e-01
2.335239438107738208e-01
2.227197036649794237e-01
2.410431954553287071e-01
2.208817619864006931e-01
2.600281001908527623e-01
2.058661488118711802e-01
2.728589532885327684e-01
2.289816806011348016e-01
2.339929622205906834e-01
3.193924494611886100e-01
3.417161686178665225e-01
3.509651266636651945e-01
3.131312635864620386e-01
3.883553581354119433e-01
3.208093506527071037e-01
2.666669341915424152e-01
3.515730883937781548e-01
1.984452732763840321e-01
3.505419286079052288e-01
1.786065888864874218e-01
3.381043691915625593e-01
2.277015763307538854e-01
3.296593100920070518e-01
3.441702943782479762e-01
3.433932868060277088e-01
3.153879618465187940e-01
3.611495402737670002e-01
3.341677952817903585e-01
3.274242028980346997e-01
3.858529604933582657e-01
3.150485560398210150e-01
3.357713040323944687e-01
3.287681047858100336e-01
3.556400462928043238e-01
3.702410300130571930e-01
2.179256076508867546e-01
2.440141933913970440e-01
3.444670845748776244e-01
3.459285623265216381e-01
1.830912318833682606e-01
2.166540782660753839e-01
3.599150196552894365e-01
3.456258303956007971e-01
3.510605781459228969e-01
3.404400198934904309e-01
2.243438318443249091e-01
2.154097860635224015e-01
3.285107916530526917e-01
3.240477374055618087e-01
2.220691116864582371e-01
3.049176355911568104e-01
3.471815622958037140e-01
2.131022753504905609e-01
3.357202837154421027e-01
1.912304336302630692e-01
3.695763073659962816e-01
3.690826332295552570e-01
2.515804155867424896e-01
3.549692507415724840e-01
3.682037132635678223e-01
3.475448284940211852e-01
3.253203236484349392e-01
3.268366024795767988e-01
3.558105647706985564e-01
3.511629845211824419e-01
3.419814648585536299e-01
3.335263460617380327e-01
2.117351370689329604e-01
3.417408385083059996e-01
3.270448206509941058e-01
3.233806261111619729e-01
3.457575600291030726e-01
2.132661350310765536e-01
3.382407236267337414e-01
3.711854579188293979e-01
3.661217138262009563e-01
1.951282191191572313e-01
2.197148732506007118e-01
2.323313162790903719e-01
1.783494384539754396e-01
3.433079891996179134e-01
3.048386646908648467e-01
1.757204518305313656e-01
2.105245044063646098e-01
2.477793208810520342e-01
3.434624961450694625e-01
1.863689492233440437e-01
3.595644202162335823e-01
2.320572205381390141e-01
3.744201031588342832e-01
3.502282519686543694e-01
1.923249028627676827e-01
2.232521695399578843e-01
3.674301264891766672e-01
3.339045093218295235e-01
3.245096068810770507e-01
2.357789401553358477e-01
3.107469679509010652e-01
3.374149768202510669e-01
3.732989626172631414e-01
3.529505753266426460e-01
2.003593806369726726e-01
2.405044284900401397e-01
2.137638409877681833e-01
3.057562297786593497e-01
3.201167263526850659e-01
3.719183046477345655e-01
3.443137834296671751e-01
2.030371034305503974e-01
2.248449227599240152e-01
2.528161075325371931e-01
2.111323287564692286e-01
3.632279762978836146e-01
2.042906829757240306e-01
2.147684748785829989e-01
3.334082438036075069e-01
2.157942902395161566e-01
3.668488825345236348e-01
2.141300350250059381e-01
2.028268103620426144e-01
2.601834617252467008e-01
1.909432742214610679e-01
2.258568243864855773e-01
3.260942111440018332e-01
3.587284575137530962e-01
2.060293826808115014e-01
2.774303643244956930e-01
3.673947821202417363e-01
1.714592513223539005e-01
2.132071028128688928e-01
2.497348358844527216e-01
2.170898711761597155e-01
2.164405076810386741e-01
3.352834854639361040e-01
2.956527893178929611e-01
1.847349208864107750e-01
2.046705503664017212e-01
3.045146738011099696e-01
2.218534917732512823e-01
1.916709328017592584e-01
3.353351771395968184e-01
1.971614215176107354e-01
2.260622861463791600e-01
2.743450879300310952e-01
2.018583110899757893e-01
3.291365643522817797e-01
2.050849416911839918e-01
2.294168887223614894e-01
2.153115641870344266e-01
3.152190685114226176e-01
3.913245188524425155e-01
3.597847109517738895e-01
2.979888621466156295e-01
3.375027344301710919e-01
1.852765605608839572e-01
3.582017490260472892e-01
3.414797831905514447e-01
3.189023411550083176e-01
3.250463152836752245e-01
1.931274231709223521e-01
3.203254880379444169e-01
1.986664952085236968e-01
3.523620666008142610e-01
3.434252981612248012e-01
3.535905357182846376e-01
3.264838591331885587e-01
3.149952204170101688e-01
3.476698918853191600e-01
3.427404976871190057e-01
3.447669132047812557e-01
1.961742725584430802e-01
3.506140307313425075e-01
3.526296140957347336e-01
3.283786934069103380e-01
3.217397366505779788e-01
3.250864114425545681e-01
3.353109832615212560e-01
3.210967192490968847e-01
3.331865000260872400e-01
3.272986612337508427e-01
1.884930274122472160e-01
3.646523875567551642e-01
1.954512432291670709e-01
3.459625571975777913e-01
3.449014017531727982e-01
3.488870749526306048e-01
3.700138097068332299e-01
1.750809595958193465e-01
3.466152743732476282e-01
3.366197019654625922e-01
3.655151997900769056e-01
1.808221993998793409e-01
3.625510969010971585e-01
3.556356540359399410e-01
3.481844458312212676e-01
3.191422011307464279e-01
3.651722387851170648e-01
3.697062524676859030e-01
3.679544340546003767e-01
3.716856234715983920e-01
3.046482296005199042e-01
1.827505149635020310e-01
2.313008274138005360e-01
3.549169527827141790e-01
3.647057184846468347e-01
3.326531888385886315e-01
3.332057970698072413e-01
1.840347058328936636e-01
2.584335604770060524e-01
3.426209307572380958e-01
3.253328807691240332e-01
3.149284017387295465e-01
2.004759914195283210e-01
3.821403708363687035e-01
2.645719480138600810e-01
3.644773018896313443e-01
3.310136774511417412e-01
3.451757013741046376e-01
1.770303370783866959e-01
2.813560713515445011e-01
3.284798676854398525e-01
1.828125265666022403e-01
2.446775734843786299e-01
3.508067893078937183e-01
3.929588829651165516e-01
3.731273258192147613e-01
3.641713424847155545e-01
3.427154261738234453e-01
3.679094783512924516e-01
3.473289267499596322e-01
3.464647370300326101e-01
1.803494860013373502e-01
2.444893166803835394e-01
3.654293322211907280e-01
4.200155629960550252e-01
3.692006953342734654e-01
3.742972507649666714e-01
3.713545304325135410e-01
3.655656223397055204e-01
1.801949608976850525e-01
2.771803908126233007e-01
3.426852067494444154e-01
3.823329399909669579e-01
3.965426292998820990e-01
1.697782228668715254e-01
3.573584511632965643e-01
2.688530280619865764e-01
3.539590802258738567e-01
3.734037071273284547e-01
3.524492276133657231e-01
3.491133380464013780e-01
3.711632411063060522e-01
3.692661211290119150e-01
1.796679698985023943e-01
2.389325957261475009e-01
3.188392466659891178e-01
3.581780365627121321e-01
1.796951913230251385e-01
2.580755734571721915e-01
3.330752646990700616e-01
3.550973067619156431e-01
1.742621637313246097e-01
2.622218392464020220e-01
3.456738623461683702e-01
3.439799998411715576e-01
1.588034987499665207e-01
2.725142865206873766e-01
3.170834590231439987e-01
3.469348319079264553e-01
1.674694545013071523e-01
2.698777386457259508e-01
3.661705802887248451e-01
3.591858119640690128e-01
1.627322827924206072e-01
2.166002609340389740e-01
3.240498171682403838e-01
1.733725784285419791e-01
2.541342523460912162e-01
3.307181588580572762e-01
3.721860904361788958e-01
1.609473475610334325e-01
3.215673620922341880e-01
3.473890227125472907e-01
2.411425092957545091e-01
3.547146380566589818e-01
3.330770669872325507e-01
3.352102015895768172e-01
3.471742052871535922e-01
3.235479227338653452e-01
3.263671397466249013e-01
3.131258976343902489e-01
3.559648335213099202e-01
3.374880116332921176e-01
3.293344463872172057e-01
3.393155038187357087e-01
3.186429529207688294e-01
3.450469888954713626e-01
1.707602096601900932e-01
2.232084467520427384e-01
3.446930276318825870e-01
3.729151581158796636e-01
3.100577318794732751e-01
3.454809028641438462e-01
3.321452727282294126e-01
1.761456712933138768e-01
2.501876061917677196e-01
3.559536416705900708e-01
3.866854711098792197e-01
3.258897968179090276e-01
3.683679038065179046e-01
3.546324876831479234e-01
1.707541281281924062e-01
2.527527116582161670e-01
3.344538275145516604e-01
1.721471670049233016e-01
2.574522622808895767e-01
3.909782224527795225e-01
3.567899599028602764e-01
3.569531651016190077e-01
1.786187466812161340e-01
2.002531220134040890e-01
4.036487564629847591e-01
3.609832565937290960e-01
3.190195374259757188e-01
1.939032053154650936e-01
3.316791803203403277e-01
2.191952313281317066e-01
3.550272370848975290e-01
3.503826815514982651e-01
3.462883045380081293e-01
3.549681295024641470e-01
3.746796818046009281e-01
3.098829969981528598e-01
3.825770264948966659e-01
3.523031131248397507e-01
3.271502542874328290e-01
2.439751502765176161e-01
3.519598616050246820e-01
4.086500858049497698e-01
3.559798944133395482e-01
3.700918886854872025e-01
3.652523285513915585e-01
3.054035945799437601e-01
3.383671568674641028e-01
3.235216505440969281e-01
3.460276792609901508e-01
2.299865170619345145e-01
3.738360263163401642e-01
3.092817694814739005e-01
3.203229169975717605e-01
3.422739576314911547e-01
3.600386203408876273e-01
2.504572887270626325e-01
3.309465314819015069e-01
3.497512018077245655e-01
3.349455456272858456e-01
2.293776310028640408e-01
3.653150899590330014e-01
3.474186785627396690e-01
3.786946981526156386e-01
3.462201150454398135e-01
3.574102832402629160e-01
2.506239046459073916e-01
3.623610019651492542e-01
3.793141899845604570e-01
3.817592070451965025e-01
3.595106530312812132e-01
3.324851392689315288e-01
3.554264787841324713e-01
3.718603942511191085e-01
2.437207236974541780e-01
3.572841339261010329e-01
3.595424427791718558e-01
3.672709893831620498e-01
3.648425805955967105e-01
2.251852972441105993e-01
3.690150855595089041e-01
3.797118605368928757e-01
2.097094893251250092e-01
4.725549745566625104e-01
3.712492953568091170e-01
2.500760273875656248e-01
3.486015338160542432e-01
2.308026515102686582e-01
3.447579031435918373e-01
4.556172319450083052e-01
2.038867695559292426e-01
3.537576907046328101e-01
2.124044448304513444e-01
3.725651858843701536e-01
2.342296937654139155e-01
4.091230191780595438e-01
3.546775032496305435e-01
3.884024839768585036e-01
4.571907424673328224e-01
4.647029922067500984e-01
2.101258769519505076e-01
4.367946906520286943e-01
4.069719757887590439e-01
2.393985035205041245e-01
4.682511300441084545e-01
4.149171003686583648e-01
2.139775463675666345e-01
4.028864963644708808e-01
2.093924603062960743e-01
2.396991746136709622e-01
2.324881411266511155e-01
2.461717685721592774e-01
2.188614973413045561e-01
2.157044081578781969e-01
1.941545339683202753e-01
2.020242076110529972e-01
1.832857307992821760e-01
2.096328053639048561e-01
2.005261830527178823e-01
1.968474747628334021e-01
2.256038178680182527e-01
2.155592301386582144e-01
2.198748032502807759e-01
2.208222299993858051e-01
2.300487555091526859e-01
2.166883085728430747e-01
2.071230408241733489e-01
2.328463709088307576e-01
2.251294001393039368e-01
2.195594846669253475e-01
1.914728172104501192e-01
1.895486460373062287e-01
1.943815836447521650e-01
1.856562159522155975e-01
1.756534070421454652e-01
2.174790591856340105e-01
3.817869352531086391e-01
4.039397695796075882e-01
1.906264632378109891e-01
2.209864271578078632e-01
3.696153523434132504e-01
2.029230300829392153e-01
1.838911685818657160e-01
3.727406124769896967e-01
2.174792671086765439e-01
4.025690358560483628e-01
3.572257459034328120e-01
1.951785968665660231e-01
1.965227079784981901e-01
1.902461985345080819e-01
4.038690552156952718e-01
3.890525777108508887e-01
1.735275891167317730e-01
3.833286289866213448e-01
4.302678273592865366e-01
1.563968290316372356e-01
3.866368423273898736e-01
4.064668310943755358e-01
4.040836920762255757e-01
1.931653801650768942e-01
3.600199641391099159e-01
4.231798059021957825e-01
3.588773856430236275e-01
3.890372210762977345e-01
3.619574417376758002e-01
2.029495786923239675e-01
4.086350118479251115e-01
4.073380404761891560e-01
3.734899123148459621e-01
1.798242751166126974e-01
3.617755403402547199e-01
3.600247595206152451e-01
4.053184227205212653e-01
1.836845682570845129e-01
1.771871858839192126e-01
3.954532569626273975e-01
3.852535988862608174e-01
3.896559545443686323e-01
3.938164784548863762e-01
3.699662611638946941e-01
3.788033153420402033e-01
3.463656197433114259e-01
3.499642928717669466e-01
3.513241524108304814e-01
3.497813986176633305e-01
3.027150307570525833e-01
3.844166167022597391e-01
3.535999824906934652e-01
3.277247886304472946e-01
3.482363221466206471e-01
3.318021128135811848e-01
3.748629628995954199e-01
3.352771612371825971e-01
3.522866943333539114e-01
3.797918586893588300e-01
3.436017654045492864e-01
3.699872474757132101e-01
3.339790695439117107e-01
3.662816698432543316e-01
3.276314884724461085e-01
3.527693840731967456e-01
3.479968597483822368e-01
3.391147342625511762e-01
3.709768123678826024e-01
3.467665076739755436e-01
3.545420198567406089e-01
3.420087521827361865e-01
3.865313752649421342e-01
3.699292414141881480e-01
3.290284266457155216e-01
3.577994816355987151e-01
3.496036124200966877e-01
3.759639274434072309e-01
3.456569541565510661e-01
3.731593126018319939e-01
3.731945245990114235e-01
3.649418685064422241e-01
3.276120137455988957e-01
3.600911544384399199e-01
3.603227749331001095e-01
3.377624737022726364e-01
3.899693553318990813e-01
3.220173372043248494e-01
3.573440151403983189e-01
3.636611479105179012e-01
3.517865346207181831e-01
3.693808851662649939e-01
3.764927432384197470e-01
3.523453773684683821e-01
3.636607620772538407e-01
3.629617698411988780e-01
3.737484068227375222e-01
3.576488031499865383e-01
3.697602449372406341e-01
3.411027119632704663e-01
3.263337413916048702e-01
3.392508014394932103e-01
3.576260534003764535e-01
3.746471339260264988e-01
3.586410285775040174e-01
3.929362224549538540e-01
3.385152206602903835e-01
3.258316252727090911e-01
3.296564528843021202e-01
3.631634731724807108e-01
3.206160467622130028e-01
3.100741115374003321e-01
3.510287101320480607e-01
3.932030646423931852e-01
3.334855931068004264e-01
3.199355196972741289e-01
3.672429418283623126e-01
3.877376142539334936e-01
3.964837469005879078e-01
3.768499148723822856e-01
3.212903278508490446e-01
3.185028266927804608e-01
3.334257423471775339e-01
3.739786940841292595e-01
3.372709437474108451e-01
3.902686391759773721e-01
3.694677776443261452e-01
3.306117332600131409e-01
3.354773031856312371e-01
3.412496352563508251e-01
3.564269453447750369e-01
3.386395557456471916e-01
3.670878936591329689e-01
3.404846792812141754e-01
3.435705126622641270e-01
3.486518639435587374e-01
3.348942592426066289e-01
3.604899139851167611e-01
3.554207960523709242e-01
3.539537705039313975e-01
3.155936276978809629e-01
3.508104103487887926e-01
3.980675656749861901e-01
3.747190960359825795e-01
3.436102491470205966e-01
3.738060752165439093e-01
3.338257192405096330e-01
3.259539149840867123e-01
3.436848524741198951e-01
3.351098086206755200e-01
3.777731135467540802e-01
3.680507980346489627e-01
3.378018659589113182e-01
3.689287265129087556e-01
3.416190014763765825e-01
3.721092969037875231e-01
3.713480008789400433e-01
3.654281747930113733e-01
3.764951618871811290e-01
3.467059788452377944e-01
4.048614236545686196e-01
3.529450244754185340e-01
3.208443767634796551e-01
3.319215238043678462e-01
3.550098454435613449e-01
3.213777452556602077e-01
3.763959504152946112e-01
3.395319939826497713e-01
3.091873174075890907e-01
3.162485706431397148e-01
3.732295445399796963e-01
3.610930975329417203e-01
4.003039334103651314e-01
3.436456189130581707e-01
3.365491005107989486e-01
3.954863680325840236e-01
3.652290797401624434e-01
3.496157648692665987e-01
3.413670456045964086e-01
3.254398836906691184e-01
3.265116754478749050e-01
3.064296913851953241e-01
3.077781012652156534e-01
3.714281929401578863e-01
3.908986471592852951e-01
3.656579193236625391e-01
3.570822876203616492e-01
3.063856297318185429e-01
3.179042204149180595e-01
3.346527678094708969e-01
3.760561089732399331e-01
3.301352889238212129e-01
2.917447724204102477e-01
3.424131304496019768e-01
3.019898049035926735e-01
3.138438466363307477e-01
2.728068065410029774e-01
3.127373178232199513e-01
3.403973714874469758e-01
3.772549003755698016e-01
3.624204598147406364e-01
3.680651278043139407e-01
3.400224119531927713e-01
2.951000179366110032e-01
3.253783601032392281e-01
3.645650347093900567e-01
3.702204038968481825e-01
3.014427610584386463e-01
3.012784325831408538e-01
3.721705627070850397e-01
2.773839595824191262e-01
3.124215602070368192e-01
2.739193124582504080e-01
2.890192233777913455e-01
2.891255123097978275e-01
2.793735953380702686e-01
2.825793751424273692e-01
2.816644194696165671e-01
2.748069443806315237e-01
2.558092241432631808e-01
2.618734749565048148e-01
2.803478893317233878e-01
2.945571064979830567e-01
2.818037530693941473e-01
2.714695959478201082e-01
2.801072767223419802e-01
2.897548988701805217e-01
2.755580845688255787e-01
2.635132273159792038e-01
2.542049412350265158e-01
3.092397745720626978e-01
2.555202019364151700e-01
3.174167952818914840e-01
2.743352906927545298e-01
2.438770993347109950e-01
2.367882484562774947e-01
2.636106376821588659e-01
2.646086880725337376e-01
2.482342492156786318e-01
2.704878790525864773e-01
2.853067278977080012e-01
2.759958995735692922e-01
3.018686526446180407e-01
2.969716529603427246e-01
2.783509404160656175e-01
2.907006409914006939e-01
2.979065520806646328e-01
3.189738984965726498e-01
3.126871483833930099e-01
3.277747311522279383e-01
2.960592005194953580e-01
2.940614227458259178e-01
2.928569214984587665e-01
2.888075820768520874e-01
3.129667711889594917e-01
2.883966897908215032e-01
2.921969090178688777e-01
3.074341373080125006e-01
2.969657433377133615e-01
2.758355332283424777e-01
2.995966410003698122e-01
3.030005974028881499e-01
2.965497107789115128e-01
3.102196067387080203e-01
2.943908790263552455e-01
2.854035827589800900e-01
2.949694489471064163e-01
2.780357615080803479e-01
2.764370672149492059e-01
2.903048013670713745e-01
2.757047344627620022e-01
2.605635091254771551e-01
2.754159019711602263e-01
2.606913761567161147e-01
3.031366071323400302e-01
2.795661671265076142e-01
2.718384557122677792e-01
3.011372316556457096e-01
2.618026298263672058e-01
2.830282143843076414e-01
2.707322318286703999e-01
2.707769749252992852e-01
2.577000217262560011e-01
2.719601592014372904e-01
2.524323548383692328e-01
2.508460603087862006e-01
2.409826765705232188e-01
2.551344221632627640e-01
2.680237764045464988e-01
2.440370468922911928e-01
2.451605657911431480e-01
2.570963673575358266e-01
2.673586204812343770e-01
2.678228919314281642e-01
2.530845499024423351e-01
2.800019690495640368e-01
2.519452208626071776e-01
2.512235631035127370e-01
2.521850738740766817e-01
2.483610546897321025e-01
2.658393201668811101e-01
2.594094412176610187e-01
3.134304894820931775e-01
2.969872748034785293e-01
2.409754377064347863e-01
2.998977458658149131e-01
3.075554652673418432e-01
3.305119517715707778e-01
2.726888666087549651e-01
2.968527942468411895e-01
2.687988571911270608e-01
2.408316421673498686e-01
2.897962561696376671e-01
2.836290933572306883e-01
2.939070507349068051e-01
2.071086237421504439e-01
2.798327965689300090e-01
2.868427812033434998e-01
2.852370829676226238e-01
2.451717433354711206e-01
2.450718456198156536e-01
2.541719425663915288e-01
2.545127907083736263e-01
2.303160451375816375e-01
2.411422661462449823e-01
2.537002514456769275e-01
2.781998023254312891e-01
2.664609015187776042e-01
2.431512397203772491e-01
2.552912055539166003e-01
2.352183156634313210e-01
2.230404165833980434e-01
2.424591941732075207e-01
1.996542878471504190e-01
2.571803212089845414e-01
2.327350197629186046e-01
2.498331424147068880e-01
2.732788249050401852e-01
2.407688394518424646e-01
2.560144952421529729e-01
2.681605993905518681e-01
2.743872366526503015e-01
2.408796195910657412e-01
2.441110787590714537e-01
2.622782030703722511e-01
2.298898162142286317e-01
2.301576447770287692e-01
2.673723189977239012e-01
2.604658064344037571e-01
2.337997969145176602e-01
2.178624394411133314e-01
2.419890311049811005e-01
2.700715511814413827e-01
2.276557548374499029e-01
2.124453037220825347e-01
2.052378228691729978e-01
2.547343470284679778e-01
2.324904806149432901e-01
2.524971533047754568e-01
2.340207149437867618e-01
2.426239985371555496e-01
1.817101641490755370e-01
2.778023466573952827e-01
2.123980927500801752e-01
1.961911701972402500e-01
2.469951333542775851e-01
2.647554612640717342e-01
2.367438094190165432e-01
2.239397300019744519e-01
2.430225172412456003e-01
2.404756478087911875e-01
1.877697373254455238e-01
2.408502984060144070e-01
2.116957423735606469e-01
2.255576422599987751e-01
2.088762385870660820e-01
2.524280104563443872e-01
2.493636784485521729e-01
1.993279309741235461e-01
2.125426929077858240e-01
2.193959535913548864e-01
2.494150142674203263e-01
2.609411982679151754e-01
1.717951770925084665e-01
2.426651136877893966e-01
2.803204552068157551e-01
1.995738014515699432e-01
2.476744888592957439e-01
2.369862272633352918e-01
2.478911762317869971e-01
2.278156120438921128e-01
1.722572638079431784e-01
2.846862320291165260e-01
2.379147083033190391e-01
2.024807375777101237e-01
2.401644883720603085e-01
2.125174763600022054e-01
2.587930682700504970e-01
2.310723568671309569e-01
3.529017226794234352e-01
2.303112881673758661e-01
1.983959532409848292e-01
2.637962553345918337e-01
2.192238394668941937e-01
2.366105642925758479e-01
2.232703101807314017e-01
2.968968332281432532e-01
2.865268251033790681e-01
2.909315347416190356e-01
2.675377488845478435e-01
3.365706701704060944e-01
2.854584631218004542e-01
2.869215067360105231e-01
2.652739143859735860e-01
2.461420783413749425e-01
2.850859832685170847e-01
2.534130527432175706e-01
2.825839913247660262e-01
3.152621519120984428e-01
3.249501338876168433e-01
2.657442654920706970e-01
3.156685792655858913e-01
3.278875398431274624e-01
2.939577734805231546e-01
2.893394222000908456e-01
3.638171620745916934e-01
2.725403543448087773e-01
2.931688989939611467e-01
2.740518054849421792e-01
3.133203860168387034e-01
3.115137038016206894e-01
2.762544630213439323e-01
2.601115916034918429e-01
2.547392251772982452e-01
2.773110523089077351e-01
2.787602909651513694e-01
2.755298073308207196e-01
2.726783216223372941e-01
3.023590514858688905e-01
2.982578217555659772e-01
3.195874146885025469e-01
2.632781722465672991e-01
2.889485028082527940e-01
2.869675385749266838e-01
3.049247716799284302e-01
2.644403874463346904e-01
2.494394863592627742e-01
2.850145748704847604e-01
2.649687396745525891e-01
2.596032685875230284e-01
2.693478674887303526e-01
2.828676110317325243e-01
2.574361838543666736e-01
2.617167215374203160e-01
2.403084633803260206e-01
2.486147221912738403e-01
2.790327203602785411e-01
2.591566824445395989e-01
2.523825316529688667e-01
2.594146237410476230e-01
2.784116932414216206e-01
2.499265376799172655e-01
2.840566552322459914e-01
3.403261274587962570e-01
2.882220394741785152e-01
2.205917485639437292e-01
2.675669478567241355e-01
2.750148153636235993e-01
2.485502595161096784e-01
2.290257091500278730e-01
2.593394484420244450e-01
2.731584827238925373e-01
2.366315283718822826e-01
2.678759013326885152e-01
2.180822490607776110e-01
2.641440757472933165e-01
2.334420721134614074e-01
2.209152515436157982e-01
2.478018155379078102e-01
2.492294544182398208e-01
2.870458825259807889e-01
2.507287413721863145e-01
2.582865386807455810e-01
2.432269349902322908e-01
2.231047135570866369e-01
2.435842879749614831e-01
2.296526781559906083e-01
2.041549157410161852e-01
2.437140677687379964e-01
2.463301530073934986e-01
2.613827756065024155e-01
2.645989854417411524e-01
2.757329768466849629e-01
2.405744020235354719e-01
2.479029146646093973e-01
2.302417469097377822e-01
2.397187287783555665e-01
2.669692150026740096e-01
2.446959989040773942e-01
2.485080145321369449e-01
2.448184574084286691e-01
2.200741564087652924e-01
2.459550728043641554e-01
2.444544462762355541e-01
2.176754497715880365e-01
2.493514698540406638e-01
2.788652231400334247e-01
2.706686715186407133e-01
2.636305586497917353e-01
2.694426994872470282e-01
2.265015710670562621e-01
2.385733000903877687e-01
2.881781665986901109e-01
2.656709875590114733e-01
2.673500907621151890e-01
2.596880185893154502e-01
2.881342339349956538e-01
2.776238332346259163e-01
2.613454473971980607e-01
2.434241985199106784e-01
2.513040619346763038e-01
2.179770533323050485e-01
2.767007982293751556e-01
2.210095958219467360e-01
2.547515047065244675e-01
2.487158175456336551e-01
2.319125718437211325e-01
2.224170669003294187e-01
2.704069425262931037e-01
2.798714065962701336e-01
2.265213591756277955e-01
2.678072541907599025e-01
2.750640176294636419e-01
2.788621013003383386e-01
2.488759261689491575e-01
2.847976323160352763e-01
2.690705522729763266e-01
2.573905666092903832e-01
2.700122419114174832e-01
1.971379285776851953e-01
2.688112173835954799e-01
2.493283458003135999e-01
2.405435516451668587e-01
2.785928626875990299e-01
2.226233788705037353e-01
2.674885049458576303e-01
2.933649090246073787e-01
2.391607020540788830e-01
2.489186948724432524e-01
2.330913877729365313e-01
2.693702367854753921e-01
2.389025085499737189e-01
2.397515997777905361e-01
2.628475151091617668e-01
2.272351672819948876e-01
2.185935788080772824e-01
2.371920182277554856e-01
2.557742700266583680e-01
2.750990715994052760e-01
2.337156992794834631e-01
2.156394203600358606e-01
2.540399820203335102e-01
3.309884560102382411e-01
2.968914612657778118e-01
2.321120253417619517e-01
3.002240617335636963e-01
2.663297006310664239e-01
2.743257624088129010e-01
2.568470936324386833e-01
2.235268587614259173e-01
2.725165048277532476e-01
2.293884338927333899e-01
2.542560705647343156e-01
2.444698404336685671e-01
2.531795425645623210e-01
2.740171883567800171e-01
2.629928836388567559e-01
2.502700193260797290e-01
2.488514864010528682e-01
2.699286093924171404e-01
2.448550204384911388e-01
2.504419954389849323e-01
2.431138098013877202e-01
2.642051209809853640e-01
2.643384450017776111e-01
3.088712011471375640e-01
2.196467469346051749e-01
2.740298936614073422e-01
2.631382731822359267e-01
2.544669809136926308e-01
2.600975118278022191e-01
2.500101827800211285e-01
2.592679372589780096e-01
2.567457169624358659e-01
2.435067979099815039e-01
2.520731663560656921e-01
2.726292708301155665e-01
2.699951681173318740e-01
2.529166801200966042e-01
2.616195198281062173e-01
2.689646094527267106e-01
2.509364749968616137e-01
2.512473987153923671e-01
2.427144711064437854e-01
2.343927078983871204e-01
3.531523918036807430e-01
2.045399313597493496e-01
2.082626580425692986e-01
2.104046067872796522e-01
2.014669794557355509e-01
1.982897063924470848e-01
2.124148161114734201e-01
1.947902359498581149e-01
1.935803124651629681e-01
2.117512878258599462e-01
2.251941045472137803e-01
1.631443222904960522e-01
1.931632621047809362e-01
1.837786543571476305e-01
2.219471969207892359e-01
1.875187820202413591e-01
2.074624792856821220e-01
1.718154370176399881e-01
2.043483479834295735e-01
1.973204673335099135e-01
1.948452747460693024e-01
1.694679030072322734e-01
1.855074210430624759e-01
1.501390744133459798e-01
1.615415571030165420e-01
1.938409120687802634e-01
2.071906424820124104e-01
1.671740242064314597e-01
2.026600410244124573e-01
1.939610998863791347e-01
1.956605416432799227e-01
1.999645369506887482e-01
1.581880756676105615e-01
2.311492579044862605e-01
1.836983903096417459e-01
2.476035476363386556e-01
1.811062441890061436e-01
1.676322446611626937e-01
1.825392134018157808e-01
1.546192305247140464e-01
1.892767802721300741e-01
2.020321391273005862e-01
1.956910564456035562e-01
2.338451098910527826e-01
1.615308547897970071e-01
1.931128993191543186e-01
1.686535857769610736e-01
2.025256713789001795e-01
1.727470721652638319e-01
2.282187352844116390e-01
2.175686582252822077e-01
1.952372817654689785e-01
1.931647422778210721e-01
1.994918053801872093e-01
2.063844336925303724e-01
1.769659788768226660e-01
1.716371735547431443e-01
2.183648313809802566e-01
2.126330531037108063e-01
1.951354357939806550e-01
2.161959160841307181e-01
1.835941842576671867e-01
2.023537139970781051e-01
2.216661833360629441e-01
2.050894849843729606e-01
2.144422185194254094e-01
1.773445482750050650e-01
1.989515655832637675e-01
1.798588724369917791e-01
1.926743144657769580e-01
2.187444583697313039e-01
2.195500545000963200e-01
1.961229744848584644e-01
2.068062568269175838e-01
2.065827303296597084e-01
2.082594457047432235e-01
2.249586677218211039e-01
2.313863381900638783e-01
2.046486951578870284e-01
1.965811446460549727e-01
2.356227630089937908e-01
2.024713662556502647e-01
1.974772114103348353e-01
2.344990223129064799e-01
2.038439882948283322e-01
2.163599788559926185e-01
2.011167644626327411e-01
1.850201255175707715e-01
2.229434140418126986e-01
1.986775777308149304e-01
2.044459514975832670e-01
2.041192959802228257e-01
1.885044262829441153e-01
2.299921880597935453e-01
2.059093501289613881e-01
1.905877322659979001e-01
2.145085986316061788e-01
2.426078914860257951e-01
2.172265579349920428e-01
1.936292423586024602e-01
1.857737924112021211e-01
2.388863230382466674e-01
2.326995803952657815e-01
2.127992328003922851e-01
1.944110798295690667e-01
2.314796200817284266e-01
2.060201382733355679e-01
2.051121376339262725e-01
2.055438446701274291e-01
1.882278503068031128e-01
1.940239507150377796e-01
2.173245002820894112e-01
2.093597084341840275e-01
1.949665220108200148e-01
2.239140386568066188e-01
1.889453689771136424e-01
2.225343975199056690e-01
1.864790554884445117e-01
1.828256460503699388e-01
2.221669778014542795e-01
2.051026882173121180e-01
2.202354257006737259e-01
2.214217768103964590e-01
1.935253089805731852e-01
2.195378933347526540e-01
2.101982530310067820e-01
2.071483699848295224e-01
2.050838367132553075e-01
1.970802884653187204e-01
2.026078596739783189e-01
2.006235077803490141e-01
1.912030960541027946e-01
2.105745200250955240e-01
1.847645431386842896e-01
1.959073675730761688e-01
2.196451032311523555e-01
2.334447009115635518e-01
1.966336737641502797e-01
2.141254317867702373e-01
1.898146652394137324e-01
1.938323823507136223e-01
1.805059700556748969e-01
2.054732404883335972e-01
2.459702944157458604e-01
1.963134293081153225e-01
2.188905595094199630e-01
2.137320346924577730e-01
1.944317907373720733e-01
1.845378388261502411e-01
2.111659040668288356e-01
1.843868748704225735e-01
1.767652983453960602e-01
1.689571467368430335e-01
2.031471957685074547e-01
1.851832768286212905e-01
1.804023524795764499e-01
2.219615860646592942e-01
2.127426180544450263e-01
1.888750686773455756e-01
2.046738614809345824e-01
1.815741414066105730e-01
1.710988834848166940e-01
1.906292840368401242e-01
1.968203499453096139e-01
2.235656232064597848e-01
2.055659889739144264e-01
1.830980285165464960e-01
2.122161990167835133e-01
1.793601498434034547e-01
1.881212299328414994e-01
1.946328200372880735e-01
1.715114880015655430e-01
1.861547490861650556e-01
1.831725515816072514e-01
1.794660821003251638e-01
1.791023135469295147e-01
2.050237914506177761e-01
1.914149921339676486e-01
1.767741525236984079e-01
1.953055346306646622e-01
2.215428580363794364e-01
2.022625458790687780e-01
1.719911734088490074e-01
1.912447575494715113e-01
1.991920754462963572e-01
2.410462252555626850e-01
1.935529245639661111e-01
1.676933090651224478e-01
1.691439396404565698e-01
1.748970424237278609e-01
2.053110286854672173e-01
1.822732621040460965e-01
1.769120912758036790e-01
1.630818253885938096e-01
1.811969673271079384e-01
1.978421168650408846e-01
1.960160063757979132e-01
1.676155199401110352e-01
2.399631005893629876e-01
2.383382611803012141e-01
2.074561452772682446e-01
1.974632172706196620e-01
1.978450148509484641e-01
2.471251259279571011e-01
1.911639808862612144e-01
1.593141189377698108e-01
1.822170189892771963e-01
2.006310125865763128e-01
2.208730248997853030e-01
1.962502149566838217e-01
1.744374521673933975e-01
1.904595667203425047e-01
1.895075391462491543e-01
1.851878681917768776e-01
2.098995945404456553e-01
1.671760781704847709e-01
1.609738851631449252e-01
1.706124773890262403e-01
1.896078545592718434e-01
1.708266282443668960e-01
1.849207435573386460e-01
2.020741467384508938e-01
1.717582524547164591e-01
1.950560338213946365e-01
2.083113692442516984e-01
1.790543126107840832e-01
1.646372349467672969e-01
1.900387128496242861e-01
1.538855312124776387e-01
1.920007530042557864e-01
1.704812893507674787e-01
1.797421615823495966e-01
2.150622789377477084e-01
1.653502317958305545e-01
2.347751478632079947e-01
1.971633603578340499e-01
1.879751897141385408e-01
1.645816253024065534e-01
1.973030478072745064e-01
1.924460453486317724e-01
2.128067958537935844e-01
1.756852183436448389e-01
1.973061783785715617e-01
2.390537867404899097e-01
2.227494850493245970e-01
1.672678407051974014e-01
1.918716051560697688e-01
1.723344620941072713e-01
1.960460799773527940e-01
1.523832544548123780e-01
1.541169183282865840e-01
2.184700181107998851e-01
1.977277971081859709e-01
1.713077369703558950e-01
2.073458244155868269e-01
1.825897621535687576e-01
1.784465559252376987e-01
1.637371779706961183e-01
2.056498177345542078e-01
1.967677943124968298e-01
1.996572239771264856e-01
2.234315558028092119e-01
2.064637611361671843e-01
2.108237381341001027e-01
1.653366861554035339e-01
1.618852656954874458e-01
2.101904264530504440e-01
1.819216902654079149e-01
1.653810322857475201e-01
1.943733383596697450e-01
1.931467437336321646e-01
2.047693835009165575e-01
2.249869864293366495e-01
1.963160534681842317e-01
1.792672326347663214e-01
2.126954081459215273e-01
1.903540698455260805e-01
2.291119024284602457e-01
2.036534280897590588e-01
1.969739610748117431e-01
2.337819937169636209e-01
1.737989490355701938e-01
1.721044462096107952e-01
1.703511534305137132e-01
2.090524171614247806e-01
1.557562618279603461e-01
2.007415763502432282e-01
1.857183355467109109e-01
2.000773316761917386e-01
1.754237594951363888e-01
1.728892924342959325e-01
2.240737010777743843e-01
2.080028491913348265e-01
2.053234421220030415e-01
1.933060591391018712e-01
1.895233259032290951e-01
1.843452072810318199e-01
2.102225728701038743e-01
2.137653522740776968e-01
2.120800780908836947e-01
2.017414248786755515e-01
2.384651872326801758e-01
1.934556390666327119e-01
2.609716080980748476e-01
1.960461992886705918e-01
1.948941445528782068e-01
1.586829532717396185e-01
1.890459597046445228e-01
1.762916147351545060e-01
1.835565958533458553e-01
1.826950363189307758e-01
2.327898922238886559e-01
2.266066705934918213e-01
1.760126006574579682e-01
2.108848208703888172e-01
2.571730164084238268e-01
1.549842756705618330e-01
1.839284572979864030e-01
2.282087275825173123e-01
2.205694318823570310e-01
1.569520622784926489e-01
2.460980017822355925e-01
2.500975808450289772e-01
2.661070036006135120e-01
1.835154532444188136e-01
1.768991124939819637e-01
2.608657534001922462e-01
2.510593151736739137e-01
1.978108286042301600e-01
1.895498453660690863e-01
2.519221355493625469e-01
1.582143205904917582e-01
2.221650677587910239e-01
2.219204946880294627e-01
3.127408292675264434e-01
2.224743260622496499e-01
1.976890658677937784e-01
2.445019378717049607e-01
2.243508176725427794e-01
1.907582216149765753e-01
1.726094314046431322e-01
2.584495274145001131e-01
2.884663649984153255e-01
2.472075012099504143e-01
2.221335374272870589e-01
1.942842217144467032e-01
1.792452982264171046e-01
2.649364524279371191e-01
2.118835735419915545e-01
2.159923469494637593e-01
2.528996451221648400e-01
2.169340867656287253e-01
2.222104068931844700e-01
2.082800788390049562e-01
1.908508855875434562e-01
1.878826209285715532e-01
2.068319174194334642e-01
2.888419286167562272e-01
2.078287115261591433e-01
2.213911958187179396e-01
1.871673386625624658e-01
1.963691334183274295e-01
2.673204282901066597e-01
2.096160131118052494e-01
1.930980685127036411e-01
2.128709298104972669e-01
1.873409563393456101e-01
2.521656785550872582e-01
1.717220737263899788e-01
2.049696077247739889e-01
2.107803842592158028e-01
2.044862198671732745e-01
1.905690181729730870e-01
1.789385451418707695e-01
2.091949740073489328e-01
1.990772020556367539e-01
2.834655530340527974e-01
2.074628318934693405e-01
2.241219471467610080e-01
2.094280793695282306e-01
2.807840246282269359e-01
2.112542411371597095e-01
2.021311607089911477e-01
2.046090662671620763e-01
2.430267417650673889e-01
2.305757391244968590e-01
1.968245208106739474e-01
2.037772245038525498e-01
2.198179774621876748e-01
1.952994438605286653e-01
1.947937599666008102e-01
2.018177140890172194e-01
1.823816722183140004e-01
2.071163381287570437e-01
2.087872982373996100e-01
1.853208657934098114e-01
1.953533008024634643e-01
3.109629185317486777e-01
2.514757724177774656e-01
1.934039438357333662e-01
2.578108267628761441e-01
1.898398909510415067e-01
2.044302417275291606e-01
2.077869019589299593e-01
2.257308777412287970e-01
2.186544893083558205e-01
1.878219731327484820e-01
2.057492658501364480e-01
1.933453625174636203e-01
2.102342293718437172e-01
1.921116768863354585e-01
2.093425691622275986e-01
2.046609303927363066e-01
2.072070836122529847e-01
1.862233464547225770e-01
2.110851968626578090e-01
1.932767417555537603e-01
2.200306382176386577e-01
2.532696270202467459e-01
2.202486526956158597e-01
2.059676107357477359e-01
1.616741923718632568e-01
2.196622897774889449e-01
2.066089550080169035e-01
1.983261690702515234e-01
1.924948009284398465e-01
1.938173398857851171e-01
1.904528375670581364e-01
2.352335288946394432e-01
1.847476113300878797e-01
1.978733652485693828e-01
2.230137613629955273e-01
2.497743843093370997e-01
2.218301378978050353e-01
2.018992723709997494e-01
2.125290265997889783e-01
1.608754913113019658e-01
2.221906101483028806e-01
1.860203827998421489e-01
1.936884395209557963e-01
2.176396151670033918e-01
1.952327836310022158e-01
2.258688986371413243e-01
2.386216229784499931e-01
2.122163821179962051e-01
1.919823331430339508e-01
2.013665618144226122e-01
1.964078770386346873e-01
2.237553262547366528e-01
2.396830582165081769e-01
2.885624096811948425e-01
2.134612574275829011e-01
2.107803969146234691e-01
1.780485849503864459e-01
2.417574404423474821e-01
1.985771666297626303e-01
2.138051960053496681e-01
2.196713272892805990e-01
1.925324318214479413e-01
1.825122726790364691e-01
1.832959963199910225e-01
2.345665955056011609e-01
2.116020334617173260e-01
2.121170521039981438e-01
2.242826253845781603e-01
1.734093561989468735e-01
2.511448198227735906e-01
2.124325540121135558e-01
2.305513199160801052e-01
2.043465967091604163e-01
1.852128592702066701e-01
2.527518397651632998e-01
1.696778630058434767e-01
2.408490390620625921e-01
2.224283279055116469e-01
2.036038499650318634e-01
2.238231273894306650e-01
2.595969348009677380e-01
2.596210040230507721e-01
2.148905687678625276e-01
2.095637820922972849e-01
2.731733171189908993e-01
2.361075667551223445e-01
2.250855813291826046e-01
2.358281890148047066e-01
1.748257266716626290e-01
2.381255966874439578e-01
2.018652591203362601e-01
2.058646642509203706e-01
2.257977184478932309e-01
1.849982800865766497e-01
2.555012581029821872e-01
2.214037829096549004e-01
2.313487712896874771e-01
2.526792209143618462e-01
2.215172629490906042e-01
1.969956298687836893e-01
2.506561166754359138e-01
1.591727645627446230e-01
2.195426697872521482e-01
1.765706680575562793e-01
2.261431515962248340e-01
2.144560018651521516e-01
2.117269330859196941e-01
2.370777578893397963e-01
2.627856059649015807e-01
2.117014337659943735e-01
2.389490576673748146e-01
2.116762056789590618e-01
1.993987704435506714e-01
2.096833879341826190e-01
2.227447419873387624e-01
1.608611092217350769e-01
2.400630470955597007e-01
2.313441990004455051e-01
2.204069680745064930e-01
2.227295237239411974e-01
2.303570143561009254e-01
2.611982214003351621e-01
1.768918735157255506e-01
2.296174903020354596e-01
1.870742815792756919e-01
1.937515829086785546e-01
2.234416064301562310e-01
2.252852039111657156e-01
1.540647406638885608e-01
2.476047361694866389e-01
2.166174488267945675e-01
2.882427476633361851e-01
1.998708252898755977e-01
2.598107485452202381e-01
1.818112638072754417e-01
2.148335013561241680e-01
2.007882462935018653e-01
1.688819490875038964e-01
1.991136721185185476e-01
3.236247007456031777e-01
2.024021237153001695e-01
2.107880787891157348e-01
1.909019292653778288e-01
1.864304560432972768e-01
1.988973988463308695e-01
1.946224072276986350e-01
1.736112893127857715e-01
2.275101971427547776e-01
3.382375591424469641e-01
2.090685011169122476e-01
2.097504749543777358e-01
2.005019302122457991e-01
1.700758301375120407e-01
2.050743086673925686e-01
1.591227496112595230e-01
1.796865880197678345e-01
3.327747821151191832e-01
2.142342836430266850e-01
2.283337968435875942e-01
2.122497925861223933e-01
1.692657663838046389e-01
1.815611097771546723e-01
1.799879673142387448e-01
1.793328238737500469e-01
2.032683910450658327e-01
1.712986807508302123e-01
1.862180640992797676e-01
1.520758758325508608e-01
1.910780834339762535e-01
2.108176512993299723e-01
2.281746288915710574e-01
2.237803379204376109e-01
2.029858258243862346e-01
1.640655128773324811e-01
2.208465923850851942e-01
1.838199345017544895e-01
1.671989514856384862e-01
1.840673375110147558e-01
2.139102148641933154e-01
1.648425910645663350e-01
1.784275437917854368e-01
2.050893368544700890e-01
2.340043646102643315e-01
2.298584561795957715e-01
1.763617371756162067e-01
2.302183410932608087e-01
2.017261835481679588e-01
2.264554130654445052e-01
1.923898995997760097e-01
1.991326470467533749e-01
1.885391636290895956e-01
2.188565972107877899e-01
1.780490039898229293e-01
2.042181217753911981e-01
2.117722512133043689e-01
2.086163526170211613e-01
1.873576804549100250e-01
2.289471119472767102e-01
1.614245437056328891e-01
2.353655930306229049e-01
1.853242845155610996e-01
2.040558564392491447e-01
1.829451027302542720e-01
2.179973513630460435e-01
2.276543944623698745e-01
1.761685460084271571e-01
2.166428242167077745e-01
1.962207638190266723e-01
1.889093645005412714e-01
1.909302697058078979e-01
2.257327508576776887e-01
1.825763778801484105e-01
1.620581047787945372e-01
2.051190759448143774e-01
1.943800036794675334e-01
1.756764056979722988e-01
1.754114888599600242e-01
2.225382869872568059e-01
1.617690557277856878e-01
2.205546532158626227e-01
2.064676277238214341e-01
1.573900550475828275e-01
1.748401649674799774e-01
2.270019892470151457e-01
2.120729874415431260e-01
1.616121532961082852e-01
1.804765157548619270e-01
1.833011483763258842e-01
2.444162708551239072e-01
1.611812942899884527e-01
2.085055961526542656e-01
2.095139780411562347e-01
1.510017679534686741e-01
2.035200228271875911e-01
1.906719155977897040e-01
2.170038732405522586e-01
2.534254747885306691e-01
1.651946830746894301e-01
1.883495308851773908e-01
1.747246855283768052e-01
2.547222485564871741e-01
1.912268732103685198e-01
1.803644303790546133e-01
1.836581548292716137e-01
1.469075161720235778e-01
2.121821923301295820e-01
2.510542287392817928e-01
2.195993183434544471e-01
2.013505176346127024e-01
1.587316449489389047e-01
1.816613681788923351e-01
2.163454267668955266e-01
2.240507270071543655e-01
2.074147248403150900e-01
1.704021991845426076e-01
1.679872424291441735e-01
2.125029510982444081e-01
2.281314784330248646e-01
2.275913031044059509e-01
2.369266932234649348e-01
2.220127349208741996e-01
1.595455251521624152e-01
1.888391875432012257e-01
2.099128708356575446e-01
2.197431140263034210e-01
2.023731914690099776e-01
1.963507571747127034e-01
2.376744223928983490e-01
2.453845079802456919e-01
1.983333512641574925e-01
2.036997375513600883e-01
1.808782089752705713e-01
1.915285846060146291e-01
1.768611263393473076e-01
2.181833350136591632e-01
2.234498540359161345e-01
2.130804874519229841e-01
2.854977337845672203e-01
1.900301568512521022e-01
2.205114907086288822e-01
1.646097480113494493e-01
1.875223662473241293e-01
1.583854399475604635e-01
1.664935614862931568e-01
2.315928808740067846e-01
2.175611513568760369e-01
2.459009918521016802e-01
2.681112617400127629e-01
1.836913521133910765e-01
2.192174364895482230e-01
1.821184674883987442e-01
1.652513730161763728e-01
2.200673055519570542e-01
2.020149798281738740e-01
2.506764906612759525e-01
2.057312757930582214e-01
2.312562739423145441e-01
1.747621320164731706e-01
1.922341950325330007e-01
2.644571085690920476e-01
1.875005956480804148e-01
1.854335578487456282e-01
1.958898476133862920e-01
1.779416315369403978e-01
2.371725921660863823e-01
2.673535346137848046e-01
1.883415053318807375e-01
1.931174095167888516e-01
2.043978497177509901e-01
2.734248910078785344e-01
1.431904790218466728e-01
2.829523631764059299e-01
2.020232272111277816e-01
2.046771978166908312e-01
2.388248080372298854e-01
2.565148435546418804e-01
1.659678054606485431e-01
1.951996004264384965e-01
1.853748588432901356e-01
2.361782578970046675e-01
2.397956055060992686e-01
1.692642650345836663e-01
2.225893060729139949e-01
2.678250938718241270e-01
1.700267593612588002e-01
2.708549819098835520e-01
1.664660340146574824e-01
2.924252575863244275e-01
1.600917584038135666e-01
2.642532302774316944e-01
1.504579612621846085e-01
2.447283141133377860e-01
2.594630052848501678e-01
1.417121454446869933e-01
2.452707017687760782e-01
2.920953846593457581e-01
1.441172409983514924e-01
3.222542946703600975e-01
3.195090339183420669e-01
1.364380796106336169e-01
3.114287700454116958e-01
1.541721575460233418e-01
3.187671777562351427e-01
1.395651323581200420e-01
1.577294576681873561e-01
3.317685998395257796e-01
1.348997794633363112e-01
1.618296860799630088e-01
3.537387552111835309e-01
1.382759040856914035e-01
1.850622346994487688e-01
3.499329930037670122e-01
1.587923154449793206e-01
1.503918395709259170e-01
3.194792489686251735e-01
1.715143187677043712e-01
1.513924620002430887e-01
2.957811532853474312e-01
1.677675353678113046e-01
1.305224611558474801e-01
2.782973025546119361e-01
1.602428777769534241e-01
1.504756029996929811e-01
2.786506058711031297e-01
1.645100173572538460e-01
1.456880457536384177e-01
2.882773331956176577e-01
1.510212599754328089e-01
1.456877263462963978e-01
2.855662109126675396e-01
1.476882048079417586e-01
1.438112547625139404e-01
2.949886480415487289e-01
1.675530602888241904e-01
1.306597074374880318e-01
2.528847017277598419e-01
1.514869588118876453e-01
1.582576889192432723e-01
2.676201210621036441e-01
1.329673187955599245e-01
1.514293790560307940e-01
3.122572717162477307e-01
1.492651399121724121e-01
1.339922127530689400e-01
3.416361979132315208e-01
1.557605961084213286e-01
1.357150658116582920e-01
3.242463630704260358e-01
1.436830306857885819e-01
1.333698994496900214e-01
3.033620757030822679e-01
1.526519049233249770e-01
1.355208736022061877e-01
3.311897575026217511e-01
1.344566719625355233e-01
1.200405456783943947e-01
2.957694658882030203e-01
1.497336053458095118e-01
1.258115641410517960e-01
2.668129196791165780e-01
1.542661042131958371e-01
1.439245043060927987e-01
2.743316216541035746e-01
1.625587616889304365e-01
1.322017083169316209e-01
2.654689494572287645e-01
1.534587380689625968e-01
2.606041788141648108e-01
1.744676406559145243e-01
1.325575359425949784e-01
2.595447310442996480e-01
1.571598152844105867e-01
1.401401610920803287e-01
2.577762088861893508e-01
1.445604417748136972e-01
2.554221647773874393e-01
1.309849584379359222e-01
1.328852972581323344e-01
2.475600631053258838e-01
1.198995516426848568e-01
1.514004221801652228e-01
2.563471010021963203e-01
1.242844624668757447e-01
1.338592558304143310e-01
2.699337565376137005e-01
1.313244599601988694e-01
1.377345470914494441e-01
2.392734443566552072e-01
1.339457010470237464e-01
1.331945498031988362e-01
2.273232553319090021e-01
1.214071773168868273e-01
1.520884310748746027e-01
2.151107564158029894e-01
1.196723025672957463e-01
2.021191077190613861e-01
1.156416039881608682e-01
1.583933026181905124e-01
2.317040752284821592e-01
1.128319270122805362e-01
1.489724089481507530e-01
2.311300671415460195e-01
1.206406677673523553e-01
1.380596314263969615e-01
2.339407034939132990e-01
1.202858262902368608e-01
1.647746258996768409e-01
2.286809837235919129e-01
1.411830581496422155e-01
1.170476071680007779e-01
1.550553020331034981e-01
2.252602611687999079e-01
1.245367475752016256e-01
1.587214773723582273e-01
2.041763151235110041e-01
1.275355872771988530e-01
1.814830774996974150e-01
2.022915325262773789e-01
1.270206497779940158e-01
1.700968542814625117e-01
2.104278677425595323e-01
1.521015315997330808e-01
1.526170786938746415e-01
1.997954530578430477e-01
1.414002561540609604e-01
1.740270214546704719e-01
1.512035289679605488e-01
1.550901824022908326e-01
1.501087864739928668e-01
1.500013918049343253e-01
1.545724102499751451e-01
1.611220377976218254e-01
1.434354118381220011e-01
1.620300304181183648e-01
1.525372812842316073e-01
1.516908616897816031e-01
1.591643083336322650e-01
1.334358527983408871e-01
1.592270860229144103e-01
1.644667259336537180e-01
1.504891861186402613e-01
1.727723473415217481e-01
1.670021194625876393e-01
1.888162227386009917e-01
1.648537754250914700e-01
1.603092856220116047e-01
1.724219873637051204e-01
1.642142303163434403e-01
1.998372725451949827e-01
1.551877165541519776e-01
1.538774868136875695e-01
1.801640482440560465e-01
1.775532495851783465e-01
1.726552598499576652e-01
1.597855977901724567e-01
1.600155159638302627e-01
1.638150207346463771e-01
1.515201268782176702e-01
1.658883418257149078e-01
1.578621061680188509e-01
1.492168375686966642e-01
1.535726291259933707e-01
1.601065990011223128e-01
1.635544652185728920e-01
1.469254436247277029e-01
1.722385020454940407e-01
1.553752378761685815e-01
1.767419224103757291e-01
1.546160940513746918e-01
1.663447136484651201e-01
1.527718344806180684e-01
1.672873586027034953e-01
1.544086459297115133e-01
1.471303511815762188e-01
1.657272938632873005e-01
1.509895205501673998e-01
1.820245005535673644e-01
1.549685133127242931e-01
1.793141418041971635e-01
1.860473761565548945e-01
1.524501888098947211e-01
1.788596478481117857e-01
1.744827709306821240e-01
1.661803597532408028e-01
1.938703557985990422e-01
1.861503754507264907e-01
1.541625598141354025e-01
1.990782313286938165e-01
1.908267475915590705e-01
1.409936739945303052e-01
1.897438213826682651e-01
1.910655184665817075e-01
1.521147317953326639e-01
1.717774296678767632e-01
1.703798225473731331e-01
1.673816698472506415e-01
1.644034599638513061e-01
1.564584688532620893e-01
1.641018255648562518e-01
1.717065074235810118e-01
1.582037157096471969e-01
1.550881427976258109e-01
1.698046888412565458e-01
1.852216867727003724e-01
1.684682804681955082e-01
1.538213183525904137e-01
1.645835355265701794e-01
1.691718967158227782e-01
1.510199615868656198e-01
1.763797672327795940e-01
1.686809723634870584e-01
1.602716628720985692e-01
1.704438069958721103e-01
1.615926663792892348e-01
1.657313281672303518e-01
1.820368026180153032e-01
1.528160908464315237e-01
1.773062691034628380e-01
1.785370081771828210e-01
1.515602856578706636e-01
1.813851232147020431e-01
1.868048941356351966e-01
1.556554841704296255e-01
1.701807090517046817e-01
2.100782504523107663e-01
1.514489106407466423e-01
1.860300344462468003e-01
1.856083485294043045e-01
1.558010855824458751e-01
2.003811225637226467e-01
1.790147048207444136e-01
1.639232171401844296e-01
1.844690306033760496e-01
1.941417501147105207e-01
1.527644389011524884e-01
2.037034917161113790e-01
1.707852421817468158e-01
1.629292842745117820e-01
1.832728839755059236e-01
2.001916465922529975e-01
1.682102635302602234e-01
1.913294185417278026e-01
2.018370380937365982e-01
1.623278786540170715e-01
1.740122774499133773e-01
2.177390623603304154e-01
1.696748964354888312e-01
1.723077385694649633e-01
2.056644029800207829e-01
1.494635383771651949e-01
1.672394565531897248e-01
1.978724547830997826e-01
1.442571424229673605e-01
1.739994413898871273e-01
2.302005818499134326e-01
1.645028199988428363e-01
1.752034782990091466e-01
2.307344059870907460e-01
1.538308224658186951e-01
1.787236280864808180e-01
2.243431539321590895e-01
1.383353440554355995e-01
1.541552647711564583e-01
2.303940911165149319e-01
1.588197196246712573e-01
1.493236487174459948e-01
1.584222602261665669e-01
1.499588861875792989e-01
1.491752706618725000e-01
1.518317729405766758e-01
2.183997869600929620e-01
1.514142522338273178e-01
1.568040363315534591e-01
2.153605856161410759e-01
1.456451221059562595e-01
1.794345355769168537e-01
2.067504704101519875e-01
1.501488371199365957e-01
1.736824100149590433e-01
1.997904569602510227e-01
1.422316349784524259e-01
1.678295987275376100e-01
2.099960644542832322e-01
1.349314138256505202e-01
1.583195894195852382e-01
2.189406535645820606e-01
1.287879375636293011e-01
1.657005774709716384e-01
2.011145364684117920e-01
1.393952776067220733e-01
1.607826955207363462e-01
1.889109254749315736e-01
1.493378367599119405e-01
1.461111140007957665e-01
1.778363102179894017e-01
1.339696008708147756e-01
1.432555958738310209e-01
1.651982767784571648e-01
1.339427156201540015e-01
1.514568554459205518e-01
1.645207468253354344e-01
1.533248474669744732e-01
1.342997668539681055e-01
1.990573105065636395e-01
1.431284877836241642e-01
1.278651642291157298e-01
1.869896719200359048e-01
1.307600142518729747e-01
1.170469864025777407e-01
2.067173255539978549e-01
1.295492562046901552e-01
1.426451775858223470e-01
1.861452893106871342e-01
1.466716013725292422e-01
1.392047907388334338e-01
1.998745867493720019e-01
1.439482222629916985e-01
1.527659952759360396e-01
1.969549866128162685e-01
1.459766106021450349e-01
1.708014283327425054e-01
2.246785463367078906e-01
1.584060219299420480e-01
1.522467937734231502e-01
2.077484814382634382e-01
1.589522401360944082e-01
1.506213391799595958e-01
1.952590909654541851e-01
1.318361781097845131e-01
1.250938127396473976e-01
2.022398710601547855e-01
1.193663761994242650e-01
1.463425205613547442e-01
1.908884598420977352e-01
1.328373740003979953e-01
1.348299244561644017e-01
2.030714737487269994e-01
1.193746610317394374e-01
1.564379270098806562e-01
1.933959799316468664e-01
1.473305297296653715e-01
1.568836124034506396e-01
1.433716380902866905e-01
1.784221372124182858e-01
1.991033761789020584e-01
1.491389453259855946e-01
1.905333158772073709e-01
1.903835584533774827e-01
1.326697735444440363e-01
1.913366757803254825e-01
1.722637626267831679e-01
1.505638836280055737e-01
1.743591248486539569e-01
1.720908456852394131e-01
1.235261042845461343e-01
1.714642673093125236e-01
1.363857984459353745e-01
1.845957025459134260e-01
1.983197407720570515e-01
1.492976587876137240e-01
1.760294591008627618e-01
2.008204749123931043e-01
1.281085123548589833e-01
1.885849030957700567e-01
1.749803262036808693e-01
1.275388852931237105e-01
1.823486349312779253e-01
1.811138572286038195e-01
1.092769177630313476e-01
1.745412625534873696e-01
2.000579106293599307e-01
1.134996456712945301e-01
1.747548526758338772e-01
1.979319607741019948e-01
1.213112338745605534e-01
1.596386953470492753e-01
1.958873476418361848e-01
1.244940828366474100e-01
1.773580536904673377e-01
2.089113104830266909e-01
1.200771522311105954e-01
1.929711563031358545e-01
1.822691379658038791e-01
1.409202920649584856e-01
2.104141750393750121e-01
1.976339030770279392e-01
1.299545051420422925e-01
1.998965411776802426e-01
2.045702570321929481e-01
1.522874834717204140e-01
2.091119038057150104e-01
2.176631855404506100e-01
1.384863574346152093e-01
1.853301321211030250e-01
2.062367468546489613e-01
1.499934916997124057e-01
1.744707159856121181e-01
2.265508349401551269e-01
1.688640018157101519e-01
1.802786546508932386e-01
2.458853380770216757e-01
1.634878438552355706e-01
1.751182491723699552e-01
2.374877349648555069e-01
1.644003818475378575e-01
2.032665532013224197e-01
2.580585624089887786e-01
1.411821193626454640e-01
2.078961333215057772e-01
2.440501797856194643e-01
1.477808630601084861e-01
2.145556943918671133e-01
2.535436592391624999e-01
1.999098727566354095e-01
2.381355963253784513e-01
2.166588675411059151e-01
2.191132280909334484e-01
1.927495125603089776e-01
2.297095984262216839e-01
2.234783810420782058e-01
2.316205906833623540e-01
2.352937847838898755e-01
2.209467561461418983e-01
2.305916694901581354e-01
2.101970269382555656e-01
2.006456353466000153e-01
2.396450489523808958e-01
2.096214959746356965e-01
2.261634382237572016e-01
1.896400589417736038e-01
2.100059458755769992e-01
2.065958105463090999e-01
2.282106735922674601e-01
2.073347087069600247e-01
1.885181270338964210e-01
2.375690324664165298e-01
1.941343525764248068e-01
2.233529506781179730e-01
1.861417405168239447e-01
2.278889591360055700e-01
1.901229526609305442e-01
2.296160621295495474e-01
1.829801540028287710e-01
2.315132066079305384e-01
1.855775023586862804e-01
2.248508071065704883e-01
1.937063669166308733e-01
2.259617809878213257e-01
1.963787719913960284e-01
2.312799266753114980e-01
1.973678111974008220e-01
2.342917424103490576e-01
2.107417371464108680e-01
2.382722572670419314e-01
1.992588443903450801e-01
2.438132681631651477e-01
2.006524754555052414e-01
2.277634533597909239e-01
1.898402500292452055e-01
2.252202211538262000e-01
2.062032028297841324e-01
2.378531346115077827e-01
2.153203360515505704e-01
2.210557594608437704e-01
2.277424360503238210e-01
2.320590484437224932e-01
2.120401520794946426e-01
2.374823997917074880e-01
2.087048510749777708e-01
2.367907348694426595e-01
2.269085680313409903e-01
2.287656542844067609e-01
2.296540851590495314e-01
2.420846015521344041e-01
2.440753652491031989e-01
2.350750215516680119e-01
2.093692983486068748e-01
2.280565067168996984e-01
2.153977866057588675e-01
2.253280105817270784e-01
1.919734137709602217e-01
2.280445308480370248e-01
1.934167930656961187e-01
2.208369231715747449e-01
2.293684322363056804e-01
1.971790223846429380e-01
2.071504097511122633e-01
2.101671071024647786e-01
2.279288330661075890e-01
2.029641050266711433e-01
1.871651728397565329e-01
2.283590495534737752e-01
1.868126443242540402e-01
2.249736096432023713e-01
2.056577073124064570e-01
2.379518558898235103e-01
2.445965914602878932e-01
2.128501609923428295e-01
2.311545500833263878e-01
2.373833900013052611e-01
2.471216050617055793e-01
2.106279545552680876e-01
2.214578970757102028e-01
2.055324830465849739e-01
2.179280525837663240e-01
2.007215545647143273e-01
2.075807416881430001e-01
2.149796316472106228e-01
2.296158747173652481e-01
2.249973189024529752e-01
2.415626480156622680e-01
2.218094772720057006e-01
2.608441046461872914e-01
2.087250480445801137e-01
2.648469358286625885e-01
2.275149244700991613e-01
2.238479953054292038e-01
2.173043777021962941e-01
2.252161488178811843e-01
2.025653679125938855e-01
2.351996952629939464e-01
1.963316536084160624e-01
2.122125705671820128e-01
2.149591753456907284e-01
2.122547826212952959e-01
2.175857369208527292e-01
2.283196277288595810e-01
2.108547290054212930e-01
2.311313355414578163e-01
2.050298636786423156e-01
1.965954019154675658e-01
2.007914838823407211e-01
2.109793758843243328e-01
1.871896847644757556e-01
2.356249346541249290e-01
1.853954969701500921e-01
2.130354597557079788e-01
2.056676832854667791e-01
2.164459893110863842e-01
2.052533670647863906e-01
2.335327360721406731e-01
2.084142611107340504e-01
2.057765671417870756e-01
2.260063602306651154e-01
1.947910307451776180e-01
1.968220193102162008e-01
2.093782943738834446e-01
2.227767316112318763e-01
1.810304830485100769e-01
2.244819540718192841e-01
1.828988013623690789e-01
2.175135424157136899e-01
1.839023077875834300e-01
2.223142528761002379e-01
1.730316588031210467e-01
2.068876501134926105e-01
2.310130657005120547e-01
1.837854769490223639e-01
2.220786355567248294e-01
1.596523007582039411e-01
2.177958592463239418e-01
1.856541307427833909e-01
2.243070938656114011e-01
1.829509553253526599e-01
2.370644548463463896e-01
1.768957029277934689e-01
2.376474945358834356e-01
2.029554702994471049e-01
2.281151084351178138e-01
1.725415849690948578e-01
2.247362134581811777e-01
1.941054371592374206e-01
2.371217698325953360e-01
1.639617535378493918e-01
2.395378449422299050e-01
1.645434219763678985e-01
2.303901759368549851e-01
1.961518923057924413e-01
2.322233727815534443e-01
1.787699634596367770e-01
2.408588166040170342e-01
1.909837600077343156e-01
2.471394600142771125e-01
1.820499365686806537e-01
2.443464557377457991e-01
1.757846616594965217e-01
2.348083835738033198e-01
1.867353699918100907e-01
2.322615621485861481e-01
2.061259616764136438e-01
2.375529052224497062e-01
1.762884486717993804e-01
2.330283800627566959e-01
1.746123022016767001e-01
2.481315159335314713e-01
1.651921989062447027e-01
2.448379688292216250e-01
1.673233292506986214e-01
2.515059102849119821e-01
1.524690989666135088e-01
2.550753686009696319e-01
1.520796250839183961e-01
2.540884236928267481e-01
1.596442664947469448e-01
2.395343166206642394e-01
2.469531489933086132e-01
1.682527145247566525e-01
2.360400787523777300e-01
1.749879137956349417e-01
2.320467397033420254e-01
1.913270886978857832e-01
2.567532013640908550e-01
1.601839567399077346e-01
2.417601543060524383e-01
1.812736768778442642e-01
2.465337606149351213e-01
1.814416036732457160e-01
2.230833153102886046e-01
1.863534529713364585e-01
2.430419581235793158e-01
1.763059140530964797e-01
2.401420413826637346e-01
1.747846089794195534e-01
2.572448038122645553e-01
1.744570456964389671e-01
2.557383757268195112e-01
2.358008622419480171e-01
1.840720264900657654e-01
2.453276001932584161e-01
1.808145296505354327e-01
2.409379421119710318e-01
1.915068845290839594e-01
2.221184689678818436e-01
1.827134694750074395e-01
2.343907956993430131e-01
1.587488226505580080e-01
2.375335322286714623e-01
1.912355228912544503e-01
2.367629083702229853e-01
1.950026671295057301e-01
2.512500617247512835e-01
1.948061835268960207e-01
2.465934231257580489e-01
1.738944895928172529e-01
2.409061839546081385e-01
1.535582934839150038e-01
2.492277482546322587e-01
1.720675202990464558e-01
2.302582168466602019e-01
1.702144956583129809e-01
2.182876786658178581e-01
1.662860984051967306e-01
2.366061041302654488e-01
1.576170501074864450e-01
2.317183209313896930e-01
1.505538827739219543e-01
2.215523675971861617e-01
1.624048305173294571e-01
2.358849801223406595e-01
1.677191848391025031e-01
2.269707403570557502e-01
1.673772980436004365e-01
2.025972489511409236e-01
1.712044924662884660e-01
2.106199741010122695e-01
2.328994121904318648e-01
1.624322291139143615e-01
2.259225118361754825e-01
1.588400870717715241e-01
2.391718187894846803e-01
1.602471897690185554e-01
2.325191014897294572e-01
1.657617651151236382e-01
2.164482881455293828e-01
1.510598854218868359e-01
2.486046790112898530e-01
1.548605118501850397e-01
2.267604870461997491e-01
1.741544454141378262e-01
2.289245554632702573e-01
1.686718256114131398e-01
2.230882069871447104e-01
1.737882870733236385e-01
2.133371140874215643e-01
2.256710928033292263e-01
1.732095021273808155e-01
2.272538792531533236e-01
1.865850917568913636e-01
2.223331739259544471e-01
1.874350584314962154e-01
2.373548321476173228e-01
1.982779693535914600e-01
2.225507589601106173e-01
1.891822170087988364e-01
2.333262703509039748e-01
1.779342330390517035e-01
2.247131558344574176e-01
1.838367599486651072e-01
2.389874013297080546e-01
1.817097344379602075e-01
2.368134489395364584e-01
1.656091968159201233e-01
2.609647198564680748e-01
1.675763932763228437e-01
2.726185995238779025e-01
1.747075744004687736e-01
2.422950561522495827e-01
1.692080871920713936e-01
2.649568333229626593e-01
1.724807615592184873e-01
2.592009162645477760e-01
1.637739149511821812e-01
2.573428877002689741e-01
1.556739440246856787e-01
2.463449822533282652e-01
1.712190152516244457e-01
2.382430030231775242e-01
1.759508353726418617e-01
2.273731152124339738e-01
1.817449952012598069e-01
2.196034713341812050e-01
1.741171944334605759e-01
2.331282102220491037e-01
1.958107687283230092e-01
2.434060555940471271e-01
1.971276134196398300e-01
2.194039807269478337e-01
1.748500662943009987e-01
2.244415116745513417e-01
1.945139678808122108e-01
2.407913796315467314e-01
1.741092860815122156e-01
2.416476335763143857e-01
1.697235052550042644e-01
2.285792614648431698e-01
1.782870068954117426e-01
2.303502541254328906e-01
1.599234602132138250e-01
2.317914892361451207e-01
1.495839449919786623e-01
2.204521926119174802e-01
1.582092804823881926e-01
2.407921417406789222e-01
1.749221215559606246e-01
2.246428662533929699e-01
1.586569078655642451e-01
2.499049718837888789e-01
1.779825763448137921e-01
1.547779137945720640e-01
2.467617319755124050e-01
1.655387288205862062e-01
2.516537150295290459e-01
1.393277366349848501e-01
2.462455128087144007e-01
1.900322745384147027e-01
1.711272917376585601e-01
2.375915622850723885e-01
1.753223530989906354e-01
1.408189839588186998e-01
1.771719766680784902e-01
1.528684686095030387e-01
2.388707368247859619e-01
1.617931874699117534e-01
2.331354579032174357e-01
1.549818019485760257e-01
2.382209316458189785e-01
1.445839537993708623e-01
2.404854072822249222e-01
1.353433774163662617e-01
2.321396859067954566e-01
1.456437883614139506e-01
2.222865107046160527e-01
1.620318544863873778e-01
2.471577038184035735e-01
1.687272368531637368e-01
2.419810236970687256e-01
1.752274240127102700e-01
2.312940642086972753e-01
1.820455841360212879e-01
2.397982692627629309e-01
1.779128828309694543e-01
2.358247156540030087e-01
1.792486198453722701e-01
2.404999221917217822e-01
1.838978256234218289e-01
2.336486762994993138e-01
1.961489879920895740e-01
2.277159419229639326e-01
1.810118882264264983e-01
2.526244767400757096e-01
1.844627653988998306e-01
2.507559771041742991e-01
1.692885110429485085e-01
2.528479261708364012e-01
1.736894988734039580e-01
2.423909426424465663e-01
1.832908417643404064e-01
2.373923053054472210e-01
1.497353561991709991e-01
2.275762554136861460e-01
1.740060382503793024e-01
2.434564360460720334e-01
1.584424902471587848e-01
2.499952128477227475e-01
1.574787246539027796e-01
2.467798737450161706e-01
1.586524922140204186e-01
2.387386619823932132e-01
1.865114746037269677e-01
2.492427076202750613e-01
1.764589189968307492e-01
2.392935764235381291e-01
1.676549168036197413e-01
2.518596731475403749e-01
1.813576366541924667e-01
2.351199676041087205e-01
1.931688971499863905e-01
2.416314000503088644e-01
1.651629170425216731e-01
2.455753141857331678e-01
1.745369492875590012e-01
2.571287199345751451e-01
1.905124711755399602e-01
2.743875022460196544e-01
1.705316462009421330e-01
2.731338408244039506e-01
1.588458731246781275e-01
2.402540279000892343e-01
1.676290604513265003e-01
2.303706395681239250e-01
1.813613911565012116e-01
2.311582645290316818e-01
1.674993545356102675e-01
2.315962388577586240e-01
1.740740407262398592e-01
2.365431123007300518e-01
1.691773181020247152e-01
2.316157063811331851e-01
1.863690114187441238e-01
2.295035789328762343e-01
1.750528939276936591e-01
2.307198571846473256e-01
1.633648251044484689e-01
2.320970742621901728e-01
1.908553063513653558e-01
2.312816564333647074e-01
2.072694096780078599e-01
2.325057015602552402e-01
1.925094418330547397e-01
2.389802282718183346e-01
2.072981173357659745e-01
2.490952345087132369e-01
2.067393618332854510e-01
2.341248900444407310e-01
1.862127681671032209e-01
2.365239635313814981e-01
1.773856352783717005e-01
2.286265369883532794e-01
1.932281398638616421e-01
2.393241070575235774e-01
1.814749802367254250e-01
2.792464693373178375e-01
1.763136423711225698e-01
2.664709041865974681e-01
1.628828679451356509e-01
2.524664221849210466e-01
1.726399616405240034e-01
2.575628217471168657e-01
1.794239196667966607e-01
2.659442961019917728e-01
1.850286923607706302e-01
2.549734948445938620e-01
1.760721078663739225e-01
2.551265336696095787e-01
1.822316087977237931e-01
2.739467435949956009e-01
1.917726884933325660e-01
2.838915258649501450e-01
1.861244742003534125e-01
2.844575529050756280e-01
1.668214026614306955e-01
2.727301033985186085e-01
1.936189430284952218e-01
2.744917173555204704e-01
1.950368809668293624e-01
2.723172437379079991e-01
1.905857448284050681e-01
2.749946317582961930e-01
1.914383780718069417e-01
2.810460263633886013e-01
1.932496163881886053e-01
2.734279333450908012e-01
1.789406718756845760e-01
2.899789940040868319e-01
2.002787785661428455e-01
2.987051179167286574e-01
1.976052386454218990e-01
2.825764408476744705e-01
1.998202749070113748e-01
2.958181911346063342e-01
1.999215784268433271e-01
2.955241910256511950e-01
1.988086438355492758e-01
2.753560422952784359e-01
1.945985099589478406e-01
2.533266928924117201e-01
1.882128050358086724e-01
2.523286074150060676e-01
1.835889841710555970e-01
2.960492385441571561e-01
1.829535360066097405e-01
3.151905299502239521e-01
2.075307938706337785e-01
3.055133226917837175e-01
1.966353908739561507e-01
3.196781647590802300e-01
2.023200077304538047e-01
3.155236961738552282e-01
1.983451080671164435e-01
3.016570926132987607e-01
1.987530210342947634e-01
2.891804683053140756e-01
1.964866924972522300e-01
2.939577595109079122e-01
1.926006643539512619e-01
2.975631272825335905e-01
1.891742450454649838e-01
2.783461283513775641e-01
1.923290218729834244e-01
2.846109323354904519e-01
1.945067679106053105e-01
2.774470390271896458e-01
1.873653718404895974e-01
2.492655221470664595e-01
2.024298340006926156e-01
2.557503258912472432e-01
1.979916486741733483e-01
2.606329420168692623e-01
2.007349262567321713e-01
2.468706612790361743e-01
2.103174946801270317e-01
2.608319092803350059e-01
2.038429955388436909e-01
2.694873556926884461e-01
1.937569753738643541e-01
2.853692348527444023e-01
1.855741221459484558e-01
2.724558964300267672e-01
1.839997526127415683e-01
2.637510934349079905e-01
2.050694322779171019e-01
2.877931039937174917e-01
2.020323187358880890e-01
2.674833832996798555e-01
2.012889429209690773e-01
2.730682883585753840e-01
2.108343870629438566e-01
2.674418671062207542e-01
1.904920299150651419e-01
2.806630697423808107e-01
2.016764370683691576e-01
2.737596000734663915e-01
1.989338542589091652e-01
2.645360277642018754e-01
1.739643403712131942e-01
2.869444130249269587e-01
1.975384570313927501e-01
2.611381291415471595e-01
1.983622822277619213e-01
2.834943619086071620e-01
1.706177752136509018e-01
2.712449642233378255e-01
1.987340497056662991e-01
2.698033577728201071e-01
1.848789887177263447e-01
2.685263660108130890e-01
1.964879560893800226e-01
2.617902096453265104e-01
1.910310455722238898e-01
2.602197142455479617e-01
1.963615322869945445e-01
2.552380397408834378e-01
1.806870915280218148e-01
2.638678676725484396e-01
2.052719961824870099e-01
2.660036168752427654e-01
2.099373810532617346e-01
2.795832225495084589e-01
2.043925099772625487e-01
2.600670150513192946e-01
1.825365558895552520e-01
2.672306668483776515e-01
1.999200412424111395e-01
2.814443330697457557e-01
2.042000424387188373e-01
2.543643316360252871e-01
2.040529514549880574e-01
2.715840903265693829e-01
1.944000874478247487e-01
2.825678563196082904e-01
1.930409998037023456e-01
2.785394886337312914e-01
1.888709316543860373e-01
2.919123554535680287e-01
1.836564770863783058e-01
2.967620993303783927e-01
1.837104963612931352e-01
3.142246913232487615e-01
1.819854235227841011e-01
2.746928436767356319e-01
1.866697346350378317e-01
2.872724231244566107e-01
1.659164886205091172e-01
2.887992262606442484e-01
1.851592167988587168e-01
3.103005314477180754e-01
1.792412133816888298e-01
2.792147760162463910e-01
1.868939350185386539e-01
2.669199216176327827e-01
1.994856864988429623e-01
2.508848350579528375e-01
1.947160179898372867e-01
2.330689736629837638e-01
1.901044309526711829e-01
2.459935739405630928e-01
1.907275789303014002e-01
1.854466344427129210e-01
2.574373650485331511e-01
2.003455410661082459e-01
2.646762699034838628e-01
1.966562079595384205e-01
2.683064842961877527e-01
1.918594219902342302e-01
2.708266139573293207e-01
2.034204634508922360e-01
2.670066401196555250e-01
1.841263750208733396e-01
2.856189190988051574e-01
2.010586102179968693e-01
2.814740947670675286e-01
1.985518569301844005e-01
2.566079308603756992e-01
1.934896084732862231e-01
2.627329862075958866e-01
1.972073574604659707e-01
2.626918145156582063e-01
1.877418083812146254e-01
2.594313981092879473e-01
1.648029351331378733e-01
2.576693970165968572e-01
1.939198751568744772e-01
2.748539618219792424e-01
1.759247013526465953e-01
2.798399354622503332e-01
1.746289260642411023e-01
2.628439517721702923e-01
1.896343443382378369e-01
2.598931418612333011e-01
1.871397023704700624e-01
2.707739863920323731e-01
2.052252949958606465e-01
2.456751884029882982e-01
1.870957171738786562e-01
2.413241629943123912e-01
1.949738706670758603e-01
2.378585716422303986e-01
1.741274372164728634e-01
2.319701412003295216e-01
1.816907370224029872e-01
2.523566147903953949e-01
1.930156215414419452e-01
2.627576842689498537e-01
1.762684698410155459e-01
2.273532820641976371e-01
1.915432671711849444e-01
2.208572130309087722e-01
1.757326148164051471e-01
2.299062475286142160e-01
1.757364363189047596e-01
2.284713340926371183e-01
1.796286716358055369e-01
2.197374910815027838e-01
2.013849162234356005e-01
2.294637083936572064e-01
1.877781599673605528e-01
2.151154363741993869e-01
1.979716185392273731e-01
2.206253036594524874e-01
1.899723742883822064e-01
2.406494729015499212e-01
1.972462810380997966e-01
2.269405920409447719e-01
1.965537055829474633e-01
2.447294592348021325e-01
1.844128790185279310e-01
2.358104179472504114e-01
1.932865984022286432e-01
2.388743009810845030e-01
1.778289436276335733e-01
2.139309604428383527e-01
2.024303967416739569e-01
2.139756672925097469e-01
1.882883554507867041e-01
2.216713842916076538e-01
1.964385946649578052e-01
2.179355238637180059e-01
1.908901584337069357e-01
2.012699704663347966e-01
2.028939439363173225e-01
2.259590887596375497e-01
2.032138935710536831e-01
2.218279523380949636e-01
1.916782789673682486e-01
2.085340840282439989e-01
1.880364830767891349e-01
2.230162393605067128e-01
2.106079624753850743e-01
2.239149129414299000e-01
1.866677678727626244e-01
2.232228872639812622e-01
1.783843650172590445e-01
2.147499704486130756e-01
1.798468508950318845e-01
2.108447820695226183e-01
1.593857096817021257e-01
2.004696247172860213e-01
1.855399913572955140e-01
1.899182633676289311e-01
1.780459700592590400e-01
2.192806949837959873e-01
1.639482035233267299e-01
1.979662416163067151e-01
1.824475260395684029e-01
2.130172901585452860e-01
1.867041529552168622e-01
2.320599570764540764e-01
1.618283458002315045e-01
2.206737944620108804e-01
1.874960851053993349e-01
2.073939912323042589e-01
1.850482322509388045e-01
2.059221246388259485e-01
1.786275248885635936e-01
2.156905604148138533e-01
1.609879716451571574e-01
1.995098629362543896e-01
1.899218764641538160e-01
2.095470239814902769e-01
1.664085801021802924e-01
2.073896392648774123e-01
1.737161467595370601e-01
2.179673998384377975e-01
1.712818042800942353e-01
1.951576140098537915e-01
1.820598539962041129e-01
2.251170100388908413e-01
1.936872045533138131e-01
2.158245109499570547e-01
1.840221304111828438e-01
1.939132505847958043e-01
1.863645712879288263e-01
2.130593787366069358e-01
1.787014451955583616e-01
2.128966654418005811e-01
1.657083873986405220e-01
1.934564228991792478e-01
1.852598044380055209e-01
1.819760173359994126e-01
1.815469050425324304e-01
1.876849558318882671e-01
1.746380427397632162e-01
1.861789229630318454e-01
1.667571218246586273e-01
1.754950549928171177e-01
1.885547758210416869e-01
1.960223316409965832e-01
1.764155940497464103e-01
1.798785901166674028e-01
1.983006365849843411e-01
2.068034780402417672e-01
1.851107564455434784e-01
1.917970765176915393e-01
1.702060708810408107e-01
1.865566079418407297e-01
1.730328727776755393e-01
1.767889237375592226e-01
1.546735626085871396e-01
1.848028664336822946e-01
1.844924634625992044e-01
1.942757147188849121e-01
1.967170285466436630e-01
1.902485593163208144e-01
1.708514881987531209e-01
1.996017453236283712e-01
1.611879911261037690e-01
1.816915694648472968e-01
1.748898097150804465e-01
2.121643379713308297e-01
1.829015300627271357e-01
1.920271199637611226e-01
1.632329342746230427e-01
2.028151953465130719e-01
1.643810763998185542e-01
2.118585542216183115e-01
1.499107411494454700e-01
2.175686874742571164e-01
1.615260420158696197e-01
2.277597953608286596e-01
1.555809583484566438e-01
2.334002797962365650e-01
1.518581007505783453e-01
2.215989746840011654e-01
1.578069431931807265e-01
1.943061086972869278e-01
1.625819600564035183e-01
1.917704072014014827e-01
1.601858633081376104e-01
1.850394890090491518e-01
1.575526118480948257e-01
1.836373479275840992e-01
1.641448329126945216e-01
1.807826406166335442e-01
1.497245190684974026e-01
1.828879288933382419e-01
1.514381520998472064e-01
1.931441187435430362e-01
1.792256047197896829e-01
1.835483737528112447e-01
1.618919540267755586e-01
1.742168224043543490e-01
1.422275689610415228e-01
1.958815174324310959e-01
1.644694429071038855e-01
1.958402514068213751e-01
1.647934546488577512e-01
1.883410920782541687e-01
1.687335714347749926e-01
2.110356461630577274e-01
1.676206510275353723e-01
2.227682213479641460e-01
1.596239782215986280e-01
2.224617566985865602e-01
1.436191853632534932e-01
1.995046841507031321e-01
1.572256380781011376e-01
2.020878930141868368e-01
1.765192648308326340e-01
1.936490449231278999e-01
1.733111208311433060e-01
1.999150884379370940e-01
1.811465389616552235e-01
2.180155227782546445e-01
1.618268123186806240e-01
1.971695821700876483e-01
1.428617702427022185e-01
1.954493751313941818e-01
1.542472000349351668e-01
2.001913091350080165e-01
1.507162587751528504e-01
1.865087483764493459e-01
1.411197134752648075e-01
1.924334452404229956e-01
1.589211500912210140e-01
1.703308501424235510e-01
1.638294810925537692e-01
1.621567883779572172e-01
1.590192085111285236e-01
1.962071603398393704e-01
1.496738944128916393e-01
1.831882275985959041e-01
1.405267174494054527e-01
1.946947809170515853e-01
1.693021765182734784e-01
1.914497335646291876e-01
1.732250165585788315e-01
2.107217603752993551e-01
1.707326889685963633e-01
2.163464483517887893e-01
1.653704763497820807e-01
1.910253140037597441e-01
1.471134752990095607e-01
1.867072876128076653e-01
1.370740152769684139e-01
1.715873947205251715e-01
1.552076158770147318e-01
1.781584856327348143e-01
1.489789919931886752e-01
1.615265746500583466e-01
1.485358563684360811e-01
1.718117711184135865e-01
1.529348437072789169e-01
1.772983400124277797e-01
1.642606551005523774e-01
1.467973737995046657e-01
1.876543251321744765e-01
2.048293161113017291e-01
1.812414073923311886e-01
1.747356734020851787e-01
1.510344573343986307e-01
1.866162954840026589e-01
1.776121834550577760e-01
1.534069625321746455e-01
1.685864759672242308e-01
1.698366870219319424e-01
1.691789878832096750e-01
1.520685644892820487e-01
1.524961091768179400e-01
1.765052498702606998e-01
1.905910254770163126e-01
2.048306592901164846e-01
1.880372451069166617e-01
1.639576897393472121e-01
1.790546868716145767e-01
1.770405882085072935e-01
1.726786925153532548e-01
1.975148738888735100e-01
1.765950903477793987e-01
1.673398651835026896e-01
1.896145379728660374e-01
1.674637234974364064e-01
1.729883222605564652e-01
1.663981386223145620e-01
1.707774052215604854e-01
1.675378580502699111e-01
1.764930772635039391e-01
1.730961905213984908e-01
1.867230547588049072e-01
1.772839044940199282e-01
1.815687816537380206e-01
1.748208247809207583e-01
1.714288722873694992e-01
1.686037359533961721e-01
1.623100131992951944e-01
1.596066414299564251e-01
1.713558260994010873e-01
1.693990955562860723e-01
1.638436540211578307e-01
1.735585560694822560e-01
1.804192996640090474e-01
1.785403461393307301e-01
1.653334733099857123e-01
1.780478522787786733e-01
1.841353071552608855e-01
1.803292333118173274e-01
1.785541522821564031e-01
2.049727696474162864e-01
1.885913419646662592e-01
1.793208483890343929e-01
1.765193764081912087e-01
1.646665214082686235e-01
1.736613728741941698e-01
1.715962719493261956e-01
1.753920997429017359e-01
1.712621248022213050e-01
1.640479449454604333e-01
1.738285456540472895e-01
1.805407665526239935e-01
1.848075163715687252e-01
1.589400264996016499e-01
1.756533779228709735e-01
1.678598426778037112e-01
1.669992284030084040e-01
1.692690346682245717e-01
1.652152116636776968e-01
1.765179768856329212e-01
1.903941634863162979e-01
1.636650449563643861e-01
1.780482826871314372e-01
1.693935064640205990e-01
1.701797353369456367e-01
1.800651797768799967e-01
1.678829280298307636e-01
1.798285053183804327e-01
1.752702125011757206e-01
1.657356096665611178e-01
1.715542075899145480e-01
1.717949515474483935e-01
1.710107932935829578e-01
1.717474924505812406e-01
1.829769796483382005e-01
1.673877254307366835e-01
1.715836163297984329e-01
1.604367779736915745e-01
1.700820593383660650e-01
1.648703567659469127e-01
1.751923997628636598e-01
1.785551462687648416e-01
1.853533388109699920e-01
1.764115985902757477e-01
1.640628017365304281e-01
1.598420835383947969e-01
1.664981980121557625e-01
1.596335223479533050e-01
1.638514018408531725e-01
1.789179554630912217e-01
1.812961936924712691e-01
1.697246914242075133e-01
1.640696271318722865e-01
1.614209778820502039e-01
1.778851812712438085e-01
1.784918830248642674e-01
1.625576350279348548e-01
1.681021190524168984e-01
1.635268960576407027e-01
1.499131837698934600e-01
1.553116818746797800e-01
1.672298697324366146e-01
1.805254729825375715e-01
1.840774113487954888e-01
1.672446246042236240e-01
1.915975534726123142e-01
1.612266530920520025e-01
1.757699345288060711e-01
1.874891144106578256e-01
1.882842025107752115e-01
2.060759238203569987e-01
2.009799799043024970e-01
1.920897558705097763e-01
1.947535037229320143e-01
1.867500422884325051e-01
1.898169193015693812e-01
2.133187549804290706e-01
1.749882802524288516e-01
1.832576351185434271e-01
1.921999988278357274e-01
2.157670177127062050e-01
2.064264042048364056e-01
1.962428506280221308e-01
2.057459185684909209e-01
2.142190602045020154e-01
1.976643769648304128e-01
2.206846554556486650e-01
2.123124660979940626e-01
2.304146810502341325e-01
1.972010858855015036e-01
1.892272171213956744e-01
1.745676340462112841e-01
1.807870855324920645e-01
2.126285130221482189e-01
1.780541603219844005e-01
2.098813325117714346e-01
1.895195666512882460e-01
1.844021168432668778e-01
1.871296303338049749e-01
1.834610723622139283e-01
1.884019478780793178e-01
1.979173083838661473e-01
1.887782062254505511e-01
1.811289335294748171e-01
1.895005136995655259e-01
1.835751055928705744e-01
1.949013328764705455e-01
2.128462907091362710e-01
2.071571276696597963e-01
2.084194943634332386e-01
1.963253974874152319e-01
1.908955124816413274e-01
1.646128842727466457e-01
1.847379964289674048e-01
1.756368949022008297e-01
1.793109198843892138e-01
1.895239235305806735e-01
1.652806074722097396e-01
1.999918869977810876e-01
1.883953622108913151e-01
2.067938255554179483e-01
2.135029163254550666e-01
1.982912019118236724e-01
1.908332162201855087e-01
2.202637354738545550e-01
2.070150968002054670e-01
1.949904254693456129e-01
2.092647138040427679e-01
2.007758154484088620e-01
1.780012004343352605e-01
1.663876250080949804e-01
1.948900377906540304e-01
2.140152512284053676e-01
2.049939811752245211e-01
1.955829925212082543e-01
1.986930844320434209e-01
2.001862014125244671e-01
1.908644524946303545e-01
1.939368901658518607e-01
1.997217631495988022e-01
2.048066202263294222e-01
1.906335404521672383e-01
1.803056151624866932e-01
1.875853309720891815e-01
1.896353195338281172e-01
1.887155153531701324e-01
1.962134125876114354e-01
1.790729833788745617e-01
2.018232536361788121e-01
2.052551448626667718e-01
2.029969685211643338e-01
1.795240720602838680e-01
1.836722561889315986e-01
1.912542394640630861e-01
1.882557011010117798e-01
2.004920408335610638e-01
1.853099160684803515e-01
1.766966465107831785e-01
1.767641416520518982e-01
1.858382541902676710e-01
1.767811973257213676e-01
1.813283591044782261e-01
1.682984533524079507e-01
1.872737754962869872e-01
1.909073159854153268e-01
1.951193391299728963e-01
1.911307166256618340e-01
1.817327252568660401e-01
1.801923154324498733e-01
1.957476505062369365e-01
1.933193508015584594e-01
2.058282014069575672e-01
1.754597450342023079e-01
1.803480259890562210e-01
1.877097669702701144e-01
1.702695543248679833e-01
1.858238746350628634e-01
1.720776662940118606e-01
1.907205322357738986e-01
1.695832977327731694e-01
1.746939221193774538e-01
1.829382414333230178e-01
1.789043766200790753e-01
1.911178849134375080e-01
1.775176112302023212e-01
1.829842563921326160e-01
1.906926160906532719e-01
1.801096339068013197e-01
1.818396884411556946e-01
2.037644307810277944e-01
1.875108668528084332e-01
1.749107807430545503e-01
1.735451035176165113e-01
1.766499265954621367e-01
1.846972768707515755e-01
1.837160639400055306e-01
1.955214275981289052e-01
1.809192069770097500e-01
1.866598577948380133e-01
1.987891498128634138e-01
2.069459413583328855e-01
1.974447868593375566e-01
1.987873771627135522e-01
2.091913972949829836e-01
1.929530034820858830e-01
2.021203435425994732e-01
1.972046787858267869e-01
2.047565324825392774e-01
1.905656619569894294e-01
2.062171539551038435e-01
2.038857348048170870e-01
2.052745725148490130e-01
1.843683541337574339e-01
1.971862374542548424e-01
2.087200912693657207e-01
1.987120507640442735e-01
1.905489843954108753e-01
2.065848098664715693e-01
2.173807279470159060e-01
2.313283348988845189e-01
2.152407210749228694e-01
2.167880956440209894e-01
1.964563751087296806e-01
2.042803648415885132e-01
2.100839379527012774e-01
1.956247252174215523e-01
1.855854081280479684e-01
1.813380571131214258e-01
1.837344256858661207e-01
1.814311319579147708e-01
1.824407661921062518e-01
1.876185131168462972e-01
1.880273687350882406e-01
1.750257781900440290e-01
1.896837497246468829e-01
2.010622134918693682e-01
1.754297936712267136e-01
1.677252582824922400e-01
1.742892379514060508e-01
1.930046789483825520e-01
1.642248430659313529e-01
1.648370303514972990e-01
1.816462529969254114e-01
1.775187788073238349e-01
1.718231548791474828e-01
2.001010409514761279e-01
1.861089599823131102e-01
1.703676202105745552e-01
1.925384326634643484e-01
1.898426959937571656e-01
1.939576695001247741e-01
1.892081578148155918e-01
1.985492536932923213e-01
1.885658872044223000e-01
2.105081532913401221e-01
2.035172492803694888e-01
2.166677556307761709e-01
2.024683063163356112e-01
2.191526649576203967e-01
2.150719261138268334e-01
2.051021724765784704e-01
1.960173699600185615e-01
2.091117947847164205e-01
2.163397687961059468e-01
2.231740097651888077e-01
2.172473195045522554e-01
1.963001925687030969e-01
2.125739478910958491e-01
2.006589942744434751e-01
2.078804759953653547e-01
1.989415151247469205e-01
2.149267281896373172e-01
2.144999512650912488e-01
2.248347193909153441e-01
2.186068988700360094e-01
2.032529057945552942e-01
2.330313147440165600e-01
2.205467006781693107e-01
2.295719197234549480e-01
2.141561645420825000e-01
1.921531154344901515e-01
2.100044047878676101e-01
2.133030857374334788e-01
2.211993968836193925e-01
2.297045408758245366e-01
2.219911837261094589e-01
2.524241912854759406e-01
2.235374992748080381e-01
2.119541900142986046e-01
1.990408177555995639e-01
2.171674629783652832e-01
2.070383610232380822e-01
2.281101229224007099e-01
2.371613824912565949e-01
2.073053866317196015e-01
2.071975683398279422e-01
2.068821676383562347e-01
2.155058043953585467e-01
2.035025736614865244e-01
1.920934902928554122e-01
1.966303326461251721e-01
1.842229765569423361e-01
1.908194948592245588e-01
1.961122398075342832e-01
1.893457362653815645e-01
1.882823805315219645e-01
1.873171107804726954e-01
1.965773442711440111e-01
1.997974349276455952e-01
1.892897714075901516e-01
1.879232673268059761e-01
1.759941192511955133e-01
1.767228721463805219e-01
2.008524206892851882e-01
1.855262993259912951e-01
1.884694375041753855e-01
1.847358866816704026e-01
1.790062847365963827e-01
2.127645038291837154e-01
1.940664620035862376e-01
1.821410958592754870e-01
1.811401461054085171e-01
1.943056022621851009e-01
2.043616205963603993e-01
1.887089615626352523e-01
1.896810893616278082e-01
1.704610777730607707e-01
1.859611935525321280e-01
1.975218683531225483e-01
2.052750446562477959e-01
2.058880535300854908e-01
2.063413854958285332e-01
1.982472656196483940e-01
2.015094523255946124e-01
1.949914898554180320e-01
1.836528505671037592e-01
2.105341552614554135e-01
1.922140037253557976e-01
1.873292810233805894e-01
1.916789462787470144e-01
1.756415080384169658e-01
1.950412070147306831e-01
2.072811188027460783e-01
1.943792541763907922e-01
1.727955308298554093e-01
1.645118338668491997e-01
1.674166695224567625e-01
1.752901186133451472e-01
1.642434268683464760e-01
1.821452118933340192e-01
1.806474117093916087e-01
1.858268609220673773e-01
1.879713472828158094e-01
1.927064220179161846e-01
1.626702179391139869e-01
1.669441390175594730e-01
1.734190690350805031e-01
1.810501888047509056e-01
1.861268722716736546e-01
1.830007874517974586e-01
1.734737108605452216e-01
1.873173380247497855e-01
1.829853634499100934e-01
2.092128162135670211e-01
1.936906761830069212e-01
1.962882472276955559e-01
1.961751179835779235e-01
1.911092351712150306e-01
1.943792707921836727e-01
1.861583729636795137e-01
1.639862622711353857e-01
1.700103532022353980e-01
1.696535025495525262e-01
1.676327639796923452e-01
1.335482528136612834e-01
1.740683869906949344e-01
1.805520316112739498e-01
1.598921978441616987e-01
1.861579744111364898e-01
1.795427142138642240e-01
1.823782968978223118e-01
1.915043438134570730e-01
1.816940020178328119e-01
1.798343625514734478e-01
1.854003136027553011e-01
2.031430165282968880e-01
1.825428063235138287e-01
2.127586252414659373e-01
1.955988545575610693e-01
2.093093136965614443e-01
2.340137481117399998e-01
2.200421241842204223e-01
2.213670714119359839e-01
1.949502723691692030e-01
1.911151211202525013e-01
2.021282126785018396e-01
2.055956383159026624e-01
2.001857787538411371e-01
2.041716846733979407e-01
1.872043146170705719e-01
1.775119729765214927e-01
1.857370224902106792e-01
1.797156386440711962e-01
1.764355363537717380e-01
1.791843614167375753e-01
1.800977787760349724e-01
1.790933760722036583e-01
1.976127123454300971e-01
1.769211119529136844e-01
1.797615421148624770e-01
1.741248034585614057e-01
1.895666838777241847e-01
1.703264481972146804e-01
2.012895515046342065e-01
1.865101720790582618e-01
1.875190920168351982e-01
2.018681548833292649e-01
2.145836763832363603e-01
2.100061694535186319e-01
2.048358566034853834e-01
1.911621026699209247e-01
2.052852121941067809e-01
1.914532745842867922e-01
1.879369879960310352e-01
1.746162090668148259e-01
1.935338871470322075e-01
1.921491663092573798e-01
2.101128085249779620e-01
2.052212456000302443e-01
1.986380538628210735e-01
1.803852237558606630e-01
1.909249740429435349e-01
1.987438385104687288e-01
1.921340162793426509e-01
1.884809461139408671e-01
1.841530595045019481e-01
1.722372556736760651e-01
1.666895219166646125e-01
1.752041424838828576e-01
1.774107446956277589e-01
1.662624332915072778e-01
1.763726504954187535e-01
1.787043051661635629e-01
1.768605599513862203e-01
1.717146193791193598e-01
1.830419114934594138e-01
1.989375732569750588e-01
2.166156963721828366e-01
2.087841673590133951e-01
2.101427624090776713e-01
1.876661515602261465e-01
2.204710789487806799e-01
2.398339476900887279e-01
2.133876590036824783e-01
2.378909665499336079e-01
2.560328375692069725e-01
2.450363792070768265e-01
2.411326542318637800e-01
2.154638586163698244e-01
2.122299381477457669e-01
2.016645614244723661e-01
1.974143718966977212e-01
2.042758243850621713e-01
2.089132397000147967e-01
2.111570770849539869e-01
2.096381621669446971e-01
2.116778357239155195e-01
2.070918370188275515e-01
2.276182789772439874e-01
2.101103079261950335e-01
1.931034005807062970e-01
2.322483884298630064e-01
2.152403123681694563e-01
2.151942369800876886e-01
2.074543800647555003e-01
2.139468794842259713e-01
2.132207832966356298e-01
2.237239699025213580e-01
2.002000522948276795e-01
2.158910529302769665e-01
2.018873270569939982e-01
2.000408843164809547e-01
2.027904101638788037e-01
2.025867774614091843e-01
1.970016586299112860e-01
1.716615028825563272e-01
1.841672451585671111e-01
1.855929283686550968e-01
1.988158326544388066e-01
1.805464994528538925e-01
1.948906387591766154e-01
1.821359896562984582e-01
1.765258304653996579e-01
1.805984053802094647e-01
1.660864945336721632e-01
1.808974376930219952e-01
1.920734706934570657e-01
1.912906243693127117e-01
1.927871191650643024e-01
1.919316352801059833e-01
2.099577366748550666e-01
2.248210541695304099e-01
2.439663710489469728e-01
2.318791089239913283e-01
2.333141045994518159e-01
2.171019412023275641e-01
2.064289717301542315e-01
1.993028674328912453e-01
1.955502868132993621e-01
2.138201468006102335e-01
2.087707439380641627e-01
2.173180208726296359e-01
1.985151002102528428e-01
2.024999998673990553e-01
1.982127323659496621e-01
2.073089706686143119e-01
2.004193994063341311e-01
2.202475628484305004e-01
2.037512046818992506e-01
2.141960251332927501e-01
1.957036948070197679e-01
2.065951820391558613e-01
2.250537665809166088e-01
2.253112774733235235e-01
2.133004984941749282e-01
2.564178032769580673e-01
2.355456087766205631e-01
2.392775962305132842e-01
2.367686068428079826e-01
2.264390643407069026e-01
2.144702322992058652e-01
2.048567078814412523e-01
2.174122864409785139e-01
2.519695985721491227e-01
2.327278211567310739e-01
2.291723203242837792e-01
2.241166321154718644e-01
2.298849016964374103e-01
2.270257465878716685e-01
2.319568857319456168e-01
2.274075955125764437e-01
2.412095867312533393e-01
2.215251427675770379e-01
2.214129254385494294e-01
2.206148793304845701e-01
2.320420831233648284e-01
2.418898669618437247e-01
2.500909993461891134e-01
2.714859440985087358e-01
2.640450637390233668e-01
2.672719263118623068e-01
2.616287984008965894e-01
2.600802899770958132e-01
2.716046530851590757e-01
2.308560505585045552e-01
2.438679465769711674e-01
2.378933785878155627e-01
2.350339525340606472e-01
2.243039389022770391e-01
2.196218716971881646e-01
2.335178948315081437e-01
2.209028925461768988e-01
2.537237831814038169e-01
2.629068221756015178e-01
2.556234765757975369e-01
2.357595720636538328e-01
2.277957698033392375e-01
2.340526354065447512e-01
2.026369657832282623e-01
2.094756565895032341e-01
2.085047276022607143e-01
2.130937135996116283e-01
2.097608468103304147e-01
2.166132171127833073e-01
2.180076401387469887e-01
2.459483625539952423e-01
2.152808940393687032e-01
2.222233309328361939e-01
2.456109444481662518e-01
2.374505877861164682e-01
2.316845377934002581e-01
2.351482580159161007e-01
2.177743882271512554e-01
2.312564671947002493e-01
2.296906631484359196e-01
2.295245402904254328e-01
2.378760004545936169e-01
2.466696808909433491e-01
2.490485920476032677e-01
2.467440879356953831e-01
2.370681833301837849e-01
2.553482926795127006e-01
2.589891845789826230e-01
2.790445535464982085e-01
2.669986511772049487e-01
2.505845045562494766e-01
2.583214906650379561e-01
2.822968853821838375e-01
2.659021711175376113e-01
2.603465659053282866e-01
2.770477611062903689e-01
2.496605721255691079e-01
2.581112711845071628e-01
2.575667875732103873e-01
2.309864621236084048e-01
2.419306844015567948e-01
2.403625605708175905e-01
2.457200483387357859e-01
2.419425463805973120e-01
2.438492839146937652e-01
2.359473295649504587e-01
2.450582561709527540e-01
2.431169051024726635e-01
2.610645883941518641e-01
2.492439432637039154e-01
2.390723692994452254e-01
2.433520585396873603e-01
2.431348710973155469e-01
2.441818231749403323e-01
2.422897165604431524e-01
2.747792011171280580e-01
2.593213070947292809e-01
2.389022981357079300e-01
2.350140513148056554e-01
2.548042458220647344e-01
2.269159423174247070e-01
2.408439644829754867e-01
2.423552510632815959e-01
2.358673133414149470e-01
2.505806669963770439e-01
2.780780971477702646e-01
2.776110879123623865e-01
2.669034161094533952e-01
2.637291468136117034e-01
2.627528322665565463e-01
2.593855628965373583e-01
2.467739863372145348e-01
2.326652494190179499e-01
2.350845172637238134e-01
2.784436469485721544e-01
2.620196027269241501e-01
2.662588268929174662e-01
2.545193594199125497e-01
2.295622675474526531e-01
2.635176142626754481e-01
2.619747620137608535e-01
2.563796731364410553e-01
2.213154694462705352e-01
2.403713230526372258e-01
2.320843292987953554e-01
2.348830235532025079e-01
2.256712835307301823e-01
2.364123314357881311e-01
2.214643209037996385e-01
2.267860412712487117e-01
2.248762540850424430e-01
2.376930015019020348e-01
2.382018911508898551e-01
2.294248013009519693e-01
2.170430700576652383e-01
2.191706982238545154e-01
2.057747023817950438e-01
1.959374098032891365e-01
1.827886626180387775e-01
2.073919010105749750e-01
1.882068305636049599e-01
2.080368985159631035e-01
2.113222984343756106e-01
2.239642890210092885e-01
2.284462841745279749e-01
2.278008386761807003e-01
2.337680179012463222e-01
2.281654714664373973e-01
2.232684376606970944e-01
2.493592245109232108e-01
2.488127222339533984e-01
2.377234610526832714e-01
2.270548015229205407e-01
2.225314567754567430e-01
2.234727292484039174e-01
2.201061060327349495e-01
2.390998884862289564e-01
2.352987484859081213e-01
2.452889094503567513e-01
2.308031764356654747e-01
2.377490839052122662e-01
2.422822374899862019e-01
2.349689065340951621e-01
2.193572797932373253e-01
2.323160309866449669e-01
2.149580475935877477e-01
2.209472357297788681e-01
2.408180276618105131e-01
2.312627047660926749e-01
2.364310872920352691e-01
2.385226499202197925e-01
2.461799428645322640e-01
2.327423397182693532e-01
2.288184100379030139e-01
2.364135584950476932e-01
2.194076181455862085e-01
2.297936135982808215e-01
2.340143997404164344e-01
2.345779435222920817e-01
2.544252221516263845e-01
2.329680952631057733e-01
2.430006247877933290e-01
2.317357324067964575e-01
2.365956876550662502e-01
2.373015957562435163e-01
2.232377785839257944e-01
2.483290527283790183e-01
2.390758126095307301e-01
2.503778299060757107e-01
2.330967674892064079e-01
2.349659267379870520e-01
2.365229849395209250e-01
2.480483760839417851e-01
2.331275409717975811e-01
2.439031045892311733e-01
2.410229786207804814e-01
2.336844570883261918e-01
2.332246783893331954e-01
2.469725475277895488e-01
2.631528241477088526e-01
2.473704446274567759e-01
2.300411788209933417e-01
2.361164065316407601e-01
2.336839534283131625e-01
2.475403408120441240e-01
2.471305946497791839e-01
2.257374669678041401e-01
2.392853345748253424e-01
2.377175487947007504e-01
2.311519934989773317e-01
2.512293693795433214e-01
2.337125798483738193e-01
2.477598275635674863e-01
2.551094994404383143e-01
2.475487496550464184e-01
2.168493103921416143e-01
2.253256294857360065e-01
2.527888254490917030e-01
2.403962012848210872e-01
2.282549559282770479e-01
2.145019574175251187e-01
2.260733578339217398e-01
2.354044322971759473e-01
2.381202264057125650e-01
2.327483885061529534e-01
2.487189168768013381e-01
2.381212991036398829e-01
2.369895133118810893e-01
2.296958128693217527e-01
2.272508885162205783e-01
2.259507217748790986e-01
2.371041482143710355e-01
2.399893570201984683e-01
2.619417006033060713e-01
2.485725136810701119e-01
2.597205864067519410e-01
2.457132697196627580e-01
2.465793837566271907e-01
2.228247292510930344e-01
2.274066836387108048e-01
2.204822806604383456e-01
2.340074575168422100e-01
2.287195213627845614e-01
2.188899764465537245e-01
2.285720764139722583e-01
2.006620185243833676e-01
2.152322093166449402e-01
2.212547358269402742e-01
2.124479124917304507e-01
2.155622505081685458e-01
2.209825295527566291e-01
2.249064669593978938e-01
2.314500816182256393e-01
2.244345218787242302e-01
2.310270053785315747e-01
2.309505682714966812e-01
2.481629146803150665e-01
2.354415520286283481e-01
2.220676156540025703e-01
2.235147407372687078e-01
2.219535211493907367e-01
2.162113771854364541e-01
2.208806973613077484e-01
2.243920228757770863e-01
2.292173434217444628e-01
2.191167809017438850e-01
2.248701416174080925e-01
2.194016393338261983e-01
2.311195372789346947e-01
2.451717096935100704e-01
2.410559409209669379e-01
2.485611691284614622e-01
2.388049317563881169e-01
2.275415583569606881e-01
2.276882889499153295e-01
2.269116745495410037e-01
2.465575259396520225e-01
2.322414792988543586e-01
2.191119472117001032e-01
2.488970868276594584e-01
2.490451042653717972e-01
2.354542871858640030e-01
2.554717192328136433e-01
2.365825883890257941e-01
2.493451015941048898e-01
2.464987119492875189e-01
2.556315144094062353e-01
2.350469757491067124e-01
2.261052714061043967e-01
2.526506865361191623e-01
2.449763875458938756e-01
2.435687003374013837e-01
2.511623334319414980e-01
2.402606842866145676e-01
2.427941091485335823e-01
2.483453308587795227e-01
2.594026237877442020e-01
2.419945526486675658e-01
2.438370761692625066e-01
2.411812869467495068e-01
2.374153629868083482e-01
2.290941139915033120e-01
2.284808597606086955e-01
2.495034263488966897e-01
2.517426654380146567e-01
2.504703810008998000e-01
2.437616446529020375e-01
2.564638760881972068e-01
2.462582060903491521e-01
2.538800896638679916e-01
2.536071702982510279e-01
2.582522153213120952e-01
2.624219408928535335e-01
2.662919870756674801e-01
2.642442302773660434e-01
2.486384646035320611e-01
2.508316111653255409e-01
2.649059769027722333e-01
2.674077126866356013e-01
2.683073436982750803e-01
2.706535254836184845e-01
2.663414994878887110e-01
2.620999511971733309e-01
2.718640499414116674e-01
2.622140099232818100e-01
2.572586705390507156e-01
2.654914174713557395e-01
2.783085142413412871e-01
2.742719852697502736e-01
2.915867499633169047e-01
2.910399498141693075e-01
2.758971499675879069e-01
2.839504626809415400e-01
2.925370214477148734e-01
2.540254445858832755e-01
2.637274275282975866e-01
2.647863559464057048e-01
2.607497358493346962e-01
2.555100564140655450e-01
2.534732198268610515e-01
2.369285368583182172e-01
2.379757300958714183e-01
2.410170183227115515e-01
2.181843268021937121e-01
2.368879255434040432e-01
2.416923130227114913e-01
2.435908665812787643e-01
2.407911714748658394e-01
2.501070059089681719e-01
2.327030550424115385e-01
2.528314653640323928e-01
2.590723746236427427e-01
2.649789791974232478e-01
2.534392954884986393e-01
2.458764396094466342e-01
2.456341978631474132e-01
2.442876966015753715e-01
2.386454970306003120e-01
2.499815643967266410e-01
2.426745595273688827e-01
2.471131983016585654e-01
2.450938528073628164e-01
2.377147576155703157e-01
2.366676399985401247e-01
2.491948412170370553e-01
2.418640872334984759e-01
2.390744198221685657e-01
2.356636241306265256e-01
2.467692515451152258e-01
2.538344359848371812e-01
2.553366270038476271e-01
2.417495601859699916e-01
2.562183301638517596e-01
2.416065714227001171e-01
2.287396840540271981e-01
2.477300190457312756e-01
2.281970511088389497e-01
2.164820167840694476e-01
2.281731912715334043e-01
2.209776377838189865e-01
4.211624061255358487e-01
4.152248876488527918e-01
4.007306376037499951e-01
4.103469307824607060e-01
3.725486717535733683e-01
4.257042904488325674e-01
4.116356402455562669e-01
4.036640466361909318e-01
4.243305553812097286e-01
4.020679608951014394e-01
4.197631823280276731e-01
4.407713113229070889e-01
4.220599709143198486e-01
4.212903444696368127e-01
4.127634125647803853e-01
4.319970047538992941e-01
4.364162223024203868e-01
4.223896400135301321e-01
4.377305324590550217e-01
4.248540002087908829e-01
4.228925070402557718e-01
4.247429138465984577e-01
4.617752825550701101e-01
4.810970730775959159e-01
3.818570396798331434e-01
4.192793845227650862e-01
4.471541216988029199e-01
4.841561546758935686e-01
3.749503192169870713e-01
4.265734864567278239e-01
4.261801282590620965e-01
4.631327441109155951e-01
4.718488245011919213e-01
4.307073512523191816e-01
4.256917076576084424e-01
4.192198493546653859e-01
4.783013101428782998e-01
3.898663634024306934e-01
4.505508142885888412e-01
4.001083132130138775e-01
4.544303748939355625e-01
4.467290631769044174e-01
4.418799072812708562e-01
4.064877501520581249e-01
4.444279323305164731e-01
4.430562394505900281e-01
4.342021388162382034e-01
4.201600242671867935e-01
4.265878943485268970e-01
4.566646260379401134e-01
4.386644437796642926e-01
4.234725449674703324e-01
4.060672478449210976e-01
4.429655389541434229e-01
4.331001489749953803e-01
4.582600122629402195e-01
4.246949744032416096e-01
4.255286503303984946e-01
4.178835326973571740e-01
4.274744075397592935e-01
3.965796872863756595e-01
4.171046676401796161e-01
4.090594040301607226e-01
3.760828213450095880e-01
3.971280379547706962e-01
4.141756583588634411e-01
4.034748610112215972e-01
4.122283185635233771e-01
4.210309578013033960e-01
4.117121342904488390e-01
4.230629734961880994e-01
3.925017328355280277e-01
4.310538510180255689e-01
4.350873440731938269e-01
4.094279168931408419e-01
4.599765494803053079e-01
4.321281855579804931e-01
3.950977828572789230e-01
4.078152570682484490e-01
3.836583173034951999e-01
4.336339392274007332e-01
3.985302809604540086e-01
3.744792993486901755e-01
4.280607927217682795e-01
4.072060328628920312e-01
4.270314710651383905e-01
3.985522056596298990e-01
4.143820098718377642e-01
4.315400838155121765e-01
4.045822333083757827e-01
4.108376220276352409e-01
3.985895553134642944e-01
4.052940179897477901e-01
4.050184114649671985e-01
4.186066661908245390e-01
3.945210268368584128e-01
4.659823239073760948e-01
4.172621178484367532e-01
4.072053566905006194e-01
4.048697708213122581e-01
4.132806474895505122e-01
3.678918948228155905e-01
3.877871956505799522e-01
4.161189174253498435e-01
4.120729500360819642e-01
4.171483064638885074e-01
4.045669001534308307e-01
3.888407639707203156e-01
3.590826930100143866e-01
3.813408949430596162e-01
4.159374523766176668e-01
3.921915336633034488e-01
3.999033999170858444e-01
3.489722587778316676e-01
3.855150407747087726e-01
3.927050901478205680e-01
3.731396526719298334e-01
3.990374478128104196e-01
3.764183401321183897e-01
3.885364728997940387e-01
4.370654399212489660e-01
4.306150622562790464e-01
4.052700274192143626e-01
3.970032688702502255e-01
3.819668942380908261e-01
3.935658955377795976e-01
3.793006711805042008e-01
3.999546751361689467e-01
4.216208487207649958e-01
4.210909910433781600e-01
4.016672505781537783e-01
3.913001489158395851e-01
4.182723030479025272e-01
3.366170047407673893e-01
3.844021501834813948e-01
3.943803491956857643e-01
4.259537070909421574e-01
4.591566172045689620e-01
4.313598076085959909e-01
3.748422002933865516e-01
3.720160134049070311e-01
4.291276774008939143e-01
4.014730999426689984e-01
4.066113361059315867e-01
3.491793161131053203e-01
4.678836737906880705e-01
4.247162001011260957e-01
4.137076289821126629e-01
4.255834234363755075e-01
4.037495574262787712e-01
3.843640119026664470e-01
3.423586016554903688e-01
4.119900481211956622e-01
4.166719496601953288e-01
3.904746219808062357e-01
4.420298735756364450e-01
4.407955613928175032e-01
4.363702930424738780e-01
3.899582986568390086e-01
4.416775140849185655e-01
4.385636059667463171e-01
4.543588883675591661e-01
4.493353735190541709e-01
4.365385971037518686e-01
4.926809803244378005e-01
4.598789965239167277e-01
4.580868391763496250e-01
4.740248494741819973e-01
3.935463602786418158e-01
4.275909120175273581e-01
4.773912290132607539e-01
4.308466770650712374e-01
4.503489159967682953e-01
4.404960598416529649e-01
4.379100006067809803e-01
4.474832815816094933e-01
4.754472776746388463e-01
4.149947577464204729e-01
4.220830512687381852e-01
4.375103295172972917e-01
4.477312347540544635e-01
4.475554099435607447e-01
4.735083993338261021e-01
4.571958038783554001e-01
4.679026783747579632e-01
4.461606248148355935e-01
4.183806644591641088e-01
4.552061313005313914e-01
4.667423713035856458e-01
4.227095786263571076e-01
4.235230691456590701e-01
4.167433113945971379e-01
4.233392834142151728e-01
4.639315048729916735e-01
4.563000216137128584e-01
4.379707663618740421e-01
4.840343545565919392e-01
4.220012126238458783e-01
4.457198490352812237e-01
4.308989523529839771e-01
4.846128245030876802e-01
4.613196957722972003e-01
4.434231999815770320e-01
4.682810449123830931e-01
4.517044820285566198e-01
4.171056159994976364e-01
4.681121756855901039e-01
4.167307508652685621e-01
4.830400667145261506e-01
4.632665711559361688e-01
4.339421097147692641e-01
4.401918130168585575e-01
4.820044366829692173e-01
4.398168300709858758e-01
4.122191734655426543e-01
4.540495988689650098e-01
4.475216554256767343e-01
4.246687891438613027e-01
4.462161639274928593e-01
4.567955104771568853e-01
4.249101992371792647e-01
4.432035727567962824e-01
4.353654582259566808e-01
4.374575608986804309e-01
4.122441766530502427e-01
4.659792220676146624e-01
4.653853380904948711e-01
4.237622266686417172e-01
4.367995811539943096e-01
4.744857965969933034e-01
4.215416161517078764e-01
4.473824526856254313e-01
4.285503105376889388e-01
4.464636184781551331e-01
4.322792753234729890e-01
4.464401037645437942e-01
4.364125452197553656e-01
4.524901002280620199e-01
4.609073939647636564e-01
4.616019552754848099e-01
4.496343413711350046e-01
4.484040076508720163e-01
4.458326440278397862e-01
4.198189204416375997e-01
4.500690410334806657e-01
3.848557422081524959e-01
4.375237492760364888e-01
4.470427307157409103e-01
4.573148798530701775e-01
4.330568195454781444e-01
4.322425297302125435e-01
4.601268222324689239e-01
4.655936395815841178e-01
4.859898834964234693e-01
4.547965417887852024e-01
4.173248645934092838e-01
4.551678888921745769e-01
4.349058079432151502e-01
4.591842852020192600e-01
5.036842586321554904e-01
4.201462923878288569e-01
4.593320557370492163e-01
3.974575307011424252e-01
4.578416360386607376e-01
4.635255644666328445e-01
4.269425325511850833e-01
4.642460202083483756e-01
3.937676400544166677e-01
4.187994391331085198e-01
4.968402945243228785e-01
4.336868585486376437e-01
4.572759859564852203e-01
4.222681016585388414e-01
4.743048513085417750e-01
4.034141495106814412e-01
4.589094149773655373e-01
4.448028337585298031e-01
4.685647586979400647e-01
3.997356848327140999e-01
4.688410497221453532e-01
4.018129604563728252e-01
4.570092677779549195e-01
3.743543379827364292e-01
4.637464311873794043e-01
4.524526630982298459e-01
5.110544842972956081e-01
4.403938036905878928e-01
4.762875434736490443e-01
4.688326453692906459e-01
4.388998061190688138e-01
4.251779143533085392e-01
4.809756577364436292e-01
4.787860784813816051e-01
4.437055522214633507e-01
4.513039153930041847e-01
4.634966875551653764e-01
4.447501303553016982e-01
5.201650755807103454e-01
3.768271014798270091e-01
4.655261446126437996e-01
4.289437249598089807e-01
4.855314369832572363e-01
4.713507252188280927e-01
4.658725887080145123e-01
4.272283788044428654e-01
4.323953969699162458e-01
4.615797352180526225e-01
4.227120419011823893e-01
4.198057731256939484e-01
3.738598109164548711e-01
4.717552493748914388e-01
5.181272464454201865e-01
3.831043625370414984e-01
3.767938203461370650e-01
5.061439288165859862e-01
4.537759917817420496e-01
4.601960947350069997e-01
4.771522819350594302e-01
5.228759371716166227e-01
4.935995592546426614e-01
4.126824956360070074e-01
4.840270971370813635e-01
4.592464985514491671e-01
4.707384205131916466e-01
5.204626628171353797e-01
4.758564529024135736e-01
4.737761277107939151e-01
4.758512659151008517e-01
4.776474595502959164e-01
5.192613001468990852e-01
4.828843566421382461e-01
4.879851367558540876e-01
4.695885396416530355e-01
4.622029361886079157e-01
4.718763462170568190e-01
4.638966809023100657e-01
4.868852402986261207e-01
4.754783153082754454e-01
4.620760048369139672e-01
4.871862597146772722e-01
4.420531456391298408e-01
4.612611010530278111e-01
4.987052901327210797e-01
4.111390174831117683e-01
4.772451335640716663e-01
4.577943461837770678e-01
4.668578675698109026e-01
4.208144663776186567e-01
4.948468797509433248e-01
4.784887679338518662e-01
4.857998993392066422e-01
4.484061215653057930e-01
5.299850181187668596e-01
4.784869478333786397e-01
4.796446498636484090e-01
4.938331430152356205e-01
4.773658715066915748e-01
4.709338964505996872e-01
4.479984600623160285e-01
4.956641027913449848e-01
4.586393907661940883e-01
4.500043020891932866e-01
3.976601354224067464e-01
4.824556713931856256e-01
4.725410060724242745e-01
4.655549667193623065e-01
3.986876021576665763e-01
4.685860453609776988e-01
4.789491645735307057e-01
4.798502893109993228e-01
4.914445610740849069e-01
4.464730890455169687e-01
4.391067224492186671e-01
4.989268593730697976e-01
4.384983548239604345e-01
4.216426338190942258e-01
4.790216322703753082e-01
4.491270289815057493e-01
4.585011912409160395e-01
4.975231659473419166e-01
4.985594817293565462e-01
4.596389723175474673e-01
3.703698772591131338e-01
4.564441135362610757e-01
4.657290524819743815e-01
4.757610668632722417e-01
4.603405765410241712e-01
5.101871152266371778e-01
4.936314484867648789e-01
4.889950351538801532e-01
4.943612626213689243e-01
4.884245646636875549e-01
4.411113231108956256e-01
4.596891090721373363e-01
4.473310245004030739e-01
4.558791342178747930e-01
4.720820587487349895e-01
4.729846017199485497e-01
4.757114779583502817e-01
4.589075240667492839e-01
4.378147956824784970e-01
4.680579107267652805e-01
4.947592513536974157e-01
4.480139684074386230e-01
3.818300471102930027e-01
4.945958376842201631e-01
4.441737897551775172e-01
4.177072929417857128e-01
4.959999872000094845e-01
4.585429260382896111e-01
4.530650945430033105e-01
4.977268092991708470e-01
4.679940051925988720e-01
4.517760958006123984e-01
4.650886477060466317e-01
4.450780675181552626e-01
4.659576329537205019e-01
4.530346751974522190e-01
4.612030769655687812e-01
4.822612566417421309e-01
4.742187019508420365e-01
3.955496000104973819e-01
4.675443737183158088e-01
4.561612469267953829e-01
4.129331651069269027e-01
4.008602906116011666e-01
4.685600256947202724e-01
4.561652862265079267e-01
4.216088219560328310e-01
4.337535640571423268e-01
3.833569310685482900e-01
4.315202168399335236e-01
4.027957454207681254e-01
4.235678522941466739e-01
4.165979081500203463e-01
4.745175937091822838e-01
4.180810162887590442e-01
4.657838342310630653e-01
4.222705058040271409e-01
4.485288656176980582e-01
4.144320833799284287e-01
4.575012106606142215e-01
4.060965810236356610e-01
4.035777381018975651e-01
4.719240140255519522e-01
4.309315020634790772e-01
4.409260753530781507e-01
3.805131971220107601e-01
4.441971267980171501e-01
4.594626630284440183e-01
4.422566835453945466e-01
4.032306391992228067e-01
4.479399349974526046e-01
4.211235802282666252e-01
4.393752146983820883e-01
4.238154302199809154e-01
3.979785760345350143e-01
4.194118747345454978e-01
4.088454682953487906e-01
4.457277374174919982e-01
4.279873027862492463e-01
3.876984102600472548e-01
4.787779797867542930e-01
4.276867196367536983e-01
4.330536415804680517e-01
4.181313930820261260e-01
4.118671682865526762e-01
4.336067488378195778e-01
4.590613872298200393e-01
4.134706643666243853e-01
3.942969681267294857e-01
4.525584022903104131e-01
4.366795145960580826e-01
4.324347584398362532e-01
4.278576389680826542e-01
3.902071573590019660e-01
4.416694924381381337e-01
4.157915213114337094e-01
4.939687038878282088e-01
4.232091850343873696e-01
4.592742572838863779e-01
4.106995345935472996e-01
4.774690418466678854e-01
3.818688079011312020e-01
4.442526105278314374e-01
4.001195705758854304e-01
5.025728189705407356e-01
4.000327761288005046e-01
4.146346962106549627e-01
4.227793801784147099e-01
4.548365290619673651e-01
3.991594184582307747e-01
4.013316486233423075e-01
3.887455747106954296e-01
4.662822565594126889e-01
4.164097737275848088e-01
4.449765305484826294e-01
3.707548046416662135e-01
4.542280546063447444e-01
4.028536170326544874e-01
3.833970291701155886e-01
3.683605470660810122e-01
4.829466564035943543e-01
4.500876533000630619e-01
4.243417383428681466e-01
4.145807938065622644e-01
4.609223927845503832e-01
4.165883871405602901e-01
4.148183015046793543e-01
4.421957990462337396e-01
4.720246416483391827e-01
4.252563626188565760e-01
4.457942563248147860e-01
4.217376454542629549e-01
4.531109149388700685e-01
4.497904049745088395e-01
4.257654668028156286e-01
4.252779346737332600e-01
5.092228480730884854e-01
4.411274639993236213e-01
4.738489842101296090e-01
4.492549195565372910e-01
4.286114598668377962e-01
5.212526512932259548e-01
4.328418125655920656e-01
4.462224960335501867e-01
4.503355870651207793e-01
4.992230443069360923e-01
3.804388362919926547e-01
4.856328261075351649e-01
4.212356154638591255e-01
4.283377546475269360e-01
4.951522210506251742e-01
3.780014989786491530e-01
4.829833537092977358e-01
4.402778819331269466e-01
4.855726012883778697e-01
5.219803321218143832e-01
3.853327927342244386e-01
4.579658500905022800e-01
4.609611160009609576e-01
4.520582529408926353e-01
4.599370940151830123e-01
4.655391321497135970e-01
4.865582535700694322e-01
4.646511779692131250e-01
4.529073325381056669e-01
4.421212879326288370e-01
4.837481167985768771e-01
5.170422690209596217e-01
4.758649213178182125e-01
3.807519142214067509e-01
4.727159718875634242e-01
4.769362341302907926e-01
4.821922284469016828e-01
4.463018488082227675e-01
4.483006677537562656e-01
4.823940971375618170e-01
4.201300393714780257e-01
4.584856741489240495e-01
4.532741105327173781e-01
4.298124048277237597e-01
4.425181490156683273e-01
4.427793968152867743e-01
4.643624309310654397e-01
4.369439831201230584e-01
4.412885241553438642e-01
4.322607319391202352e-01
4.393473804359420143e-01
4.384637655738902184e-01
4.521266314113196461e-01
4.422261211954046645e-01
4.733901722600512008e-01
4.559012486484947946e-01
3.949406343072245362e-01
4.917323114478484025e-01
4.441483414055336643e-01
4.567840293226493320e-01
4.637722123932094820e-01
4.240610094375079631e-01
4.731254978286303370e-01
4.558233900892462720e-01
3.975928544212369853e-01
4.296670492565716759e-01
4.744069055086880815e-01
4.097420060089556060e-01
4.462222768652086002e-01
4.346642302657914292e-01
4.744431023132437142e-01
4.359806902037320908e-01
4.667644859086886311e-01
4.458985983347079074e-01
4.812320830081570633e-01
4.287051221025691139e-01
4.519246391514500916e-01
5.007971302284466297e-01
4.476828693433050899e-01
4.084289451194742515e-01
4.533574187958410717e-01
5.134253767123939660e-01
4.415973573678396713e-01
4.626490864658308055e-01
4.628634913282920760e-01
4.381433642233422132e-01
4.664778322021999046e-01
4.458667065637691995e-01
4.422727465476282149e-01
4.582070544577892535e-01
4.938544706780697013e-01
4.487902250829750028e-01
4.559064081481480901e-01
4.377206317441156291e-01
4.302111932196344135e-01
4.594758970133440146e-01
4.669804826930584740e-01
4.484879841485530094e-01
4.286490217674196468e-01
4.916096832099952629e-01
4.651488610288157521e-01
4.802624382665983127e-01
4.310230459771760558e-01
4.606287259016751401e-01
4.500593971446552599e-01
4.495239465909401932e-01
4.769887717287817352e-01
4.523257803119998255e-01
5.060264091631141437e-01
4.648616612268164361e-01
4.083507773081834769e-01
5.088514217809027018e-01
4.886745248738838532e-01
4.276343838765548355e-01
4.648491787830722477e-01
4.549878599958961378e-01
4.241421427833966806e-01
4.714476842019646452e-01
4.662378342572632284e-01
4.530459058436243081e-01
4.752308677020770089e-01
4.451296611322860253e-01
4.295887713050133283e-01
4.787847411588131985e-01
4.453089742287933417e-01
4.306483720741657306e-01
4.215621298140727613e-01
4.418124382798297445e-01
4.504472852074105083e-01
4.360086809315286138e-01
4.830080402880191914e-01
4.691535946004742885e-01
4.724659163547338947e-01
4.169552460294419505e-01
4.482054080159462162e-01
4.493532725128555061e-01
4.690815797580418778e-01
4.650691245620585668e-01
4.555819738490256565e-01
4.902390135716986896e-01
4.372750163985483218e-01
4.510802353824804878e-01
4.522454663124885754e-01
4.902012704606453219e-01
4.600421154691188841e-01
4.464190111166954078e-01
5.084621308195490519e-01
4.045073455349135205e-01
4.666401621079380169e-01
4.515194583221979752e-01
4.612396089455316761e-01
5.175700711550671462e-01
4.947118033331027176e-01
4.414437884620575070e-01
4.924321042446022090e-01
4.544593041536774680e-01
4.373489127834797041e-01
4.459231451107266153e-01
4.693910943425849136e-01
4.300329424599818595e-01
4.464961422101000887e-01
4.536017891334346297e-01
4.371210806643436864e-01
4.539525683852899118e-01
4.300141895833297645e-01
3.955432282321632020e-01
4.627759337773492687e-01
4.535599429491674051e-01
4.564337232440023873e-01
4.482893519917983127e-01
4.397603963387079484e-01
4.415203718145809808e-01
4.574485827052453546e-01
4.969446561481901670e-01
4.469538632524856503e-01
4.508063557684355294e-01
4.876713172035810895e-01
4.447374303833905307e-01
4.977452454829061068e-01
4.691265057647091563e-01
4.441534933064574808e-01
5.164890798480562539e-01
4.808458847300771111e-01
4.310838516520197339e-01
4.924062758043815102e-01
4.512722157311965798e-01
4.624790753673406196e-01
4.212327499973711475e-01
4.399205363530024337e-01
4.490315434898199953e-01
4.353870153986074687e-01
4.608232985867367071e-01
4.510361279619999331e-01
4.428212214924865942e-01
4.610597426725205339e-01
4.206035410291371623e-01
4.466289428293803154e-01
4.536838793552275262e-01
4.769877109751745614e-01
4.517105177440849384e-01
4.998500709051408308e-01
4.504701151155491301e-01
4.045186445981244772e-01
4.543817201891520718e-01
4.605663287184640353e-01
4.405459198706165314e-01
4.809298131974901747e-01
4.557770333033890897e-01
5.007393470339902564e-01
4.552097732429800092e-01
4.462287706363156081e-01
4.905323934285165111e-01
5.038946558500614348e-01
4.280069905414772835e-01
4.568720849321987743e-01
5.188033726431398041e-01
4.398417984169517569e-01
4.545023357374767814e-01
5.159770316832428261e-01
4.452063311101980836e-01
4.242374320080055661e-01
4.093552772204625545e-01
4.656233897517034204e-01
4.154654020212510401e-01
4.350305703839407179e-01
4.761030841354884635e-01
4.721567076368284321e-01
4.290800445450714262e-01
4.484340171715001655e-01
4.755036496755479236e-01
4.720402750652260004e-01
4.603704062550584286e-01
4.435583998636735692e-01
4.513885095298442174e-01
4.632552399298621726e-01
4.755308499266836519e-01
4.120372620324167512e-01
4.751478395185224080e-01
4.502100135137265258e-01
4.539629318483624498e-01
4.599319307537384494e-01
4.690397992032282470e-01
4.496671234383018412e-01
4.460980497003321221e-01
4.357711081630619709e-01
4.597789313361031471e-01
4.471573940050994067e-01
4.643797395649086890e-01
4.682402901979541565e-01
4.600615533703785176e-01
4.203435104696837121e-01
4.184603601458750655e-01
4.454467619941122059e-01
5.101894936907421796e-01
4.459117228196147753e-01
4.590408176732328482e-01
4.233103199561280561e-01
4.631051261068438452e-01
3.940998713162221501e-01
4.277131522774958450e-01
4.682072269508629203e-01
4.285243747034196415e-01
4.288129757632563321e-01
4.617359711908364805e-01
4.897848337765779991e-01
4.435385318536133603e-01
4.917050181118214902e-01
4.628737683619740251e-01
4.618483478238635254e-01
4.416368178521548060e-01
4.627961404760904118e-01
3.998766679614453312e-01
4.669694088849642433e-01
4.699211276246356705e-01
4.652484652800685239e-01
4.678599040933384967e-01
4.748224553570818962e-01
4.775047046576907372e-01
4.553205511456482890e-01
4.881012505918366773e-01
4.543720526903363144e-01
4.398204110406340184e-01
4.797790426724244939e-01
4.463346195959768670e-01
4.592522697783778529e-01
4.400529558150265697e-01
4.586683908590647452e-01
4.384629461496928893e-01
5.001906140925024280e-01
4.665006982653952528e-01
4.479160887478738640e-01
4.298710455126902308e-01
4.142418816354013211e-01
4.667862146943892454e-01
4.500342719448180429e-01
4.564206163699255914e-01
4.462078552224485462e-01
4.135707499438927570e-01
4.422946419465947909e-01
4.808355546012250126e-01
4.600061641465886808e-01
4.649405231602108945e-01
5.038924626889843550e-01
4.305707150847370435e-01
4.327114623228283663e-01
4.950688569695013141e-01
4.449056920830661288e-01
4.422256129341671227e-01
4.794678644387259103e-01
5.128320428702095590e-01
4.815464840047321005e-01
4.700210381522417769e-01
4.698903947634348044e-01
4.595413306445845225e-01
4.353031658087445077e-01
4.784973435643322670e-01
4.377560711273450478e-01
4.599040400595951206e-01
4.361117752790423796e-01
4.593523380669787270e-01
4.577162048762108970e-01
4.330241007171071743e-01
4.552248355984774286e-01
4.912723181535783024e-01
4.556316065256406644e-01
4.240477329263497852e-01
4.208582432724024547e-01
4.190347316230913499e-01
4.663066740609267957e-01
4.525019408586797853e-01
4.225324735822338917e-01
4.706757583442687243e-01
4.061175619038044360e-01
4.140313878568623873e-01
4.521203434844129898e-01
4.706307054655864408e-01
4.443390896002220591e-01
4.821439978777583013e-01
4.662463371550384927e-01
4.371475046638580442e-01
4.923171301980812653e-01
4.573157985166848571e-01
4.426453972279672522e-01
4.821416169346370295e-01
4.971039570388979256e-01
4.402654701780282509e-01
4.275197955376665027e-01
4.560397558849328958e-01
4.820521333188063084e-01
4.873455857380015743e-01
4.592755091739559870e-01
4.410408683315202860e-01
4.450086435790271966e-01
4.423688756788297649e-01
4.781863546179264679e-01
4.414772608367071305e-01
4.507940800542152848e-01
4.809268391387265251e-01
4.649485497850598392e-01
4.043486394570833253e-01
4.231770385978294025e-01
4.083151285690923560e-01
4.186839991295825403e-01
5.061011032205732230e-01
4.409402751623979211e-01
4.859196698080021637e-01
4.895190951589694084e-01
4.622495216313484701e-01
4.738224625396616485e-01
4.456675729522415197e-01
4.622025506059744271e-01
4.366503019149881037e-01
5.139341305108428015e-01
4.509868216168616550e-01
4.588065700674332503e-01
5.338569278408547003e-01
4.567404274317374835e-01
5.025599234470994325e-01
4.926069951889304743e-01
4.875417828728089154e-01
4.535061478415491898e-01
4.740945893253156740e-01
4.773970180922260664e-01
4.724411742693124250e-01
5.009732230529152508e-01
4.647247519025977103e-01
4.694579692353396672e-01
4.375898165485881952e-01
4.438044909033400653e-01
4.737609107300232991e-01
4.754637689666486589e-01
4.232237741713116841e-01
4.718430747745824827e-01
4.746820987013824489e-01
4.201551122029482110e-01
4.279131821613371134e-01
4.077262435080462599e-01
4.251588396388475410e-01
4.394330748278247878e-01
4.484933322533609656e-01
4.658859291559579452e-01
4.768114518737474050e-01
4.787754484069328131e-01
4.786759313998522058e-01
4.531171428872834972e-01
4.611653059935281185e-01
4.584471855798914475e-01
5.120751857416387942e-01
4.451722591867212087e-01
4.625641776761233448e-01
4.993179117520232801e-01
4.796541845020176886e-01
4.476022954534362719e-01
5.202276972233592645e-01
4.535351554810793107e-01
4.594433813882409789e-01
4.603471125870565728e-01
4.751093644455774978e-01
4.747946041756999080e-01
4.624031611264057817e-01
4.571482745131036918e-01
4.839124503212606787e-01
4.387582023483381222e-01
4.422889171708844214e-01
4.876776173628914468e-01
4.639760990162057896e-01
4.592329228633444949e-01
4.699454988722746585e-01
4.932072929285778451e-01
4.122424068371499661e-01
4.594062118541699102e-01
4.179888753477780106e-01
4.093374976213653982e-01
4.496233707714113459e-01
4.663904095698050978e-01
4.643779019240602546e-01
4.438093273380791515e-01
4.497337617656314568e-01
4.826954354840712891e-01
4.295030743683120877e-01
4.718750111934850722e-01
4.730091336438580485e-01
4.562156434310158937e-01
4.424794811449563325e-01
4.751698260394842110e-01
4.834213278872197539e-01
4.650343645038975682e-01
4.719655341402937965e-01
4.028886946610979458e-01
4.554142545469423431e-01
4.629139903732024663e-01
4.448507671871634317e-01
4.500138149019001221e-01
4.820769533224503745e-01
4.643707044572084608e-01
4.754901186892102616e-01
4.599641790284371146e-01
4.384702647354850602e-01
4.734688567077743881e-01
4.373241600455764488e-01
4.893159822502112233e-01
4.669970123253248673e-01
5.021848195822383731e-01
4.035770593403271711e-01
4.346302043321048636e-01
3.773756859840925459e-01
4.734877001555460319e-01
4.567927218869976547e-01
4.262036405672718353e-01
4.747044288681754876e-01
4.669216918322912080e-01
4.792329751426176454e-01
4.713392038702695075e-01
4.386848839788077825e-01
4.439938346268407221e-01
4.822829174833678789e-01
4.604229584651788332e-01
4.733511751310134907e-01
4.712789078115210972e-01
4.971716549797713935e-01
4.677984058199128881e-01
4.465993742839257097e-01
4.691010709217032781e-01
4.501092431395359861e-01
4.026146168981191154e-01
4.430047359730602263e-01
4.466936993471626871e-01
4.844695729224551273e-01
4.619166402243150005e-01
4.681070380490107152e-01
4.071210968193835766e-01
4.646900154310238951e-01
4.641531596686647165e-01
4.525964874090200873e-01
4.753258041153954339e-01
4.681035772730788302e-01
4.875920168706730506e-01
4.612659802751379323e-01
4.561174181491908786e-01
3.816515682452928382e-01
4.556227500322058144e-01
4.464506971539622948e-01
4.970476082376729665e-01
4.852065963092215273e-01
4.551202727176501539e-01
4.501178524633565048e-01
4.312716523826191084e-01
4.156575965844849785e-01
4.111478340328299508e-01
4.975427442400373046e-01
4.818308706883256964e-01
4.625466332017622584e-01
4.767204050880236021e-01
4.492161933175091160e-01
4.772182061097848260e-01
4.439826066908157953e-01
4.260001953816655029e-01
4.649516182346862259e-01
4.556012447033880863e-01
4.343341541546150153e-01
5.060511364263750034e-01
4.646463454640926694e-01
4.471634321112735733e-01
4.567592131386438159e-01
3.810666910584100675e-01
4.196226222609152900e-01
4.742151048803646685e-01
4.501594394041501523e-01
5.176876507669468941e-01
4.378279791084574435e-01
4.557928031282780235e-01
4.851726737281341628e-01
4.521396092860671123e-01
4.674745519163409080e-01
3.640292964722427471e-01
3.961239009813873335e-01
4.479863767445076972e-01
4.909112279407481516e-01
4.536663950599803541e-01
4.584674740361565637e-01
4.732744375851140051e-01
4.572616361248678651e-01
4.564080243501000833e-01
4.817960960431733053e-01
4.574752189021135118e-01
4.827708043031311291e-01
4.560594954458004335e-01
4.395007749387340179e-01
4.470376122544528208e-01
4.550972002312221321e-01
4.579756396576296074e-01
4.251613948194923331e-01
4.617827653209847782e-01
4.441881420842914707e-01
4.241105829365531821e-01
4.479286692010552295e-01
4.581546350343292939e-01
4.710956751166605061e-01
4.562227815231595374e-01
3.522564780326244427e-01
4.402673489738022083e-01
4.451975485604749427e-01
4.754741955474233728e-01
4.673608850446527296e-01
4.364131975636969529e-01
4.671124772263853808e-01
4.984224776454592165e-01
4.437941934923962384e-01
4.816126641744014059e-01
3.832243283273279455e-01
4.169856760096830595e-01
4.361103810352498500e-01
4.677939028411279843e-01
4.317445217710950689e-01
4.555063449159821864e-01
4.465767010935215442e-01
4.473403688952619639e-01
4.516284609352840818e-01
4.074344426847302247e-01
4.332493343832158339e-01
4.780770075352428483e-01
4.256390497841578968e-01
4.476801421029821260e-01
4.546789386918110298e-01
4.572395197729817728e-01
4.958641891904881360e-01
4.383835620837125968e-01
4.201840026884463564e-01
4.472870755378526297e-01
4.415157959974849722e-01
4.237322649639184147e-01
4.736964393634379156e-01
4.141320939376270105e-01
4.764054583580725200e-01
4.358532165164167305e-01
4.325537432574551588e-01
4.599669968109679208e-01
4.207079666343854774e-01
4.154531602109782784e-01
4.547098716450861944e-01
4.915742775112705854e-01
4.748430065833328384e-01
4.751085919777567890e-01
4.261083647772713756e-01
3.681750772474113309e-01
4.283122877417311347e-01
4.557100753618424371e-01
4.276368122465140087e-01
4.139050612000222396e-01
4.446007543032582388e-01
4.689715553507043388e-01
4.552735180302789897e-01
4.125480555839697860e-01
4.080297204956643276e-01
4.408495769844587575e-01
4.593837682558596924e-01
4.211185850049462553e-01
4.521192908423729007e-01
4.576206216510828595e-01
4.690182101532399117e-01
5.187227666929941083e-01
4.506148378812736555e-01
4.520962094106273921e-01
4.339277423929521205e-01
4.429720259251042069e-01
4.358437736923656547e-01
4.418553599735067783e-01
4.365670858555456002e-01
4.761896903468993969e-01
4.380585476998017924e-01
4.308959094908356158e-01
4.431640131775038682e-01
4.187560694315147769e-01
4.650689291271677406e-01
4.377933084579058720e-01
4.856761194455118669e-01
4.377452839763889547e-01
4.592595293499027176e-01
3.854203488461072635e-01
3.803353886114888560e-01
4.592045361735578313e-01
4.233976472029151172e-01
4.361753166472915888e-01
4.083540687157963811e-01
4.174854849352356290e-01
4.503750994223218451e-01
4.375087422759889599e-01
4.684338368954562015e-01
4.270105676127510796e-01
4.345156877716536692e-01
4.671816318099002996e-01
4.070877358871149432e-01
4.516676354653731962e-01
4.065300486268120794e-01
4.814468834804810915e-01
4.675188188137764378e-01
4.611580445345285773e-01
4.483917231614240051e-01
4.453249365590113418e-01
4.492408609729604541e-01
4.597669948600031642e-01
4.332136483672713867e-01
4.210172841652708997e-01
4.584791470756032217e-01
4.361868205164893819e-01
4.182215438995973700e-01
4.406657323495724587e-01
4.628477938488340659e-01
4.598414595852283737e-01
4.282141804957053099e-01
4.584414307683721268e-01
4.692467324327126432e-01
4.463393911235116751e-01
3.953708023074553601e-01
3.876539840607237108e-01
4.430496628638913026e-01
4.344564889830758725e-01
4.230352514563462396e-01
4.334105137803114238e-01
4.578459302024701083e-01
4.282142075592732522e-01
4.404924973755460771e-01
4.523661593390077562e-01
4.641219424327616694e-01
4.350363076943143392e-01
4.417187347404769593e-01
3.852594519018144870e-01
4.781104311213124070e-01
4.162432449879212570e-01
4.719532005145612996e-01
4.560559923005184646e-01
4.649601057437333651e-01
4.706922770255860256e-01
4.720396777288223822e-01
4.886553297358742776e-01
4.345194888948241685e-01
4.088313725392857534e-01
4.247768647824460841e-01
4.475945892720368802e-01
4.580185524773616179e-01
4.040855190960914167e-01
4.385537140778208998e-01
4.510418337502253294e-01
4.204481771065159412e-01
4.375846093964398387e-01
4.431587060973390946e-01
4.369959798143939755e-01
4.772106786321131944e-01
3.915245045278235581e-01
4.098540138685169421e-01
4.206095576231458355e-01
4.327227550305590698e-01
4.183487991472416567e-01
4.633457995677808250e-01
4.192801324139593389e-01
4.554812698302985741e-01
4.198500747192737137e-01
4.422367474863565517e-01
4.586765889973632992e-01
4.296008688917094531e-01
4.714028166356614702e-01
4.461164401342983532e-01
4.761411236638931066e-01
4.364355130265174521e-01
4.689908187563734399e-01
4.105091699899181545e-01
4.231722238137198833e-01
4.654697283776121908e-01
4.217537972751961850e-01
4.919706094195706036e-01
4.438929715384718477e-01
4.245501924795134219e-01
3.966404370979141336e-01
4.502376784458542724e-01
4.326958744930155532e-01
4.746559971708624870e-01
4.303526370550431190e-01
4.669704681400081991e-01
3.843615438591398981e-01
4.375435909465254514e-01
4.825696239665707710e-01
4.184196818743294299e-01
4.478337261381722390e-01
4.721549900574696368e-01
4.355921973101874456e-01
4.429465111739306349e-01
4.469304475207988570e-01
4.199228337649279497e-01
4.661888455954984467e-01
4.034198800086192249e-01
4.645318938340966541e-01
4.154721498387718981e-01
4.394744901347337751e-01
4.689592818763000936e-01
4.507919550832794608e-01
4.405547210826046833e-01
4.587204336108578473e-01
4.917646030735007279e-01
4.804375024935927940e-01
4.820294557806036884e-01
4.403189929587628670e-01
4.271435704670957789e-01
4.551052147068082587e-01
4.470506302506472851e-01
5.134799391160085325e-01
4.202382546603228297e-01
4.528122368515515861e-01
3.609891617452562484e-01
4.686091285961204167e-01
4.658075475893208583e-01
4.208837631996886208e-01
4.421948211555724595e-01
4.716061824640795375e-01
4.169530482357572954e-01
4.483592907041826781e-01
4.486904397361885510e-01
4.262372216462255170e-01
4.328365610564489097e-01
4.679781054523437511e-01
4.052840352321752104e-01
4.514445950320288836e-01
4.626923757766577272e-01
3.800302663860614105e-01
4.788798587850474076e-01
3.723631672834001871e-01
4.710384116536277532e-01
4.391466868074460073e-01
4.637941740307939265e-01
4.576566542754513800e-01
4.766354396398328475e-01
4.473603508726641809e-01
4.407707751639203253e-01
4.840434712973707421e-01
4.713613801227382605e-01
4.088971325434992421e-01
4.040502254541940563e-01
4.710152951841912738e-01
4.821140375142758949e-01
4.159727324107952984e-01
4.696648831476090691e-01
4.352497864056840138e-01
4.565594718431791321e-01
3.509312252958926015e-01
4.589082523206055031e-01
4.319974867379425265e-01
5.030255250736984651e-01
4.617394830147284468e-01
4.984998612572165699e-01
4.434171501005392257e-01
4.392865047105023457e-01
4.347115362196427024e-01
3.930559980424163657e-01
4.525649650035262206e-01
4.910095540049577711e-01
4.252875580650031795e-01
4.297649935532118493e-01
4.638550665196604084e-01
3.892546952310798059e-01
4.824580409056529740e-01
4.426418245331704138e-01
4.837532541188442892e-01
4.309667097109732836e-01
4.371601415903761945e-01
4.714288127889694757e-01
4.792261219035031106e-01
4.585903268037351821e-01
4.192369718103702847e-01
4.510151387843832627e-01
4.620585709996293811e-01
4.143100447841854272e-01
3.892455405794923440e-01
4.360609625380515997e-01
4.606614234268392449e-01
4.875817896055874567e-01
4.621572794967047093e-01
4.595344734027876910e-01
4.352987410364653198e-01
3.586663202386830007e-01
4.667235359207804746e-01
5.135029612758572615e-01
4.796896471469861423e-01
4.726701050363688594e-01
4.912115703947350642e-01
4.303954593180883692e-01
4.438286978527806181e-01
4.315757163389833395e-01
3.646675783931304093e-01
4.704111082507047015e-01
5.074110407492018471e-01
4.128346560899752715e-01
4.359217489310499016e-01
4.342639103001328937e-01
4.493250036249339385e-01
4.281630740303303817e-01
4.509934711583710176e-01
4.850382364833495941e-01
4.374035148443714549e-01
4.825640765348602201e-01
4.456202341976977510e-01
4.475755791894217572e-01
4.841240860339933172e-01
4.259071539790083571e-01
4.214355490203991472e-01
4.884664289103413659e-01
3.919949122456855006e-01
4.533844561425941500e-01
4.631588082412580465e-01
4.790663419644069498e-01
4.891049475462558860e-01
4.358109838140141745e-01
4.883969195587836154e-01
4.425620193959603488e-01
3.729908413643809317e-01
4.352347349981792735e-01
4.743290614100853508e-01
4.380455759033872742e-01
4.858559527365264863e-01
4.740606419055167775e-01
4.676809613085675665e-01
4.164172582568297365e-01
5.028715703554869076e-01
3.318245628965206251e-01
4.132892747491186403e-01
4.742719629789574065e-01
3.882237540766799166e-01
4.509988701423739976e-01
4.632872991161980369e-01
4.280266235512637518e-01
4.418806885026786424e-01
4.667653395997366506e-01
4.286145438771020166e-01
4.229163565464341135e-01
4.568923718359327313e-01
4.499415291296635089e-01
4.341134416155769116e-01
4.445558898115964386e-01
4.229248842142252496e-01
3.943672352539798753e-01
4.536788828863266287e-01
3.788227268077186682e-01
4.057146399538646975e-01
4.862731388843501978e-01
4.712091578954049065e-01
4.412656935027092775e-01
4.246498011752365409e-01
4.532258478680422642e-01
4.542021598013160633e-01
3.730147369621970577e-01
4.615359530670452570e-01
4.888038423004700261e-01
4.553199419603057851e-01
5.188217068041278690e-01
4.885577991399947528e-01
4.219598817938051694e-01
4.263434809173835549e-01
4.430052888949518874e-01
4.276009155854956778e-01
4.296092340744646076e-01
4.656392837255812212e-01
4.090319953337856473e-01
4.512565846472772479e-01
4.593948161554499698e-01
4.360378238927403727e-01
4.149368622768153103e-01
4.475546338725663875e-01
4.239811389361866634e-01
4.646367290141154571e-01
4.306142637282770469e-01
4.523589467454227631e-01
4.332608263994675024e-01
4.567207036417902377e-01
4.340119639000175611e-01
4.396925618931389890e-01
4.326722633688284692e-01
3.747487267446685255e-01
4.759000688008155344e-01
4.757811013928834876e-01
5.040667389633465278e-01
4.461225590289904508e-01
4.436005354041830384e-01
4.804826567378461810e-01
4.540503083709184207e-01
3.767214936534422076e-01
4.601313923520118920e-01
4.427015745398484858e-01
3.983191329246081325e-01
4.922236813981745729e-01
4.654852695778737837e-01
4.108178646711331816e-01
4.075715028414799712e-01
4.274708500658048749e-01
4.046869355805702839e-01
4.400530128495204751e-01
4.241815344417300127e-01
4.148259548609313785e-01
4.056643953905749722e-01
4.419889815240956588e-01
4.319450162607953447e-01
4.295190777643463353e-01
4.168709338110268003e-01
4.334294017613786743e-01
4.566143969985145268e-01
4.401112511817748540e-01
4.643267847377072211e-01
4.311415182999608353e-01
4.288642623155425881e-01
4.395274139687872506e-01
4.591534755807913926e-01
4.561870858561133391e-01
4.450714278519842804e-01
4.661322557062445582e-01
4.376901214437847742e-01
4.622893386805623783e-01
4.439487071673069440e-01
4.485481619737177739e-01
4.543322699358889882e-01
4.640012514034968505e-01
3.759337846650496195e-01
4.225681654735118919e-01
4.570757215559051456e-01
3.921956319072459340e-01
4.392147904701302896e-01
4.741560049122486853e-01
4.046548086370974073e-01
4.090168014875407709e-01
4.467237566538880267e-01
4.182540076981780541e-01
4.559204684032451826e-01
3.931613742748970575e-01
4.292116364578098531e-01
4.269921170609068950e-01
4.346949465248316491e-01
4.454631779261754021e-01
4.021077370891600333e-01
4.189602921163571025e-01
4.322693983424273911e-01
4.057323724620875427e-01
4.325521489961796084e-01
4.085393534715761610e-01
3.865700212520030155e-01
4.400110187227513348e-01
4.511432952083347381e-01
4.167620314252234448e-01
4.137534991184773636e-01
4.276940759669352610e-01
4.416252325942283674e-01
4.258538899197388261e-01
4.796687528459537275e-01
4.133743680819556565e-01
4.483504598972709032e-01
4.473695580022636897e-01
4.089650405191717630e-01
3.692975407501492557e-01
4.900929687491119568e-01
3.842221727246565854e-01
4.167991165570389400e-01
3.971272252502679456e-01
4.317315954820975521e-01
4.028286341634682022e-01
3.805788416811033414e-01
4.365894332677349166e-01
3.966394961087835735e-01
4.562380939677366798e-01
4.108498322442504236e-01
4.350198470611261747e-01
4.499837813049119561e-01
4.321108947058684979e-01
4.678862958925272264e-01
4.576206531362953522e-01
4.186386844766173954e-01
4.002687524609940262e-01
3.987512505052455136e-01
4.338196511509793130e-01
4.198133414130231222e-01
4.200481831448046321e-01
4.203956253936034781e-01
4.650197486655757162e-01
4.436645594793166003e-01
4.168936631000457749e-01
3.755914179518102802e-01
4.238283551645837810e-01
4.240342956975232669e-01
4.063335364084816326e-01
4.411431320422141145e-01
4.390639319729472412e-01
4.302973774154849051e-01
4.186131405980254572e-01
3.718411306467361288e-01
4.230914650844060376e-01
3.560574921077691024e-01
4.121819394380247803e-01
3.791873819910555610e-01
4.672165092866740199e-01
4.334453462042677230e-01
4.051704292488510495e-01
4.363274099260939787e-01
3.656524633804850710e-01
4.557700727391196249e-01
4.000634365507778623e-01
4.495277290252005509e-01
4.606915370907838092e-01
4.185342015587830700e-01
4.451313532443174070e-01
4.630137673872079529e-01
4.460319031396632883e-01
3.804289825014548487e-01
4.234415362316263920e-01
4.481701940826663955e-01
4.293950874102724913e-01
3.593497682324188203e-01
4.112889221697292319e-01
4.211739037063727542e-01
4.286174648965949130e-01
4.162215660873095358e-01
3.511329684269297036e-01
4.237373879632189144e-01
3.831844805092215478e-01
3.959137920809809863e-01
4.462200244537538607e-01
4.363040107210620078e-01
4.371842370621454865e-01
3.955940995061510423e-01
3.653892939821428154e-01
4.173772781724605085e-01
4.302931928289825403e-01
4.051298452615086365e-01
3.701101256303058196e-01
4.057442673884564255e-01
4.294174682269068510e-01
4.153031950377358283e-01
3.753443106811574226e-01
4.119054536311763104e-01
4.281568351392894267e-01
4.038741165745288741e-01
4.546891508073035992e-01
4.705021634087087068e-01
4.217085473384591388e-01
4.327575289797346847e-01
4.419375823496563549e-01
4.281372822026554559e-01
3.846466038674121179e-01
4.313652656727397505e-01
4.270915732681710986e-01
4.563367677619544760e-01
3.793205744866743334e-01
3.662808155165501178e-01
4.194833847961270679e-01
4.379145816397956859e-01
4.568381007486832512e-01
3.488704538243163067e-01
4.202411964547991818e-01
4.211142995175006787e-01
4.611495083855696175e-01
4.385808421919628608e-01
4.544606153320999709e-01
4.378186387831042303e-01
4.176076522012693859e-01
4.354948202499919208e-01
4.222761088009366337e-01
3.874427364123542161e-01
4.171594386107151387e-01
3.799645924637173877e-01
4.211298853388570351e-01
4.472162713496369846e-01
4.570750817087454454e-01
3.717482777096992597e-01
4.108166889291476886e-01
4.235791824524652305e-01
4.364669885727873178e-01
4.666335797125300555e-01
4.764576061888874392e-01
4.479630899684284295e-01
4.168312887967430824e-01
4.499137835131955532e-01
4.456143294886537598e-01
4.169845002143021673e-01
4.323151465791834624e-01
4.591223440477270046e-01
4.220854300399260461e-01
4.133412772822316339e-01
4.262515211374551249e-01
4.241925569038160204e-01
4.655617886044284282e-01
4.589815700507406948e-01
3.726674331304617449e-01
4.390224637354461223e-01
4.372816790795431841e-01
4.305737257150759056e-01
4.670498955192880497e-01
4.435666827429833869e-01
4.501092645461405306e-01
4.229653379891625264e-01
4.412012120869348575e-01
4.313693481219365577e-01
3.628682235542666223e-01
4.365419808971515159e-01
3.456062271342150161e-01
4.314041703252879389e-01
4.286073273673007833e-01
4.333545490391323973e-01
3.625014360344681608e-01
4.301075945512722321e-01
4.530365529850457484e-01
4.474661851650290623e-01
4.955294679371318178e-01
4.957536993075540854e-01
4.364065245450154951e-01
4.417446717485207786e-01
4.414014524827087338e-01
4.351386225673299357e-01
4.341743102410498545e-01
4.163570892871654716e-01
4.279880888215381596e-01
4.755172429133530665e-01
4.078884955458674244e-01
4.236665866687041593e-01
4.358490754335112571e-01
4.790054728104474746e-01
4.127713739622833056e-01
4.294439141736694499e-01
4.464953663045754251e-01
4.288185768062056091e-01
4.264013079215241975e-01
4.654262762198253522e-01
4.612945535565058930e-01
4.478395023161583222e-01
4.480528977655462985e-01
4.512087046294396830e-01
4.470250030276395337e-01
3.836412000726036609e-01
4.355550227638556593e-01
4.261471676874715730e-01
4.319783529331687744e-01
4.310760096292072241e-01
4.327072775565889429e-01
3.457508974599139417e-01
4.083142831588579269e-01
4.655729152588115038e-01
4.703196895354382345e-01
5.237191824001982132e-01
5.051921769183144173e-01
4.315116740243076232e-01
4.666161690515677751e-01
4.413115608454122318e-01
4.130443340312091038e-01
5.003002597183723310e-01
5.191948588274386545e-01
5.350803569202366994e-01
4.471872118975421806e-01
3.625059782181890844e-01
5.500200197430660243e-01
5.008191309879745923e-01
5.232490508938435481e-01
4.273918421628147835e-01
5.370730760482764765e-01
4.623231008005603826e-01
5.115663038817189756e-01
4.498439013674206954e-01
4.629996640930661433e-01
5.262378885766006986e-01
4.360960433419948101e-01
4.671416306955902265e-01
4.696166926871759295e-01
5.289276481971297850e-01
3.830279020914879595e-01
4.554456509198693270e-01
5.166315311023594870e-01
5.221488361447321758e-01
4.316707237813219855e-01
4.590587914950329806e-01
5.388165160271758403e-01
4.231025789484704758e-01
4.452816520414037416e-01
4.637825830499692770e-01
5.032062526947557179e-01
4.905905789230849967e-01
5.161798254275599129e-01
5.240227495054846640e-01
5.045278330525881927e-01
5.388269887962170435e-01
5.173680168189961348e-01
5.241425533983909979e-01
4.996777636731635219e-01
5.094950530756422458e-01
3.966926103266518733e-01
5.052408175726104123e-01
4.668531570879864145e-01
5.235914600465959579e-01
5.490166795813200551e-01
5.263257637312241943e-01
4.446377177236042755e-01
5.237085527170984856e-01
5.394848879791953600e-01
5.309540346611715256e-01
5.351639706714657052e-01
5.160706142882722780e-01
4.795111811971604077e-01
4.800359647696252896e-01
5.174975000032328021e-01
3.818118861496958560e-01
5.047652192761714618e-01
4.962716407372224081e-01
5.390285814335346037e-01
5.155050468663162633e-01
5.314164611810983097e-01
5.310644648440012716e-01
5.105201599102897614e-01
5.213516339979824554e-01
5.063171719999590703e-01
5.205484471106591737e-01
5.044543899758061611e-01
5.335499374944129292e-01
5.217085930883035294e-01
4.902096905486569289e-01
5.212112082111481914e-01
5.228228614267071972e-01
5.143833895090437203e-01
5.328853467326477578e-01
5.370311960788850536e-01
3.804301191967931484e-01
5.481570685833541123e-01
4.491946169345923945e-01
5.266964841489097937e-01
6.092999711300275401e-01
5.514796051061975346e-01
5.302609743411637044e-01
5.020438238321208724e-01
4.961589500134884201e-01
5.156632430581915560e-01
5.208175346162717823e-01
5.123800669771476635e-01
5.055802100553726808e-01
4.795092807964709825e-01
4.623118644293326973e-01
3.572788655173438355e-01
5.520349125462078455e-01
5.239929388177974046e-01
5.866947717827298847e-01
5.380989533755985432e-01
5.426162645365100179e-01
5.059944131899654085e-01
5.243520812056494673e-01
5.288200804381729681e-01
5.423578955214835018e-01
4.833542651759298314e-01
4.981149471769740211e-01
5.362423981111766880e-01
5.230528083827125085e-01
4.540460697338735141e-01
5.237859666982893625e-01
5.069790980965215299e-01
5.703806558377237934e-01
5.023824444839788406e-01
4.997993480037818959e-01
3.520008536777516350e-01
5.330572222416771755e-01
4.587367634487524160e-01
5.548602872135505182e-01
5.645657985930677691e-01
5.429258416800604170e-01
4.811587394243355686e-01
5.427934490538751655e-01
5.135892874522617335e-01
5.112590710893542001e-01
5.012673692373121881e-01
5.488953676235476253e-01
4.901767536801934777e-01
5.152744786741217942e-01
4.927556455333599872e-01
5.025201548425614062e-01
5.119376927050161008e-01
5.311973980902213732e-01
4.853091658423858701e-01
5.123185069656301938e-01
5.294834107813753965e-01
4.923455298399241342e-01
5.420957289957198943e-01
5.048958048413263455e-01
4.952834132798151767e-01
4.741883877694932359e-01
4.823455218691304336e-01
4.681336576498148494e-01
4.804701014394262004e-01
4.782118112672743560e-01
5.396619562921584068e-01
4.944515113021782926e-01
4.793009615826555603e-01
5.650652725209351912e-01
4.534558636913586516e-01
5.102618786095507453e-01
5.505756568412391028e-01
4.742868327539829787e-01
5.333927351048242116e-01
5.720225087419650301e-01
5.418571168785302206e-01
4.772528863613105798e-01
5.386112592200908988e-01
4.944235154675584165e-01
5.045017057964892304e-01
5.351896378289979772e-01
4.973711224224985905e-01
4.966622836947974795e-01
4.861331870925448273e-01
4.807929056802987544e-01
5.344858865042095841e-01
4.623109142366849111e-01
5.680981302669040334e-01
4.845739311557614726e-01
4.579388136118179853e-01
5.455698175202002842e-01
4.927794831839723555e-01
4.981767881503011974e-01
5.378389425317546824e-01
5.397382756916081492e-01
4.666579097860660275e-01
5.247258120709172857e-01
5.044070665329257741e-01
4.791393606076151945e-01
4.855756375543158199e-01
5.358487346640666837e-01
4.919958350808501524e-01
4.810331212993801953e-01
5.628046823902901341e-01
4.931199009682908918e-01
4.828995044993377173e-01
5.231971773438329754e-01
4.842271919388346779e-01
4.891095713900795450e-01
4.944949948327709288e-01
5.339650156610905585e-01
4.354739640750614482e-01
5.025722477158094392e-01
5.528042874175846944e-01
4.971615920715922732e-01
5.209264304554175329e-01
4.508067223319682792e-01
5.029191121203169246e-01
4.704591407566954819e-01
5.188292865670210974e-01
4.798011873517874504e-01
4.829899543339372658e-01
5.437193726463681598e-01
4.804687791625683602e-01
4.507129349394167206e-01
4.954012871320228606e-01
5.186397070241419716e-01
4.901666672143184522e-01
5.532184100524923931e-01
4.944592872029907049e-01
5.086813833893217840e-01
5.381468394997617199e-01
5.216661445673389519e-01
4.687242100698703062e-01
5.156547159668141145e-01
5.038468779577782719e-01
4.649136484101762390e-01
4.733660641130038593e-01
5.598692692751184863e-01
4.960383914294398400e-01
5.006075506109679552e-01
4.954641219123411267e-01
4.695811292181435448e-01
5.368687607411994911e-01
4.860875571166727305e-01
5.548873948881914986e-01
4.248457355725437368e-01
5.067929576682806969e-01
5.277963015135951341e-01
5.161927793449894164e-01
4.975590516280912201e-01
4.932775083437778707e-01
4.700204578535542299e-01
5.087209361760910431e-01
5.037076936060573829e-01
4.664149565498348915e-01
4.978892126664566375e-01
5.422528086891107435e-01
4.665776870079910155e-01
5.082871575841239054e-01
5.238463325032420848e-01
5.242421583085496994e-01
4.902141030967921420e-01
5.019104601745750793e-01
5.170374028180479975e-01
5.050230876312522543e-01
4.913421840219879821e-01
5.279797036614578554e-01
4.577688215003092864e-01
4.906254433027918971e-01
5.417387240827269412e-01
5.318575431353187444e-01
5.293218090855372759e-01
5.894542783411799158e-01
5.378223511746313967e-01
4.951511285157767506e-01
5.095287644473661670e-01
4.794780762256221629e-01
5.315118812609715970e-01
4.870835328403820830e-01
5.241090615480114012e-01
4.464366019373534056e-01
5.116252666733136500e-01
5.105318543719318258e-01
5.134740506607702315e-01
4.774806146564513076e-01
4.810593062756119975e-01
4.795118407228058932e-01
5.140403471142792613e-01
4.767315000151812199e-01
5.455478614511790614e-01
5.350040774903750407e-01
5.566130333534411445e-01
5.251038308693817269e-01
5.447651102725811212e-01
5.201855770919692201e-01
5.169400327460010880e-01
4.726665367982078592e-01
5.127963148508036806e-01
5.132002593492281939e-01
5.186749769811268562e-01
5.164718803513500545e-01
5.147386217096699967e-01
4.696404394511297098e-01
5.187301423507214571e-01
5.548298473619976967e-01
4.913923380646162964e-01
4.929628170751712557e-01
5.511034347193274341e-01
5.398848148004574687e-01
5.111508448078150302e-01
5.252674799868958244e-01
4.620396888490911347e-01
5.297102017261234863e-01
4.676745966719587644e-01
5.108091852368592534e-01
4.666319998693790327e-01
5.334119312620259068e-01
5.177181556809020702e-01
4.936969893969408441e-01
5.230743839668222650e-01
4.676843876710798931e-01
5.400136223834608451e-01
5.086362862970497112e-01
5.109721901116971443e-01
5.386499957484196521e-01
5.386713329717950360e-01
5.581417766046798956e-01
5.249460908746591548e-01
5.252405756932195802e-01
5.289607263175013507e-01
5.472492320466715299e-01
4.844866744451230001e-01
5.068057569893917869e-01
4.931179343609054522e-01
4.995620341918659557e-01
4.982460300574632628e-01
4.674661272320603245e-01
4.849039918083530853e-01
5.372260743624892587e-01
5.313112156557703303e-01
5.006348533695016423e-01
4.724604575524835037e-01
4.648318295884435458e-01
4.991967407655458211e-01
4.731340611484050052e-01
5.095349463024040348e-01
4.723873410363755854e-01
5.398520348421771420e-01
4.680737529532176255e-01
5.401546302813331479e-01
4.499614790004902720e-01
5.013199789887322622e-01
5.034525242867107231e-01
4.652868012178613122e-01
5.422340699614874859e-01
4.858158378117385379e-01
4.553774814041884333e-01
5.177361825809795315e-01
4.795524561636497762e-01
5.385168548885843620e-01
4.802417757456449166e-01
5.709119378059410721e-01
5.504067634299534273e-01
4.954058021075938290e-01
4.730796033455090810e-01
5.628676504861573893e-01
4.845543200420754926e-01
4.719448065620917565e-01
4.765008019598109268e-01
4.861535499188199827e-01
5.097511565293830760e-01
5.536487562358332060e-01
4.589893623498527142e-01
5.418111249722040723e-01
5.758083175806687493e-01
4.865559020050844174e-01
4.794796028455052816e-01
4.960635904859903578e-01
5.405927925983006199e-01
5.230133366901574821e-01
5.118309903414284268e-01
4.632530801651079666e-01
5.429913576984712886e-01
4.534548032880075241e-01
5.364914956674309288e-01
5.436644155991235960e-01
5.281364813912946543e-01
5.545599714193323315e-01
4.800998044256553077e-01
5.103259584292868523e-01
4.594729176601116127e-01
5.490203419025808662e-01
4.899770943838273607e-01
5.267548705974646195e-01
5.364811560751254760e-01
4.993810620773627695e-01
5.659133706252340579e-01
5.653216340923864491e-01
5.216127704974432566e-01
5.505520070577631930e-01
5.312728612726619337e-01
4.297838285927887414e-01
5.251761115121714729e-01
4.791270234329909616e-01
4.406542133913430859e-01
5.494802574708176346e-01
5.651913616979793442e-01
4.759557807742527680e-01
4.864654558645811200e-01
4.500497197537548510e-01
4.585006851911881398e-01
4.748725089701025803e-01
4.649948371248728285e-01
5.485941906960409842e-01
5.042456884349438839e-01
5.430761760178582920e-01
4.630080761605285256e-01
5.339704160021667700e-01
4.568509218767128344e-01
5.231015362225600596e-01
5.732016215080191213e-01
4.972137341838921420e-01
5.513743559882630096e-01
4.631909533695297010e-01
4.915743071252288710e-01
4.675179700734293231e-01
5.539109403091004857e-01
4.960302615290758665e-01
5.215874249609523394e-01
5.497926290924988191e-01
5.204273785402409036e-01
5.705950263632394437e-01
5.799735385496077589e-01
5.442600711814929992e-01
5.223071389369597917e-01
5.217740922379447976e-01
4.560941266609606637e-01
5.247890048928518514e-01
4.496319380673916011e-01
4.699500753364935224e-01
5.340864183562102907e-01
5.316845398115057630e-01
4.981219766120001391e-01
4.760827535030882074e-01
4.448164502417140675e-01
4.500155610394988015e-01
4.983780402416391198e-01
5.077568372921835715e-01
5.662073037656947250e-01
5.109992471455361285e-01
5.467084450873022083e-01
4.768878231805053769e-01
5.622403917401408435e-01
5.213440603373512561e-01
5.224365556103267583e-01
5.356660225725732305e-01
4.786184105694584745e-01
5.385108553532913511e-01
4.974772045434759926e-01
5.216092812335501039e-01
4.559328217563471952e-01
5.172989632229475498e-01
5.155275837214668977e-01
5.597579116357790374e-01
5.711029864140066969e-01
5.413534262431377586e-01
6.016551568446486531e-01
5.781255013714992064e-01
5.615273285626628530e-01
5.297984443457506298e-01
5.294120763414058572e-01
5.442626803658159318e-01
5.216865983281835373e-01
4.411528710825914357e-01
5.547854615480340978e-01
5.484177640846792379e-01
5.499517162453871899e-01
5.101457915927840592e-01
5.767008597052445396e-01
4.614035926265003806e-01
4.500950831509777927e-01
5.680402362293871521e-01
5.399132322436384079e-01
5.720930727445920905e-01
5.577440285158116184e-01
5.659541648949449888e-01
4.357623500313488329e-01
5.648039808254301519e-01
5.461702006465063430e-01
5.155745424441142699e-01
5.386963542651022063e-01
4.689278005929709559e-01
5.310144482540307687e-01
4.994355286774889158e-01
5.068802587105527557e-01
4.490996485415389428e-01
5.004933850528189287e-01
5.744090555519394403e-01
5.501339326614097525e-01
5.657130460428740903e-01
5.779146575384116469e-01
5.369027035475468779e-01
5.749484350212988870e-01
5.582679083157244815e-01
5.333978525292872863e-01
5.867058843516916866e-01
5.801915224762609347e-01
4.939905151751433077e-01
4.381347959161864813e-01
5.665837659280043015e-01
5.540594208127835874e-01
5.151882280612400944e-01
5.039175804156555971e-01
5.496210235225509333e-01
4.702109319381566066e-01
4.836787821277453436e-01
5.520106953097742020e-01
5.334582560120140204e-01
5.527404366129637925e-01
4.631735837309436388e-01
5.186355290618844815e-01
4.583373413934613838e-01
5.586273089767059830e-01
5.780017545950448810e-01
4.995560780656498334e-01
5.365376287654187726e-01
4.911193146242616159e-01
5.212640824394736416e-01
4.986062237816882847e-01
5.231935222516514994e-01
5.042006261623885877e-01
5.034430932055876662e-01
5.852060634465291455e-01
5.732322030209173747e-01
5.014709956550393866e-01
5.568067422966805902e-01
5.398651205926288110e-01
5.499342884554216937e-01
4.874468664659648010e-01
4.939108592116173702e-01
5.696220764047885687e-01
5.143573416082010130e-01
4.597705979117414632e-01
4.359760481177022418e-01
5.073897372593384469e-01
5.707044233697560198e-01
5.397661668235294030e-01
5.062899972596870413e-01
5.514050867954207735e-01
5.374821506346311173e-01
4.609337534603685782e-01
5.702884369781603402e-01
5.528159804189730631e-01
5.493643640828977937e-01
4.886390667959812362e-01
5.119465804189275993e-01
4.297467121644464316e-01
5.589700007965623385e-01
5.474858510707011350e-01
5.025047244314490014e-01
5.387275852858682823e-01
4.932147664043182167e-01
5.218742452317114422e-01
5.534150246358687797e-01
5.220780955696184833e-01
4.714913177721578585e-01
4.940218176548819007e-01
5.944377278091571570e-01
5.562864299002783230e-01
5.675678870921687658e-01
5.843894911669087477e-01
5.378791604860151399e-01
5.715297321536537689e-01
5.799654192956781307e-01
5.117988492360469044e-01
5.929936475279878882e-01
5.398770351742178120e-01
5.578604726733078500e-01
4.066675190377299631e-01
4.966897052591586759e-01
5.622012399254652237e-01
5.608935115229189972e-01
4.661298560393935531e-01
5.795858685837561586e-01
5.101059096608601129e-01
4.566549773093746545e-01
5.429144094807405452e-01
5.783680506378753305e-01
5.609497875520601529e-01
5.840600176737689164e-01
5.089782504785723694e-01
4.042848473496319373e-01
5.652862665519622354e-01
5.157101007939919324e-01
4.964142829627651854e-01
5.268946566376320195e-01
5.794295047754043360e-01
5.194755880054813257e-01
5.344513184107617665e-01
5.867520910064581985e-01
4.719283351236495117e-01
5.653726161197236699e-01
6.266106467608681951e-01
5.178030172824519273e-01
5.723124073974549253e-01
5.821845365633776526e-01
5.669594109073542443e-01
5.720180998500287162e-01
5.647991775101299794e-01
5.829972197802626432e-01
5.592125011499716747e-01
5.653919414669619226e-01
5.374573367714040595e-01
5.623936971384516648e-01
5.199006694965438991e-01
5.740548534044014328e-01
5.575610568670803513e-01
5.100520531705013960e-01
5.502183688704068709e-01
4.999270044687716408e-01
4.347094577412378147e-01
5.386898721311191851e-01
5.849052808020173133e-01
5.284087900474797594e-01
5.276462803499992749e-01
4.850418136452161466e-01
4.431974992515138601e-01
5.440865473301405020e-01
5.372249953855386950e-01
5.362446353762013729e-01
5.035930217167581269e-01
5.752176687991548132e-01
5.270232476755055684e-01
5.014658842788168869e-01
5.499413074986194694e-01
4.369035645245165078e-01
5.340952574284352217e-01
6.230087580357613897e-01
5.175258609554279632e-01
5.143312405155795464e-01
5.789726978052710527e-01
5.105718159917048693e-01
5.423459708264511958e-01
5.359830946749082337e-01
5.872585412617408185e-01
5.639676993687475770e-01
5.403341960632961349e-01
5.353560061238590295e-01
5.088442509461764685e-01
5.473527490283018881e-01
5.054772410602373922e-01
5.396774709854387231e-01
4.306763621297920452e-01
4.702299823855871086e-01
4.372470694134412694e-01
6.075962035611379708e-01
5.153017775286129476e-01
5.388163869553171947e-01
4.682491876220536975e-01
4.682155286615342638e-01
4.649408627492543356e-01
4.500806082644892570e-01
5.749463596591664061e-01
4.254252577657723910e-01
4.109414333090004035e-01
4.973605664549833882e-01
4.807832464912938364e-01
4.304103250348960685e-01
4.245830829242962512e-01
5.448982965555325686e-01
5.873444470906532544e-01
5.138741731498858156e-01
4.323426954477303519e-01
6.233529733223062141e-01
5.019381165152339008e-01
4.265385550283871119e-01
4.879826453695739752e-01
5.774108421796921853e-01
4.405842019422832601e-01
5.233826267046182146e-01
4.640231213672339483e-01
5.515705329577746951e-01
4.060909412622612513e-01
4.053940638583347078e-01
4.432844269549685579e-01
3.870456163626755375e-01
4.388181730759260768e-01
4.316735634326603344e-01
4.669544761586900128e-01
5.440003083583405674e-01
4.495108888510550571e-01
4.284565209134819641e-01
4.417554805980585253e-01
4.099778790484558955e-01
5.569234904706636957e-01
4.286873997477808618e-01
5.085341207009030917e-01
4.660574632404539952e-01
4.245120098643652140e-01
4.503591772566180595e-01
4.272444319082910336e-01
4.181440533979237095e-01
5.117877457484184545e-01
4.493469657258392647e-01
4.106306880741317222e-01
4.994217417769682421e-01
4.096411856273343144e-01
4.289782943854693054e-01
5.421034532090368563e-01
4.436854752735280849e-01
5.477808996752219217e-01
3.738056406900387985e-01
5.531079785058607978e-01
4.340491880514674161e-01
4.174007484725439920e-01
4.516763931849769875e-01
3.796999177768412004e-01
3.653394582254421152e-01
4.114592320339739429e-01
4.430630495942660674e-01
4.368564812381886542e-01
4.178454620464466807e-01
3.901693832107358539e-01
3.629312168542261907e-01
4.337074575262326315e-01
5.647327604595164807e-01
4.334297185307419698e-01
5.396178304618196586e-01
4.413689095348063973e-01
4.384706597094086833e-01
4.464834629771909369e-01
4.526852824110554896e-01
4.322409838634853063e-01
4.959239567497539802e-01
4.583174423852593438e-01
4.145501417262781874e-01
4.161388146550948353e-01
4.363907832932463204e-01
4.465133464678948672e-01
5.184085770550884709e-01
4.338333508340321276e-01
5.331173285509027693e-01
4.211228554740473196e-01
3.899333302398585444e-01
5.578077820198762415e-01
4.438784468830338503e-01
4.169362966907981805e-01
4.593916067907970469e-01
3.594154997693020381e-01
4.005115357086191374e-01
4.430419385017881906e-01
4.047352914075929564e-01
4.261973484440296223e-01
4.534412993782878654e-01
4.183993586180526636e-01
4.250374015471867772e-01
4.117808837991700499e-01
4.163373107191935540e-01
5.381975683011820388e-01
4.223140666057875747e-01
5.165642664634819692e-01
4.525855624842587965e-01
4.307541019670829696e-01
4.473205904900029450e-01
4.387562471025882593e-01
4.271874507495746487e-01
5.159727632047979018e-01
3.969871442957237928e-01
4.243023638617866022e-01
4.828345229697716401e-01
4.351221291038963046e-01
4.504509366108970791e-01
5.361144538793206626e-01
4.336455600470134897e-01
4.233093994769414614e-01
4.061610641310850478e-01
4.093975272058923420e-01
5.411356987858324530e-01
4.399739963938159026e-01
4.178136648780019780e-01
4.795411663227462928e-01
3.519415606074897673e-01
4.135687903558005196e-01
4.279280781907034981e-01
4.421236682058557466e-01
4.735353490252800501e-01
4.397983114603153942e-01
3.989835446261942864e-01
4.164712635868731416e-01
4.474389170077661682e-01
4.068490969349047859e-01
5.224607074270414264e-01
4.481993537259226223e-01
4.521574784106376366e-01
4.575730567821655881e-01
4.092035270696435245e-01
4.550115843563335982e-01
4.490597463364833231e-01
4.603659000075649987e-01
5.048906258221402821e-01
4.483089902456935394e-01
4.576333234432247155e-01
4.928642959459456629e-01
4.626107465336363189e-01
4.406748053801123888e-01
5.493223355927763230e-01
4.209171912518253067e-01
4.109557298771577272e-01
3.801589109899833896e-01
4.507994491992272090e-01
5.143180927495287769e-01
4.598667024238891621e-01
4.429252918276040951e-01
4.494432490376479850e-01
3.717646385864442626e-01
4.177342884574687942e-01
4.365805934574256697e-01
4.211368747653905786e-01
4.652732418272270687e-01
4.466605021080845006e-01
4.179567203451544644e-01
4.519287479504848770e-01
4.752671689221074636e-01
4.723976256848901323e-01
5.001781889720363639e-01
4.367602771591095334e-01
4.318801232611212404e-01
4.413505966187697416e-01
4.215572064932558982e-01
4.660205815940604568e-01
4.793638491030952076e-01
4.533534114889434252e-01
5.558331342137781128e-01
4.364054580052410537e-01
4.685997735015844379e-01
4.499247846151084307e-01
4.546618678551200277e-01
4.830198313483335948e-01
4.377566115579703543e-01
4.403350970653267527e-01
4.377714983706513796e-01
4.448484980332513272e-01
4.637482708520410668e-01
5.417398728474053238e-01
4.248033816906646165e-01
4.842841589228124022e-01
4.505322730015796640e-01
3.604750477925054430e-01
4.553364595367719869e-01
4.323562256050600405e-01
4.681329870621332989e-01
4.552425720345697480e-01
4.644241039373971924e-01
3.970460401130657124e-01
4.598287880014506057e-01
4.618914857630753712e-01
4.550963596259626764e-01
5.230710430936991173e-01
4.762339091330512475e-01
4.777526042390631833e-01
4.485748113628375555e-01
4.607000060865069080e-01
4.853970374945682509e-01
4.452808990850843363e-01
4.325958548056594299e-01
5.458439542358706209e-01
4.608958091102622334e-01
4.718581195887836532e-01
4.385779346612244667e-01
4.300373912009459731e-01
4.506864596550135271e-01
4.362344458613837128e-01
4.351729124766277046e-01
4.421783767414970145e-01
4.618805301560853227e-01
4.532812356918349272e-01
4.150171519232009332e-01
4.210618421781592291e-01
5.197405083392091507e-01
4.407091953104769755e-01
4.436781199846248636e-01
4.443850253069428491e-01
4.425004658980757899e-01
4.219015827893769499e-01
4.498884788853903527e-01
4.196770270675267422e-01
4.208267783311049892e-01
4.690757971398783477e-01
4.341779653108286396e-01
4.325166833052601634e-01
4.853497776268610453e-01
4.082256577356959681e-01
4.781341702125074811e-01
4.545842195638606364e-01
4.874575113059212428e-01
4.925957078706789116e-01
4.530185173356456874e-01
4.252131247776015921e-01
5.276949087980413733e-01
4.153071596439530944e-01
4.875463607274460598e-01
4.493683352018044697e-01
4.350365155082827062e-01
4.680241176372713641e-01
4.090354927495336579e-01
3.840061661762946277e-01
3.770346580946606907e-01
4.621929508231606420e-01
4.621917972413314146e-01
4.966908375740067272e-01
5.179224347666191441e-01
4.939829142938903517e-01
4.195004275916670577e-01
5.390778406235979814e-01
4.365788091098010693e-01
4.301402249590095539e-01
4.354026186431224077e-01
4.456641996320274135e-01
4.441699717498363564e-01
4.574958929781282602e-01
4.454133804386154472e-01
4.574471201439351820e-01
5.100305146994219552e-01
5.200114047173747256e-01
4.502000356647282708e-01
4.940908132054721014e-01
4.699520010728347463e-01
4.677576217664559666e-01
4.661323321024658517e-01
4.376245640675666126e-01
5.343132332073186053e-01
4.376128483140739878e-01
4.904236247148654471e-01
4.742855251905159220e-01
4.907498228123251538e-01
4.624960426551762982e-01
5.160282042024899596e-01
5.055147120724464704e-01
5.284207815528698671e-01
4.588798291541444918e-01
4.456365989350778989e-01
4.932698569065440686e-01
4.972863319880412858e-01
4.888849659812321558e-01
4.265208205555088838e-01
4.997478617526162625e-01
4.361284257417981092e-01
4.571101277344525871e-01
4.328562041576360375e-01
4.505278409103864456e-01
4.497249396722527992e-01
4.479433650945557344e-01
4.438986437942928354e-01
4.558706074185466806e-01
5.156140481011314280e-01
5.482436775663767081e-01
4.781673792586303984e-01
4.893371896488703521e-01
4.842955596236954707e-01
4.951418279048325766e-01
4.825788792782730319e-01
4.214279766120397341e-01
4.080650769280249057e-01
4.542238975910539156e-01
4.452177164964862821e-01
4.948715508824368947e-01
4.889355403026796054e-01
4.822489465365701888e-01
4.900202955660644677e-01
4.066030468544362675e-01
5.456469400910730627e-01
5.279927038531467831e-01
4.385465358667546276e-01
3.947614169322029576e-01
4.906271128151177829e-01
5.348359059539586902e-01
4.894361456001117827e-01
4.301199909898123508e-01
5.155988634822302741e-01
4.722707846969148027e-01
4.255802121329592125e-01
4.531527010112653131e-01
4.340262829274840750e-01
5.436117081979816579e-01
4.526400686670585261e-01
4.731035747142364190e-01
4.491299129497492437e-01
4.758396171091353599e-01
4.674003669963507357e-01
4.576630312445670867e-01
4.355295301969073773e-01
5.705957964999371912e-01
5.257950500556870521e-01
5.004444703455405152e-01
4.512262680050692087e-01
4.525501930815865048e-01
5.532196114705459911e-01
4.949442819194727616e-01
4.406979522728249332e-01
4.961353929759397818e-01
5.315280311920725920e-01
4.839448902686179221e-01
4.513191251413727900e-01
5.373481727423053966e-01
5.071136669794891194e-01
5.388067182443743164e-01
5.330800809381931460e-01
5.105201688486894485e-01
4.520807969701527984e-01
4.639339361631020786e-01
4.253694556365351098e-01
5.171472336839920692e-01
4.279613704759280823e-01
4.374966315794853733e-01
4.215601007752730056e-01
4.509393698334310252e-01
5.186029103433988929e-01
4.110298191727146389e-01
4.472026096924996419e-01
4.539503906515973131e-01
4.682926575233852806e-01
4.453918930600044290e-01
4.667903763870941969e-01
4.150013009659110352e-01
5.122226199562557314e-01
4.937029456400566230e-01
4.230862306009913754e-01
4.437692752004142593e-01
5.370881405906818840e-01
4.245509631343113433e-01
3.696423162915871696e-01
3.991195862823005425e-01
5.233713884221320445e-01
4.678549162049816523e-01
5.319068311627309642e-01
5.151795752222726454e-01
5.341132867943391149e-01
4.260628706455563131e-01
4.197148159155893454e-01
4.567477957168314395e-01
4.787566128319070691e-01
4.079963978732715213e-01
5.139032424195281168e-01
4.093809108209952030e-01
4.455476701944586782e-01
4.120262719018385478e-01
4.054796393566680313e-01
4.984698080767808182e-01
4.234109945324310842e-01
4.444164798384921400e-01
4.458737430924878398e-01
4.923351477596550341e-01
4.267776994646551025e-01
4.362450728899127106e-01
4.420738886216718511e-01
5.319694629995269652e-01
4.886267950982989827e-01
4.111712777880403569e-01
4.345686621638653047e-01
5.608938101834500811e-01
3.809950893947005035e-01
3.463320160494858246e-01
4.203737939693611980e-01
4.554566733069782547e-01
4.790356137095909683e-01
5.017325676044948057e-01
5.334990264176291408e-01
5.523087411023906990e-01
3.916133184984609827e-01
4.179449122470467737e-01
4.585746498167356799e-01
5.273555970183503305e-01
5.505422793514503921e-01
5.426330588423358137e-01
5.293931202216102250e-01
4.486118929190867632e-01
4.173411969873331850e-01
5.458350512553024059e-01
5.050168643483939901e-01
4.268624417404565663e-01
5.728856841067423433e-01
4.816633367049027448e-01
4.988367341958654388e-01
4.361029667749304339e-01
5.528773849179950961e-01
4.266697247120283532e-01
5.057407645462927981e-01
4.935332305672650022e-01
5.358972484782370538e-01
4.299396125465066998e-01
5.686447308597513128e-01
5.558377672689046589e-01
3.134174854939539845e-01
5.459005847278936008e-01
5.228380950110721459e-01
4.537829979214110243e-01
4.832677148464060712e-01
5.356515652158587715e-01
5.364320531953666871e-01
5.251488381203804900e-01
4.115065972243742709e-01
4.237902764416715540e-01
5.295179613361777893e-01
5.403765576593366760e-01
5.449819259978661012e-01
5.210269552104430657e-01
4.520569707695443751e-01
4.422036995947635774e-01
4.521207068017959463e-01
4.895848835292281320e-01
4.611674407836408029e-01
4.582289627700407153e-01
5.058806240996907011e-01
4.794935035752673214e-01
4.643657956767969219e-01
5.492083732490323777e-01
4.550158222102823058e-01
4.777690702303275527e-01
4.310550141984633155e-01
5.610646120758489008e-01
4.656298174323063033e-01
5.612680953037715303e-01
4.477650944003699340e-01
3.340185378553607864e-01
5.638436249635495612e-01
5.215316744945316385e-01
4.801593408388040718e-01
4.650573414932671068e-01
4.719071166731234057e-01
4.402465830477481634e-01
4.737139003685932326e-01
4.775604179450544939e-01
4.334733034720992251e-01
4.671323568910483726e-01
5.245553547656179871e-01
5.377286905577782772e-01
5.377032061274860109e-01
4.792511721820208459e-01
4.547456127062463049e-01
4.556209505496506273e-01
4.325628040438225241e-01
4.490209984783420372e-01
4.770363204584044947e-01
3.822887854613570835e-01
4.853177457873838474e-01
5.060530416788148189e-01
4.820928381738877611e-01
4.871669112583143502e-01
4.536956701680017745e-01
4.300293060571636627e-01
4.400074782078278179e-01
4.601577064466705891e-01
4.513328905523567025e-01
5.761949112809996443e-01
4.985401631004858225e-01
4.873920802291663024e-01
4.812801235826099089e-01
3.471724867710698770e-01
4.420108311175488525e-01
4.872858484390889533e-01
4.740391632236085062e-01
4.662087090789382993e-01
4.274705487338213983e-01
4.276726801227080377e-01
4.878731526773932847e-01
4.458378688622558483e-01
4.314450491025175749e-01
4.487917285268883671e-01
5.261568294165060999e-01
4.586953319153388442e-01
5.302974325014384593e-01
4.354336858846217795e-01
4.452467423394357859e-01
4.735741524234854949e-01
4.408438262223869919e-01
4.435794543969868164e-01
5.054183042254746239e-01
4.335350419346335471e-01
4.630607332597480585e-01
4.473574773350958433e-01
4.844072375459775315e-01
4.736983410376527925e-01
4.621073130966851239e-01
4.387003570927531793e-01
4.420459371055519004e-01
4.677714342065109054e-01
4.816041025710264822e-01
5.662786917528734865e-01
4.848274359374628029e-01
5.053948388166983330e-01
4.221301234320197771e-01
4.537019275613152214e-01
5.043698454348228832e-01
4.961987482776964997e-01
4.706245280232009831e-01
4.567158102043377133e-01
4.125797496633665795e-01
4.142600030849214465e-01
4.881916361450847619e-01
4.642453421641353772e-01
4.085043223605802631e-01
4.477397877793979353e-01
5.127917745470564892e-01
4.562674904796423792e-01
5.283949368942947311e-01
4.277039773933816180e-01
4.282231661056095096e-01
4.472602710975087659e-01
4.620349949984680626e-01
4.195299429256292845e-01
4.533904321016664629e-01
4.547622272908655727e-01
4.326096763007075685e-01
4.444462940017456787e-01
4.527852247760548177e-01
4.739847319369358547e-01
4.380885422974979959e-01
4.321682205537316079e-01
4.343594939192743087e-01
5.033813396271457075e-01
4.735980658020718659e-01
5.867854125270031140e-01
4.615472975509067877e-01
4.975429710610055900e-01
4.368070433092915428e-01
4.260814245053134441e-01
4.804252376264225854e-01
4.812806336323777745e-01
5.174480511671473160e-01
4.717318191429779040e-01
4.566101490720445577e-01
4.178332078056846144e-01
4.798975191701393972e-01
4.900097109002014562e-01
4.853649456233254389e-01
4.340032696305564097e-01
5.159321216244295849e-01
4.934574369700031049e-01
4.866287700619212342e-01
4.033900009037015844e-01
4.680245975026079419e-01
4.555696123288203170e-01
4.805184234126965714e-01
4.844887616432781985e-01
4.758628556192050496e-01
4.725964210669690302e-01
4.716800357880810424e-01
4.709267302634709274e-01
4.816598321877060274e-01
4.962599458048511103e-01
4.251403455741232240e-01
4.079807126066174461e-01
4.436131485742675351e-01
5.020768584536734469e-01
4.548605053139544441e-01
5.198688764304064680e-01
5.088613614077585057e-01
4.877445395962689556e-01
4.699249686990522590e-01
4.357106429914705537e-01
5.164194997114802677e-01
4.728748538765577547e-01
4.739902157857741605e-01
4.561653679754011925e-01
4.114597466533737036e-01
3.942844749682156147e-01
5.089324598127139554e-01
4.760880818441359241e-01
4.610396733279172876e-01
4.380499669839456600e-01
5.060314497916231780e-01
4.703245709627769666e-01
4.701475243146957528e-01
4.620860404850979930e-01
4.900394103355268371e-01
4.072934387017841940e-01
4.462909909297161914e-01
4.433549021170827831e-01
4.666012678333028019e-01
4.554995458571526323e-01
4.912470264098546258e-01
4.710854544921140308e-01
4.554522006845166393e-01
4.461861948068936434e-01
4.741561309198728535e-01
4.248255754732775946e-01
4.836002644318902477e-01
5.048860742251766176e-01
4.732292171076318832e-01
4.793964432528107777e-01
5.113698702730102852e-01
5.355123997386211920e-01
4.731077731849424040e-01
4.711628233210150007e-01
4.934510007403582477e-01
4.620232035603065723e-01
4.826088694797753820e-01
5.161985098205191802e-01
4.585602168163219750e-01
4.093477086319446956e-01
4.920396736422850692e-01
5.286473155891192599e-01
5.105350025099830713e-01
4.960741061853689016e-01
4.852246250248787862e-01
4.502676544330108110e-01
4.549449725638546882e-01
4.560332536254887992e-01
5.037419392146608166e-01
4.359632263423548482e-01
4.340990766239519738e-01
4.140250251579170593e-01
4.390954160928408068e-01
4.984820070426742578e-01
4.995108408018704149e-01
4.636805596948733177e-01
4.435411495376062607e-01
4.856425155757080336e-01
5.104352980882497226e-01
4.432435796565725172e-01
4.962125608746053573e-01
5.180942521991199756e-01
5.012085382895975494e-01
4.771619756929614264e-01
5.608982503630106642e-01
5.309222406526972193e-01
4.761588297070409315e-01
4.517073835309365903e-01
4.846808569982805071e-01
4.574180924558957084e-01
4.450254020035891434e-01
5.357772432639938964e-01
4.590924209435724435e-01
4.023482409914087010e-01
4.556913988131055526e-01
5.170476255890485984e-01
4.457622601621707981e-01
5.165497702646939526e-01
5.100560680025822968e-01
4.445518624220261006e-01
4.194021541086703775e-01
5.296982875150283432e-01
4.495424486641994566e-01
4.604859871715313857e-01
4.096253073038209624e-01
4.240703439637190653e-01
4.509623326273161648e-01
4.973597779128515195e-01
4.789181529512451241e-01
4.693830928734458174e-01
4.658937913399287534e-01
4.969952415203144347e-01
5.488710820198723361e-01
4.544508620348515771e-01
5.097272861871861016e-01
5.037939543039323675e-01
4.627847590824843427e-01
5.787790978926738994e-01
4.381152980482769799e-01
5.214651678670650936e-01
4.698067617899477910e-01
4.267908260161222267e-01
4.580811335480938773e-01
4.736135797799079783e-01
4.715395614805714675e-01
5.130199586288581859e-01
4.799199582559758870e-01
3.881373001778519738e-01
4.704641787323064483e-01
4.973937402627218174e-01
4.832252242956762145e-01
4.569269102350031475e-01
4.842641491519307784e-01
4.688134973217256696e-01
4.415471982639587178e-01
5.194634777216703414e-01
4.527695334195760424e-01
4.816614409943578701e-01
4.208380009970007496e-01
4.018702941442404142e-01
4.443166281923440208e-01
4.852274182148016979e-01
5.058310218068289288e-01
4.825211941038367591e-01
4.415903356506570288e-01
4.381437448165298454e-01
5.006824378319096880e-01
4.222237313236096301e-01
4.501624522859853927e-01
4.563239503530298613e-01
4.421602442014827550e-01
4.108537258391747882e-01
4.136873187184045841e-01
4.463186460810030787e-01
4.573965567149089195e-01
4.094634826699961039e-01
4.645839099984828136e-01
4.889472827680294009e-01
4.510314466673192024e-01
4.829851721868571590e-01
4.604279459108308048e-01
4.195232765686712217e-01
4.764313722521886785e-01
4.914758940179160263e-01
4.898013886840758002e-01
4.425752655603689689e-01
4.771653048479075898e-01
4.692190750124261012e-01
4.628528855542713427e-01
5.422470728662174277e-01
4.673707457053256076e-01
4.428478789694000883e-01
4.174243631587219450e-01
4.461768623135740075e-01
4.142091633290704844e-01
5.042885240718006923e-01
5.166499757430066397e-01
4.372480164897822874e-01
4.414631904553155684e-01
4.287808792672646030e-01
4.787454218152809027e-01
4.836262961913251335e-01
4.440186262141935236e-01
4.482490921192285316e-01
4.682511039425565902e-01
4.616945314999850170e-01
4.276687699997808734e-01
4.026994055288002916e-01
4.522808189238854415e-01
4.539081929547648109e-01
4.060657346234884946e-01
4.365262811718788605e-01
4.234630305260038696e-01
4.229678632561447715e-01
4.859175131862588093e-01
4.865727605538651135e-01
4.338751748281135523e-01
4.867879926179087269e-01
5.171289891903776414e-01
4.540343398710925960e-01
4.649130386472969390e-01
4.437182938844362323e-01
4.527419457884516163e-01
4.584883344532579841e-01
5.424414258104749420e-01
4.403133095982619816e-01
4.440411336384768037e-01
4.616719007890334181e-01
4.440426404568062480e-01
4.309390592215385785e-01
4.983795924324470605e-01
4.854658400123919026e-01
4.821003680914698886e-01
4.477298373838828893e-01
4.052337243311043835e-01
4.823775549201484436e-01
4.758588345763975491e-01
4.315070792837590874e-01
4.320267612592223472e-01
4.787843718533901782e-01
4.544670467632508926e-01
4.544357647926534627e-01
3.924189482246250860e-01
4.402689417446152276e-01
4.582520788805531931e-01
4.549690366130341168e-01
4.167259249539209676e-01
5.078923923057709899e-01
4.115497542466650671e-01
4.874536561783333610e-01
4.659014324626651882e-01
4.988501366552205996e-01
4.488270439364240860e-01
4.319102474434828309e-01
4.763205775489268712e-01
4.657208386433449587e-01
4.478999152716574561e-01
4.168518473086914033e-01
4.293994876594754428e-01
4.505173311435911043e-01
4.514731158915005205e-01
4.436746611539155172e-01
4.186706599285844876e-01
4.451723345492227257e-01
4.879748382491193026e-01
4.054194495030774004e-01
4.594651338546339447e-01
4.756780307551222164e-01
4.690831149645654508e-01
4.476404498780862107e-01
4.248394001623438387e-01
4.378427289802297451e-01
4.285257122069666136e-01
4.551212291285148814e-01
4.017224323958947796e-01
4.040113474361828882e-01
4.574623858012076272e-01
4.316760233762883536e-01
4.024403100749596174e-01
5.130539568894120217e-01
4.676130880328928652e-01
4.703705273942831999e-01
4.408819065448817409e-01
4.600139246927160142e-01
4.667563529864354743e-01
4.409075173517211232e-01
4.975068338390546963e-01
4.642262270831188364e-01
4.176265511620097515e-01
4.791507207209783070e-01
4.626743668919421348e-01
4.739227418826260640e-01
4.224363907929289397e-01
4.826537048471269964e-01
4.195936389389399723e-01
4.875741229767781570e-01
3.777447646606754694e-01
4.572207553855306417e-01
4.333401913744692191e-01
4.618188678650245738e-01
4.651519079505712084e-01
4.374073331958489019e-01
4.126643232368832348e-01
4.556819059901065505e-01
4.879701263278162782e-01
3.919709547705141350e-01
3.704424956512749612e-01
4.588757781309200645e-01
4.318666972405730275e-01
4.368737918790027708e-01
5.074142877799531215e-01
4.463606048698914308e-01
4.562083897849258940e-01
4.344964041926404619e-01
4.123942651285287808e-01
4.636532001558900662e-01
4.431337182916784689e-01
5.079637126218211618e-01
4.800248516443946234e-01
4.431501615685964901e-01
4.729554653071628700e-01
4.646938134912903529e-01
4.768826108297504196e-01
4.406670854708385487e-01
4.042067148380813491e-01
4.593613988728068587e-01
4.385813544400580244e-01
5.068794346267438966e-01
3.966067884592151538e-01
4.626280033282821336e-01
4.674948143570955006e-01
4.172656267477121705e-01
4.736893913281794988e-01
4.420339970083603243e-01
4.534296037790628287e-01
4.420889373538444689e-01
4.593799759540388439e-01
4.335779244938884336e-01
4.510666273526276471e-01
4.627621145706063421e-01
4.516938497702499555e-01
4.008935793363945232e-01
4.611023637550032972e-01
4.699936875001007319e-01
4.779874309639347008e-01
4.323043474770201788e-01
4.489658331765968291e-01
3.965477745548618427e-01
4.669531894135859895e-01
4.766771364478779582e-01
4.598336287273063760e-01
4.866864383782409931e-01
4.377694431375386830e-01
4.682783978586024243e-01
4.261390893409615632e-01
4.794439787617462145e-01
4.717354193614655689e-01
5.050155057803875636e-01
3.840128437049358245e-01
4.526405221832680015e-01
5.253348275113199906e-01
4.775490881854363989e-01
4.707782433307714509e-01
4.377796475132181286e-01
4.848505289546668484e-01
4.390301171423371951e-01
5.012369520208490581e-01
4.741192591071519136e-01
4.597121419389061381e-01
4.700333588346360392e-01
4.869519875658789854e-01
4.024004424725367568e-01
4.576709148121249626e-01
4.579917849458236545e-01
4.848079165859791595e-01
4.393128494484245250e-01
4.697443351547154755e-01
4.289154545657172801e-01
4.237742894175097752e-01
4.259198173270180576e-01
4.582143229216587565e-01
5.263211369559100961e-01
4.614102427941310647e-01
3.692995839879607001e-01
4.309699345399986559e-01
3.765096132020634978e-01
4.534426609593422697e-01
4.333828491704382890e-01
4.042757166595402074e-01
4.598978418553718583e-01
5.290397152371416611e-01
4.042471734453315091e-01
4.125511679648090624e-01
4.506113610647812240e-01
3.920636816604172181e-01
4.059212170141411335e-01
4.722510389929199248e-01
4.972098906422490194e-01
4.541158020686464902e-01
4.591613387213597242e-01
3.748672070869226158e-01
3.902717302234932073e-01
4.800596575988821391e-01
3.721543328592385458e-01
4.634023021320813895e-01
4.580218618382735363e-01
4.765859068652705810e-01
4.302767640634730939e-01
4.260537727791571805e-01
4.577155614631145952e-01
4.403675662570529226e-01
4.948512892746841918e-01
3.690238994375896753e-01
3.469869900735384483e-01
3.443054280549958657e-01
3.651507658359368635e-01
3.678975111223897199e-01
3.261925470342283417e-01
3.817939628793714513e-01
3.595460445926165760e-01
3.892813544678244697e-01
4.782934133350998374e-01
4.073115357285264637e-01
4.033378789382013330e-01
4.204428795815187136e-01
4.594941554888166135e-01
3.790194805285785340e-01
3.965627723299509078e-01
4.722287538359180581e-01
4.744020964993099776e-01
4.498973504431696968e-01
3.600027698111935015e-01
3.609950432123437136e-01
3.865443742784238634e-01
4.784411375986570847e-01
3.713843843983870574e-01
3.740289101025711105e-01
4.526621457337556831e-01
3.650900725335682329e-01
3.418882039886928514e-01
4.256974523739793237e-01
4.760022000440745638e-01
3.400141524270030580e-01
4.878046636170736416e-01
3.346126411308581461e-01
3.406986350115028817e-01
3.328855611398173209e-01
3.751213437528624906e-01
3.764606205634878910e-01
3.958436792188717024e-01
3.799382495908020241e-01
3.896382358821905423e-01
4.037164052561529881e-01
5.062511638497224631e-01
3.868603053153529259e-01
3.635264953655832354e-01
4.147170957555624260e-01
3.536336084928709544e-01
3.839768345803524774e-01
3.716959557319268193e-01
3.810522127589156538e-01
3.534997489072987387e-01
4.847859122600068349e-01
3.884325196278869963e-01
3.993184881210015691e-01
4.246870526061656270e-01
4.563572546296514876e-01
3.530377234096773731e-01
3.508203036859859347e-01
4.603552880374515710e-01
3.472585722627394844e-01
4.471189147474764480e-01
4.084172582483103220e-01
4.484400275458633733e-01
4.511914329302978421e-01
4.726096623732082835e-01
4.597738371417203207e-01
3.663539168723867201e-01
4.462333396284995923e-01
3.729245999250906385e-01
4.547821768463938819e-01
3.912245959022696007e-01
4.238267061286025150e-01
4.783960866802724476e-01
3.883228787449065633e-01
4.723653495117353662e-01
4.822877491792320059e-01
4.384822198050615794e-01
4.201170926194581767e-01
3.692351840462834156e-01
3.859837699003315081e-01
3.539404452720190664e-01
4.430111070595704748e-01
3.525812473728063834e-01
4.813896077633770254e-01
4.039377970691101494e-01
3.850133926026885756e-01
4.195331402728028070e-01
4.219844314611687075e-01
4.689951708204233016e-01
4.214065767962448250e-01
4.517424116475466933e-01
3.675086395011133988e-01
3.285059251292895000e-01
3.182169006797772037e-01
3.315764501665313668e-01
3.073005606016854796e-01
4.686331753491458918e-01
3.722350352162414611e-01
3.534969535069441560e-01
4.530660880924986533e-01
3.786616116263939458e-01
4.736760419239463005e-01
3.582601180885378045e-01
4.205605486368561574e-01
3.684748307483711738e-01
3.795338474849968002e-01
4.451001804760671976e-01
3.536212259610814757e-01
3.194915201454350262e-01
4.315266338156856785e-01
3.730712965107799706e-01
3.592082715352780675e-01
3.569617235282882550e-01
3.369799220716434562e-01
3.566927814039611566e-01
3.718053104107714724e-01
4.187921041580122683e-01
3.957813442525752734e-01
4.024617684971262266e-01
4.600820551035594841e-01
4.832618476347694259e-01
4.003297297036969016e-01
4.572147379965521008e-01
3.398708068798292903e-01
4.753356482621424184e-01
3.932256797978260221e-01
3.363300604582526443e-01
3.484968975998156138e-01
4.161758608294447992e-01
3.839389816007679479e-01
3.450893173015597837e-01
4.604194223764651595e-01
3.740737599345065334e-01
4.951311655482880103e-01
3.662946350062776246e-01
4.026102392570605759e-01
4.756140964226083234e-01
3.631725810312592118e-01
4.421626142410775562e-01
4.458818318926577318e-01
4.799068770412062146e-01
4.028022212156446291e-01
3.639170218138653712e-01
3.766632655824074805e-01
3.184130163468952834e-01
4.610511786968778947e-01
3.504184655649046909e-01
3.361931723228132052e-01
3.965085134316980731e-01
4.563264620354245404e-01
4.071988999085605077e-01
4.298019655883381640e-01
4.987870300445459426e-01
4.119155001612690992e-01
4.528085045781036211e-01
3.455307905892237574e-01
4.405014983082965463e-01
3.794943325139461532e-01
3.573066085126308522e-01
3.522292521395584686e-01
3.937602984653458260e-01
4.073406905003157941e-01
4.350990554981016833e-01
4.519809610017164747e-01
4.137895334266695757e-01
4.761909555791574156e-01
4.055203513864124032e-01
4.074794746323528449e-01
4.752951596825416569e-01
4.138802312116001691e-01
4.915013059023697339e-01
4.485417306989626929e-01
4.707975024459311597e-01
3.943225931579562582e-01
3.801676532477824000e-01
3.698338008630034368e-01
3.281865812396353999e-01
4.305339075759908596e-01
4.104531466454461874e-01
4.334259626984063862e-01
3.903448054163079495e-01
4.745071425468112003e-01
3.819275205418700692e-01
3.841044715045894287e-01
4.679556782920238356e-01
4.407407874183622565e-01
4.025723438306105240e-01
4.547548096161776465e-01
3.315791101386497131e-01
4.484891418627706128e-01
4.382869474520452169e-01
4.284876021136273527e-01
3.552096956467238331e-01
4.221647934115317913e-01
4.386892441670007248e-01
3.992994548569339108e-01
4.551525084259368525e-01
4.133235019189357984e-01
4.959649015449578702e-01
4.143986111074572376e-01
4.117525097566731018e-01
4.254487819807400428e-01
4.038177200037967873e-01
4.585854466341245939e-01
4.385387991666550023e-01
4.636273749668053390e-01
3.972685981799776167e-01
3.928611557275107913e-01
3.743784201563765124e-01
3.306188930611079213e-01
4.173597957440846051e-01
4.409868081189385336e-01
4.158635595363895376e-01
4.019599813844018099e-01
4.718868342973863705e-01
4.254799102740863814e-01
4.422908699571777014e-01
4.447398983655910798e-01
3.969598164796855899e-01
3.892607733147593896e-01
4.653120503645563066e-01
4.448501435227862899e-01
4.341024232936029903e-01
4.555579188858709383e-01
4.601305221732076012e-01
3.553043162382087949e-01
4.273509564498723101e-01
4.303940453804595556e-01
4.408386520795936625e-01
4.854405765347808988e-01
4.773707033219318774e-01
4.329777576054342214e-01
4.828208719023024953e-01
4.348159651095432898e-01
4.200420512240512494e-01
4.351335692419988077e-01
4.041087482046250012e-01
4.634604764918389130e-01
4.786725685433468325e-01
4.617076100667752425e-01
3.994217891582832469e-01
4.538064741847033789e-01
4.329240590315360793e-01
3.360902782796635901e-01
4.224902859936087163e-01
4.844460173217336463e-01
4.105625076504632043e-01
3.958370607654674300e-01
4.588733642563536108e-01
4.324368997189059205e-01
4.263198275332150677e-01
4.552541786298308080e-01
4.129143839365667090e-01
4.064772119916407744e-01
4.382788628322928370e-01
4.522989586999139888e-01
3.750067311727233177e-01
3.854896611549978314e-01
4.542918948656129441e-01
3.950070146460180065e-01
3.742004209423850369e-01
4.201899067662018816e-01
3.788780027200651657e-01
3.927188666212562129e-01
3.819678745543471088e-01
3.692205703950035556e-01
3.948783920221696775e-01
4.388655331575023744e-01
4.840278151452463984e-01
4.071925944102491868e-01
4.473177328551272147e-01
3.853825732831806516e-01
4.630815387463178556e-01
3.909908068266808590e-01
4.421384610578736329e-01
4.196317431916389284e-01
3.318099074080055333e-01
4.197216633427404697e-01
3.756701620724621216e-01
4.095701602401899954e-01
4.107010159473487576e-01
4.512711220215345209e-01
4.218828636643240926e-01
4.364263428958583546e-01
4.677690866289795912e-01
3.982741709561654075e-01
4.154039377090770757e-01
4.507167984455044407e-01
4.277381552019827726e-01
4.644448157017451728e-01
3.866870327447295419e-01
4.002082476795741361e-01
4.092346201440474340e-01
4.341143167670951097e-01
3.954225468734853255e-01
4.064040356414846400e-01
4.506893579834287955e-01
3.808106822673119063e-01
4.475564471502474495e-01
4.186633906052837917e-01
4.495649736229594406e-01
3.901839499186011140e-01
4.622225104046601696e-01
3.868725813408288028e-01
4.647895629028455655e-01
4.654822546116326176e-01
4.536883593307023954e-01
4.010353692940840653e-01
3.242137022444175343e-01
4.276634907105241190e-01
4.799824180053862133e-01
4.155788832136926292e-01
4.231058780461569580e-01
4.797294954417611335e-01
4.564860584319752057e-01
4.536383221416489531e-01
4.976559578184212018e-01
4.405599310491899456e-01
4.875782523556896897e-01
4.864065207062774898e-01
4.188052155725369152e-01
4.398613738863793032e-01
3.674235941952491147e-01
4.226067666420065816e-01
4.227321720333261368e-01
4.102954546961066207e-01
4.007575513182559113e-01
4.593207761685269008e-01
4.282661656641438275e-01
4.642370211743908071e-01
3.715947422554937707e-01
4.373925564209412142e-01
4.500855823735995798e-01
4.661274895444983413e-01
3.866294379328898967e-01
4.612694190730423083e-01
4.404271690627118430e-01
4.592567038845719041e-01
4.442969578622541493e-01
4.295184423341529278e-01
3.734373806055195089e-01
3.157549367891354097e-01
4.372090441162678198e-01
5.042559904157909445e-01
4.112581163948019203e-01
4.206810432995908289e-01
5.035025169402664869e-01
4.903623188111363440e-01
4.886407123725123869e-01
5.425629260290912859e-01
4.639161003378410308e-01
4.512980823089682847e-01
4.638771222182335729e-01
4.787601758012005049e-01
4.020909080880029629e-01
4.014348078894269811e-01
4.283227136234194488e-01
4.056124908781753580e-01
3.996567409630673029e-01
4.053185545281874358e-01
4.480998704572941027e-01
4.108825647848516893e-01
4.616119164543540654e-01
4.309719435635603335e-01
4.109605175152407641e-01
4.217955517063226578e-01
4.565581600757305791e-01
4.267644362186197582e-01
4.403279187780628212e-01
4.297372907770697359e-01
4.302932842939372615e-01
4.765664221733355577e-01
4.251826356976355359e-01
4.276227043052635013e-01
3.911018354306823319e-01
3.252097870444570771e-01
4.382808729982275442e-01
4.641343064313298017e-01
4.096270440425792692e-01
4.220042235901457772e-01
5.125103584221546438e-01
4.922303741871868477e-01
4.897187833469313634e-01
5.338961197561982175e-01
4.592401758864954053e-01
4.547980581187026639e-01
4.396022936284678106e-01
4.332725570340289489e-01
4.096348695849786337e-01
4.533624804250938056e-01
4.664865860790770591e-01
4.234973190749656280e-01
4.269113606275369843e-01
3.713516050681408553e-01
4.887154665911256912e-01
4.263842539687976996e-01
4.691127092441963464e-01
4.369083316715151599e-01
4.541116010686764293e-01
4.606870441098094293e-01
4.327916216382497461e-01
4.338744555963415794e-01
4.378028774291944925e-01
4.443944768845794480e-01
4.685261404156985665e-01
4.536103732156053225e-01
3.502956803376212069e-01
4.542830055173194270e-01
4.670249339879259387e-01
4.620019555544093715e-01
4.696992995905906465e-01
4.835656042196083693e-01
4.565500358429656069e-01
4.703349797641974694e-01
4.454985934680634752e-01
4.817160587552720141e-01
4.691140404909087680e-01
4.252307022585489760e-01
4.498483253853072239e-01
4.262477804469191334e-01
4.378207679249692674e-01
4.701515651939027762e-01
4.568064166918054947e-01
4.371031461687882036e-01
3.934297386249194783e-01
5.053265815796303961e-01
4.781987610249573972e-01
4.619781349338921150e-01
4.255869506555167159e-01
4.647614337096320769e-01
4.796849435017591645e-01
4.511842374532971656e-01
4.603705001200327773e-01
4.157234180319988037e-01
4.633931451754562114e-01
4.455291523160265221e-01
4.664437813805673572e-01
3.150561884074696284e-01
4.483930844341769140e-01
4.772498763964971857e-01
4.094071696634171142e-01
4.719423721919891457e-01
5.030558655975304605e-01
4.550235902635349494e-01
4.647395415222758119e-01
4.152857030133532690e-01
4.646942651112035971e-01
4.717165551580445593e-01
4.551719965977907845e-01
4.603584729219768468e-01
4.589703680257016805e-01
4.847785752600906606e-01
5.265209405863838787e-01
4.441691852731747825e-01
4.437817039643306427e-01
4.869073963198031207e-01
4.389011796864563109e-01
4.746764557014349628e-01
4.981365714866551331e-01
5.115737896490766268e-01
4.167625124397378311e-01
5.082877794128020099e-01
4.814061949697708287e-01
5.106346004210440270e-01
4.742910741485929504e-01
3.960383532074907564e-01
5.091698618934006326e-01
4.647189295713651802e-01
4.514086070640845882e-01
3.125352679342011109e-01
4.822394456457496648e-01
4.891309134840931550e-01
4.666336695052651362e-01
4.915348211708065462e-01
4.915186226926107627e-01
5.394961025803810539e-01
4.314522969474786640e-01
4.117049054263147712e-01
4.874862788186061224e-01
4.738638284811063084e-01
4.628221216164274399e-01
4.817651217130760610e-01
4.583259414556319911e-01
4.680229153553079335e-01
5.225044735989823330e-01
5.007198322966396331e-01
4.481678043968324032e-01
4.639485449504612835e-01
4.533541484802526278e-01
4.707358646894668208e-01
4.571944888478847724e-01
4.754620391526174772e-01
4.439565092187023887e-01
4.991403784994887793e-01
5.483034241303154088e-01
4.945680367897337670e-01
4.746218165230807751e-01
4.706875657197779894e-01
3.372347436386213260e-01
4.763176308281498739e-01
4.921800297019853221e-01
5.222512048086206393e-01
4.483224368042433849e-01
4.679526212663495111e-01
4.490363212206417431e-01
4.356782987402105789e-01
4.786371076972801286e-01
4.556988149387046216e-01
4.602808424676058108e-01
5.280273339402816735e-01
4.669487224404166859e-01
4.399996440369733364e-01
4.890088628380770963e-01
4.142458307310570298e-01
5.333452654136300319e-01
4.553757080892518738e-01
4.749913313327302489e-01
4.395851172776094606e-01
4.838121155666276207e-01
5.098624458835586681e-01
4.704817539672297988e-01
4.456680752178205362e-01
4.659393641031026601e-01
4.674338942493662663e-01
4.343450596521445384e-01
3.254117353330159279e-01
4.679385756335925906e-01
4.508609443076981860e-01
5.134141191507586299e-01
4.330487771187592205e-01
4.537355713482863484e-01
5.121144350706599013e-01
4.481869708073251690e-01
4.182100484570091536e-01
4.730001211945121242e-01
4.385987046778436205e-01
4.544945416186624287e-01
5.003932707519612721e-01
4.502200793921322663e-01
4.340991995965478578e-01
5.075118363229853546e-01
4.342839510302971551e-01
4.492423049835982396e-01
4.921730517830934515e-01
3.939827259480813137e-01
4.392790874866013828e-01
4.695884452846351143e-01
4.535032985732564415e-01
4.096591868739208331e-01
4.835101907131192922e-01
4.541449003171519894e-01
4.268852295213755310e-01
4.238036633055348723e-01
4.045545369749913300e-01
4.244554559622952805e-01
4.540898930842766634e-01
5.220480636178356226e-01
4.441069581279593059e-01
4.675671169696737350e-01
4.337727174712190381e-01
4.672032764567803365e-01
4.110424472936366480e-01
3.976850972356119063e-01
4.606920642075503225e-01
4.614865281390174712e-01
4.361622921101315775e-01
4.631862628876263765e-01
4.911924556538561637e-01
4.747494693836576407e-01
4.508227685708084409e-01
4.322914239462635755e-01
4.927827907205737379e-01
4.059196300646650823e-01
4.353496115948370937e-01
4.630436767818318367e-01
4.682238655430794316e-01
4.900568067954533258e-01
4.885196282590746897e-01
4.412998734602306405e-01
4.640197283013302587e-01
4.774809864143639282e-01
4.884019163280741704e-01
4.505738738424888146e-01
4.117868570488354418e-01
4.253482076955486524e-01
5.004899311532279294e-01
4.854558303299538746e-01
4.928158508790070336e-01
5.301682009128309003e-01
4.937060493316295373e-01
4.481432537882501510e-01
4.367326513204735638e-01
4.255414509194609951e-01
4.150137924428342062e-01
4.063870385075331049e-01
4.648117434012211668e-01
4.827944781946536534e-01
4.234567912155223213e-01
4.741464105666985951e-01
4.514589183543110118e-01
4.815619689824388039e-01
4.307944553000737087e-01
3.759121783080615620e-01
4.978473173530701956e-01
3.984249587542899040e-01
3.926412878435356912e-01
4.727248730569157398e-01
4.635276481147269645e-01
5.079309362828090535e-01
4.849022047008126335e-01
4.886328216862724783e-01
4.624937814145585468e-01
4.797393458460861293e-01
4.479599688581695216e-01
4.619056347763058068e-01
4.155756427348258342e-01
4.188551581490969622e-01
5.019942945891561203e-01
4.747138797426801449e-01
5.068054920192526236e-01
4.940663518895840878e-01
4.699746346608943970e-01
4.647821257222065627e-01
4.213578841187462509e-01
5.003367225696410125e-01
4.906189620586836053e-01
4.768518370239440696e-01
4.840240584955092240e-01
4.456321431470440797e-01
4.609871191717719863e-01
4.768041778658870244e-01
3.962457230872346026e-01
4.934028800301619722e-01
5.022527410388482050e-01
4.155920492032983415e-01
4.117341236649044722e-01
4.695024836947868652e-01
4.427566668220177526e-01
5.344520780721844222e-01
4.582928735918356811e-01
4.622987338336364549e-01
4.904433311159639985e-01
4.252384077603404977e-01
4.749530753811035400e-01
[truncated: 4,135,851 more chars]
