# Supplementary material for: Predicting the structural basis of targeted protein degradation by integrating molecular dynamics simulations with structural mass spectrometry
Source: Nat Commun. 2022 Oct 6;13:5884. doi: 10.1038/s41467-022-33575-4 (PMC9537307; doi:10.1038/s41467-022-33575-4)
Supplement: Supplementary file 6 — Source Data [file 41467_2022_33575_MOESM6_ESM.zip › source_data/supp_fig_3/supp_fig_3a.txt]

#WE-HDX			
1.5167422513419877				
1.5410803412740905
1.5273264827736026
1.571571522817583
1.723276739168426
1.5609581068939975
1.5275760697486374
1.7014677276948882
1.3530864246360297
1.6146890267750211
1.6931811647278974
1.3817175476479864
1.843586536718017
1.4824820657528224
1.7292200392807942
1.7096250820943324
1.9358377514563014
1.7249285507902206
1.8451987693709506
1.799730133850821
1.6463845636367402
1.6982137162008637
1.4165704856212227
1.5394312213954398
1.7447637669230278
1.6020489838877823
1.6475675110028396
1.686230515679733
1.7553374286217496
1.776256067870627
1.8296331494560854
1.5290558104443739
1.8783404880970338
1.5742630647918339
1.484222981611907
1.5534269720314966
1.3742303592757017
1.4452842688293959
1.4615720236621756
1.6080981513072024
1.6271997242573217
1.7522398908113705
1.6729087231050248
1.5682190858031257
1.3909981519728782
1.7882997034957089
1.4391570091901025
1.7299436287915733
1.6980027312358443
1.6983112426683107
1.806565347929167
1.7423256287805986
1.8823883218285347
1.6966385720107868
1.7782973920968301
1.5125227391129439
1.55457525393457
1.673476151308605
1.469125434697619
1.6557293744096557
1.7691184918987428
1.6737587743030333
2.5021269307686236
1.7544896775460017
1.4137431531868383
1.4111576539426045
1.7524254807496382
1.6188555559253723
1.6361890156158034
1.405920377630365
1.7251127319075565
1.5096250658965422
1.5245433718920212
1.6334318551162712
1.7282967890928922
1.8612196175397409
1.6670750035186273
1.4887019676716733
1.7846478457671073
1.6744207468413304
1.8575114868948048
1.8125366319988285
1.79086564103084
1.6184794003724807
1.7616649670106412
1.4309832700979084
1.8195105875676678
1.8009413081282895
1.8604955996898382
1.7011629563908537
1.682797664342136
1.591341710811237
1.5790065815976873
2.211694450498037
1.5523168059744015
1.5702583249196
1.6090982858887988
1.5886757539737457
1.4938362745521439
1.8098981134276237
1.513889212346189
1.4576144260952812
1.417118437599418
1.6843567137458835
1.5341134904820513
1.4946736655883277
1.3168758933028175
1.8275124127324895
1.6534075437482127
1.7633203708848317
1.8009988760688167
1.7361967763594899
1.9363406207913865
1.8475347975059102
1.8199275414786331
1.8058867141362667
1.2922794700815954
1.6309555411698888
1.827803868825971
1.6864194354844317
1.5528683446673588
1.8453748212804577
1.4879786228700351
1.605194156972485
1.543500509442096
1.9590976524936408
1.4033650751049809
1.3944428683540173
1.8515741565847907
1.618514989620771
1.3706196182447512
1.7260227833470798
1.4005413120027532
1.4114461493032298
1.6799294939069205
1.9029107713797386
1.6413904106123591
1.6900120545563082
1.4547287336154453
1.6477457554883663
1.3714848560591644
1.8069937241322067
1.8217218308112624
1.7615866339551756
1.9373991114943594
1.6735666563166107
1.567892946327335
1.5583873799040195
1.5286489262161072
1.502310295336561
1.5617578296953605
1.8148715490087526
1.6112231105042443
1.8729703940318458
1.7093294187870571
1.664565357323205
1.7006109948920016
1.9009969071373658
1.8017344155175874
1.573834870769017
1.5425895770296405
1.3965219791229677
1.6794797635874923
1.6396411787370881
1.5217787304820956
1.421330830973521
1.7089086235920095
1.774098600566746
1.585795526891636
1.6883583804746682
1.5664492692271124
1.6038805383748116
1.7194423930329472
1.4559243176399121
1.7954714935241014
1.5250142120878363
1.767324713141776
1.7859137933080953
1.8763019697067593
1.74928064725079
1.7486438790519436
1.4533990541348787
1.6959309969796017
1.6834894759249224
1.5925179774025555
1.5908980735211404
1.7084922590369658
1.563736761931993
1.713057800892198
1.4673956278228848
1.768716892842514
1.7411579981511678
1.518533160195399
1.4191612876809374
1.41225003842301
1.4930489248681866
1.6643893903475797
1.322251247190699
1.5542291534800947
1.7798908324017002
1.5127893833612311
1.7851943397060321
1.493180402929842
1.6843223117634087
1.6383682855677668
1.5581543300005074
1.8446064702701443
1.7826543329025826
1.665846844267421
1.8678937843272707
1.8267689811259211
1.652398549334006
1.7024191235192625
1.8470023653071106
1.5987886092469834
1.8005523178220564
1.7612140962595109
1.539242562715671
1.6423255587448482
1.5415877939982934
1.4516569578850778
1.7123949958643736
1.4541356883012098
1.6370224243419214
1.4013826468498034
1.6788253803124498
1.4017953215293735
1.4616244552769975
2.029892306790804
1.4731214951259495
1.7159237124834026
1.467066670228056
1.9162661338175908
1.5975033237649705
1.933632514664231
1.859169524285431
1.8003063517914624
1.7420951064168648
1.7589605990170385
1.6692769922986392
1.7490520728772956
1.831509571045544
1.5388358997789393
1.429067922802763
1.7610579730217304
1.6556260362440525
1.6746952601890275
1.6371130134393355
1.9088192285978665
1.912322823996813
1.8903531692725997
1.6052887201409227
1.4372764748755673
1.518419330521912
1.5936371969435734
1.5241982939854233
1.696154790365268
1.6097213848227847
1.8671404867360453
1.748226842040033
1.581822684357851
1.5088709818057702
1.6926170222465131
1.4163738150105507
1.5708842142432555
1.6787477943346263
1.7485586992914686
2.041352363929801
1.6932856208256222
1.904237180841378
1.7913467907514906
1.7298673472294643
1.638059452981721
1.9613184791248373
1.7236762331060764
1.7453961172561796
1.584453514762846
1.8129323504754782
1.6211253164255273
1.6467432636437174
1.606281119752418
2.0538680284100383
1.6789587854915577
1.5577590778186614
1.7692303657574917
1.4431361927804078
1.618838914085478
1.399093485089814
1.4835992339139754
1.60983768877024
1.5998642744798721
1.5247111581116328
1.5114249396585402
1.4676182268979647
1.6956205901747463
1.7014011544727226
1.4375941596940227
1.620847826532588
1.6883993495464842
1.9001889893556716
1.782640277863148
1.7687983175992614
1.8618718069676017
1.569375722430519
1.5383513164833145
1.899074002330992
1.7358231712495336
1.765138331308441
1.8399747821342252
1.752776456647906
1.7258885719593875
1.5542393327450958
1.7849215445209987
1.5496271196595377
1.505039558773851
1.6279247905763325
1.5997230614279065
1.8062700987899947
1.608001399271782
1.5179857263792809
1.6176051761534067
1.908100000633144
1.4761302119519848
1.814700306868597
1.5221100486478256
1.7883847067033511
1.6310053260531059
1.892533824516173
1.7731325751285825
1.7229056978137434
1.601313304376529
1.9240672105841614
2.0173882204734386
1.7873463530834406
1.6384615768395172
1.8128809915274653
1.7399204097207421
1.6718776875719328
1.890815599536429
1.7494814100089582
1.365793200011686
1.6006260442375633
1.8674114425492958
1.8138158776330786
1.712606382478905
1.4258055460298018
1.6769000558360354
1.771009183786737
1.9912815284574128
1.7993702113429921
2.010827108239395
1.6197429217238672
1.8217655896399778
1.4944152862488476
1.6546668420415045
1.5483853629387097
1.779375306539075
1.6919831168792792
1.9594525438339736
1.8989406207091009
1.8857062315009543
1.723612074173739
1.7148840854380545
1.8502838970981987
1.992260378891417
1.4624922364367217
1.6378865590291742
1.976434367946375
2.167241334992683
1.5186226384562849
1.4942321275906898
1.4235983779391386
1.4266135547456642
1.8900744105986798
1.7337984024182134
1.8872133084317328
1.8340927841582793
1.8745860970753105
1.749201570832056
1.5609281250575553
1.717331808962961
2.0110520915870604
1.82021519731005
1.7514671209363295
1.6453959826007218
1.5449439573621224
1.8060615056878473
1.7962499393818214
1.9140061102572157
1.7507931719992567
1.6869276715088017
1.9062549610676602
1.5934569495455837
1.7234938463987408
1.776713932078276
1.6145031792314408
1.7869029550196456
2.0954925888156626
2.218264715644412
1.3779597439935911
1.699860553447988
1.4908880278906402
1.516202572155571
1.6987826568271898
1.8731311978225893
1.7220858470970142
1.7347854276863617
1.7744449780954474
1.9822749748127844
1.7640711326647678
1.9196971864565746
1.7828760393293477
1.6822208849087186
1.850137565319181
1.5841356901574626
1.5898301034747948
1.6054076739230365
1.79470658120178
1.6058615269369803
1.735001925001485
1.8693308162173894
1.8741639525725964
1.8344606735323856
1.6703471150801552
1.522010472323363
1.7052324393517317
1.7792235015404574
1.9176595458466767
1.4841297203246782
1.693270604480439
1.7807598873881634
1.9256730194680158
1.4736960315859844
1.558209424137885
1.6158233363987762
1.3462807766739326
1.4739049011911385
1.759408962050062
1.6526328204759166
1.6087445797860696
1.8960189306117168
1.793941631562834
1.8640137780037958
1.840982387290075
1.7788198038349468
1.8261111707962814
1.6734442219127201
1.963234975584387
1.7629729954888071
1.9916781210053456
1.7470885603405417
2.0570850164755257
1.5339956694645416
1.7298650836948268
1.6197623519896076
1.884650004510588
1.463445845337266
1.7004643224746125
2.017018265838276
1.5406537826015512
1.5828418267914057
1.5332234408173129
1.569892829441569
1.531276445129434
1.6424206235357526
1.7231866188622242
1.9185132450395388
1.7463317543124695
1.684263251377755
1.840767908597456
1.78855263046474
1.730883072112946
1.651998542657511
1.7032010215631324
1.8674633947834105
1.6960304320517743
1.8273304983560443
1.8541496499656707
1.4983905526215306
1.6854013856515557
1.7701378326070798
1.938366590513029
1.7535104736912255
1.7855937053679025
1.7975641002456435
1.7875662616998373
1.5590533833666487
1.6674301436997614
1.5667349780009834
1.523528852866302
1.4640385790809483
1.681647086630961
1.6027050873354212
1.9070021739611849
2.004557409923113
1.7191890418968303
1.6872266540019347
1.6929912111120755
1.8986825085969308
1.8068365447756285
1.6409613481868124
1.8479778123621164
1.8351767250770605
1.834032083398202
1.9938441874119097
1.936721953485073
1.509682427367741
1.7473022449048878
1.641717692057856
1.8699077455492685
1.6273551611363521
1.7407456846242397
2.3416296152277725
1.914523121687821
1.7198728628334174
1.465144204801225
1.6122687951774053
1.3907574532387295
1.6241385220832805
1.7786053960256614
1.7013690024379027
1.5010742846656029
1.6079277775972944
1.6221856500319192
1.6759077379981782
1.6559171913906514
1.6139492664640311
1.790430570645406
1.8207770009212978
1.8905369430145418
1.8289494236456514
1.698745699615357
1.5690695133438948
1.6361066406516
2.0135756424830946
1.7752448998277481
1.4144866141794596
1.77345201297723
1.715814941346337
1.7916216907276457
1.4841197954311
1.8072528684173759
1.8180775216470575
1.9734972093630576
1.4223524659661768
1.3692420552647402
1.5831414004987912
1.4515599992184771
1.6985133008885496
1.5817841917066944
1.518435465198344
1.7194577238080568
1.8764286314827532
1.8075781855599915
1.8724377262540575
1.4396179958025395
1.9779189852351666
1.5698545764291392
1.813402605420701
1.8040299912370734
1.7431338974404433
1.7037574560293738
1.6550273846262342
1.7190909289464225
1.9978487899551893
1.7663552008548256
1.5197272857753579
1.6062536843518809
1.6554775078993782
1.986653178572475
1.3554605880323718
1.4527026286332547
1.8130359411826764
2.0768773808828893
2.1504234108053
1.80258510906607
1.5054080554050797
1.3696677370215307
1.5780995682586243
1.6474875329546963
1.8137641087715966
1.680432803845477
1.734101041937824
1.6840239888143567
1.7654405705658949
1.731027628279538
1.9133349158090898
1.787558775724091
1.9140548481981585
1.740282199474509
1.6459164919829694
1.7985972740789586
1.8731699810460007
1.8487004127174578
1.715615946364887
1.972681526876351
1.910057560847709
1.604591461543551
1.6796773152636426
1.782173431224189
1.8940631415870854
1.53968621988323
1.7337418099674151
1.9781683662901695
2.5771299444553786
1.6790334574111194
1.5610987054782697
1.3602538916908398
1.8248408048414513
1.7388044079419809
1.4050195539465222
1.5990562334548761
1.6275521256738452
1.5992948488724033
1.4332144074189688
1.6081730075130338
1.699121001860142
1.947442147289703
1.794432047876209
1.645717458766543
1.7505931647625137
1.877968041307478
1.646703369373428
1.854850529191294
1.7778932320549008
1.718644218295974
1.7739701977675784
1.5888726881682116
1.6666136107697591
1.6021579149876444
1.8547642225550574
1.910712774938494
1.641858006671246
1.6119153163333568
1.5671562810674458
1.4230650439648593
1.5270856482611728
1.5629650262114656
1.7009041781810619
1.4489087134410643
1.6001244446475111
1.592748190833866
1.7931994121421144
1.9037474195966164
1.7768119291745106
1.5815605636290548
1.5510611571285384
1.9114562673076902
1.78791977781422
1.6898736642425738
1.6077405357785133
1.7183225302400864
1.8962720674803453
1.8481410738376416
1.4418567604996702
1.6176157874766468
1.5865806716454565
1.5561602554514584
1.870936081172037
1.5370088356155969
1.4760872108194758
1.894027309627021
1.467957639340089
1.5733544952900314
1.3918323559485422
1.5737988898680602
1.9200495088872942
1.699134999975025
1.7838776673133114
1.4922208774262995
1.6602637529834106
1.686911273477085
1.69011605394985
1.838805150789507
1.633203642053676
1.9628845369956036
1.4785716573782968
1.5069554266645475
1.76288809267451
1.3998324059368572
1.605067815356026
1.5959021853889257
1.6407888792103402
1.602021422106124
1.5870868036374643
1.4015598913617124
1.518371727970432
1.445550071426881
1.8531541461269356
1.4793046120104387
1.4104794770535298
1.8254569759540442
1.5187273444482998
1.8742560294714694
1.7514811811856583
1.6944789159901652
1.6042868958433236
1.9892309447849068
1.566620222955362
1.6133922506681633
1.6605070972346634
1.4577876033356987
1.5292263176057312
1.6029917218691354
1.6265087752049383
1.7770009043883999
1.4791233544941893
1.8197562378476133
1.4127788832194645
1.7196217175451527
1.4721701237809421
1.5188924452112322
1.829171126068794
1.4923439370920801
1.5618475306560293
1.544829502991351
1.5699313224978022
1.6837381108953904
1.8414863099476877
1.5890263087127614
1.7819636168250057
1.6119443693051303
1.9664330714608609
1.3909417523033891
1.8593072615083748
1.6771300052329876
1.9011120995269322
1.7479197938539512
1.760775348700184
1.700329616046138
1.7259219338281722
1.6559692781774291
1.6194392103728517
1.4874482309042842
1.5927814756395597
1.6889993740498612
1.4814251655133062
1.8508856220421537
1.5046245811951864
1.548361255096196
1.5165426912221167
1.406231544437677
1.8434716354316538
2.094164931998829
1.5630592960381433
1.6689828396841608
1.6400307458904348
1.5372431044336563
1.6892147409440528
1.6940505499158494
1.6405608253712851
1.7288123992479687
1.3406615733475842
1.763301912777824
1.801957291022355
1.6864830067744796
1.9400489921815856
1.584719856269074
1.4908860591896038
1.5315155874885473
1.4775109952781216
1.7633593585510385
1.6509577717133803
2.293245611996849
1.4915943763831212
1.5926235197741043
1.588710896821646
1.6026729447733883
1.3454143263176521
1.4694285491528993
2.039766869183801
1.4727530209191444
1.6872835852525492
1.897618420753407
1.43898598442221
1.6606629340973418
1.8038059893309928
1.695681553221605
1.6677174283999578
1.6312806491964846
1.6889413122315746
1.8035238763692891
1.7904742481727385
1.58161900472057
1.5533378622690177
1.62452922219658
1.4450167129369766
1.6612377054534522
1.6750634570765732
3.0152850881268165
2.4589299030847056
1.4769427278443505
1.8179229675781319
1.3888409692223944
1.4571848157336824
1.8167056416027445
1.3368388484151659
1.6883277768545781
1.3857715206837973
1.436605515505372
1.7021259965931541
1.7794652116849632
1.7496380317668163
1.8032929156049513
1.7070610231186227
1.7403706747892491
1.6211462817865083
1.9212290868865762
1.8709094717230002
1.688352807635269
1.5725297513192111
1.5328235300375044
1.7389621904964307
1.7921541925007047
1.7108592305074142
1.8803725977546335
1.722197444792358
1.5859095264116547
1.613208685204653
1.6944882291791945
1.9323290073631332
2.044650390618568
1.5645023923745092
1.6804669565071573
1.5391147517368784
1.36776898571147
1.5646941238867136
1.4252900898262053
1.5014961886298732
1.6903131398764781
1.5056326410611818
1.6022173894240752
1.8251066329262329
1.5773552600990652
1.7648862410545698
1.7513015206023292
1.6559519415393356
1.770334790231037
1.7933103609671617
1.8500049699183707
1.535274027196638
1.6661999164920507
1.7727778619948635
1.429926670882835
1.9339374228083595
1.649724241049871
1.7903792422091318
2.25279811327044
2.5017570639312354
1.562702654390906
1.6180772208976424
1.5096615816105319
1.524540107449203
1.4690714807737324
1.3735354685566061
1.6659911111667147
1.485444207951095
1.626792591212062
1.528606058631746
1.5452839603060526
1.9164902417505767
1.7125645035929802
1.875208717841951
1.749257230877435
1.777176341538974
1.6095145244439522
1.6557760076885792
1.7644002547016842
1.6612922690066068
1.5953177499026783
1.786362655946182
1.5529063672531114
1.5953415191938425
1.4372436233377663
1.372780325069369
1.662922192462495
1.7750339648272033
2.310766117957794
2.015987129392122
1.398413078774724
1.5913653520653077
1.7195824285414163
1.4871812067591839
1.3243356912948154
1.726720655112923
1.423688311911384
1.69923668198821
1.6851572856289776
1.5207881729031412
1.5045824394535772
1.653105231018876
2.007520809820266
1.9677267754781784
1.3990424531794514
1.3907547499789323
1.69828036119269
1.7804483198777377
1.952968451784314
1.7096603937243504
1.5323496882914822
1.6906648854164419
1.4191570670204485
1.6880728928657514
1.8101640202413765
1.8876794203055909
1.6399952499269745
2.834367893146162
1.8617279244583678
1.5264808213675898
1.5471122265847488
1.7173895609149434
1.6052095542696234
1.6544209364337839
1.5885548809999441
1.6274610917945
1.7770362875490155
1.5991586039445587
1.4022765425236228
1.7334831177761367
1.474159882678454
1.7497277536286335
1.446355392936957
1.347453619012689
1.3563843208571176
1.6896272371678902
1.6983544445178145
1.7286627002372381
1.7638598817868705
1.5617631327982182
1.8349939545619118
1.4853179407885437
1.7047023961745054
1.6148119050892442
1.9615173253680063
1.5582078677897044
1.5561114596905998
2.594698987375165
2.706920070874409
1.3866716817042972
1.4933996888147683
1.4558308308281405
1.4016017171141617
1.583904223851269
1.8210116338320017
1.7136877748239738
1.687715346731469
1.7767976602676503
1.666490347842851
1.5207157486909717
2.0291153299131146
1.8621076769423168
1.4537783824576762
1.5339424328375841
2.0586310216731754
1.693179165736692
1.6732287065933251
1.6614264062329198
1.7106359486808669
1.8944065096832439
1.5790934409439064
1.7747180232848152
1.7001775951014308
1.7887794742533745
1.7492245880136832
1.5527861149625275
2.853498849303127
1.2626390122340339
1.530177671416362
1.7783772570750276
1.6521143971879357
1.7922125223101588
1.625071865195843
1.738926126493536
1.5819177937710442
1.4307095682426698
1.588525529394197
1.863404076269956
1.980237766808857
1.7010053270912318
1.2829293929167547
1.3396903492022434
1.711298881680848
1.7618171435942338
1.7178327235401212
1.7579196273785893
1.5698697043851069
1.526959759141227
1.686049294791423
1.5440089467633422
2.002281604764971
1.7710625564501608
1.8554191859381794
2.607636352695658
1.738347184083346
1.8736749781652986
1.4584140417322407
1.6958742377502611
1.6588568592096429
1.5481507653814834
1.3880101589104963
1.7394073208784049
1.63855597715612
1.5916908335347904
1.6219423573403504
1.7024038773083676
1.5858063220020828
2.0963606241477746
1.6706024838654194
1.356982639409867
1.3120548278658173
1.4046461911760586
1.5850067421521874
1.9151190638397149
1.803957509341558
1.633761111154907
1.641434029983152
1.8551051040043145
1.7697248227132076
1.629441421939117
1.7471336246329472
1.78313906062051
1.769788339550381
1.6925456882661816
2.4440089974791257
1.4622833312927266
1.6863284181639566
1.9232465485042554
1.7148237695028203
1.3071172116007175
1.9670352145760583
1.561222432515198
1.6425123503126027
1.8319789906684325
1.7083396936519004
1.4107668188188278
1.7977369675146042
1.4297916817137022
1.4134617397433424
2.0040368698100877
1.7805387586676062
1.4460233110222422
1.3148905067950247
1.41490009863256
1.8230412102752926
1.71222113909977
1.9034373467617856
1.8582398845536718
1.4349862532122528
1.8178059765882915
1.818827128773692
1.8209250778496116
1.6274896396087333
2.4347937955972
1.5315845079978108
1.4381175568468465
1.919034857986152
1.6128749695111328
1.6033924069544923
1.5604596808728848
1.92209076062074
1.6563762308840935
1.6361208366081088
1.6812333989768518
1.8778460242682946
1.7902320559002485
1.977695658389605
1.656847440166786
1.5901613042751706
1.057472900532951
1.7052302849241268
1.56039806426635
1.6660388638712371
1.869692461444235
1.4495681000049607
1.39927706712155
1.5078446967937083
1.6700899214401723
1.3675582069641041
1.660576230274803
1.8327282973951258
1.699504804290503
1.6085952447918719
1.6033822170289713
1.5205528932481913
1.6181921132391803
1.5152172599923113
1.8197037689545594
1.7509453201781655
1.689876069500247
1.6768513794520536
1.553345019055083
1.4747154385502474
1.5781412609659196
1.6076360466262616
1.7294480223602444
2.1119356895022916
1.8104355224459259
1.5999843099395985
1.480972793532516
1.484912859848906
2.086333478689524
1.627886468113662
1.8000495278045336
1.8809426239418707
1.7231864775993224
1.5895410706031545
1.8015994572808682
1.522447656100159
1.7470424597922807
1.8393880122845006
1.7386495198420642
1.71117246810282
1.442530956934759
1.5175311009616115
1.585335892422556
1.381126678359845
1.6464027611374281
1.562954333032187
1.8353409326995305
1.6309663168741657
1.5383067586367405
1.479320409182507
2.04757680264533
1.7837288547807457
1.3118708677671782
1.2023039680287682
1.407980790510696
1.9685789092037687
1.8504723444214741
1.6263412236264296
1.5885978301400006
1.823309383564777
1.8041693882885759
1.5181885138834783
1.637822700518544
1.8939195261160011
1.8024482590748945
1.6484468707745583
1.377892353416016
1.55002072074565
1.896475608671854
1.5524927718570254
1.6422279027454996
1.309630254227205
1.6248684762277108
1.4112510264127034
1.5701113196918481
1.8409171019038413
1.7111401829628874
2.047480722790349
1.778823905196299
1.3367984047114128
1.5926550724639317
1.2169814080901535
2.0029940213432695
1.972228238453626
1.9056841806145433
1.892216021737553
1.8212680931060097
1.601083079695035
1.6822539804062497
1.2682591621200707
1.7123530788600596
1.7592846281005634
1.7110327287524405
1.7843503612972906
1.6700712441368981
2.076640818657927
1.6202026108540224
1.5186549219149243
1.5770011592518824
1.4382857894794372
1.4262675837893357
1.7612514491219697
1.5405575849584794
1.6010077489620296
1.7479860951654043
1.7543314541071988
1.3437741058252608
1.6277988272486494
1.8380651422457344
1.7424339148133146
1.761518816864661
1.5163403133655977
2.123786495022526
1.7110908225981514
1.682093727817803
1.7074457820409958
1.707819703503125
1.4745024761358
1.6103128284215058
1.6256362206738701
1.6416114685653358
1.5484587889831078
2.0227682279123878
2.0946177474860073
2.0157610804027297
1.4267340362021097
1.4599348066510784
1.2934948366985572
1.551897710082371
1.682709225943178
1.5048072346514267
1.5300422099640227
1.6539549062429963
1.4592509757363898
1.7272330064682346
1.6381336752325608
1.6859910051086893
1.6832821939800588
1.9285160193788544
1.7831279140930423
1.8727580663480623
2.073421939632675
1.594374171935776
1.8778539012224618
1.5034184884582644
1.4859304726481282
1.5229272574014936
1.6526248686271734
1.6734175824353454
1.8316423494543204
1.869542943659396
1.5048399784721211
1.6810212440465861
1.8232025620511612
1.8630901474298582
2.1938954076557664
1.50952509890287
1.412764166522277
1.54706697603828
1.6010498313391632
1.5940171880823748
1.9677829262958653
1.5832383299724924
1.8294633177614823
1.6267069202812476
1.6070825593263098
1.8112605677617848
1.693308638329463
1.4766552621289726
1.8640057489166248
1.5908284752536956
1.6086831761241622
1.7779059948113156
1.6475820980416764
1.5764552300674977
1.6383484581637062
1.7448300651443427
1.687683868348905
1.4339356507827836
1.578887767446543
1.4713917127759366
1.5645596010233078
1.4187353140944439
1.7290596154715687
1.550587542694072
1.4749483915474297
1.2705267899670267
1.4402319766355667
1.6625698121107648
1.6486026609395523
1.9413907516637683
1.6987507002030648
1.46026700601603
1.9142275763557066
1.5847891959318001
2.0576644220687226
1.9163670688448902
1.80250265735974
1.7471300755015255
1.634404664584905
1.5911022952019624
1.7847528757718156
1.6630082941076412
1.6837487079855065
1.9307785273258078
1.5845419004065466
1.5581791386827306
1.472186594546613
1.5240048603645695
1.4517908911182935
1.6758269938429717
1.5969829145582515
1.6812797702072466
1.7102534249065695
1.508983285312357
1.596445281814365
1.7885319389081884
1.7324191197854464
1.5215756658889046
2.062142039116148
1.6949087642271676
1.7626232921616878
1.7831119059042528
1.8286248410629642
1.8310495202443455
1.3802667156991566
1.796537382345302
1.4620750698787945
1.7045604519531865
1.5352122840121332
1.855010368245576
1.3932254410225813
1.4495907328147144
1.555305026328638
1.4045976368892568
1.6878842047874534
1.5201600739992152
1.5460523447042642
1.498182474080731
1.5468252995954765
1.4478063101015322
1.7257937774931036
1.7763265363394147
1.730180919918605
1.650319437861491
1.6208683899791898
1.8658592189874204
1.804418114687567
1.8497550448196522
1.7027155898516382
1.745137574600428
1.690921285670282
1.7108566493819173
1.503463453307696
1.841312477924729
2.2453598196018745
1.430861372080554
1.4852708711678457
1.4309285046983007
1.4348094478057252
1.7526252502317767
1.330113623382656
1.4391550117502163
1.8542651185270926
1.639741582131217
1.6877887631365907
1.4726739501418455
1.7441474667240755
1.6350087956981403
1.7521972394626248
1.934320741533197
1.8603329847430357
1.5750367187656906
1.4627127440040188
1.5505395161169768
1.8766161794130372
1.6961074712648991
1.8161658750525207
1.7153152837535282
1.6704612073117997
1.8715717362700446
1.6330908057651334
1.6396913411454423
2.081474178563092
1.8932436797518233
1.5494431045575339
1.4464284312380253
1.5819992697774616
1.6445754599826565
1.61145833870374
1.57103452351802
1.5706189410752225
1.3908469393533418
1.5947008940178584
1.7030617025193628
1.5282120140701967
1.3664263739532778
1.7973266083789272
1.677875467197772
1.6976825509315527
1.6229707502568937
1.7791792537366777
1.4917101596653515
1.813794739300968
1.8667585885161484
1.7941900755303066
1.7327031678847158
1.7797600852217141
1.6272643157299334
1.612377921975246
1.7468200355984966
1.7713007345517195
1.7563505707848797
2.279954316376945
1.5467447262869871
1.4368870173311978
1.3486367176328
1.425198595597601
1.2978168631503408
1.5629979500028937
1.4403464623807032
1.5922118633731719
1.6732332520043722
1.4835951132993368
1.9249845813493789
1.657334153161298
1.8924890077793286
1.580268012843255
1.855919784580118
1.3889978125308062
1.8865843486708032
1.4126375547720074
1.6857971080498753
1.7651394752982241
1.5911606376895406
1.6802186100937582
1.6373360647138056
1.7321346931954287
2.034514179814053
1.7792241657478853
1.9413974268104277
1.4225283780214126
1.3544846947125924
1.7156870339524115
1.5164787027865008
1.6294591152695865
1.715051836707651
1.6541445507862609
1.7964655066202229
1.6235556071071071
1.9276864910941192
1.6676590746698066
1.8576237119518981
1.6869405583493056
1.7949707864638336
1.5272988607838796
1.6407785616357606
1.7012299846343857
1.5349453067801768
1.4233252968741095
1.6675428224531672
1.636800893374522
1.5555826230744707
1.6204428319258053
1.9816130437581922
2.04670476550855
1.6180450922313745
1.9390736028660995
1.577581762388267
1.5330491207660517
1.9298654176965553
1.638208767606983
1.596372708048509
1.7315208981829473
1.5058784465359123
1.6631541138461814
1.6046786016272578
1.6535700578901131
1.4881309420257116
2.127189898465353
1.8277308245676014
1.7878486706483694
1.8685976387216428
1.9549149084235211
1.732673323503536
1.643352892306101
1.6282012985404903
1.6226514457690762
1.6355909593671052
1.8784054712013039
1.89216927840481
1.52961863110332
1.5457251657588498
1.758396560718108
1.950032538441198
1.6450712851609268
1.4703551643299806
1.7466179645455664
1.6205013226379117
1.4237584228641478
1.7565142284262412
1.6527888649416465
1.569683484190942
1.5632560915562812
1.7084072779456445
1.5928515284942053
1.6983281864250188
1.7908835566297787
1.5718444546867756
1.7845081318209381
1.4719522442753736
1.7796850271566338
1.7358275322673933
1.6269590439820272
1.7883273962563202
2.1595170730972018
1.7340507135030419
1.746335645041612
1.8107921371029347
1.5160273034028915
1.5492951722945678
1.7141149332393082
1.8459620094742686
1.519894234420149
1.8610232304612988
1.5344237657595277
1.8597180640662438
1.760546005370602
1.7894996072548612
1.417833770348143
1.722217012578863
1.8593681453426614
1.4830171240047454
1.7612756121150799
1.6087839187140796
1.6721815346526443
1.6931466101537467
1.776643997922999
1.7126266171855267
1.576539750487392
1.6245932442476285
2.0527573535530834
1.8304512575442686
2.229235271404277
1.827643342312418
1.724313001874145
1.6171908846196512
1.6802169202348685
1.8551186762980538
1.6450580103790893
1.7123909204744652
1.7258666548319697
1.5155975480070205
1.7667302443951567
1.74870764549431
1.742428839460873
1.79702819273986
1.465355061324275
1.6236039192457246
1.6468232060893127
1.9153159314968857
1.6811217257705267
1.8591616192700633
1.7241642316612398
1.7025755273392085
1.770282928217468
1.6908914511631672
1.77349940778402
1.7594097026966604
1.570592331128307
1.8541099486846957
1.8194190134811254
1.6021023086967807
1.7300480471967699
1.4939068855420086
1.671023223286535
1.602830731288553
1.727382136626085
1.6074183206295085
1.5397635792887907
1.4146732060500642
1.7534989840767328
1.4009626065477276
1.717904297818357
2.1775865370928686
1.8533840047106664
1.56709919251133
1.7119711604047025
1.7997065435841488
1.7704313555253735
1.634144391699162
1.8455703000162154
1.5939292439078199
1.6370733710710395
1.7737990637568088
1.5676698990874
2.0294922439941194
1.6297087542085127
1.6403375463321144
1.868316964681008
1.5889629183612795
1.4827163908516543
1.7333035398380479
1.5737143902975468
1.8452496469368254
1.7396578718317963
1.52378585510182
1.7097011799979334
1.7450790664140243
1.970504858497891
1.584772297806439
1.4224211413011043
1.7159854435203035
1.8446660476605203
1.8494643324563131
1.5942062066649512
1.8857023613200274
1.7303286463288194
1.4266407149057634
1.6740010819612519
1.820751401880724
1.7265640388191448
1.5547999238455605
1.6840287410261212
1.805118923495614
1.8406272367445113
1.6628282089972346
1.7410336979202061
1.5191499352046538
1.6604459047725912
1.5217187181124774
1.6244248681957056
1.7156017608663212
1.477483815938698
1.6163457466884892
1.8151391416619556
1.7487888355389132
1.5047898265017297
1.7495671312895067
1.764690384942245
1.589872572053724
1.7249738598973008
1.7492126205549503
1.548212566641231
1.6026942292578235
1.7941934506969819
1.491412619694283
1.7169573819469384
1.817267612118657
1.67646259081815
1.5686196253119333
1.4840761127446416
1.9947727960366275
1.704836051441341
1.626116253959768
1.5990848520021252
1.8431294319486053
1.8008013985792004
1.7545815935446376
1.6126814140032841
1.9644468279006082
1.7234382408908824
1.841100305919197
1.5605114489420986
1.49809194886401
1.7873648043846375
1.7100939753225484
1.8758174752182302
1.7647725783840746
1.5061579274618215
1.7914271022147488
1.5361524030427298
1.3379455508440765
1.8337346055071422
1.6395727469075072
1.810070111567002
1.7967731520280097
1.7193969110258736
1.6818721533718066
1.8632830859350689
1.6557531985901413
1.4972025585992297
1.7632136184124014
1.9021707183247405
1.6044206459667971
1.752303093071163
1.7361571120952224
1.6532001599046742
1.7276025771231105
1.637769200528125
1.57821795285304
2.14107318690452
1.4693183255746511
2.048916658057874
1.766824579230966
1.4928794381241686
1.6675387345495876
1.5702118368351445
1.815103757044026
1.6763002954818613
1.844258492541974
1.2453117224816799
1.6604706797537223
1.4257178069420229
1.7540152735855696
1.8160449688956184
1.7517757988154539
1.449332796353753
1.7604708325769391
1.9012716623287416
1.9263579393174222
1.6295985978906624
1.9077099780166102
1.8401630566577196
1.5782157907421213
1.6579911238585485
2.1067396970743366
1.6140819830061393
1.668224670152841
1.7485813191838315
1.631672702945555
1.963069569739205
1.8864707043508562
1.6372952728122736
1.7852638326951453
1.6558593597055857
1.6870157898171652
1.5502018564296358
1.7623290382783772
1.3822026997706238
1.614338542973758
1.5900704566989379
1.6430613561277316
1.4837496991053134
1.7240245612667298
1.8450363888843035
1.7777156092024702
1.7405037579429847
1.4481446971360727
1.6853192662814414
1.9215525418812907
1.8593586421851402
1.4598299637953414
1.631085602955159
1.8064773851335914
1.4450966136806163
1.5914050811427094
1.7126193142741737
1.61935257782047
2.572377259625544
1.6903233867236167
1.2791046547214064
1.5615106393207598
1.4422495227782466
1.4970680745343559
1.8314093400280238
1.6926939914246382
1.5651417335387576
1.5455367429810642
1.7219470852027807
1.7614175942714811
1.654890316744293
1.5926816451306998
1.682879015005095
1.5769867705968275
1.4842395160245883
1.750914176658557
1.73173572548579
1.754254819004168
1.3529723764197106
1.8368785114290707
1.7318612767171657
1.7675994559924189
2.5507754312783923
1.4308441377439929
2.087899470249469
1.5196875160057597
1.2862985392072923
1.8746796327459416
1.56106877346138
1.6803309727765843
1.8095750613347905
1.6176264746530264
1.6185479100469709
1.600373861845924
1.4687883086257258
1.6564120315285475
1.6350483266104352
1.5759853894605458
1.7133850968070221
1.7662255000385088
1.8826807483724186
1.8685068618341893
1.5578675227503465
1.6619701802863218
1.3331712081018565
1.5276442651345783
1.7492100840192548
1.7039385392771444
2.5530000323887942
1.504731678892375
1.3530430466619758
1.4481592534528218
1.6597246828197547
1.6955401201973526
1.5650669406888158
1.6001367464199259
1.5723331555285214
1.521990549453215
1.6696918764973165
1.7397273239090154
1.5758428147656922
1.7600974945495493
1.69002283442145
1.7136192423455043
1.6187159646189473
1.622820795171961
1.5478251024862604
1.8223324743708111
1.437539444447485
1.9952954830394074
1.6796430553446582
1.5136431588982546
1.5755956109248113
1.6670232581336648
1.6863158546811683
2.654858541749369
1.7319092451908555
1.9531571668880057
1.9021127058085388
1.5825169485020805
1.6235533970209963
1.7153601713485285
1.5061620507349944
1.4911792069719005
1.5291388763453702
1.8116883429676724
1.5393341809177683
1.594297513420407
1.7608617812327907
1.4841608922365
1.8568141292532696
1.6858976818998737
1.771761083049661
1.853730539812822
1.85217332206013
1.624785856279786
1.8385255898416308
1.5562639031275072
2.6032950957312027
1.8360812829109494
1.5609934633574993
1.7436880126918683
1.6722065584070143
1.7971042323702981
1.8800922439734027
1.7063537848970092
1.7754941124367885
1.4694231584433437
1.4882049034663205
1.6467815152093908
1.863468999888036
1.6199543671845422
1.612315734492795
1.7998586522384556
1.5712836974094821
1.7706806316282153
1.4671095049989629
1.7451602635326529
1.6697910954044484
1.5298146270645585
1.6379841066837257
1.7992001773979054
1.472865770879962
1.6829929896121492
1.5570550370995968
1.7006386851582767
1.519540740207134
1.7379889264188344
1.6309702245657511
1.604567231068574
1.6613774450194445
1.8268120785329605
1.6265092837858353
1.4737725674042308
1.6325809158196074
1.6138364469181026
1.7412120168148817
1.9009124274500337
1.417180077349798
1.8224819950395696
1.7213457533936651
1.5763960287702716
1.64749960506298
1.6172406817987508
1.7512851520948938
1.506990377654834
1.8803244199195037
1.746232216746857
1.543054357518347
1.84784178543834
1.4130996609113462
1.8434090840478725
1.566565953813429
1.7469238212402134
1.9226407091444413
1.824102460473449
1.474665868198208
1.364629784863746
1.5564132168408755
1.662272022612975
1.8302879160638272
1.5562212227921721
1.794795055710729
1.547677029492374
1.5215477727168922
1.692617828234733
1.4878468111005838
1.5791833524070469
1.5378643814012616
1.8262650418794155
1.7046322691008604
1.5423113828313915
1.8700216371475251
1.3317594300677082
1.685146799295156
1.5932208611918552
1.5864648964176844
1.5459153439929147
1.958664281754199
1.8083243972535874
1.5507969534194113
1.6152953104823065
1.4860562020795425
1.4505087214915784
1.6094157723308558
1.523234643665696
1.603384298053585
1.2784938493959705
1.754839533824503
1.8105892033947735
1.8346412964929113
1.920240259355103
1.591682723564927
1.806881027301066
1.7122546869804427
1.8003726511285758
1.4717984979041117
1.7940635530472835
1.568725278198061
1.7260052698326631
1.6097161900724661
1.3732051368397529
1.7227163087370543
2.4762962152355152
1.5751778933010374
1.7945578131666755
1.6093706527871752
1.7157011561352646
1.9582302514086718
1.514592798483573
1.7894664264766291
1.7505929681630454
1.8985393468540732
1.703558625968452
1.619106530082315
1.7608094708990027
1.4048536765246382
1.8104487706131862
1.6651644429109547
1.6712163036996812
1.355806731953702
1.7813299561136255
1.6612869082465793
1.8198277368655325
1.530396702114562
2.003159602020631
1.7595566582632167
1.7958047919410085
1.9315599272245438
1.72871205982399
1.9613816859248363
2.4215723958217987
1.7350681966969586
1.41223366407846
1.5531566282102949
1.7225382245235221
1.5925460092944
1.2558766219370576
1.5224064126628853
1.6204932701603842
1.544868736226037
1.8838790494037718
1.8166490412956613
1.7580858535372403
1.7693352952463197
1.8289523401941128
1.3923407442217428
1.7007960962420916
1.6713830199315896
1.3427725841857308
1.7477198796550568
1.3958401724170548
1.5856174382076091
1.7105279659311274
1.7278885039982654
1.8710381958148898
1.5914068326920079
1.4577386009383846
1.6676272705183148
1.6069066840084694
1.4476343055680219
1.7748840839667297
1.3338598664853902
1.4659548242293148
1.5009327954863396
1.4364109814149078
1.507984049721302
1.796091970334698
1.3692428040164384
1.68397450070783
1.4756772545215717
1.6395383575783478
1.6564178655549118
1.8392270205204284
1.718753322792849
1.7125827321582863
1.6062550427839348
1.505718630868939
1.5065328965488267
1.7041536937687884
2.0162258919735008
1.7795165491886158
1.7390237414237677
1.7743577329081779
1.4093049623346363
1.684726344017422
1.5696108932047195
1.5812673739301597
1.9710385458061386
1.5245945172817799
1.489420642305408
1.5634365449876941
1.474519337300444
1.7357952584052525
1.6279183587418433
1.7532001266298731
1.6262001884073016
1.8288681633684807
1.8056918730343383
1.794076552265344
1.5296875449345977
1.5529814756037765
1.7182838690145326
1.6292629387998943
1.3357330875051994
1.4839657422864239
1.568579955700197
1.6711761912880971
1.6520417824278109
1.6082185591312992
1.9170109745560229
1.6180491377678972
1.880790273006863
1.4432796919880322
1.9250102558276447
1.6502646958999339
1.7201302509382699
1.7820313353950363
1.7120174970432793
1.3374119642085136
1.489881662517235
1.4117745885132598
1.9467678673659732
1.4943741495100944
1.551171944763619
1.917169749005126
1.6401647908462806
1.7407073216666287
1.6546635330055712
1.6922153739960046
1.8593131354905006
1.7229389469583578
1.6798722004701359
1.4111831062614826
1.5510732888065144
1.605908746942034
1.6955799187568525
1.6904805729526826
1.8579387059375894
1.777266950722025
1.733858285427546
1.2903886955774322
1.6003756397772904
1.8360306531544264
1.5752931005218498
2.055629352366984
1.7423346704377989
1.2417475190058749
1.3875069973701109
1.5173980947437222
1.7848805896618611
1.8306135950905895
1.5679488587210477
1.5249976959709988
1.7773282475793095
1.710683455978694
1.74047465008167
1.7537155733777556
1.7493645207481738
1.6603460506391399
1.6753216087728497
1.5344659425891738
1.598323054526625
1.865065319629594
1.7209713947997891
2.0403651158989082
1.9196075364231115
1.4515626578654632
1.8191232361310548
1.9424076277143427
1.7636149032917985
1.667727661644642
1.6322198610346552
1.380551597327015
1.593881907572402
1.5565062099676357
1.6967109642528226
1.4972735637382564
1.722280305460462
1.6455494307089726
1.7235414983415829
1.3213983461019438
1.4316996458835498
1.7314139597057687
1.723119189002268
1.448674884085783
1.3580528812818746
1.8502399405163121
1.6499388560556232
1.6087115088247976
1.6383141675503026
1.694202321262394
1.468002487008367
2.0463002564982187
1.6673310622922854
1.5690579193350878
2.1153615388223828
1.7831651871203622
1.4612578870204243
1.6850081856392336
1.554077043713109
1.3468612488310105
1.3515980171863535
1.8850667168129394
1.655534698547709
1.666984363747015
1.812637015368424
1.7718477987588668
1.8104412971601238
1.4894846318823158
1.472766135543533
1.5874295032635843
1.6052725155547627
1.7690113975372876
1.459502445711788
1.7031736308741183
1.6769991040639234
1.6893193688000328
1.7901631049683062
1.7487373476970833
1.7010446959009715
1.5400965884042832
1.8359804251782117
1.4907916095118072
1.5575076165852786
1.5016718930155308
1.5844078675524627
1.5969713922271598
1.571929366539962
2.1478274044445143
1.7001624399069017
1.8443301262492229
1.5882661451666003
1.7235425352064841
1.5641396078330583
1.6344807252371103
1.361713959070091
1.8873605012442847
1.5232995542607064
1.3890122055631517
1.7540896364480354
2.037515064392685
1.8935181613609342
1.8312255664872257
1.907945518483638
1.8509152135791123
1.6115547204433445
1.7796815964758257
1.5871214134263265
2.2439518880563134
1.8095978077183463
1.4088211090062062
1.5451252319796729
1.5984484765259803
1.6981250968070507
1.5858303335006483
1.7075609231161584
1.9323617428971638
1.6681364073277918
1.525346036104431
1.6534007470627337
1.8740708281209917
1.8074017027203875
1.6360137087515507
1.7799757347953367
1.4367844465414161
1.659062426970931
1.481271896901633
1.7562925749575093
1.8270650943056166
1.8952137062461591
1.5472157430969955
1.6293112204167626
1.663088700142187
1.6865369980757747
1.524481834667648
1.6242343012129785
1.4644997340207508
1.5756726964340095
1.4173909983162645
1.7461584941122013
1.3497977122662843
1.8824119831446309
1.853089119389004
1.6544639466752968
1.6472092471478983
1.804594537866314
1.483651952076462
1.7772026864817052
1.5119988304153442
1.4732684300420564
1.4940824081570891
1.3164453164184236
1.7043249652371855
1.914209619318321
1.9648485501570787
1.6622923289927358
1.9023249386065006
1.6234913918834373
1.7932308288808676
1.6936901516415168
1.7860054605045799
1.475564874317076
1.5508343752323628
1.5928236281236472
1.8852098046870156
1.7314262751140386
1.6950913378859587
1.8359543811774117
1.5391693233710841
1.5436808018088488
1.5983778815384309
1.958545224109414
1.674939612150908
1.6813757831018303
1.8884472417092497
1.7929181180011309
1.6442900373220797
1.6827991335407584
1.447374912654194
1.6881724386641097
1.393521864897998
2.054071541236074
1.7801637322497479
1.4154244521475847
1.6939445226913297
1.5686485351796335
1.3863658965064
1.729248812527468
1.3619469495623313
1.5793317354743581
1.3658401442323629
1.6630609959178069
2.036719040058203
1.4799426779949694
1.5976855984862601
1.4991797937724642
1.8672953167006343
1.7123881799866192
1.5152797726855174
1.8270168794693455
1.6692317349746295
1.797347106593408
1.8655177315533196
1.6610308556983382
1.7359464791987471
1.3334601540706326
1.8382775964417615
1.41513811461643
1.6972495383916029
1.8036489788133843
1.8300343022376873
1.5715072931215006
1.7713072623182031
1.305229107974383
1.76860773844205
1.5841797661624992
1.9306597517917239
1.7924726029718883
1.8044101635910286
1.8326061598127006
1.7947031210183668
1.9056006991506527
1.7081007715187566
1.8987800999134792
1.5179145202577062
2.0122120096111358
1.3663865982561716
1.86003745328704
1.5559592465014902
1.3485935808372846
1.8348448599286864
1.4523558065107993
1.558754110841509
1.4786821404097663
1.3994735943341983
1.6003879936516645
1.2920607435940341
1.6853505334667584
1.5393066682769614
1.7731552953874907
1.5904302257007432
1.3710494842164842
1.659089695688743
1.8076668305476309
1.5693559934825896
1.7464079921003621
1.6171561880597325
2.0941236394446645
1.8493343131140916
1.9646686335621406
1.566780811156917
1.4920267508435276
1.7724167792886298
1.8065423646940524
1.6153691178380123
1.5638255841800748
1.874054313587986
1.6695885165417232
1.7971763520199107
1.5480072982749942
1.6858133272249498
1.5877881383435737
1.7024937739315735
1.9047481107094777
1.959167917583452
1.7423113824838221
1.7615711156534073
2.0429347034627483
1.5150638947904054
1.7440113894592773
1.848428120172766
1.4286190578382496
1.5102324202819934
1.7076047179501181
1.8432557112961216
1.7201313879066533
1.6413756734512974
1.7850712582381862
1.3903236575753946
1.8410357616313766
1.7094168438196775
1.554449537966614
1.5956588914308236
1.59950334492263
2.0386151769497447
2.0420816295133966
2.102939147317122
1.5758967902123613
1.6927374039651506
1.7735625753889455
1.4900520422959704
1.7902697316789191
1.8039487320467837
1.8110044737734814
1.5288943825391814
1.8193711306384275
1.4644224465766427
1.593355218599137
1.5972723517854763
1.633521960448117
1.4038588516555726
1.5716782146686996
1.8563071716167645
1.9050519028456838
1.5414815929018666
2.0627175805928446
1.6705812250397225
1.8235414421870917
1.9945491487011398
1.5979343435796738
1.9332234427706132
1.6121493456776215
1.3547026284328585
2.104563842889517
1.9820961746728467
1.6065608912825076
1.920839351900909
1.4519510748204565
1.8101268332185425
1.46792297363967
1.737019381263155
1.751942282432477
1.316622592024517
1.715314292466579
1.5481392584680427
1.6316730497781016
1.649275450760826
1.7001089841883594
1.710914904384718
1.726876722633874
1.7562175868082368
1.8623374615255472
1.8582588170999177
1.685222660954826
1.630300780564271
1.792096400406946
1.9679154684467712
1.5310132896049733
1.6763384400420878
1.7220811696528981
1.5587184211374094
1.6612109568454758
1.7633556760036089
1.4527535190556808
1.3673509786525537
1.7568410828148475
1.8219392024410797
1.6245652623233453
1.7403343742979165
1.513497308795055
1.7798450329416706
1.6127773086115649
1.5162357345874549
1.8903842688972967
1.7429592997508068
1.5669940376896592
1.8004829297918883
1.4894536346372842
1.4193003008089238
1.6852031835405348
1.7168050885303452
1.7388344395763102
1.5910741814931266
1.931017345898409
2.108670903871503
1.3696562863627202
1.8148223039013556
1.495915391863426
1.5015427265088084
1.6757980725030535
1.9510999316442357
1.8589606656264361
1.7615740550578063
1.5811769864807057
1.751544546000622
1.8252277014027585
1.932924146786367
1.3785086860383218
1.8180481551927965
1.6060888706037306
1.6234070332564603
1.294566480005402
1.987546955909011
1.5668999075572254
1.7076749821218729
1.7828521931232846
1.5717747643438107
1.9788305752943753
1.2959213663841271
2.179217663942522
2.0160924924900816
1.720468086051048
1.641299887216652
1.5106141075997752
1.7552148519589597
1.825677649098849
1.4815981520096986
1.4272899174775198
1.518257126537473
1.583179005223404
1.7736639979069218
1.3984387436687526
1.7531535061857375
1.7684393156315872
1.6389345488224618
1.5906171106006084
1.6328541716945122
1.519679263776792
1.7442467537325945
1.8001626036809686
1.6942803820543837
2.895354377763946
2.048799430711929
1.972990487028009
1.5710481546943131
1.6477150522145152
1.8208975240310823
1.653869003661493
1.920593994227712
1.6743101136495444
1.5044103427403244
1.5941218449173056
1.4619975512554435
1.7551259322077637
1.1636159247187396
1.5970978982449062
1.8332067766615139
1.7124231594294301
1.6865917705826892
1.6827606635813437
1.611612330037429
1.86612437374962
1.7486162589514822
1.7100863618498023
1.7066301925911782
2.0182932620026537
2.565594872869869
1.8677944719539945
2.0388400340349695
1.9118357509350847
1.4174115756876575
1.5764579376396122
1.59412843205044
1.5910552844612953
1.6994013349549841
1.752005021851415
1.5272817112462809
1.504005081830308
1.65758963055504
1.9959691079571316
1.7422005456587224
1.7429977665773606
1.8518953082021699
1.5849395341981751
2.038015067343523
1.5864316804251646
1.471677328859963
1.7734393053602926
1.6593953008160303
1.9560734096102665
1.6502959130283794
1.7808418483148198
1.4625473460899612
1.807997427533554
1.3630495797510496
1.8664408209962244
1.861733790114358
1.6881098785327666
1.8729099617435658
1.79678700964138
2.331153717339109
1.6371846288103902
2.0427177210632608
1.7044151922612036
1.6155732809815622
1.7328708332373097
1.5937118598606115
1.5268476643341167
1.7860307995793567
1.6892431414457705
1.753676358688302
2.0200717709901226
1.8543230081707074
1.7964996122492443
1.7260348873456823
1.5891682826450746
1.623745579799672
1.7125595279905375
1.732236016210009
1.450182435473856
1.6591150764959262
1.7768818026684041
1.8141482174878327
1.5883374630712306
1.9706611055026702
1.8892036285086042
1.7515739704184867
1.6847681515316246
1.6336742628919474
1.588249246778688
1.8390101105338659
1.7316317665693377
1.7020769437497374
1.8559559783879247
1.8645423726056545
1.7216188580977476
1.517286630254427
1.7651546144889108
1.6349313234912766
1.5816257396721576
1.6327097464324796
1.2956210254319067
1.453069528368953
1.819741971838801
1.8959053982692824
2.0224666706083654
2.0756364382248935
1.8490988483824806
2.1040648312714176
1.5444523780053383
1.6376006524799305
1.4853026828458495
1.6046271160410603
1.7820065981492135
1.7999800364791818
1.652140447059183
1.7824444391596974
2.755353045514345
2.188510126162361
2.025723274737484
1.8116729752817486
1.4912893683730464
1.5231494567821169
1.6160277192535089
1.5668583077071303
1.6134962422166208
1.5247512776964034
1.6215697097056399
1.8066912367973118
1.6653199088080939
1.6023703866397232
2.0430814211287123
1.5984866060777574
1.64134467542591
2.6349811496410025
1.8694950696759811
1.726571547782375
1.431643302528518
1.6375897370451686
1.660494354877999
1.8504426989294007
1.6312744051101875
1.4930934599581096
1.3945985192407264
1.7197503350505
1.7766292261289547
1.7404455569055877
2.0230192647841605
1.9023681591592976
1.6341961449360165
1.7071709018469174
1.6499808076530176
1.4189008692385114
1.5978371083565313
1.7920855458592326
1.7784582550036812
1.7272268389475731
1.792938729707072
2.6683354741940843
2.1495754734172516
1.8397594882743378
1.4110456378868554
1.8623407552729094
2.060449716105172
1.469218173226347
1.9312992234963533
1.5902789840451705
1.4970538508549323
1.5613607318376803
1.6780832496292422
1.4717451038369043
1.4914657369339044
1.7744769711075834
1.6513895189930843
1.9733296574734693
1.8639403028424506
1.9671184597175766
1.6736300475227133
1.6335999399616985
1.4524493746271538
1.4909355983544934
1.8276813778198435
1.8476322364566073
1.8586929783831432
1.7913589935521448
1.9429565697735884
1.7643609780534337
1.4217383052075032
1.467245624409892
1.640903581447868
1.471829369318387
1.832392898487317
1.8165119092317343
1.5950531349660415
1.852513946612513
1.7296167592296297
1.6514465555523847
1.6872966528077737
1.861766089525422
1.789533335270008
1.523116301305809
1.4187509082407719
1.592679755327332
1.5099495165770813
1.7331394584786917
1.6459513864628326
1.699418736601456
1.8661451783076226
1.9653642316052349
1.3259156263372263
1.5362432094503373
1.611181415705289
1.8092231356484856
1.6696601299395737
1.5636202425871253
1.629016595866063
1.6455211422703093
1.5779424945131437
1.6967320003128932
1.8405850822561607
1.3941084643519666
1.5419424434335423
1.4071673614383235
1.629312775397063
1.6142420986700263
1.7962307340054409
1.5328541486633693
2.4488789359542884
1.6824764736635653
1.8728837571292452
1.6993441068020962
1.6424455181098774
1.3936060674118786
1.486490376282109
2.047189154805323
1.8208949383302544
2.22662072858958
1.6860283675411065
1.6956253869976685
1.6231597959328272
1.8131032072018312
1.506918857148463
1.5080139854573966
1.6959269156754586
1.555460721273416
1.7944490653664462
1.3792097279244404
1.749678838403176
1.5414519020286863
1.7188889342585176
1.596562348208041
1.806067611875545
1.8632436598049313
1.6648814271358172
1.8239318255230688
1.4188203665237988
1.5550374082921439
1.617874239312296
1.9581955812316028
1.6878987084754085
1.6933351917989568
1.7521016417147535
1.5493684102105403
1.6905347710007086
1.8116714392370092
2.2880726712670367
1.823774452007238
1.4813528220366616
1.6868115327308502
1.4456880695199978
1.6631957415334102
1.5840171918373425
1.5970900836118178
1.7121593588478075
1.8017123186938158
1.7971940988856288
1.8512453241846507
1.5457563937741565
1.5876465844154433
1.743904405973612
1.5064655111795149
1.7601966486290774
1.5614105938752978
1.8982728901893062
1.6758619696890973
1.644932992897479
1.7902662969583651
1.704563744071103
1.604567359951834
1.5229901838697002
1.7901173049399768
1.64334325512139
1.3075103355429964
1.6326932126327078
1.411112186449914
1.6501933739364913
1.7110704024128056
1.6651057958905098
1.6914895238953027
2.2208187125521794
2.639969364321694
1.5170070162964344
1.6867868162475126
1.622881831548657
1.603587799527239
1.8084658562191915
1.7216214621582906
1.6744394071481967
1.7421701747157734
1.6375017362428703
1.8693735247560463
1.594630893540539
1.3350266810295897
1.7824681688287063
1.3449029880894745
1.8333075880968006
1.501352258364888
1.6275280592388395
1.6644583784658415
1.6366397518660942
1.7408521332417832
2.50738781038183
2.55588274206368
1.8629107332719246
1.6422238351421554
1.6812504689743828
1.795777682177453
1.5242534050887588
1.5634946596085701
1.7005227602901167
1.6570430224935355
2.0120844050790323
1.9801450074014701
1.5964964332303926
1.607787597789842
1.720669312556706
1.4289645392005992
1.3480748590059606
1.7694687450656537
1.4326627963371859
1.501483160867881
1.5591869985869022
1.7108034539838477
1.7389755319546523
1.4840055537161703
1.7366105629672277
1.6470346025016624
1.5070108508567597
1.5069639279951055
1.6667581740213997
1.5235546859477114
1.5179704691567124
1.8850379899391925
1.752970057447566
1.705125860958054
1.6429467140655314
2.1371773525461144
1.7351574620301433
1.497277987036946
1.8206572565785806
1.4848256043983532
1.7299009593888715
1.4355347308575102
1.7399007498441275
1.5597901773745764
1.5334631921792672
1.7992528999687984
1.7327510015161034
1.7492623900454585
1.548953499875919
1.5447593492938616
1.605364590184475
1.6526202014731244
1.656154702560927
1.7773726550680047
1.7423305729168572
1.6050462004423536
1.4601652896255681
1.5428806859594688
1.4750088355716977
1.7109334152476368
1.5833773420491595
1.745448349821066
1.537833088198402
1.8120897753436018
2.0078848122523567
1.5559830370855654
1.866750085494358
2.012169356925618
1.5244082192718424
1.4779455072618262
1.597764614153879
1.7522949027049404
1.5020396086597392
1.717514351371317
1.645555999228724
1.8259509896275492
1.5496605784741762
2.1648656662810613
1.6958700450096515
1.4261230079391096
1.7605951621294924
1.3538937702293343
1.6039302299426386
1.5527692183081483
1.685092852934447
1.9455922020983172
1.8549765521000385
2.444338087768512
1.8721784657144063
1.8551123176029443
1.5890691278593665
1.7738560167255935
1.6091044965657202
1.6848847842125
1.6359189080936536
1.7772892563111606
1.5920691242594427
2.067593221284171
1.7281246338569003
1.7111388547836892
1.6173996945109614
2.0308781883166005
1.4326042734769655
1.8513056681683857
1.506901715713836
1.775947236694181
1.5229575204155932
1.6700182769985046
2.3510595915650914
1.8578461203423933
1.6839317861709884
2.665719458537039
1.6776811822396247
1.7283143197631081
1.5797347026846298
1.55633649779583
1.7733892412006336
1.694570207689107
1.9028832938172036
1.5470334593876331
1.5228139738758377
1.9278135671250438
1.65144115904896
1.2846733459835602
1.4848404405975149
1.4935400204680007
1.9127518597372883
1.6292051519443036
1.646246546524721
1.8195082193272898
1.5431089984983157
1.6242831678525402
1.6311975161183023
1.5145867680640428
1.407928547513441
1.7433999375483562
1.7144186109552582
1.599146157839586
1.4512475106876896
1.5027619062489077
1.5333822464072486
1.3524354656923527
1.642754532554671
1.6094385972802205
1.7482597381456206
1.633187224819395
1.7660732314369978
1.7326139780579504
1.642169493447417
2.5187200375797563
1.8286556624416066
1.5379411480102818
1.4986746702583964
1.7620338380080731
1.8513077810732754
1.5844534981912564
1.4688228427036016
1.5501506464060342
1.739575889040819
1.5932865929527733
1.822217505549607
1.5873548452194943
1.8009121152220238
1.5091483690473642
1.6668816829910482
1.6635845372372602
1.927460303287888
2.502151042009006
1.682780704708385
1.7045495986055847
1.416120261369603
1.3897400134524847
1.6347626369613726
1.7479087925968522
1.5714957596245414
1.4652630398321693
1.4861456901405783
1.5832823432375116
1.5890257552008424
1.7946140395800199
1.650669805614037
1.7357835209242836
1.8604246917506644
2.6323705449835084
1.8174515260243869
1.6395023983778405
1.4769677312292067
1.586974461703486
1.570726787335031
1.7379962061289271
1.563568473119728
1.7586947194504763
1.629719827647798
1.2665429510593347
1.5404540072810062
1.7247823023295055
1.9227750707706792
1.7062103909625812
1.8524588757646219
1.7138959160012548
1.6483226027653755
1.8735951765516434
1.7445117140822286
1.866918582654249
1.7385883966928497
1.7005671937489202
1.7554691744253588
1.6156729245561299
1.6680341927659863
1.6266309013362517
1.393748563595433
1.3972180430820382
1.3307944744429878
1.6420332993013191
1.6247756330846206
1.5989223653362317
1.7035246485475797
2.8463645509232824
1.8024297212243408
1.8234952114935064
1.5723360992033042
1.336773698310364
1.5193730081804182
2.0950681710246273
1.7350715590726717
1.6373860204743198
1.6483438852030678
1.6793716637689964
1.5026817438193003
1.5882297417351219
1.58979613904728
1.6381165214013214
1.8458701126759915
2.6439792423601807
1.9322287061463561
1.5249898893994098
1.4483281027295127
1.530560043095943
1.4849826752573816
1.748400661776222
1.5330000415844296
1.5821365367712166
1.6019872585999395
1.4720824536472925
1.841728067811731
1.6557036199116584
1.684837270289136
1.6845257584546163
1.617912365990756
1.7951380978654572
1.8379929918958726
1.7224483748343915
1.6629029272380897
1.6012258804029755
1.6149500766338278
1.8488258105817366
1.4996289337541044
1.659730824122653
1.734154797675339
1.6344449663416731
1.616823372833586
1.5331675553279953
1.6316272564114092
1.564527786710894
1.781638411373484
1.7288710066577213
1.7084986618559987
1.5720289368246396
1.7188649040758441
1.8130665613038683
1.7083728502509388
2.9528768869085913
1.829565402271915
1.5945704952748048
1.5493178455076122
1.7468936228593444
1.4998750250212556
1.3882204632177
1.6988423392368706
1.815500298299379
1.5589209987081045
1.5827831842100537
1.8470622665892626
1.735270654604848
1.5539824760738359
1.6129508997040065
1.5699372108355905
1.7258123398987155
1.5115016293349264
1.7773255453123034
1.470442872330055
1.7308253687843542
1.7578548287783504
1.6634549637119451
1.4928382498192772
1.870501483540392
1.3614451960998377
1.6837951483155522
1.6768527898117365
1.7095306233942027
1.7584977470537095
1.5445448770822738
1.8733196166988824
1.6645421712725985
1.9247521673074088
1.643574067772358
1.7061022474377963
1.6800116913466547
1.6858598535951341
1.2752753784527584
1.4825621136728198
1.4788867487004924
1.7719848925262653
1.87591743073447
1.394195802434699
1.6518575028086555
1.6836473071127507
1.7110443974484617
1.921165104740977
1.723609755954708
1.952309394544384
1.625114903004698
1.6256007315604497
1.460106140308532
1.8365055712863432
2.654980344682948
1.5129460516202864
1.466856875271376
1.6636937071364089
1.7256564192243986
1.6826769349063881
1.5940686495714003
1.5595171974859758
1.617261398244694
1.7491183705500606
1.3819104042243195
1.6623583322369853
1.495161102553682
1.5753944424532051
1.9814620734748924
1.6243465709027003
1.6498372378889208
1.74083247977675
1.8232491841193776
3.0086623026387724
1.6563737569113999
1.571067700430238
1.4064720322933089
1.8261201920882302
1.663636682748868
1.4900373456751017
1.6885247250870823
1.5569967475714779
1.598726079777177
1.596836298905995
1.5025534106608285
1.386244417745528
1.6887942227897337
1.6242327209113347
1.58268169662833
2.129707673781947
1.809678790592748
1.9176356565776433
1.5164024504098006
1.5524177252082831
1.4755729891131921
1.5801136745816846
1.7722520082864583
1.6801372708175326
1.5844042469048016
1.497191018700062
1.868939337650159
1.6052544875076356
1.578239721133456
1.569472366550133
1.4181108067632842
1.5075307233010302
1.6551486830871338
1.7641271027893592
1.7121564713168609
1.7950044611292064
1.7358222427074332
1.7534142391988892
1.9998472050194802
2.284056477574627
1.6965677739444247
1.504881100535086
1.7568520102810303
1.441898874654181
1.6013179089787564
1.5312132485950227
1.7943750094024786
1.6726435760622753
1.7610318399459268
1.4780023886812796
1.400245697885215
1.916401988508042
1.6224151470300952
1.9937941957483039
1.7368913261059058
1.7123936438920748
1.743179642435737
1.8449816985275562
2.0271209347868058
1.8478353010390702
1.496143757974358
1.6662246516605417
1.4685026625248974
1.689463746440872
1.591801929063423
1.4767299689983613
1.4140549524204677
1.8856220002040571
1.6482105661943214
1.7295553062011613
1.6142121950433523
1.3751499624574068
1.6573458858089565
1.4452401695485046
1.695137851986037
1.4721141558805955
1.7877070499629524
1.711182443314343
1.911187983745951
1.7667738585843282
1.5738810007453339
1.76788534866393
1.5797193648535517
1.5595408090399379
1.6459251094971876
1.5992987586112033
1.5277221153199994
1.63482444508229
1.6997139336461609
1.8673569571299824
1.6484323223484947
1.4755303590509365
1.5693163980295024
1.348643040572094
1.602367680531082
1.5668014343760717
1.8286458848734726
1.7733023658813671
1.5503188192417674
1.8833810450643886
1.4799850762744287
1.4671545802122428
1.416634660378122
1.6481284133942136
1.7282280838033508
1.3672985738465462
1.7664111859646514
1.7426960883237879
1.8204648059130892
1.8238059887915958
1.7877455318527058
1.8758511804634423
1.5986312817577988
1.3507128218014597
1.3605717168454872
1.721668089135785
1.661942022372358
1.7512223502730029
1.8077826106034134
1.7649029705097594
1.8453742012633065
1.6087502686780473
2.1674170217851567
1.5362699555189556
1.3681607872483943
1.5645536453556896
1.7949718448547152
1.723317854979855
1.5473623892342763
1.8458361163205368
1.8344981535624958
1.6859863848470469
1.7154805407517881
1.8975930565762924
1.5977630166648824
1.4884179464167842
2.1817949871078617
1.902660984133721
1.55165588794686
1.744255128081622
1.9155051451860217
1.9565593233082885
1.637562068191554
1.585691971945444
1.6182710650199847
1.5366127195397095
1.6602015861722705
1.6106161458812858
1.6353135148554023
1.465063999514435
1.5643022531401307
1.46326747874131
1.8252942445597697
1.6445083647701637
2.0146223933802285
1.7132710661072812
1.7735631288883442
1.8119964001998419
1.8648502951676942
1.6444250261745137
1.364394380002793
1.5103215889132333
1.7608037240463337
1.7711171975647555
1.724290695743505
1.6802069904379011
1.6403736712613513
1.742276547110494
1.8669447102715673
1.7642656375077534
1.4578981833065852
1.7366927023874166
1.6560288928994356
1.7228915994456504
1.5889373316937476
2.0729602181222644
1.7797508569899216
1.6886543171008954
1.5719605405654085
1.5513361931871716
1.4600356982826033
1.8562595393049093
1.5180265673992903
1.578078190745101
1.6279491329001259
1.8162286909386236
1.455024581166914
1.8486609469610564
1.5051285181417842
1.7072339352460746
1.7239572714190532
1.7954148644888621
1.415429166085409
1.6261180642833495
2.275263904275044
1.7805796834725527
1.673129501654954
1.8309589343874402
1.6385125074177853
1.5206418847587588
1.4526900712076476
1.5789409496689033
1.8364475873441628
1.6389425809294242
1.5650730290105461
1.5835860626749634
1.8676505242956378
1.7727793660297435
1.7866871951714625
1.5198843611308273
1.7441256942557117
1.711182678450149
2.062542046290023
1.7220799779509592
1.8156136616662064
1.483060053609891
1.5223608989982154
1.6447700869354853
1.7142431291426636
1.4269124871954852
1.739567465495457
1.8415474119013013
1.9441857944067633
1.4774313960378687
1.8788846053268777
1.701053278363588
1.5748352509784804
1.6670387710723769
1.6784896439717507
1.7460766284678
1.6569610166241469
1.6148833116783148
1.5652195544872907
1.7143395925654712
1.6415359270606018
1.5105246303720914
1.6211303840302689
1.6740294538535911
1.7097454930344098
1.9274963776007732
1.2926212560691228
1.9610939437997592
1.8229745831982707
1.7660511601288766
1.6149036743132659
2.1036761980121526
1.6080202143042446
1.6596672495629188
1.3855348761552848
1.6633423852707516
1.6169438319133478
1.529080894496792
1.7195450769354097
1.5540688622746583
2.0909455608272247
1.1640999860582477
1.3861580988145217
1.520814890248048
1.815006958533699
1.5855162537327154
1.4768488418709782
1.7695946708411723
1.8283883833711854
1.6043504488722218
1.550767446932021
1.6784605420200658
1.497148830108129
1.783061414385242
1.6894373991124776
1.7116295073913255
1.7525485858175083
1.7125240470389975
1.4901055019573801
1.697640013719361
1.2891982303969578
1.7283177867196886
1.7275095121414576
1.7120250319724548
1.947149368533868
1.7517126499694033
1.9879818640383027
2.1400786418905446
1.842532189336946
1.8805529608684224
1.5447398943739759
1.6418019356662952
1.5760921568770212
1.7931449723924742
1.4956262889988847
1.8932248977868225
1.7421742935263114
1.7292229983168181
1.8192633283300956
1.7723661892385159
1.9381535703414268
1.8468910008654382
1.8495871742307588
1.5589899280297648
1.7124617588975786
1.7786025064826152
1.6431967031478394
1.6733303162558473
1.541406606176931
2.051283919778722
1.506345857878382
1.8356434990605623
1.8260913034285353
1.419968099396754
1.8930314394252497
1.6837142330553132
1.8878520200604085
2.0683775552355805
1.7452244192076953
1.5637927316511218
1.6703179819867988
1.5259681366165623
1.7031996621506318
1.5393289930648086
1.5704884796327963
1.812978353715465
1.5956060972548582
1.981100503080181
1.4729959250776892
1.5188591974288606
1.7907765927144645
1.5684570097184478
1.655873895283252
1.4106094352052465
2.0661327462203816
1.794760468636008
1.4425069483593007
2.0281646113196934
1.569551297804437
1.646598880099422
1.863233222389888
1.8073470870917558
1.6965412228276198
1.695073028992406
1.8072478744881637
1.99049595276805
1.7551025749954672
1.6737172453182372
1.613028981886693
1.8149929555980215
1.8786888167314255
1.6540801301324881
1.7536631538722929
1.7752201455035908
1.4843099649916898
2.057219508433259
1.3165850679599735
2.1184984713846315
1.634700420492408
1.7620703396433208
1.6453257940070485
1.409725138096639
1.8598877021348743
1.613943502827348
2.0056250207986346
1.6996338990979536
2.0037583430642676
1.580678403678548
1.6822507522339476
1.7545386473904452
1.7874114404035732
1.7836423670928432
1.6484782103465454
1.6913880953204963
1.9645091081078245
1.7251250252771986
1.4841884683196753
1.9863600171166813
1.5890410795165326
1.7482952976614863
1.7277191906373097
2.1825764741503972
1.9448260893582745
1.553160502212045
1.648739477349256
1.6629532526832735
1.7036006203961331
2.018630543309317
1.772822205357661
1.798513540192078
1.6287019783825563
1.755033204251625
1.777870178661169
1.5045602753253482
1.7360047966695873
1.4039161220929057
2.013924036868543
1.9409723194735231
1.5113943298768426
1.9059399937215613
1.5818434304583975
1.571638468241259
1.703223978449061
1.7857075288793822
1.8745917893371205
1.7119805858596608
1.712513796979581
1.396963962068595
1.7146281928037195
1.926608463995168
1.5970527305904523
1.8329383540538193
1.7119797571338997
1.5730896879813734
1.5261955100934712
1.6695192064537918
1.4880768119508982
2.200866963612637
1.7175643229721367
1.3282929111538972
1.9177831761721624
1.4864132691237975
1.7353247279637745
1.5556646260451172
2.0407356280130067
1.7376383847940409
1.6669067835992737
1.7464627344234605
2.0098815464608717
1.8658811311243562
1.7948890394914794
1.786142520299337
1.7573225664120449
1.8058171085285
1.6427034070677757
1.3768214903771345
1.57546913793689
2.058286582732909
1.4939389883408363
1.670038181005259
1.5928823228950835
2.146835183834703
1.6392479966917286
1.778700630998575
1.9016074251333765
1.689363708733417
1.698652585326446
2.05230782906666
1.655546664446347
1.689583422652225
1.8827882038583101
1.6909029193673935
1.6614500235254956
2.169458095948268
1.4268693937632342
1.811413594322638
1.7335560958012295
1.8337520899668582
1.520389827084427
1.6632589246092562
1.8298753871245863
1.6502719226335258
1.7989656592116272
1.9008662000813707
1.4494718357670868
1.8473662796485188
1.7666490007647249
1.6056858233413953
1.9130690657966918
1.9108776618382284
1.4039993612487272
1.9169801975607874
1.7048276703545402
1.66741195269912
2.1892808836237525
1.4062074682848944
1.6097869254059558
1.646947443329405
1.840694302871631
1.4845780024548334
1.835269954140494
1.4011588466240474
1.3927958608608648
1.6837429349445432
1.7628748521591857
1.8687350653055699
1.6309122502505682
1.279573315449605
1.8949862499617933
1.7771627939190404
1.257206879720044
1.9726783216613222
1.8669466018436467
1.5165340281941893
1.609221951691402
1.7927190785130127
1.579047401351215
1.5302797743521719
1.54815117610836
1.6204878940780538
1.6935534095901346
1.8243788401862115
1.5575872057318099
1.6747054691334642
1.526143929638148
1.3433509043361795
2.0713849216954805
1.4064913933567806
1.3017875230041285
1.5860184636923016
1.7072396558675462
1.4981524236134183
1.6135229375925202
1.7868094725047055
1.4824459272883523
1.9396762205338292
1.8016498368054508
1.6335228176671819
1.794798976988919
1.7319498637837012
1.567106160317387
1.816357392205907
1.7954347721096475
1.600357384857465
1.773053609826622
1.6274814061288663
1.7711908558475056
1.6032905745800607
1.5475849479638417
1.7882405473962744
1.8167395441140586
1.6955804275135482
2.166822581562006
1.743774002843038
1.6614285093542447
1.6572031935468676
1.573587117166648
1.6676380201591308
1.4375966423763509
1.5526407174882784
1.9563154189528322
1.688922147364182
1.5703544460112597
1.6885517883231782
1.5909998996428594
1.9519968702518775
1.7954569728333711
1.376373197268473
1.4133143256433904
1.8246065740339563
1.9184433497866142
1.6751163593338319
1.649535927070758
1.8137664309985684
1.84333189822914
1.3927602006024813
1.7913681895609213
1.8022898004198777
1.7884640186657406
1.5299346582077273
1.9940336065787565
1.3801539434190648
1.592510446978755
1.5713723139913758
1.4448271945773785
1.776915903108829
1.5470927550626161
1.5511130968289712
1.7978437621233287
1.68075885964213
1.6300829668544394
1.7774608040703757
1.5529661738388276
1.6343224035021606
1.840131089886291
1.5978874228996165
1.7453486708780606
1.7231545057023316
1.6795490500831465
1.6380950989926957
1.7874986393969865
1.6219006216216623
1.782678813490292
2.016663459297109
1.8990201906281552
1.313947371215013
1.6901310377334724
1.632317922817964
1.693342966858712
1.6189060802711506
1.52661842089354
1.6172022915337243
1.50913952351489
1.7566521445628425
1.5768644042222055
1.955222321396884
1.7374403005493497
2.0882782271690443
1.2618406288798925
1.563052283249301
1.6116757233574939
1.581161477104391
1.7955735598346838
1.9969606800280013
1.5483956741213758
1.605437838658635
1.5088114782042055
1.6074019448179728
1.482760676034255
1.5604222102228242
1.652207442888695
1.6219789908150364
2.0185369574053733
1.827882909672381
1.7970110755297568
1.4502641581686706
1.509064194762529
1.549175628102017
1.628380770083276
1.6817205569911244
1.4670445728135268
1.7038081419823543
1.6668466899699146
1.7461162880999197
1.6574281590756463
1.9009530138312032
2.0537546000480678
1.8560135320895028
1.6848377843410733
1.6307084561521892
1.5325679734763724
1.9234509955389352
1.758163577844773
1.7799987110395747
1.830770888283876
1.5618767728713874
1.5506455553199363
1.8301707942596257
1.735652499775869
2.0910105109442183
1.691614076572542
1.9460712140664334
1.6258105193726868
1.4325181683299584
1.5730222276394135
2.0373900797362547
1.8008422308354826
1.6021079450476292
1.5731942818091533
1.6435856620255311
1.7316983152227683
1.8511857882268634
1.5900317317648431
2.4924106204938417
1.889153255444009
1.5012197437019115
1.8513287222140387
1.792976640484385
1.6768091596270434
1.654259815625685
1.8110342536550972
1.7393148519038244
1.957327787265349
1.5259671339591125
1.7687800849052042
1.686843560880215
1.7536355779160764
1.7962365443394133
1.878354581450934
1.9120845750495596
1.7051206771704084
1.5435029054394678
1.5183953300106368
1.4575158868056985
1.6387370929856233
1.770406570102088
1.8419520132354166
1.7228120335667478
1.7215954653336383
1.5683306448160304
1.7172913366320433
1.8763382444103218
1.828608130643463
1.7937896065752659
1.8860776880745131
1.5093536813246875
1.9233888063308182
1.3449231841078066
1.5590835411551156
1.7905287290907619
1.7912552711737275
1.8077641695192501
1.5425105035979758
1.7167785529209645
1.8687245713818939
1.5876481798218327
1.5595637196249483
1.8148707304325091
1.2784359814314024
1.7994162280231165
1.6595726134135675
1.7355079733919268
1.3916250324531827
1.7397434946638626
1.6723909602769895
1.7860760448928408
1.640988050757359
1.6667593546914947
1.9508751154865571
1.775512515289895
1.640231656189882
1.4920309280478108
1.636075142817799
1.4494107669105354
1.8162344790850053
1.53608927632966
1.6619119360750458
1.45311149999924
1.8771981054062232
1.7547307306927111
1.5229422956056409
1.710033685273966
1.5210287041528927
1.5658964837257958
1.7502474217641693
1.5521137385694979
1.6919606529128488
1.7662955256675168
1.8808141431863312
1.64718648097315
1.9010338176184736
1.5492553247256509
1.6661216269134045
1.7297449612134759
1.6387161995285568
1.728922586178432
1.7958722474303506
1.4215191925206268
1.604671552333437
1.579122431540296
1.917839975068743
1.5253576973751246
1.5691659965902116
1.6681668800776186
1.765966027543872
1.5852324226929404
1.5958186308402829
1.6823042922375737
1.6244712535810446
1.8013387730131012
1.6325250251227417
1.7236472743365308
1.608444192877716
1.6733096490336719
1.845913777339139
2.3365201436634573
1.7375934647568279
1.6817048221664868
1.7707682658001116
1.653973365050694
1.5737919037842418
1.5800679223369591
1.545400693882574
1.34677293896816
1.7483651135360556
1.6748559808101984
1.3617365792921192
2.1435746330291336
1.5778628905736585
1.5710374450524482
1.867588036569373
1.4846404776995537
1.531771984387492
1.6604878909080558
1.7257212141518918
1.2790833797886711
1.7014101821758314
1.6020269114207775
1.9817856885093148
1.7682231690181638
1.6717102823587437
1.3205745002502571
1.5168491664296653
1.618771760997852
1.7944127669381107
1.495950676004768
1.6938983933028473
1.6034108952556605
1.8115976415915798
1.6201245719808113
1.5479973915915268
1.8196859420314697
1.7930454823507027
1.4783813605058889
1.613324890031886
1.712778306196866
1.984388906779228
2.0008652225511185
1.598508511038548
1.626767930593227
1.7456562223799037
1.7389241502802615
1.5887990870432904
1.5252540711893976
1.7807357685995542
1.619844070143758
1.5388769365541743
1.6427351925744684
1.5327589867557303
1.5182379710251566
1.6189549232642086
1.6189509023139586
1.7664925022741627
1.9416225553846411
1.6120355444825012
2.041633773509987
1.904537614180213
1.5445721775147816
1.6154061077325925
1.545797761413441
1.7448451254993818
1.730301499492219
1.8082197610197712
1.5251676397341343
1.788391106605514
1.7288758679031417
1.4716370123261515
1.6097826608588892
1.7399526537888326
1.4235141467592844
1.5858824370688125
1.6368028540494801
1.6446673865685695
1.7784973788307423
1.703383182250768
1.5229084158371555
1.5519422691758218
1.8291298386855266
1.8405549878809648
1.6420673634693153
1.6368044332723228
1.533753506635937
1.696433342454823
1.828854698454808
1.5837719095264886
1.9964533905628972
1.8903893234988705
1.453836155336758
1.6458310504083744
1.6206109606546495
1.4883050275918306
1.4391648834928865
1.741664150271232
1.8256789162977418
1.6396692013121823
1.6141745798215175
1.7375565988676402
1.760611653945084
1.9581755156663632
1.9317068738737913
1.5850666279372851
1.5784709960328058
1.7146135512598923
1.646680781916359
2.0152536322480903
1.5294840754796974
1.7527506714706236
1.6263498390842321
1.6760778159606922
1.6621870438801225
1.553644209839336
1.6274830068295985
2.052730960795817
1.6787982862693343
1.6471564652898634
1.7602352457822739
1.516847881738645
1.5155717074281914
1.5677917230855238
1.6968781539088638
1.8253685424972363
1.6175407623090403
1.5676171906494052
1.4998587688000955
1.5371152092239855
1.6189603941228246
1.4849659026804014
1.6095799288509
1.6865325780128573
1.6656465591507255
1.335358506599706
1.8035477413335868
1.6711445445555455
1.5664569394578471
1.7196054561108927
1.8430661124085945
1.5966208952317176
1.6745601397540475
1.767527507313473
1.501893503014487
1.6035418031065047
1.7445711621640274
1.501273754833757
1.5608672797700116
1.7392294347739135
1.5143301643044507
1.8570577701968054
1.5879283469514411
1.6813422060001622
1.487322549754192
1.5913567783065112
1.6579930752655367
1.630436190469511
1.7511394897430845
1.6007547073887938
1.7869024385405294
1.6791964800874521
1.8856994819846777
1.7749849551864914
1.6508442356858348
1.6068115447673272
1.4570797492380145
1.8091635918734548
1.5415736248431702
1.694846744570638
1.6553447280851183
1.6679737398138197
1.5015785825040688
1.8467109416539536
1.6856999537689197
1.2611322812159735
1.5906469714837124
1.823392759723966
1.6903906298742137
1.6392762072873264
1.4334627801349047
1.5025876145512373
1.5751653514610384
1.5853745158702102
1.7241155738438787
1.464938594874925
1.827111954163363
1.5663499147627369
1.6259131312769057
1.7864952725488292
1.279894055419449
1.7360418144998144
1.7461037088729343
1.4882344208935174
1.5667794041938394
1.6317922446394753
1.6964568809676503
1.737494236214078
1.7312462341118886
1.678245710057137
1.5471032748604585
1.6894423666528782
1.9232341149225667
1.6955443450428962
1.9456725192915285
1.7597614108264108
1.5447783235841754
1.5362943720822162
1.5912771504524146
1.6619365573479898
2.0255910946611606
1.8613885499996283
1.7136964055633366
1.8885472488281847
1.7580276983152279
1.4837316493497954
1.5307280128856102
1.8086301155605187
2.259832853631541
1.7013978054756511
1.55629446469743
1.5166283820717252
1.820299847244364
1.5761684064380304
1.7200647717892483
1.7173496254739589
1.7516169155585155
1.678584986019941
1.6837333475752123
1.2589211341547204
1.5533028113411906
1.9106796888285291
1.8381363968496456
1.7994149202127536
1.6939837579952668
1.6363953172287897
1.8167188116118274
1.783304419820307
1.649918039563462
1.4915987183899895
1.6794118463661842
1.7239019003614864
1.6357393190275464
1.7112258958497724
1.697280047980444
1.5935390915771555
1.1834978120295148
1.4206381275893911
1.6830070841222229
1.743699238781956
1.4756848997683127
1.4362486364652485
1.6308830579387823
1.5512911629102366
1.3793418793830126
1.7336192750745203
1.694504786238389
1.5289319970283861
1.690559099905965
1.5247140285998675
1.7941348252098253
1.6587470322888271
1.6446642638216222
1.670076612719312
1.4504082960471791
1.7791621236945403
1.8647857431827244
1.6400493046155888
1.5455488769352754
1.4760693501905182
1.7560819421723808
1.8444458487630828
1.5177910355900688
1.7658177426260566
1.3404936608064204
1.996962943166403
1.6045210858630865
1.8231819191541574
1.6916336013987838
1.8818500376079994
1.5465735976666128
1.4382139903487252
1.434034656809908
1.6778890312936803
1.537698135813559
1.824697496493858
1.6090628255809023
1.6599411328203122
1.7374000050219178
1.5911841619901357
1.8192786112063608
1.7674347071727439
1.5913578455284514
1.3523252833634105
1.455087513697056
1.734399200990986
1.9440065157424842
1.667922499272592
1.6680922167587993
1.5701538996048976
1.7353461598432331
2.0254762147210434
1.4790089855606576
1.5840157707849538
1.5790946373743355
1.8753731211137539
1.4252660427071404
1.6355039065237544
1.4953855619221623
1.4114006890479809
1.6245500832704522
1.9395035777051501
1.7258702968777149
1.6890667215953736
1.6095692672729007
1.700520805717354
1.468929927179987
1.6659016554251729
1.7156285390970292
1.6482193584731142
1.8060314646389117
1.6828833180174598
1.791997838536923
1.7964181129016268
1.801915318953555
1.4985931843365123
1.5476813253844928
1.53076065212639
1.7457276619810056
1.5910299866065178
1.4690905081921453
1.7033696435932768
1.6666335324026438
1.6112000525269246
1.6013110585841632
1.8066868776337146
2.0205761043393533
1.472346555078443
1.754783716278923
1.5333661379865482
1.7897000210147465
1.567119614159437
1.3920164900177743
1.9036637435070223
2.0833631259306746
1.678977264706813
1.4543226041382635
1.4661903697114957
1.9619708747558493
1.7475214811708901
1.608902399496813
1.4326313168902793
1.7018396360232466
1.5940184264390473
1.51581855183114
1.758663071587907
1.8234880816902725
1.9146644984884291
1.9451097050289625
1.705508565280114
1.5214631682872366
1.581982365518872
1.8012898609042662
1.435671836212528
1.7706184727163965
1.585175660412678
1.6240536832042902
1.7879323443295712
1.9793630466450807
1.877679245817276
1.8125076107260687
1.4576812858717196
1.5726468266369433
1.487922557452053
1.7767446963464177
1.4217782951206028
1.6914708634208409
1.3684361206959035
1.3319492325545477
1.8574768574555176
1.8491016016930537
1.8130240874186816
1.9102287305948902
1.6675292751074273
1.7688530158276483
1.5410636211032194
1.6064142489038866
1.776400585198069
1.4791696464518875
1.7168035516019209
2.658549217896182
2.0587970553497197
1.9623680419204348
1.721224978912563
1.7893202006704878
1.6775822641856175
1.809479425177229
1.6284477865705558
1.5478196316409834
1.6843622262518607
1.6664190932906418
1.4354912372646298
1.5567708689592523
1.7735509925590074
1.8957456032789783
1.6709874173685764
1.7315583023643966
1.50724991475475
1.7956992450696743
1.3680031288359065
1.642010609272794
1.7907664065183815
1.5003008538744333
1.6505944781562554
1.7145411881254553
1.661794227389734
1.5931993423406003
1.7256037806862554
1.4798238166713409
1.8147410668935682
1.4809249821214407
1.7775439107176867
1.6386308974629922
1.578621685441497
1.6637707682002467
1.9248079081517406
1.2545929355912866
1.5429589160968908
1.6702427409765856
1.5347322742371858
1.8088351095908304
1.8278650283558548
1.731392491565369
1.3378150376252558
1.7058982182271851
1.592836948113517
1.4535591548717526
1.4282755849305255
1.5061883331629062
1.2362213606308505
1.9201434909580553
1.9112557560565726
1.4301853543836927
1.8737370537565912
1.8977463460791795
1.6692137112691994
1.6714003384746927
1.5029214771794852
1.5700108833690924
1.892011107949468
1.618822829141236
1.796215794700443
1.508609399724122
1.6757686579086883
1.9547845127200383
1.6107663506593946
1.718537388986711
1.840783157876798
1.5498518191478758
1.412271889908865
1.6763858824837234
1.6328441331743004
1.5548449219330909
1.418793064377523
1.6241579813694134
1.6172636062977273
1.9011075138509823
1.7491391843498967
1.636572489534334
1.7079079533198516
1.6977953063850633
1.623974479223254
1.9893691979984816
1.6308379335224072
1.5734368819572064
1.748891597907055
1.4647493729694114
1.7359150196110675
1.4273672803190898
1.2368928432401414
1.7911634373356629
1.8078046751501995
1.826584369351447
1.5257403693168292
1.5044713849383113
1.4676329321449586
2.012103085713396
1.7249733061655448
1.5047214894067131
1.5632538671250797
1.6389192877336263
1.9596080770505793
1.8960378936206972
1.2364706766968607
1.6751908689890027
1.64425562797957
1.771278641128444
1.7353977051640883
1.8111386139878116
1.47738177361031
1.6692653018975514
1.920819303878795
1.562870429414926
2.055742676663311
1.4255748766790712
1.513092784364731
1.605091299363031
1.9464902135268365
1.667688370544588
1.6872789086002782
1.784661526413798
1.629416595753843
1.4249259544416344
1.5574960365259
1.8323371222291462
1.5062956670583145
1.5628987616746415
1.7455102511166627
1.6923079579857976
1.434973422099953
1.8024701696231284
1.3831904413922924
1.612631341205495
1.7011061654324138
1.6636643777528448
1.7613054650790894
1.4895377260643041
1.8358604540959649
2.026588929052738
1.5724711636888988
1.377487925138432
1.6188752868421215
1.7005717551411368
1.6566305696425243
1.755382355941339
1.4379494389857637
2.087358890110683
1.4498759645578203
1.7261697357489827
1.7679739618950887
1.8772625929125621
1.799359413965534
1.6747391424239617
1.242418082256871
1.4783183195603664
1.6819705146490378
1.7776453097853364
1.9281667055170366
1.9577001722466163
1.3378644278901488
1.861498976182014
1.7001962907350114
1.556692878285339
1.6342945337456134
1.7194946734507754
1.3032580593104572
1.5343200563342763
1.7755431348818698
1.9172488104698
1.568290831008276
1.7823026783448594
2.014803672128258
1.4174881277663187
1.6353121273775169
1.5917210591532285
1.438692479333243
1.5560112471877627
1.5531030050372718
1.8449856391815402
1.6136583797559318
1.562839199642653
1.793201621413846
1.6658520518713198
1.7517355245980488
2.172923114700662
1.4004940581513716
1.6556476600282959
1.3452887863570708
1.6727893243168603
1.5009856934871648
1.60986198985549
1.377749439356741
1.6784846879987334
1.4898374156553533
1.8130842304056383
1.4701042165398122
1.722065465989798
1.3872252326997483
1.9280452258827652
1.8310376665857535
1.505779552840376
1.4541363222485286
1.570494911069873
1.6345066843590113
1.8080075173320957
1.5584785187648524
2.024044129243439
1.7620862372480288
1.5565639562798141
1.9046622849258643
1.6594002940471266
1.6504289342914074
1.7544449112395688
1.5072192685385948
1.8380014807906464
1.7017963203720536
1.802624559556544
1.7311062877480377
1.699972838674268
1.8330516284154932
1.6682587442265855
1.6195981172076706
1.4882057360853704
1.6621228244948831
1.7488073235573933
1.7073669167843375
1.7005537007413931
1.5356746078893897
1.5995373139925453
1.501752871556161
1.5576317418529846
1.8217287363452292
1.550171303528398
1.6503205443819244
1.5783714172732566
1.6247950172213652
1.5364874627965204
1.4459024019308906
1.3838568133122595
1.4458817194327847
1.70263592734588
1.7847212224901432
1.8720429619168157
2.0608148888991593
1.8957325365448103
1.6226378625477078
1.5060318730170619
1.5647237501058606
1.568359355438757
1.835964757234126
1.625873957312723
1.5119482946300231
1.839408114991991
1.1113470049251355
1.748305681042572
1.8931560959629856
1.5838642432917307
1.9462197994673989
1.5718007831857408
1.8541225285942864
1.647703228940921
1.5773401995404093
1.504025364787012
1.9122682959342716
1.6943106374023507
1.5738341643916272
1.687126695209988
1.421652726532935
1.9141626692752391
1.61575737309268
1.6318809279220858
1.694196288300371
1.8654400839822616
1.6939079956017877
2.228346515218697
1.8038588238231243
1.7021742663600838
1.6852874591707467
1.5151024146135958
1.4080548613786619
1.5584176458032142
1.5023619850195022
1.6609639684583497
1.4432123330654794
1.6867073648502322
1.3774279956957065
1.2854332342606822
1.6099883883230568
1.5755630380830319
1.5364348822768166
1.5478755557084167
1.6342635503802074
1.7290103674669905
1.982168790136815
2.063978879917013
1.905903798995853
1.6630245031298618
1.4975264038162934
1.6991470637946902
1.4479634734216609
1.840788808415498
1.8521261912043314
1.502849179059384
1.9053175229063712
1.8719532921642086
1.4565545990424402
1.568979743106827
1.5051072064797295
1.885048690207529
1.6586438845126301
1.6255677421556671
1.7157368944436249
1.650596300855401
1.763565099900644
1.6828317665801642
1.85940730778811
1.76781585255832
1.5231748863638093
1.5874396723053241
1.8772158500275882
1.6030422349426505
1.9746708922427696
1.790870760634313
1.3646085467338809
1.7460295921679811
1.5652868752513474
1.666795817128527
1.588821416119347
1.4878817585106099
1.6200083883368588
1.8260761783839448
1.8455643713359717
1.7313616084072774
2.220361041382614
1.9026219148439163
1.4125612524434952
1.4934066850467014
1.667217344078468
1.5574442558305088
1.7605621069016686
1.6431086868558034
1.6434552631371457
1.6716059083491301
1.6668831238643427
1.8195639198057556
1.5592574193612636
1.864363132255449
1.712267277664006
1.862991113883353
1.7259416208343799
1.9239909324516207
1.8117551889208974
1.557656493623978
1.7860762686049432
1.8288286184837257
1.6140775046331732
1.3273835795384872
1.5553720655640568
1.4780607446377871
1.7811464757615303
1.7507613972548886
1.6352784620931986
1.6898018729557966
1.8236706440429327
2.135939466602603
1.6221580333567962
1.8629488331264903
1.596778410551438
1.763882312964155
1.6599088671841915
1.639739692132171
1.4987192489647836
1.6590951092729824
1.7885533602716621
1.7987375275445106
1.5932641023590182
1.7721563409082897
1.90630356433142
1.66567587559511
1.751203463553186
2.2216819135933217
1.621111684071341
1.6246583782812924
1.5794640393211536
2.039168045031023
1.815222682564095
2.081260882560009
1.64849778921396
1.7998428447962767
1.6412644280759707
1.8225534694074566
1.8324829026509248
1.8399898882788421
1.6962072571231455
1.9894703524450932
1.6064955432831425
1.5907006870075462
1.5733426777686121
2.0245503693301177
2.0606746308985255
1.8115462337473909
1.7506220562505053
1.8431245963724934
1.5062848632166328
1.6137562974690405
1.938762576015571
2.0870503558515474
1.7979161962425758
1.6719873299339096
1.6144858363558348
1.4887309918879943
1.8733767397951337
1.7187183439515967
1.6512934734103604
1.8564170994022495
1.5206060789065479
1.587699977099418
1.5747474695099308
1.6408953248341867
1.343442351318127
1.7790549505273328
1.7756383850834894
1.776486653384031
1.7533939778247751
1.825434704984093
1.5162493595508904
1.6093416432104084
1.642165111248089
1.5778984957568045
1.6216990218464131
1.765586009037269
1.6281510247445543
1.534554184513101
1.636148790031396
1.84085464208203
1.6784580786915635
1.5299627384657772
1.61435608777406
1.460584722192347
1.5877521680895479
1.4851889679277195
1.5996383961435257
1.5019718021846962
1.8359628338708023
1.833702835534892
1.5372343553223031
1.6789405759250757
2.0677694137849905
1.6737196684183342
1.9795518931765517
1.6009825414511112
1.6241432123394053
1.5880079861936856
1.390813773393319
1.4880524886065114
1.690322148961735
1.835476672444686
2.011981805428785
1.5421550349194415
1.470612120116631
1.6417723422753658
1.8178569217736265
1.7753506451648011
1.9827258609653373
1.7268864383333826
1.783341623956364
1.8877587818015378
1.5403504523034772
1.3802271679512468
1.5914632372161623
1.8105583425670142
1.6014927672329151
1.6661798919169266
1.852371213364312
1.7082385583051314
1.8575871576143854
1.9485548785420754
1.6737872987906903
1.7618269269189932
1.2147928273266502
1.570160475685671
1.5264927289932406
1.660987925734894
1.9167801587092703
1.7564503055722902
1.3429505605753749
1.6288975390057496
1.5080785931555394
1.7721274623688963
1.6643441409148143
1.7566817445624079
1.8075112013696155
1.6647488670522417
1.957703702038852
2.094857733206167
2.07424249939505
1.6927630315668203
1.6768423241643278
1.4365943388398907
1.7695502664337313
1.619915954403706
1.7530711784242508
1.4327288570597032
1.4700959811955072
1.6066975527001306
1.5346239824645027
1.7010373770020601
1.7373911893391278
1.7179016025633687
1.794114676368701
1.4113220187968734
1.5476053096488862
1.5964912539964868
1.8513472607457988
1.8149480101027624
1.5465654419291053
1.4061740534536376
1.9584616644887933
1.633248293286697
1.8233734778681805
1.404540403292384
1.9800604469286316
1.5971387188261426
1.7655581087140444
1.8987537314700904
1.7027707686134632
1.6494870570398337
1.7842075243791544
1.456717407096744
1.8918230370098499
1.779860825586463
1.6497512705968929
1.9200011562007449
1.4990078464869354
1.664359233428463
1.5003253576869893
1.8421906928645086
2.479857463905123
1.8271983803870626
1.904503105236527
1.6522305479664043
1.7309795630477698
1.6341580939378906
1.6527095973480863
1.866738582241622
1.863195959873758
1.9512669061598649
1.7341414746882795
1.6632301987134328
1.9282262880999756
1.4860531051319659
2.159272812987957
1.603694684824651
1.6502926800348154
1.9156704777903601
1.8215581355578132
1.8637602897473466
1.7001318617216183
1.670037162868431
1.83409749454667
1.314632025680424
1.5822884511899071
1.7801124503918617
1.836803277295279
1.518033088362791
1.6767989496818363
1.8562736201262156
2.2047745593053425
1.7767591786165515
1.5909908956002867
1.7133516049758815
1.3838163262819014
1.7723373450971749
1.6215498028304534
1.676931814690748
2.15035848250441
1.6822360259695344
1.917543642643667
1.7451830297758284
1.8951933516499608
1.9154962516967096
1.7033622122942087
1.5132708787263565
1.6323800927820644
1.8110850619671996
1.4048757624125074
1.9251474103665303
1.7153490131431184
1.735400485306907
1.5976847741387674
1.6667770576952763
1.7204475482980826
1.7175790940126892
1.8294230599482306
1.5288515739458526
1.8556686721461002
1.715762781800871
1.6452612601167351
1.7920118028576526
1.5490559144194262
2.0777855911481957
1.6724640144368221
1.6568361099254196
1.7246987309759279
1.3113511324530078
1.587302007945484
1.9079933371533826
1.6462198704051254
1.6128703746838156
1.56901444718104
1.785343234971925
1.4281407974765876
1.8628911886960502
1.79609066744298
1.6123715954754594
1.5381966297366771
1.5948787236907647
1.6807815519711595
1.4349821689029083
1.828714397159542
1.8089422242533106
1.6349699257353858
1.789888657264345
1.764534859122739
1.7751060879234408
1.5008254068715523
1.6668223152110284
1.4810010133681089
1.791146915318145
1.5787670269741805
1.6452035342819753
1.6728735003390467
1.6445964365163628
1.5845604838875094
1.7025802680243582
1.5849138322193768
1.5375855606912068
1.5413123346137778
1.5745695523752334
1.6448896992127195
1.7661680562240454
1.750192420685471
1.7117745344538433
1.5867680670245463
2.0044429039677736
1.7581619316693786
1.6376620941406732
1.8805540879732217
1.8735782034733959
1.4683143685851194
1.2230129116125328
1.8159227370721396
1.6367452379945993
1.5221816760177418
1.6230973532152742
1.7257689473725366
1.633773755742452
1.9383247450055239
1.512612691568963
1.9060823823669661
1.923797731141793
1.6287728337736844
1.6976943036126435
1.7531281987336582
1.8823143768810755
1.8235032790323993
1.7361531345831087
1.6071749259693109
1.4673996493749524
1.794979869717869
1.5259475045911377
1.892882529635689
1.7006451978124757
1.6242692279832014
1.7105189619525225
1.726041293608559
1.5996997486778948
1.2635275136003057
1.8639540450647116
1.7044708033084521
1.6325868239095571
1.6785698802045455
1.5084617401651006
1.8599486268771
1.5483947353763388
1.6996536620560243
1.6190875703811938
1.6142542267720617
1.7106283973189222
1.8953516802053378
1.3627744208017696
2.023106786951359
1.620922180147481
1.697777574184281
1.7714290738547587
1.4906283980905644
1.665070484106308
1.564716039156963
1.7997485502082113
1.6966712262660941
1.7447651887498508
1.6641837631672323
1.9085754718896617
1.4773867863766983
1.8105023687122979
1.6648632900370988
1.5186437428852952
1.8018236455820391
1.6662785711778296
1.6845373897695946
1.399273548123276
1.8503143006368852
1.488301986092874
1.5405968422228875
1.8005458849454923
1.185525964753089
1.9343294753609621
1.61492761415887
1.7176077459532115
1.437993810761862
1.3934673116257739
1.4216529886329023
1.6809016474794727
1.7219027035731864
1.678401427287687
1.8862409727198841
1.5945757976631272
1.996581896098599
1.7227962972891864
1.3577416688861106
1.395958113905372
1.9972805863703396
2.042872240035863
1.7844001392313613
1.7112736417823777
1.8372800000103298
1.7072098823010264
1.359921091110812
1.5033036564166664
1.4497030784357579
1.4670112771788097
1.529398647332198
1.763510467297001
1.740367928589208
1.7145184601144061
1.8828018941012854
1.5228436230155908
1.7594786798716913
1.6983728856655202
1.7861367668434562
1.5966642272944704
1.6378794744628733
1.6704735058971396
1.4816702466836713
1.865615362940795
1.7457957932172514
1.4773380710639772
1.650560481956609
1.8952460480194717
1.5904299740892607
1.3487971903782654
2.1911912974967303
1.539806821946759
1.8519895643741577
1.5557830482791195
1.7635342825476963
1.8309122345893616
1.537573929681818
1.9559156280528691
1.6401819397774382
1.8095947342541037
1.4625355532990139
1.787189747391745
1.7245382384870158
1.5483710103987194
1.7369595505351996
1.6019256597702076
1.547311309084416
1.852217424904228
1.4453533191893997
1.3272936302890865
1.7270641023278295
1.9685217519963354
1.9060885530915193
1.7982097890972137
1.406185628824535
1.5922839178935182
1.9907761722172532
1.5787834644350403
1.2328528084196153
1.5370180641345874
1.6308090785548968
1.7178106804494644
1.7021891993447038
1.6532200928286693
1.6877349164992184
1.8328415537822715
1.5377795184011873
1.2308772341788412
1.7362403286710462
1.5971855323485016
1.692793686246547
1.6793540846480681
1.4791259929490221
1.6770634348361113
1.6125225152501599
1.2653834076023338
1.6957250886522608
1.4226956324766875
1.719044424575648
1.9061570403368386
1.9524198433555229
1.6270464136961187
1.5710662287904396
2.008018565716921
1.9916954606109916
2.004350724667843
2.0999115124792413
1.7089098367950744
1.4446265749188134
1.507499520349792
1.5309456016938654
1.442795020262974
1.6320007526600724
1.8095367361443964
1.8123073785012755
1.5132172258772667
1.648930468943602
1.705844772920881
1.466401815226702
1.890315240402535
1.4947958510228658
1.621547380253444
2.00186760566096
1.4043852618787096
1.7701130645265695
1.537972085313556
1.5167852580504793
1.5180144676953748
1.712787159870944
1.5129582489720488
1.6120765309061391
2.047994254405993
2.0401963594731525
2.0837174519056894
2.1518363747277856
1.6690371485332676
1.8717609451273796
2.1565860570143567
1.5436725229589523
1.3868304729956502
1.3643651633544904
1.707025470735955
1.3833266834454347
1.3171076614683583
1.7497309468653048
1.522031788617577
1.5699335496945301
1.7616897975224555
1.5803804566307182
1.590439793397048
1.7980586293534686
1.5070776509890509
1.6998770420023064
1.5511568791473633
1.745253316833703
1.5462091572614263
1.6223450886934512
1.628326397433612
1.8457487109863515
1.8322497895679706
1.7540202331556884
1.834767004177722
1.8600137120045535
1.5882634302510512
1.5647835757053021
1.676754262234113
1.542280766464797
1.2448242490359187
1.5711649272150252
1.7592143164217424
1.7934320110017359
1.748116559538398
2.1415723416387364
1.9615074257183096
1.4429669754721446
2.5033322523607504
1.9562488209610505
1.5915992082363954
1.6761544573141467
1.4753438333294957
1.565167817252952
1.9199529882274882
1.4962336299566261
1.5261260189644112
2.1290438095686928
1.7128922765041996
1.667857205262335
1.6437201916824256
1.6576353020929742
1.618721641447594
1.7093569146845826
1.3530280496896998
1.9189019342461453
1.6878502592006757
1.5132885871372816
1.5111385452123516
1.5367239116302225
1.6831221204697788
2.0681461695537284
1.7955078605837982
1.576102532701041
1.8798260713044375
2.2043098014855294
1.9616983422110505
1.4670576416651702
1.460237927991879
1.718892746724063
1.5111907716503967
1.6044725965055904
1.7149215133224884
1.5971183645602751
1.93875844672898
2.1394794561879085
1.647199030905468
1.8171317650596444
1.6350763152094017
1.7359413368131713
1.393825759332475
1.5732430464398683
1.3740138588852278
1.8073689557036927
1.7355112289781303
1.746686940957078
2.0813502581751875
1.5024590658183792
2.341400969224837
1.5246306750053125
1.7837676334358898
1.3988052802734612
1.201342634244864
1.834200296618742
1.666354221133106
1.5653268870364496
1.7789429920293822
1.6221808966252038
1.8058774754544291
1.9355179333540582
1.7298092169186268
1.4447982189086634
1.708158196251238
1.6658715412484106
1.55288847112254
1.6151098344310728
1.5045832013016254
1.859434828407662
1.6706510973767015
2.004755433925574
1.8654779661930807
1.5543373039729282
1.6424642855156868
1.695770557575545
1.5506387488484523
1.401669995742908
1.635395153203904
1.7653313818258438
1.7551112448115898
1.6557161964241673
1.6462688436219002
2.3436858038172064
1.6478759778453118
2.189526822411558
1.4880499008730907
1.5903422750367104
1.556074396620362
1.706549697536191
1.5786168970116696
1.8573466746496137
1.5144817600684122
1.5486914044705582
1.633174162198957
1.7546356818964932
1.7953772385063627
2.020900583089436
1.887512607683508
2.1505053541729717
1.7822045887354938
1.6214216588538903
1.5860430316746146
1.7011196034416276
1.676616503603513
1.8118304193513572
1.7402082658331397
1.8492283178402298
1.6738122618562001
2.0685496657443148
1.8612136468923914
1.9786830144487682
1.6411830331025068
1.5195856440278863
1.639378801266075
1.516851059018529
1.6502433748991718
1.582579154649968
1.8802140058273873
1.4880290299320575
2.254351709970316
1.6229773758740567
1.4406311423507068
1.6107808838020572
1.6027711772467852
1.803457519767682
1.7436458304138238
1.7072515659080085
1.834902891775132
1.7718125954404933
1.9913646171638695
1.5605204289647752
1.7457906853725775
1.4952550144381869
1.7007587121394752
1.7595394963493973
1.880745721447295
1.5822926786371005
1.5823878403237293
1.4863069408376817
1.7814981627487412
1.945861301014864
1.7585261370296295
1.9656930903442849
1.9629665671194991
1.5516221117313167
1.5402740266817232
1.698645111069265
1.6901264953689639
1.6156726675321142
1.514417959302301
1.5240979462873432
1.814139313838171
1.6003810467083914
1.9037025382487403
1.6236288110073043
1.3719258466180841
1.613141598498219
1.65650900016768
1.6794487452626228
1.6544858991173788
1.7860853086795736
1.7198328675583874
1.652400445991977
2.268238169629335
1.5588137658676078
2.3215852442733573
1.7402424095503453
1.5813163551228904
1.6078083542782258
1.6001764453853529
1.6937403502509747
1.6730768946367625
1.4799748715262735
1.6054613241258155
1.7311639765075406
1.602935909935893
1.651269154967513
1.344235241849167
1.8403100890197144
1.5647802795099337
1.5883125206970439
1.478264615631674
1.612048348173266
1.5741683599237364
1.5558114903664866
1.6594794271938953
1.624393918313345
1.8357598622316895
1.4048491740691509
1.418631385243026
1.7294512106720106
1.9742908313415561
1.5510977285979068
1.8469887217379217
1.732644997071379
1.707961245111719
1.3970953450882295
1.387150932127
1.5017453175434103
1.6435435522231499
1.504683139067399
1.726055835448188
1.3849122127163613
1.7593203812495557
1.7743832372555726
1.40630033123804
1.507948535024765
1.612259639559667
1.662138226955157
1.8760504546964782
1.8134908089269177
1.863876131764611
1.8065688518762157
1.5497677393262674
1.665625018222121
1.3514084297229378
1.6569280957111185
1.312824540914548
1.820962919719696
1.831849396827355
1.6342117365999986
1.6789054028376285
1.6026106541337295
1.590036854084369
1.7274871219334367
1.8334611761033226
1.3552714730601272
1.6905161485696443
1.6411633779812613
1.451358546562408
1.5933718288419172
1.7773047487818192
1.5702389425573142
1.6836024615203828
1.4158230192561765
1.829028895909122
1.5117753138836565
1.9277485952100664
1.7015205665894897
1.680774330459682
1.898290058279262
1.697315232420334
1.7372638781052459
1.6495521682673115
1.7057783657755208
1.6387158721443784
1.65619010857155
1.806698271539628
1.5248468902598467
1.5249984850156248
1.5123732987832081
1.572689731145651
1.6048649119032192
1.704986385547622
1.9466584865222698
1.832964603516541
1.822314012366468
1.5235503617396828
1.7391056338112854
1.3678435370025668
1.7298991575161353
1.7601537710173774
1.581320889941319
1.703274902523827
1.5003972091783337
1.641231804802396
1.6347994574039062
1.7534874381538987
1.551413282945661
1.7004945585677136
1.3685899321434742
1.5132774720870916
1.5718047411570366
1.736561605579997
1.760454760856523
1.7911641538473038
1.614226255349949
1.7024125088234094
1.9222208511910563
1.5796773046031118
2.0499883634243017
1.62391485170214
1.755992550336778
1.7615414012998092
1.7443879106414275
1.6297378350151681
1.5134780072355867
1.8225037586890238
1.7676239600539574
1.679394396222045
1.7933626491041097
1.7817871454582759
1.8409532487553484
1.5654489380512355
1.902989440758993
1.9306197407951458
1.6455509068552396
1.5944769436192792
1.5207775467915776
1.8027034574562273
1.4826100357861485
1.7950165700756477
1.694062190520184
1.586247808819062
1.6415872802378606
1.3102432622426343
2.068059022288181
1.5728435319621101
1.6788768528468625
1.9497807180440583
1.7480321809425408
1.922100029920999
1.785458636715214
1.6619049306348979
1.6739869717741003
1.769805967130212
1.398882039497494
1.9435754998188055
1.8637208469758826
1.6734776130672924
1.643994341322189
1.834986028866865
1.6350827195182758
1.7787817396903862
1.7280093784684931
1.7439055323775117
1.4594100546027655
1.617842761635814
1.6510096134067012
1.651480609388242
1.6568939222724468
1.6743888729166727
1.6726786746767284
1.5630159165965534
1.6934052281114036
1.7943042976850148
1.972570522136326
1.7184946169606439
1.6147828619228872
1.7436155683260341
1.7329666363218024
1.5235860489577797
1.6485632158624004
1.8562899073174806
1.5797528860898091
1.8002888237221721
1.8027409270343788
1.6246130323068024
1.609995556569895
1.617074206495125
1.5015183362086766
1.7614648797590708
1.5354547675723955
1.8050066197643573
1.7427438709664318
1.602338807587329
1.4186840722071916
1.726029976609415
1.658399872383128
1.624948906703347
1.9870749128141407
1.5249444623490929
1.6993257671539037
1.54691141378992
1.7234452523143275
1.2438102460212628
1.799869793985982
1.6457645386617572
1.7003427882218374
1.5268229252646475
1.574468042561191
1.7552017993116709
1.8054860372485577
1.9887474619501455
1.9962552223129213
1.8812929403267276
1.51624767093259
1.680930480273014
1.608695681899486
1.7643116225094146
1.6317149093063685
1.7950104945410976
1.980407532276541
1.6296415001223434
1.7176250823326877
1.783399826229584
1.6379688646095527
1.6507163448698543
1.5240138123539366
1.750635128866583
1.5884389283238782
1.7390142599321403
1.724573444170017
1.8578475449515623
1.8384192392455958
1.6870077184152386
1.6321730444243419
1.6489024030816875
1.6318396539036983
2.0314585271237724
1.5582732692888484
1.628077426157999
1.5588289468467231
1.8893699352177
1.820793854614326
1.7821867680019294
1.7944302575737618
1.5594671215825875
1.7048577499949555
1.5680621936457342
1.5971168258120454
2.0618514946401265
1.4726305593603362
1.6677287852312872
1.6305515994153543
1.7625872656508579
1.8847013438550613
1.6854337227077023
1.63483645358584
1.7261901790929293
1.5747651506398055
1.5627705208513039
1.4635527395782828
1.4744280946462531
1.892956572248149
1.7516876345982835
1.8193261557017562
1.5969478833343722
1.503738465905081
1.753363160098802
1.6169025898391074
1.5423916908193558
1.697569786067428
1.5449090669587608
1.560481877350601
1.896863036745647
1.7549995329490267
1.7769373157270303
1.686505439716442
2.137655590117986
1.7180692517201763
1.4460295534249872
1.6859461648032268
1.4596686610119922
1.829894005518596
1.641103881745968
1.990023202578165
1.6435022182904002
1.6494423085750873
1.4340044363044038
1.5238633732179858
1.9330034489955823
1.735626409432038
1.8556576844813526
2.020686663610274
1.5001361286136945
2.102439914898234
1.4697966268770832
1.6963221664303076
1.6800124075624534
1.9217918600803976
1.484932190760296
1.6493534800837486
1.6504797140757523
1.6542302525273949
1.8174288669637766
1.5375973455393024
1.6403082321970555
1.6922797175857578
1.7083423908827406
1.8925038814835635
1.527516688491004
1.5939028894862632
1.8367488108031345
1.2346656350991412
1.7922651589069873
1.6786652944781157
1.689477806866664
1.6394055318563743
1.4515360549138348
1.4963425886812938
1.71213283211777
2.0147464824749677
1.9379714988339969
1.4668406103520752
1.5287266342277834
1.7019610712902866
1.6302361022677758
2.0605057661216475
1.44871113363898
2.1203071821291735
1.7414358646411447
1.679326579372087
1.7518429814736987
1.5737969826775082
1.8177641353401564
1.5051272244446439
1.4588779061139416
1.5072637843654577
1.9351926675694224
1.5118672203064663
2.0381496130313836
1.7697446947583375
1.6729019407158678
1.752651575142399
1.5125963230580841
1.983683443790534
1.5144920369855792
1.3268590252224484
1.9580738884013476
1.5716413008485461
1.8380861925057799
1.8622993486024801
1.4900388258856363
1.3425242942465205
1.7168469554098857
1.6295744395558251
1.5147657928514138
1.8167070480795422
2.0318468109450367
1.5593421417891626
1.8166837658777255
1.5206783417869125
1.628693100196365
2.159460485203584
2.1266595297570174
1.9940559127174173
1.531960448346535
1.516280127111315
1.5295159443866695
1.693819324859986
1.6932169263470853
1.6415737026989508
1.7336556851999958
2.2403468250799095
1.3779411201254697
1.8096523029291645
2.0388306235591402
2.0998579593213114
1.9824411587824364
1.6072017734842896
2.0855732366209594
1.6149591636898097
1.854563082198677
1.8675096135821758
1.6915961970257505
1.5698484843502498
2.0015972545757372
1.6636357427880528
1.3111563096672498
1.574957203846917
1.7915970066389242
1.7071871824093792
1.829996291404904
1.627005421733472
1.4520063744591138
1.674408141598976
1.4026532512102943
1.5568702452413112
1.332618689739962
1.6797778408048871
1.4303077820041337
1.6915858978367049
1.8348233483320646
1.577193778061923
1.75494990418537
1.856259658317684
1.6636184088856063
1.4142887408413025
1.4969407666122156
1.7840401146355334
1.8220668885939775
1.9476955871019166
1.4541078072127687
1.6118104420858033
1.9899984363841552
1.6086932657941106
1.4713049282013497
1.7501092211092537
1.6939364563162274
1.7438993828295408
1.6918125004353246
1.6043857634663476
1.812528378164351
1.5937550525468
1.4699540543573602
1.5095910453234809
1.9146634092390749
1.9777434164141587
1.7366001206439714
1.440195736678202
1.471546537458667
1.6511261132646262
1.8154474163521066
1.6188157289535896
1.330242195865472
1.7384544430433837
2.019602957579967
1.3749049328496201
1.656728868868094
1.4377982923641532
1.6380550987251132
1.6333338224231835
1.8726502633813153
1.6204716693213663
1.5188561056293872
1.6404356382856071
1.802726932633564
1.66100347456018
1.5831048952773505
1.5440694504511192
1.8618868040775751
1.6400555192449615
1.5080661091994783
1.441170126483078
1.6706777675864286
1.6874862265431896
1.8295040725809573
1.6283882278267134
1.6244600882357716
1.6775193309145318
1.549623517791856
1.6846489224825265
1.636281161967182
1.410175909254959
1.4682838005221248
1.744992205903543
1.7745149306991526
1.4939410022591815
1.5506776879655984
1.7597050207520262
1.5734060381393835
1.6917268151809766
1.5640272369754031
1.493558418158697
1.7520062844718225
2.0115356125980925
1.655848219765612
1.7363219609299807
1.3867670188180765
1.63598386483931
1.5942967525613652
1.582084308003585
1.642247656979849
1.5977686501701662
1.8402053660924145
1.8887253035417395
1.6856832059082145
1.8772574796925627
1.7472532119890676
1.8388087974647709
1.4473490362959816
1.8342475869737316
1.4059166470518767
1.531361853352941
1.6801434116813663
1.3972178409046778
1.7310823046958221
1.8284506684996586
1.8418108810490974
1.493741577726315
1.5771896626801782
1.631690047175853
1.7309569480256244
1.830049915565287
1.5307698352238446
1.6860501823310365
1.7198347013042818
1.6571518623017394
1.7474348354137357
1.7777070917506932
1.5927499001563425
1.666341708897805
2.069795424686894
1.6939720751680722
1.513295518534128
1.5103876238109601
1.7430304756822435
1.7946108062485937
1.6299932764273826
2.0876799445610654
1.6367893223717838
1.6195454558356428
1.7272498592614038
1.730521308521629
1.957241771876836
1.5367804411374437
1.8042230853599122
1.4876082700306297
1.554624500036466
1.4037172563827476
1.7195514276067616
1.9842802435403057
1.9195270793066843
1.7005284037509194
1.6682775574403104
1.5051274628131173
1.5751332171160817
1.6431859093884924
2.2492124169763033
1.7688931344144723
1.8223728850342986
1.8912584069543659
1.763617584469814
1.634405007670858
1.7053192625446694
2.016732760994209
1.6439377581104497
1.549508247578428
1.414406975602964
1.6969643506043919
1.7311574475207867
1.770376582031472
1.658556679238454
1.7750816472017028
1.5881214111838697
1.708849585939056
1.5672487642519617
1.5245293788650311
1.9002284699012189
1.6147827117921123
1.6813602077093828
1.5746470011020934
1.6552043867334696
1.8166874577012864
1.575721891770504
1.885774912367856
1.6266325875391952
1.4239999168221618
1.6099614110247829
1.5881214257638274
1.7662792708604176
1.8594877304793944
1.7415245042863923
1.5206493190518016
1.9665653300671246
1.5800978429849826
1.61723013673445
1.7405396761290608
1.5468355450341
1.679917822572853
1.624832982301237
1.431917971289589
1.7183223082127077
1.661919862631486
1.615366830243625
1.6546334712005482
1.5787996163150904
1.7715531889829477
1.4474604994479139
1.7847146155048599
1.7167584063209955
1.6691139807116402
1.8163005011415556
1.6238387603068762
1.4504117277737811
1.6308613261244937
1.7640747963464813
1.578476643520523
1.3859698794609667
1.4998622972790832
1.4880289305621024
1.336255807589305
1.5782899191470612
1.4883888181919984
1.8777712797807664
1.8328351701290986
1.617156417029249
1.6444852846552527
1.4605528854783416
1.6451332003129968
1.5417721985877488
1.6131174132892498
2.0543993741971445
1.470771406086623
1.6237892080099479
1.5806196060949478
1.573597344156492
1.6649494476576412
2.0627149895675747
1.7508241573164034
1.9517834210643583
1.6883774715619075
1.622721632957835
1.7977217481463863
1.6805610894986518
1.7813392042964304
1.8441475101184672
1.5366013023392497
1.6526818474892935
1.8023240851342222
1.7774154119630932
1.55551745151742
1.8247142314743514
1.536536243869934
1.8566658120810005
1.971999330940635
1.8979323450920513
1.8538619057202084
1.7500934416131346
1.6778410043869658
1.721270116571531
1.7529314530647704
1.8248356760386866
1.4906530699966638
1.8401554716185857
1.6560392529883308
1.5607587144138084
1.7286759617501848
1.8726201971347647
1.6459306749027656
1.517825539609563
1.4923696758190081
1.675813653550338
1.495761714535513
1.6557905976320364
1.637820977624152
1.4258629445383955
1.7281619882766728
1.7016894164219492
1.5604568797059544
1.7969637166651833
1.5800754412045783
1.3935507295119638
1.4811319193066392
1.420635103880944
1.8728452536726525
1.5030044700804706
1.3997526653819794
1.4364331451947165
1.490845126076998
1.7331076485848562
1.7529445596216073
2.1308876774443197
1.5711360333000335
1.8538443257898176
1.6848945770522654
1.467220906684048
1.6256061680030374
1.7562795776309856
1.6149797545601219
1.8355247706057651
1.4827607520705501
1.83129785095307
1.6110716956128635
1.8187536929579724
1.592636991577807
1.4529893480104046
1.3987157662290295
1.9620506681127428
1.6807959627822515
1.8971075418967183
1.726003195181064
1.5123402971976916
1.4712504329149048
2.0927237904377236
1.4993061081290031
1.8633291337302298
1.4938242917280238
1.553568329736987
1.994114113279775
1.5865521798943873
1.6323068594099306
1.6620996231989353
1.743631443887469
1.5648062202771993
1.6219852476431382
1.419057391626682
1.5238598594904276
1.5697799033787896
1.9079977571942546
1.6938884097794649
1.532613983547135
1.5063487776307012
1.4868408426348942
1.5585537284215316
1.3939097362403787
1.528800241544477
1.8704840614495737
1.7602719028223826
1.7393032115757638
1.5987453819048973
1.8548498104914923
1.7629033415480004
1.4701275958158
1.6930710536262343
1.733014365231271
1.695386702568566
1.4926157585982602
1.4950262300642403
1.7330417370016957
2.121167700432071
1.826117020235411
1.8391282481998923
1.4445725435094097
1.7516393808298854
1.5415017783841354
1.8339514389344882
1.6281694622068694
1.447600862837267
1.5377485411833025
1.5278318418287338
1.5662163819047554
1.501200376071445
1.8118594850910692
1.6119877651205006
1.8353147277211792
1.732718024440952
1.7713341925282005
1.318867612898214
1.5266053328964382
1.7625581766644332
1.7805768209589485
1.8103810481552165
1.7090412594597375
1.6245174322575249
1.7211652735449425
1.689141725756937
1.3479902523467528
1.7823294419449254
1.7245911979076385
1.9022416723032858
2.0337729954740453
1.5392102294105512
1.9816627382113412
1.4236035770125366
1.8606930927679888
1.7031334288830438
1.6890688149584705
1.7810844611479935
1.5470931277799493
1.7644727128315967
1.9360454629993173
1.650194179640114
1.658550689766831
1.7323733765696692
1.7582161534851564
1.7034929990893202
1.8547796968529122
1.4176465818715591
1.6731569592015363
1.7919460785770802
1.9364602190451337
1.577913629557906
1.6031748976573443
1.4236360172759113
1.67763156802214
1.7265559440130769
1.647746402424403
1.6770921850202027
1.3655314557354141
1.5869419579609625
1.8225063305860234
1.8194631085065456
1.6287152221072563
1.7359394800918821
1.5781703631148183
1.602686776361956
1.5786836815749994
1.8954356486404835
1.3271024139460688
1.713703758277577
1.631292335229684
1.7436194418933235
1.6876744474344143
1.447213026476255
1.6227697650273487
1.6359281064384055
1.5944956755531061
1.591730651244753
1.7613883865853384
1.5793860947015974
1.6625559974870165
1.7368260413281649
1.677658690579137
1.751070511019462
1.734566948877986
1.6079079469939028
1.8321640765069482
1.8545222061365902
1.605920136984379
1.5416043186212376
1.7780285171891361
1.6969642271903067
1.482498987851201
1.7285792755543337
1.3787545501254894
1.4197520039375666
1.5535307301140873
1.5619144089395929
1.4095255113975436
1.9637895230463214
1.6325489757909273
2.0752241351591802
1.7203843220153288
1.829396387943532
1.678759099448904
1.3220381140754558
1.6894181096692995
1.7956607535391003
1.4596036094491998
1.677403506250737
1.5491551886928725
1.756279787854349
1.6605763488629626
1.4639538762116235
1.5868808301503015
1.6012343447549486
1.3967124488264409
2.028042871809055
1.6697886910830997
1.4682606762227317
1.74037460211183
1.8032449739898184
1.697723951696342
1.741998303125563
1.6175834029741092
1.5105255260424701
1.6648747313120769
1.9815570123280744
1.7020393525430428
1.6887945472589192
1.4333299743076178
1.612763638329443
1.6248699231867467
1.5461707298428866
1.4866480914086089
1.815475430018237
1.901039077534016
1.4208150033378175
1.5267379448815135
1.4763774202817204
1.7737155215902698
1.7096733295675732
1.7244189111860693
1.6376040913519114
1.5667479985579653
1.5247365982711234
1.3456645679934172
1.5647855704742613
1.5165889435661937
1.734346483435728
1.6877154121392848
1.6955066031260404
1.6074232464563145
1.5259793849503074
1.8290691160070398
1.4243602093356391
1.5652148866611195
1.6567330786410475
1.7297126913585
1.4420560134223817
1.635066077134909
1.5705457530584264
1.9145145605562786
1.335310510513021
1.759155866431761
1.4344597601456435
2.235781084925965
1.446861041022368
1.4660950436050997
1.691249657696274
1.8094456739168594
1.4016534325906893
1.5651574722113404
1.5840847904407316
1.603700990298058
1.30344285213657
1.7345264033475594
1.7383959840466956
1.4331042995807037
1.7713469493112934
1.5776439037293952
1.4109459088020073
1.9002422219141677
1.4469250486459162
1.8264791406988141
1.6510858220462534
1.4356397208695613
1.5495322372306484
1.5519916947966597
2.158844958163769
1.460410564924275
1.9298243210380888
1.5585082528836633
1.784051829445144
1.6548486466164016
1.6913605134741319
1.612436119977932
1.6982986396222306
1.756931299445969
1.5483150698318378
1.8963798164908856
1.450749596634415
1.7038937047922298
1.8175200577476471
1.7804199387666761
1.4681135030052748
2.0997874768875167
1.6763546263197673
1.5282908597642877
1.3536245156151487
1.6577503796273896
1.6813896101931285
2.010132585215684
1.4484786256001854
1.5720674587005534
1.6784613744050276
1.4136082787752213
1.5683527824519894
1.687360180864303
1.7507350863294504
1.5750377055410971
1.2720388918844443
2.0728261739566123
1.7664415966727292
1.609060930352152
1.5643860716724802
1.309033177333175
1.505140702786242
1.409179448092496
1.5868475307900578
1.4061968495303838
1.4505109855503193
1.6234914149943216
1.662393478797337
1.4144270141171138
1.5172555898754356
1.91533785512306
1.4534298633463274
1.4713243678705936
1.459979343632062
1.7683723145953976
1.7545761979256385
1.644610829331018
1.7129221716434029
1.6081744135692626
1.5730133087165357
1.8739707924973168
2.023276666263146
1.743239805291905
1.5910069000168932
1.7538671456310813
1.385890543948769
1.7431344955609105
1.9537091163164444
1.6971253115629001
1.7397576675855104
1.4816855791960286
1.6547334777047835
1.8525356318246975
1.8720079035104917
1.5604466950227098
1.9453749857840892
1.794983630455784
1.6709145766909028
1.742501706126068
1.8531402932198335
1.91330733797563
1.837411346146557
1.959440895443215
1.6796424066518885
1.6380468934763728
1.849299574054317
1.7502221523336403
1.598073042030187
1.7834018602488992
1.5981949176830081
1.7599169482560018
1.6796049099827515
1.7393118737530449
1.7921808730891935
2.4356348536743564
1.6994200355202176
1.949385554346576
1.5905616132244476
1.6502659897455911
1.8238836689071205
1.7479253492621698
1.5749038267354898
1.740864564572667
1.480161099622401
1.7770519548082493
1.7318789135494617
1.6019325666173874
1.2853620062516136
1.608953847525335
1.8437270500655019
1.701891117565525
1.6667387939853275
1.944737762687155
1.6957424745932608
1.7786261109338068
1.5472950149932179
1.8103623423771968
2.058063067649755
1.4743849195273144
1.525611917202473
1.695657862893296
1.7611410988743825
1.80563133521251
1.7821635509885498
1.933847353014786
1.6866166491134031
1.7989832653808193
2.1844726374093546
1.5596764688269782
1.5853584497573008
1.8746539958086754
2.002665631410595
1.5501626322410957
2.3879730636737584
1.6307054188687504
2.0741567110099113
1.6072645216607686
1.8886124434084277
1.9427688629670594
1.8358691114656278
1.382576712485681
1.7009063465095873
1.85105923155817
1.5640780597872026
2.0603872987924903
1.940172145358017
1.6516243919270432
1.446958867400846
1.8548506419854214
1.5945512462123939
2.1047148571299
1.9060912354569222
1.9115833095017
1.7024681746701005
1.3997278702630713
1.5645718920322147
1.8830603196697708
1.9404510327754783
1.9305797036060202
1.8277064163843475
1.754949588686112
1.7528757074675971
1.5043146321088467
1.8001958190597647
1.918435973032803
1.692848376004486
1.914977754545224
2.393942168825086
1.898142651603156
1.7819930617574895
1.448774170379554
1.9860471901122905
1.6271196519300222
1.4017703553978218
1.785955139761066
1.4514824340895067
1.8099706750948137
1.924202877537973
1.7729909967715012
1.602869542765206
1.74245274637359
1.1805762535827617
1.8367148032615999
1.9583573090745325
1.6420075269132595
1.761885423378548
1.6911462241686728
1.9680923767965974
1.7542192002857893
1.6053226523085722
1.7253830755842023
1.382726440703567
1.5466747379035601
1.6387458008055504
1.7502032018951739
1.6199964322274716
1.5280831187752875
1.4868718585820042
1.6448681675454753
1.7359668509030308
1.464790496278887
1.6065546707084404
1.824396580622875
1.711283535924797
1.7517921789297735
1.7627918895422132
1.357983959223006
1.4545377531690384
1.508188273404244
1.7248877030275218
1.5486717693126222
1.799042688590498
1.7554703105706417
1.294207727750255
1.5521762896852667
1.9385560948430078
1.6563550811705554
1.6283990322268045
1.5992520143651936
1.7796026492482118
1.3547305493472406
1.5506506953413535
1.7479109327010363
1.7784010599215532
1.6865495717420576
1.5933991428106593
1.7690858374022127
1.6265192502968022
1.6456981501305727
1.7812163209096674
1.4172959403467995
1.6639472878110704
1.7107427566635718
1.674244818515889
1.828545324072498
1.6836418221906921
1.5876086878958888
1.5268783463299045
1.7445670594126241
1.7598147355302338
1.6184494610222873
1.5970144403725817
1.7478382790267246
1.4661594066114525
1.7277668732290097
1.6575002049557652
1.634215430107796
1.6431639715443176
1.6004120136099635
1.628845600846372
1.3529263152104594
1.9837198395473807
1.88273322952177
1.6468474852693282
1.749935839332923
1.8323217555305413
1.4026560912313397
1.503914972879887
1.757233584880668
1.6017279267433222
1.8995681699866855
1.9421335577554997
1.5124242645499533
1.353549365202215
1.5694220264075491
1.7147365595151858
1.8974288592430013
1.3967050741222864
2.034322493167041
1.553223102851164
1.818246893647998
1.8561597471160711
1.6081027083871868
2.005132272111086
1.6665920640011955
1.7369963493821192
1.5699386847923746
2.04967175156083
1.5619539417800565
1.6093448463803295
1.518842606541933
1.356443778652021
1.536028041609604
1.4979624022208904
1.8080374805255994
1.8687405253674392
1.4579322875442162
1.6995486754665987
1.7407651971817681
2.02917985861702
1.4546429125268274
1.7747137541910154
1.6379759658560196
1.4381308626125644
1.6188166743100572
2.325972838604543
1.6501659548333245
1.7690463265059142
1.8014640178856502
1.339841592902585
1.5940695354916965
1.689569394001646
1.6590817886022111
1.5455493677315826
2.162717975064867
1.705034859844708
1.801308194190388
1.460558464274611
1.767927247802017
1.5193930127884139
2.055169564580836
1.562395987979789
1.477766564395312
1.843093027144305
1.677403359930883
1.8559516308837356
2.119416826305841
1.6898065215284481
1.4165055421351387
1.8288645982969784
1.6276678449233013
1.7520381109113594
1.591560363914222
2.0074345673846605
1.63430136705036
1.8276076123041496
1.8976448315155916
1.7321295707079571
1.868553575385544
1.6732461804328655
2.0585826831576086
1.8596122841219698
2.1206807512737993
1.7368364212023166
1.7079110348755566
1.6698185889276624
1.5054195501621421
1.8062037588567412
1.847548672243426
1.4428812307220829
1.9510192782801465
1.6719907607534985
1.589018258944917
1.7850135324396046
1.5985734679664736
1.8197919046847357
1.7585264898660249
1.909598333959907
1.5586881357706486
1.717106849407951
1.615107739194401
1.5480974016446158
1.7911450608993453
1.5413436595314547
1.7907890595898799
1.7126924519032949
1.644603671481845
1.6577506874770762
1.6952699523947694
1.6556216057863211
1.6736895855175276
1.7151804563448214
1.6197820454917289
1.7804200978297233
1.4920762699524095
2.0051289832920984
1.5946282346012866
1.7045079666202823
1.5962234300818159
1.651350661350425
1.259730718511288
1.5142824454240742
1.4138064990714818
1.7087440032675887
1.650634089157472
1.8092047045348056
1.7656536719022793
1.5906552130207627
1.8692700452697606
1.4389335639234193
1.7509931485050354
1.8454243451725725
2.0795805534328315
1.7423103006362357
1.4202337569832046
1.4794428879907457
1.8692774064428659
1.4973692242024732
2.0778215773519664
1.9236485230941152
1.5299506198846884
1.3565885085047151
1.5873144458194524
1.5870709661308646
1.2975689490467772
1.8778569047452098
2.099853725543694
1.85664001096375
2.045395823011961
1.5562788866268389
1.6362053728837591
1.8445888426449826
1.576140112141948
2.0530797922332877
1.7086340160608402
1.3837122986349042
1.8093778364679725
1.6958142198946689
1.6178490337069098
1.9678936386089052
1.5621531069351897
1.8983304335314612
2.2477925973621047
1.4872967893199494
1.7694298906311492
1.5434050707215297
1.83825302938324
1.5316062206311145
1.700916526555364
1.4223829759591347
1.4478485669016672
1.3475697755474654
1.4171954019206927
1.8230085472036042
1.7927428109360104
1.5754760327697388
1.908518499132582
1.587902215626213
1.6419594554226047
1.1558047633155353
1.7345369082296738
1.4096903548695479
1.6057716187224889
1.629543216271725
1.4910451384717716
2.0975240143879317
1.640281105098414
1.7612037434827736
1.7646764386590617
1.3557352938309193
1.5198126456183576
1.659330374024617
1.8638197668669052
1.4720780348519131
2.0791244369061124
1.5594957608826674
1.7006278761164713
1.4848351445048091
1.679543010760334
1.5768102192471958
1.4238173325741412
1.423826853156022
1.4090545983095988
1.6360616040434377
1.5375677399311987
1.3756496523489372
1.4866993117443863
1.833151392328631
1.5667284360035805
1.7414882009549986
1.6584716956750774
1.602880453285031
1.443952247107787
1.724815806725645
1.6601586215382707
1.8195020644342057
1.8282696484414027
2.0897632888824127
1.6207842118278555
1.629082095534408
1.6538870562895989
1.6035346471707441
1.807396201653678
1.6129029120426785
1.519338930408578
1.568034209241839
1.6305813108052598
1.4138632279810899
1.6524312211627743
1.7578410703830711
1.490898513763883
1.5403435346250554
1.6050470250901114
1.5661245630849794
1.4983952664545124
1.5065019546683305
1.3468404460461
1.6272251763103442
1.5736505390349917
1.345464039238722
1.2922072476776072
1.5009230217616203
1.6133058612330966
2.2229408416924934
1.8083203837702626
1.6011420320840595
1.8145350732270595
1.7484598881158067
1.6355169929211282
1.4560182212207462
1.8649244673556933
1.432724330941675
1.6697333394237968
1.8455972717598192
1.7608231588419128
1.834810819383646
1.55394272606433
1.5017659065521243
1.9118122513172007
1.229397367679202
1.4384532297131212
1.7109901816784976
1.7560140187549
1.6429571310051898
1.807184722692086
1.7748627211470283
1.748044371911755
1.6893677771957334
1.5988766744553482
1.454582287177106
1.6140817509256722
1.696022611218849
1.6438292908026706
1.5753796147365415
1.6389301686555238
1.4868995890318757
1.7141104173611013
1.7656784445930145
1.605475278474987
1.784342819346622
1.4606398036163706
2.2415911688227377
1.9306296010212676
1.5570920125679124
1.5237877714745858
1.5253648943708915
1.95826953360972
1.6674261518459799
1.6521665885348504
2.180103525420511
1.716530400348048
1.571813255453374
1.4311465875771918
1.797616128450313
1.4441413941063503
2.134592658343514
1.6243689286899583
1.441514524754437
1.7902711150873614
1.9864336974725139
1.7543316660075472
1.4543026374685042
1.7366927114009056
1.568985704285283
1.4767694780139902
1.8087608550147418
1.7647959928124586
1.5889462632743432
1.4663874079076926
1.6569174185231652
1.3463649814516239
1.9639513798370898
1.8637846953562327
1.7844260858765115
1.6178005732663128
1.7764085372957599
1.5182347360862425
1.7057284428030683
1.3308626738104177
1.8995867484458886
1.5315748607112836
1.7350449188938175
1.849668286431882
1.6790882115111432
1.5081775386507037
1.7560816371737522
1.8466087020956563
1.461373566886526
1.5796167246070734
1.7959050408650237
1.7062484451913666
1.8566916854191369
1.7085616998540738
1.6628787290743674
1.4935705455407913
1.707029769761894
1.943696038016311
1.6282014207956261
1.8709114308427528
1.6233971714996676
1.689594711271352
1.782378740794664
1.5197961935313895
1.7472533570231004
1.6175428712112256
1.597404437376097
1.4717597314922297
1.7321798267901418
1.602186944077301
1.564953017442299
1.678114079514115
1.4059848798972978
1.7226096756226967
1.6808819248529425
1.6473579854475717
1.454771508721838
1.6681726859809463
1.844504811150692
1.4735158123938423
1.7542852492006307
1.598143061483097
1.7986707435932527
1.5935044639464768
1.484320327813996
1.515914172283515
1.6882165954323232
1.6392180003195473
1.4274925256944972
1.83685048312053
1.363662482088476
1.6848421316122244
1.4599054988482103
1.7306659035122862
1.641712723490334
1.8390171518138119
1.7166889705101476
1.4138811925458783
1.446428586552735
1.6653051709450712
1.5905008980503754
1.548850493245509
1.8117007409300232
1.9356361688988675
1.7000933183997788
1.569307160834039
1.4576987273690223
1.671960151919291
1.816822992699428
1.482587050318691
1.423259339226119
1.6055714297405397
1.838246547772687
1.5552421875723748
1.4913840967947183
1.4651881190195064
1.6891231424897382
1.5505070266431555
1.288409512806905
1.6913088619547731
1.7339164235884739
1.6357575708679775
2.081480730642381
1.5583157641634178
2.0834419952217997
1.4851479432365806
1.4640729146154154
1.723854660281092
1.6501557268061922
1.5483918783038797
1.794415533295252
1.7973200956955733
1.7311848368897496
1.7062538045727595
1.3762428052098274
1.4882905407041291
1.5707087251031804
1.6373416966516008
1.892143714556636
1.40858882071901
1.6868658763714939
1.6776181922150246
1.6730173649597604
1.716286656336544
1.0476564608426622
1.5492779435114172
1.6135157167732714
1.7433608952325899
2.5310348238229454
1.5724584539065098
1.6448017408184832
1.710547693923327
1.67735014779057
1.729805903958583
1.7322524620961945
1.3173757884267974
1.5899531821091695
1.637693910095207
1.7873264914144613
1.424417473589111
1.5902045698253497
1.6771854637677897
1.3938227248028578
1.6628009715061949
1.5044070052322067
1.7869899855974758
1.6210744398011296
1.6968131994094358
1.5976196411139414
1.7810482412743458
1.563055681885746
1.7588078298841099
1.9387194635712002
1.8681540851686398
1.7510272833164804
1.6524659487442692
1.4497426072795152
1.7630270587243286
1.4323318752376772
1.6240152725528667
1.5616664572859478
1.772354040804593
2.0776018706059194
1.4288013830960336
1.5128817885606352
1.6614083839221718
1.8369982676765926
1.6371739244554397
1.6136826183157946
1.9294824629405996
1.6748133261283245
1.7262395322804733
1.7515245515306515
1.4717605461363688
1.7003638923483235
1.447607464954229
1.7193176318080103
1.8013739987068236
1.660038322273996
1.7166323377223074
1.580598808893896
1.7359041254388856
1.5654458672669307
1.552508616078221
1.696442861400618
1.772416070987272
1.6190520820828107
1.583414039539704
1.6117220481236403
1.5892505102571368
1.711184524071179
1.930832349319761
1.882137593975033
1.633501944815204
1.6947523601043533
1.4616729122608891
1.5991759755406683
1.259023052208655
1.3504322879203143
1.616673555935403
1.7609403426075052
1.6242797812925718
1.645473797070944
1.411010658259513
1.8496082494940462
1.2089219534759645
1.5225669786877856
1.882373284681513
1.3472466266795726
1.5842665577559714
1.9456621569407042
1.6762540049469166
2.3943824442188917
1.6850036754034412
1.7465544686851608
1.7464748582805536
1.6569581896609074
1.5774254962261058
1.6841693777648437
2.0625593072119974
2.4429037010044414
1.7887682365958129
1.7541882641677289
2.2351506036489295
1.7117797527043586
1.8242510389224982
1.6918594449805384
1.748360780229803
1.5620884064330616
1.6392948917506331
1.7131251910823346
1.7594120879714192
1.5629366194385816
1.8064668592587472
1.6859780898031311
2.292879942640003
1.945208990681075
1.8457005601981598
1.7182106867520617
1.6151676078706605
1.5870944617710974
1.7908160920107614
1.670203404784182
2.126861168109621
1.3956843716207965
1.4750280862722327
1.5023239623878064
1.664497359966608
1.7005116211215954
1.5305984791805038
1.5435304297795074
1.4815908773994277
1.6096977677088438
1.8665696358063868
1.7422209577558478
1.6851881721431887
1.590375133093139
1.9788571130012202
1.7557393401233146
1.3292315454101677
1.6507988811627945
1.5708633847218416
1.631638739325306
1.7278979575908826
1.5719198428729022
1.8200245030721913
1.5510488555138715
1.6351507072160465
1.8598501550367088
1.7532347303672446
1.660358671711172
1.9341283370991313
1.5880790305329546
1.617752724529076
1.5092612797497482
1.9885011817343692
1.9166675089919651
1.7733597513609713
1.3445317746858056
1.7252760633728623
1.5019363855970111
1.5444374435893014
1.4570898122131215
1.7885440231708234
1.9120129603983047
1.797854080336355
1.8988657308265382
1.8417188073758002
2.121206413635545
1.6839247753663833
1.8513318678267399
1.7968582966816038
1.8074075732980281
1.5547938877058172
1.649215805976514
1.5908534279692774
1.7867026693935977
1.8693900093225204
1.6612508758596913
1.3718211220490653
1.820983807795362
1.7398620460826235
1.5711838135780178
1.7861649075834476
1.7223913689779058
1.3174368173993762
1.835351074940414
1.7031073397566927
1.821764087378706
1.6182786722104285
1.576064976360763
1.8016169268293103
1.9493978982752143
1.6170243857021689
1.5660126682528308
1.6001689756942195
1.8649453884674514
1.7425862404804924
1.565242607748894
1.8031403684895386
1.3288394510113355
1.5240354850129012
1.6370790031524094
1.616325397514435
1.799953682851653
1.8667245360759428
1.7744515955554188
1.906611139835435
1.6680801431632548
1.7474920087731571
1.6555042307095404
2.021584755710667
1.8790609273853964
1.9276778631892688
2.0223030584105604
1.5705942241810529
1.7865068446855612
1.6206949918345868
1.6844539557095124
1.7895474790604347
1.7308122246549267
1.5075395315288187
1.748999278641263
1.5033758147697114
1.831264753927127
1.982800230302797
1.6318633826538154
1.7918868052494563
1.6302270296927857
1.4788127703446707
1.5659259469488682
1.794761751446037
1.735581775038981
1.9388726383054011
1.731457097793914
1.7871261701943435
1.6643749603666846
1.8686680416504464
2.0265336098946336
2.2418414025676983
1.7220556031302943
1.739100506825368
2.0226609068650525
1.5586421965906345
1.3887519357990776
1.7613622134864453
1.7643753857143167
1.749583254282754
1.6968752694676974
1.519444488097745
1.757334493578035
1.6578627062457783
1.3944103607715503
1.9285173256998112
1.583937582760624
2.2968145726485614
1.7278455431991284
1.7149721318890558
1.191435246780391
1.9808677731497095
1.8506641817441283
1.3963151662985498
1.9913363666115602
2.028528772720889
2.1736510676400953
1.736420774422476
1.8212956970060843
1.7303602765942683
1.4209468910850012
1.9165509566286356
1.754987343191056
1.7114127862417512
2.0153019215024317
1.6688148272391563
1.4721451021333585
1.7200661010836924
1.5119657074161994
1.6232102110593212
1.745244065193924
1.7558295380163367
1.3895294717355924
1.53952189736344
1.895684735732957
1.3580899445854704
1.4983079993268824
1.5659136564876281
1.8689780130492195
1.5578827536197826
1.500184866232759
1.7716411832111878
1.7429038526958274
1.6016142653193342
1.855766104545879
1.7194733557924813
1.5100661749833557
1.5348207812775299
1.7085352821019235
1.2265606415192374
1.441688318857467
1.5218111686069484
1.6915943991316449
1.4249754938462287
1.4780626483881585
2.549863125550513
1.5807339428593639
1.5724348070756085
1.5958723393612693
1.4925307958949545
1.573208831336445
1.4833772522356747
1.6182652381372788
1.7307518936660322
1.7167919636008742
1.8179059603178003
1.6443060250483994
1.6028108325725738
1.710057687498785
1.5440090073958377
1.7365963275279972
1.7965953511490282
1.7813505934387683
1.5238873957256973
1.6950339642676293
1.8252878586933194
1.569241634104101
1.6021130202125085
1.5858030041303905
1.6367920211742735
1.4148118000582963
1.6092671567476824
1.7231298696096489
1.747790421569442
1.3975103939224751
1.6814538149804825
1.6699460181107035
1.561424798024616
1.4956481254187484
1.71985745811691
1.6607168735691042
1.707788849155635
1.7427678516374352
1.677961201448258
1.6940715194835234
1.4984749228055014
1.6307980573994598
1.3574216351368447
1.6845178554395401
1.8258184715186745
2.0944216506341617
1.809255358845717
1.4931420276449163
1.3686966119717545
1.6132627393373746
1.459637113909873
1.7666387231631557
1.3880634646114791
1.836411839759741
1.5401545316692158
1.9674648626838942
1.8086922009838373
1.5943921189968435
1.6139379136225684
1.8460592136090574
1.608130396427915
1.5743162215001776
1.3994068284063743
1.8468781800031842
2.2155038363234745
1.8080655871607678
1.8393031197631333
1.4584193376748171
1.967905403879026
1.7365081615036673
1.5517751786063638
1.8463196446528207
1.8338870339775641
1.6357960273763712
1.3814574046760104
1.9500586570044423
1.6106954534819964
1.5223369928646866
1.1739575052923266
1.8009389910824922
1.4843228707461475
1.7410024796593404
1.6792629896426199
1.5762545423149714
1.6777259055932836
1.4422947895394356
1.4245042561170707
1.5656806598837094
1.4847274478976413
1.484958588704754
1.5651719175648526
1.4215872543676493
1.4718602316449905
1.7248776913094692
1.609277329674108
1.7108979182044024
1.637077100944453
1.344860708235869
1.4449337485280924
1.6377992212212618
1.3663416256271288
1.6213996828370625
1.8280924287094895
1.464962702115461
1.6051195840262928
1.17410621895569
1.9455573722393324
1.4819707754024998
1.7058181059212778
1.7402469142701453
1.381236001778714
1.5015961599626761
1.7145594898107228
1.2168082871077783
1.4898956690080127
1.8866786616046403
1.9632665135525549
1.4082404894028557
1.7236486842683092
1.593550490845428
1.695187823678133
1.535000037523021
1.638451330810216
1.5756179014201852
1.5301726387036092
1.9562109041875204
1.6429936093080137
1.5090711277757258
1.9964663421980977
1.6916751699980836
1.4537961043769345
1.4742339816993353
1.6325390022830797
1.6908831518766052
1.964468951921313
1.726432181246771
1.44795287159856
1.4627077172481628
1.4289900486536902
1.7665439768731022
1.9688926124408674
1.725255779736435
1.3432111209145257
2.0513475475579472
2.055931180586379
1.6257974850704238
1.6290382264994883
1.8087781490294672
1.4794273832121456
1.7179667552277398
1.9005379887961673
2.1270042394495206
1.6594579686291808
1.7551949889812386
2.2070671332769676
1.9074567422597666
1.8347706365318093
2.0288149078094437
1.675986878163314
2.092152405086579
2.108211921471726
1.6663590703484463
1.6856501097006604
1.9266394777044145
2.024852097882347
1.5232717460901317
1.5598515659680448
1.8290298280304635
1.8791121054129047
1.8635544432445148
1.8378785403217033
1.8623859793844644
1.9957747205256309
1.5794241633141
1.711427077315629
1.7087263584077044
1.7217254758381653
1.7489368065216688
1.6002972729820577
1.7974420280230332
1.8073710648933967
1.897655053481502
1.4829186490318322
1.663083915731727
1.8868209179020166
1.7219027646125185
1.7856994320399766
1.6223183939604788
1.6783636439031875
1.611356405612071
1.8884452717303652
1.6171247305203487
1.6137486292824381
1.5927946458210849
1.8954196345369176
1.264047522333841
1.3910095238582034
1.6814789078720846
1.7900099665030278
1.8201409625064962
1.5541130145155655
1.6058308156465397
1.60143062915638
2.012614088602058
1.6108176421882494
1.5845190443396222
2.021296134396302
1.5033482452166995
1.9805456302768019
1.7225235795512086
1.6297351251710537
1.6047235192348557
1.5454906969536117
1.4473495803766019
1.7861661641377133
1.8856560255214725
1.7950986036453804
1.6053683428210486
1.696670731751177
1.7146989908793036
1.7603913695935762
1.6113965184693775
1.7732115019932555
1.5546928412034362
1.4592811328088577
1.7837092116072482
1.8370043514921741
1.8266502701772067
1.4980952094395439
1.649215186301562
1.7163116806993035
1.865949133577505
1.7726065992937692
1.602911384942911
1.6805975673759985
1.365917621928986
2.1219784819495286
1.7900391871569887
1.7718386962124864
2.1468847657045935
1.845338486566154
1.7813175716620466
1.6324759995066966
1.5418256056180808
1.5749131957407265
1.3393503081983154
1.8253347550526797
1.5851316474051107
1.6670129180130082
1.6344642687088253
1.6034366957875745
2.035849310101153
1.7843751301364261
1.6629468162934948
1.7433067039480512
1.6713406639024653
1.7802038674318101
1.808974647821477
2.3121356888815217
1.645312544109256
1.678107499156713
1.5125160866950758
1.7590063004377334
1.7673807807100355
1.7261526188134233
2.1870625668162993
1.5963798556499351
1.595644293676779
1.7041432059974706
1.678221132471875
1.8660283454916167
1.6432893144036385
1.545466920664579
1.5474064895816628
1.974754287246715
1.509033630054911
1.3866434576517843
1.6770427354593285
1.5691888928174589
1.8387320905594398
1.3550866344545105
1.2683730620787912
1.7190106346814427
1.528934702702742
1.7926895603315935
1.441159692081971
1.5785813450092392
1.9515532983042283
1.4490697120824916
2.184117995130054
1.5677235349650405
1.5777343186984545
2.128679830326471
1.4662598923315595
1.716831804997094
1.5898090676990209
1.5785464316702944
1.8295997973155707
1.659910111075226
1.7287019147887939
1.6562513235000411
1.583339685877318
1.8494409608942568
1.6184251485677463
1.7581009046712037
1.454282216269353
1.8811652992874606
1.4444184427819113
1.5050908284657099
1.6094198402280495
1.8407104043548488
1.9938466148511707
1.737202923939638
1.3004709135955934
1.8761833248159188
1.8986523028009512
1.8237333992520781
1.169092454778717
2.157275339766045
1.8758300980919325
1.7936727182966294
1.941515882444359
1.839424631405243
1.7201053373258888
1.372131418604084
2.320937869467537
2.024942316305098
1.6402010398222888
1.1792170035180438
1.9130120465691274
1.3080837947562691
1.8480003152284918
1.852769931836932
1.5129131741085968
1.7393012593152637
1.9004961604034007
2.506827914763353
1.6705279983120642
2.0306522249538217
1.5548446083567276
1.4940239641369255
1.8967750171019528
1.4626629237908177
1.5173566233980136
1.6691064751749498
1.658460081503908
1.7222197070664822
2.140942144772469
2.0345543122214407
1.9425676670760332
1.6800874621391395
1.6557215539363852
1.4335391845067007
1.494443139623896
1.5022410439965257
1.4658904295547157
1.56514844400738
1.7780078652349245
1.6279704488883606
1.6968348871968757
1.7239168431893768
1.7225884753150063
1.5745202586841105
1.6757909060240157
1.8573255274480023
1.4445892595767906
1.4655506144880786
1.5693583085717753
1.6728889699326897
1.6832394715794219
1.4634054122593607
1.8206355122663418
1.1689949685172263
1.5202211981864757
1.341875045833141
2.1700445576795975
1.6686982423622083
1.7712939090748034
1.4899714322149795
1.2958467618656024
1.6852189955901897
1.6295628583345956
1.5820676055590732
1.4242367765329946
1.629374019391663
1.124106724310077
1.8480438585877939
1.7349912134376386
1.8429954827453505
1.2471416335957055
1.6720739328491316
1.8230277809797453
1.201769681100666
1.4200984826449998
1.3811221633917543
1.7373160632744686
1.5046102491576332
1.6516202693526807
1.4109657689906607
1.3455731249100207
1.6965304110646584
2.34746560684865
1.376918800761625
1.2686900977528417
1.1661471625628175
1.5637878316758096
1.3940257771436264


#WE
3.1116017395616593
1.9498757415806889
2.1842838143039875
3.0304550123047305
2.624444438761807
2.964243009988165
2.7863719951719883
2.7523660056829486
3.2179855987841304
2.610869655944013
1.9810147963466032
2.945546699264155
2.2791534434490552
2.523635687496264
2.705329879911669
2.875538970455948
2.9489488731774527
3.025811941123484
2.932935224788448
2.63284518397829
2.8312309229838686
2.550539940486862
1.8432031580631758
2.7188653462843675
2.214590215428961
2.7204696890241635
1.7650120075398978
2.690320626480288
2.9458801366652843
2.92020410479458
1.8451891382554453
3.2203201916536077
2.6889433106022476
2.5061625311135893
1.8868264038776217
4.1046811360351105
2.0743392035339587
1.91279414968873
3.2193690227667564
2.6765359608658867
2.5725974262933327
2.979913653601299
2.550444290736471
2.014966041987739
2.559206045477067
1.7953767559872444
2.349827659910563
2.310746776709585
3.0726378353457653
2.1115283490712478
1.8201325262468528
2.6580270558019485
3.210276554641029
2.876668322121587
2.4276749125335986
1.7711456822120226
2.5652015892125064
2.9804365893730984
2.708404914868678
2.946154646643424
2.5620769328975963
2.794466051900979
3.0970094179031844
2.9461427222162144
2.35453884347096
2.9637042806191642
2.205481334846815
2.9877036102556715
1.885101487778282
4.039806168007596
2.181643486652533
2.649447738964761
1.7267870294208225
2.293053723323629
2.7352609573799773
2.8912190011548864
2.853481286568558
3.1980805930848395
3.197895347468636
3.0677329230385686
2.3956519461492394
3.011511909546289
2.5802366074698897
1.9074993812798693
3.708555387892263
2.3464892219911286
2.3671455482809773
3.0500064983130013
2.3178511093996548
3.074048551417905
2.0646225898207993
2.89094961102219
2.893443601424894
2.985723204609278
1.926359814555859
1.9620515092218205
2.959577096894193
2.40806952128254
4.070475561366427
2.780400888827721
1.7029170338624566
2.738003803914251
1.8023472375400116
2.875923063344769
3.0241133222428296
2.7973638381343235
3.120560146025715
1.5466393908326113
1.8062142466761149
3.1925801147552013
2.394258205232313
1.593309699044507
1.649498581416693
2.9515210125175653
3.0285528356857014
3.324144832142575
2.747754786078145
3.0374893919670227
1.9080281347566441
3.1851050990462233
2.7853057274226827
1.8005613384046095
1.8495513817353817
1.6569284432221585
2.913573178515315
2.782258177101463
2.792595233563498
2.9545122818131384
2.8314368141372843
2.4018708753825373
2.8737909518242546
2.5690890716255437
2.874619645359915
2.761684721548338
2.667829508016995
2.496181315746769
2.6690100952396967
3.1534706373369685
2.578428118330383
3.443093690940204
2.9593851478836735
2.8246392705417565
2.5629858802063983
2.4870946648379406
2.7274097372341224
1.6939236963722437
3.171646527079451
2.889611582786442
2.9670087883802654
2.561411750869694
2.9056345940767607
2.6578608035027607
2.610937301383314
2.862777101147138
3.0957245047838717
2.757799936340184
2.6214704666649737
2.567926087520289
2.953111685331632
2.43365994815925
3.4088549892365987
3.22185583329875
2.532672662948186
2.7970529021572714
2.8072637839169245
3.0956089941512848
2.2988290069487345
2.6938745145297522
2.769551242177358
3.1485627399318936
2.892828569398497
2.837133982100135
1.865518782613686
2.592290012199341
2.7360722264224266
2.5803235653649104
3.0814678164143356
1.8829687263550325
3.0111314452588327
2.382690503589715
2.63833731258809
2.4211598180078044
3.3966182459542504
3.0892772736556244
2.811273614348605
2.675666445249436
2.7083321781886376
2.0061603419497684
2.635284979932222
2.845797360272455
2.5552604123051137
2.583227739023002
2.74130707525294
2.6661909221013156
3.0580538918562623
2.8848114984191136
2.5194807326622835
1.9553765925356672
1.938649423714767
2.8872811749904743
2.510808277091096
3.2473590950071083
2.6751931463826013
2.606830801046554
2.5511986424337967
2.915244369546815
1.6897510092052048
2.7636653720122686
2.6447289181215448
3.131546163338151
2.463036103738851
2.666060812407915
2.5617559027096943
3.2680961220868983
2.6326600028407245
2.6513034535062614
3.068464764093033
2.8617788583905766
3.1166418245835734
2.482004217630376
3.1849872971456334
2.8849571924933777
2.6323270057261325
3.174523019067466
2.560201048138725
3.6639289604150194
2.577729614043406
3.302441165028468
2.238325955242598
3.0850028271474845
2.5301866705572658
2.7465188681907793
2.3916839380769463
2.792689009053773
2.4534503324078027
2.3742653445065414
2.9682063653505764
3.7186298641110973
3.368532362514318
3.490902987777567
2.923080084121877
2.575038756008615
3.232661783601698
2.6720812506272233
2.6910554216433127
2.327235025565325
2.470622907047924
2.9715830828104304
4.444155858611859
3.6545872709809717
3.374114635446162
1.8772545863779688
2.8952684294248483
2.8726302758926012
3.4083715833099815
3.1252646388207017
3.165568027770428
2.2520628713677255
2.9536850085964312
3.0699071956514774
2.4327201769864732
3.2758257280801963
2.663020287722217
3.6836485027397763
2.7959334313099866
2.7982028079366277
2.2386236752108184
2.5694071258236173
3.4104672790238055
3.171256704004427
3.157122766716087
2.5607060551565524
3.298055845556274
2.8958247652948415
2.516897564473906
2.645515010020995
3.995049398675057
4.165246975992138
2.8159310611252057
2.490493040639676
2.7172818019723586
3.287214417898432
3.261209186477148
3.112364016220826
3.290228945310718
3.26532191203013
2.8165699448193156
1.9748383353719736
2.829952901367184
3.0107472626169285
4.160055277492853
2.981298396010498
3.4469855670438325
2.2845097467457474
3.191012478100497
3.151288528096077
2.4373066431233603
3.1110110789078598
3.0633747893492416
2.898202997840026
2.7757855957765916
2.4658082308751226
2.4667000634453817
2.7440167732230814
3.9706610593820244
2.275220275457109
3.2796924269309367
3.1479153823544257
2.406063063341803
2.9584405791193342
2.933054479385117
2.8170387793722074
2.6343761070055627
2.2972407211664887
2.725734794653321
2.6609197785877026
3.100155269686084
3.398699918874101
2.8728028774274756
3.7345848045795065
2.9358392511182885
3.1199998851623505
3.0882228600768773
2.90055618840672
2.9545834255460903
2.832486218724681
3.1258192997593808
2.751630508735234
3.8575542979205037
1.741357466412964
3.1133549924022037
3.42166180308708
3.2629619525122133
2.892579114201428
2.7794607186018934
2.3791942861210127
3.0688769333451678
2.2998673122994746
2.010951540509478
3.0126764224375444
3.382492681984208
3.0161423972748653
2.6853069701234085
2.490991379764829
2.5455126344141887
2.5226390689177998
2.9439501324866706
2.9550437703105317
2.816435987309939
2.8742000461809503
3.20476979150005
2.5162006510005708
2.2735823730566285
2.5001941804909427
3.2504749788594496
2.7395184861702484
2.7954293597319406
2.928127399558621
3.2291277867898485
3.4673946239779587
3.262315835796845
3.000203090331164
3.079304626620108
2.7000899228628397
1.8458344422632584
2.3905933319723567
2.744423036140369
3.3667983523624705
2.76137887863193
2.9825524625615403
3.5387941795198468
2.4606081825260304
2.8448420065090314
1.591126226114759
2.681891829680037
2.6260751071716513
3.645366800371821
2.7615540937094005
2.9333062418498956
3.0937427895829335
2.7051250666181548
2.647952561902161
3.13335083671527
3.2433997341823066
2.234247152373478
2.7782894270481235
2.187831177058607
2.487968187980201
2.2504981661077177
2.5653798287254896
3.253045703054437
2.7669453816176794
3.060302463147146
2.781105397384075
2.223038738650434
2.8410845359575765
3.1978759093463176
3.2046930543303676
2.7099981917989058
2.0061117864609304
2.759643508423043
3.0439401507989223
2.6200965396668723
2.7158948119381843
1.9157827208180302
2.8370281734461384
2.7776865376400472
2.90946114806307
1.8709025972122508
3.180628680574737
2.4879282331656514
2.741145416032305
2.215723781851641
2.344051131155237
2.796744134802773
2.8159798213520206
3.1317706654682187
3.107869121002679
3.05433252894796
2.788129536544208
2.533553542760653
2.3694176584957622
3.6529377885624448
2.4311141858685645
2.6909964364528145
2.6529553911322594
2.8062531630931984
3.4185386052361806
2.3061559604725663
2.735386591346107
2.0892872975332804
2.7932697931416195
3.012067911395934
2.5985149011059443
1.6656101993196117
2.4142890374182526
3.143340519549171
3.132523457394567
2.8231117865461632
2.7193545428173858
2.8284703170504564
2.718980670311076
2.423096236408146
2.08949721288183
2.1762330610669616
2.7507262124983898
3.3830389430065466
2.6067413886431745
3.059954396018213
2.194382622660314
3.0746123321424963
2.836791604890145
2.767993314596533
3.104417694577531
2.8458695879337603
3.3660964460295877
2.6557801526038487
2.3886752020665343
2.362822985797009
3.4983194486077984
2.7696224102677443
3.1496931232784533
2.7204138166086866
3.098951005433925
2.8081128695476827
3.1568229728270336
2.162619398185615
2.3376490681521473
3.9433760493557823
2.926060406779566
3.095853921363986
2.6471536977740984
1.8474356103244447
2.8603095301296277
2.936272992030831
2.209636780040089
2.031751032711096
3.493316780546566
3.1162575980590685
2.804650710145458
2.842513010396761
3.029549068305366
2.975838824149007
2.4774218206972294
2.454420192026324
2.8060530647187107
2.5658259669864067
2.8689590453181375
3.32828338047067
2.181611686568527
3.2993862027267946
2.782240262541414
2.9264531632582313
2.8428940573924506
3.2399063234738863
3.1294012118997943
2.5330097110953425
3.1094259639970456
3.1896741145988026
3.410103416982829
3.040789455181479
3.3999245123169737
2.9030206082871004
2.697395254878001
2.731500984168439
2.9726013875173902
2.5997990466155896
2.505362721158802
3.0750410618051793
2.915112069480493
2.5740598191433186
3.415294903760086
2.916454741847992
3.1388648497190634
2.827485366563558
2.9271391298933884
3.2281619606794805
2.6913343003697126
2.8548318770790653
2.7105756284414895
2.234548074420653
3.1043992230120754
2.907001550873089
3.4202398693369163
3.030250355297813
2.695061742329901
2.5460750265080465
2.8469207862787
2.6481612230459217
1.7193122311148656
2.023402010054707
3.235559552441048
2.7302989622627045
2.495444456140191
2.5179573484244147
2.82871630314442
2.7595130970792066
3.037879745100551
2.419686044749343
3.931486354386892
2.317202880287767
2.8202396471656446
3.0245637675525785
3.04338755225743
2.9089360437791543
2.0773812554416446
2.8407608953034758
3.3051024686576063
2.627518752901858
2.343698129006647
2.764989515679172
2.845871190046971
3.065107312730988
3.044394985059913
2.9516700249268375
2.6805833301681394
2.141398516819208
3.0144185302866546
2.8307846529518486
2.3270359288428777
3.496485005798146
1.7189802661955507
2.2996207597808382
2.6060677652256725
3.2796919880702036
2.8567964122169136
2.995353230958759
3.1750584745765886
2.872961365088356
3.1244057681986863
2.87216442601132
3.2660383001533018
2.372315403470681
3.0180598522090274
2.6285614570055538
3.302841433779626
4.119372158318462
2.702624403074708
3.4147579173570137
2.6156756724526575
2.9472701482875308
2.685104695833833
3.1037822742382697
3.192278907389963
2.747890158008306
3.073349974495973
2.2574765720019077
2.3897684871166742
3.6171801821881373
2.871226633476832
2.9049743387697964
2.4288640161667865
2.9612661004983796
3.0032431786162577
2.8627302001313377
2.1852805920030067
2.625960357116263
2.9454321362310414
3.2257623624219485
3.26647257280057
2.785313268029843
3.061685165726975
2.2768121689399563
3.3450701118447363
3.1272293262904407
2.9340259527100176
2.9984941228899404
3.002827742713067
3.7812871863235036
2.6019510528488903
3.3050340573559294
2.9579303112895534
3.0236624470807696
3.028394011423226
2.919210620661808
3.0687040583039726
3.204524695392659
3.3492807122998176
3.348267642479387
3.560557555920976
3.0029327619873323
3.2819032337696474
3.0103702317925323
2.5728644546083066
3.131780019649435
3.0455742760514113
3.229976392108336
2.7134437145560213
2.6629783148968436
2.2375345059419485
2.9406997228060003
3.384998865707077
2.9898101079845762
2.4380284804658086
2.2522830203905997
2.8536883034347333
3.0352916806640637
2.8616743327222434
2.3020239800533773
3.7370771219957093
3.848627529319597
3.8565257972220306
2.9022655987404002
2.3067653965146393
3.1050486013767022
2.087596867881676
3.3548916150679418
3.371070888617132
2.8527321607029505
4.125866756576789
2.271774734801431
3.2986859381722766
3.1443666113465563
3.8557484470681813
3.0023487221027367
2.824387728108147
3.20665597814011
2.505674128611827
2.0706623645900595
2.977593419436588
3.3050778561964393
3.366215912579599
2.8231073817844754
2.8096274059013613
3.2283009426975
2.737007974848859
2.597760640463383
3.1735046895693317
3.044474002211766
2.774316350353901
3.042369936309988
2.3898292706164783
2.928746999190817
2.151649148808724
3.850256302455693
2.6648590903536657
3.128728974443061
2.769423999109821
2.928599467289737
2.916187178095619
3.6002594312301337
3.0266127895714527
2.377932425074584
2.916086552856804
3.338814121347781
3.0799568088169007
1.8505366860210821
2.8515623869977524
3.0840105751146236
3.1031038241840294
3.4382486306545927
2.3187529389286134
2.58341964782532
2.7770856869012794
3.182187184693983
3.262442825930462
3.402162498302222
2.9100791949988665
3.4847391857258803
2.625063341517074
2.559157394261684
3.244294881675898
2.4865572926119657
3.3991376153201367
2.5557821978534765
3.104850838587119
3.5086018823893523
2.9988180691860404
2.2500230619686894
2.6594621157747884
3.1061328182867753
2.881716055445993
2.629903881293174
2.8160293712304876
3.1289531129755637
2.880909683457351
3.3079984380933256
2.6194466878523
2.516908275226475
2.5372579078030992
3.377130774060482
2.740404928188896
2.8633408290248292
2.3951506629647366
3.3326490849142703
2.5028164515987776
3.0638024640762684
3.5372664183043447
3.0847463212579376
3.102909198467823
3.3108368413678724
2.345856560112067
2.6090216468006244
3.3010624030767204
2.233772394274204
3.09257286317779
2.219904523479233
3.036013199258827
2.5936461087008538
3.010673588847619
3.6601564744097317
2.6450754495961686
2.704472385530459
2.7008734645573895
3.108043343069809
3.0813395269133426
2.989500941485319
3.134004194495514
2.62425564813059
3.2449571043772596
3.1253005905037474
2.8862156811545114
3.110243824361776
2.906154319097803
2.8796543582559053
3.162516891369121
2.670089072534076
2.9724475887084223
2.8138869357612233
2.3627594610502576
2.7358877654009057
2.8194972175058917
2.795650368406974
3.502427438995328
3.311741743584762
2.0838287007025604
2.490931015990611
2.477768820906536
2.880355060840749
3.2888978672956037
2.622545593011623
2.9776068641043363
3.2761379801488615
2.692463642093567
2.4796267702874712
2.8041210959517464
2.572446145152826
3.2886607663537157
3.1696247783738567
3.3830849130543754
3.56188403944108
3.2118017256070965
2.6832050521988107
1.9634859338550732
2.5232191051244413
3.571463863708128
2.5334514626438316
2.909778907211435
3.350673445072064
3.074075961684791
2.907251530758272
3.1719849508780005
2.903172352632968
2.963240564297508
2.7075770141796656
2.3974609567570684
3.5078238974836653
3.330387883245659
3.0075692339838107
3.373240680106615
2.774466448487478
2.9569700873653564
2.71729987601858
2.680586067385973
3.083317703615279
2.8518777752012663
2.3693861099280147
3.0149061450715764
2.8847928339799673
2.092081976814745
2.863670066447205
3.4119547310188114
2.349678328716808
2.371076541989779
2.2418820001818633
2.4778986692308367
2.7522925095203776
3.0382663716363507
3.095355347909874
3.2376283975666773
3.59056499123582
2.4591497066587835
2.6176740572195984
2.549273598122026
2.2194519673241726
2.7732746181398955
3.4166985697189745
3.37327361787432
3.048675838020574
2.9932861109112503
2.603040363195015
2.446900595363008
2.8782674938646284
2.4808825711860254
2.576393943501845
2.6782853531332136
2.174750875049776
2.4643264570789376
3.0917375110294243
2.287178124745136
3.081671006889242
2.905562167308266
2.2777824935292363
2.4112355482274097
2.520155169563188
3.5217992696876554
3.8223728813115523
2.9247624662435885
2.850834206454753
1.9469218704596734
3.0585326424588635
2.70305150308147
1.777518961748569
2.5442358779824152
3.48561575147613
3.007488943167194
4.099673693516875
3.167554147056934
2.9230370803768917
3.4310539352812204
2.200228385385971
3.4089792473518443
3.105447425254652
3.3826323130371403
4.24603053007382
2.9301055743577145
2.612108573265645
2.6753270644954688
2.6177917404342548
2.444148789099863
2.1551974264789404
3.256407921091218
4.057219599695071
3.315177850631187
3.078669375811547
2.5779526809271296
2.1269569633697403
2.8203541773151244
2.4468211749473796
2.6159791179456473
2.685259881685502
2.5626559420911317
2.76451012070459
2.9371642280441046
2.408376078522848
2.5175263915806156
2.6921315407801867
3.2530208488417793
2.920856494658185
3.2695861775005564
3.1588455793296735
2.587846720772955
2.2820240748779734
1.8778201883635683
3.217200941348966
4.281541375572599
2.436054549779311
2.9835214183120957
2.5005537807820772
3.80949695296499
2.67766979649596
3.778816653293688
2.8364206326039825
4.039234879914426
3.276017427096627
2.3983701212878037
3.3570326859396187
3.712531388817793
3.413012522018164
2.931846077965444
2.1445988856328393
2.963794349596387
2.7780415006173396
2.9417760554161703
2.324034675518007
2.443740177399499
3.18649316997059
4.038361445689783
3.4885008725990807
2.9424150470717914
2.840195275148175
3.2200341107234913
3.4449139286536634
2.8924312236699103
3.2212642989196287
3.025594846044127
3.032086954656164
3.3849828483289035
2.961572820383307
2.594864497750703
3.033037577542037
2.752311263770501
2.9201770510022578
2.5039167494499037
3.3934917178951784
2.233061017326437
3.19959859359244
3.3775077193874963
3.40733594077352
3.258542200043894
3.454560750486679
2.3559311814767074
2.9082984526819304
3.31676800370522
3.0989381673498735
2.5946952371621306
2.254483958553943
2.64817796104198
3.6145553365991945
2.9446255868311373
3.2408357545677484
3.1939839430542487
3.476244363021136
3.402852438278333
2.279644308006321
3.231917951605329
1.8588578836147687
2.892268045962349
3.1334341635446
3.057386234363319
3.0613384740971754
3.2490640407403215
3.4602492904914177
2.8542300070723137
3.283249333920624
3.06995048183535
3.1697648954220674
3.2350502732364395
2.5318851210306415
3.0284752987455166
3.183275010100753
2.9183872695162623
2.214982218434161
3.2290960618629065
2.304630202073338
2.624773078063191
3.1388224602914105
3.28946852042057
2.798756874953567
3.232396044189627
2.913132171350731
3.196994593439431
2.033370870551704
2.064590772331281
3.009915770125688
2.347235886758392
3.562702918792817
3.2256796119906337
3.334637283606214
3.488965621644891
2.3993861952966866
3.1508169103161547
2.3830679058776436
2.219058819991825
3.3519057647115753
2.1117793815487893
2.3921335113486246
2.8018150270962523
3.2688093461747143
3.2501485980877742
2.3299495861769106
3.2314546230422043
2.897615028646194
2.523858041882392
3.812273101151696
3.163978003847104
2.791872411874745
3.2733476832617647
3.2395128485732734
3.1400672136359606
2.5446494485012683
2.7277669098537944
3.040653017801505
2.7761645448009524
2.5237915895395195
2.92511152239282
2.4014588623696183
2.9532261136586975
3.4670566297002487
3.170201319716954
3.3817526175425003
2.8243032828128496
3.125334021152331
3.488917893923156
3.1987866198698316
3.0104947701122553
2.6978118937491393
1.9312889228871075
2.800157783962912
2.504957007419356
2.234565858852364
2.6944517958677086
2.677833866432363
3.5011756832831535
3.5389142213852898
2.4814985190523426
2.4523379591272256
2.6912862024022814
3.1927628312445764
2.329828952752466
3.0931962164113065
3.193028680932129
3.4676812589370956
3.152591675035752
2.9973857797505907
2.884453169540715
3.2405896850367526
3.278823582727026
2.8879219126495914
2.6717726734547287
3.0121914106847125
3.093630055644327
2.9511616870802286
2.8268356129094787
2.602860615553392
3.2761842087209105
3.1099915776893634
3.1857533826967668
3.5788725339604825
3.0093562561347627
3.4521290874673953
1.7533375616755302
3.2485651420490598
2.5000361438618457
3.1252690000843613
3.2072618827794575
3.2463792788131935
2.589490165588892
2.5960056331560293
3.033702516560983
3.3350008611187087
3.3279842929721455
2.9656664541734297
3.2526717010215527
3.1691697566238055
3.2340295334291964
3.662272816204779
3.472261349343437
3.1622841484424526
2.531875911839254
2.5169501658705684
3.460778277482215
3.5256147754036213
3.869342750720795
3.2952002018933078
2.5690514710035934
2.701271766970767
3.570425745415781
3.35757304084909
3.4286989472017533
2.9994881448849595
3.594268553578332
2.9737298019370257
3.1835885630473677
3.1640173543492747
3.144102205045986
2.9643876207553155
1.6427434591384074
3.2468200753704872
3.3583059250200775
3.803489385484193
3.3746167753378242
3.1972239997669787
3.2495576444706957
3.128559306070299
3.3056550088589094
2.6721549370585604
2.774323046440898
3.2810259331219576
1.955454192904813
3.122820267922273
3.124477104357454
2.472731881108639
3.6464588560217677
3.3480267543087034
2.3244391060205585
3.387937654116995
2.5668321675883226
3.225692369632325
3.3298045072206737
3.3829746074511196
2.4153823249142428
3.38711961898762
4.295010269227724
2.977727875378078
2.6571110503462596
2.6437622026297447
3.5348182602460247
2.8589560333208586
3.0392636859554574
2.6832150542389446
2.6314195799679077
2.940359325712187
2.970863190084976
3.174423851637693
2.4581769770045154
3.528750825428435
2.6220363305788172
3.05061018104718
3.2695833664452003
3.519917151581211
3.404409385794323
3.742579640032959
2.965528629963447
3.1682609164138857
2.668514099581778
3.0530858806366714
2.949359167594438
2.787103933452234
3.4452581710244896
3.334844081034538
3.66596982261518
2.1256679096094206
2.978188747308721
2.7089564306344647
3.1798771601066016
4.3539258701088075
3.5848313409327686
3.335450408036975
3.3236210492346805
3.0067452398097885
2.499402880329902
2.981127533552728
3.7389563454079604
2.5771344169975166
2.932717424710705
3.2786803384007372
3.0420089501451923
3.3378546167534555
3.1405726747623257
3.306873101353276
3.1076714044086136
3.2474839477535045
2.8642064381836487
2.943244347653123
2.8542159807427008
2.775132868345218
3.8624690503532633
3.172701148670942
3.401415063426814
2.813948779447875
2.687561953428923
2.630869363282777
3.478093174995351
3.098358161791527
4.449438787726151
3.2625740947756676
2.4102060150905817
3.628773581256002
3.2302688584145125
2.604803830988687
2.9007931185747453
3.408046575541376
2.664762905373136
2.442034283889312
3.277943896417572
3.5167086094299083
3.07672563148468
2.960830497447229
3.324839586680703
3.53031553479833
2.503884500179909
3.536100742018027
3.353879466241601
3.6907244997687387
3.0496838268051314
3.384208342669494
2.637891693283289
2.146168263230986
2.0823084386847794
3.829757007296564
3.3431041838284035
2.887962977518316
3.2867886535300608
3.071525296920938
2.1977214094680413
2.550385938138847
2.078644132201195
3.2401042286469854
3.5409010823174993
3.2412544580869196
3.3413498856284214
3.1735432329225723
3.8182248553625877
3.069812948735639
3.282497459078476
2.7247452092235243
2.857990633136173
3.3486418049773494
3.0262623716275163
3.108067306683315
2.6547946112704377
3.1239649916887973
2.7114058312301834
2.7246995437771773
2.8497524973077364
3.1178244730335125
2.550233024821819
3.1774588980140814
3.2035526343673175
2.470005999565667
2.6496686567702374
2.366660715004069
2.9471888101747186
3.273758085823304
3.1866726892290416
2.4484211737721706
3.210949235343775
2.380767264179579
3.533074542935494
2.7999842019851098
3.063072322710647
2.5199475018508632
2.773850749914066
2.8751423040810957
3.596519506135392
3.503706194325707
2.6283794090367296
2.2483802525902066
3.3247325301497774
3.147026586094645
2.8978803581868173
2.8303428712228045
2.3124186402700566
3.434706875917209
2.2567285905835326
2.436745281281594
3.208235417955185
3.075274412862318
3.23610751977824
1.8329247270002291
2.5775516202014344
3.435795366057901
2.8206579080439638
2.3641937986968244
2.9831208718648554
2.9064807487446447
2.5859304682173745
3.283780195341266
3.032419628407388
3.150146589237171
3.446990186150246
2.542057756229052
3.1098505402114784
2.3970172233296867
2.9864744246233084
3.4781909577246086
2.589677144915104
3.2439833290594273
3.740067802042049
3.776281243120863
2.784144622130971
3.0415676045577325
3.180970261693323
3.291475507669376
3.377934387883805
2.4921064380765428
3.2239485536450436
2.799892425845349
2.850631880068237
3.254802602185899
3.241707236336465
3.2069009120389596
2.2435926394158616
2.688807349392378
3.472260929226911
2.955541389251314
3.208775279571509
2.856008731553538
3.2184244933976993
2.807218239206411
3.767103780464712
2.908022361716638
3.1254841860296017
2.285467669689472
2.6271411969568566
3.17354660096997
3.160411540750341
2.751903686278658
3.481259810446601
2.90869287959542
3.10376362035632
3.0139660583086227
2.837549736005247
2.5688073895992414
3.796212175709938
3.1281454939977644
3.2166577567995254
2.7079550881222754
2.739244904904603
3.5323067953272136
3.0192595374638715
2.614654573980017
3.7709238549066177
3.301695705760131
2.906033408150149
2.7663112969791515
3.4920942844058938
2.8998764836986277
2.884938698275874
2.37070946345697
3.656075732202596
3.223616973114657
2.630820977822623
2.7706763318839167
2.391096258174573
2.894656084119135
2.9633771096787997
3.2896920662161167
3.018411923215508
3.108578061469652
3.2410657596977637
2.8589969055657205
2.874308256287472
2.662054822719924
3.4495266398363134
3.091563646418339
3.105329954411861
2.8201118298348486
2.9072658563678804
2.74957982714794
2.068519127032318
2.561974678469723
3.0244197460789324
3.3420498135050947
2.67018859092703
3.428260150240729
3.4166942692654274
2.545768863474972
2.7676487102830865
3.1196459109785293
2.93452503067895
3.3506000326356937
3.349735428492937
2.522708072806738
2.9936197763579004
3.2628162476676117
2.6621123058486034
2.290808750515199
2.601761301615684
3.421692372736586
3.24301060656503
4.139843842049802
3.026620945174519
3.316356328849057
2.699211940482855
2.5189261077767897
3.4390183403016934
2.8642250522078054
3.296335170672657
2.8126839511666017
2.306229469450422
2.4510148121920765
2.317815591080102
3.271095805546424
2.9561508476907217
3.773704328645009
2.405224015760161
3.504437761735626
2.5181873984433487
2.4044660711485335
3.1113291600155435
3.096827294424066
3.2395135405566524
2.6271206539092513
2.966010544893711
2.993355634761392
3.2540676326055538
3.6050106433734674
2.842515112607242
3.9183159872280577
2.6625451235657556
2.955971867741631
3.064719950999674
2.081863093098393
2.5041038809965084
3.091364542375028
2.909122791706073
3.1667972977290364
2.5901890177352693
2.5052714239044556
4.01471560344931
3.1059878301735955
3.2810152373839014
3.242610412602179
2.7848736698981815
2.465549701480551
3.4791127503787553
2.475768545818798
3.437677913988308
3.078757709152853
2.8080346618762277
3.0028816552402033
2.7667439413423573
3.2018224229262646
3.0633060400793117
2.430083840331791
3.2433075812363708
2.6801210668827697
3.431716463292831
2.718537033980347
2.762215360817021
3.151701442969135
2.4938030716748876
2.5110747641173385
2.9987580049975953
2.4739298723053125
3.1537971409360703
3.117836113493198
2.972337352717187
3.1267875155672096
3.8818085366421955
2.958853529461404
3.1145260482121366
2.48174434044022
3.7507168738198997
2.545750361357377
3.1396499069597423
4.147460810679037
2.399859780249222
3.080545321183625
2.76836554009346
3.1718730819449585
2.902658202808388
3.0915095601877702
3.0862148056420677
3.174586644781037
2.4787175725867314
4.170777337972037
2.420928386309605
3.307088492084253
2.834994196417279
3.0070431292173136
2.7620296948961687
3.3257045319157035
3.154705024684979
2.307845287956173
2.9872438817359033
3.3893584854639967
3.372467647887393
2.084022194057228
2.8031934034994963
2.6227649183645547
2.3763651675631166
2.296180682336234
3.015334238613697
3.2943529339124735
3.420233315068251
3.1754397767719023
1.7809456283657445
3.117476164131246
3.4211145437743022
3.571126833039893
2.422116647209942
2.251231313429936
3.228579242737217
2.703721809188587
3.4731278956212814
3.6142183765497062
2.7827125108821784
3.24192405068618
2.9321785155700164
2.3709635317226776
3.593416072303732
3.5083306123277107
3.2251873800952873
3.513753638444425
2.9430264722407258
3.068828488363855
2.667426619321595
3.365981730961815
3.1120740463775576
3.016012323325938
2.9111928250977503
3.161310142035698
2.2108097592495213
3.133743880937807
2.3891741405132434
3.1420087005380335
3.574183094220278
3.2043178902835963
3.6286914799588104
3.236149924173967
3.22140283894019
3.0090069808758058
2.732145546587117
3.234628365343395
3.028141128555131
2.991300369262574
2.9665016925527126
3.73510244555358
2.9685055069381328
3.113404072595269
2.8917108789753883
3.411911915521211
3.482253617807368
3.5249563884245982
3.1928690478105586
3.021248132635224
3.0932696776451167
2.679206322781052
3.227777884030201
3.2459727004035184
3.1225639882121596
3.3804652772564534
3.3879609412598004
3.446878216890707
3.233635824849492
3.1201411153474816
3.205446737136274
3.2410973311822158
2.9330232634163504
3.0771158527855462
3.165678225410049
3.189721956787554
3.1809640721751538
2.8119849724562362
2.506584948065505
3.571122696765456
2.721873031875457
3.124819473368798
2.9985980173068616
3.380846966553379
2.8990867287005297
2.4980212271598954
2.5829987510341517
2.8810175058499015
3.2867012075460913
2.5321915184238835
3.32645162180826
3.2304934507632455
2.445682670400444
3.204242237882996
2.009865398867094
2.1535119672857745
3.226734110988561
3.2571512223768866
2.9813412510249404
3.0736762671430067
2.612324295304915
2.0419689501974596
2.461615448446596
2.9032716495899287
2.41721851682596
3.380118380024763
3.0297650318471097
2.96465115813013
3.487923259489107
2.5432131224073067
3.133136797004454
2.8838558261876863
2.145239515001841
2.580987872208651
3.499076979322204
3.4912233607539074
2.6369260616817036
3.4815721833313926
2.780211054201791
2.6099698346544686
3.0174942134406475
3.260020353716456
2.699453380251861
2.8362203264950683
2.113427947725209
3.4290259257647966
2.5932769903923036
3.7437394887409297
2.0976908331753923
3.226695231345766
3.118829616109142
3.4857534111900494
2.8631658243840894
3.1788174119004187
2.8158902176337013
2.440012497506014
2.5602189083534217
3.5793046247632243
2.515417605158503
3.294691064302671
3.269123825765635
3.1030811725262093
3.0833449027411977
2.7312203042492023
2.566285107841541
2.172790589578051
3.2325037954756644
3.366381917002719
3.071202582645158
3.422692084010293
3.207399736159789
2.947253949909788
3.238445202051274
2.930121608897425
2.3463948618743187
4.376894204482658
3.1464376572729975
2.972554839197084
2.705382908753726
2.8236621567991094
2.599172673802789
2.5137556142954343
3.4003065316519354
4.214537894099084
3.3953546315609366
2.5030306789883507
3.1753545345818157
3.0024292798003778
4.003159742426528
2.8759755398894296
3.2809840856714088
2.3949469034885977
2.421033075987289
2.141889325939272
2.3236228951177154
2.612009201550962
3.0707159526759953
3.0446812350259234
3.3652181139152813
3.468152384199131
2.811720468403508
2.9567656230052823
3.365668879007144
2.6970086885989235
2.3874631709988545
2.4754235182297144
3.319590369820525
3.754142316217704
3.2792713759973973
3.536241040557427
2.789260659679668
3.629881087523841
4.808561477944986
3.3748373715840456
2.9560513452761317
2.982990910987578
2.1367078835876816
3.842592286135278
3.0958028984447328
2.2401424890720016
2.9742408273945435
2.817284194998433
3.1015753946917957
2.680941171920024
4.319813919343859
3.3296629680948127
2.262568273146615
2.449929048507383
3.078414742392158
2.8275605688248056
3.4428450410324443
2.67700410239875
3.131416978846895
3.0318012209737706
3.7638656718144112
2.663951365436923
4.096394548970613
3.1318138718119726
3.2265309854911965
3.137125985221055
3.146036357962222
2.544574410275594
4.036585405403813
3.6351605700966436
2.9146893655248363
2.661520334499296
2.515281631583971
3.776600815139771
3.229019353397332
3.377336846864331
2.845124242844399
2.7253014749568836
3.288851270671713
2.4997243708035746
2.752499389827623
3.3761027679650195
1.8519048488398733
3.5462876139573756
2.5985895355399298
2.906216404760894
3.05516387335527
3.9599269507679007
3.4426269275316046
3.0740064397243287
2.637678902510528
2.520414152721479
3.3225294205127915
2.849706382374444
3.126873994954633
3.7074220902407906
3.0967538050258208
2.652781581852848
3.4460177006165456
3.5190107172653025
2.4053929004058943
3.6029060693528803
2.90379395024506
3.0613396635305143
2.653149281931797
3.071215439161245
3.484362005303001
3.331150135185471
2.361659768856295
3.7347994321993303
3.7634150788940763
2.951766654463968
3.0730676714668723
3.020916682987746
2.9989647958503585
2.431375802447768
2.9890814389127023
2.6678881425676853
3.8788826639139473
3.2316890060465724
2.714463873269883
3.1634802524626875
2.648824631452589
3.82773240658818
3.214469267474041
3.6361337664213584
3.1298757093249847
2.7522580731857262
2.4750871658673526
4.102768991702705
3.3184854101118773
3.462840244320266
3.1603834768287213
3.001665648540687
3.718301990813553
2.4264052218965104
3.1883145447981716
2.9780944869539705
3.3197938348879057
3.5597523136212446
4.05828858947206
3.3706260469528004
2.5092207743847346
3.6113653418876206
2.3369221307792847
3.6003472733142146
3.2913379101739064
3.6858980925184848
2.166953223200575
3.212079625144691
3.3615823836429604
3.3416874056616135
3.0302596602936727
3.7314714855329423
2.606395440708915
2.6025282991389314
3.406564662078695
4.3650166457411546
3.005384647487496
3.2490761479104386
2.5582042676719814
3.651903432177499
3.293768295711661
3.632448198142007
3.0022744469920544
2.6300966321548076
2.8175858289505875
3.9190191242566974
2.9767018413752586
3.680722989324287
3.322580711974062
3.9928089971279253
2.7887974179210855
3.15983977735548
2.7747422094687764
2.5193971133138247
3.1483227480592655
4.179313366689938
3.257511779602267
3.2631556337564898
3.6338548925850644
2.712401762156851
3.139574601769634
3.622395572373712
3.3900422189283126
2.647127387608927
2.93306580860569
2.4858454729854924
2.6520193772370115
4.198214161695542
2.8936514014813888
3.0288040923701613
3.331958352550754
3.7105111302178067
2.6457968948464785
2.4263093663233635
2.4394337111035984
3.115379836749013
3.4954544556657066
2.8056807941392305
2.993227694480044
2.717211094991842
2.293149913067947
2.3946268604764684
2.3765158819468173
3.668262227746867
3.04859794681811
3.0530747571728742
2.2053859544851866
3.1161884604783188
3.136897896880106
3.457843185062065
3.783333437608566
2.836606226841007
3.2745205515858955
3.3224587654763216
3.2761163576185046
2.6524721260387207
3.5676507857088757
3.398667023167648
2.801313046621656
2.310392152896398
3.271556275607594
3.149761953727369
3.37083158509353
2.1298039397981148
3.7940759093453535
3.1139648315481736
3.342522217296357
2.66453177938435
3.627179368480279
3.6177870799220035
2.4101199502718242
3.330159783762338
2.7201590162629503
3.447614921226077
3.9341711511229187
3.3501737979328277
2.9970618728170395
2.3442923228248485
3.214547719273904
3.469044361356654
2.8306078088389963
2.622229462087547
2.698008305636472
3.4864052314979928
2.481556084156024
3.4194606576136395
3.1603330037893023
2.2785458311225826
3.0144405808318577
3.2818496462601185
3.1679598616881446
2.248566171554013
3.2322690768111166
3.3933557298147408
3.1287312193315797
2.6084693374584873
2.9875247451734124
2.882085495569704
2.3582856325894372
2.8411683189403734
1.816119887980344
3.3088794860961928
3.1412222959099196
3.278604073238203
3.187628671289457
2.341074562259417
2.4371002778351367
3.0234472288783683
3.715807819309388
3.655100265588673
2.768811995206648
2.71682007096266
2.9291016513890256
2.2441686220321957
3.6034736964829706
2.3709875593981775
3.4342057492986133
3.161453641549862
3.4265044049553923
2.7144149283359598
2.9452269610119957
3.6370940858710368
3.174832544516854
3.0031213029164268
3.4372466417265812
2.1382686643125433
2.4115288648701094
1.9019021878841675
2.647682684670973
3.149881189786829
2.675073197660354
3.2536943013483013
3.078470841764479
2.3603673627545048
2.291369832216737
2.417471286922666
3.2076686868604067
2.663756582867456
2.218403175408057
2.83794894420659
3.4895489550207985
3.5142802483005644
3.3665771719520494
4.050244301996844
3.3891096380612273
3.5555947940927175
3.3322580137040783
3.736067072901628
3.448636292115897
2.939044675123321
3.1288601636755864
3.572240417838231
3.8308418302296317
3.0079518261015563
3.722395999126686
4.066812111538975
2.975810810125001
3.53348184669698
2.7661091775817157
3.2714442252584415
3.494677681165863
2.8314693818348733
3.7608522446034325
2.5875929794747696
2.9445185918490195
3.6824407763974616
2.4191526738557694
3.6636318108508634
3.8934064864582223
3.3403361139129872
3.6441508229734536
3.750108196410477
3.544563397139436
2.6766483244020636
4.1963615375378645
3.4726081856658015
4.049820370736643
2.9412605266227128
3.0495925539311797
3.8522003234338715
3.1978413135153243
3.423027995980475
3.737952253787553
4.377801795630988
3.639918384935746
3.328149383872349
3.10631852621922
3.2670713807640253
4.260673334209429
4.038867712235068
3.350151677610713
2.849634156538106
2.577047272248589
3.141061744277164
3.2186603546277928
3.174882839096913
3.902379285155794
4.01986998219922
3.5119620839174397
3.0794965903352747
3.186364784542465
3.068759376667942
3.112115674795794
3.8707389410406527
3.0379752877699477
3.0830658728924174
4.125271621331083
3.6815224809730647
3.5798772310150455
3.333892519539441
3.0309146671550318
3.597387074184937
3.347477947234809
2.970175775840663
3.5919793007741276
3.3930481538692976
3.4996613296389323
2.9961876944526167
2.7339625857737087
2.531900141914918
3.362785179051727
4.376133636490768
2.8894055966227716
3.6461419342376464
3.5801132574083954
3.864896726962819
3.4727018499101976
3.049356692829342
2.785756372583514
3.3206570134845452
3.504801015716909
3.952265999840913
2.5379855884804488
3.2318137948012495
3.639835632540038
3.652068911145243
3.3701756061520474
3.040381973905996
3.237186700619591
3.2440588384791837
4.318705873249057
3.7985640720448965
3.4497051926720586
2.793100129989283
2.8320253253731558
3.064413113103633
3.7128709899538803
2.7650149813846054
3.7585231311974177
3.695424772894131
3.616458388910928
3.0192924407583543
3.1710509589428564
3.149464749293194
3.4161762846979142
3.8334638307095483
2.6337552291284396
3.1207540402308815
3.719146963102716
3.4072363770078096
3.180450581938979
2.9772416122362344
2.4723427429372182
3.3535973788098508
3.000263654150564
3.25697426632382
3.632649365262436
3.533536524064825
3.356800352469322
3.273656817661017
3.565373704408553
3.3534664864367385
2.9432547090959633
2.79703447950077
3.522238607023179
3.841901444542305
3.5861919015431623
3.515781705696811
3.218781126034199
3.2873996238383207
3.5038523907732166
3.154932536086617
3.1602773925057552
3.249764927987055
3.1724967104675876
3.6480925244713758
3.541166626582207
2.879158708443878
3.418014855645613
3.357714945025061
2.967799396906386
3.615322315884471
3.5930068558788415
3.063553879901388
2.8792958441603083
3.1365243846124535
3.3984039796532928
3.3627211906633594
3.379777494992642
3.3467430799219717
3.0568620238114996
3.463131018145891
2.8513537850729436
3.3761634264180342
3.1472764912957745
3.1381457182345764
3.27127933900425
2.998775936912496
2.788187589227471
3.381075614641109
3.278345017843445
3.257510472703169
3.4763698443483992
3.328342910258983
3.194438572736687
3.1451828843460032
2.8876868931543247
3.3301470036550285
3.402557187669
3.2618932978813158
3.3142969814825958
3.3822548208323706
2.3187319490997136
3.1976268010908075
2.957063106643551
3.233834846212558
3.403282940193991
3.4931835793895782
2.940344100730432
3.9594707340092423
3.146465974142578
2.520972274176895
2.835625217041467
3.1896495066045167
3.256655693197004
2.910611245430161
2.7536173615711785
2.5177801609351973
2.0374992382043624
2.7131505297685834
3.2969691725783323
3.3527012437887196
2.7664120870939213
3.4979063938717214
2.9245741028177985
2.8982298855187114
2.6943617453251245
2.4525660879293913
3.7031409779471733
3.3382891220078683
3.668511812887618
2.6870696040314126
2.973875473208365
3.08293224421365
3.362276449539208
3.6485536159790293
3.4816977741475585
3.5619864094891613
3.128648266787011
2.78832734315892
3.5367929358333767
3.3748501468646985
3.688672986817255
2.885307716013391
3.091080551466816
2.704753609767081
3.2846665074734775
3.6515781670438674
3.35477164797428
2.1601831746573015
3.562505268252009
3.785832540710415
2.5303173048630216
3.330714034633071
2.710734407252498
2.864653481559171
3.7156959277277513
3.0181716678745896
3.066682961985045
3.2060819243752907
3.2711857597316563
3.6749647122475375
3.492001317653618
3.3083149898795527
2.9837810588920872
3.203736879607677
3.2372817112059558
3.3986111948224873
2.4426359188077837
3.525343590075865
3.2247280753880703
3.35742292518135
3.2340713931176692
3.7465541067718666
3.3074781009959713
2.938843450908981
3.1731716686979956
3.4324261763913295
3.0010418632194398
3.230614933271388
3.345934832645155
3.1550217947460615
3.990682974678084
2.9672365330325565
3.1547752159487557
3.6207108884641936
3.082277211434308
3.3500352438329886
3.4003183790946996
3.220245503553935
2.991927707900043
3.2503914069322586
3.380393317160864
3.5867576873665943
3.4166918106941813
3.734725524697342
2.6374640931508115
3.393884435952732
3.204560898725393
3.1825865646672775
4.023161520820793
3.1140477798510386
2.798204478936162
2.3303525081094683
3.2831421157450786
2.4741515522544253
4.611994693738739
2.58924862826613
2.246739614438985
3.346169586353838
3.443395691101712
3.6671109007488285
2.642424228094708
2.4602055478503195
3.0367257103388634
4.060731248791576
3.8301965723192994
3.772227335884532
2.7184231644789865
2.7077747108186316
3.4421750320412663
3.2813105605923565
3.249767647100179
3.749615591052875
2.2994990073329955
3.439103526903018
4.207425789850641
1.9605467989313277
2.5473008073237233
3.1867736290466873
3.1880845623422243
3.4195076944064744
3.7874182765845923
3.1894204983072556
2.4120588266738814
2.1660606307495254
3.222607918889067
3.4461159963742407
2.6920752406444857
3.187233621163761
3.5858566347758796
3.305497840107419
3.477866288739854
3.018447244546261
2.6567591554727237
2.6265284618397278
1.7709590646724915
3.2582608217006377
3.3258342885725503
3.0552231266892886
3.7548325624337164
3.3238855375466247
2.5539779014135937
3.6450824939530806
2.8131964646050367
3.3256808173893804
3.2985565577398908
3.757355363096938
1.9887413732055157
2.2971093379869965
3.0924758278406057
4.127123027814304
3.622761071629781
3.3103741566148575
2.5004394983581957
3.33695275880878
2.889794204142574
2.5436690572834264
4.55784249047396
3.344948512974449
2.4456732014532285
3.3676497792332274
3.336089764035373
3.7230067892839314
4.176698672327168
3.4985777972226617
2.361766528737628
3.298299769478486
3.2289335178775507
3.5069150531833975
3.4844070800238387
2.4632250095032786
3.421523350265343
3.9759429042479
2.5503804000661026
3.2895318832474367
3.6562859110655936
3.3009447520565454
2.5483018567900335
3.2164535547523747
3.085981885714949
3.6005855529739454
3.5955301173906076
2.4599125093552816
2.8123516010563887
3.118521776879451
2.6706488837515643
3.206748276165052
3.561378640498048
2.8352772083141238
3.5608629542192523
3.595971341256588
3.6441784574204177
4.027237212927207
4.158389923691022
2.335806737308583
3.412705987903789
3.306184262993826
3.3058199914891704
3.2264149059665925
3.5594167576459106
3.4172278872876043
3.260247250802664
2.8951864393452214
3.613405116117354
3.348962970310768
3.7686816198183175
3.237685883542654
3.1292348908670053
2.280145631870281
3.0920141799780634
2.968993065835821
3.804029334232617
3.6273793981309916
3.5724097613978136
3.1983916424030028
2.8323231179102883
3.3858668302318726
4.229461998598821
3.270443617513367
3.393013674499328
2.8137786263066418
3.414259397214371
3.1768864252789304
3.3127467038825227
3.227640014029367
3.191311279158481
3.8555296554678753
3.946596778662061
3.6810738591077867
3.3976043756447116
2.7427384058439785
3.774481268051646
4.0064370386461166
2.2048777998159537
3.1676568321360463
3.318116655198211
2.911773370053929
3.5772164714364822
3.8115744845895194
2.4951933458388313
2.4349206461243393
3.268195820008878
3.4101388469484606
3.1039691933903777
3.1119124042323403
3.326763600361038
3.1866789940397973
2.945731342361918
3.2192016192116553
3.792413415587237
3.5494273112279506
3.374347188950804
4.368085821013307
3.514579284046444
3.495036544423841
3.1280156261863468
3.355648756202061
3.166360620864327
3.8315804788426435
3.292478662481553
2.980307176455383
3.427869696749063
3.645496964563822
3.9788594942688205
3.5177113263645077
3.388017392603202
2.0789688970924627
3.342776116130648
3.4741045168795903
3.1010727413954764
4.347190413978279
4.117217868940236
3.6695135303902315
1.9903329557636031
3.1391184659426448
2.9348656125247254
3.5161731955442175
4.383195579219369
3.8032997056847355
3.283499346399992
3.2111199270489528
3.5997594647042708
3.294204025348458
4.039152256994269
3.447784611566264
3.4418112696398646
3.315708726671623
3.0551737107622
3.099686887865743
4.135528639953208
3.2124650989969266
3.127703716304589
2.3084591447509792
3.196287902489654
3.3806187001170502
3.3839576271272485
3.203808649645572
3.577885330889119
3.466037556881605
3.2848140129207737
3.8170623578582314
3.165471605487344
3.152734074763495
3.739961146146029
3.285460272827559
3.9487729824704494
3.7163998479037637
3.423703889231087
3.445701184926957
3.4922530523118867
3.970048076192669
3.446785975977018
3.3305123615871137
2.9173130757495502
3.299947750064058
3.0600222648555278
3.716291125678869
4.059843076916462
3.4990402237139016
3.6552538424317587
3.120161560345106
3.091859624432562
3.0957857142844163
4.194948875761865
3.749927448639434
2.9454259467598116
3.7674375453909765
4.028373858976748
4.360739437751166
3.1769232023136373
2.763996341524958
4.006501396718928
3.403725692539034
3.3260125635001
3.1524278473358107
3.173663523108312
3.3814222419524844
3.3819298956491024
3.2017749503184305
3.7062351926850905
3.8571038920414464
3.492828924424545
3.020841180466443
3.5649090575765463
3.7022000912802526
3.5077938296930733
3.4473554871458356
4.663540437644834
3.5057913953614586
3.340983384808677
3.1244632216852897
3.587196411464299
3.572699352629213
3.292549879387912
3.5510302988987434
4.0377122491136275
3.4816641455212034
3.165299347789303
3.153650066284043
4.338684196986077
2.7664880986748352
3.8216630121082247
2.8126572066070494
2.7748707933178207
3.229831066265538
4.266840501617741
2.788339967138318
3.3738868124433212
4.410941758341626
2.244190331679417
3.180734063352553
3.247970648213233
3.6290044896593443
2.907859932212565
4.159846018646639
2.1775719977985784
2.7731609485345126
2.654470085758494
2.7544765261659636
3.5342064993153697
4.347752130583064
3.2076610384822297
2.944492802827555
3.291446259713368
3.284823405701758
3.2740493879837524
3.7864421111101496
2.8409400637123006
3.367299395533845
3.6440847317436553
3.7078668689828245
3.649000744807384
3.3712751803099024
3.724981332491994
3.727715824233153
3.4949524733427713
3.1115026244966204
3.444238346287973
3.709918499721703
3.5661111787666795
3.1972793611998993
3.7955427386858958
3.0805474122787735
3.43659983273741
3.421770126795201
3.347596076675381
2.895212018934026
3.336440554506491
3.117931541050237
3.493491186654932
3.3483215486131583
3.587811758599477
3.0872302594918457
3.220905148472678
3.4000122790466007
3.0437540124265867
2.982108532329411
3.5547883246911565
3.2496321981482197
3.193804888576055
2.78933019528443
3.2840718256766745
3.29895917712473
3.275453962903449
2.9383629896968517
4.012634723132104
3.2886261316493384
3.668348028233936
3.3622824707977768
2.97165024986486
3.5852477530797326
2.9324105314366324
3.1091932735828554
3.1149155798412984
3.1336673231481744
3.4829261223971604
3.2519718753447946
2.0104646818476084
3.0765272563317088
3.5408469012225825
3.2945654100733512
2.809433181643255
3.1648599505635557
2.970334172845688
3.026285471378287
2.980938740698993
3.6401263234693966
2.9857693749101957
3.146407744479215
2.881020271984407
3.386974157596769
2.7399392905466433
3.0954296804584662
3.1955220667938242
3.8550279886680743
3.509544848355181
3.097684766660953
2.6753919036614544
4.103526609664466
3.52726015934609
2.549074575095634
3.843889298486833
3.021211463729743
3.1701507521897545
3.2390741028494787
2.8061751439921494
3.5158585316999327
3.443275878032552
3.017258783684909
3.2211964737732846
2.692616839102417
4.2946228150272265
2.7511442576108003
3.6546658653702724
3.4081281199453133
3.063138724817736
2.515997411529523
3.569888614033789
3.6558407189930957
2.9773677884775362
3.4739251951400285
2.6858316417547385
3.7395569196152905
3.429901498854831
2.6849350480029854
2.417143545838678
3.8937798548035363
3.3818698547484476
3.2077188983391336
2.6977585080712063
3.491303162807374
3.5567032905247586
2.987987908558666
4.17837646532352
3.7815886241010928
3.700157702155053
4.132365626599469
3.6268118203869477
3.931149063478676
3.6550829618607676
3.41094116406856
2.9895608853351057
3.867371706953913
3.3139840169790817
4.465070031638477
3.775820427322061
3.493100570273648
4.0920990406459286
3.5520987681906036
3.7546164341892236
3.5694536170388176
3.3377624457896165
3.878050480107911
3.630124738378578
3.576957714376345
3.162060610184204
3.6551200711340597
3.3451004148926673
3.7206929448124986
4.128994955778466
3.3843964331107026
3.916119031067517
3.084427032098402
3.3809004959576723
3.9524065781489077
3.4402089350745135
3.8428172766072493
3.580221191690212
3.2459447699880775
3.9616185652568277
3.5822396211002023
3.830761410399513
3.624521400703427
4.247560759294997
3.5712365552447993
3.5490394601037734
3.3159313788972518
3.7326498900427376
3.626318120417271
3.4769133658254923
4.371614402477349
3.1629420026099946
3.8975367664633165
4.522069428317029
3.23602237756162
3.4696565518858993
3.4640021559379046
3.898847731185561
3.7041377922602106
3.360990336265539
4.158045839506361
3.1834899714291156
3.3634046393823125
3.3344452003168157
3.30050969308402
3.5244160477087085
3.756506107774882
3.621769643047668
3.9408970696433894
2.9766238617254026
3.4710632787032543
3.890297310755489
2.9488316442210922
3.308395430750287
3.744121260977984
3.304050259496733
3.701192663907143
3.1729803012777946
3.7106245168626835
3.666436392825485
4.113816039956511
3.187508689167768
3.4255526116468484
3.6653270583325375
3.5464031169344796
3.3874285402025945
3.85501889750451
3.4972738377631822
3.2127168321094732
3.4968253975211203
3.9906677771569465
3.3684595463779763
3.5803445525355304
3.830615871318319
3.6303957460839604
3.6052376281559866
3.975535797539515
3.719588080232486
3.865972633736832
3.969573034691929
3.696208968150609
3.547079416001681
4.288895333367729
3.8979417080646677
3.7371632740792537
3.766935524885419
3.4731627117158204
3.9180910054990643
3.5691298079825544
3.7143338261305288
3.651840060349863
4.212012576133728
4.1474178862850275
3.507874512915077
3.959223490304682
4.063784427190475
3.791117288303352
3.7831044646985412
4.56724834649691
3.927807694669076
3.6732568291634577
3.8661587734032468
4.189015334988588
3.9961764920678204
3.305616192713257
4.17773744345017
3.3208276731398194
4.217206533959393
3.690621892284607
4.022194718163704
3.9677173430851
4.2279499259862
3.2894274325355415
3.861330955740301
3.599203559730712
3.8335698174070574
3.566934950662046
4.098059734771416
2.7337835950442066
2.8626203734923155
3.290317088743182
3.401811598759892
3.274384729151738
3.4967919350807537
3.2572921583172447
3.0023557680061423
3.3044828463070264
3.029430500521319
3.1079641621113456
3.3322773446287672
3.2555126071963314
3.3140461950160964
4.352087480126184
4.361756302543617
4.488862617338062
4.107232982277713
3.9470036255586747
4.6173071224744735
4.065389952276178
3.5300305442060487
4.022864525455844
3.7293024109578967
3.904577781419648
4.201856889466163
3.795075150946454
4.3790031403856675
4.130279435263766
4.142448391002625
4.408881360060615
4.354854526949723
4.004201062419369
4.192468806862541
4.219496305443428
4.019333534941648
4.118146419661893
3.5278739081163812
4.080584527309949
4.215972052210423
4.212531342791086
3.566741749202463
4.0190957207709275
3.6890223339694117
3.523594164320188
3.3030889090445488
3.213705969134304
3.4578350403299667
3.4820507146066886
3.708155070163376
3.309728965097819
2.686090072674947
3.153086477054999
3.0851641405432995
3.769683719478661
3.242556681761447
3.388990837437725
3.587179286398138
3.4975457105402326
3.65292419608948
3.371210370343034
3.3093369290898345
3.133873168774486
3.2262973884283754
2.9163606200318877
3.571749119055863
3.4575960252694458
3.3082044862647497
3.4594068923846026
3.724772192582958
3.3468555295492126
3.2863855440878758
3.456544432731352
3.4222964474601443
3.604900617086157
3.197989408950157
3.7473946757769054
3.630173428123314
3.640500969199791
4.024415218263074
3.944449507516878
4.0785188536854315
3.4421632884436977
3.62224744781812
4.138631411272828
3.690492598393251
4.008452767056792
3.3211478061569166
4.439817336695096
3.2710584213799168
3.8035265198965473
3.158211950783105
3.8128108864733306
3.387574451582024
3.7323624184473845
3.2484099703167306
3.3982781039458065
3.2526629350061844
3.8239639106308694
3.5696151321339586
3.5644384300046767
4.021264934070383
3.6536775741976335
3.4419048320673715
3.5127973502408705
3.3531413213128545
4.308369308409099
3.5544926472503278
4.001332932080511
3.463784198646558
3.813666776115026
3.505297336096204
4.284487733833051
3.8937457615993445
3.946526185294013
3.4641296059287026
3.8786653286160053
3.855079531446571
3.2202638369355245
3.3641859496362385
4.0010734575770925
3.2617463203314383
3.848922611676908
3.303577197468299
4.375117322198487
3.523796415534952
3.505263255724815
3.665761420857359
3.9844920891347266
3.6936703844617376
3.5345507700674146
3.9857304414550416
4.478519429225588
4.4786948532013335
4.278610731793151
4.462669745635436
4.462074395311878
4.414774815858906
4.184490640485204
3.99794914445736
3.919816652024464
3.8773880506134573
4.024557085679133
4.111897694036101
3.68272546371022
3.835282794659495
3.9077501033750597
3.1524715332721502
3.664220008549059
3.371245863719012
3.709174539094828
2.836941248463222
3.4068992960306015
3.7404462885545335
3.537322643216357
3.482081987576912
3.452263728771751
3.5034772233142113
3.1108544972884267
3.60156785389623
3.18885620107413
3.0783429814155348
3.2238459297505155
3.312030190694127
3.6597575147927874
3.443663979545769
4.085303169880456
3.7117277830100748
3.5317417425681183
4.014252683647095
3.458809100540411
3.761262507754269
3.886145133381959
4.267587124609331
2.9573930973264453
3.820508876373476
3.9685287622516148
3.5759704321529506
4.006460110654788
3.881281363985627
3.6428891440455
3.0504581645387656
3.559368544916508
3.822173280940158
3.4724227824605745
4.486641699819115
3.450244874286716
3.4790132121324024
3.6003178880569258
3.6117486475110923
3.627506952446767
3.7260642247636615
3.3795095260270513
3.1098145690309664
3.6574987711350153
2.9499933368428763
3.3457872493579983
3.9233389021373033
2.8457208962052896
3.3450344535293897
3.429654470879018
3.335658988366274
3.558658042875616
3.2335072815457155
3.5335698721363284
3.3594102423729746
2.849567306336703
3.204211751776022
3.619862037796012
3.4553951883129312
3.2357860288535956
3.3665549943422994
3.664302998331949
3.429584893978506
3.2422021078078807
3.579162377042286
3.286321123412198
3.903869933351276
3.4850892958609454
3.8529923713729803
3.729323589064725
3.721608479771624
3.8727291192765922
3.8697200192914556
3.93322445048925
3.5943707248351284
3.95016779205064
4.021665477817599
3.6668581701912606
3.462956602802004
3.4010491012958095
3.318620461496376
3.722997622675204
3.3321048818647463
3.343119747846285
3.6582154367308917
3.2285800507556894
3.9092910116639903
3.6909538521621905
3.6189292357471055
4.015704004313126
3.930788617649454
4.173114494588169
3.7338937329646713
3.9107507297997652
3.9303090254210145
4.1427200172353675
3.9135299907474304
3.7020277143197546
3.7013335888619503
3.847097237618133
3.6740779285936442
3.5546137030040628
3.8780370070546177
3.838375660610497
3.6259738226392995
3.7629881300319084
3.7430462622378484
3.7794596324000587
3.9613663598128563
3.8552061923891197
3.752819577337104
3.932182793304059
3.4775107077944014
3.877315149414002
3.721347206515975
2.6689284008567316
3.1413126286552995
3.041481121566302
3.1586022548595745
3.045988714368738
2.741264008754417
2.88753906775421
3.1122078633475
3.0551941419971635
2.1887014522328894
3.505128651701679
3.3790102710016394
3.4239438173291994
3.351499143323891
3.31630202801825
3.5351790408938184
3.3737028454970748
3.6477428597300006
3.615432301295736
3.4985277881900116
3.3293852477154973
3.4756307323346265
3.1078223371138365
3.202124459676913
3.782765053514905
3.5335598623351587
3.718584154468801
3.8068544191022093
3.586484255587644
3.2427163575680873
3.330000674089858
3.393328729262927
3.7057945821781106
3.5127961222507236
3.1689853382936466
3.6412497497532392
3.6782984442246525
3.243283430124868
3.267704522986958
3.4267178205291304
3.5031718186142453
3.582074283108319
3.202304628916442
3.6256324328789296
3.455248125783153
3.333721401217982
3.207550651917657
3.5995976054820527
3.2639506406671357
3.3234831103930675
3.750989103494986
3.819975890708223
2.279153680080236
2.2904967783192944
1.819958320078399
1.7545639510433824
2.312383002000286
1.9659177424155938
1.3611703772477899
2.0552747319339932
1.9135272119528242
1.6105843869605065
1.7043668046889169
1.6477045634301475
1.0756738458371278
1.347936046116802
1.257911877377742
1.142873557306151
1.207476564560549
1.1415093060242303
1.0334778431183382
1.1487444577600845
1.8491086309884501
1.0876476445358587
1.1915584596628488
1.5399474230946995
1.3828355272308135
1.6579591184072555
1.5522413335623588
1.5250539248817043
1.0871582613779278
0.9443096611952673
1.1684513406976555
1.6515863565930278
1.4538118396296291
1.1634973973802851
0.8930327586166459
1.3175521183266254
1.1148714424873054
1.7438513608469561
1.4364543485049972
0.7483057447365264
0.8008134000282062
2.071482355995999
1.0149323919993452
1.3602345690248234
1.8721386423470199
1.7229174351546368
0.9010597333849297
0.8985084575811947
1.8432037166888238
1.6581063169323234
1.7571040242001845
2.264193511387862
2.2798732506702795
1.8377616194793285
1.7475503359602569
1.9149295961324044
1.831104586685936
1.361133475847621
1.5693723255207213
1.4459424507225251
1.2798849896716806
1.1264782630468162
1.1280339745886234
1.1511894814930745
1.189585571157461
1.0165819152156026
1.114476369895334
1.2528101216207224
1.2170407122233236
1.2667499010316534
1.106899671372401
1.5362457286948579
1.3588027570417516
1.408637894718699
1.8147819849865638
1.4855212211046933
1.5987179295875311
0.8424873297027267
0.8591560319961501
1.376452657268546
1.6631785472259975
1.2116861264768626
1.2299001431250711
0.9367057889601395
0.9802056822825044
1.9217390034813486
1.4005325637260986
1.340706057852136
1.2742186500255201
1.767832810856133
1.5220364952655978
0.9857183726111389
1.6360139625947703
1.4124931780530157
1.278967367976934
1.6399544016687169
1.8868264806950688
2.0258541138965405
2.4291391569562863
2.2852584956913984
2.3741414824800238
1.7526148235122996
1.5793978727164923
1.9498460908852195
1.7089126986440013
1.7103894692738235
2.3938778848181097
1.669077621232389
1.4018192401779521
0.9022210019026937
1.0446895962627476
1.0354036007916232
1.3360027529715874
1.138518296477438
1.721042162403123
1.1090418076718036
1.2613541459499005
1.1584233554478225
1.1708481439958416
1.2107553583684836
0.8718076901223512
1.3059600871920864
1.6298405453706415
1.559814285080662
1.0104387239194808
1.4883222959191318
0.893388357752667
1.449742513187464
1.422236108735205
1.2371019756861992
1.1358025539212258
0.9824981000332457
0.9739026642057548
1.2632836291471292
1.6095650352213005
0.752093669880216
1.4729562192688737
1.1015360012257684
1.509297225416842
1.0957311448186848
1.5744388330355588
1.1635532158334028
1.493339411405381
0.814153269705791
2.3498279282718775
2.147563944811093
2.669698351732838
2.089147407008655
1.5141072522478989
2.223020601054229
1.6848658981966103
1.2108244775484789
1.5758652928549497
2.0169565434356502
1.699612443168002
1.3751957559010257
1.4612575130716834
1.6381610476705089
1.4085490916562384
1.1018806144377722
1.040346819595113
1.167882500504751
1.0325836401491308
1.7986734713628487
1.7680238434281723
1.306446633461133
1.18065547648153
1.0053445134215764
1.3175981114243227
1.2594691313710007
1.2932024691004727
1.4193906702733887
1.6621024158560191
1.3171374395760131
0.9163922313687077
0.8675398247356786
0.9746660222718563
1.8270557952027642
1.7764303152733307
1.0673125870786424
1.5332950817864885
1.0048672542110406
1.8875673075318828
1.461074591285958
0.7979426449452437
1.3804154193106721
1.2385720929606565
1.5720864108436867
0.8982793446330422
1.6104121216254366
0.8747692493274031
0.8141023534409322
0.8680013628326112
1.7711460371201697
2.398180207358347
2.488773294874344
2.5580050931546436
2.2261987793872695
2.583653300510549
2.2150586428797543
1.6550577882255184
1.3953359193753327
1.88027915599689
1.9012675259624303
1.409570273277882
1.7900439283527796
1.625199001312749
1.4871179485710018
1.3574658137218865
0.9521557067863069
1.1544567185884869
1.251615859824446
1.154644169769073
1.1394242428936108
1.1262077987898862
1.198481606644149
1.3183891494775837
1.4361510142716198
1.2314772729341437
1.3019060198223436
1.3846698809051414
1.5713852578959366
1.6001865357640401
1.5099500200049725
0.9969455823949173
0.9036709721933097
1.5300775968798557
1.6783288763018873
1.3471683154397145
0.9986850120641978
1.3817860637444073
1.4833082334893302
1.7644360209368748
1.4747450102701978
1.2431561819242385
1.300692047267154
1.6135855301200106
1.3868542838076459
1.0651595428475589
1.7108189697950262
1.1946553976376382
0.8268088225571391
0.8594418019719637
1.8851015420802788
2.3372444321392774
1.6854261587400936
1.4722267406420257
1.9603277422103373
1.7596810587602265
1.8805338754033307
1.6288655855999215
1.581313083081162
1.5146174694206274
1.6521846404383824
1.2789974252534964
1.250666258154268
1.1616371387307807
1.2620483398043423
1.1029880843512676
1.2025018134073862
1.3156965358615726
0.9997990240427432
1.1801283083956196
1.452541901883941
1.3630744584642072
1.2940360975369616
1.384176729415458
1.2348677909907162
1.6617620814302567
1.3775823939391938
0.9873374020477548
1.1399305827670752
0.8619082811605687
1.603581129058366
1.6730040656623233
1.1304526816125162
1.4830480601785538
1.5949357511012578
0.8837423274965156
1.6674910039229458
1.4187228050949348
1.3114068028163353
1.395130627394812
1.5618423178600878
1.37428541956983
1.5168823666439764
1.3234371512589513
1.481424764610579
1.3141226263835841
0.773078867981772
1.9074993418582504
2.307796733708242
2.4340090936282532
1.8022398120662628
1.7220253154242808
2.06561750252672
1.6032304988793395
1.6722113750938596
1.71328955094056
1.8576427444019254
1.3598798580854918
1.0926792823606521
1.108093782488106
1.0133829515817296
1.1164973107762133
1.2340855543916052
1.1770017491136213
1.1812523157760113
1.3016985785509687
1.3444893609897302
1.116574700197351
1.3415182425307715
1.3984902809195587
1.338284708785851
1.4469963326177389
1.6512607618952435
1.362397881771839
0.8093335510700966
1.0418098360536219
0.838306215582606
0.9628853644871425
1.5753440801511427
1.6793184132455554
1.6747786034255667
0.8729463006844856
1.0474048741806243
2.1677487271710056
1.5852181087850201
0.7932103248203453
0.6758912873068086
1.9727128621164556
1.5951085232560858
0.8807313531425403
1.5605199982335403
1.0040484582053495
1.3198059306262202
1.3218708710442575
2.408069447649668
2.345341766451325
2.275356698923471
2.2792871439270943
2.2032693147578724
1.5096646996172962
1.822933440357931
1.5324018401660742
1.9186329484358193
1.7309431790613103
1.7255708241083376
1.5272164611611574
1.4062588521129653
1.110393939405068
1.161979667511364
1.1676257383062312
1.0959010760363082
1.17562882179453
1.0776082409250014
1.7193466785061953
1.1889006422653117
1.371475826983209
1.2866385624779513
1.2253513409338126
1.396990379316151
1.474841928128801
1.4650363908137332
1.7431120005357248
1.7499968927825775
1.012514848911073
1.0873339423391077
1.0745073939957837
1.0579375909478472
1.5836836974016961
1.3248440444850569
1.4744644303935643
1.7762583664838933
1.1757134554667088
1.4210352831148552
1.8299350532812309
1.444984408649
1.190687289638913
1.6742816316717655
1.4736788339695723
1.647999300321395
1.0688103164049412
1.3541867870474757
0.9019188851883656
0.801348828258683
1.8062141343715592
2.3755662767528456
2.2659828395557593
2.3830172038113346
1.8004566837069087
1.7768904861145587
1.3709299478578325
1.9220255229931495
1.6797902740040387
1.8418093418849206
2.090202113564404
1.6293986838118373
1.1383577519381314
1.1339920024846253
1.1050788226915107
1.052548660472913
1.2564978278039136
1.1955195615347693
1.10963563176135
1.254626779657359
1.5095319151796183
1.5935481513178176
1.1712679345613808
1.3303576603132943
1.4998126711860795
1.1283676552454949
1.7281032131982292
1.5310192192525005
0.9423921984326964
1.0028962296927715
0.9017417598255497
1.8658225188296118
1.6479713159255487
1.2279909850097104
0.7639643950976808
1.2640083279032488
1.4431464795899183
1.6126201276894574
1.4072697801544034
0.8588009268657361
0.9477694014334499
1.9156588666909617
1.6405327122424664
1.4385369412144986
1.6607677356351327
1.666373705319674
1.3811828285826175
0.8065241606481052
1.6569286037493565
2.2688220248874735
2.043190603579554
2.1520911684576443
1.7399954851385473
2.038917902703429
1.831538405206915
1.601665083511591
1.564918124393049
2.0030393663197956
1.7611618971448528
1.6296550473643303
1.2849663412954957
1.1929545698472368
1.1659659795307
1.1207687754967879
1.2916621883304364
1.4533629180038299
1.0977524713573688
1.435377596494322
1.160622962348525
1.4792093501255792
1.494772411422818
1.00494537182728
1.689870951407849
1.6282732045778792
1.3893707844812353
1.1178849272369524
0.9460257510150003
1.3188117586762307
1.3904754364302923
1.7815809945532455
1.8820627613245597
0.872865756339929
1.401708227908225
1.7925643613477074
1.6125789678596
1.9269392283836881
0.7849455108023107
1.2826689007705578
1.9908668338513873
1.360856740252323
1.601962955443824
1.6308272671373014
0.820116415721969
1.3872519672252523
0.9100501632575285
2.171726083363983
2.497010064211556
1.4460512657769014
1.5157678452481076
1.7887378512400935
1.9830128531249906
1.2906290088088916
1.5996165996151586
1.5723486631570125
1.667191653819518
1.3113967226172092
1.8061349132951896
1.4109150545367288
1.5069454305593006
1.1215019476959525
1.1454154167296997
1.3831031427762295
1.6637914706157204
1.0099453511164682
1.2697879192824622
1.2322801431547112
1.1563925971985278
1.8308872987848805
1.1133026126016352
1.3198374246257476
1.4234453035633547
1.380409800958641
1.139250907488207
1.5486214779878118
0.8972185152393236
1.1312766132777659
0.9372335521684101
1.2804680558763968
1.1966240078658226
1.812613112894223
1.713764087762011
1.5209606800873927
1.7973326080526315
1.310543807681082
1.0984806633387934
0.9073262001058289
2.014673124189864
1.8624697977119775
1.1347540202122162
1.3206676471677181
1.406058574027331
1.723328381254586
1.857474091560835
1.7525778783018102
1.6635647102108753
1.9161893890604937
1.5264038838197298
1.3955265274806654
1.5422533653239163
1.6054067314441804
2.0521938775975688
1.5743894153139597
1.6556901389842325
1.4373922738566087
1.0418522972174742
1.0783256517790802
1.2660476206190778
1.2304169746972637
1.3993540304481535
1.2235928410374166
1.3061929267959147
1.3893458056490406
1.1332364599830946
1.3308787765874628
0.9784185555637845
1.465663872355978
1.094314144961231
1.6396627027957833
1.1245433772902789
1.3748851740605885
1.1297490748887575
1.2964946519494913
1.3302449452394647
1.5076537940077868
1.3392624738558556
1.7662144033449638
1.691725930364883
1.6704108546243601
1.7597979741398782
1.9667946789726944
1.2664276020668872
1.0746946592929094
1.7945252488678032
1.9284714946209833
1.668174834680101
1.8046489869319475
1.5502089618126913
2.4645120042977684
2.377856493923783
1.854545545982352
1.765539194019234
1.4708538305052974
1.77344552543163
1.944243825525301
1.484620601100103
1.7168162648115564
1.9572799459833088
1.2379748719375685
1.961334304445671
1.89170131987611
1.0795711556123848
1.1782644810368668
1.3865797567957965
1.218246383383317
1.149547803685471
1.324775103519511
1.168986811196143
1.3414912334123683
1.1676209094842078
1.7695556225984779
1.0840276992895506
1.514851510389099
1.4378331955029129
1.2371158007266438
1.0617114862669534
0.8710000737506793
1.3138896795270625
1.2416416613522496
0.750306881376957
1.200056893714999
2.0601326913003817
1.5363097726028185
1.1949295633602157
1.6153908937747727
1.3224203421054403
2.172510587832627
1.2624364704480096
1.6186977745337756
1.9421529241701994
1.7667328346437647
0.952255154053182
1.3426751695690313
2.010482148870335
2.032776401068332
2.9456429820188856
1.5731204446764557
2.1678030295024713
1.6261240690428935
1.743208843156298
1.517714334087494
1.4018243902914163
1.810279773900982
2.0116853351570416
1.4387960869801668
1.631926314563722
1.4989327432198711
1.2755912499337367
1.1009925566249812
1.2640045076170308
1.6251451865901103
1.2870332114316574
1.205673384294441
1.3296949830494498
1.418530499330508
1.1153777786513852
1.5795205512997843
1.2419825307438035
1.689772730574284
1.2720886563738483
1.3776354289177368
1.252978724439298
0.9477005604826874
1.4983314884884227
1.144470052846506
1.2850363010192698
1.3697244715762893
1.3795995671307935
1.7094372167471998
1.6956833023727629
1.5769956174119768
1.3131977131833206
1.972133260469325
1.4937901014114403
0.8910209509495546
1.1962920350025426
1.9411935293792573
1.279488387653179
1.5321115189023171
1.8718468374290727
3.275441129299564
2.1324525527865226
2.417557035132896
1.7267572547586714
1.6771125964913434
1.70985468024606
1.7200708112203462
1.4945732058770849
0.9755848046918634
1.8021977789943144
2.10616007871695
1.5795438941749598
1.6074714938582435
1.4883301557269537
1.031230885442213
1.1523711129408416
1.0396962583909108
1.2926315543148916
1.2058310054227408
1.6376426838569518
1.634002218109004
1.3892628231435755
1.1642410588439618
1.8404658314880125
1.2316472544368682
1.5546078321993937
1.0641167959589812
1.6011582400730984
1.3761604141699073
1.3531121794409149
0.9772941790170682
1.1638543770244572
1.2854802913644403
1.2413059524940007
1.2428080506263572
1.8340293903885228
1.3510656627097266
1.7339000702631753
1.6419165734829644
1.51960521560363
1.2981703677077983
0.9452482931633256
1.5092382777361681
1.6804292765618223
1.9706513209184062
1.3969429276868934
1.6878927152938275
2.2396829592717946
2.3792770457296637
2.467649369586698
1.7287900422704745
1.5948710336197056
1.6766673875026863
1.6168672229878989
1.73327610729797
1.2285715651553557
1.782906340095802
1.6814828502905814
1.5816950233410727
1.2533337463988585
1.5220495885052645
1.4678989396497524
1.1535320086600747
1.1073629291789724
1.21842381243371
1.2500129056215932
1.044474422958043
1.466164468712165
1.412721233212525
0.9971739843129478
1.6867404306804032
1.2661443728051665
1.533201254598331
1.6921472774432924
1.2406714642044019
1.1308618115303655
1.3175354792740648
1.203116380613722
1.9085211465654426
1.4383782541993224
1.1648793378546636
1.3098393928956107
1.7620679791484002
1.337172828660298
1.7216995919727958
1.6658787500704626
1.4662672773963352
1.394404241451528
1.6117318003425594
1.3818600954237188
1.4053726303366034
1.3369674942326633
1.2767908159474195
1.8512287140667465
2.206275411579361
2.5213308522340934
1.9015434970970293
1.4511856171155677
1.6171608239879134
1.8210655274527323
1.0617581855222604
1.370815889341516
1.7906525956254349
2.0061980161319455
1.178774961599926
1.5471575087292841
1.4526716210698032
1.2039120578760183
1.1153299509695305
1.3046079114434572
1.151490630328561
1.0649174015825804
1.6587636183311267
1.3331740618945103
1.4337667617175365
1.10452776653056
1.5772117616831642
1.306760661901792
1.4312650652199517
1.0761437207034157
1.1580150951290802
1.0977118502716687
0.8738174678402448
1.229929283374375
1.3652873437488688
0.6442152064797867
1.4179767639729453
1.2524186911118587
1.5401600097663402
1.6049298404103325
1.4176312381252707
1.503964447426685
1.94648422350531
2.0138840547182397
1.4948438345360673
1.375353086957321
1.2191822787937114
1.4870770309582308
1.3925697218770412
1.4365702593653642
2.0244312695297237
1.8227789812733295
1.9263436113053982
1.5618925489538815
1.5363849708904738
1.8665960690150474
1.6170655253464743
1.2710303736313397
1.727022457770574
2.1492568733163226
1.7731156566967483
1.5100357806581999
1.4144667024219657
1.0947785020181517
0.9389137754337112
1.3828789489956368
1.2662089408274637
1.5522923829242368
1.1785070688395196
1.3208908540954412
1.5627152214998448
1.0005059038509647
1.7797328637269196
1.7931884092747803
0.9835005274885513
1.3664551831533607
1.5093203453401975
1.2448095001350996
0.9428989481247985
1.0469352964596659
1.0928802840594563
1.186343712606702
0.7468959145596906
0.9243279063171534
1.1839325741218125
1.5746200922225373
1.224399733122084
1.2642524003957372
2.0799626833901805
1.443927977464021
1.1165922387467124
1.7452593055720338
1.3557056291412286
1.1764237874710863
1.3903419372913457
1.8075109442259387
2.470959070891819
2.4845906260462716
1.9217920646162596
1.599113628606609
1.657587126937128
1.6846077741073582
1.6370996758918224
1.2398973589914857
1.6446938503768953
1.9858155760245724
1.3156043194650306
1.5689596814692877
1.7483528684648986
1.3094196903122488
1.0687766972118224
1.211114300804038
1.2655648363214027
1.3560657421601174
1.374431754982789
1.2800534474837872
1.1391770816464155
1.5179032291607035
1.5882053746003264
1.2122059383416577
1.2224742527670538
1.103642945859172
1.142295960644431
1.1168791546834798
0.997224481139401
1.2971109202656605
1.1661269054651144
1.244343305191892
1.4948220274966675
1.2756680772384992
1.4316298155616125
1.245415930935147
1.6529493928084704
1.5306798820722198
1.5206513191219027
1.386051753873301
0.9846721676621136
2.1881845989885558
1.0874075152203977
1.524910839200058
0.7951751831770117
1.089670605899995
2.4082032079931706
2.2133570755339216
2.4455516019661085
1.8248561770742113
1.616438603489803
1.6238883330056963
1.586654336424783
1.9020183514105615
1.5698010264578655
2.0606627939105757
2.0376561768274364
1.1813057594331642
1.659809474955537
1.4468983107376865
1.1668242773170159
1.0438203071880545
1.399400334947284
1.1804766175229349
1.3779596873894446
1.2926176198585426
1.468288061238911
1.2694694540226006
1.0630150578370847
1.825927496300299
1.1158806939064032
1.4354144260837827
1.3755643689372707
1.4060642285872818
1.1374449307381584
0.7421051546484358
1.3026808813753625
1.7940424273993671
1.3138675439430256
1.1741919152560913
1.2882644097249276
1.8052881785658872
1.262629582968078
1.5015913523930846
1.377358721995349
1.4466169551650474
1.4858747761843114
0.8830214024684148
1.187119945343955
1.1655873886359176
1.4873189813868632
1.3385908460518572
1.5260020436052857
1.8297302930625772
2.135488888461751
2.3462100875671603
2.0450674866642418
2.0387165519522634
1.5199280824529535
1.5829897599352407
1.7279088050197673
1.8059838850378584
1.3750465583655092
1.2289648348619775
1.3708931103326223
1.2621567312980015
1.286670047278054
1.3273607545435069
1.198014104332264
1.1056809970220325
1.0885900372983845
1.0548449612171915
1.2808160317765631
0.9856952283098613
1.4960740308355305
1.099928144614962
1.3058909513552903
1.1406501946946455
1.1038132610788096
1.8753635102476274
1.5197516542137297
0.9546749022269759
1.2394065421005127
0.9891032904583027
0.9637630092492081
1.6490220562440585
1.8918692608057446
0.9544798587685899
1.6645088778185342
1.0331609629876983
1.7537924250803665
1.4588546895234633
2.193092978347717
2.2384446401005076
1.751768907397079
1.4567642570054453
1.5900721100225912
2.038819623973444
1.2451569332225652
1.6172010005606008
2.7911471162088026
2.416269885618373
1.8436290153694712
1.857382297054911
1.5467214558763787
1.5097148386028385
1.7423569607922387
1.5548240952014587
1.6676896889268369
1.310990855585049
2.163998416408422
1.7480720076044627
1.0411654277021045
1.2687124926697513
1.2863771466215592
1.1679012936924835
1.3469021571103137
1.2406915811256016
1.6566462702810445
1.1349056614154516
1.356151508818318
1.0269348648166676
1.5743411749244112
1.1569888633552714
0.9624448477697622
1.7433487060878947
0.932685750790656
1.8011200617378487
1.5005520909790966
0.9501479770095881
0.9858429806116403
1.7150392773024266
1.5516103007821196
1.098677671802243
1.5028594913308386
1.43016928045898
1.3412659739440975
1.3805103817825624
1.2699563578033986
2.232836798602349
1.4991678179668473
1.5334361535812582
2.133065586569487
1.1900260093346329
1.1311486288181405
1.0964868373656727
2.352920946341528
2.331623588455427
1.9913615135976586
2.2278953242929167
1.7996124172413617
1.6395218848967674
1.1899822443101933
2.2507110823343344
1.7316604890020246
1.2759221756780763
1.7680301080475027
1.398429362284159
1.1663451796214974
1.3217691596653116
1.216516670720137
1.3143232968255407
1.0996804088244465
1.137993119395276
1.712606939652512
1.4432435115582383
1.694173564361287
1.3652725134112658
1.2573100505830745
1.4793113425532938
1.5866142812588435
1.32432570052013
1.5512835342706448
1.275518834135928
1.2876929636967591
0.8043486130550319
1.2090484595002864
1.6379507636038069
2.0334359588271456
0.9438350792774185
1.9373440540540936
1.3749266812187928
1.7052204579069656
1.528809297877573
1.4587514253912641
1.8504355507380188
1.9309432406840286
1.4917759766019605
1.729652566306944
1.0899553466379404
1.2399391469032974
0.9229483968877207
2.6207543591351494
1.4027539857077174
2.0959058510037414
1.8382076992276613
1.454822628793074
1.6591930688266436
1.7743573394247576
1.7502323111243367
1.7679503976503073
1.4009894523251358
1.6158687096376017
1.5162127016948486
1.2557833148147397
1.2775041120345807
1.0954856048372557
1.150319053739746
1.0884232072551607
1.0523434305910977
1.387882452705861
1.6233904026459276
1.506935638102304
1.437700297154432
1.2397420549590605
1.3449207046253013
1.7514029162625053
1.5376578971550188
1.4910134378811621
1.1896755453731613
0.857807520372871
1.1185143839925862
0.8794602373723468
1.8530408513425005
1.6731063032765976
1.2731719202666427
1.6653809381765479
1.313286309515533
1.837524364301834
1.9286747151890735
1.7677345090233108
1.9705575727506213
1.720454801408646
1.2106945924205097
2.06278118283344
1.5022438963468736
1.2845591050926315
1.5617786941511236
2.599701061034754
2.2172173814035974
2.2377167575811323
1.9552157704204354
2.2638722973241516
1.6645939406472403
1.8533039508400295
1.2211262850051399
1.699465731806819
1.627956843581415
1.1708863428130067
1.2356660374123498
1.6827141205328682
1.0782304884039564
1.1755311873356555
1.2791151398204976
1.311762216755651
1.1342127675543026
1.2066892459112928
1.2866797332973876
1.5495753043608183
1.467678781855629
1.2686831304361579
1.2680851539413784
1.4446384113788433
1.1665859558973866
1.8200898738765836
1.26605564637136
1.4152088865208956
1.1328213771871103
1.2336376856763098
1.3458752906312639
1.547879288140888
1.7217198846428345
1.254238454928387
1.3239240834972323
1.3526478038333665
1.4618156594154825
1.844232223825928
1.243066810171139
1.3167523346883618
1.5330595963445006
1.421953112613326
1.9187386299523694
1.8007905588587214
1.688111594475001
1.23353004661305
2.4310869526056984
2.096304214909851
1.9127544027769898
2.1184765545050235
1.5501866692130473
1.4104068468986848
1.601562352698145
1.8165991681886346
1.938052800585078
1.2247272750241278
1.245332301417568
1.5821449488807628
0.9548447538034999
1.3262298204393712
1.0696495786615916
1.2184425453858903
1.2856061784969848
1.3276553349306035
1.3573083212819141
1.1349075634983565
1.3974703359103904
1.2786072869767662
1.398461366377153
1.3572036433931012
1.181099653070818
1.7642144709390302
1.9102727346848862
1.2445318066260274
1.2173623016077588
1.1002591150581953
1.3378557273136598
1.5037847254007846
1.627300941202931
0.8936861078911857
0.8362128477290779
1.4352164419644244
1.7063560300457674
1.214218846489638
1.8635531829751826
1.354605805417899
1.7924521732743437
1.869458622530598
1.9183317438997223
0.9394633555114597
1.197039280603141
1.251595232750039
2.5443460603310837
2.0912664010299555
2.363797372007164
2.4773024240764636
1.4001675245463565
2.0336230862656413
1.446967331846933
1.5758602898982572
1.506726341539504
1.4671362293263097
1.678070556281181
1.4664888554155076
1.1581288491683341
1.1280007238035084
1.654919406096852
1.1647713930053163
1.1498654612304577
1.1473268137472907
1.196972997164637
1.0987428068579577
1.8950596014306826
1.3661400845700615
1.3201043791561107
1.2543202874184636
1.196288413729551
1.3765065642589287
1.814013591561325
1.1054437487116642
1.082118377012522
1.2493062455544965
0.7788396353082363
1.1651063651948603
1.4545632606254248
1.2008255915319956
0.9143883989709353
1.2185389285944788
1.6218183196208578
2.066453753109814
1.449758108591592
1.5248105254390807
1.676398474997134
1.4741280298175656
1.6599740395286766
1.7216424980248248
1.1574154633098261
1.7283968863291679
2.3567512236772328
2.298198708040257
2.477513841841056
1.71505640327458
1.570304268987243
1.6005542618582815
1.4834956269598982
1.5304292523455667
1.7023008392892822
1.815704125411
1.7190178938474987
1.5121456215057663
1.3040261536636855
1.2161049600152127
1.160041803044752
1.8066605424624769
1.3742752198983936
1.1155118537588147
1.6413070384690545
1.3122002250796851
1.2991084655418477
1.448687967563183
1.100071475128243
0.8860650110713587
1.5752345658184006
1.2873504861746543
1.3058026745305666
1.0332830696475983
1.022864416315895
1.232407425035462
1.8232283860448242
2.0306305176519954
1.2869525175521763
1.4610066615422759
1.5645864794227407
1.9737365666848448
1.3210634111200539
1.8786073300434736
1.5238450900729548
1.574989444947018
1.090307961392603
1.4190883241990795
1.6567660214739013
1.2817352384080882
1.6520537557510087
3.2711273747707668
2.7109892495100714
2.077319386109523
1.556258047877891
1.902561710471092
1.4725714797232339
1.4475927062282241
1.8818586207787567
1.7763732016744933
1.795021763907579
1.3611225100286688
1.5359177527391272
1.6367825677908574
0.9830996662498905
1.0916004530322552
1.1863468224467149
1.2691615807177672
1.2394101083140192
1.282387491119468
1.4364887806452227
1.4517592261296044
1.281376355642779
1.4471621303986728
1.3583993144173887
1.4189251269714236
1.0253326466660246
1.5775877264609968
1.5313892589199576
1.1565913031541217
1.3588077062997401
0.9093186000966375
0.9899749616852498
1.6010951128889828
1.1806535925561044
1.6124537239608454
1.8126293581658186
1.4558376552842465
1.8186479363327683
2.134673600240402
1.962436068050958
1.389679055884973
1.7825028298247068
1.2361292738395804
1.8958253362600377
1.3202137917937393
1.1698082414904913
1.4511341776704436
3.0795926148219945
2.5828080584826387
1.6448785459363695
1.5655379345300509
1.746063309078089
1.6298356792149318
1.5658299279393109
1.624897055831591
1.9548060814168562
1.9759996616578095
1.6765270115599533
1.3895506942797762
1.811689948027773
1.0221758660714826
1.1485325936562703
1.2835818856144219
1.3672197080717468
1.4182319346844525
1.1160062228291838
1.148493227568882
1.3885725872821224
1.5009128870415336
1.1329773380359847
1.3944996137679417
1.2640353458460625
1.5185168463343774
1.4877794303317853
1.6360312077066255
1.2445681876046129
1.6158548758968725
0.933151440946732
0.9005804265038144
1.6795421609036638
1.6922302358177543
1.9303211582247741
1.6525457685511933
1.4415947305355645
1.275088541138442
1.854802430848229
1.6378603343165592
1.3382643294497856
1.714907299079902
1.444630348429776
1.756043179647713
1.133638946927765
1.7398617982932396
1.8030441895639029
2.5001941105256758
2.555856449857651
2.78682129662243
2.4141931508057124
2.068682766164161
2.17065134230951
1.971216147687035
3.155211708928646
1.7784018490982205
1.7445056065513755
1.3013974000419908
1.3467277692765816
1.6724556438037765
1.8380273206454345
2.0524731284221764
1.289779742719544
1.0125140424283032
1.3019830931803453
1.1503258958605038
1.3294577717066507
1.0838928813927602
1.20307420009821
1.2150195613757897
1.5001776995645095
0.9801296341674524
1.4770964096867485
1.148195856727839
1.9074599787923145
1.439278783660004
1.4095566138091524
1.5295357677024544
1.61840124343465
1.9332260673258213
0.9604606926803498
0.9014424167409621
1.0281749860061713
1.4886569571788808
1.5757041770984639
0.8623456071138399
2.085050381093609
1.2984827867709012
1.4391957086165212
1.4454418211021902
1.6309351972556732
1.5649971767938662
1.6240734530094407
1.4730582857859822
1.5260040432847533
1.7736009156424837
1.3626105906694075
2.3905932712052884
2.150826098888822
2.327470351408206
2.6059387984179394
1.8245949805353405
2.310717205876435
2.5475433822593048
1.6148966167846226
1.7556142976339681
1.4508173934596846
1.3793314436507944
1.8047265152920682
1.5929209932493793
1.7392034622199282
1.4523161176009007
0.9487385054513267
1.429610998123533
1.2490792710519738
1.1754620693143765
1.6307577386432202
1.363550863491947
1.302380170597743
1.2892692039899736
1.355244995274034
1.4367427345561588
1.2341561257758575
1.5261430860004188
1.180092935251154
1.0550914706548504
1.7030031708141584
1.2735996610755036
0.8383576484685182
1.1104698003168922
1.5984182691833853
1.046350717243396
1.2463096673276082
1.0331822754776503
2.0147184034676733
1.196541136994218
1.4850301435095852
1.3516079219406851
1.9245066031092883
2.000136799801318
1.541026709424831
1.1495502023354474
1.4499076972380813
1.4531559068954953
1.2026926374755853
1.3783983561741944
2.626075251583277
2.431261494839895
2.7071559900395594
2.409084561111474
1.9204550791970647
1.9780286610922857
2.3215569952234163
3.4530135242746125
1.8652875679179621
1.6790006881311417
1.673894443519576
1.303919304998706
1.66565298133331
1.6500328893124505
1.6731133215444902
1.5708386259258824
0.8751208646024292
1.3500476255625529
1.1053432025951861
1.5250375326363295
1.062110564791681
1.379833422810658
1.379494788988329
1.6010418945601133
1.2584742454479936
1.3349573904880532
1.4369113603328105
1.5732661593517228
1.3009139866152848
1.4569043606733951
1.0677215552906403
1.2875153374529047
1.5634476541787494
0.9360714387959833
1.0880963407190551
1.0883547501517432
1.5270449027774442
1.3455191545465681
1.6738276005517068
2.0568678916277356
0.7495675248213587
1.4482602008357441
1.7159524979729528
1.662597490883529
1.8257443852753976
0.9241184122973843
1.3768886180127395
1.5054787952454898
1.5226912816861595
1.584260458415585
2.487968205996643
2.009818462258269
2.3998451733505815
1.9814992387969768
2.149304107687458
1.8580738747673289
2.652774585806098
1.791164360041812
1.4386837754634227
1.6943845013597312
1.6368771299793825
1.444076262340756
1.589863437138958
2.441948190431166
1.486193904375123
0.8904743286991621
1.488301766140873
0.9539226243230045
1.2243061930122174
1.085367915803458
1.5127184555311741
1.1523369594071393
1.4144032347475866
1.4988325993820923
1.1146625938917791
1.4263440839214703
1.3664151045397546
1.4456557347319496
1.1462927603332322
1.2518824721308286
1.6231077899175672
1.4854624295242598
0.8830505909694567
0.979452827814765
0.8481997812787864
1.5845137670663652
1.6891824880652473
1.7509103765357776
1.5003560204603876
1.383841251999272
1.4029019364277278
1.7351755370893964
1.7939344724514144
1.2680721805954145
1.1406147435417868
1.2216148845253023
1.6752832720188182
1.062961497415645
1.3960267289814992
2.4689347593701396
2.5868433445291794
2.601891499768386
1.8280746079249859
2.0500876076888037
2.193457453353738
2.383305351920943
1.845041274514705
1.509084240849403
1.6501792083504212
1.402302083061139
1.5939637274547047
1.632837795608841
1.6404482872514128
1.3384764609877216
1.197229923675653
1.4149242514611189
1.0797151710847015
1.0701951207188727
1.2205417257521296
1.4139659991390434
1.2739424733817541
1.3600441458701433
1.1210004791322563
1.3760861615816296
1.0438549090004003
1.7346554550653224
1.1675064326205293
1.2223826428826228
1.0583971749180394
1.5275848066360276
1.5844563621200278
1.3239997042984986
1.5046081395740332
1.5155027440300455
1.448044806032996
1.3252309498872006
1.9483747911711609
1.4457717075386898
1.4026316224739748
1.4195249516502775
1.938564261806304
1.4426620349646544
1.5791942654754552
0.9876705799453156
1.3833960303857127
2.0021688958171873
1.1108440341606194
1.3365614573307645
2.344050983372872
2.585329822009285
2.480509821911313
2.8430552721547837
1.6868458760375205
2.1107632953730233
1.9563155592485801
2.6003556586264653
1.5868842762475088
1.5344438361601467
1.712831709316314
1.6232914927733426
2.005394833127881
1.7792702716016198
1.7017128191960644
1.2447358031658817
1.269217071149299
1.4193763906456016
1.1201704799417518
1.5910953040577263
1.5352326067658337
1.3502671987566968
1.2014035468562623
1.5267835154326537
1.0743696030172427
1.3338818295272088
1.0132488203964651
1.7291381009404139
1.560424020944341
1.1431380873465065
1.0547315806360018
1.72496196047455
2.0987262061833047
0.9859964274146651
1.0248540503344863
0.8819172000101984
1.5539573806711418
0.7809986715285195
1.138531393250458
1.770488046420635
1.4538576732146393
1.3541294275213946
1.746812764149036
1.4842314299807566
2.0443018311431485
0.9150081867818227
1.3520173619512428
0.8365165072236921
1.7840525918475896
1.5747751467942819
2.4311141731987544
2.4798636288723275
2.2035785674349064
2.6167441613338775
2.2735144327964605
2.471789472142348
2.482205458386139
2.6367567264717096
1.9145527312434114
1.7628039857880888
1.4805650703084507
2.063814862598442
1.3470062683284378
1.5866435466110114
1.915930182289307
1.2013886101752904
1.0527780992583755
1.5167540326068858
1.2316161628554019
1.2490753942663415
1.5191575963566215
1.324846594759665
1.167995671305641
1.2985428650175577
1.369069667537555
1.2936012355071818
1.4055521279585532
1.9331901134893055
1.3018585593200664
1.1253589543100764
1.0866101834022723
1.8608670674923864
1.6675445176611379
1.2048155425719465
1.4613292666425033
0.9386163739743598
1.6810988786532397
1.4089839187873552
1.720029704718088
1.2145380441090061
0.7151936088150573
1.4749395766760498
1.4968773058795808
1.674908334024889
1.5310475081042803
1.009092404882869
1.50206283035536
1.453815853818954
1.5335641327373428
1.5787644356736643
2.414289012082738
2.4846380215587662
2.5279964610875605
2.0735311168139092
3.058567192543199
2.0390449216109827
1.528230764232574
1.6183260372685837
1.2564243314003027
1.715259378355211
1.6690829813990933
1.5934524177059877
1.4487748218694052
1.4011268117587092
1.1834935781999951
1.1760952617038571
1.3282916096235453
1.1383940600390492
1.054482485569292
1.1315584362118223
1.3677142493307846
1.459256516949534
1.2032853695263146
1.4755230275562874
1.296642209986243
1.6653915846792016
1.1534624731981509
1.208178865305284
1.017117134646903
1.3857029587750638
1.701263891392957
0.7504145382652647
1.000603745180195
0.9405834395417306
1.7777885636555586
1.1064546611154276
1.9456919932265813
1.9715581626142713
1.3338644039813232
1.4948093299042022
1.43810337705345
1.682266385359551
1.6028536434567868
1.136064970516886
1.538986570420542
2.0182229349364986
1.5498736292394009
1.5540744116231537
3.074612270531699
2.573211652343409
2.529268301917787
2.3315949687579716
2.0307955983965282
2.43829826914595
2.6018653992019463
1.5979501763421453
1.7570346292297865
1.7694242669574114
1.7086778041604285
1.5299898926819533
1.4715127776761425
1.7411764249921262
1.2289099468824327
1.023713763017583
1.5236705412142215
1.1037054904947787
1.222499924452001
1.036279493497361
1.1742220206600364
1.1933121761334486
1.1798579177555333
0.9719541281966909
1.1665635089444333
1.0669062028300933
1.901625910879226
1.7485886938157376
1.2357109097755938
1.1835138687129207
1.2514968296403937
1.5312664862683378
1.19707512521489
1.2325319027602044
0.9903276817892939
1.5267698483739167
1.2421203738122444
2.203635912513155
1.7565256863828915
1.3681291902701025
1.4704999776839272
1.9017193686129734
1.6855277257135028
1.4694718232978605
1.73570807776606
1.4061663121255863
1.4473786537489362
1.5226317505316158
1.1393383567155946
2.3628230099992704
2.338064626586055
1.923464480972781
2.118913938949803
2.186696614450563
1.848243368046967
3.0012337419975554
2.122447587243647
1.6312330877069474
1.7323109728500605
1.5094320629428508
1.6236139481033294
1.6553458321348817
1.7413678789999874
1.678461035699312
1.5346483655607108
1.1512831937011663
1.3488191145976678
1.246669204530999
1.368345125913361
1.0259872351079944
1.6653807464618648
1.291488705133848
1.3998871255796015
1.2452264436031857
1.0295479793808262
1.4874209445276996
1.8664789712860699
1.2252250255459234
1.3462275612835288
1.1040551502077616
1.5555442831113124
1.6684008149694116
1.4924224325694577
1.3985188207670278
0.934384707475632
1.6787404917484243
1.3859730445648086
2.042496858946975
1.8382648294852262
1.281854275472506
1.335877315136364
1.7419033195515732
1.57570164893916
1.7667092166465312
1.6211597321192288
1.2215974253963933
1.9397069401072662
1.560236786455606
1.4013482161645026
2.517818480193613
2.2746741977808935
2.5741152272807124
2.1540389835814415
2.0465736228480966
1.9783542010219992
2.073065740756627
1.8571130857004956
1.5444766874593936
1.6118966550535228
1.7267905336839149
1.9888496841571441
1.5854342841920033
1.5485910712994537
1.5350084407679232
0.9837390091432199
1.4476338706311283
1.3063280471691865
1.3758950878224319
1.2933378603535828
1.2010596427632894
1.2974091768340075
1.2729901164858726
1.2235891933214802
1.2555444605737123
1.2006240907167431
0.9960482610817006
1.3989702677376785
1.4564701457775162
1.176452757443733
1.5812601849819294
1.9281212383084705
0.9136575092128677
2.005370020215838
1.6249612220303105
1.6789633086847078
1.4499118362716836
1.8464672774532382
1.752387455893844
1.6539656098998934
1.7440158878297907
1.8133755538692213
1.2938590429347305
1.330782077469983
1.9675038045049624
1.6016308141879538
1.6461491054002224
1.1753521222620087
0.9416864675422791
1.0002493709285427
2.357721836307211
2.691822432150713
2.3084250744111277
2.2599440841390948
1.926849575329047
1.9838656661762757
2.268267443792512
1.5426887150084432
2.014083607796594
1.3073490910070031
1.8930529865960863
1.2069542346928583
1.5168466103842588
1.55804422330452
1.10806667439847
0.9140705965181948
1.2295218061923288
1.1308682189049988
1.1723330419068136
1.216626360431239
1.1625012180651324
1.2653878364113915
1.448757703265551
1.4535960132705124
1.0831715768136678
1.0632736823358497
0.9826634754659481
1.1448617786745756
1.4117461380106706
1.818781720413504
1.7049620209896599
0.9440937881284838
1.8072271369641653
1.6422978505904682
1.7182124329528128
1.6858134716457234
1.5985883294728713
1.4406463237523615
1.8477054645317292
1.6223285271940469
1.5319129482430716
1.2746796711153303
1.7661122278157781
1.5944730419686137
1.4745430860694078
1.650702434737875
1.3587182861305611
1.0400666426782512
1.4847042300595752
2.617546781067311
2.167211900607876
2.3949386645637416
2.58503916983052
1.90839459818
2.229017181291993
2.0133594468665463
1.9991450428791664
1.6051864817098893
2.1062835532516404
1.1550058649165418
1.8454907410982622
1.4498686114182986
1.7165755894232573
1.5983850412397245
1.0058947978848105
1.4121260875212518
1.457254300806183
1.1193842313549272
1.5585666540181653
1.0138559231201805
1.5371011423913263
1.0726889948602516
1.629381478109013
1.3817841423575483
1.2193462304946796
1.1421701772634234
1.4309231264572384
1.5452423170151859
1.0718533145970708
1.0395050488948256
1.0856787437101425
0.9527840136043755
1.7115863548505286
1.0221025552801657
1.6256015372883994
1.6867576099339079
1.674156288270662
1.6468650803049356
1.4489986414163982
1.8582989128566334
0.8769369527982094
1.5543040387219504
1.427460009504028
1.0553433809446686
1.3485268517406366
0.7710797637453699
1.4448823466770286
1.7915305637872614
1.563193566416876
2.3637977853296954
2.4152011168398464
2.7075663650160227
2.043307397554128
2.146217123563472
2.6403997922171216
1.7837620053711778
1.58194406127865
1.568642530978719
1.7360785515341612
1.4544550748558236
1.8747321254638456
1.3531902667445792
1.4647227770032651
1.9181270408524929
1.0595014315277078
1.254582643673832
1.2976073794029128
1.2051231548584247
1.6478987308891426
1.2801315984308996
1.300341703659863
1.5129754696551183
1.3370538235735636
1.472173923475584
1.2965906190784018
1.582630299296855
1.565706187377155
1.080397314742084
1.3069953573636388
1.2008136521758523
1.7534604150658828
1.2191877527167658
1.7940139025024704
1.6863013552433055
1.7439133391654371
1.660889670449127
1.4838347099615337
2.001472994463449
1.5690780780911784
1.7596483212221654
1.3731002425716445
2.157211796687121
1.8440370980884833
1.4913727793797174
1.5454487124745757
1.107660298026348
1.4378245576878457
0.9237782777897241
1.6114150849370639
2.3573425138916493
2.6538738620506144
2.170117398870677
2.115717756869386
1.9031161479378098
2.4475334334983407
1.6168083546573937
1.983769094243672
1.3312159448590202
1.4986012765501213
1.5846061838466932
1.6311835199386526
1.794736744418617
1.0833781995454346
1.080697795529435
1.1332242056472028
1.253400664351605
1.078021178743367
1.0487265104911796
1.1907520675564713
1.1302421507213993
1.7105943004977966
1.3785488894345663
1.0902322906513056
1.2726589922528004
1.6993027435520902
1.1589991556733032
1.5138525583015632
1.26361743760838
0.9998653802502746
0.9808885281592518
1.745040478330151
1.4976101383619114
1.427626639863568
1.5095409077052209
1.7915181571504677
1.4093566406623745
1.49672653541396
1.899717401228269
1.3758891280322563
1.3404911134010142
1.9051754116965978
1.3404794347789335
1.7395235046444164
1.3272537964564308
1.3449136386665543
1.1190612896520367
1.2640255752021707
2.9070013595524418
2.306246819728044
2.5286713114874333
1.9417818028690317
2.3231476502169817
2.625037200818635
1.8018217726032755
1.4968955817989498
1.4547654423997438
1.9960136594445508
1.4400933792271222
1.9520853990696878
1.7565245856999467
1.7231777773241947
1.6829740997360028
1.0783215051949293
1.5686648599890403
1.0623502835659642
1.1600492690051705
1.12780601253624
1.1969551376353733
1.252606563885735
1.1744714147465147
1.2357048444398668
1.1634154669882248
1.5897118224453552
1.2218757810179692
1.293419623823783
1.1473919568653148
1.6000963025131547
1.4004379378810234
1.7470530035180776
1.6863135371787292
1.9918750677427188
1.4916568526731993
1.5953776408947642
1.5810676350750072
1.5941795764749578
2.115294316461302
1.1407905929286588
1.7370302294018736
1.3520650118314501
1.463951122630521
1.2838067874210397
1.3512460972086584
1.539583793809509
1.4775415334236368
0.8019354994120079
0.986877243894191
0.9273404794954455
2.3091102241595
2.4440664527165614
1.8564573252476317
2.161302536204494
1.8749865051381278
1.902576091375591
1.540218919043456
2.2976359864877063
1.693126986850481
1.3000745154918203
1.5739017880924857
1.2721250437580915
1.6482092651591123
1.6469017545784568
0.9973295417931859
1.3648016089460842
1.100484204200647
1.1205282537305763
1.091264115277559
1.1541708284511447
1.1473496719960243
1.235140123227936
1.2050150094328433
0.9076543951282371
1.1414683854307106
1.5036628506480194
1.3163040609986014
1.7316111191654864
1.308068314793982
1.6523745881877239
1.7226136361078992
0.7990509271855222
1.8347193083040088
1.375287687050739
1.5617543152390096
1.4638159022854875
1.7784084468800638
1.972630263070402
1.3744725247465646
1.6894184684838411
1.5594466172455608
1.5320785969326738
1.7186889421401235
1.1812843353875335
1.2342911168726614
1.4526859521520838
1.4154272460954358
0.8990164886573709
1.5304954684722867
2.7696105576132686
2.1976920356501606
2.533805378791193
1.948087400508443
1.692293086264537
1.771061643621461
1.6946028530486474
1.713569722494704
1.590210703818872
1.211203501303113
1.63315762605793
1.2448628537759217
1.561765748633246
1.6055510861776565
1.0033260825879473
1.1597522421876563
1.2343350313779837
1.1569126027081054
1.3362252857139119
1.3249366453219051
1.3621199210599126
1.2576319370780893
1.2895202683865836
1.602818322717768
0.9321237238601301
1.5917259030422373
1.3910397475621294
1.167848993261982
1.2830731983601884
1.7662618686070073
1.8957518953425803
1.209360347630943
1.6443633606835595
1.5601706580057473
1.7945723878420503
1.8645800662511747
1.4566623143585513
1.3618574878133636
1.9513218700806156
1.8363228331836152
0.9944617020449625
1.4421585349688502
1.269355613640807
1.1534908925985834
1.3745271533617387
1.6579733721084342
0.8132891107475317
1.6169993597416668
1.4205941663916921
2.2893124364480113
2.465966782450897
1.855494222434828
2.064504003584315
1.7659727286390232
1.6188105285406997
1.124674689436881
1.5816726367063327
1.4459003706952118
1.488951011058266
1.3188456012517165
1.6568598058919008
1.8064348393095093
1.0713095267564297
1.5644983214690593
1.1483381193563786
1.3373086889621335
1.1281956901991024
1.1828386808920766
1.0952916532990786
1.1324959068242904
1.1547755394719073
1.3161114057595678
1.574170282511716
1.139432362711654
1.6452130177825315
1.2426611520024642
1.7522483778723692
1.247749278823957
1.5844995490277236
1.236226318054207
1.5640482324773284
1.377436798146953
1.861703983265562
1.5036078290617398
1.650656853516923
1.5898472610470882
1.3277711796685332
1.8459106367366265
1.6566576523262972
0.893349286223049
1.5986779152518735
1.7493974378143564
2.068463811703843
1.3496682651801224
1.1994884056146482
1.2272579176052019
1.4628855329662098
2.299620947870048
2.3333023208243313
2.4260948068589583
2.18121490761897
1.977146064554248
2.2991628301133242
1.4408151375028964
1.420554103359864
1.3452258685802894
2.2150238779047466
1.3389471938343052
1.6656265428999597
1.631868326729534
1.0583032116347488
1.6776587326137002
1.1364874793099704
1.2922746637867024
1.1324952682526082
1.6255506974074225
1.3021923823157027
1.3070939882282395
1.357694344685576
1.071416025541021
1.0673855162159516
1.3055176259805596
1.1661499864805536
1.015614171211716
0.9323684497195476
1.0322530046315086
1.681223823919194
0.9629302507900698
1.6384640593486037
1.3790118930090105
1.7477795923553554
1.4451431127550574
1.6779063551393127
1.2882835264357426
1.9326814108792256
1.7504832574918523
1.8199427055411375
1.448217640006432
1.2982845801774061
1.2766507840093992
1.6393696867753893
1.3615406115932425
1.685667001964637
1.6898118620749183
1.1817559702782239
2.2138141612392617
2.442716110730957
2.2558334510091083
1.8893831539005306
2.1780828404929222
1.794639517771867
1.9390352756231355
1.662736145203252
2.281333604004335
1.595702618679029
1.7915718725552698
1.4500489497846207
2.2129876516229587
1.2049239717055358
1.2642940219097658
0.9929970265276562
1.0797795323010444
1.1569220364684032
1.2419332992929961
1.2788558011784064
1.2075879312932902
1.1365376523428758
0.8838761556017783
1.6932413928904428
1.1406178246248038
1.4487691573256458
1.099205390202696
1.55796081730003
1.6885978884846002
1.6729145325034873
1.6801640883431392
1.4625499944532288
0.9410608108294712
1.2847443891083783
1.2184526269803655
1.482267802248877
1.6246001442127393
1.6436977520802012
1.6958690182814062
1.8210451092771234
1.5447866957739087
0.9642428730017664
1.3995210536148073
1.2733716868208629
1.9065371020145576
1.267128635322073
1.2772807584312882
1.3084913685116064
2.5339297991811938
2.1664328816208434
1.978740378386319
2.224349993230801
1.407940133129861
1.5157991126566945
1.4247884962101565
1.2275942379391962
1.9472246749075643
1.730127381894101
1.3646001536315435
1.6040446459243147
1.1765360869885164
1.0757471337688735
1.2026620825073846
1.10028661857417
1.3994870647123354
1.297714032541023
1.4294076411496128
1.4031961558617143
1.3826505809718184
1.1317599024413523
1.2745884514031711
1.3723400550341789
1.1480003465189845
1.2705849992770122
1.265470678743474
1.7078372322597668
1.8236260865307292
1.6808522373234203
1.1817515928169258
0.8313353878900045
0.9533956126319961
1.307433948719926
1.7150150889362532
1.7881950375023643
1.7559626299823332
1.8762114789337831
1.0749051750528544
1.5789321378095347
1.5069563679722173
1.8003384366894983
1.4731213081614432
1.4949980700296228
1.1926293241539685
1.4078726431053035
1.2981160835108136
2.3561935179884785
2.1370486143709813
2.2493487603489037
1.5545143923403142
1.506112283897544
1.6305528777595217
1.8307154553549112
1.5701906628593278
1.6054966285065424
1.4905247338146044
1.4990955389469107
1.739085283636313
1.170911714349368
1.1244814767466125
1.1104092994503705
1.2187196400408529
0.9333587863785875
1.117850691199965
1.118035157421045
1.2146070642811648
1.0213495774910164
1.1970537137465065
1.3269028085015666
0.9683324475246571
1.3806502294823402
1.1501010218760823
1.310344073304118
1.6213391183081152
1.8122504708279894
1.7880043852845235
1.8773709657175737
0.9175460667690362
1.2280384539742104
1.3022428128015964
1.7208844252872504
1.4623537696608953
1.5869678792515598
1.2775648741950567
1.3371784427772975
1.9652046089860689
0.8658913540698693
1.3101364846145207
1.4564550170099084
1.2305557247090602
1.5850742047761006
1.4242703648554484
0.8673627533314376
2.349829532965915
2.7987095055689952
2.039931668969155
2.255457201269099
1.5658470306458354
1.8427121141749738
2.0123094500916654
1.7788121331532714
1.6534170362255793
1.4666251400144363
1.983729913910258
1.5400883949764201
1.7292278289160892
1.2185354209606107
1.0836713877011304
1.2637782181574737
1.1614604412974674
1.3226709834766774
1.1465397670076014
1.2814222984688537
1.2547266432207076
1.1867566455256173
1.2082753990606976
1.0885181283991054
1.2527446289979944
1.1835648249386945
1.1389491452385452
1.6374306008751653
1.6058299149329553
1.4998395914630371
1.3875748612953869
1.1483428245332896
1.2551786132305407
1.1575550335932696
1.1462530978620973
1.6728060202765096
1.6868378029396047
1.077579487287243
1.7040382609157732
1.2284749993376525
1.291508785203992
1.7415545369168774
1.4733931219440153
1.549526868013655
2.114773126160302
1.5582258309981496
1.2764195615440397
0.8448268111145265
2.194735423041521
2.476733374477704
2.3651857727827963
2.4486277927178643
1.6435080541908442
1.828885610934738
1.8071373837452593
1.4997018151517798
1.9898312893610886
1.7310382422758945
1.4599677472067587
2.3542644033853533
1.8018254336279058
1.3479287129652335
1.1093506490552405
1.0542171794395254
1.0912173787945152
1.3747554192747982
1.2445036463898265
1.3959875593900684
1.3870488662126286
1.6149509603306738
1.3306362225810415
1.5515075785364156
1.2851818768336374
1.4711702000143683
1.2800760756796192
1.536335892001214
1.5701645006843037
1.7749939722837158
1.8594283953227564
1.493940729481092
1.458779604669532
0.9833939773541432
1.3452365827361181
1.293839403563978
1.7052990707354336
1.265838982189171
1.890293029440474
1.6298151150481157
1.3140125619547458
1.7406310539242782
1.7152043472114968
1.3136853660502217
1.0811724776337448
1.0865174518298222
1.4439117742973047
0.8860227928534463
3.3482675547169856
1.7472093784680864
2.678702802453247
2.2253468042699303
2.0695120215524034
1.7271743992091522
1.6041438918262894
1.6557195515737406
1.791889702089236
1.8541466039456893
1.446423366291721
1.4393169860562756
1.5745184822682954
1.2478594321960925
1.4854155783406877
1.1253553322242065
1.1107655581722917
1.258926847734349
1.4681962454461168
1.1748338485672594
1.3940972854329579
1.0904287147154157
1.3136999186523974
1.1226769256012865
1.5433333550883643
1.2608830778201576
1.0086892906863891
1.2848983461119787
1.5158718159115467
1.1003517529482076
1.642496055494391
1.1118474241511036
1.9325226242281746
1.3972356617950492
0.8430066844133124
0.9812012349685517
1.8070833540463251
1.9675724049326386
1.504940865216064
1.9400759995298762
1.9885682045472026
1.229942903646474
1.537463980071504
0.9139383438204057
1.6145884176522434
0.7415791465036059
1.2061634979149285
1.395732136099911
1.4452878079976017
0.7972401682421006
2.42243050996302
2.199770542537154
2.013142928066428
1.6725924212480288
1.5804530804310026
1.495336862226283
1.7544925523937727
1.4310059727741151
1.6724663770995127
1.6216426665776311
1.329172106890819
1.4159432531905862
1.8411368696678698
1.1301089155169501
1.013505033322488
1.3207558348128126
1.321075552857053
1.1793971771884204
1.2042427760214753
1.1154141085241365
1.294206824931467
1.3986216778657445
1.070506478753482
1.2559330732957181
1.3301565432180855
1.4703684066015936
1.3716946478482468
1.6649337585832968
1.4389173875117462
1.5090138427512645
1.990435958970232
1.4304970350199426
1.4547697154676578
1.297835835895632
1.3510354201212436
1.5240638011406424
1.9136465118354509
1.4738156298674068
1.4720245707387176
1.222162409359269
1.3917176982305675
1.5571207554742101
1.8777772708277283
1.3536144754658546
1.075264501749306
1.4144225258613046
2.067760214470089
0.8323563663805807
2.3124087198605316
2.1545764226609108
2.529893273357687
2.278279852601713
2.3043508646970885
1.444420965262112
1.8656117375752816
1.6206968998868654
1.9361232769441081
1.5145389305760648
2.069375844033077
2.233019639892469
1.421503546489894
1.6695635510730689
1.2851612252733522
1.180361213030027
1.1560109384430677
1.3781107600074187
1.093648814685141
1.1470712175411921
1.4397776968997942
1.2722964491867172
1.2085958223429543
1.5060305164053684
1.2300526167655133
1.0777150901883563
1.3165552644152523
1.2695247184320246
1.3608792769620588
1.206625115154603
1.551502924429499
1.8131383832825003
1.1838249292427299
0.8292100405891404
1.3655891132092508
1.3404303481203395
1.2971566208024274
1.695692113266696
1.9889449507112607
1.4830854438835102
1.451507608395208
1.429152602883035
1.9597455290730692
1.7689036158514715
1.2733412967823556
1.443996513874244
1.1342678781510005
1.2454196763877186
1.2552283355876839
2.376401991712606
2.1079979408897387
2.307194968281121
2.463972655921518
1.5469329848684332
1.797052005998827
1.686359884752639
1.6199357299453443
1.977684047506353
2.0095141166223027
1.3750360224059677
1.5940188461627205
1.1365831703525962
1.2145522086905947
1.1669135347284239
0.9327246048300123
1.6300109190947898
1.4277773141497923
1.35085384240937
1.1436740880760852
1.0840168168563873
1.2777671753256887
1.2872077784173077
1.235200703597401
1.499358682823622
1.32551196483329
1.5437679222460126
1.824496439239778
1.1166529382845147
1.5148973392869436
1.2620483609232973
0.7407023345836299
1.2634892342781436
1.819177031752918
1.692172497717161
1.554821666921029
1.1988631046157714
1.930493523283756
1.3036224866214838
1.5168179671276352
1.4650791221680541
1.473463277997232
1.4652050364388496
1.43320909060407
1.0307245390323743
1.3181241026144452
0.9161364309746428
2.791480208417741
2.8224763395459536
2.0414163470860176
2.3153465883003688
1.323611498681846
1.9343322483051735
1.6007749236259248
1.7671249991918316
1.6461809831148455
1.7706569044913871
1.7521295749528432
1.5774156422066832
1.619284897389188
1.1618709857173948
1.127106937545653
1.272819403593336
1.3320650700321823
1.210055594811846
1.2154213221195052
1.0138608699082747
1.296589220194208
1.1930993533357674
1.0224234122009523
1.8596037421141636
1.0962942033813756
1.2753469982319412
1.7033091123369433
1.2673623652573236
1.7250627908502074
1.0637778154709836
1.87495427237354
1.2642630078089243
1.398289037013553
1.2538757075582774
0.8431988960134738
1.5357749933914455
1.4132873866071094
1.6170740889209212
1.8944477286777563
1.150095323824967
1.8319446937984243
0.8730834631856826
1.9325983791153702
1.4489557551862096
1.4499383559004635
1.3011670894699179
0.9489369492877402
1.366171755534839
2.017793867819143
1.8369161609242246
1.8730349441197467
1.665011217595416
1.5251265293657146
1.5145971409125234
1.596394368017518
1.45860216242385
1.701653453216435
1.6446202460976873
1.3329754817801003
0.9779707483021538
1.3015050838774223
1.1748993925217248
1.075957440640686
1.0549252688628326
1.1120378363018104
1.185024676609773
1.2639978963283736
1.3021413260075256
1.2289349359547121
1.338788230251255
1.1965223908624971
1.2590011907796979
1.1716457437785341
1.393806499704253
1.604268328711782
1.7310338701945838
1.5881606808660607
1.7195277516925789
1.7609126675121665
1.7750335206676418
1.5484106162055915
1.966129943942508
1.8462474874745625
1.7103558267042491
1.126155432049207
1.52409631780243
1.1436151333979145
1.3464415946091068
1.6774962699487108
1.5092139107803317
1.6941095625051237
1.497907392914888
2.443809762389224
2.0041019273623464
1.9496866890803413
1.6598357392828504
1.9615792925768842
1.993240926968431
1.764059225998996
1.7305535020859022
1.4436234922208453
1.6583404618507795
1.8233220237891643
1.0132284469814623
1.5718271808708857
1.1313219367972458
1.185555645938489
1.240405082333282
1.1769046625230482
1.115383845572963
1.177411521774699
0.8967564655233863
1.1746545043253331
1.0278672733853302
1.2326418697915087
1.2456051411991953
1.185441534822101
1.3155398727733876
1.270761845055571
1.3788921329755788
1.6807846511246969
1.5413112546961731
1.8624004069003712
1.1055923172411102
1.5156498059868886
1.74678722771126
1.3491386402698087
1.550223087545589
2.020042966575899
2.0540744464060503
1.412556670356069
1.0863554207764186
1.6334783546199925
1.209635141443491
1.9976201722601883
1.3195467896299873
1.736087875357326
1.9308012251939393
1.4937267063646105
2.2264982624849017
1.7703794696072717
2.119239663091021
1.6629908882272235
1.5887173709877493
1.8577908620617216
2.0086243618748547
1.5651213303035045
1.909873647951665
1.2653624432374648
1.6738816402434236
1.063405058952314
0.9652674377910858
1.2481868550160167
1.127858742519969
1.1938869370895417
1.1798847668204147
1.3429040025029808
1.3091905095415381
1.0855191111008098
1.0647671346961873
1.35613888445782
1.5853493098150604
1.3191698614399088
1.2455566242993041
1.150562488445306
1.418417967061698
1.3317792468354266
1.1268320029815337
1.635451399102389
1.2167835104753162
1.4437369322021296
0.8486346330382383
1.598941766693037
1.3954012765741248
1.593646624464391
1.4251758392267357
1.5996612450659375
1.2963380992210805
1.3011910766997994
1.5120681717380942
1.2581637085280513
1.8739208269903433
1.9373461228303417
1.9018980513270176
3.2245116276064225
2.3082163737683135
2.4528840698480705
1.9463332825481414
1.4225886244635377
1.6629864076220133
1.8642867997991532
1.7549645673393381
1.7689086606417355
1.8594473794116213
1.7813182668944563
1.560096305326238
1.2506844422898156
1.5867552134911664
1.1227672424349122
1.1734443860222663
1.4421698093873998
1.1157175177806111
1.0410741107044004
1.027634273388911
1.0642580272973277
1.1318587381942444
1.1371717263564145
1.4581167369840777
1.3491459256969798
1.7846342078928794
1.2949161622570282
1.545873801974267
1.3234146259267812
1.5201697004349768
1.2387293720451698
1.017676164104225
1.525715132399864
1.475946904601579
1.3765865126705878
1.4210210823361336
1.525286107799967
1.5185579654630308
1.472776561226349
1.4127776501931397
1.6456168855304578
1.4895757427368583
1.7676291312178145
1.368267574981517
1.2490281785727473
1.4507029271027745
1.5915289241605302
1.519544881429052
2.784340702325266
2.390536661330926
1.8877181092295676
1.6453540371144924
1.8575608103661183
1.736160140069978
1.464547409324337
1.769462112232025
1.5049558344796368
1.5190222276172471
1.6615611184148769
1.6936488489215293
1.6243914695385382
1.3673036680615036
1.10695069434199
1.338037381681324
1.1352266810716882
1.0199520774920556
1.3053412444102246
1.0437457215954977
1.6224609758799815
0.8501334034651983
1.2957756387016761
0.8496378645580887
1.1310408453493614
1.2348744242205623
1.138099802670446
1.4551822471750533
1.4975687371713302
1.6825496440894738
1.2332165749837471
1.4786297829007742
1.3440349120472899
1.851079546208375
1.4559913147768129
1.038070958027845
1.682079887963923
1.7675331438025483
1.4508810393442055
1.2108310197898122
1.3378699694265703
1.174700524109881
1.2618180700861075
1.584921344135402
1.7115984895743868
1.8468751326256068
1.1606701405344255
2.2604800713265987
2.3795129751236943
2.280014073786945
1.8026110778754574
2.0270571906826866
1.6103346979430444
1.8388600916241893
1.6886070743454404
1.4391658496744115
1.336286334832629
1.6065498949762103
1.800486817130447
1.3670309278601984
1.0346861710104271
1.4678875845453996
1.1542473197754177
1.786281758249086
1.3114099739848364
1.120588038850541
1.326035695590668
0.9489278765996042
1.2501425382898324
1.037210261934829
1.2763757607179258
1.1403573824199866
1.4684489827552645
1.1324288179348436
1.5698735010593685
1.5313137599927205
1.0910647814973902
1.3762849705968352
0.7729029280716313
1.804552735786352
1.506800569441022
0.9224475251755707
1.8538435175122236
1.667294161152599
1.6459277026237829
1.461811986467936
1.4933484499819758
1.8461329608785964
1.768615010521757
1.26146087781527
1.6227227948847072
1.7913513284788647
1.4072343526700306
2.371792807614475
2.2635504412045777
2.373159968187803
2.214012222214778
2.044396214941629
1.8224049249502492
1.7419339691578375
1.3760205546634587
1.7040548548428445
1.7540832675131581
1.2112692778535634
1.4186089030862645
1.5687938461426385
1.5496466851203303
0.9000006453774674
1.0402627926324763
1.380863180337485
1.2994902827213388
1.2207626629770805
1.1442018614954905
1.142481510030417
1.694919947708556
0.9686907147360092
1.2480509584479136
1.5087789113373873
1.329572360898649
1.077737372214289
1.3557953403345755
1.7158446765660447
1.651331397158094
1.5812190347974484
1.1993420667610801
1.5111615152394802
1.693102317761547
1.7397429966930202
2.2415717206377095
1.377541521130665
1.3114969260964202
1.9396820751438473
1.482453611071593
1.0322588669240753
1.3332981557975552
1.336651916366973
1.6069223967199073
1.637301900594614
1.813520977243293
1.9951177630766
1.3582895102085577
2.7295144387168913
2.8553409669731855
1.9632116099888952
2.2671679051991735
2.0601582950819544
1.9287106844935045
1.3979376397929189
1.6941431324626992
1.3742560275996367
2.0765076520619425
1.15924632931063
1.6444438751795263
1.5429472256569425
1.3116623820280806
1.9341474469992372
1.0704839498725067
1.2335420153698742
1.3752170174423965
1.0304338828678656
1.2010997382814577
1.122451336530039
1.175655810759683
1.3843607253680592
0.9577969468884826
1.3733622476051173
0.8972997322619966
1.2721487696733844
1.5286115077050586
1.4406434630991443
1.3570665118826057
1.6924643683246445
1.462740528482966
1.3604874444820347
1.3724147318744861
1.6247238574808158
1.7038774589729013
1.6879935228851268
1.3994866505669528
1.85646353654796
1.4912481765995085
1.1209266245021812
1.9219733341952907
1.3027238134355772
1.3575927719843708
2.1256259167611815
1.3406574547031893
1.6706173358358671
1.2000378809523866
1.9988651715613301
2.3734732266512917
2.1084111960909713
2.0444974023265434
1.515329120377375
1.6899585020004664
1.5381458213946353
1.782708921204776
1.523592430056243
1.65058791634944
1.4147579178175305
1.2797674755810766
1.5434278622608844
1.2703498830884727
1.2248207510599198
1.0029161008259384
1.2370605691029546
1.1946554978832
1.2282053406673785
1.1325956592035082
1.2320917645853324
0.8936305800876421
1.3251272936075356
1.4341784244559552
1.0454233480410315
1.1204581781908896
1.1965392537677877
1.7009360589228455
1.2014998350598478
1.174770844136826
1.345376845251049
1.2905744199474691
1.6465462049481312
1.8341805340077801
1.4089463365740784
0.9295384009316595
1.4480394399140788
1.7715375154352822
1.2968352168744728
1.7817464817838307
1.7104475932752596
1.2976916707822328
1.9747756510610088
1.1507033573577903
1.6522021083924971
1.6634115578659723
1.6135154233071243
3.070429702443325
2.35221512009265
2.1809981344786307
1.741772205903724
1.8791979155308507
1.4894649823130275
1.9538245113308155
1.4433418168749428
1.4033432758375222
1.5352806059955837
1.1661875196938758
1.469822854637558
1.3815725012231748
1.1238563994230852
1.4058894817592669
1.0802727126962204
1.5797674987741042
1.224506426739891
1.1153646400914636
1.2341730043428827
1.2729213670551174
1.2292877639880035
1.2727445762151914
1.2700139872063003
1.2194100191453123
1.018118658666554
0.9888845179992881
1.3534032887044427
1.6079274323379333
1.3535400303976346
1.7055977977093342
1.6722946769366633
1.057085860054207
1.4821332243960643
1.336924784030929
2.16318818688462
1.2010445125966849
1.5590610162495284
1.4383349558114653
1.877261959142629
1.605905679278636
2.0361631924983894
1.3770960042664577
1.9713100163872852
1.627683044605705
1.0778517181949945
2.670089097336658
3.3683294182674306
1.8662787847709845
3.330555239585313
2.6305430382889683
2.046491816035219
2.2932180963475783
2.918429498043938
1.976052496973508
1.418373200568084
3.1328051989626786
1.7546390431947287
1.830745257207213
1.5724403648401617
1.047127006479315
1.211690253498209
1.2876335547872781
1.5043541331792478
1.3111854582032283
1.5306794292065036
1.3736087120233755
1.7248381424427697
1.3222432660228307
1.1538504834971646
1.2557521743895872
0.88276896958078
1.5588580917035464
1.4699379031069562
1.208544703718588
1.5985497315780104
1.0307200671075538
1.1460717413018868
1.6060784160449895
1.5320016312227434
0.7505275407611169
1.50021759779347
1.362178219140531
1.8524247784673196
1.3500271480191333
1.7068649735169077
1.915632173220278
1.4522875606440875
1.5373499657173488
1.8132404043075865
1.2710890649258855
2.132892137462502
1.1623154090678516
2.232888981296493
2.4909310161526332
3.4431956627207514
1.8902141626566555
2.0577280422098214
1.966636600362174
2.199767248435409
2.656519431211822
1.826287675134099
1.8253418583155958
2.199257665437055
1.5088652963413185
1.4606020355916542
1.5330027275634965
1.386950906462791
1.023934563190378
1.1748287533540345
1.453406658021651
1.2560457470527349
1.2712619326306336
1.5524277142319336
1.1882127467722257
1.2693578600966784
1.7312026322416734
1.265886055785008
1.176794756206571
1.309917007081978
1.2109758908662869
1.520355364802631
1.1769156514195163
1.3482639996424
1.3325776128690947
1.0995765829362987
1.5410857177812167
0.9256053603592069
1.6293448264433645
1.3949290824961305
1.53310611655238
1.6939414767688252
1.724346260081714
1.2359164770652278
1.5214881347578673
1.0080626551164678
1.1384794399864828
1.7978673833490495
1.5875115565893088
1.5450164640783663
1.4839848110616713
2.4796269993528726
3.5497490153905416
3.431718289618289
2.0607495244525884
1.7528881812972563
2.293590565500904
2.8397941011644945
2.0477371132035582
1.6361018751997625
2.8570276854148755
1.4131336101097283
1.4578942993478392
1.5570989883112403
1.3461010157493545
0.9152442576377028
0.9332085313226742
1.277316806347822
1.353727126238578
1.0761533997700727
1.719805577184875
1.299392655823274
1.4003011014036846
1.3865304672292191
1.263315854474652
1.41020122525934
1.3939142003424303
1.278486736010011
1.144536754518822
1.4234137319342413
1.4419748142043083
1.420088405966717
1.6928678379283826
1.4598845169955892
1.3683877046482533
1.5196272741580992
1.274480670874852
1.8998768236615613
1.8927208357124843
1.8822771397598739
1.3106774698685657
1.3583845792496627
1.3164375488849387
1.4668207782313258
1.2764390717124057
1.5142259100510695
1.8576727492690892
1.5483863947021872
2.5232196472013677
1.6164350237847194
1.6321840852875797
1.9031188688850826
2.9352346472868205
2.227940794837859
1.6735388311111172
2.846572014077635
1.6938253522976348
1.250542972516277
1.6306239742030522
1.3809184390103602
1.2174260350854014
1.0259566339118562
1.411822749817993
1.1622991358428456
1.0818628659642362
1.1848932913540342
1.1052711010680487
1.1300428325111327
1.2283554414746922
1.1456782655332165
1.3702002575687695
1.6434712979589323
1.5474954786219328
1.41658963139665
1.3625508326258118
0.9062993446823552
1.3352759039301108
1.4929122591317263
0.965180718537387
0.8511841952716555
1.5557020660027105
1.8067518394168134
1.4531569926553793
1.6089854533051442
1.4254760066141978
1.4497097355450774
1.6042563312308766
1.326492127676525
1.8173462709559134
1.7160729535804864
1.0913344429294929
1.6640019316975503
1.7140640772608922
2.9632403199023196
2.4889455085085936
2.013782252837895
1.666553626440076
2.3572577410442186
3.0847823993806256
1.5658661064306147
1.4612738985883624
3.116099810794214
1.392142657490043
1.496478343411649
1.7085278327295534
1.3063995305348692
0.9480134944323211
1.1205518177732183
1.189837455686368
1.2355120506315334
1.495404188115118
1.4872501789719212
1.1708559962694982
1.263909853045262
1.4800980940964565
1.6709316078439487
1.3949704769207891
1.4013233249943613
1.65827007507507
1.4545847138872539
1.2459944295824248
1.7524564202874742
1.4083574932152392
1.4884286601812353
1.1414823482513188
0.753990221645957
1.7287716365324013
1.2777846342851336
1.6126470630102085
1.8697741608351073
1.4516152688905506
1.4087132120387993
1.088853542490557
1.7807455515193624
1.290077753069867
1.687108011147214
1.729976267739087
1.1657435833968772
2.0140144867468677
2.680586186961584
2.7841401165254323
3.1755732902465095
3.0616116128834236
2.4939589627174787
2.5737764961207166
2.1828725450094257
1.735574895222968
1.73537806346835
3.12978828530361
1.7238145289923996
1.5527545432312582
2.645805004628992
1.3577040740820505
1.463973273763811
1.6046113620219282
1.1812006310235568
1.043111733423523
1.242045694596225
1.4078524866725133
1.2769227452269452
1.2103663908975328
1.8568243304014485
1.3898820983923956
1.134722472910531
1.2780247256707797
1.74471394809442
1.050209727745454
1.6472846321375716
1.070433280904546
1.185948308353585
1.3455330872426055
1.579540277502772
1.7340874061164817
1.3562302803700166
1.257927990500721
1.6864748473341165
1.5493764106180625
1.4529982374366994
1.86134300954578
1.8613987324081656
1.882836215336243
1.3844026601458175
1.3424433257078734
1.3846892880339583
1.7501728544859512
1.4149785819782632
1.6024221393531195
1.731201034133048
1.4504911116836396
2.4778992448102897
2.271186501016631
1.421060558351277
1.8276334713917468
1.8015371101207107
2.849936801112197
1.9223098041608004
1.5745813119567924
2.693484516978818
1.277631757549797
1.482460287382701
1.7572622161885327
2.058248764904053
0.938868014212603
1.3260368231657844
1.3192768822435141
1.1396895949809238
1.0712629376220177
1.4517599535961205
1.2474453049182974
1.1860779290199988
1.4595146393021137
1.1135370843090169
1.031438387705159
1.6212580968119754
1.5848583659043043
1.2191997637220182
1.1677192719140306
1.781358818277245
1.5635827721092446
1.5141219713012977
1.445920583076666
0.9933300334568214
1.6696773739784085
1.3464389041265075
1.4293918184754966
1.518099785235009
2.14281579762372
1.4842591482970204
1.721282024867948
1.2397150876829501
1.943123295365578
0.9949732510229344
1.5548798321876787
1.2503084432641016
1.4553025329192328
2.617673962681325
2.8373197887176382
2.0291357844546054
2.21946291176736
1.8600426033764474
2.2622527022124923
2.248309922160623
2.021782233319529
1.7317214976380355
2.2817628273137545
1.3842717579876354
1.0113752644188496
1.7367327689203256
1.5242157244658638
1.268338705690615
1.3330399122232115
1.345269519464079
1.154789635701386
1.3150490779437156
1.4482432082591632
1.3112166558027099
1.2053327184038742
1.142573033803841
1.2617389950170492
1.3319011509396834
1.0865375660162433
1.3006103407855276
1.4453599398074812
1.4153189619435913
1.5793346352425248
1.6148486656580765
1.2542288911276647
1.0844776937062184
1.0601567145156345
1.5734923130554352
1.2029890412104904
1.6283717494957153
1.4467990031648708
1.3865492392668797
1.4643078210534641
1.4161946227562077
1.4543763812684558
1.7987644745817857
1.388785170868502
1.8456571070701198
2.137475348826841
1.6469939336475492
2.4808827826346023
1.922153792895231
1.5567381823625879
1.6186235283372077
2.4280558472719003
2.5471749490021125
1.6177142854749085
1.7292380395548523
3.1080258919678787
1.4037144260850607
1.6511989995528042
1.7239737928562815
1.38261388187891
1.1435834237275877
1.1063765354701771
1.4935243461949437
1.176636341945859
1.1751386723035417
1.0562812916778113
1.662201008830713
1.2459576838109254
1.5780782062518623
1.219500927205857
0.9796113345188121
1.431916385244001
1.0496513478823688
1.2245933564294997
1.513763959873055
0.7451676737194716
1.2903032864163169
1.3633022744484207
0.9823215555341805
0.9451911883542932
1.4490623004912984
1.503069466110123
1.5037042094033202
1.1421937284030437
1.8513703955441887
1.0967487927079966
1.7188811844755594
1.3704104932224879
2.001240951290313
1.7495330403838385
1.362276002400625
1.4498308354716638
1.483167501731562
2.4112357072213766
2.5271844149812828
2.730129002669934
2.054207290818432
1.8171591137623004
2.1510345279194576
2.773142330377598
1.520971772880053
1.590481963159716
2.8902084858712462
1.5983517330946573
2.023699366786713
1.3144053914404517
0.8390514285630747
1.3257784956130416
1.652630325971708
1.286362252436915
1.0715508917205432
1.0630890341686698
1.2353392763323685
1.2526690460285936
0.958299059864337
1.287131931746878
1.0944622359455498
1.3844577851965638
1.2737231130981546
1.6458010956428597
1.193491487813691
1.550336554444302
1.6901202116076741
1.585400031089724
1.4398463244156987
1.3433952474496687
0.8102836657629793
1.4814115841706983
1.5028583379536058
1.4037806735911653
1.8361963693075198
1.768574067537871
1.1821071154132896
1.5029892915274086
0.8861882722631629
2.202979809619398
1.042011227414878
1.3872693716706817
1.1336478216997838
1.6446983067267795
2.510525694211317
2.222086284545019
2.415299658737346
2.1652703588456754
2.209606464761918
2.17029093203792
1.8450944852728515
2.926929136848719
1.419156824754589
1.6865999105932048
1.8402705006652775
1.3512586213889062
1.2260811038577333
1.1994573182180708
1.3929005196521622
1.054325923222407
1.667301231998334
1.8844358194166537
1.0539942055369051
1.1392207139708665
1.5535375805039642
1.1416921262294815
1.6132261381221507
1.1991082172162153
1.683926546925117
1.4695390633353795
1.204394693437242
1.3123204009102876
1.2491242156606133
0.9774407045620713
1.0968052602642537
1.1982124585902345
1.2627141103935606
1.2434137873534694
1.7242126158503663
1.5678685970537969
1.7294667647027262
1.65396784098645
0.9860200823554393
1.2377463264034736
1.310882360737991
1.32373575660979
1.360074256237146
1.5023324306209265
1.171916434113674
1.829169621280265
0.9018828432280328
2.414039543156152
2.088525650329289
2.4416332929382696
2.1627475823032554
2.4770545431096815
1.933610442454483
1.4083893555426323
2.146398331104129
1.7220105519578048
1.5137436216359645
1.7397882926634227
1.3695452447845355
1.3298099218442807
1.300337778974697
1.6637610587407057
1.1241463940548966
1.0506746694366058
1.0669656824800555
1.1477373272050304
1.2431770786663139
1.6031315351321267
1.1571024825871588
1.140240160650866
1.2143060771864016
1.2140969586058992
1.2829332156773028
1.0081620148876822
1.4512115773112078
1.4473580052696489
1.4153492319184855
1.2980356520163219
1.052622149817638
1.6201935281862734
1.631517431136347
1.711558276156598
1.44693342046916
2.077484152690844
1.2640236684354793
1.4426201379256314
1.5472627868279931
1.3723192555653967
1.253922568163079
1.7485968498363131
0.828127664804271
0.7881927358309119
1.0620346796640154
1.3684651526945066
2.6177918351731835
2.322276319496884
1.9327091174673412
2.178339769783869
2.1148267146197064
2.8403165896416844
2.07639716991416
1.9607531807538967
1.9379807462045429
1.769686524179019
1.6386529153857978
2.219978819201572
1.4134136602891139
1.7132284452725506
1.0537559491055692
2.0569724847755113
1.0172686068850025
1.2021960692602778
1.2423541054686025
1.4883754893871284
2.0039109549576137
1.2587861220552532
1.2440157774498548
1.611603826217761
1.244193235602774
1.053532349558164
1.2040920304668448
1.554775226787599
1.2430861782698868
1.264626212647339
1.004917747744084
1.1867969685485533
1.2766468712190462
1.2979935105802576
1.1535605796499193
1.7037259249569305
1.2271693480171038
0.909506826105014
1.7330318584703175
1.2962668568479905
1.4767163479190526
1.3677409454811638
1.4416271516362198
1.7356037699592954
1.6539981069784417
1.4761639260822044
1.560432346592735
1.2771288861268584
2.44682100062414
2.462801984689463
2.566041448613519
1.9040872212018642
2.4062108764545207
2.6411942691634014
1.6333759562027874
2.0375328987770485
1.2667501818487745
1.6295635064055904
1.8490143966217742
1.2667208812391904
1.4266581736381951
1.2757356069608603
1.5887472067429167
1.047624581086723
1.6208002200811404
1.3926746749323733
1.1267076719573028
1.107002545750189
1.1561502789576914
1.1662668515979502
1.0088375044947993
1.3261387767421298
1.079958417116789
1.7641740498649634
1.108931002178542
1.937665755131241
0.7906049769263375
1.0544722322858393
1.3025350311762236
1.194905701515672
1.4327146360861276
1.454241692522225
1.5785373031510108
1.5728199483760659
1.7947084437833367
1.4413616736328678
1.425972299493913
1.524720695015182
1.6214216608847012
1.557681218997505
1.7696119135141772
1.631129872270483
1.414510575916515
1.2694191090674736
1.588453965771856
2.517526629662987
2.1500237515132463
2.468719827482892
2.7143274848564722
2.0144319082976967
1.3852677432764529
2.1084219936669593
2.1289677603230746
1.3974857199749522
1.6337317680014174
1.6710453899689794
1.9118190457763622
1.7777130701513344
1.2119288316432446
1.9985533251160426
1.0553129883324945
1.4309435787170834
1.1479838266289415
1.5051128319056526
1.1842506450329857
0.9277549762044718
1.1452051247785515
1.2918733802493736
1.2264366209473856
1.2765521003551596
1.3043114519661416
1.910785537083623
1.7958128351443294
1.3823922589001723
1.3289460036270546
1.4660855031723212
1.0849757647562464
1.330788218941891
1.2009518734094387
1.6616787198960092
1.5444121420606736
1.5534097111355538
1.795696534983589
1.0735303514028611
1.9041710189985346
1.2823801640382582
1.4787761829734647
1.261067267166025
1.3598337715218678
1.5785608988654516
1.8905455939865035
1.52443207887335
0.8732029838770928
1.5109075153815867
2.136501137545024
2.3900725627684123
2.3438598555507912
2.093905708385954
2.244331383933851
2.1868953917903813
2.317879234677752
2.1330859897292282
1.9102115857490063
2.05347118005835
2.2643497801312913
1.747661141865987
1.6398049215124197
1.434931827554718
1.5413866668338023
1.0877781523060486
1.4180147685994273
1.0630941409199297
1.1337515360512287
1.1438310191505248
1.192625155161491
1.3634125136897355
1.2885854793276028
1.166425250128708
1.0834567720939994
1.2174898860885977
1.328078275560887
1.318356741867577
1.1715644604558695
1.4533870621250549
1.2214896059276013
0.9799771836062993
1.1866022713744335
0.9548798422727146
2.006114384754144
1.3713253695329541
1.8269282694455793
1.69080317419184
1.7876360951918187
1.9220673734731302
1.2613628426268286
1.4135786645668378
1.488929745591594
1.6706596740418336
1.7589220433297799
1.623462116302969
1.2016477776242713
1.9291346100652476
1.5405336585889196
2.3934873200879765
2.2532600300422665
2.3248354086411758
1.8377184473185684
1.8607480483286136
2.1090360111106174
2.1430165664000667
1.6503308246506925
1.5715668483318508
1.6339115105350446
1.5158580068193102
1.4087139407501448
1.2644341623350013
1.1311917359089796
1.5336975403317152
1.3881342097975669
1.4941374632955384
1.2677046284976954
1.1825685806548223
1.3082603241940376
1.2126664016608628
1.1783432268771623
1.2717736012988423
1.53200204350103
1.5386621458202414
1.0719841494835112
1.1785099390952074
1.4311799376454255
1.3905704130125573
0.9839395534133248
0.9677198602744282
1.2564926995520007
1.196751339502
1.3489792644378997
1.528020585240337
1.558640189820237
0.7335036232484735
1.470560137257438
1.3297837301758946
1.564450403526466
1.4069101928432166
1.2933122377344344
1.84154664951423
1.8465046283954214
1.29866665069896
1.1813725290249297
1.0796686493849037
2.589831996780164
2.2656392330059365
2.5336431980469647
1.9304463640826814
2.0354521378155543
2.1153033680930884
1.466908651807893
2.0892034745675034
1.7586311506457215
1.5854110435582134
2.3814754253805734
1.2631670944079134
1.7077722417226333
1.411186665240229
1.7824807369538254
1.1891359425126817
1.3680597758041224
1.2430764875746223
1.099466182881142
1.0751104078202547
1.3287132269005117
1.2399692349473654
1.285320186022166
1.145298054941584
1.1403211446058317
1.3351382677090067
1.2122120619145937
1.2383230478101734
1.158174544281525
1.2768504361099042
1.4294089726441301
1.1120398156506786
1.1432308344923743
1.6904842585390398
1.5900928693351133
1.175578457346976
1.43052328189987
1.1994610389360951
1.7109436925136599
2.030654404968933
1.2566919040708897
1.5030415391529528
1.2068975820242596
1.6302097740688315
1.8634730269253437
1.6916732912664272
1.446714138318903
1.4646386981728376
0.9657756726098186
2.5818068870363855
2.4815077510999846
2.1709775410809
2.296431159855295
2.4619842303860184
2.148955594564735
1.9477971398357918
1.879756861099248
2.2634442496086056
1.3125133641371032
1.7778136136384173
1.1553904646355637
1.6404789222316543
1.3190667575163613
1.2234863759616301
1.0028742250856317
1.8931572518736537
1.4146377653321562
1.2500819005396004
1.367944546120934
1.3394730385184215
1.2133680193860295
1.1542637726936285
1.2244941423548998
1.2547798560322945
1.505589602507528
1.4607965859119993
1.6524087638190557
1.3452771440413749
1.060140427594978
1.6728271821129614
1.2608024505128193
1.801988705264367
1.3700837499306204
1.46502024717387
1.5277973604449642
1.9076738827075546
1.613426327313484
1.520751473235189
1.1398299880814942
1.3533455796655622
1.3814405358525716
1.7810844266067398
1.7633247430885326
0.8713804010769605
1.2133795414442479
1.4751251653117523
2.0296578791608595
1.7434240022183882
2.018100845587956
1.9351577104643556
2.2120991744741003
1.631016025108141
2.156171891151716
1.5575533713203429
1.805344448274668
1.7999587382120525
1.4482627502045298
1.0994246191071084
1.120775090983586
1.733167387895969
0.9790853141427457
1.8680068583443656
1.0091634842339485
1.127593140771605
0.9554225964989389
0.9816753495375399
1.1469043370277776
1.2030378812027316
1.3689654612035003
1.26308023750162
1.4017418260331191
1.1250442082353371
1.3175259612878025
1.311961040322133
1.2106995208273077
1.153249663530248
1.201276516724789
1.6251042589270221
1.6250252097548494
1.462663487564947
1.3473205733806246
1.90309637531292
1.25393674352273
1.4495281650191434
1.5658704798780343
0.792201480238675
1.283843712487557
1.5949165666844063
1.59438580536724
1.1851558121813437
1.2983711755151788
1.0614372820644002
2.5039166761035356
2.288359602495441
1.8735038891731657
2.2044442421212045
2.322348850303288
2.1964983436478596
2.798706611116636
1.9908574298028863
1.4543373768849337
1.9355507388585513
1.5472169277640893
2.3503141485300953
1.7723262357694283
2.271192615121411
1.6802986407427525
1.2187482697997791
1.413801854340382
1.214325944769527
1.3197016909348573
1.3024332140861457
1.1549488545946096
1.4386820069350543
1.6985924216927453
1.121575226612261
1.546231635632041
1.5218562404474447
1.3178952817059757
1.3781128694181628
0.9150906807883744
1.3853161604517512
1.3321400066206683
1.295683668344197
1.5888345935435886
1.5588671168292763
1.3737657915757253
1.7304016028131488
1.8707864810239143
1.7068318028125578
1.6283454267897763
1.864418139431889
1.3445895884474188
1.5101015332711647
1.428943767071604
1.1185285882167164
1.9461377694755204
1.4874362038836726
1.4073826500643674
1.0261560162435837
2.6481780219759803
2.6443301017790706
2.1480295550741624
1.8295951757359723
1.8232007646887722
2.550249997469911
1.995501044219611
1.5551925357955503
1.7117343558532665
1.6945081182509192
2.8435927064005475
1.4528666263676684
1.8427997026530076
1.4746068609661385
1.1124897578828201
1.1547848564079053
1.0858031971409772
1.7236525766404711
1.2333902499926288
1.2270556429289603
1.588599859270322
1.6782525370504755
1.0954408695281714
1.114517396850062
1.4595903427411714
1.2430097588846725
1.1218610461667884
1.1923344812582957
1.3556049616057482
1.245894189790784
1.8646526878903327
1.5158124729862037
1.4623828994665544
1.4997956067603309
1.4659721453819188
1.3164009505049368
1.6888114002880998
1.5061818856369351
1.552399389948124
1.7987096538638252
1.7415669178393667
1.1875601608168458
1.1368744246415086
1.6839098970305244
1.8185062317995473
1.4703893262069607
1.4258912634677938
2.8370850512379078
2.2182856528801866
2.1845440407571632
1.671204844149285
3.243928827553496
1.5867102270351308
1.4501470234068088
1.444876299995385
1.6424048531569913
2.2798790152049895
1.5236423829100263
1.5615895562964945
1.6208195879839795
1.3670311775048722
1.304320446044522
1.305177649981637
1.5697405622406602
1.3237300903441698
1.1486946553377761
1.3471590663989599
1.7399226691405787
0.9848619225070409
1.043643422528344
1.2813606244841405
1.097829077389862
1.674247048724019
1.5777108227661956
1.3994013664830962
1.3366954177241093
1.4778808826251877
1.3016939195916137
1.4262982196339073
1.565203458053732
1.7937909741588765
1.2689616254236913
1.542022993110593
1.5811329639396594
1.3045226168123263
1.7206461207480697
1.4019759616816279
1.3464300103398652
0.9145711629413008
1.3968423179706246
1.7850263298674183
1.7415120158518986
1.8555490485741761
2.3046303883198944
2.3426540719101774
2.520323730584997
2.144622494030769
2.0797534623708076
2.9176431705509374
1.906326231575781
2.8140238310845
1.6262278174233833
1.9581982382873593
2.705999705668961
1.4736831735795275
1.8674050699257867
1.3280801144352534
1.2434643934561944
1.307191371430256
1.125725719709621
1.3776037838059385
1.191403447547244
1.2781387623483165
1.3693694019146958
1.6657532422864154
1.159822730121189
1.7099005954813367
1.6911399241721004
1.3039555450750735
1.8590599428960528
1.4352496864500401
1.17311324727972
1.246182925756928
1.4822363916946901
1.246604852145471
1.47915238431707
1.531896671611394
1.6898112578072255
1.7715900537696836
1.5930330308137808
1.3087640094309634
1.8824905141619124
1.8164386171287266
1.567612819213458
1.4162812189570524
1.3339772598729343
1.6044378036605187
1.7660002760716007
1.4200087771741154
1.225252914110071
2.281450571561158
2.0702517193259697
2.010332553976252
1.7675830915247424
2.9009889954734787
2.4363896432373835
1.7111679246223763
1.6497772683942482
1.5626506321999105
1.9911908311676072
1.6380218388627787
2.0111790278399138
1.660971070939744
1.368644276452687
1.3441328284035816
1.4501480670097653
1.546808640385129
1.448882168548029
1.2635702742205615
1.2996770485678308
1.5878573575166242
1.1381637125670245
1.5484360905265775
1.5855919705196353
1.899241680335966
0.9054703476186091
1.1036370883243791
1.2696038605836852
1.4624848974482811
1.5741280389703045
1.30938194867132
1.6766109873239594
1.8431075576030027
1.883364203994857
1.5259848458169312
1.4510546334356087
1.6378484023050954
1.867354563755615
1.4417595259594802
2.0291514570653333
1.4365534634223875
1.6198313279290997
0.873199283037928
1.4490977266665732
1.4343509401663137
1.8078524139684315
2.3921334191440917
2.159270788227805
1.9096831075377585
2.0629118115758653
2.366651379987501
2.5234195273230244
1.9514289975337324
1.491570235547203
1.897600705099074
1.6080447035756524
2.8790153464937758
1.7154963144627455
2.215775798977213
1.5944484645551698
1.1336217147382364
0.9561934858045775
1.2366262289152237
1.496579868477502
1.3404126357123738
1.1662907945223864
1.248455153276565
1.60363961105371
1.201851622092627
1.408787845380855
1.1976972489957962
1.3152915039844508
1.189784508274754
1.0138921384332624
1.4495942353146634
1.4175724719874239
1.5357969301640257
1.5076063090430123
1.4144499733722347
1.2647353919244833
1.8140953901290895
1.4357506438143124
1.6939727724167217
1.8553561484218448
1.7721202576273978
1.8326886060911065
1.7145414626210698
1.4711801339817585
1.8613489953253424
2.1458582349094284
1.4025671213204935
1.6165385336981126
1.411901268547565
2.7918724573504123
2.6269486450651693
2.6270461721208287
2.154152150645109
2.1085755055815874
2.9968836412808706
2.6647629718033348
2.20312561060629
1.3608447406531956
1.5939254037728345
2.0218519266322312
2.4293437613367326
1.5495270209158047
1.3438019756523278
1.4003181626145378
1.2088287129444033
1.289291095837909
1.006652991157001
1.5839999938996687
1.1607481275306268
1.2394628674095396
1.0904357662924284
1.9191679216734832
1.400384315929465
1.2142919193822146
1.3927032055900288
1.899241680335966
0.9962050280615384
1.135830358066456
1.2497240591658896
1.1027354113190784
1.3261864373416108
1.4272951792642596
1.5605270436897274
1.7141959671414362
1.2425429636154983
1.4115539799600108
1.6157778889528427
1.50917096227442
1.8676185865044403
1.827756813716924
1.4994413455618432
1.7363250172194236
1.8097541732776752
1.8201187186986898
2.008886655573051
0.9413431939148362
1.608837438629983
2.6557990281423396
2.2417608161621736
2.654658792198312
2.1457498299838695
3.002336421497372
1.5789734270921623
1.6260166826214444
1.4661328182169593
1.3518526827794135
3.113082203578512
1.8437683932033984
2.465548546638334
1.7581379059141191
1.2269122209077075
1.2125117663510665
1.1714644655675734
1.3863528291861043
1.243016665151327
1.4659454738210915
1.2806862443151574
1.4961511033929193
1.3415677034273896
1.3610603401066672
1.3997566779654618
1.2857889611069375
0.8806498911157103
1.0588441647728435
1.2538336042516849
1.304689595674849
1.3904340358956446
1.4801637989113767
1.5802796213402834
1.587391815920622
1.5111914248678644
1.9458678890531398
2.013919544221244
1.9254050982182902
1.818889929205659
1.4071705323563948
1.5644494545452343
1.6502970574681628
0.9975441631177272
2.0931155675829998
1.8800313952996899
1.203551722484711
1.4681944514860894
2.47889797854824
2.0839227190606557
1.989400277338146
2.1265690938999007
2.980812333708011
1.7358047367521716
1.6266123394852505
1.4491200555327564
1.7941468488499153
2.8363523928790997
1.8483724187178292
2.1439476615004427
1.4467896287955442
1.0867309228921276
1.380636962886016
1.3146098899094605
1.4784543221329725
1.163954543420787
1.534489716527859
1.39448587984698
1.5313064808207661
1.7444056370963414
1.1611684751324916
1.4866926545276709
1.2952890374202841
1.37211224783519
1.4321262489908977
1.5002906681395516
1.2239232491756902
0.7573807702258321
1.5612819891408511
1.7152621733653826
1.5214164906973484
2.0542452843051584
1.5912393570692949
1.5410186316518621
1.4012511910807484
1.3130714573534537
1.808595641345198
1.9961572850535396
1.4037827529395122
0.8992207410866497
1.3870705467094588
1.7884618813348556
1.2736223552348889
1.0417455233559618
2.329829086192714
2.5935574254197933
2.058419905510692
2.1534504410829918
1.9746605079373356
3.439159446227995
1.9799566479457285
1.4855317499364407
1.8845301884067291
1.8693588661256064
2.4218378992297356
1.7822627680911831
1.5534809353695256
1.8233831065675932
1.118687329590091
1.178078391100758
1.2783226677462565
2.237666832311656
1.408531164534058
1.1513636925787665
1.1405786700382914
1.5707603906283734
1.0565355550530713
1.3418527162592284
1.119748001891646
1.2712804565578906
1.5911115651190786
1.2069315348284784
1.2026508025746891
1.3150897605347458
1.2399294289141634
1.3733518145862833
1.4339599378013899
1.695220166220989
1.4104602365104004
1.5203928842284258
1.3037388090840718
1.5499718202737807
1.6636696182569894
1.3619729292139728
1.282574186963964
1.675588094129534
1.5362750536231022
1.4703653175471165
1.5968180640957537
1.929823637105714
1.2969463265243988
2.792092812355472
2.4612526830088144
1.9852375622368617
2.224023791387
2.468116474695999
1.588045125968916
1.7834830314799033
1.6535903849228042
1.7282650220502866
2.3869261819505994
1.6607653905412185
1.619079911432636
1.0995291792184942
1.2316050728136667
1.2677602935250758
1.1025107343813212
1.315023074441938
1.3234094127618221
1.2690321332875834
1.3009010808020869
1.1460261044174862
1.6446202759295496
1.2762974323300509
1.262833261437947
1.3144379954262968
1.1367059407885662
1.3788535489406941
1.189876063379438
1.3792202851621653
1.2221959955736614
1.5264582163618243
1.3012618672155485
1.5305716684391337
1.3738594789474492
1.4141856812543105
2.109101668874625
1.559980605843782
1.5752715112540983
1.5889532102345258
1.0125765924929653
1.11217839213214
1.3905432484024711
1.7994998256813934
1.4838822649158532
1.0544689042041062
1.4476938235359367
2.127722491226867
2.5975730556441654
2.321574281201511
2.2026443539626785
1.5841877479264739
1.4447039221584863
1.6530593516590235
1.4015500890799568
2.3531060705251408
1.7430378973975273
1.5940578550435058
1.1106183861405945
1.2432023082692596
1.2499195973673571
1.2967297546255827
1.2816150016013277
1.1667044376401292
1.3388002356671158
1.5411943401629364
1.386566112937182
1.6687712041901743
1.3446107257819562
1.0878351801267132
1.1452928467002634
1.2887111707644914
1.1782336864514458
1.1250653984582455
1.901021173005214
1.1772027995821213
1.610399487165833
1.4534783342246298
2.005643095210719
1.6163022485872405
1.3112654671981143
1.7291424338944146
1.4245217990374137
1.370072707486589
1.5486156652926328
1.408082923581749
2.042879905280478
1.5493440741059452
1.1327716131167556
1.4107328719468903
1.3846110601690542
1.4735179634145799
2.3435301934690695
2.3991730501088324
2.1256118654649523
2.404240576508043
1.6815890103608475
1.7664180452721943
2.0024262355994136
1.641661114402377
2.4872883996991764
1.7446638208280167
1.3301548831725105
1.00651061383354
1.7940573225423164
1.6099359721973345
1.271155247721269
1.490036315417028
1.3423215996375268
1.3170316060653782
1.3258510067947278
1.0238130492644795
1.7240698485423827
1.3030469278144239
1.1412693318306226
1.3319952168793852
1.465801206125976
1.2579535591583215
1.2802238381466733
1.6671650683198513
1.3279913525806668
1.1972207367164258
1.41005023306346
1.398507107389094
1.4353706350978974
1.1011364596572024
2.12412804021352
0.8367297736735692
1.2943261882210315
1.4769777545807672
1.3125649707119105
1.7947428369806315
1.3093090863605041
1.5229190848469418
1.365138658778302
1.4870685460485098
1.430246833645169
2.360629687937304
2.0783066995484
1.477313175973173
1.763545036634623
1.7016967851059395
1.9802233508949567
1.8822269415289383
1.926843928169437
1.6095803924136878
1.2284965288000953
1.132975451529249
1.4295311506973027
1.4756388877409414
1.1658772785760838
1.2481967120613877
1.3506324969959052
1.3332508125644498
1.322389552156393
1.7073219709985212
1.6623424990374311
1.2009699711322162
1.3926367450134294
1.418267263926838
1.735910718655228
1.2771397243022056
1.1591548565733771
1.1063324607959708
1.1577917613223263
1.2505892915261039
2.016522901822419
1.4610930950105254
1.4394745366747501
1.840781861466345
1.274403407805693
1.3113032436472842
0.9700041306973151
1.5330070129024247
1.3883505836311256
1.4142879594143303
1.0020794714721233
1.3819774678130432
2.1422996034479937
0.8806806450693608
2.5169498309164227
1.9441952172463213
2.2029335101669534
2.4282592450142277
2.4860121964565756
2.0147939284499246
2.33752333032498
1.5360818581039568
1.7874669799522982
2.1002312678742867
1.7872346876270766
1.3131990799890472
1.90880551362895
1.579600140158801
1.687357102036053
1.2687173226581219
1.614055318410305
1.1519010538012333
1.2952193394511635
1.4218461774594033
1.1747676975684194
1.2199867639880306
0.9935066461442846
1.5966166194681548
1.277641716581139
0.9606693222993523
1.343150062166782
1.3710758079766563
1.2501503827062177
1.1914996177006203
1.7038668441493185
1.137508988313219
1.4879630635572207
1.624664912183037
1.75073584022025
1.4623607245292454
1.4463517544313593
1.8156268945434555
1.0625336759798136
1.3689451698902064
1.5684647199030577
1.5150697525809471
1.4987330837507389
1.6982509541955262
1.325937465453448
1.9123768948135775
2.2123331277190608
1.4885466955901565
2.999488242019593
2.3697268823403257
2.173941124397025
2.084003773701249
1.594177950945356
1.6789856364865565
1.5313691543941879
1.936740902971811
1.4549255287188905
1.6788123698124704
1.3807857241510144
1.7853209773105452
1.1080568761748566
1.3556290485417068
1.2635612939823953
1.1829257430551958
1.213215325146372
1.154572172805489
1.2514735622008397
1.041342799330718
1.6470649731098868
1.5021230779482126
1.1556987585893783
1.394104021262994
1.179252530766935
1.1814716814312765
1.4090882558087456
1.0541620915226297
1.2140108524377942
1.0409087150774026
1.4312224016256994
1.7656756639683187
1.654392258460886
1.3642260510896183
1.4031197936395972
1.565651149761326
1.2508564100394992
1.735092211801365
1.6144802497575335
1.8214571321670103
1.9099502734877463
1.5044126896678616
1.5006956998230947
1.154161529006806
1.5679990494764295
2.210734104529703
2.4485701195648732
2.502121369317554
2.1367315493967474
2.1132627670571282
2.2348289602969102
2.3570122551409254
1.5509668062230462
1.9929755746400657
2.270270925608989
1.5194898247970199
1.4760898310969002
1.454207392014936
1.3570929419889428
1.713880893504871
1.072479079263726
1.2663638970507436
1.2319060081638706
1.483271291045705
1.1981513568774695
1.2183756314600571
1.2726331672348408
1.0563279797924872
1.6314380870989458
1.2304832582621823
1.2642148118585979
1.9116165635191267
1.1899613375424472
1.3322278680572828
1.1710414351309129
0.9335940838389114
0.9885788324786232
1.4094877838497277
1.2038895349697132
1.6106812108562536
1.3477724802318674
1.3577565159819809
1.5097828321037399
1.5989787204022083
1.4762224823429997
1.6169992896817837
1.4731280078805793
1.78435394564956
1.236633494029126
1.4922214777547484
2.044345787278207
1.1544807999238955
1.7797535756446725
3.1228201963961575
2.749680927700572
2.3452085331611685
1.9337849599100752
2.2566442532663418
2.1762587369714166
1.5504667113847599
1.6298281702035964
1.9218238735451916
1.6413905215338798
1.4657452300666607
1.6747518526903349
1.384685480412258
1.911526235203074
0.9209829439842465
1.683281994457793
1.2004217864692326
1.3512364225009619
1.246990580393885
1.2376084166404375
1.095078327083986
1.5686743686491496
1.7503113479224446
1.4053264380825115
1.221304037199858
1.43675731715998
1.1533103532620808
1.3985626826706348
1.216568933878934
1.6264452242716647
1.3807672347023845
1.3485415842566453
1.3850610252162354
1.5288858650616612
1.3817776202097094
1.5633734929543674
1.9143599580293877
0.8466891865488608
1.6571468925525197
1.628175537626497
1.3545591869360483
1.73991490589721
1.2919728818536034
0.7936503488994473
1.6800147160309116
1.8620839944556788
1.3833996445886318
2.415382327855832
2.3848855596636933
2.472315632381181
2.502241436161996
2.6476769047109037
1.6066850377455841
1.8229421050850516
1.4109273268064684
1.7522687175710865
1.6189320244164087
1.893007503191346
1.3500014333290442
1.3846622890918383
1.347156158527091
1.392254892057865
1.1463266058913912
1.3762046661616558
1.1569342471478603
1.3186621542088934
1.3665114720646752
0.9737393470795914
1.7656044930522807
1.176432163378879
1.1497283309956365
1.1121351123350647
1.3175286441458132
1.1596654991388138
1.250886541434108
1.7562004272606904
1.457912413353686
1.1994531082358004
1.226282900546562
1.6019679873253898
1.5160745023362658
1.3451074741118167
1.4754833577066555
1.5964537584419063
1.7304142273787122
1.780728674966712
0.8016465695454141
1.650026114265941
1.7379485612493906
1.0652346184696715
1.750458844298852
1.9426883056067523
1.4860047517692614
2.539391609940963
2.7622243212572215
2.5864579612948035
2.43040215908772
1.8561960969988005
1.3842208652860528
1.6763570447774587
1.516220369139455
1.592696448015565
2.439781420083814
1.7238234935497248
1.540966418611482
1.4069429805831564
1.3220318928850212
2.058776403668495
1.22494207755638
1.3834692568195022
1.5183474507709611
1.145674856594972
1.233562883448468
1.0889684625224456
1.82925384880434
1.2933444583831093
1.3125329284767673
0.9872666952322425
1.0309010849160452
1.403819637299085
1.3378648310510244
1.8741030637245073
1.1009496925919566
1.194452181794776
1.193318823968432
1.6298539265616985
1.560004817639631
1.282624685255363
1.5324362181417714
1.8042443404069182
1.2999279140734905
1.4909283559521873
1.336989298815429
1.360446229726781
1.3281779910527178
1.4346947321663908
1.7395486110121352
1.6618914461173429
1.34899866324565
2.41945134725252
3.1858597108966036
2.049333963660856
2.589936622092339
2.2431011827738505
1.7809440080684884
2.125783952170535
1.9166297992153873
2.7165668094830675
2.203027116222821
2.7857483999306534
1.8406271961978466
1.1370576337622802
1.3161907418284302
1.3503581829296132
1.5798692298831374
0.934001753965768
1.110477582029754
1.2597651491338595
1.4225744487804584
1.3610795234273694
1.4199147061248785
1.1805282471848966
1.073531292379619
1.4876012453698266
1.3847988369696254
1.2201943300714622
1.1318896880558618
1.6484713960920125
1.4247831396275423
1.6324880290030286
1.4560858440768263
1.5099935902187402
1.313923665307639
1.5505726532417288
1.578339157952076
1.2618756615184124
0.8470528179745807
0.8705081097329461
1.5394983201637258
1.7959652153758023
0.9048842377399692
1.6877195645044762
1.5348617527799746
1.7474642363791288
1.8418815322121496
1.7103203318798503
1.2923410220465454
1.503161044039745
3.0943835374648176
2.045565001390835
2.160634237674142
2.714498908820016
2.2709807636317323
1.9476121913923379
2.4587783862437607
2.099776089714119
1.7276766988728136
2.4376053451259523
1.9684756036193827
2.860759016737679
1.64533183566381
1.1814799035435595
1.4066354956623333
1.3187888981521956
1.5209010190937902
1.1291098450706678
1.1321733708276218
1.1896517375025644
2.0221927825801793
1.259553764475314
1.2151304037273476
1.2526115980467967
1.2015153879181495
1.0936819979654269
1.032491390549815
1.0423935183624136
1.048175136346954
1.2045668308367565
1.256898983553609
1.4730439713323173
1.9165875352131714
1.5540476398267844
1.4185083989094391
1.2830043410223273
2.054316137213979
1.1045358301204042
0.745647579958066
1.4758143383479063
1.4966403108665085
1.6323774872573478
1.3421505916358119
1.7835890714195235
1.3782593909303578
1.6389236710941626
1.750014535244076
1.5586842210352956
1.3601539700690897
1.1471200825315861
2.722227333621622
1.8698903215687983
2.277803862656966
2.0309098778207084
2.2947727356803687
2.058161705999443
2.4212214130694143
1.839615040298198
1.6766591250624272
2.701663257442648
1.6531352907130266
3.1377603218428
1.9090074668957846
1.6955128172564167
1.5215260969958797
1.366491619473956
1.3022385200348872
1.2120960618491552
1.700810892526181
1.5837241801944062
1.1620429881707266
1.0309601133849742
1.4141643241406954
1.2674221987449883
1.2332149098253944
1.273783264693807
1.3898977414545994
1.1778148822383638
1.0918389487234672
1.238459466271682
1.6680161424629956
1.6000612798123026
1.338934409355418
1.8927749430752399
1.1740519742217503
1.6887390389135115
1.6038385374475683
1.2234014032866267
1.171914028638164
1.6338897257758194
1.445691332625096
1.9178446321780838
1.2507249637522972
1.5614511194302558
1.1684918409532186
1.8264436221730749
1.7392144136305365
1.536350095372017
1.5374854254506798
1.3360911943556604
2.264262038895539
2.988795390470634
2.083173615366965
2.1397141854977795
2.147082635563819
2.371358695739695
2.0515966406666224
2.81518516826441
1.5045750746126676
2.831357061011162
1.430794281617323
1.144908595927238
1.8483174204411754
1.5425796948403545
1.554017832700037
1.0443576611440415
2.096533237276059
1.3403298395481813
1.227762417299942
1.0012173647623221
1.265693386056069
1.1313679223510047
1.1448400245064043
1.099423975519432
1.6591514620757142
1.2543106687499321
0.8666462199382254
1.1565988648328809
1.2070873972244072
1.4532553702304376
1.51110517296297
1.2046436779521308
1.1993463151142252
0.9209844852203066
1.7162572168032433
1.152202938412846
0.7832424874314329
1.4432047973991333
1.5696453788114206
1.594402916339262
1.107138904505374
1.5836604533263348
1.9561144718275612
1.6515277252228655
1.7772572872450452
1.5343644673609722
1.5779475084659054
1.0047978848681265
1.7014209863582828
2.8215376719245304
2.402551365243816
2.208197559830205
2.1189724576380446
2.564843798670396
1.9071696799714737
1.554786670326677
2.8715536625706783
2.4074193826243953
2.9747693231088825
1.6009478666785453
1.383048465880193
1.458666789257609
1.3453106704456832
1.9252262906107034
1.1347097233918295
1.0569738794013737
1.5684188282442357
1.1851126185753924
1.4345733249660468
1.6822579969621079
1.1544194939714627
1.5595330422270992
1.023300303759831
1.0919439479062978
1.0562708520487487
1.1050499324952001
1.5354584205806214
1.3247082256906229
1.5267191739016786
0.9442217592478268
1.1252291722942698
1.5203756848074241
1.5101554695755313
1.7923901108694777
0.8892875089012541
0.8678998099174426
1.4534889601062433
1.7051301453530214
1.972062568505153
1.3787532473039101
1.640784937075994
1.2466252155236395
1.4272821580024957
1.6974470700260433
1.0848585785469507
0.8948724990522201
1.3953087953136998
2.6308693162501213
2.988888241451895
1.7189986516567617
2.7452202134335146
2.5615509009241952
2.3016298538218
2.376766300312469
1.8969356636648507
1.6872684631663404
3.4295940673544902
2.333239860768079
2.138255674618602
1.3965105166251608
1.6888371858002902
1.6905780416758962
1.3620740465114642
1.3039795497777664
0.880183952482364
1.993481251711929
1.4486462755929204
1.1730365572919528
1.1184023992785643
1.190407705282601
1.2239935589193065
1.3379591082788374
1.291883627963959
1.2729779389102334
1.6351977892560845
1.1625439493101868
1.622750447282127
1.6463127307940353
1.5412318215204222
1.2175517627949215
1.0470188229412927
1.4479178124721013
1.9566016147418475
1.7555253934765154
1.1800385428661326
0.923075294846468
1.313467806567168
1.6276721521796504
1.7609708342811627
1.0703710687580814
1.2638084590230743
1.0064103450190172
1.8447535866599023
1.4446226438613652
1.429075524433584
1.1879511144080974
1.3425303927278427
3.3329880738353372
2.64039654872424
2.46889606666072
2.179742589605285
1.9713297200556419
2.056247191948581
2.0318685195964616
3.8211566262246217
1.796159740338208
2.457191388167278
1.436798516382132
1.4112572775270038
1.8113031965507225
1.297335212762609
2.111285515343019
1.2875483136314938
1.9511724000417663
1.3457304892614586
1.2409152426450893
2.0895631692434686
1.4824741109563353
1.1586779172859571
1.223599078572345
1.0642951284867201
1.2361822525108788
1.3881209677825208
1.1354972076637648
1.5079380393762587
1.7696813850636626
1.6454240652615106
1.3097926554774904
1.6603026051673364
1.5152302993989424
1.714930283905346
0.9423672517781353
1.225521258443161
1.472418583832269
1.5651216256738145
1.9910358026120984
1.8202185366930832
1.0997359119149956
1.7164872948023473
1.401619060586158
1.9389843485619207
1.5227649186430257
1.4923852743425905
1.9101760269123715
1.4442703832141555
2.503884592491586
2.64832280185889
1.6284657226378056
2.5781458975909795
2.7531937955661556
1.9361717464267925
2.0044834147269857
2.913083578430581
2.4063844373943883
2.392550258061316
2.9823737053870927
1.8203402305382819
1.726727662051842
1.6347229057676205
1.223721792408178
1.6670473875760388
1.0258525466614972
1.8923634119763781
1.3045915943280257
1.3101189602624248
1.1523535754709502
1.2034611179244927
1.1986004838970385
1.3604164367737979
1.1561559448410708
1.2162493608420786
1.3110018609179213
1.6106087748558522
1.4495332443676907
1.1368991812480975
1.7110768288184046
1.10773055757633
1.3980944433721179
1.3503998395340002
1.4887997831009663
1.5105657177155818
1.1458668061120671
0.8912330030917043
0.81696814106422
1.3471386356789283
1.7344627050352193
1.3523571473962324
1.2771359318642537
1.2633369004025297
1.5695985246189725
0.8783423962249096
1.5323524055184572
1.6258610997889185
1.376706913386752
1.687160226054249
2.23027097558279
2.2192171793522855
2.2837623316493376
1.8298707924327626
1.9805927249901143
2.051249065412929
2.9066899470414036
2.122257026009846
2.288449324149367
1.5705256275010324
1.518043877593186
1.341627830237994
1.23528279810339
1.7780185775425723
1.1467806323921537
1.8304451335772836
1.547406559349245
1.4738936302349905
1.0770577216351578
1.4444286835270916
0.9848408383209262
1.4404789687161965
1.6684405574370746
1.1065202914755792
1.1792402966858893
1.1018537638373178
1.5322861168329354
1.5092039345751502
1.6017741867767488
1.254908923469044
1.7979341465898782
1.4583200584204936
1.4675194832043468
1.9438782585374983
1.0805913153815174
0.8389868288910515
1.4001850805293685
1.661773666751212
2.070737891960416
1.0168600475005825
1.3268125121048346
1.4712188728944153
1.6316259936190358
1.4373795528120266
1.5910737832337125
1.5714733677949437
1.1555744008621014
2.6706009438742284
3.4517767063680376
1.973430452400612
3.1031916464071423
2.088182266538655
2.137321362653159
1.9359026890027407
1.8986523289646546
1.7310914069352468
2.7977511588243633
1.7362476955458512
2.1842014583310196
1.5512954546430628
1.5999625348808104
1.4030793518475482
1.4049716083542412
1.538012134549522
1.2281951131449733
1.883178753320025
1.5362305067410684
1.2686375032640729
1.3518406613110672
1.6504366627413938
1.1662490420071165
1.2407602221569591
1.4956216918411176
1.383931992505489
1.1406113549925656
1.2409756744129166
1.604941474411685
0.9443163756150935
1.5436941614869715
1.0886281520397123
1.3979263603605725
1.3056698358822048
1.3959200096029696
1.7542865629816884
1.3405699840440162
0.7592317529183981
1.2904969069963246
1.1891497176691814
1.8200431942358974
1.171954328518247
1.6646747296469988
1.432950971011949
1.7833565351300027
1.3586239934534594
1.772447681820903
0.7762157395043305
1.075007995207861
2.0892006922476862
2.6641183592703017
3.063070300835167
2.4190528494621013
2.170585845622203
2.698079737651918
2.4141364286049236
3.927263990901279
2.3196248198508136
2.7343897570037767
1.6697974387942338
0.9490195441215786
1.843377830214071
1.5036400264668501
0.9601082153805229
1.2370746665024797
1.276774548409413
1.4309245573839362
1.1025246009294374
1.1312958220649771
1.5537070221589215
1.3821682499683745
1.3437002463876406
1.5285848328542464
1.2630066293564397
1.108431932291434
1.3034702598793486
1.4053017041015836
1.3081069784004644
1.350158860780192
1.470718090172471
1.5023265488756141
0.9896435973873011
1.843724076719053
1.8389460676204403
2.0335435739026835
1.310988766378058
1.69258978462498
1.2322245033128036
1.0586590476754598
1.3297706052075
1.447017180552174
1.361296395785785
1.4425136948660213
1.5354409880811246
1.5304853386741715
1.3755365055627489
2.2612921517555655
2.58082334907924
2.7793845486157824
2.2964417415704976
2.2174616560099674
2.5577632115983264
1.9846141894284715
1.868454540228692
2.5470544756619677
2.271124154732029
2.933268198176853
1.8201885153150623
1.6145784713621243
1.8330738589785531
1.2131268679308527
1.0965060603352161
1.1904327288184373
1.2927126853559427
1.118538416609215
1.1773453316534708
1.296124834687894
1.2748650041319798
1.1746414514569359
1.2448608676294242
1.7553417916873069
1.6665163516802393
1.3202030353649943
1.7924292683199912
1.1673486442676386
1.541661307813821
1.553784541890956
1.4670170847819057
0.7652032211998772
1.0452727028576763
1.5906769576501254
1.7960863146540555
1.676495021948058
1.8726339563919248
1.8410410452777428
1.3215129005564492
1.296585114893028
1.4357036822136582
1.9755568741424883
1.4295441080717988
1.933764640986008
1.6154201068255016
1.8666185600330425
1.715550206125118
2.3904682939018222
2.7617761533668763
2.868745410621597
2.2719257307598815
2.536648889677289
2.420252698041551
2.0801625208821393
1.9143977994217618
2.619613431210592
2.145373920161016
3.3678129853298526
1.608140016792421
1.3128185296201342
2.015849622666651
1.741257517685095
1.1512350809637675
1.21208592695349
1.1099726627939548
1.7326343705764815
1.283772093631662
1.6856201139201898
1.32991119476533
1.5003159363660767
1.5382169718551788
1.6571568441947557
1.5072512374079283
1.073859307754898
1.7695127907063322
0.8799339542772588
1.216711815139859
1.6116369405179247
1.3379254233412556
0.8822921780544652
1.6936432446593117
1.6146859297300828
1.728096687172238
1.3626750089827202
1.3660210812223845
1.0714083247574022
0.9537917520235878
1.8463872521411102
1.7948164393329462
1.397443855158492
1.3075033075154425
0.9797185972925408
2.1450036816753335
1.2594108820621008
2.0639299989110587
2.7719437668611637
2.6396241896516037
2.5629516973276125
2.091312192556129
2.3203021561108312
2.7635423516235647
2.0199505964939757
1.8494384463893254
2.612587244130454
2.0001714958711667
3.1195659318544537
1.41084030716377
1.93539930146471
1.8656193182934155
1.2692016029725153
1.0306228353695264
1.1457291708520825
1.6838594333982346
1.2538463428293896
1.061713690581141
1.6426419392074108
1.136748331536026
1.1530289941579568
1.3668869224077342
1.6878713827214324
1.2573441574626532
1.2883394572938736
1.2402531563993044
1.6537780845882752
1.8466803060214396
1.2594816601532717
1.8513998678952823
0.9285060401846518
1.0282465233508318
2.0967571518912904
1.905255682629566
1.8919577808598833
1.5676076609575103
1.7514983670647164
1.3187020652733787
1.484981229298364
1.3454343368748434
1.5388666435802838
2.1140155674927636
1.6419899490582324
2.070656200035253
1.8115986590562567
1.5911704370175734
2.9084501399987315
2.588851023609049
2.3001239484925216
2.9418130634258755
2.6811491245407
2.1316988597467317
2.344096279521141
1.7651231018096485
2.4983338680389515
2.103300017500158
1.7184704699186513
2.7686711241492734
1.8604505560445
2.0301459664262502
1.5800292399425506
1.337569156708023
1.720335960680162
1.3570182402776043
1.9577510205372823
1.0268599911116367
2.1170093160264045
1.2984135604604035
1.0682490504889826
1.2877753612124747
0.9949111463196659
1.1019218313612051
1.2362931870251024
1.6662074881845033
0.9659677640079348
1.316746679505438
1.1851865828312411
1.5330252088765008
1.1245663739166474
1.4025807702070452
1.4709670461080908
0.8867351117325402
1.2827195504013564
1.363487208828224
1.6065870830666162
1.3511459024526153
1.8001665269859268
1.7394924945609485
1.2559138561976162
1.134778146783915
1.447120920547045
1.533297582255121
2.066845653051921
1.308265108900169
1.0969521323045417
1.4166485706794711
1.4710433380676182
2.0628016333445798
2.4636151787160268
2.126791819015402
2.483910469241592
2.3307674061791497
2.264972317100332
2.0341724817087523
2.830045214484056
1.8070133714146805
3.2653420807304725
1.407405902869647
2.254959971929853
1.923465807668214
1.1242048537315077
1.3258537577230673
1.0880050069779477
1.558660360641362
1.3424857980980607
1.2002631855328982
1.1784630108363565
1.2812565345172813
1.1440688248187645
1.407547838360432
1.6699291733990962
1.4484331239772699
1.170305299115453
1.6834342662284525
1.4939629877287297
1.2943622582365866
1.5135491781631087
1.4480943203784455
1.5049966057894704
1.4463411216158377
1.3671271314995315
1.851910957742539
1.6444075910188933
1.4421575615057964
1.6005559455296372
1.3148107321996167
1.2587326923375137
1.8879414786574467
1.944362392542033
1.9575647396661309
1.3879632028915356
1.436894761256032
1.9139090222891812
1.565232273160321
2.0490744751292382
2.3226045246217772
2.561324506165352
2.8290571077489566
2.2079638902380405
2.794236515321966
1.9751342954299513
2.4024784796380745
1.6450096730349906
2.9580341810597104
1.6153197833692863
1.2285953030066907
1.9241885716512224
1.253478838983697
1.1900224008097975
1.2319691490973559
1.1212454882206713
1.2912219574226163
1.0696386080570384
1.4076903646475531
1.1379316413242653
1.197600169199475
1.3479622326707092
1.9138084418562769
1.4569550594139173
1.320072334003182
1.317843390280972
1.424369577978718
1.2133364278439709
1.1812993970507313
1.3778390695715896
1.000300932768884
1.1072555839348888
1.4444110836842687
2.001157547989702
2.0925010561707733
1.8118205119741386
1.794886208880388
1.5503488605762956
1.1305421910714553
1.397904362032302
1.453461800476179
1.2798782263268909
1.5322027208877498
1.650070399673367
2.2759318352414355
1.6140485870717578
2.0724252147655413
2.658667357026593
2.3888560674987875
2.0382013577310203
2.429664783349033
2.050857506444452
2.6972642977025343
1.9046787203950268
1.689335749400178
2.767893182153493
1.681400277982085
2.738915859964837
1.4253847579745282
1.5424110922471472
1.5014043293758215
1.1674961156119905
1.620010270497945
1.1636667587799396
1.096782705358742
1.0669749105864186
1.0949117175301617
1.139172614904793
1.3008129234341068
1.3606422895158994
1.4596943739940218
2.0156956703619935
1.102433787640771
1.5134454017675811
1.4977229193855057
1.5548284836873816
1.4630863119945055
1.4748934114276036
1.4543288306939315
0.9062237249254733
0.9483418900441126
1.2779075813965521
1.6228350779765628
1.703453881603635
1.5095089497706036
1.9119580693520348
1.364785707985427
1.5124185244282964
1.3987824095631758
1.7300766537944587
1.5396516379084202
1.3698314081053473
1.5341762372058065
1.63644003166861
1.9135955112559526
2.5794920417735394
2.347525985778198
3.187447608523237
2.4952235864944448
2.4011052479778905
2.6179884335650367
2.455810425793895
2.190508764463498
2.4873945119896215
1.8225777541787789
2.894116570576265
1.678474530810394
2.4183900953971604
1.558991729400092
1.625397240802743
1.5169806218219606
1.2508326627923207
1.5775964593211778
1.1318800444687394
1.8417218081951228
1.1545051405277849
1.1416200752544927
1.063093430325183
1.2045947224815998
1.3621610152410661
1.2050312513322003
1.6386167956056192
1.246698651856
1.1997950851115229
1.2571586094858795
1.61339303300839
1.39076352051237
0.9634374718233383
1.4019119419255426
1.4900132011113736
1.0781825263000753
1.636838544658383
1.841701026222417
1.8875088426132924
1.4294960346221155
1.9458423477624436
1.3369053116757341
1.2748264633839805
1.4334866121979135
0.9165840228058414
1.7918230502461887
1.5482437610787636
1.4177057746279937
1.9462313967982803
1.5570306851653202
1.8797166992283496
3.4179047338485935
2.202498080600816
2.528664237843026
2.75196260359376
2.332113805641834
2.1622246241359186
2.1057271491290623
1.8899408652713552
1.8223564322830157
3.095064778130992
2.057791511813967
2.4597865696607064
1.6722942563890828
1.8112589346156585
1.6977789036110917
1.2676889775950644
1.737770647243301
1.215933811321134
1.3043872512552044
1.2120847801385966
1.2778277832588611
1.0819076440617401
1.2915662459536692
1.2740109444559695
1.3720564769849948
1.726599461680662
1.5051075264690477
1.1546118014377984
1.1144633948892033
1.6773922686249314
1.4375083664410728
1.3170648661987656
1.5936393386484078
1.3808656385666014
1.535199380425701
1.3529544819858177
1.9460232453392414
2.000501492166727
1.3776221260693258
1.5873672566692039
1.2725074027230716
1.3190468712785277
1.5269835241459717
2.0210827041759147
1.6757375472108966
1.6904277337419502
1.5134992663108184
2.295871438689768
1.0349410284465455
2.2435928280969866
2.970667995417424
2.3194478847348714
1.944503131322446
2.329566454002814
2.3802395041174664
2.0280651252225956
2.448110283834355
2.3126758092888244
3.6576506647611056
2.6028197547413794
2.751304559006819
1.5473545120242473
3.2517498222109267
2.9771756135475536
1.4086281503765878
1.4600643675707428
1.5469555358155758
1.8027906885512706
1.3556550226229194
1.2946760393237837
1.413945622722765
1.2200869184256258
1.1413798046633201
1.4774653600328491
1.322738065064176
1.4587161310794021
1.1599019133764932
1.0488113878303038
1.819794505475489
1.1552610599263902
1.542193366018274
1.1338948780835088
1.6123321162263151
1.3129459827656582
1.5686745743590718
1.2864415400907645
1.4636056588694029
1.2875379770174706
2.1042708162947084
1.5463889080598092
1.47370089686784
1.8146520004992226
1.430969986822589
2.004774825986519
1.1552126613051157
0.8026154201218121
1.7057658000075522
1.9398421900148468
1.6292523138060488
1.8018515327382392
1.7852575808111788
3.0692437171691727
2.4751004600439055
2.642970532073366
2.1661795069638337
2.4234399922336536
2.4639364448083136
2.151910396561522
1.784114545920494
2.354197311203876
3.283957489068436
1.8684113118615189
1.4795813075381872
1.3688121624930154
1.4363529743455203
1.2345397003665144
1.1567888579990049
1.2255642453685562
1.2571908680560269
1.4356065199679642
1.1908908576908468
1.4783604598750784
1.1524736151855266
1.1631346171408643
1.41215517354492
1.773093807519563
1.449319937446545
1.3680442510320139
1.5586860889364318
1.321331362401227
1.6278723371676003
1.765710947160498
1.1000300558889804
1.3399440477521196
1.289551956372486
1.8577113081653618
1.4369759314757802
1.6615135104439502
1.3497649123639377
1.1842803474929953
1.2857268401850357
0.9308021326211334
0.9121301797969085
1.5306025696450742
1.4241235154588772
1.2360021881034164
1.6361704171186124
2.9217501102499184
2.2762691766507417
2.8876751163314713
2.049310070069512
2.612379289930795
2.1002873073918886
3.195488088463237
1.9088864929486855
2.489128599373379
1.9213917923027655
2.9768969166662185
2.9996222555598213
1.4551313027764106
1.609732547157238
1.6578418011101363
1.4394667369368255
1.3088335300477327
1.2348246460559376
1.4591297412918096
1.3052990221787257
1.3819053474821141
1.3465563962002918
1.476333495861526
1.5013454853248547
1.0044584508649448
1.3604112696630233
1.6790270795184363
1.0654633797184034
1.3692291404167596
1.3204826735218251
1.5710898116826275
0.8841539390856589
1.5605922373925707
1.3659418039930766
1.477436964864571
1.30090383167535
1.6853174287165769
1.5671823632610458
1.5988685270970833
1.629354805853461
1.2424705713003652
1.420750738222469
1.0468664049437508
1.421080731849099
1.8263564618584265
1.7270215077302868
1.5115231024412294
1.2099743019558555
2.71178831871435
1.8913601846734645
2.437853091848057
2.720331196868055
1.834465470952848
2.490292751340647
1.970465411859369
2.9337603483448507
2.036362559366149
2.9771571248274067
2.8083905117839905
1.856471531650604
1.4523163808924175
1.3837011148308802
1.3265186322719624
1.346236391410871
1.4038017567847818
1.1965806318398113
1.1668059010849179
1.3276246378574492
1.3870833217490353
1.2498767166017375
0.9405432680665957
1.1015441979960985
1.3679956948327399
1.375047459677177
1.3660675262971496
1.411636868990345
1.3830576308567608
1.3234117243338113
1.3014713451495483
0.9281348484221851
1.1447977625275338
1.4956913115540529
1.5672521293267196
1.4116127244007404
1.6036006939830678
1.3100861566349475
1.7531654557802658
1.3547584609429548
1.296402151437637
0.9978780260355319
1.4282585189157957
0.9385333244051812
1.2658663485476385
1.6290097829107766
1.9208191645038872
2.707292259564123
2.6469205457921423
2.229359106080312
2.499519472512096
2.1344213894602087
2.0282698445417195
2.897279972417787
2.8685950999384184
1.5919957223798273
3.613756033821837
3.075164917850047
1.656978942163943
1.4298989769244064
1.5679996496196136
1.3469532892241567
1.49415309228624
1.157734461206721
1.3507834469248334
1.331113405797376
1.2890959305340015
1.2272549963344401
1.4790495266995225
1.1526927787781043
1.0322084843669137
1.3474509145115185
1.5457205716754951
1.1750562615396376
1.306700786824711
1.3016716604580567
1.1609814750031926
1.419337293107571
1.7633338926065356
1.3456607058644923
1.6226424002316167
1.5707043145172654
1.7590453727847468
1.466298313187684
1.423421894523835
1.6758866938474057
1.2779030531295463
1.774299938112101
1.0852448643691333
0.7801845924535948
2.114617932301129
2.1781486278443465
1.2528740691674132
1.442315434622598
2.97008763548608
2.70928784487182
2.7229189217390832
2.130152668357092
2.5233005677420715
2.2691957517916017
2.55758648419586
3.0634378202754102
2.775705620823804
1.7941205749647535
2.2966119501294853
2.7009822394443406
1.886143190571345
1.621218665952961
1.4982978429898792
1.88539641225399
1.3915596714874958
1.185027228775426
1.3891704949694281
1.3931184146521034
1.1716411891700813
1.2917551582247238
1.543127832125435
1.511983235809519
1.3317257383231125
1.0274917052146753
1.1822378414201233
1.4362998376833525
1.1273454580263782
1.5029950514875035
1.3300217134472478
1.2068966101916347
1.1673639389566337
1.463007217595708
1.7277273383523506
1.646934782426515
1.3244315680322838
1.5346978517609842
1.5310886669314543
1.3823714733846877
1.3013138429730047
1.1160911963834954
1.2208191234059045
1.6036735002321996
1.3279488119551914
1.5709051975785153
2.065898823821853
3.241065721005178
3.007478020615157
2.648266975315098
2.2973262425671073
2.5498431531258188
2.076807233621977
2.3454156958052694
1.4057775669940624
2.4074287658782363
2.112194010096692
2.867349479663168
1.7307721772997207
3.0807922075688836
2.20299472848184
1.758063340049693
1.6113361881942794
1.4344878306835251
1.6017913091742784
1.49500081127173
1.2114038756545942
1.2108139856563196
1.3642852061660353
1.2178763987820544
1.3766885383725698
1.2258704346899738
1.6580503931997366
1.1534909263108724
1.2235715839639965
1.4155290396866582
1.1414459083759119
1.2646669127275183
1.1403295789162682
1.609246981988704
1.4528646331741635
1.289000973923773
1.0274236548339075
0.8407194115771502
0.9580839658273961
1.7742421901182615
1.5167528175444336
1.392819300652328
1.2176328885294576
1.3305486138998552
1.9247650376232077
0.927778779146628
1.3893730589853694
1.8172524194742705
1.7792203697291455
1.0821675217322464
2.0579640643464785
2.0685191637562648
3.1425468592916475
1.8437274290798578
2.2980485300504596
2.7577100481811474
2.566234068948569
2.7334233359226934
2.056219884999948
2.47788011939856
3.3860405575952375
1.7877350829625807
2.0262306357180258
2.624265458902182
1.7681528426154416
1.392943334658724
1.3206497245258362
1.205446983931726
1.4266230452352175
1.1243848213140717
1.3785467964908487
1.0653874139047057
1.2736121547417734
1.3494587911585245
1.486078690079259
1.5768434290650455
1.1530732662429748
1.305602537555483
1.5009804117001297
1.1605999052467755
1.3747961794338834
1.0876672108361998
1.73696594928211
1.3726615164169689
1.6146708960994651
1.4156136813131552
1.363762364649927
1.7237877031373272
1.6983997819413814
1.5942567742674651
1.5455820210116393
1.163824752112387
1.3797822030843503
1.3094605940847892
1.0433410995141457
0.9032177225396765
1.631967099034518
1.1201506206549536
1.1808822089547613
1.4241924537828932
2.0676216784097607
2.518998895824675
2.421553500249744
2.334177425736124
2.4044312280591846
2.5053621338670955
2.357814792169065
3.4343860923228196
2.7283656607208435
1.9213556848845132
2.268945159132592
3.1435293619405984
1.922022571370995
1.482388865444566
1.3565123003070645
2.0105680868508475
1.445574004624843
1.0710166647334387
1.1760738164405204
1.2831444607334916
1.1282587866524696
1.1668345004183465
1.3234680043074014
1.3042017696096246
1.2611860226705662
1.193068783034263
1.5573412932408983
1.2464044593320278
1.326705525184165
1.18532585615163
1.339971742836726
1.4220819483491889
1.6360088470830634
1.3473364539078874
0.8987672203537711
1.3469336096657227
1.9230236143070139
1.3609666396498061
1.637827991652527
1.722428631322086
1.3558550405020975
1.4559539912611301
1.1061033915900933
0.6832682109506143
1.8001161318329297
1.32654593375368
1.1975625216539545
1.4210886892815773
2.618397959203612
2.147073071230168
3.173224489343987
2.4986132535080454
2.401922423832313
2.0665441181149062
2.172294957575589
3.070401835493612
2.552635512862695
2.616321451095282
1.4062369317339252
2.7761942939377993
3.0573790236017686
1.3915086706138133
1.6037027422322758
1.5416323740231777
1.4486796108655775
1.2370105345694562
1.2975781902598562
1.2689986421824324
1.1992588573291199
1.156662140929569
1.3990412925390934
1.4979256699365664
1.5824630469865077
1.1161250080648717
1.5767340924244087
1.8259541697481727
1.038363389159713
1.4001069047230958
1.260414338122554
1.3078267362803935
1.4129660303716207
1.639113045115264
1.280834491902545
1.4505197348013712
1.751457383287532
1.8361885956192399
1.5625909253240635
1.4664849254578025
1.679081139698558
1.5990038327081215
1.6013317122191058
1.567595575424626
0.7376245523804048
1.8999657913408814
1.6640095525970522
1.1434396104486353
1.5598954899003938
2.703531227474144
2.0660219125709838
2.6751753949084853
1.990636109367619
1.6747784343374459
2.5008048937618104
1.5103392721198787
1.6674680128048767
2.5396435497123004
2.1351399544294867
1.732362105694404
3.5606982216201954
1.2549952310566226
1.495281949339187
1.1729512489071872
1.0969351150662172
1.314457777158544
1.1599311917101882
1.086065967220345
1.267794570972638
1.279763744639938
1.4273085731928759
1.0437941051955661
1.3629865634934875
1.2528403363406702
1.0211680495471833
1.6568595597132585
1.455782077524213
1.4018154153747044
1.73556986216798
1.465742793064033
0.9356034233828429
1.7986878772213395
1.5684191151121891
2.0631932923286525
1.2546206194334315
1.4259910118385306
0.9390775835124813
0.8293448844304276
1.1855432899979075
1.8355716838444067
1.477349097120162
1.1603484148543468
1.6139711637444933
2.269106024084128
3.0623679865823026
2.5167839856071654
2.330750176362052
2.3825850505450585
2.4529647151706633
1.7995518779684336
1.4697304709092565
2.1690621202000075
1.5306849855090214
2.190539485611301
1.6946929742802326
1.584689199464539
2.4214891019659492
2.946399125630202
1.9139627049180798
3.099305908020696
1.022772975741036
1.389497277473162
1.4376887715530275
1.2236360330800216
1.5050216814540396
1.1859000218118767
1.2412158326297575
1.176427985683555
1.3340012879691125
1.2127966376133192
1.2513653384029777
1.348300479377074
1.4734701210980072
1.2465899981027662
1.4788281323025898
1.41121133500006
1.6737277682176224
1.4296673809893987
1.6249233177050577
1.0204917666308133
1.471325380161485
1.246787482286682
1.3647048394364982
1.35330918959333
1.0624709223849003
0.8856079308494109
1.1179503588440065
1.5723865218616693
1.4896980280939465
0.7629630052185653
1.386033091250619
1.5977156450567025
1.1972817622613992
3.111329111398225
3.0481708350617116
2.6437281895862035
2.282257037965001
2.1948985923201096
2.6219886299916784
2.03428384255289
1.3927148190944336
2.0800001357550117
1.6616947860909448
1.6171626016663512
1.8316761160252493
3.0510938795101423
1.7226722393977552
2.876565767464771
1.8774036568443127
1.36841099206866
1.8443085197485436
1.2676711797565996
1.2917613266569854
1.461941228076231
1.4227202000561618
1.19193804954652
1.301376858823818
1.6142088974933795
0.9860218900505375
1.4045153696616304
1.267088118390739
1.0839534899655883
1.3084906568856007
1.3858941643908795
1.6229475620734735
1.5995569654158988
0.9042769868975434
0.8159218893437984
1.3400894160518788
0.9118236505981018
1.7078986430708307
1.3804203611671244
1.3050744165731094
0.9977410245790457
0.8291250971734518
1.7244546645728638
1.476397582869442
1.3803495621400403
1.1451719682845891
1.663102875236496
1.4544630687704878
2.4949919882933083
2.583874803453797
2.5033142738703384
2.0899006350553937
2.1917646956189945
1.5471339264559782
1.7970604578968308
1.6661080093700735
2.285363638547369
2.5768988580257797
3.13925283180707
1.7771579082186433
3.0923218320472894
1.2600147312519692
1.3802292788962451
1.9339416946012762
1.0442677709819388
1.3613958328479798
1.3270473252755735
1.3343411941289698
1.0298236396085547
1.4395920630772867
1.1142488280817244
1.109374435729903
1.2743234271248014
1.3926700451222505
1.3142183082153822
1.6174814717166657
1.5838979037735776
1.343538118303809
1.883876531702138
0.8838156939633616
0.8887153554309509
1.515777763367157
1.4906432487355346
1.2454064422602702
1.1884031121583283
1.5022540273802703
0.892426209742015
0.887484571157556
1.969138172941721
2.1088795271320944
1.298000898142881
1.4859247008429222
1.4552677997845684
0.9669870834177906
2.5669966373208792
2.7154980843057395
3.066058860424623
2.3206702193964595
2.1772243505059556
2.3194476334963525
2.0282311925138727
2.432130308137536
1.3976804520532182
1.784710997299153
1.750968331524273
3.156539557041633
1.4249247875644575
2.887564989931411
1.4506855373239744
1.4661401707459594
2.393196263303658
1.2192634264916464
1.4702118767953603
1.2421617381885728
1.4263502454335393
1.094238580711548
1.5399615498279464
1.2338640325534906
1.2853725692119309
1.2451603400557354
1.341481429826111
0.9870604294485777
1.6065000035034807
1.3145136533294497
1.4117635938349984
1.3490886813883574
1.4794540321218859
0.9201760863713058
1.6555188537395389
0.9968395168315556
1.5476661538369447
1.3326053866058951
1.765156907498714
1.2657912920328627
1.0808484349167489
1.8356361989997572
0.9508151835747245
1.4762745398321135
1.1858976329677204
1.5099485636497691
0.9310351989916077
2.9268149615822483
2.359838794124753
2.119388967608251
2.2209272578967107
2.130016185457371
1.6215764411115394
2.156774120070992
1.62010865493876
1.7939398711863632
2.3161656605355745
1.4836726087100542
1.6923270817912557
2.4746110808208894
1.5388852388398673
1.5815968179774482
1.5003606111446233
1.0926048074505867
1.3218410569747494
1.1046757140469137
1.4771219886956375
1.3480857117802867
1.3073999957297455
0.9825248068294147
1.252133975255219
1.3539498762304174
1.1087017835670216
1.3820110573186393
1.5541449656816204
1.3233922867966053
1.6558995901448768
1.534697044210166
1.0213982667094013
0.912016593908615
1.5628791712059769
1.3678781318688296
1.3848986144135398
1.3272680135225083
1.4958181591365511
1.532364705324809
0.9021066238044104
1.5828248093063413
1.522868001380175
1.4373348960430241
1.0816975007733767
1.6080328166867384
1.007872012216228
3.1517017444835016
3.3007059037632307
2.876800590716639
2.731455373446252
2.944287095359074
2.431224717263015
2.0929996064451766
2.0765608413858287
1.7304803247374316
2.573959244593305
1.5152643546642173
1.4185420054412916
2.2226172927966505
3.0856928721024675
1.6927389128208152
3.181742997212526
1.1130435786924948
1.233610007582855
1.3686510414177906
1.163361485243871
1.180801284679016
1.2031703814178463
1.4083259814048257
1.3738995132309064
1.0036304539615915
1.049214831945926
1.2647584405419732
1.262332333855435
1.3178127916796727
1.1053991155101501
1.9248046103134506
1.398733262220434
1.6369071967968463
1.5315729036090104
0.7177417127201294
0.9412643070888556
1.2380141928429156
1.3428048915991395
2.358180607911173
1.2598933512790225
1.3071056259518037
1.6250139633344274
0.987457649693623
1.7442356803379335
1.842412699529559
1.4643575149597592
1.0137061217404628
1.5784345686297938
1.397892128038626
2.5957295394204642
2.630477459718546
2.367656811898633
1.7691097912787128
1.9220661488954078
1.7883342834353833
2.424281209138135
2.3507609726519925
2.9235769815769794
1.8527068004708014
3.3853688797999344
1.8787676048987036
1.4733760591595537
2.326604409679512
0.9356791524931228
1.3328958855915358
1.2079743077455334
1.2114277095245436
1.283604135788875
1.161880741063581
1.0792646823631598
1.1507332965276824
1.0783636951922488
1.2074599867819067
0.9250505305520412
1.424126844638194
1.5129717384104395
1.3048292148824965
1.4847153130599249
0.8970343741873406
0.9318538941641427
1.339018507384637
1.551439361586679
2.100374460496835
1.7495833469889972
1.4155515971483346
1.5952502590818538
1.0515998374535533
1.4359867173639596
1.5830315301367586
1.4713761244804966
1.399956965492998
1.528918470636044
1.5943636223463433
3.080545243036147
3.075115750355984
2.5024070099468796
2.2941589706214285
2.8101040319935544
2.0528412747666382
1.9609049353425365
2.4082502775945724
2.106066636116813
1.958668451267246
2.553370522275533
1.8340293346535528
1.5296259355851969
2.3223701161116717
1.5955570541753734
1.7619215439102422
2.9089333762915963
2.046513626800404
1.6504022052508767
1.294906855534063
1.303392372549491
1.3545199960413614
1.2428212937041632
1.2612955822291148
1.1257553351383296
1.354591713620652
1.0438978508852428
1.0586990431358938
1.2882895174107254
1.262170445160581
1.0783590505816507
1.4319727324279594
1.8911895973899078
1.4583600771908614
1.4082698498191977
0.8504609656767296
0.9938156640893379
1.4747686622805956
1.3131615214821197
1.4263510264340729
1.5167887441751322
1.6245135916024471
1.3824313662370697
0.9616161107582203
1.3215666888841417
1.8454200295142396
0.8466938949353008
1.2212307454206162
1.6535017969786123
0.7696693011570455
2.657834413615451
2.5435470567618372
2.411886279850872
2.5028076557089767
2.1953023395059064
1.9187616304614585
1.6410028055996126
1.6679162847124986
2.166918977297723
2.823528948352747
1.3172564237465443
1.6542936686352752
2.710318018561909
1.6268178566421587
1.546365410887334
1.9501966310674206
1.0705742106302534
1.464263516236276
1.333743729893063
1.4333280366778578
1.5587368434924305
1.5353603572893213
1.1728990489139457
0.898378487113334
2.1248542759639886
1.2473624485965673
1.2383221898227013
1.5947842232375034
1.754129325869694
1.2879401225640756
1.3264478284392869
0.7792525293302466
1.1732978481447494
1.4076574351239384
1.38184051230528
1.3607086764676222
1.583812780177989
1.5663095409381322
1.842188926728788
0.8995753487486527
1.7629667104559306
1.7907552423327966
1.2981112491329363
1.1508462809223923
1.7364016774428217
0.7171073382978008
2.0635580215848606
2.369064630629656
2.3818377590319275
1.883639461530387
2.4375482598090157
1.8986293784432593
2.9227344990383015
1.6692442499323399
1.7393453045474516
2.1007847872147725
1.6206074960516363
1.5824096136415153
1.2926115390627446
1.515886032206087
1.3749391920229679
1.2024268637989621
1.5887280647117714
1.242382534966967
1.766694168763709
1.0019014711283751
1.6632130660036437
1.2648252900011192
1.3935703181652068
1.3610665252904726
1.0577925561533663
1.043377096335721
1.3824102848552964
1.3191227305037374
1.4496800578389675
1.308637658489248
1.0920903779493762
1.2578133680927184
0.8321035659838564
1.421160651307029
1.7051572271529423
1.3495549133252407
1.33303995848484
1.0875425038316342
1.3795522743755055
1.1252482002911168
1.0155501757734906
1.3167525952947152
2.09764577099577
1.1393176418315056
1.2802813220476914
2.933017024638607
1.9817202558076843
2.713161415579928
1.9475261741830723
2.3184920173644787
1.8189013358194033
2.8679281436944817
1.9433027265545277
1.9073969197104985
3.0043651057946485
1.2827462957684608
1.686793665482568
1.6935340752864032
1.1737130968985006
1.7484932233188335
1.4243261173035855
1.7974134110806406
1.2739902799806964
1.8686783210470284
1.3143523885689858
1.7258680344162922
1.0720902363851417
1.6212069175658177
1.2809022753942019
1.0882328255703748
1.1520068068366949
1.2627679893335308
1.1265782439487868
0.9322598349199608
1.1119605476425067
1.2298457170417016
1.1840502392935903
0.7514322526615492
1.6032742934853206
1.6797770790935185
1.2451831004973408
1.270091747275983
0.8969636635668098
1.0705440110305546
1.386608861910915
1.1431874815638496
1.548750405194575
1.8294862293382126
1.2573012535037804
1.8335946783301427
2.605492865387851
2.906629403960651
2.3863173468101437
2.9121477982932436
1.8879380617385704
2.972695994061707
1.1740341636953968
2.323266264130904
2.8861745821765226
1.2694240725042838
1.672158092974683
1.4435298137587123
1.8971610594738875
1.4796963118013593
1.2439690889450954
1.4060483973198896
1.2014453604661943
1.986963335425574
1.3016744014912909
1.6347657511806457
1.3427760124843697
1.4930451209098279
0.9856116554129041
1.408183783297855
1.1458205181823495
1.4973682448824783
0.9576666438060358
0.9098499476006832
1.0707805439251743
1.3394022482104118
1.471333179014305
0.9213019488767661
1.344715796956434
1.980808813083638
1.1983151706878852
1.3932175638737123
1.5820166524985757
1.0152055624433358
1.965742533591459
1.066874808465948
1.226749363910342
1.8098319511169558
1.136532803743711
1.1234809867507967
2.316032942181856
2.114009525800237
2.439967993468919
1.5697186716457752
2.6448986685630844
1.264355586049796
1.7060546714362996
2.4369356332244925
1.399706415502331
1.3100570676314558
1.3720999758009471
2.0430115524355585
1.541483822122919
1.3195087681358006
1.5887925702455687
1.8804649663710464
1.6610388824743496
1.41751085025888
1.7669842361518757
1.864188378237512
1.0239616439602672
1.0664467294522069
0.8925410316868947
1.3102797042168375
1.201719540598089
1.6874651871441306
1.2094613368902938
1.495595415829847
1.6981740284584517
0.9843772633120667
1.661892073172373
1.6641126131446622
1.2727222549931905
1.232524915987995
1.6641731020690882
1.3064949572708673
1.3087561902563567
0.9906801380114046
1.2866893466524392
1.7842814339097348
1.3951836363870282
1.3441546860310838
2.6674269469042775
2.785614299145004
2.26970316712735
2.8102744816904317
1.546953426345984
2.5480867363859936
2.163799193570778
2.1016789139679437
3.4590007425025826
1.4681412443837143
1.3953775767543766
2.0722602634145524
1.7061877685437044
1.5976147735164996
1.0764133439004242
1.6690772017195887
1.4166555156574283
1.3623731679037436
1.571802166677881
1.2865932769815196
1.52618150807215
1.31095509847022
1.8350442296692058
1.28732177996383
1.0681725176778927
1.0752646013600542
1.4592204028595972
1.341672954804529
1.2610633400356694
1.4383005541357763
1.2443853657850164
1.4205382600563843
1.1935407142776895
1.2982684844164893
0.7695812199388206
1.63255457636536
1.6987384261865173
1.5226514694122295
1.3528589875835857
0.9500145985897076
1.0993251635957242
1.167459179276877
0.9483461828784098
1.3801231764709485
1.4985178985305927
0.9156798295930068
1.4428326147262975
2.9977503773363896
1.6315647673293747
2.5568942510294397
2.9707467557482334
1.6388665552787247
3.074618511999248
1.784360054037906
1.4752945970868774
2.252570876658335
1.3649943025118985
1.3638568857785784
1.6359284220286152
1.5338239016858393
1.4103975850546389
1.3914270834606082
1.690996861110823
1.159755755102933
1.8642123335270568
1.1755096883689962
1.719656052379793
1.4837597892329495
1.8224219272414188
1.0818228089084594
1.57138431069076
0.9860423465604474
1.4372784640788303
1.287579616807149
1.2232730160641412
1.2470835947676244
1.233462615156412
1.3713356786775044
0.8262012322869753
1.5859482365780913
1.8163394875391536
1.3960825894711304
1.3708601415306836
0.8768365984892922
1.0575424004908087
0.9410222827300099
1.5074963608527223
1.3934300373096418
1.6116395915997856
0.9352423607517928
1.533370557025451
3.064628321987613
2.409825058647795
1.357320218030559
2.3622962372643923
1.6160517629847722
3.1583659353719713
1.7665476729075233
1.3460791477077103
2.8321942301817398
1.6980015660880492
1.3800295705267267
1.206054025387464
1.8303126362056745
1.195903135145541
1.2950958386115377
1.7306834068860983
1.4028112682243021
1.6431083155509159
1.2300320647647864
1.647400673426955
1.5916835921350199
1.6091839962768006
1.32526857779598
1.3317132352519088
1.0814449327910334
1.3264982654373603
1.1166023133652838
1.2214794621625755
1.319311779313671
1.192533533988879
1.3584300149975066
0.6715314539935112
1.3612779993059028
1.4408505997819017
1.3578720453596553
1.2319742959261673
1.0698949984903454
1.4491541544608033
1.904777407654125
1.2480454388092443
1.4588860750180936
1.80732074732812
1.254529054634844
1.7182381413745194
2.597842788828251
2.1766984849603306
2.6012391054536996
1.7092278918233108
2.4955477521046903
2.088334598749305
1.3529079182139006
2.9398471617726214
1.606805913370424
1.4170632025377279
2.760097529219936
1.4993788351494703
1.4505618347184517
1.368335615315671
1.9914240600374706
1.4454659685298101
1.1285899043312357
1.622497171368975
1.2343758204806448
1.9946129011704816
1.2090025566826426
1.8660609912345298
1.0292028119862993
1.519140328569322
1.174112918332585
1.410898491866433
1.1503852052100894
1.143529997812969
1.132284011723389
1.6079323887424501
1.4738432276127422
1.8632925122373751
1.6526435617814301
1.4873406485730412
1.5395248897637839
1.4497101429661823
1.2754273228415185
1.31948834741419
1.160412701146703
1.3466630372395132
1.4382090609608675
1.2797294571420605
1.468051103207048
1.7998921165241513
1.182636677096575
1.1711721656872272
2.8106364903906713
2.7065135726033063
1.5919222602795116
2.364497163846882
3.0852943747656076
1.5381816140741191
3.097222951528368
1.7608737408354365
1.8354262856328
2.1075079941912356
1.514630667754649
1.268878939065646
1.6652279346719074
1.6671523376430262
1.9252086058196294
1.2949033855049032
1.6968197692924465
1.2536964089800093
2.1930418701553016
1.3821802067206115
1.5632073295080713
1.2390143534519331
1.6150410773254056
1.3005242806103319
1.1746324266668762
1.1042720043871044
1.1684751582860171
1.2709602335639376
1.5551158772547733
1.3052733081073324
1.3725297912233272
1.3931326455685444
1.246894887571067
1.4274877154353343
1.43746947294849
1.31165010509756
1.257428899466037
1.801663231359672
0.9355851918398919
0.9636108996930947
0.9763230427196482
1.384728421958705
1.8004404577865676
1.159471362430406
1.6186187171742277
2.5895379346763643
2.8782952538369586
2.458669488459187
3.2789377561930833
1.7250711871281583
2.583142710101295
1.3722624354493884
1.9957596968743296
2.7951874193077515
1.508198224927471
1.933542360517264
1.2858650226689547
1.8594101744067522
1.6362138410363132
1.8183356131881647
1.6167744125517982
1.2921477432048714
1.61741616901524
1.342459419176224
1.7653240077152397
1.4161232564016877
1.6661464451868422
1.0345646375416955
1.3289309757622265
1.1241859106451233
1.100860730438517
1.300077844790215
1.6451331684634918
1.2272526881598733
1.1824416412493095
1.3270935380033795
0.7406842988224446
1.701512127172491
1.7090515067454297
1.2280120641075432
1.2575883747131917
0.963102903680722
1.5985702357781284
2.02466403263279
0.9173749970501611
1.2717522968219288
1.7203180409247663
1.1343619919708334
1.4886736955959876
2.324132880487257
2.0818067599513683
2.3959899616338123
1.6424737584355973
2.474424832154962
2.1397940368696076
1.6369084520459394
1.5422863292423714
2.3005132914751276
1.5234240670481178
2.0649655583037445
1.196093789259437
1.4788660062526346
1.2770630660592883
0.996063332014822
1.2859772236119922
1.2939029267663114
2.797026567011048
1.0588172325467617
1.006671708255124
1.6894958364484545
1.0733768304237645
1.462134281190079
1.361953349652653
1.8076702354228165
1.2039198710052748
1.8905762373653126
1.271011041686387
1.4092730338289967
1.0421463059669585
1.5260377662417712
1.142594494904115
1.4282589655051867
1.3903060908864837
1.3653538625342638
1.0929151827930892
1.5301092675606132
0.9109792069398158
0.874119928757706
1.6007908974931582
1.1042048552596333
1.7983239656511705
1.2218203279237203
2.3083735228300792
2.291167744218055
1.5048439645981542
2.5105347921036656
2.436355738013654
1.927088580569643
2.6465375878601254
2.3620342483803833
1.4988439673671887
2.282059644120691
2.2082831730111114
1.3922197753774095
1.4261892163095322
2.559610494705938
1.2774028476833807
0.9017586880205656
1.9858121957223038
1.9081763124383593
1.136878596571749
1.7309704563443211
1.3867442205982325
1.1373361645646851
1.3665456046749644
1.1949484015241556
1.0987870176478132
1.1999350059753322
1.165380093942741
1.2978512088365823
1.2249322948857835
1.3396799999073556
1.2984715958149893
1.4412425638967656
1.3524655677499255
1.1310664492900084
1.360587687086567
1.3776963096914694
1.592213338482028
1.3777923268117516
1.3523086420224977
1.5418710673703986
1.1237555872601248
1.5534194021478758
0.946005356924417
0.7736651497721945
2.030734361703966
1.305968404787168
1.4420348862794246
1.3576770797987123
2.7944164112227443
2.9116832121367917
1.9022531195198813
2.6715910001055465
2.031613621437273
2.3837489657626243
2.401493639043207
1.614802188437065
1.5428005495089463
2.404317346797587
1.848453444451803
1.5898847593931458
2.6613897992646582
1.7641458658843399
1.1203560601640408
1.4606551130072944
1.6799801434391162
1.2093366774142238
1.213451316013608
1.5810540950477399
1.0014715693272314
1.4494443748674157
1.020081992424661
1.2634745870453463
1.2901695632754229
1.0843180430154569
1.4186183675047666
1.3523545748275791
1.2893450004385656
1.489066564850964
1.5001051988067202
1.1957028832789915
1.6321048700324905
1.4817731915650585
1.6929888185530297
1.2661998244233639
1.611353192376524
1.8127151660891125
1.542255807171639
1.488646646279096
1.7636920667061364
1.3989600362741466
0.8374805800028975
1.526838816214141
1.1302674246121889
2.3088355359002333
0.7670893582318197
2.4616154945330293
2.5043114183315733
1.9677928434196477
1.9076509184226402
2.7791821821413984
2.512703357974346
1.7297570847855193
2.6386523998192852
2.4434209128005673
1.8994965087833724
1.4015033301286608
2.6505858635621813
1.660228907828933
1.6206008523623603
1.0862313175114386
1.7252242999586067
1.370893469605852
1.152172819693383
1.1398173150042263
1.233501047964216
1.4040924411708466
1.3145560149184465
1.2058857036257016
1.6460426611765044
1.240699192054756
1.130724223557628
1.358896383906458
1.1183429773226923
0.9802428863696747
1.7495780997919577
1.4022223106859508
1.4319896596319952
1.1754727440052588
1.6419345120533424
1.371532042312428
1.5142556687662845
1.3058974838215966
1.328508475938629
1.0652352206679172
1.580999142491657
1.0201782747771342
1.195421061452444
1.3376553437777559
1.5774180453657785
1.2652746078977215
1.2051909893592356
2.6024084126922733
2.489318740960675
2.637961459971942
2.148953447583126
1.5933006492546644
2.6105709036738385
1.5887943685838755
1.8670355005422892
1.2629740258004643
2.0782952996037585
1.4520820556782457
1.0520228164210053
1.1725516549117194
2.049990943253893
1.0752471930736485
1.3000612063657313
1.0587579786940233
1.332439640683238
1.3760051015927528
1.3303308004503536
1.1887048609107456
1.1004880675686315
1.2178770575444697
1.5102045996639522
1.4819156601189947
1.296880889423356
1.5694165603002272
1.321948867805443
1.2579603966109858
1.4321457247615534
1.5114323817417121
1.7804026450982284
1.9529724081761757
0.90774467243762
1.2735759459789007
1.2470547295775147
1.0131096227701364
1.4608932167852535
1.110798519306558
0.8920208739363154
1.8964510871947442
1.5592142168870033
1.9369139788927872
0.9807884813437737
3.0174942026075504
2.004726692422062
2.302361554743049
2.0761134391618836
2.174851272228779
2.6513385760895165
2.183586368845987
1.5909769048703708
2.7721156931462154
1.9529357285991764
1.612734470843599
1.5465070325003663
3.1290808228124924
1.6871392982884204
1.0358353505745852
1.8899572519418384
1.729815817149414
1.2103333679564683
1.2522228152841177
1.171626178216009
1.2271445474124412
1.3381964755197857
1.2227421352511554
1.1264751881010622
1.3346725390183196
1.080395584669185
1.7049094464676837
1.3930861710866067
1.3831351925739686
1.1065163977604986
1.392384152478657
1.243646559427878
1.3754596060885518
1.1219666782806077
1.6508596499021049
1.8920016663022863
1.3147688581855377
1.338898186577744
1.2469284900115991
1.0228383791438926
1.672644368028804
1.0470320103899189
0.8996516890222576
1.3380404795965026
1.639037750789828
1.0173406135345922
1.4412835466051974
2.0976907485646232
2.5665020084799877
2.551350206919374
2.5401107311625264
2.585233474594514
1.5946418216820637
2.8361919346183626
3.079634016409041
2.031839480073211
1.4229820622146065
2.6354128422225327
1.7042884914937244
1.5973160086273475
1.5769697459743124
1.6959260948084867
1.2835933908596933
1.0005952093575607
1.3239784423700358
1.1661648203351898
1.5414445936436827
1.2164929601132384
1.0904639980482218
1.1630510864560553
1.03197076831052
1.0586903988948015
1.4864840200214922
1.3515209068780476
1.559498618672666
1.2990387115252964
1.3768282402484342
1.3149624924437162
1.5562235095442525
1.7268448988994995
1.8904389604714698
1.3232692819297651
1.6230592548022824
1.8327751185651306
1.0729355599725319
1.4993927356056926
1.9653302239080945
0.9482876797202844
1.6259878082300625
1.276551451994978
1.4041695233206195
1.5287176167935201
2.4971829589641716
2.5729465774839477
2.217888464962677
2.4411852832375676
2.4948738059781395
2.413248288121718
1.8835878568690732
2.3481004807938546
2.2849643702729816
1.7881599064776013
1.6613921263324114
3.007488677884402
1.5694631636455427
1.0525036841393165
1.4421592150082114
1.5188253589767184
1.5043639921874852
1.0167273311069955
1.3292335696200321
0.8851512964145488
1.3542195391028649
1.1997395169697813
1.200179253374996
0.9945062198185565
1.7525103861237288
1.5520127351552968
1.4863647254308832
1.3407058275893187
1.398644346667977
1.3093452672319692
1.2179605360383492
1.144837694126764
1.3970240361826658
1.6439924284921845
1.1255100889792544
1.4756781008327324
1.6106741178137716
1.2786542551636726
1.129142251372193
1.5289701469402666
1.0878031471629042
0.857412403949199
1.418734035424809
1.3413844162076412
1.4153207604784703
1.4184401812058318
2.172790920618016
2.7160167000273603
2.4086501710135266
2.725437773381372
2.1744121739174433
2.2399320589529235
2.3831010989474946
1.6427737718648767
2.6725168473955967
1.3710227257002865
1.7955668216227485
1.4899224913227802
2.673416211327561
1.1606049661902194
1.1163219408720417
1.3946455362890595
1.2979743178369294
1.381071588125928
1.0492564570294878
1.2486974242284499
1.0306135552503377
1.4225078945724994
1.3866976397252688
1.6217225194738947
1.1888094358354335
1.2386009643290248
1.3904347156579822
1.462030801553956
1.2152625813647662
1.243364779591583
1.401420796050477
1.449659760140599
1.2353928063221213
1.7424446700226208
1.421654265670832
1.2583699068171619
1.7409556621904874
1.465005436559043
1.4624484157199975
0.9628810868755633
1.5080497479085584
0.9732994965732702
1.449919122831607
1.0996185134019687
0.892215423459525
1.4621805383324205
0.7142621440122864
2.6161589684838984
3.0502456668491265
2.309652242151984
2.09375699494683
2.5071889206173106
2.012124593361543
2.89232769481486
2.4270388096649356
2.0526687879204206
1.7374821487692265
2.6365913234627194
1.8620250256870154
1.1347589592915914
0.9663493319455664
1.4970052956982036
1.1666590617073282
1.650829920724993
1.1500093307325077
1.5146075610674667
1.806546675283938
1.0889197071922074
1.1298727829238158
1.1693173581850818
1.128379929767459
1.4547918918537903
1.1852742094756108
1.3309338391870893
1.274159038271764
1.230878403347081
1.3815930250765982
1.0916198671954658
1.2881737176218084
1.4890228982581115
1.6132760489078768
1.5461404225745636
1.669269370350296
1.2520866666233952
0.8976234200440792
0.9725811595589683
1.5343206687490554
0.9226748769821765
1.4248453500313771
1.497845362173662
1.1394944533425675
1.3407674050734533
2.8599439231428567
2.677111458011535
2.0838942788328034
2.424495660777504
2.104976643873218
1.3137378183120212
1.3577571621776856
1.4021045805661692
1.681894421730949
1.091423281923103
1.9447553307415573
1.8307267766439101
1.4235121312914583
1.0750109489046815
1.2979656506515878
1.0435754114458275
1.2656822058329413
1.1157957497461783
0.9752934108432699
1.1450382200420215
1.2580728325362232
1.2335594336402214
1.2599651375402545
1.4787702395894302
1.0284885445186929
1.175806910756224
1.127052591179652
1.013668608048731
0.9884557074198419
1.3128729477609258
1.6352709967614338
0.9714696296503921
1.6864035967828634
1.2689476172047922
1.708875713375707
1.584393347469414
1.6105476420302363
1.0006483283221277
1.7202097498798297
1.1288702623560574
1.0546489916012827
1.3645302049021222
1.494208926924436
2.351867691159019
2.0515613950015625
1.8124533173847703
2.439997736189885
2.459634858027882
2.2610013984523376
1.8199811993857118
1.5490238898541462
1.933103247435989
1.6447754703178743
2.6850893006759025
1.537717230747764
1.6972546237017467
1.9330337724975992
1.2040352813773472
1.510094453127883
1.6375656408706127
1.274459096991748
1.1898583217700736
1.0092443418068415
1.224191300592369
1.4732822777902608
1.402337389012875
1.3605476161925798
1.2673134964118675
1.6730685433153814
1.0980922007261849
1.4148308016964641
1.4158249555821385
0.7948301070021687
1.2321173775184038
1.3318847073125213
2.11663457699791
1.1283965316330453
1.6137132050532323
1.4938180872769575
1.5773479362606793
1.5758784766448852
1.5626075998391804
1.1080170012428372
1.5184192353455215
1.077751918149602
1.6662942989406015
1.4829436023813825
1.8978304202458993
2.4354777377275814
2.4531624688697224
2.4546774400274534
2.077791438625908
2.0390734014285554
1.4705144699678736
1.6479817015914637
1.6156003855106458
1.8225578879108129
1.3007592129449452
1.8439772632319922
2.077324541418082
1.494401891534656
1.4347586245801947
1.3105456743740576
1.3638649382251198
1.141458685504376
1.1681987073439137
1.2088758882892114
1.401066318673656
1.6183387401064053
1.399814816243736
1.8692939037725647
2.083894563900045
1.1619882879848165
1.438831830807568
1.2636367388210017
1.3542233156117602
1.3783971030672
1.1182241411720235
1.5633666517427645
1.201355239576629
1.738018382735861
1.777332422830306
1.2841265274348108
1.492030448819986
1.365709049507697
1.07649957067077
1.7250076541549053
1.2134390477698989
1.5859437052660588
1.5237100691812184
1.0607504833051582
2.5655949733749
2.1954075445510077
2.227076365682743
3.0976505886397514
2.112067149853623
2.175785680838173
1.552411691144272
1.7639874927485155
1.590037057553044
1.6379645093868704
1.1799131976178259
1.8048886580282943
1.970847196213769
1.2601018034443348
0.9037057406212929
1.1711043656144615
1.0603904065061704
1.6172959646404013
0.8735374451917012
1.2096898462242343
1.4621947036124827
1.675827582624276
1.3191188646878755
1.6903122130272232
1.6592522832855066
1.3298014157453852
1.7629769023288278
1.1919443096996474
1.231750294586972
1.3591280637570478
1.1779371345419527
1.5834580455900564
1.0598618158469708
1.7588654503971781
1.4230358368726286
1.132024023492648
1.4892659643199604
1.5734685526935925
0.9749854261821616
1.703777034821147
1.1799427760012515
1.5092285106033712
1.3689619570000624
1.3963726574041098
1.792363725385481
2.126473251663696
1.8933511119427902
2.3911731385313573
2.1263661066427786
2.155348279216831
2.6575705357029142
1.3381696066099218
1.5476596207718598
2.081429252745593
1.4106534662559935
1.477401507362366
1.7052524552639983
1.2801711789807633
1.146272005814919
1.2210570824998448
1.4656140797748545
1.4317215680854223
1.394129423716244
1.0842150937125148
1.3910734842391674
1.422735068686363
1.3737911282597424
1.4745166739182856
1.6962209215480082
1.3034248757526814
1.285558026208666
1.1335458136812766
1.0640431294845352
1.03700657207756
1.1324594369766434
1.469431022265562
0.91232381414493
1.4276719199217667
1.7090355583601722
1.2348294395527821
1.6313543057597348
1.4085683137484966
1.0958921222695688
1.5851727564257578
1.26856119712385
1.8491950004936029
0.9388346083973503
1.861185241851461
2.2402172775594478
1.8219501053905347
2.0171393010806344
2.232642836876734
2.5261691776852055
2.475727762513445
2.3739118760295015
1.965211768931731
2.900421259274612
2.084272736437936
1.6395958847304755
2.7606829782180213
1.5260998117205833
1.8412821822044387
1.418838020758665
1.3911976920232647
1.609667030138099
1.2116315738000294
0.95838307829598
1.3807741939770286
1.1927643161169406
1.2777831961122366
1.5933183052242044
1.350237861955902
1.3942519175626489
1.8702010150731554
1.733132893362448
1.0320840528865085
1.848419949413701
0.9176983473115636
0.7904706168755466
0.9518425375213858
1.6452787522937573
1.8534265920793498
1.0272878308650228
1.4267280685505512
1.6000986520304321
1.3364891164908417
1.8144142305675728
1.593625783529794
1.0145017340205238
1.3726701928089486
1.055728370505047
1.1254714328824
1.3319229943920163
1.7000994481025287
2.2371929944519677
1.8404008523974775
1.8049585075933208
2.7695720454701114
1.2721718513582365
2.1417456262714785
2.0039392678848165
1.434806352636628
1.4891206841504716
1.9465307203758957
1.6761933942138885
1.281530970688258
1.7285797396917622
1.4387458169407585
1.310939550672206
1.278338685816543
1.2612090834163465
1.4130893832646407
1.4648223881022429
1.401118286011435
1.1304760819826865
1.408273773839452
1.717579244736201
1.354131790476996
1.2527625377424816
1.8718849456355886
1.2292586040678024
1.5272218272025888
1.5138955215322494
1.0782742315940552
1.016906797693553
0.9258380871264883
1.4933738050732188
1.0510449278143421
1.7120795953302321
1.6358558977258908
1.2863854985620773
1.5125468224521819
1.0942915321075581
1.0077386219137388
0.9575983493789919
0.9510266471835981
1.3304403115217287
1.4220365883780746
1.326263403930907
2.2516727337933213
2.571092356284214
1.8357921064476106
2.1770641346787087
1.4977100279006885
1.5726524979481293
1.3294236255347418
3.3398662337202265
1.3631606083137302
1.9115594325559107
2.0499762552114635
1.3764567142971
1.2432564978563163
1.2327786692750713
1.2380108975521167
1.6284891306073555
1.3178056491059902
1.1233286196535304
1.433642748522193
1.3922417444828938
1.320236947592207
2.0871706068688627
1.739576968224324
1.217506456866838
1.4397702750898043
1.1254847548616784
1.478125519771777
1.2284494242790311
1.660405305736162
0.9417152087537927
1.6962167678520697
1.5448502174659628
1.4355376633660304
1.654326527011018
1.1197288984518337
1.6789122363919533
1.0718401414452778
1.0952603656461017
1.4464167039912212
1.3657263584771149
1.18519492011287
2.680941305980807
2.1450180614130554
2.4879787524404064
2.2659288373568884
1.8162019567044034
2.4463279214077467
2.560839263859645
2.227856363148433
2.2917751983665218
1.9492584892221452
1.5748347492581065
1.4827211558566118
1.451682053308008
1.5138135322131034
1.4880147692677141
1.5635954817257292
1.6739597166688411
1.2417442545344373
1.3208524558258463
1.2614244674018233
1.2974405112441596
1.2443590182201894
1.4447146610904498
1.2404209454707438
1.3829964312437377
1.1808417767521862
1.4259526901152033
1.0442969083055231
1.8419641965460842
1.2393006286196304
1.4976563672734142
1.2018405952415794
1.4471538294727928
1.0322347654899406
1.062111117925285
2.02332755865615
0.8653104878986712
1.6244953518366665
1.7323037960881278
1.5176242869582441
1.047390435647912
1.5697424656696473
0.9719337650387886
1.6208232027465468
1.0418699127671276
1.7590378479420574
1.3151191546349879
1.746067784102092
2.827560496109887
2.1469064389219445
2.012251879357464
2.4997328123915734
2.215145265749149
2.3205129563385025
1.3069827855319978
2.0465191103458915
1.79384500217159
1.550606389627418
1.4145902928889955
1.5598334172877855
2.021442914352803
1.3526545543630726
1.267687337765746
1.9977736970172955
1.3405484920324535
1.3989572475991767
1.2836401227687064
1.1184848022442528
1.4675419897910151
1.581833594141114
1.445499766416911
1.001102297036726
1.4685046450069732
1.231655235008792
1.396631014521449
1.4022289357147604
0.9157179739752974
0.9813987249534714
1.074297634922813
1.8114614958731354
1.0528659325978371
1.6325657096887602
1.5277576080232145
1.1701593540488884
1.6247309494431041
1.2820236984662148
1.0073694450638564
1.7321297128110777
1.1377997640541357
1.369393132583517
1.5742758323456996
1.6719587589947524
3.031801339545761
2.5826589517995813
2.4469947529232683
2.3338249330584135
2.4682958422406744
2.5880991085178096
2.9517202290543794
1.5139450437319728
3.157986243012112
1.4504525076351937
1.660711000766812
1.480813562273428
1.4103401528675195
1.9885434850984247
1.1375364453232915
1.2741344116352589
1.6625410810184627
1.3429172233682747
1.4575277183419724
1.20589581753607
1.030828991138191
1.3306336791756246
1.4538058190768808
1.2833919963019433
1.2327995101386828
1.797409626972861
1.686999501996388
1.28155970982484
1.5119404090008854
1.056679934842589
1.2677158108108937
1.7975060683858919
1.171584793309661
1.283054658803537
1.1010224156014248
1.3401446348931352
1.5607622427424754
1.9018405087732833
1.6570138102070358
1.2575905353993615
1.3510386475856975
1.2808369900029186
0.9474578688890813
0.9337468883333714
0.8442961044729865
1.2656905906811433
2.693827867303491
1.9806195854302289
2.4041244180252654
2.385593107951765
2.330067161623807
2.215144027014809
2.1875570020170585
3.197884704687561
1.8876437071793568
1.599610578765835
1.7070867959348812
1.4315508250263949
1.1789982705970243
1.2778176575347395
2.071001306682976
1.174798468370115
1.1390103697192522
1.1709146904990397
1.151342333224315
1.1182393560517243
0.9368916354604444
1.1982593235270638
1.0427692889407087
1.7499109485489655
0.9349063397713603
1.3381136197038328
1.1741917358734264
0.9460702469457523
1.0260852963422584
1.092046813655087
1.3745456980855006
1.3547667707417081
1.3610046139133034
1.291740791331326
1.5538176175255975
1.9570659674180244
1.2158735960112248
1.5388075932223066
1.5195624190402388
1.3103419529092133
1.9037780838229037
0.9371161166049684
1.6466951744590979
1.3156141496437126
2.8878172130857167
2.5279083926801857
2.151823011520352
2.7830530591588425
2.790363174876482
1.656732432412616
3.018711216906465
1.6696680885749564
1.380968209801778
1.552451495484414
1.4787894931753833
1.2420985388541552
1.0879004593302484
1.1539166273166368
1.8602021935080684
1.1179260739284314
1.276415432689269
1.2593306707492997
1.4521101551684061
1.1482616360639462
1.1962872138074503
1.4557935382423268
1.1268730340963755
1.4508896471737767
1.2669621537722917
1.398218458955226
1.1562619916415626
1.3350225925366503
1.2286030828703924
0.9340068820911132
1.2968866784376207
1.2634100461141573
1.0686344892423063
1.1534400763680908
1.508513750964984
1.4903199070504654
1.3994637334138278
1.4788282400742214
1.5479623957381465
1.7698075632330734
1.2946584984827398
0.851822719481955
1.580135415548274
1.1699014277052218
2.752499477656467
2.61216361767492
2.2668078228107755
2.2111819458588338
2.734333270813426
2.345997401171567
2.205259852834015
1.8123216541505887
2.9137670992176417
1.9727658109827457
1.9338143698143957
1.7493867807557557
1.413143870419653
1.0548524519887688
1.2681889345236983
2.0061967702694097
1.393219125628838
1.7809806997769708
1.2314860078858771
1.018037911533141
1.2523047963977365
1.4130246903011332
1.3498868159567092
1.3086958389860377
1.1988074180188473
1.380693417655905
1.4681914280990491
1.3630309558036813
1.259552302817638
1.1780620273504623
1.1434423848610524
1.073082946439219
1.3944700616507417
1.5199120861700446
1.0448068570407139
1.350456967426779
1.5227048666659546
2.0716680685553435
1.5701219643093185
1.1799038978085596
1.6062097360271106
1.6111701726666494
1.0338524970527427
0.9171894709051991
1.8393966216859354
1.1504063139101104
2.627374989430363
2.138682761500558
2.546692541689454
2.656952011078127
2.92079195875533
1.5557722373276064
2.3422264357419933
1.6836108177045845
1.5611674642707327
1.9336500309118174
1.4139124266431555
1.7261331869074972
1.5340064202087187
1.3860242310678388
1.3137812985062
1.1085443038115066
1.1656779768271237
1.3374161653024306
1.465512413711756
1.3006839324530146
1.2478753375750868
1.2625415195040668
1.440727778788868
1.4563686909562732
1.052368286841494
1.4793220773068048
1.3545694366394523
1.368684898041888
1.0987372496331596
0.9959379541220162
1.2178859576918923
1.5600424896498566
1.2095281430046867
1.2389513692616236
1.6497000331650271
1.5686502535077476
1.2872405011195167
1.2166481064485783
1.3892060812742786
1.5779557065635457
1.200670221289659
1.114417676805211
1.1134639688078873
1.4527604465321846
2.7625407492919045
2.22052782347597
2.1093308038904244
3.028375328031707
1.6049161822474398
2.7619974593551286
1.3289568877095614
1.094255849233116
1.5998133327314774
1.5313179683320617
1.5562859291706266
1.2103017010962347
1.114476000981111
1.6278441691734933
1.308169144982411
0.997738236525661
1.246041536821496
1.2986686131906462
1.1765360788826937
1.0852778205949352
1.0452645992287655
1.1999385211462905
1.4261074830178715
1.4822723114269978
1.1856985423223558
1.2539837662246347
1.194766044302141
1.3432951233951527
1.0727260245917898
1.6113269139048256
1.281682543592181
1.5845575525783933
1.2844138185786407
1.8251681210881772
1.401174997671397
1.183848322664768
2.0036707531021665
1.7537917207040117
1.313129846787419
1.0111445432951462
0.8275268589089426
1.5707647809493916
1.1097849329279847
2.603064118763699
2.5567246551695324
2.8873574907552544
2.5717484005352738
2.8898346975465388
2.407612095466124
3.4598299345405614
1.9031945307744322
1.5185747742381712
1.8296132823380635
1.3266101674445527
1.683548518782784
1.3461100282203142
1.7979553749461838
1.3029510328246539
1.2996915593276102
1.6275548130369584
1.270305880662879
1.5137780388531314
1.279156255761289
1.2125345466673658
1.2861294811218775
1.1308133438291776
1.1055267392655805
1.353600422162087
1.486557902848185
1.2068387555468467
1.8544607569278588
1.226281664987118
1.2215719771938385
1.5763920773636273
1.5230687100904372
1.295781679235374
1.2992466345071882
1.051205125389651
1.455893627521014
1.242146500792551
1.2009689215290715
0.889535231600932
1.1747135816610994
1.3119926108950655
1.0168717500198576
1.0409297171351146
1.290000345980058
2.0407583933391957
2.539314872316731
2.541988659325558
2.872627399845928
1.4486526466045695
3.0713628168324423
1.9839822342933051
1.8701241214840851
1.7550509582155533
1.4180008810490194
1.8538127211250253
1.0835430050242558
1.1852475807789604
1.5336495490257163
1.273277965606173
1.103172773442038
1.2346177665232207
1.4100276988491334
1.1462431124424064
1.6576258771239991
1.1255628197523637
1.1466870296677592
1.2975716868552916
1.3555778780145098
1.7628511142986962
1.3073386302025585
1.3722495897974112
1.0671276178251805
1.0652612095685203
1.0717471818839797
1.1208120206557617
1.2249168595187405
1.2049059368432786
1.679605732046742
1.2945166807078858
1.2730417750256322
2.0242746456222314
1.4519670455712943
1.3000920309892972
1.5675872149242847
0.9116467701998526
0.9128741409399315
1.1717397067923605
2.66788886370897
2.4974603527035186
2.3560052579473125
2.6195732599993535
2.645053799963236
2.9112365532079347
1.9694208711915686
3.3111801421085967
1.9183780855982706
1.8311876921155616
1.437921882048154
1.660613430201712
1.6304308423560954
1.496635187646226
1.8470016603597645
1.5123452844455916
1.332015883736081
1.4764188395414732
1.3697602570563234
1.2447027674700706
1.1009050071880657
1.5373743214363205
1.1096511453431368
1.3857843554355795
1.804538798439997
1.1509119579969285
1.1885287042371235
1.4358694480248828
1.1934532006547025
1.413514691891914
1.5182596665334083
1.4544179243961044
1.2490031854041879
1.5984466487918474
1.3975341171849172
1.5440959281236057
1.5905694411080693
1.2941185175311016
1.882013030746323
1.3933959385125523
1.4512039981297808
1.4304495080625108
1.0472721151110593
1.4704635394005983
1.136966562996611
2.6672860046584064
2.376641762603181
2.247433871226874
2.6167018894059915
3.1254200433120416
2.244014519192071
3.7114812541273636
1.4291413188248194
1.4688129564396906
1.3860176583388766
1.5101595244488815
1.5723993797296552
1.0285125007494063
1.8727271910407672
1.3618995065368
1.1166836091829413
1.1642986755634008
1.2132512034668357
1.1596373181217072
1.9088885821449464
1.2356784987242082
1.3832374298890395
1.1786868387252072
1.1451517386781909
1.3067192668694663
0.9904087690271258
1.4038742276877192
1.504411479607633
1.0739779849332451
1.3542106584249902
1.48424805283045
1.3368028173569706
1.2446045478810435
1.1066895163446633
1.5001321810226262
1.886665780537168
1.3462814779624548
1.5580660554196226
1.369379793535398
1.133151607637101
1.3279933239552566
0.8918419330767358
0.7720309451350817
1.2098095227838324
2.360173636643379
3.0475394364202364
2.0229702809706316
2.3117823427497006
2.0535334103128453
2.2385176380844536
1.870023799451939
1.6602883913529949
2.9153854344030457
2.6793561010370235
1.4170039686970892
1.7282798805497603
3.3072267762859897
1.1746256814217095
1.7575753392222155
1.3823004559870908
1.4683024576747912
1.5652273436058024
1.6436523954548947
1.6813227412530447
1.5674396561576436
1.5288710777103842
2.0124188043152693
1.239547192837364
1.1187835393715082
1.2642631484786218
1.050531244317868
1.3047911396866887
1.2507435914143255
1.4169572231870593
1.4153950936807016
1.4667326564579153
1.2759851062399439
1.4759269595654718
1.6674735509857934
1.4830251434226862
1.290043181547111
1.1991221326023853
1.530979461256869
1.477851136283754
1.3752838910770984
1.103580952983043
1.4306826900617071
1.1830570651626515
1.6044632787775215
1.2753340998830343
3.0016654423967917
3.1202055301229947
2.3788670525309215
2.286221859919295
1.9765488120696113
2.353710763177257
2.173420976543617
1.9217199109665917
3.538389879069298
3.1542905332403066
1.3507541213800236
1.6594739234905116
1.6738784211997102
1.2509594468613627
1.7195448414367531
1.3439292608707318
1.654988543435429
1.815916121613816
1.2872835204302486
1.4543064232088847
1.3737086738102091
1.2838002021317174
1.406362021943549
1.20677552626412
1.053336503958206
1.4203895971076042
1.3468120714028509
1.4421769104377276
1.288582673511345
1.2638544578046607
1.409297855681763
1.3579928479655123
1.4104133797163994
1.3533610606312958
1.7186287405260103
1.4781819753727006
1.5785501282795427
1.1659476255838348
1.8538213342291743
1.4674631308331312
2.085117817528581
1.2416226334135536
1.8685490054504972
1.0195048995057263
1.3463871805417134
1.0097440359619156
2.3052216319981325
2.231840009063365
2.169454754163964
2.761706726155187
2.293294068927939
1.9101838725078946
3.5094367630709917
3.0079505445487924
1.3290338673053446
1.4618013116511368
3.6415720498507818
1.0637600021803788
2.0364480444746844
1.4994515656547596
1.2462198252664476
1.2041828621562325
1.2942602158014131
1.4379311418286311
1.2546121596588493
1.2564676690166634
1.0212319961704663
1.2541222682074786
1.3568649150590646
1.4229261267032334
0.9743543123915331
1.2316697252598805
1.1392263482471698
1.0027361513547965
1.2842405026533392
1.322964641208778
1.249945255359218
1.6422476029072093
1.5672271401485647
1.5941452614542087
1.4807879646359017
1.233698702966628
1.6247324692367455
1.3674609339357593
1.6933526419608085
0.8933827320390589
1.4385424312783104
0.9103735369510666
1.514189234413326
1.182316223724078
2.633587302001453
2.760178341981195
2.135911583176785
2.2017159843843723
3.9738634537085495
2.160660727496187
2.100566794684601
1.6419891171280685
2.8481218091140867
3.287171634579583
1.2095962258690274
1.4727339976144167
2.627649079213235
1.279004157434567
1.3236440321461165
1.355863954228819
1.3052376945183586
1.350508660789475
1.5632748730821713
1.4169342576659567
1.260447921078424
1.2608958461591817
1.2396476486485029
1.399238480742063
1.0334517154328462
1.3955545983108992
1.4303687884111675
1.399030587157136
1.0394525467720357
1.3359223437578345
1.3849807997840566
1.6071105379000052
1.308931200441827
1.5901483327657606
1.1372665968750202
1.6638049190740958
1.1643464990330596
1.3445383303478142
1.5111498937205052
1.6967116900062102
1.9169686225267761
0.9956691353679319
1.1678994654071801
1.2235627222460572
1.557864349201751
1.2207390500159312
3.361582193330453
2.2086778381515693
2.3944782014642
2.099947776361541
2.148517077481625
2.3641829404753207
2.2956304360597706
2.2966107199775094
1.7945371002392811
3.446318211034004
3.323579526490601
1.2005760200250006
1.6860343778232294
3.254732459801529
1.4503641441571533
1.3887827315141852
1.4247347836829198
1.6328588665682786
1.2363603478454204
1.652780532493467
1.5547114909168498
1.0969204801283576
1.2413726536448189
1.3222007017651196
1.6514342501962267
1.2099590309176431
1.1252651756899525
1.7176252715498344
1.6691327032005985
1.2549501771551979
1.2817416185773758
1.2171314367393382
1.714027721529937
1.4000597638443182
1.6039632483709785
1.5402078229418037
1.7634324705353746
1.6318924103685504
1.0458172375650352
1.5556489014024504
1.3565148356217585
1.9972847516746994
1.0198948037413815
1.572477920167287
1.1783671785820242
1.341983707594928
1.285455349410701
2.2418555868311967
3.0161771344454804
2.7682372491234664
2.166696791436096
2.3055258834168133
2.8529065864754335
2.5017101205835908
3.418503439300675
2.9366880802278716
2.0289533667702586
1.6569655793084421
3.3494409574094797
1.4476939833222575
1.5517099942091472
1.347158124226134
1.3745918197115292
1.3497394834994123
1.47248933496619
1.3458318406177465
1.5093675708567151
1.2631316439617837
1.1780664137956616
1.4735989200910284
1.298146055553401
1.5254196453568376
1.0560682883777885
1.38669450580596
1.4128325331689608
1.2652873852364823
1.5265894499680899
1.427448118954023
1.2977393642460138
1.4776083052789362
1.7150593355556472
1.7235973258530761
1.4023102831911092
1.5867012600167036
1.5690482160796253
1.2743512513208812
2.0529267703079412
1.1644909153817689
1.510288201764363
1.1803134529031944
1.4027685050242586
1.1874560477861638
2.598600624063054
2.492065052634512
2.62347145006687
2.1640865147584374
2.1728769682072344
1.947602309638572
2.752917609680881
1.5373757122745584
2.4916987292760493
3.444889245114528
1.3473779330187798
1.5535069249481666
3.118163562148528
2.105711714105209
1.1432324749200107
1.3691281107083728
1.2997680238412734
1.6315240804934377
1.2477626302681801
1.4647129896582192
1.202423429260591
1.128374802290155
1.344882293045522
1.3000114421336761
1.151006190461391
1.3689266070500334
1.559176253444893
1.253095964595385
1.2516287497905296
1.1755384944042078
1.2682378693860639
1.508941511207922
1.174608462673518
1.1209007223885203
1.5337296085273204
1.5069088913496478
1.4980876502424383
1.0905966345367877
1.5640853998533208
1.5940873776904205
1.4772728743645136
1.0726553653886075
1.6221612595438593
1.1855772958794764
1.304160374729873
1.339042709606861
2.6273421760685745
2.5712291081030907
2.2930863087240474
2.1757034648123983
2.321419091273621
2.0131293991344528
2.15546929200793
3.140656659921481
2.601721715983907
1.3880514097120655
1.8165714268204913
3.225349477059257
1.079399565144848
1.3863370654557017
1.0204703588646964
1.4843611621378148
1.3817685166810636
1.6714591638247784
1.4851209496660547
1.3377162204543216
1.3601197835816068
1.255523720722993
1.162587325897239
1.1159406633746718
1.3466749052480154
1.1232924713419585
1.3098635245724832
1.1484886313909821
1.1307448359074928
0.7521618818135268
1.6078619862943755
1.3888791782911054
1.2950580331078012
1.597022429087941
1.3473901954676857
1.6589750635021858
1.2909047407173513
1.0179038444861563
1.6356333440730972
1.3772962615097966
1.1848385033679847
1.5912649512443418
1.1762307961025507
1.3902731623263633
1.3714772020144175
2.5461670093473727
1.9149173513509885
2.082169631109015
2.7740385468126796
2.2549348321185954
2.529357056166172
2.3370820979195925
3.2141297134823668
2.6966099223808526
1.452423687664876
2.026641013920438
3.163488488750023
1.663741301756153
1.5833149518043326
1.444861311066689
1.2810890793427225
1.644327747355937
1.3526891583850553
1.3353538854889933
1.018406653459443
1.1556780184511912
1.3682968349458857
1.14962905745824
1.4297233230584792
1.5728642125295602
1.1467698201448657
1.0841129045321858
1.23376336538565
1.2051573366064567
1.3495673840440465
1.1032307447370426
1.330199347080834
1.6194604279865568
1.5952116873632232
1.5690506369537243
1.3072928122939123
1.1606734245591492
1.3077931438665829
1.6262326801302303
1.2969900971612387
1.0628372953323824
1.6036611051821312
0.9833345366008888
1.3344515809492257
1.0066294152093667
2.7490685528092675
1.957911822823681
1.9999041222826501
1.9495718553852714
2.2141543891475544
1.9530290101872343
2.484117205585431
3.0038450920540267
2.135559513232262
1.5106042649982645
1.7392275645371396
3.668060143198421
1.8993757046088702
1.207805725292731
1.2126624869002625
1.3447222980873164
1.1781726511454842
1.7781476695689062
1.7631127444823778
1.192509953441311
1.2406318434698198
1.2160180436722703
1.139251516564267
1.6806523415804395
1.5142656594396156
1.484586737571505
1.1477145887002178
1.6924374309023993
1.2163824316253622
1.4376190314744812
1.4672277018689532
1.373724998710634
1.4152268663119614
1.4087063239453272
1.3093912907585674
1.5224542323339387
1.1204179430891366
1.6996653213472244
1.5357908521048094
2.3243639141773396
1.0103502504462532
1.6922357328721702
1.1735893713717738
1.2709424346302804
1.0735758222635035
2.7045033788054478
1.8395587506600397
2.160975203050825
2.666438676981546
2.4748292824896176
3.471016109857761
2.4417564256168056
1.9062553853385862
1.6422351693881394
1.8604490255248174
1.2631268527719832
1.3308179042435575
1.664113210779464
1.2593762498253531
1.6241191768966388
1.2025497308674185
1.6318353509980292
1.878424692003741
1.5448268149570359
1.195851314322061
1.399322166640129
1.1873428923819036
1.4146246287458866
1.1763007402104588
1.8597283612315711
1.4509147305781613
1.009123799628666
1.07131062473723
1.5141261630305944
1.2566829621077855
1.1880578759125187
1.57924907828335
1.3025166622954911
1.58606910877552
1.7803331417503723
1.666661815828658
1.1771047899877707
1.2729631938794248
0.8435389047466127
1.3670258248536227
1.041001018779155
0.8136590209169903
1.001666091858575
1.2515250793299733
1.5259937570708721
2.708581306763497
2.437618972397983
2.160518000561404
2.814464321855444
2.4018290565064815
2.992068397743132
2.396378029325601
1.5117083158984397
2.0778461355834965
1.560911938770225
1.7890835067004738
1.3964639916533954
1.7421372919192983
1.3542004414610769
1.8083490024696471
1.931885489939783
1.1368797411711982
1.2861438293673841
1.6582284412985153
1.310379036692779
2.2975472455740786
1.557184919172496
1.085503498345743
1.2392429650390218
1.8073875429498567
1.1690053237540818
1.217538114584636
1.304304482387324
1.1639831449569242
1.2962217849326323
0.9476230645755471
1.2925580927821392
1.1809259456275718
1.0855198468546159
1.247966921772421
1.3391824786285373
1.3093143875670843
0.9735087286728192
0.9565207458678053
0.7993568148189031
0.9285968714101892
1.67111131042981
1.2941342039569526
1.4173377731713555
1.8398632135708308
1.560402224357916
2.729095296118317
2.289216430944515
2.466546298684743
1.732737149360823
2.693780791211463
2.6573717338293794
2.4814344512437585
2.439116594933745
1.6419204343252554
1.569507817149891
1.987304430915436
1.6613814749479956
1.6259538803588187
1.3121496288748637
1.764068606212754
1.3917747242741099
1.4245583180473107
1.3855441456768827
1.5707796684840447
1.3415246219474999
1.1735691665913015
1.2191117371964257
1.3667000398158022
1.316047561793508
1.952223125575422
1.0944686856465708
1.2483246321731296
1.173048479230023
1.0066961633196172
1.295796992830335
1.132876010066083
1.2627006474460503
1.5077171911506746
1.1167686108950605
1.1662327713899088
1.5276138025308275
1.8795412486074359
0.9651433075634287
1.3495276413488455
0.8296170621748367
1.301536613082601
1.7879285735947092
1.4604543304015094
1.4501035136209164
1.879741702596861
0.8601442044256221
2.8029177216543193
2.4041973475715506
1.9989606506730646
2.1963080381615496
2.3093254936094207
1.546130139776533
1.675949170417937
1.4762171372645094
1.7737356769747452
1.182609832916826
1.373486425329572
1.6208000176909367
1.8338284639773101
1.4983516372123813
1.7898746777737047
1.232863767060402
1.6360637408876533
1.1562242437475043
1.5726596408758722
0.7849693122007472
1.4700227326040998
1.3634451447687213
1.3175886546265543
1.1208094145223766
1.2535442512227415
1.293769244138255
1.257828288965626
1.1598232990011648
1.7960338574204175
1.2085024557014432
1.3110318635694214
1.1042786390629322
1.4415086077500736
1.3013373560532715
1.4431082051193251
0.9659967409796251
0.9316487508999902
1.5116287556916619
1.3155013990251379
1.665790780609435
0.9693312208128564
0.8400473497725182
1.400150597300323
1.4067394230209727
2.4427846382302243
2.744721485327906
2.386128289079918
2.4337422094812324
2.3441981423329814
2.8622714131254523
2.3433082645335124
1.9106149782983022
1.5399799012503623
1.934178990484453
1.234358603130801
1.6556293767449675
1.5294584786377192
1.673444750598064
1.4301824543615629
1.0026398154970904
1.1711291699054451
1.7715244041501643
1.3397222704708418
1.2302896798068832
1.3379996944674495
1.1799392139196756
1.3546381025562817
1.00657114196268
1.156601816130004
1.1811966498874067
1.1711189943920288
1.3383149333299904
1.177175155727592
1.0357698655325613
1.3682426615968601
1.2381823643088816
1.5335199742042809
1.46426121097918
1.194354270394186
1.179630160349095
1.38065688120322
0.9120133654232674
0.9094658279237442
0.881776123393001
1.6298049982689053
1.3097305879606718
1.7528224580257772
1.4625529013597838
1.501858530094714
2.494303039074788
2.8377271676517353
2.4295501117727065
2.4130500402865427
2.0630770839749384
2.5240201138618583
1.383249996460639
1.6278055228741015
1.1985572964517652
1.8144863835032594
1.1171790734689506
1.8976444217450035
1.5364850064437556
1.705965224313818
1.0599098408734837
1.201563964230329
1.2842067222176314
1.7872597788462985
1.3904761993083568
1.2053434456808931
1.4344323203360012
1.2602385538352265
1.1849537454427235
1.4093932803486908
1.0787818951657338
1.0392168022133097
1.4711777693408585
1.0903531931204777
1.1733939910773044
1.1262039767265088
1.4810399366873885
1.2909566388094074
1.171182743667774
1.4327944474805037
1.119188539237839
1.8081228857468896
1.4574000758860932
0.9050957023207472
1.0345519913483419
1.2561020760865647
1.0391490160150783
1.184187496017612
1.8247814691670456
1.8882721185613092
0.7515522107431679
2.6618128446253384
2.644763496414911
2.1228642844425067
2.485533638520383
2.2623453548864867
2.5586943712790897
1.6048689178822868
1.5810521960757888
1.4953162517778942
1.9785230801540155
1.3776522274912057
1.9623996226029952
1.7693428671116036
2.20139728001398
1.3791664852548944
1.2292378393258558
1.4122062013879886
1.517195306599475
1.5236156576721087
1.484769388547899
1.5487571566421545
1.4020678139172438
1.2348242809466845
1.2550546779921448
0.9287939999487097
1.3375659020919721
1.141486821193463
1.2748977396319732
1.3624494482334875
1.3948985456584957
1.421483889173432
1.170185058104268
1.8955389001863037
1.2933430975118563
1.485236966055578
1.4923276600511075
1.3802583100218377
1.1077716435586775
0.8842671875772504
1.2609833752092345
1.7438513012001406
1.2462278751588445
0.9432159750794249
1.5866221421365636
1.214216330319567
2.633758832586485
2.4200423852802015
1.8203233264515255
2.352534048099812
2.7359876990337177
2.1881831309118502
2.3524465245956887
3.0256619589821985
2.015921530125277
1.710423353164113
1.8931529798719438
1.1883995104616794
2.1129488109204346
1.6273133775859414
1.7405307943277992
1.3919192379792298
1.248019771130596
1.2679156694228
1.9182619663019316
1.6144773848376277
1.3321933763906033
1.445186679514348
1.2592948342054175
1.1054238887223784
1.9391942427946807
1.1039784160213697
1.1643987796330935
1.0506748309021967
1.334853835290967
1.275219117333582
1.7495079837448353
1.1430515104946968
1.2241157348618987
1.803966890754738
1.6188816202867933
1.964738004939825
2.0736164825450536
2.075532538491605
1.2287732640318567
0.8469277000524209
1.7291079025955767
1.365072895843012
1.1739236949377556
2.147366912801586
1.0161205720323363
1.3085209680779424
2.72015953299323
2.2106087511467587
2.8451801464039437
2.808607024359154
2.464020764556341
2.5520022881793296
2.020091357868384
1.5922064419661617
1.8049373978629393
1.4063753665232932
1.5971040410252113
2.1109125659795187
1.6841605966269915
1.5560943507590612
1.2153474265280049
1.7194774629382743
1.0148864735667829
1.212243422964329
1.303287976142
1.5762626216799043
1.3290937935007552
1.3795173088896113
0.9816708469440583
1.4636259884230767
1.2819330457233344
1.3763442951535114
1.4483819292889246
1.410074928994748
0.9374185560215111
1.234281057564199
1.3867259016559552
1.4369006284143908
1.3030001107127425
1.4833108982510224
1.2687987145630597
1.2233341924597558
0.9783536385241546
0.8578950478956069
1.334702642552767
1.7269138782264766
1.3304265104861628
1.3506986365752274
1.6388533599084967
0.8277358786695865
2.656610962447695
2.462801647424648
2.777498623484683
1.6872132186035724
2.323426451110711
2.4170999380457734
1.8980600253507585
1.6744330377720433
1.9131487134367025
1.8340193668972544
1.8915890105128035
2.522176381107883
1.5818342958084293
1.36988696185082
1.5669838078713825
1.2873605276622737
2.096096334708854
1.244959115444589
1.2785928367027826
1.3037750823177592
1.3180876029310307
1.2946339898382375
1.6566794603070982
0.9670413307052558
1.404697121218262
1.3813226531421514
1.3708901946126322
1.2658439649776179
1.2382314164038664
1.2891896051832599
1.2903822263273186
1.209923738548236
1.385539334840685
1.2435964473128005
1.104106159688951
1.4502754289415332
0.9381980183999975
0.9388608650564157
1.4005142629844352
1.4749183224411562
1.1227249044913004
0.8989508982560497
1.4972132199576595
1.600874848058037
3.4864052226433944
2.0525099027115377
2.7091879903095433
2.527797498685119
2.7493644746705894
2.314583151233668
3.717599483892987
1.3680004935070622
2.3025659837135857
1.3442335827241108
1.3456192611036242
1.5877637241513105
1.9009578597789276
1.5812463081894714
1.1680895112699625
1.1538340454129319
1.1797425238766759
1.188450073440343
1.3316709866348986
1.480661375676844
1.5377760094649902
1.583512196338124
1.2751132407437227
1.504601575969724
1.5156200154915873
1.2781519074241265
1.0553792584261268
1.3314176621904614
1.6090376951768535
1.2457277846276569
1.3824206523903866
1.0481536283694648
1.653920535584869
1.1803189161052747
1.3191229888582086
1.5266276055789005
1.6955798820662542
1.487570276633834
1.1102274536808967
1.4813181397628117
1.6854969564702964
1.2029518640256542
1.1707002619941416
1.6410921231994797
3.014440506371115
2.289532522689596
3.0333044884671683
2.6663587785138314
3.2733609589691612
2.2103868414438743
2.684408056178205
1.720414644697556
3.3331437896739913
1.982264130664774
1.7784865757341113
2.217722053396089
1.0858535442500201
1.700307380196643
1.5856535268762462
1.3936783888145745
1.679329948030452
1.327672510371938
1.0946266561443818
1.4479527474265708
1.2224612041728693
1.3862895453082411
1.5707384099497448
1.5026917575125645
1.6659054494986054
1.3069016189551215
1.0458887265565753
1.2875532370068539
1.370593725654462
1.286358372511372
1.4697047439424529
1.2607516583173808
1.06330615036671
1.4509711380412118
1.0760537048348822
1.7628224499892984
1.1489134817963018
1.0995736619792007
1.4309660103792392
1.605858233419565
1.2328210594784985
1.2611443772184134
1.8172376914917872
1.4446532374787449
1.4444056186118182
1.0946572192708002
1.5261809528947148
2.24856633451128
2.277544715922002
2.2210461903485457
3.261745257447205
2.8347838371401033
2.940707552016986
2.541291947769679
2.3397338321410968
1.6402402188738787
2.100880149843166
1.8641818021988628
1.471638144023237
1.466884063620382
1.865656690900498
2.188553401424467
1.4691323693551583
1.451084341690991
0.885089486829819
1.0635783817399032
0.800286246190898
1.784227109091581
1.451220523078331
1.0830048445369256
1.0135370678148479
1.335682040867956
1.386386325669275
1.2504475389539236
1.2585965483303967
1.121562409646592
1.219888901372563
1.5606230264226095
0.9114579869249901
1.0895570881807217
1.1339879765552978
1.5561657287328996
1.606380096936679
1.055298397803695
1.6403033960899571
1.5159545794757516
1.6837523097916873
1.5447023836776446
1.3009514203029628
1.4465155249738277
0.9011015286000366
2.3582855588791207
2.321758556414828
2.6670244978700404
2.0677506456408103
2.303341065039669
2.5905186167203547
2.3903306144653436
2.395766014103905
3.0055688428911185
2.0091377846755387
2.8561801685812216
2.035870943668506
1.174270076387079
1.8097962225554727
1.4106577409969137
1.0920075897752126
1.1951302538022903
1.227127687260373
1.2016231612647243
1.2160568062824875
1.501379709533553
1.550299672017906
1.6025358526502103
1.5813953559594478
1.3088194122854913
1.332940537451159
1.3900235268608385
1.315809059300366
1.2423013379282535
1.193553244637303
1.8356760488554784
1.1093415504909625
1.468930479347829
1.326440153726087
1.8122635104783285
1.053314904166692
1.749633919363391
1.7005857499323354
1.0222740453642944
1.273806602594996
1.2588533983049914
1.5165659968756056
2.0821090817225643
1.3681921146995313
1.1659303371968641
1.450702546731721
2.437100673004578
2.4358141449870034
2.5923185461111333
2.6617222565884795
2.2972397183147213
2.097375714210765
2.094965837528107
1.8510322798542187
2.8402851760710215
1.3102505369097595
1.365397606764416
2.077114254377648
1.4051656186113985
1.1233112056740284
1.3836420564283691
1.1896214460393795
0.9784783782084762
1.8505463025382314
1.6236598981838148
1.5068572630516694
1.4440756865906046
1.5101628417330806
1.2025568455043176
1.2720776321697949
1.4519709388088389
1.1928857436922884
1.043650124664009
1.2564574139172204
1.055734580349749
1.1567808427701232
1.277307881942253
0.9954596620339397
1.6816773901082893
1.059062472024536
1.76261785836191
1.159345576817566
1.1111219909271963
1.2920905201858277
0.9574865605721797
1.6555299991534018
1.4501951077706994
1.4640222506853853
1.1266452783065857
1.5793674548750485
2.3709876859966545
2.1853001128031253
2.66350986830789
2.247777289274934
2.594021639587664
2.052885551956949
2.8139666897668723
2.8259220765166724
1.9994694356955742
1.770012976649921
2.045471718494462
1.3896919560729635
1.5300595449775491
1.5470098775730865
1.9218873010311122
1.686867419396484
1.286537811760959
1.3303507455238843
1.1586835061885854
1.4388687881387494
1.6125994403454638
1.5425539059924405
1.6799297620776155
1.552271162742182
1.3011787323567194
0.9326708958174859
1.3751956317289238
1.6607120544360705
1.207639716077086
1.2635693793506104
1.0863937771563412
1.123237073910684
1.5724803155869371
1.2098512375237414
1.7925832773011654
1.0048759797216846
1.2455509819087651
1.4992189127416025
1.3230455920724606
1.6314954516375322
1.0704944596295622
1.6603486261816771
1.5342811653655168
1.3002824714016394
1.4311746038891655
1.3975616809586855
2.2227865531484414
2.797396096604354
3.0506769742266187
2.498325411715907
2.5439491272893218
1.5694683383732597
2.6637404866157675
1.3045648804021963
3.4461181216652164
1.524761531482868
0.9398083729655489
1.6632336291520218
1.2879684138797092
1.580574987350101
1.3785517891462837
1.141032762513284
1.1949808747924064
1.0509988985763374
1.3179422129838467
1.6100667980254861
1.314859155540631
1.5359927498467383
1.105629637133123
1.4627440884195841
1.327400847329252
1.412535638279935
1.7667494238336408
1.4826533881068007
1.5446760707242901
1.5372866797323776
1.593960971162519
1.1210388563847935
1.6075461814631626
1.208051189770694
1.4283372248147896
1.5442786592248636
1.4157283876059656
1.7339342524695578
1.2389912141880266
1.6929687611421789
1.3664635115493384
1.5122810724078803
1.810611546404575
1.5780424224717098
2.4115290879644844
1.960989985850043
2.4510914647947226
2.088588131021452
1.8853051314643576
2.147492497991114
2.324998670445302
2.1416207082021574
2.2907767666817933
2.739741020074946
1.5536934201177512
2.2719224135843823
1.4016885701905257
1.3340991429291678
1.7229727107405675
1.4062593796621286
1.2207416056666924
1.4374481890280657
1.333322930271116
0.9992253359003392
1.3266373359290609
1.5782028397032943
1.790282530524031
1.5064497079928765
1.6752252015737807
1.1881155198175601
1.5242073896410455
1.3103662228057007
1.3960679159661054
1.2647184923453343
1.4506476755936402
1.114642836463338
0.9845497290582825
1.7861296171767802
0.9279307361378997
1.5802927133511946
1.023405622924089
1.288110704914569
1.4334923149023355
1.6529014972400848
1.200329264222019
1.0178433334462558
1.540865670870385
1.6343580983708275
1.245840879424773
1.2203007478444095
1.4473904850539479
2.360367143126705
2.3715531379689505
2.390659001949969
2.845816624400734
3.195248709781481
2.3607049604061507
2.5556131662301667
2.7087813657004545
1.801014091015076
2.3243601458503527
1.511538207023752
1.1579237136466602
1.4650247800566607
1.4229722103967113
1.9659619227595602
1.0787971730567743
1.3565097719027088
1.3028550067039288
1.2231909647457164
1.5469072344350085
1.558549744288271
0.7759590229959262
1.5318875768138633
1.2424389163244896
1.2410608140131687
1.209505891159738
1.2842601215195177
1.543194370013579
1.5317932457093335
1.761427014302704
1.4981177413974438
1.675510727860382
1.1481954065608522
1.67169095319615
1.4670124417512367
1.4529620614453616
1.4501566927222724
1.8066174035803249
1.1034623230350273
1.032677438504539
1.681125521159187
1.3516847818297095
1.3432788847554973
1.4893161226423872
1.3975902134105607
2.3469184267116567
2.8964140260655493
1.9921305691269469
2.1420133783415105
2.201465903609862
1.9313397371775443
2.5674135193481438
1.475666586468559
1.7051146727934527
1.7259508081806345
1.5454691336807658
1.4990279566397593
1.2519384991185443
1.3525971751998453
1.1691252780783854
1.402015194688938
1.503736222494543
1.7229500176865449
1.4139282894167358
1.0447165872451187
1.289873417737534
1.070499737632345
1.4248437061739907
1.4089600417231996
1.3667019440988544
1.4244659037649363
1.5590496955020092
1.441695505969938
1.4281392666427797
1.430428546446587
1.961259346628308
1.1556293581499595
1.0721946058753473
1.6696253000180283
1.3512986170554988
1.578718099943497
0.980815265324326
1.7095792615827041
1.9007970710428763
1.6533987572152897
1.1728609786499677
1.4596373004712535
3.389109901755983
2.835484184101158
2.1570529405897716
2.3157559552217286
2.676216162596808
1.3365579468999074
1.4144737762790338
1.6312710819518217
1.3402445141189527
1.2070891555262269
3.1753114960907043
2.6569388970293
1.0268412998434913
1.285967195869877
1.1802434945514977
1.28618203482592
1.2017510404836824
1.21850588724692
1.2163135613719271
1.5473894837417743
1.210641880745095
1.0309420359511547
1.090390096874998
1.1942971593722498
1.386912103585542
1.214333246178352
1.124452051531669
1.2842706098027936
1.0055647498356781
1.0654670535312292
1.4386403726488712
1.729082882823534
1.5024830127093656
0.8839822437296551
1.1441833379790647
1.7712932980116507
1.2876842598608214
0.8369356840014104
1.2734790104028084
1.116391256591029
1.3025226617655055
1.3811048753203876
1.0521725110355602
3.448636528249022
2.1340572763445613
2.970644228358361
3.0198404005743873
2.536002411686699
2.2458434836740038
2.261239216057116
2.5373783098839935
2.635947040281635
1.482553579917073
1.7278441919823415
1.6671034445420414
2.052912416697308
1.7500075482165973
3.4522401832500273
2.489826244350189
1.421462218361328
1.3118219972047171
1.542658236762736
1.2552510356664686
1.2099440080466295
1.4727748884917693
1.0991665437657232
1.4363488516310423
1.2894313580178436
1.0262504299291149
0.8881575917992337
1.4180918946485384
1.2203736473347733
1.2557444700477904
1.6524979033357627
1.2938272216718132
1.2681930646695851
1.679424910671388
1.4784845922083343
1.5709501105073784
1.2738400321752787
1.3033442421872699
1.8473120612689167
0.9686100425368911
1.153594717372655
1.2765890464622807
1.3503115970911679
1.3962636994480844
1.7047602813090332
1.0412236645177297
4.0668121724323045
1.982833375424294
2.1525285073266427
2.9566142517307257
2.1029741889666065
2.846224714832483
1.9769378654643364
2.4640063782479436
3.8078727597333293
1.5625622663367422
2.111223044834471
1.6613281772187367
2.057237484894232
1.7976077959404968
2.359931665444792
2.3627155872842587
1.248639129182729
1.2551635477613146
1.1525855872169373
1.2560768318541276
1.3035338123674733
1.3537194557658951
1.0297884803569768
1.6872423014884708
1.224386403861888
1.1628871093076796
1.375736930155364
0.9401429235297991
1.3429782999832958
1.4402200053960494
1.4070630819760237
1.7255786650511444
1.2028302485624762
1.2253306650408258
1.4540423639064182
1.197753832527037
1.290987820134104
0.9819281231004693
1.5913882812704392
1.6935144508834326
1.1610228788067354
0.9667314923359693
1.217303333248453
1.2915381750314252
1.3321015022568432
0.7779121593139815
1.0505681100475297
3.4946779964344823
1.8173773371310291
2.3781376345641445
3.002724011940395
2.9636542678824767
2.438101761954561
2.3130705383829357
2.3027683060413997
2.224082681887966
2.570988638680451
1.917613221023451
1.5885781912011334
2.048017822594648
1.7665337826752772
3.0919965910100626
3.1139554044221214
1.3456612996878106
1.2604892915048729
1.3446510743042062
1.3902144660344213
1.1629072938866607
1.5211628372662398
1.6647378106648825
1.7661283194916018
1.1326222039210514
1.3253717487145695
1.1813176367200993
1.3375920818819094
1.4108972604830683
1.2313054323576633
1.306879339736523
1.3203265233846404
1.0183021572760391
1.082453727326193
1.138549362119871
1.9657756651608984
1.457014544829601
1.006397008170331
1.212200585316555
1.7603308719155473
0.7483077907185322
1.0403380143190322
1.2202017312332434
1.0034849480159926
0.7670663576769873
1.855509878285858
1.3391566083822035
3.6636321585066782
2.092071683730317
2.5259647587303347
2.969902227425561
1.713965943647658
2.107882177875228
2.1429421628047978
2.2326211937627525
3.2838527519262093
1.6125199451065382
1.1401194977345297
1.8446794090164609
1.8951849568525536
1.8022422564896967
3.0727557710306286
2.6082549767818644
1.1856176599829933
1.2931569996878867
1.1339139326179615
1.414392029751669
1.2426513624286948
1.4906633600647232
1.1762294061826257
1.6741847282701896
1.1162904040195927
1.3747925782204862
0.9862576050505856
1.4539749574617085
1.4293558007993814
1.477227259324588
1.1684220939735477
1.41304154157784
1.2136094968294349
1.2350496730917178
1.5469493144428277
1.7659271319019598
0.7941522795865946
0.9353628905445689
1.7032655482453423
1.1598855174467524
0.8634743580746422
0.9840290895784746
1.3718822375579895
1.0013019082726802
1.2981833345198037
1.4136697498916262
1.34032324320365
3.75010868489877
1.734698095021416
2.908928372031373
2.966691887011084
3.025670219296936
3.2672145627348432
2.0939309842847558
2.3503179777070238
1.3494650040206324
2.0253060738710227
1.439826539261693
1.4826482751851264
1.6431377922907484
1.8076920691800074
1.8959342186314152
3.0138009350133905
2.93799332172413
1.2109143205776463
2.016476520447955
1.1594927306330585
1.4900225432192817
1.358506091202941
1.3612264827155545
1.3696878934141663
1.6868574965621903
1.3935854469066484
1.3208737925126426
1.2708557348534664
1.0885875816684518
1.250951657355658
1.2880074988345198
1.3077346430290095
1.4050058005939992
1.9014442407251249
1.1067006010178957
1.6260603586587137
1.7859674075077812
1.3818457618484163
1.0710632360463217
1.1033735446689892
1.6657917250979617
1.3744132270521068
0.9115946819616609
1.3097072432283516
0.8216698857572973
1.3191737192698598
1.2881487417846418
1.3178372723468916
3.4726084712959056
2.185477966383383
2.792217161958619
3.1385451346368725
2.135662780797174
2.665926247601858
2.206623610996369
2.1907721669000013
2.7718017804572
1.606392717976263
1.5879367142872256
1.700393571253254
1.885653490109717
1.55007958961812
3.103368242890331
2.6828565945868545
1.3478742224395959
1.7390214258222096
1.2799745931976454
1.4069163850148707
1.6548563560713954
1.1558058927899044
1.3697273831639798
1.79150172611543
1.2550403680658562
1.2486257077671017
1.271461131362737
0.9981399149939164
1.3088083119843599
1.2703645737891482
2.069908075885264
1.1823187406099767
1.406525243655055
1.492971768141892
1.8973336944200636
1.7600385145937893
1.0210755705663013
0.9292043795392787
1.3001781462765631
1.6818419800337658
0.9487194179671737
0.9988341997539546
1.0917512732761048
1.045008969699723
1.1049263502072877
1.3365358785760446
1.066232252261074
3.1978417735952283
1.9184197669326293
2.2222790494854094
2.893825735677889
2.861033403705558
2.2635435387614984
2.460964369586599
3.2276927452522086
2.22618351343462
2.2205640235255566
2.3013778835758747
2.6645847874488613
2.5096013699562647
1.5298394501008923
1.894880444055228
1.8116108680367096
1.1952640847379765
2.1445365545461548
2.862211320026783
1.1067951559173832
1.4191906609522595
1.1793247760949581
1.2977758095904417
1.3347770371080436
1.1464113002656546
1.2388329774152873
1.62597503837306
1.2637177301265845
1.2409968210079525
1.7068674477929864
1.0114901702618504
1.5025807128872786
1.2419164547877735
1.206543910244223
1.2826842319670917
1.3265889185172912
0.9565029774756523
1.195404629928905
1.7141753460236053
1.7319753044067048
0.9968369107048685
1.1921378100063376
1.670324538157169
1.3291940203289654
0.8689633439204217
1.3099044401065072
1.1532676354167148
1.3911599061847963
1.0044055669010084
1.4867080251403009
3.6399190465412006
1.8821679912693505
2.562793457192666
2.6247766045189387
3.109164366176147
2.8694094447256075
1.9337810119508476
2.6678695048834973
2.103740269433529
2.0264998622929884
1.5868292415381011
1.6924708381975064
1.5147443924034392
1.7900167717107534
1.4105241550683338
3.0016979484848023
2.9791737447393944
1.1709648897057159
1.3043727887275012
1.191623531323378
1.3722179194192352
1.3161517669921885
1.3442268389733523
1.1233379561657921
1.1024022510335645
1.3192204727663526
1.2331756651036845
1.0268114308168164
1.3096473994526994
1.238941022830041
1.4516690983338814
1.3033289059865294
1.2781078522336429
1.1782478608914804
1.4410911961301773
1.5755389689608055
1.3723417730092524
1.453077700090263
1.8699733427507972
1.4583982392369619
1.0044297125342707
1.1267748304715444
1.4931463150448714
1.2406970945428264
1.3298704223630253
[truncated: 638,260 more chars]
