# Supplementary material for: Predicting the structural basis of targeted protein degradation by integrating molecular dynamics simulations with structural mass spectrometry
Source: Nat Commun. 2022 Oct 6;13:5884. doi: 10.1038/s41467-022-33575-4 (PMC9537307; doi:10.1038/s41467-022-33575-4)
Supplement: Supplementary file 6 — Source Data [file 41467_2022_33575_MOESM6_ESM.zip › source_data/supp_fig_32/hmm_cktest_pred_0_0_2022-08-19.dat]

1.000000000000000000e+00
9.471516862538013060e-01
8.973323054882440530e-01
8.503670154485777344e-01
8.060911148438251184e-01
7.643494532958536869e-01
7.249958756923418068e-01
6.878926989349098964e-01
6.529102191910802766e-01
6.199262478692432188e-01
