# Supplementary material for: Predicting the structural basis of targeted protein degradation by integrating molecular dynamics simulations with structural mass spectrometry
Source: Nat Commun. 2022 Oct 6;13:5884. doi: 10.1038/s41467-022-33575-4 (PMC9537307; doi:10.1038/s41467-022-33575-4)
Supplement: Supplementary file 6 — Source Data [file 41467_2022_33575_MOESM6_ESM.zip › source_data/supp_fig_32/hmm_cktest_pred_0_1_2022-08-19.dat]

0.000000000000000000e+00
2.032622848563808704e-02
3.989099272677367608e-02
5.872254632509124606e-02
7.684811077357157905e-02
9.429391218459491630e-02
1.110852167705694282e-01
1.272463651157371978e-01
1.428008052768445502e-01
1.577711247494175129e-01
