# Supplementary material for: Predicting the structural basis of targeted protein degradation by integrating molecular dynamics simulations with structural mass spectrometry
Source: Nat Commun. 2022 Oct 6;13:5884. doi: 10.1038/s41467-022-33575-4 (PMC9537307; doi:10.1038/s41467-022-33575-4)
Supplement: Supplementary file 6 — Source Data [file 41467_2022_33575_MOESM6_ESM.zip › source_data/supp_fig_32/hmm_cktest_pred_1_0_2022-08-19.dat]

0.000000000000000000e+00
2.569914375594882852e-03
5.043554230324727612e-03
7.424491763389292828e-03
9.716168680965716828e-03
1.192190083986775437e-02
1.404488273348260957e-02
1.608819182487230409e-02
1.805479273180416247e-02
1.994754126835617675e-02
