# Supplementary material for: Predicting the structural basis of targeted protein degradation by integrating molecular dynamics simulations with structural mass spectrometry
Source: Nat Commun. 2022 Oct 6;13:5884. doi: 10.1038/s41467-022-33575-4 (PMC9537307; doi:10.1038/s41467-022-33575-4)
Supplement: Supplementary file 6 — Source Data [file 41467_2022_33575_MOESM6_ESM.zip › source_data/supp_fig_32/hmm_cktest_lag_2022-08-19.dat]

0.000000000000000000e+00
2.000000000000000000e+01
4.000000000000000000e+01
6.000000000000000000e+01
8.000000000000000000e+01
1.000000000000000000e+02
1.200000000000000000e+02
1.400000000000000000e+02
1.600000000000000000e+02
1.800000000000000000e+02
