# Supplementary material for: Predicting the structural basis of targeted protein degradation by integrating molecular dynamics simulations with structural mass spectrometry
Source: Nat Commun. 2022 Oct 6;13:5884. doi: 10.1038/s41467-022-33575-4 (PMC9537307; doi:10.1038/s41467-022-33575-4)
Supplement: Supplementary file 6 — Source Data [file 41467_2022_33575_MOESM6_ESM.zip › source_data/supp_fig_32/hmm_cktest_pred_1_1_2022-08-19.dat]

1.000000000000000000e+00
9.824485098229633895e-01
9.655657211984618460e-01
9.493261565614794506e-01
9.337053090684928058e-01
9.186796056105233088e-01
9.042263712355729233e-01
8.903237949267308604e-01
8.769508966842898268e-01
8.640874958621815871e-01
