# Supplementary material for: Predicting the structural basis of targeted protein degradation by integrating molecular dynamics simulations with structural mass spectrometry
Source: Nat Commun. 2022 Oct 6;13:5884. doi: 10.1038/s41467-022-33575-4 (PMC9537307; doi:10.1038/s41467-022-33575-4)
Supplement: Supplementary file 6 — Source Data [file 41467_2022_33575_MOESM6_ESM.zip › source_data/supp_fig_4/Fig_S4_b_min_irmsd_vs_calpha_rmsd.csv]

	WE_Min-IRMSD(A))	WE_<Calpha_RMSD>	WE_<Calpha_RMSD>_Standard_Error	WE-HDX_Min-IRMSD(A))	WE-HDX_<Calpha_RMSD>	WE-HDX_<Calpha_RMSD>_Standard Error
0	0.6890858585760786	8.964549964032635	0.0	0.8746678726247449	2.9029153772278886	0.025284724164659624
1	0.7580783453806043	15.069531775565686	4.107716276593692	0.9338859387582682	2.9062478844067643	0.058036140028205764
2	0.8270708321851299	15.310473784714372	4.10050976635009	0.9931040048917915	3.2155214058347696	0.1830027339847685
3	0.8960633189896555	14.90700392904473	3.7672193711834923	1.052322071025315	3.155408066909427	0.19881789824456958
4	0.9650558057941812	14.417350064687549	3.4544252877884043	1.1115401371588383	3.1495174022764214	0.49794844236203467
5	1.034048292598707	13.524800803287677	4.258459451683966	1.1707582032923616	4.528318449767375	0.00045127580429227894
6	1.1030407794032324	12.806341508303618	4.2720827557274985	1.229976269425885	4.237704520943612	6.560217903979797e-06
7	1.172033266207758	12.605351262254718	4.074623026695233	1.2891943355594082	3.3079571187576295	0.41923977451845457
8	1.2410257530122837	12.639972610025351	3.993509874321622	1.3484124016929315	3.0109414173305136	0.3152863995794213
9	1.3100182398168094	12.433288454971269	3.740415906318777	1.4076304678264548	4.159529597223738	0.13937378248822566
10	1.379010726621335	14.04378841329676	2.8826454794678096	1.4668485339599782	3.662507280735427	0.0010375354403858509
11	1.4480032134258605	13.878504324579103	2.189708509652267	1.5260666000935015	3.700750226281549	0.10361536096867265
12	1.5169957002303862	13.036577850326069	1.7601031370129727	1.5852846662270248	3.906089183788923	0.40280670058186957
13	1.585988187034912	12.13662031240315	0.3338230380488965	1.6445027323605483	3.3680565445317665	0.14710580247331434
14	1.6549806738394375	12.631484741260728	0.5979199324964817	1.7037207984940714	3.306089016231773	0.15381326780456298
15	1.723973160643963	12.677643163953224	0.9571712996539111	1.762938864627595	3.400769810132292	0.18998769241699795
16	1.7929656474484887	12.328416647937573	0.6779590594142392	1.822156930761118	3.7177705711612266	0.01953043459016167
17	1.8619581342530145	12.551727128733242	0.686333410918289	1.8813749968946416	4.335024619884626	0.0544846772523854
18	1.93095062105754	12.429405820326892	0.7935378263927667	1.9405930630281647	5.135168703244906	7.040950233907904e-12
19	1.9999431078620657	4.106050490302397	8.038748711802692e-09	1.999811129161688	3.1494573274367563	0.07195089927411157
