# Supplementary material for: Predicting the structural basis of targeted protein degradation by integrating molecular dynamics simulations with structural mass spectrometry
Source: Nat Commun. 2022 Oct 6;13:5884. doi: 10.1038/s41467-022-33575-4 (PMC9537307; doi:10.1038/s41467-022-33575-4)
Supplement: Supplementary file 6 — Source Data [file 41467_2022_33575_MOESM6_ESM.zip › source_data/supp_fig_4/Fig_S4_a_min_irmsd_vs_protected_residue_sasa.csv]

	WE_Min-IRMSD(A))	WE_<Protected_Residue_SASA>	WE_<Protected_Residue_SASA>_Standard_Error	WE-HDX_Min-IRMSD(A))	WE-HDX_<Protected_Residue_SASA>	WE-HDX_<Protected_Residue_SASA>_Standard Error
0	0.6890858585760786	2260.3702545166016	0.0	0.8746678726247449	2261.2913131713867	0.0
1	0.722697582916745	2908.9821131046483	0.8132270543994601	0.9035176997154357	2300.848452250163	54.66732195727346
2	0.7563093072574113	2870.6272285026384	87.59750953407328	0.9323675268061266	2217.641258239746	0.0
3	0.7899210315980776	2640.508884958516	285.77696284520744	0.9612173538968174	2313.6436462402344	19.202804565429688
4	0.823532755938744	2799.64476448655	212.49502215312245	0.9900671809875083	2214.413261413574	0.0
5	0.8571444802794104	2722.814970818288	261.79017826360945	1.018917008078199	2353.617887659375	34.80338807086869
6	0.8907562046200767	2766.956844923895	235.78980497123354	1.04776683516889	2264.1516598788176	67.12589687725911
7	0.9243679289607429	2766.876501498806	228.19254845335365	1.076616662259581	2300.0438690185547	36.99953535198738
8	0.9579796533014093	2785.8018614149764	212.31715905305666	1.1054664893502717	2301.8563652038574	50.27562633178356
9	0.9915913776420757	2739.8069998258343	232.78403479082306	1.1343163164409624	2329.9133483086907	60.31346918882205
10	1.0252031019827421	2685.1430360015024	277.91458477601844	1.1631661435316534	2347.489865569449	63.46347997057327
11	1.0588148263234083	2737.644569407417	256.41030415021714	1.1920159706223443	2268.361663447106	0.008912936270202959
12	1.0924265506640747	2718.4773661753447	262.1121476431597	1.220865797713035	2322.327653481073	87.41092120423176
13	1.126038275004741	2683.0693947074105	269.8597583329903	1.249715624803726	2170.126923976413	0.03053938843343985
14	1.1596499993454072	2714.2778267889703	253.55466275685828	1.278565451894417	2280.5243657773985	59.320586173535894
15	1.1932617236860736	2701.987991723592	264.76258237863874	1.3074152789851077	2327.678095766691	61.9549785672374
16	1.22687344802674	2724.585068225861	240.25638172979492	1.3362651060757984	2350.2980982299255	53.18189255161929
17	1.2604851723674064	2724.328374862673	257.007328775363	1.3651149331664894	2386.4773242061747	92.52883843695676
18	1.2940968967080728	2758.5109428123183	217.2834249379334	1.3939647602571803	2289.4169894436254	67.02802684715901
19	1.327708621048739	2708.3375930786124	262.40791744898064	1.422814587347871	2174.0176211679845	26.76305763109564
20	1.3613203453894054	2799.739286634657	218.5349649187447	1.4516644144385618	2355.6810183468433	0.09946691600224848
21	1.3949320697300718	2842.3626639626245	78.2694840419695	1.480514241529253	2343.589976036581	80.31518443433981
22	1.428543794070738	2881.4716339111324	28.08804774935771	1.5093640686199437	2369.2285439577145	0.051506375040413416
23	1.4621555184114043	2838.4478055513846	56.07726759694399	1.5382138957106344	2294.098737435708	99.67850855342625
24	1.4957672427520707	2885.6184886052083	48.03115146937959	1.5670637228013253	2362.2206335921255	64.95434363928203
25	1.5293789670927371	2836.140441889613	80.61127611078605	1.5959135498920163	2297.8062715642145	45.52784123745852
26	1.5629906914334035	2828.7023862203037	72.4426717642599	1.624763376982707	2331.228063061907	1.3354942773399396
27	1.5966024157740697	2850.314674367853	73.03853126823425	1.6536132040733977	2400.1038428288794	24.455150751277223
28	1.630214140114736	2862.5872039639	35.42382227958236	1.682463031164089	2384.4592545989585	11.91061701246631
29	1.6638258644554025	2804.775524111962	48.586911645064106	1.7113128582547796	2268.3748318240864	12.313514065719852
30	1.6974375887960687	2864.8387272511136	63.309672613693316	1.7401626853454704	2402.8040622913954	29.61433131898636
31	1.731049313136735	2861.571502569912	11.217119407058899	1.7690125124361613	2462.743043587744	53.07148511096833
32	1.7646610374774014	2778.3347779441497	41.8580310067605	1.7978623395268523	2345.0179487733126	97.2866092763449
33	1.7982727618180678	2865.3931617057106	54.49609021106659	1.826712166617543	2408.336642188798	2.663180858007101
34	1.8318844861587342	2809.448604409727	41.01546572358059	1.8555619937082337	2361.093153686366	54.11769633134411
35	1.8654962104994004	2853.131859239127	51.87216949910821	1.8844118207989249	2377.796562817017	3.879441244758188
36	1.8991079348400668	2877.3939531131196	50.259502204368005	1.9132616478896156	2357.6519742860696	121.54587365784279
37	1.9327196591807332	2850.3897713411	42.20186453047118	1.9421114749803063	2427.678680419922	4.260389520180854e-10
38	1.9663313835213994	2880.0697414771303	45.893549191232644	1.970961302070997	2392.173414019978	8.722850676091362
39	1.9999431078620657	2522.164535522461	2.0231765246988711e-07	1.999811129161688	2424.7651196522775	76.6429576194491
