# Supplementary material for: Predicting the structural basis of targeted protein degradation by integrating molecular dynamics simulations with structural mass spectrometry
Source: Nat Commun. 2022 Oct 6;13:5884. doi: 10.1038/s41467-022-33575-4 (PMC9537307; doi:10.1038/s41467-022-33575-4)
Supplement: Supplementary file 6 — Source Data [file 41467_2022_33575_MOESM6_ESM.zip › source_data/fig_5/figure_5a_wepy_hdx_data.csv]

	wepy_hdx_minimum_IRMSD(A)	wepy_hdx_probability_density
0	0.6315473033709467	2.1652312891140557e-05
1	0.6601501518724824	5.443996470300139e-05
2	0.6887530003740181	0.000137422185644831
3	0.7173558488755538	0.000315236277500186
4	0.7459586973770895	0.0006526963345906966
5	0.7745615458786252	0.0012269035741973577
6	0.803164394380161	0.002114733616654957
7	0.8317672428816967	0.003387976692021344
8	0.8603700913832324	0.005128687808296506
9	0.8889729398847681	0.007460265710178632
10	0.9175757883863038	0.0105665853879746
11	0.9461786368878395	0.014669787141933843
12	0.9747814853893753	0.01996845456832501
13	1.003384333890911	0.02657201385762545
14	1.0319871823924467	0.03446293174836526
15	1.0605900308939824	0.04348256853345828
16	1.0891928793955181	0.05332515568431098
17	1.1177957278970538	0.06356276374207068
18	1.1463985763985893	0.07375697269404796
19	1.1750014249001253	0.08367219117684283
20	1.2036042734016608	0.09351306694152534
21	1.2322071219031967	0.1040629398752696
22	1.2608099704047322	0.11665607918403825
23	1.2894128189062681	0.13301284308923667
24	1.3180156674078036	0.15500091209902878
25	1.3466185159093396	0.18433978642700366
26	1.375221364410875	0.22223396535354673
27	1.403824212912411	0.2689889218564323
28	1.4324270614139465	0.3237799511429582
29	1.4610299099154824	0.3847494236012872
30	1.489632758417018	0.44943218247734035
31	1.5182356069185539	0.515284381267826
32	1.5468384554200894	0.5800247327677779
33	1.5754413039216253	0.6416420831918356
34	1.6040441524231608	0.6981427620777071
35	1.6326470009246965	0.7472606271910854
36	1.6612498494262322	0.7864009511740985
37	1.689852697927768	0.8130297861056139
38	1.7184555464293036	0.8254953804942355
39	1.7470583949308394	0.8239136756685751
40	1.775661243432375	0.8105352834444882
41	1.8042640919339108	0.789230863358079
42	1.8328669404354465	0.7643141880377426
43	1.8614697889369822	0.7393935113822263
44	1.890072637438518	0.7168729336138306
45	1.9186754859400537	0.6981746912454794
46	1.9472783344415894	0.6842207847176416
47	1.975881182943125	0.6756592183944814
48	2.004484031444661	0.6727299952711823
49	2.0330868799461967	0.6750821811181185
50	2.0616897284477322	0.681864361289946
51	2.0902925769492677	0.6920690139553733
52	2.1188954254508037	0.7048257586240148
53	2.1474982739523396	0.7193997774448173
54	2.176101122453875	0.734955053895961
55	2.2047039709554106	0.750365373458326
56	2.2333068194569465	0.7643055593923029
57	2.2619096679584825	0.7756011662872566
58	2.290512516460018	0.7835744632156618
59	2.3191153649615535	0.7880872854412584
60	2.3477182134630894	0.7891900019123255
61	2.3763210619646253	0.7865926239934926
62	2.404923910466161	0.7793270079560264
63	2.4335267589676963	0.7658366150239763
64	2.4621296074692323	0.7444461980983468
65	2.490732455970768	0.713974540082491
66	2.5193353044723037	0.6742421320757489
67	2.547938152973839	0.6262916725414088
68	2.576541001475375	0.5722208574308592
69	2.605143849976911	0.5146762098566828
70	2.633746698478446	0.4562526203427135
71	2.662349546979982	0.39910436069406513
72	2.690952395481518	0.34488546430841244
73	2.719555243983054	0.29486957841074757
74	2.748158092484589	0.25003462487016237
75	2.776760940986125	0.21106936808261006
76	2.805363789487661	0.17840707844935516
77	2.833966637989197	0.15231701667347994
78	2.862569486490732	0.1329157958329946
79	2.891172334992268	0.11996901128258264
80	2.9197751834938037	0.11258287089227006
81	2.9483780319953397	0.10908741805326991
82	2.9769808804968747	0.10734223368160273
83	3.0055837289984106	0.10538373928884609
84	3.0341865774999466	0.10204666760951198
85	3.0627894260014825	0.09717370973345285
86	3.0913922745030176	0.0912977038847857
87	3.1199951230045535	0.0850392766132615
88	3.1485979715060894	0.07864208425793645
89	3.1772008200076254	0.07193214731378689
90	3.2058036685091604	0.06464769865852599
91	3.2344065170106964	0.056818764626536775
92	3.2630093655122323	0.04888817657904121
93	3.2916122140137682	0.041513984275737215
94	3.3202150625153033	0.03524279839340244
95	3.3488179110168392	0.030298589199846238
96	3.377420759518375	0.02659233492100338
97	3.406023608019911	0.023877162792368956
98	3.434626456521446	0.02189827092802743
99	3.463229305022982	0.02044635369614556
100	3.491832153524518	0.019334143953245397
101	3.520435002026054	0.018372422799460886
102	3.549037850527589	0.01739015216573886
103	3.577640699029125	0.016277798009742717
104	3.606243547530661	0.015007459493081798
105	3.634846396032197	0.013613836210241037
106	3.663449244533732	0.012160458057319523
107	3.692052093035268	0.01072060958264609
108	3.7206549415368038	0.009375175597955088
109	3.7492577900383397	0.008207284182412511
110	3.7778606385398747	0.007279767514787483
111	3.8064634870414107	0.006604576953831431
112	3.8350663355429466	0.006126984813558611
113	3.8636691840444826	0.005739947105871057
114	3.8922720325460176	0.005324484998971146
115	3.9208748810475536	0.004795973253996666
116	3.9494777295490895	0.004133090658954064
117	3.9780805780506254	0.0033765689110946684
118	4.0066834265521605	0.002602373581349293
119	4.035286275053696	0.0018872570584032577
120	4.063889123555232	0.0012846604338638823
121	4.092491972056768	0.0008175875515889497
122	4.121094820558303	0.0004835894189245127
123	4.149697669059839	0.00026384964722520055
124	4.178300517561375	0.0001317862966014327
125	4.206903366062911	6.009286195851615e-05
126	4.235506214564446	2.602729553752292e-05
127	4.264109063065982	1.4789525696556893e-05
