# Supplementary material for: Predicting the structural basis of targeted protein degradation by integrating molecular dynamics simulations with structural mass spectrometry
Source: Nat Commun. 2022 Oct 6;13:5884. doi: 10.1038/s41467-022-33575-4 (PMC9537307; doi:10.1038/s41467-022-33575-4)
Supplement: Supplementary file 6 — Source Data [file 41467_2022_33575_MOESM6_ESM.zip › source_data/fig_5/figure_5b_docking_hdx_data.csv]

	docking_hdx_minimum_IRMSD(A)	docking_hdx_cumulative_density
0	0.03614742665012782	0.0003872445157594227
1	0.16861553712659627	0.000785136087542472
2	0.3010836476030647	0.0015140549773701758
3	0.43355175807953317	0.0027814123046218777
4	0.5660198685560016	0.004876085797541074
5	0.6984879790324701	0.008172920658145302
6	0.8309560895089385	0.013123610639939005
7	0.963424199985407	0.020230334078011995
8	1.0958923104618754	0.030001025420458405
9	1.2283604209383439	0.04288804133910763
10	1.3608285314148123	0.05921498128559714
11	1.4932966418912808	0.07910015675988466
12	1.6257647523677492	0.10239047388059871
13	1.7582328628442174	0.12862553197309032
14	1.890700973320686	0.15705480199848085
15	2.0231690837971548	0.18672511302332484
16	2.155637194273623	0.21663766403165408
17	2.288105304750091	0.2459464708866735
18	2.42057341522656	0.27414466431347667
19	2.5530415257030286	0.30117583229539563
20	2.685509636179497	0.3274238058731144
21	2.817977746655965	0.35357289868760866
22	2.9504458571324337	0.3803765056508507
23	3.0829139676089024	0.4084053988688798
24	3.2153820780853706	0.4378538450608137
25	3.347850188561839	0.4684598910639091
26	3.4803182990383075	0.4995560398448091
27	3.612786409514776	0.5302245589796071
28	3.7452545199912444	0.559502923247599
29	3.8777226304677126	0.5865774501536252
30	4.01019074094418	0.6109162840462142
31	4.14265885142065	0.632318777998693
32	4.275126961897119	0.6508862370049633
33	4.407595072373587	0.6669394129892632
34	4.540063182850055	0.6809159838940806
35	4.672531293326523	0.6932768807182484
36	4.8049994038029915	0.7044384460450493
37	4.93746751427946	0.7147343802404803
38	5.069935624755928	0.72440238882806
39	5.202403735232398	0.7335874036719536
40	5.334871845708866	0.7423549410252921
41	5.467339956185334	0.7507114035930125
42	5.599808066661803	0.7586299239486675
43	5.732276177138271	0.7660795085024408
44	5.864744287614739	0.7730528517076948
45	5.997212398091207	0.7795866064021382
46	6.1296805085676755	0.785769030311016
47	6.2621486190441455	0.7917338607357891
48	6.394616729520614	0.7976440965569092
49	6.527084839997082	0.8036723979271798
50	6.65955295047355	0.8099843212096585
51	6.7920210609500185	0.8167269707770957
52	6.924489171426487	0.8240211607520812
53	7.056957281902955	0.8319526466674751
54	7.189425392379423	0.8405590414653535
55	7.321893502855893	0.8498131514746624
56	7.454361613332361	0.8596082616404315
57	7.58682972380883	0.8697534416417251
58	7.719297834285298	0.8799854288220004
59	7.851765944761766	0.8899984161634331
60	7.984234055238234	0.8994864797521498
61	8.116702165714702	0.908188504346106
62	8.24917027619117	0.9159244828049038
63	8.381638386667639	0.9226151634111756
64	8.514106497144107	0.9282824851415363
65	8.646574607620577	0.933033565076549
66	8.779042718097045	0.9370342495560467
67	8.911510828573514	0.9404788638817361
68	9.043978939049982	0.94356153038351
69	9.17644704952645	0.946452530148936
70	9.308915160002918	0.949281615549531
71	9.441383270479387	0.9521291920261009
72	9.573851380955857	0.955025572827391
73	9.706319491432325	0.9579576620883917
74	9.838787601908793	0.9608813368455177
75	9.971255712385261	0.9637367789284788
76	10.10372382286173	0.9664635358443859
77	10.236191933338198	0.9690124765754122
78	10.368660043814666	0.9713529640505535
79	10.501128154291134	0.9734750384577822
80	10.633596264767602	0.9753876327553845
81	10.766064375244072	0.9771144408739741
82	10.89853248572054	0.9786889761020716
83	11.031000596197009	0.980149822207638
84	11.163468706673477	0.9815364389603191
85	11.295936817149945	0.9828854277298669
86	11.428404927626413	0.9842270361733664
87	11.560873038102882	0.9855818737104325
88	11.693341148579352	0.9869581881179069
89	11.82580925905582	0.9883504014276585
90	11.958277369532288	0.989739682866296
91	12.090745480008756	0.9910969945277452
92	12.223213590485225	0.9923883275795303
93	12.355681700961693	0.9935810333484602
94	12.488149811438161	0.9946496459437271
95	12.62061792191463	0.9955796882997554
96	12.753086032391098	0.9963686506934111
97	12.885554142867568	0.9970243118669165
98	13.018022253344036	0.9975613830189346
99	13.150490363820504	0.9979977622715707
100	13.282958474296972	0.9983514505878051
101	13.41542658477344	0.9986386276620955
102	13.547894695249909	0.9988728431488336
103	13.680362805726377	0.9990649724972401
104	13.812830916202847	0.9992235533048067
105	13.945299026679315	0.9993552419902941
106	14.077767137155783	0.9994652643788071
107	14.210235247632252	0.9995578002969441
108	14.34270335810872	0.9996362562917862
109	14.475171468585188	0.9997033974635209
110	14.607639579061656	0.9997613584057307
111	14.740107689538124	0.9998116120060385
112	14.872575800014593	0.9998549967505245
113	15.005043910491063	0.9998918642866463
114	15.137512020967531	0.9999223311681401
115	15.269980131444	0.9999465521621721
116	15.402448241920467	0.9999649173183071
117	15.534916352396936	0.9999781144185255
118	15.667384462873406	0.9999870621559267
119	15.799852573349872	0.9999927689392731
120	15.932320683826342	0.9999961859449003
121	16.06478879430281	0.9999981042071796
122	16.19725690477928	0.9999991130156528
123	16.329725015255747	0.9999996097319775
