# Supplementary material for: Predicting the structural basis of targeted protein degradation by integrating molecular dynamics simulations with structural mass spectrometry
Source: Nat Commun. 2022 Oct 6;13:5884. doi: 10.1038/s41467-022-33575-4 (PMC9537307; doi:10.1038/s41467-022-33575-4)
Supplement: Supplementary file 6 — Source Data [file 41467_2022_33575_MOESM6_ESM.zip › source_data/fig_5/figure_5b_wepy_hdx_data.csv]

	wepy_hdx_minimum_IRMSD(A)	wepy_hdx_cumulative_density
0	0.6315473033709467	4.0320233217551e-07
1	0.6601501518724824	1.2925632137903368e-06
2	0.6887530003740181	3.720584392391798e-06
3	0.7173558488755538	9.648416005376326e-06
4	0.7459586973770895	2.264105135358047e-05
5	0.7745615458786252	4.835512633747586e-05
6	0.803164394380161	9.469995777513598e-05
7	0.8317672428816967	0.00017167719476874534
8	0.8603700913832324	0.00029133922339707015
9	0.8889729398847681	0.0004685054974204448
10	0.9175757883863038	0.0007223862018875666
11	0.9461786368878395	0.0010782744517097986
12	0.9747814853893753	0.0015679219384827146
13	1.003384333890911	0.0022278223238783898
14	1.0319871823924467	0.0030958386583124146
15	1.0605900308939824	0.0042071336820082945
16	1.0891928793955181	0.005589934875880342
17	1.1177957278970538	0.0072615691526564915
18	1.1463985763985893	0.009226366642258468
19	1.1750014249001253	0.011478274266418464
20	1.2036042734016608	0.014010213039571486
21	1.2322071219031967	0.016829137647014703
22	1.2608099704047322	0.01997276011675304
23	1.2894128189062681	0.02352333299491241
24	1.3180156674078036	0.027615458267870464
25	1.3466185159093396	0.0324362188846956
26	1.375221364410875	0.03821579735977987
27	1.403824212912411	0.04520701372875635
28	1.4324270614139465	0.053655506556468634
29	1.4610299099154824	0.06376773818694413
30	1.489632758417018	0.07568685097010777
31	1.5182356069185539	0.0894828998337404
32	1.5468384554200894	0.10515607101226115
33	1.5754413039216253	0.1226450677537165
34	1.6040441524231608	0.14183191647810142
35	1.6326470009246965	0.16253856137036723
36	1.6612498494262322	0.18451746307922093
37	1.689852697927768	0.20744585312411828
38	1.7184555464293036	0.2309374594472859
39	1.7470583949308394	0.2545807100461326
40	1.775661243432375	0.27799749671976753
41	1.8042640919339108	0.30090069637262573
42	1.8328669404354465	0.32312561351748365
43	1.8614697889369822	0.3446249893095722
44	1.890072637438518	0.36543848148463415
45	1.9186754859400537	0.3856587180734214
46	1.9472783344415894	0.4054096213570411
47	1.975881182943125	0.42483670894777065
48	2.004484031444661	0.4440987909598945
49	2.0330868799461967	0.46335380141270716
50	2.0616897284477322	0.4827421971901146
51	2.0902925769492677	0.5023768342288224
52	2.1188954254508037	0.5223431266073727
53	2.1474982739523396	0.542704039698246
54	2.176101122453875	0.5635010476335487
55	2.2047039709554106	0.5847476733138415
56	2.2333068194569465	0.6064209320045822
57	2.2619096679584825	0.6284598344006413
58	2.290512516460018	0.6507755742161577
59	2.3191153649615535	0.6732685417287337
60	2.3477182134630894	0.6958405390024803
61	2.3763210619646253	0.7183925981573969
62	2.404923910466161	0.740808647338694
63	2.4335267589676963	0.7629351900122959
64	2.4621296074692323	0.7845698134093811
65	2.490732455970768	0.8054663981980048
66	2.5193353044723037	0.8253574162964237
67	2.547938152973839	0.8439874662531281
68	2.576541001475375	0.8611478242839358
69	2.605143849976911	0.8767005144677723
70	2.633746698478446	0.8905848701349847
71	2.662349546979982	0.902808776728988
72	2.690952395481518	0.9134338976904642
73	2.719555243983054	0.9225631351974793
74	2.748158092484589	0.9303317668933216
75	2.776760940986125	0.9368993606856022
76	2.805363789487661	0.9424414525942018
77	2.833966637989197	0.9471431364337302
78	2.862569486490732	0.951195029787477
79	2.891172334992268	0.9547869872470334
80	2.9197751834938037	0.9580937465192354
81	2.9483780319953397	0.961253116081936
82	2.9769808804968747	0.964346326125567
83	3.0055837289984106	0.9673929992781886
84	3.0341865774999466	0.9703661151792715
85	3.0627894260014825	0.9732201305530074
86	3.0913922745030176	0.975917232193144
87	3.1199951230045535	0.9784387423634424
88	3.1485979715060894	0.980779487376533
89	3.1772008200076254	0.9829343992023527
90	3.2058036685091604	0.9848902576455941
91	3.2344065170106964	0.9866292013716922
92	3.2630093655122323	0.988140321204866
93	3.2916122140137682	0.9894297916775691
94	3.3202150625153033	0.9905223662454103
95	3.3488179110168392	0.9914542865531628
96	3.377420759518375	0.9922632706847013
97	3.406023608019911	0.9929814839681355
98	3.434626456521446	0.993633497513391
99	3.463229305022982	0.994237280494923
100	3.491832153524518	0.9948052981784709
101	3.520435002026054	0.9953445965257809
102	3.549037850527589	0.9958568183660101
103	3.577640699029125	0.9963393695857284
104	3.606243547530661	0.9967876866526235
105	3.634846396032197	0.9971974854430579
106	3.663449244533732	0.9975660834021021
107	3.692052093035268	0.9978928543098878
108	3.7206549415368038	0.9981794071744157
109	3.7492577900383397	0.9984297431900369
110	3.7778606385398747	0.9986500398814718
111	3.8064634870414107	0.9988476140924961
112	3.8350663355429466	0.999029140539182
113	3.8636691840444826	0.9991988315758662
114	3.8922720325460176	0.9993574676986363
115	3.9208748810475536	0.9995027743117239
116	3.9494777295490895	0.9996309448383032
117	3.9780805780506254	0.9997385479179728
118	4.0066834265521605	0.9998239565109601
119	4.035286275053696	0.9998878240354715
120	4.063889123555232	0.9999326988619063
121	4.092491972056768	0.9999622166631829
122	4.121094820558303	0.9999802925325308
123	4.149697669059839	0.9999905219677213
124	4.178300517561375	0.9999958280030052
125	4.206903366062911	0.999998330503422
126	4.235506214564446	0.9999993961386903
127	4.264109063065982	0.9999998035098107
