# Supplementary material for: Predicting the structural basis of targeted protein degradation by integrating molecular dynamics simulations with structural mass spectrometry
Source: Nat Commun. 2022 Oct 6;13:5884. doi: 10.1038/s41467-022-33575-4 (PMC9537307; doi:10.1038/s41467-022-33575-4)
Supplement: Supplementary file 6 — Source Data [file 41467_2022_33575_MOESM6_ESM.zip › source_data/fig_5/figure_5a_docking_hdx_data.csv]

	docking_hdx_minimum_IRMSD(A)	docking_hdx_probability_density
0	0.03614742665012782	0.0022412420981851935
1	0.16861553712659627	0.004195518958560466
2	0.3010836476030647	0.007452401739290796
3	0.43355175807953317	0.012579655342755909
4	0.5660198685560016	0.020212914235388874
5	0.6984879790324701	0.030971840845475718
6	0.8309560895089385	0.045343035065160575
7	0.963424199985407	0.06354477949964037
8	1.0958923104618754	0.0853940200429412
9	1.2283604209383439	0.11019767470407697
10	1.3608285314148123	0.13669351087783943
11	1.4932966418912808	0.1630747115236313
12	1.6257647523677492	0.18714171619596442
13	1.7582328628442174	0.20661734008355087
14	1.890700973320686	0.2196169939450175
15	2.0231690837971548	0.22518472745813992
16	2.155637194273623	0.22372147562797323
17	2.288105304750091	0.21710168749892944
18	2.42057341522656	0.20834309483546137
19	2.5530415257030286	0.2008547945549041
20	2.685509636179497	0.1974736821907176
21	2.817977746655965	0.19961449821576038
22	2.9504458571324337	0.20683934683456642
23	3.0829139676089024	0.21700194458788574
24	3.2153820780853706	0.22690892769617016
25	3.347850188561839	0.23325962318194818
26	3.4803182990383075	0.23354792514018885
27	3.612786409514776	0.22665416305265715
28	3.7452545199912444	0.21298844684981427
29	3.8777226304677126	0.19420851111436566
30	4.01019074094418	0.17266337481983415
31	4.14265885142065	0.1507705302004582
32	4.275126961897119	0.13051235206310674
33	4.407595072373587	0.11315930406527397
34	4.540063182850055	0.09923173282371284
35	4.672531293326523	0.08863638600048775
36	4.8049994038029915	0.08088114701176122
37	4.93746751427946	0.07528320953298973
38	5.069935624755928	0.07112499373062617
39	5.202403735232398	0.06775370401353087
40	5.334871845708866	0.06464450360450455
41	5.467339956185334	0.06144723757217527
42	5.599808066661803	0.058020371845783555
43	5.732276177138271	0.054439278281997135
44	5.864744287614739	0.05096296045777894
45	5.997212398091207	0.04795704912212925
46	6.1296805085676755	0.04579250897900187
47	6.2621486190441455	0.04475405021767992
48	6.394616729520614	0.04498883466892613
49	6.527084839997082	0.04650533984722331
50	6.65955295047355	0.049206201795127656
51	6.7920210609500185	0.0529232416486653
52	6.924489171426487	0.05742720564018774
53	7.056957281902955	0.06240644713673472
54	7.189425392379423	0.06743484053786672
55	7.321893502855893	0.07196389852220209
56	7.454361613332361	0.07536795102862673
57	7.58682972380883	0.07704659180508566
58	7.719297834285298	0.07655817030070003
59	7.851765944761766	0.07373818502759018
60	7.984234055238234	0.06875780927152236
61	8.116702165714702	0.062099811600822716
62	8.24917027619117	0.05446040526109505
63	8.381638386667639	0.046610711496654036
64	8.514106497144107	0.03925993463678654
65	8.646574607620577	0.03295327273547616
66	8.779042718097045	0.028018938646992387
67	8.911510828573514	0.024561070009672406
68	9.043978939049982	0.02248581553321724
69	9.17644704952645	0.021547169756087635
70	9.308915160002918	0.02140302660371042
71	9.441383270479387	0.021675371871577906
72	9.573851380955857	0.022008976341196675
73	9.706319491432325	0.02212129924433874
74	9.838787601908793	0.021835461138274406
75	9.971255712385261	0.0210904372281564
76	10.10372382286173	0.01992806976525846
77	10.236191933338198	0.018462818063095562
78	10.368660043814666	0.016844358714348348
79	10.501128154291134	0.015223398760255386
80	10.633596264767602	0.013727677525902995
81	10.766064375244072	0.012450093033766763
82	10.89853248572054	0.011446551060595667
83	11.031000596197009	0.010739010938372512
84	11.163468706673477	0.010319505643028276
85	11.295936817149945	0.010152875886486515
86	11.428404927626413	0.01017844721601932
87	11.560873038102882	0.010312845048832606
88	11.693341148579352	0.01045677987876692
89	11.82580925905582	0.010507510355821897
90	11.958277369532288	0.010376024165620876
91	12.090745480008756	0.010004864824101595
92	12.223213590485225	0.009380684232199121
93	12.355681700961693	0.008536417427236029
94	12.488149811438161	0.0075415156468658096
95	12.62061792191463	0.006483345048550332
96	12.753086032391098	0.005446252364009377
97	12.885554142867568	0.0044951681217140285
98	13.018022253344036	0.0036679536218571784
99	13.150490363820504	0.0029766455674931497
100	13.282958474296972	0.0024144889776383724
101	13.41542658477344	0.0019645572806682304
102	13.547894695249909	0.0016067812630326667
103	13.680362805726377	0.0013221878120254008
104	13.812830916202847	0.0010947603210255466
105	13.945299026679315	0.0009119060316304939
106	14.077767137155783	0.0007642451098505074
107	14.210235247632252	0.0006449711835076269
108	14.34270335810872	0.0005488748124682641
109	14.475171468585188	0.0004712955010714448
110	14.607639579061656	0.000407448680259985
111	14.740107689538124	0.0003524634662622206
112	14.872575800014593	0.0003020718270512618
113	15.005043910491063	0.0002534905633332918
114	15.137512020967531	0.0002059276772252358
115	15.269980131444	0.0001603913875084656
116	15.402448241920467	0.00011889521472580739
117	15.534916352396936	8.346221600876585e-05
118	15.667384462873406	5.5379358347790175e-05
119	15.799852573349872	3.498401062990847e-05
120	15.932320683826342	2.20581443865428e-05
121	16.06478879430281	1.6845855937190624e-05
122	16.19725690477928	2.18920591146185e-05
123	16.329725015255747	4.531230828636046e-05
