# Supplementary material for: Predicting the structural basis of targeted protein degradation by integrating molecular dynamics simulations with structural mass spectrometry
Source: Nat Commun. 2022 Oct 6;13:5884. doi: 10.1038/s41467-022-33575-4 (PMC9537307; doi:10.1038/s41467-022-33575-4)
Supplement: Supplementary file 6 — Source Data [file 41467_2022_33575_MOESM6_ESM.zip › source_data/fig_3/figure_3a_wepy_hdx_min_irmsd_run_7.csv]

	Aggregate Simulation Time (us)	minimum_irmsd(A)
0	0.0	11.242898919775932
1	0.0009599999999999999	11.038488117941123
2	0.0019199999999999998	10.617840112397127
3	0.0028799999999999997	10.799844192882524
4	0.0038399999999999997	10.45238193614547
5	0.0048	10.407451141194894
6	0.0057599999999999995	10.47469939670037
7	0.006719999999999999	10.219528913475912
8	0.007679999999999999	9.953657875367929
9	0.00864	9.645209649641917
10	0.0096	9.432972404091004
11	0.01056	9.134662405414462
12	0.011519999999999999	8.76523457663012
13	0.01248	8.50079671292075
14	0.013439999999999999	7.897689745371804
15	0.0144	7.5592662287707215
16	0.015359999999999999	7.378932619858114
17	0.01632	7.037543762313091
18	0.01728	6.967226927457029
19	0.01824	6.822599624188116
20	0.0192	6.583417329953707
21	0.02016	6.052633444561008
22	0.02112	6.192721874827348
23	0.02208	5.616060937095031
24	0.023039999999999998	5.496339053780453
25	0.024	5.321125557130246
26	0.02496	4.9088691448286985
27	0.025920000000000002	5.093828680441029
28	0.026879999999999998	4.827006275059889
29	0.02784	4.706657332847154
30	0.0288	4.53144379444208
31	0.02976	4.257904869396279
32	0.030719999999999997	3.497169729412726
33	0.03168	4.3728743224826285
34	0.03264	4.1506792296582775
35	0.033600000000000005	3.999320009957133
36	0.03456	3.8197140225341513
37	0.03552	3.8816872302189327
38	0.03648	4.050369948879222
39	0.03744	4.122188145357483
40	0.0384	3.794787667736943
41	0.03936	3.929415838435981
42	0.04032	3.834408421909857
43	0.041280000000000004	3.667627792048658
44	0.04224	3.683291503854255
45	0.0432	3.636533178814214
46	0.04416	3.467880263736645
47	0.04512	3.644326213133922
48	0.046079999999999996	3.498732952647864
49	0.04704	3.2469701416981556
50	0.048	3.4030837213543657
51	0.048960000000000004	3.3705071256355175
52	0.04992	2.9461554743021323
53	0.05088	3.4945758330976413
54	0.051840000000000004	3.667958728422802
55	0.0528	3.9800004069121266
56	0.053759999999999995	3.948652126901813
57	0.05472	3.868119008462177
58	0.05568	3.758736468888038
59	0.05664	3.688116306213895
60	0.0576	3.5374048002152474
61	0.05856	3.522489641861493
62	0.05952	3.8050823909520552
63	0.06048	3.7619139300166142
64	0.061439999999999995	3.641964384699548
65	0.0624	3.336710067807532
66	0.06336	3.3042847403774434
67	0.06431999999999999	3.2151572262985475
68	0.06528	3.322333233112233
69	0.06624	3.1944432401661107
70	0.06720000000000001	2.974149562288649
71	0.06816	3.040035148698358
72	0.06912	3.2938720518999793
73	0.07008	3.0494035700709454
74	0.07104	3.4128632021836696
75	0.072	2.9818664147369436
76	0.07296	3.073721157325852
77	0.07392	2.7323271868324546
78	0.07488	2.9666543085522785
79	0.07584	3.419710180608291
80	0.0768	3.33389809383833
81	0.07776000000000001	3.4218546872481728
82	0.07872	3.176057516080886
83	0.07968	3.1601499474952552
84	0.08064	3.152258454291488
85	0.08159999999999999	2.853583471925753
86	0.08256000000000001	3.4371107925087108
87	0.08352	3.120532741470633
88	0.08448	3.360008245421302
89	0.08544	3.3306362686120954
90	0.0864	3.373457123269935
91	0.08736	3.3350838195533146
92	0.08832	3.7774802099830356
93	0.08928	3.704717008766671
94	0.09024	3.3103398621406637
95	0.0912	3.567181056836264
96	0.09215999999999999	3.6317216378891413
97	0.09312000000000001	3.594567426220905
98	0.09408	3.5175736268905906
99	0.09504	3.407947871152735
100	0.096	3.310458194524573
101	0.09695999999999999	3.169482642223447
102	0.09792000000000001	3.281666099879348
103	0.09888	3.2758195096478593
104	0.09984	3.2174089728208943
105	0.1008	3.3641441900442706
106	0.10176	3.421919493247865
107	0.10272	3.212018503273394
108	0.10368000000000001	3.349152714067074
109	0.10464	3.2249814925971925
110	0.1056	3.3211431845882804
111	0.10656	3.142996426069708
112	0.10751999999999999	3.3655823327320142
113	0.10848000000000001	3.079121723038315
114	0.10944	2.8096167381435846
115	0.11040000000000001	2.6760509354332243
116	0.11136	2.6581891820508297
117	0.11231999999999999	2.6137583870039154
118	0.11328	2.4250788386405677
119	0.11424	2.5911085827827334
120	0.1152	2.8517366826673958
121	0.11616	2.772101428669651
122	0.11712	2.855519274380543
123	0.11808	2.6916470338851513
124	0.11904	2.7322489971579684
125	0.12	2.6403668019349
126	0.12096	2.7562592763110527
127	0.12192	2.7135477013038005
128	0.12287999999999999	2.7735040493344876
129	0.12384	2.4978161599088495
130	0.1248	2.5707827805657097
131	0.12576	2.481598890798896
132	0.12672	2.5089875152544066
133	0.12768000000000002	2.633240807858328
134	0.12863999999999998	2.6987088937587127
135	0.1296	2.721147354864937
136	0.13056	2.593035192042794
137	0.13152	2.715246864574495
138	0.13248	2.611168552779403
139	0.13344	2.5795401973967365
140	0.13440000000000002	2.5483608942738165
141	0.13536	2.4588290277879916
142	0.13632	2.575967065775935
143	0.13728	2.5604445099215702
144	0.13824	2.528663017844269
145	0.1392	2.3828028881847505
146	0.14016	2.5271186636303407
147	0.14112	2.491660183395263
148	0.14208	2.364946408259092
149	0.14304	2.4534179290954814
150	0.144	2.4102948117664997
151	0.14496	2.513054618650103
152	0.14592	2.4865653726482955
153	0.14687999999999998	2.571123928188373
154	0.14784	2.664678788845049
155	0.14880000000000002	2.784257837445263
156	0.14976	3.0036191909967247
157	0.15072	3.10769712106043
158	0.15168	2.971846052904197
159	0.15264	3.0586640544608596
160	0.1536	2.9815515058394433
161	0.15456	3.0622673610317004
162	0.15552000000000002	3.0135792692321726
163	0.15647999999999998	3.0465664391786715
164	0.15744	2.6668270109100316
165	0.1584	2.425128856286584
166	0.15936	2.64056361472972
167	0.16032	2.702078091047459
168	0.16128	2.6270466588007957
169	0.16224	2.871974636614065
170	0.16319999999999998	3.0137837506628564
171	0.16416	2.891037256094121
172	0.16512000000000002	2.848969950672398
173	0.16608	2.786726755809072
174	0.16704	2.8746077581864338
175	0.168	2.972380745530463
176	0.16896	2.814642287771626
177	0.16992	2.8282617978164195
178	0.17088	2.8535792436442904
179	0.17184	2.7790666581685124
180	0.1728	2.8527286903378437
181	0.17376	2.8243137101071145
182	0.17472	2.7955321660288646
183	0.17568	2.870914890126307
184	0.17664	2.8976433184670642
185	0.1776	2.917784731177702
186	0.17856	2.8864537436435693
187	0.17952	2.9562650493512295
188	0.18048	2.940207799924333
189	0.18144	2.922599189638336
190	0.1824	2.8316479366523026
191	0.18336000000000002	3.023106706536989
192	0.18431999999999998	2.8086147519401394
193	0.18528	2.634414021118157
194	0.18624000000000002	2.8113700821277376
195	0.18719999999999998	2.7654372920864057
196	0.18816	2.689447142706065
197	0.18912	2.6513822121490813
198	0.19008	2.7105558986307674
199	0.19104	2.662648007729934
200	0.192	2.671327470149201
201	0.19296000000000002	2.508962135862073
202	0.19391999999999998	2.808349384109813
203	0.19488	2.690279003563853
204	0.19584000000000001	2.8269052322400947
205	0.1968	2.654131528217988
206	0.19776	2.803744092942748
207	0.19872	2.839263419802003
208	0.19968	2.7083697505050393
209	0.20063999999999999	2.874122081534786
210	0.2016	2.771568754772897
211	0.20256	2.942583929684554
212	0.20352	2.9667093769081094
213	0.20448	2.783297019925655
214	0.20544	2.7944503438901274
215	0.2064	2.7663095707963103
216	0.20736000000000002	3.0307218562363927
217	0.20832	3.115413729488016
218	0.20928	3.0457455278679113
219	0.21024	3.0946095566731264
220	0.2112	2.8025921987282403
221	0.21216	2.883497819770353
222	0.21312	2.8099269473953874
223	0.21408000000000002	3.1222471460739243
224	0.21503999999999998	3.1362753025572774
225	0.216	3.142921325115275
226	0.21696000000000001	3.0778515128146817
227	0.21791999999999997	3.0620330986590942
228	0.21888	3.0751297226371137
229	0.21984	3.06317963842849
230	0.22080000000000002	2.9722805024010173
231	0.22175999999999998	3.069891968415808
232	0.22272	3.0434300646230623
233	0.22368000000000002	3.1079695470817996
234	0.22463999999999998	3.0274088444623577
235	0.2256	3.0160589346572335
236	0.22656	3.0200421603402616
237	0.22752	2.787521946393276
238	0.22848	2.7723169161691654
239	0.22944	2.8773550479604997
240	0.2304	2.7931551758202415
241	0.23136	2.702660982740518
242	0.23232	2.755819884301359
243	0.23328	2.6345769989701555
244	0.23424	2.693200313313249
245	0.2352	2.5617412366092864
246	0.23616	2.4356549932887877
247	0.23712	2.6308944929350147
248	0.23808	2.6035002143278243
249	0.23904	2.5843517799655276
250	0.24	2.531588269098197
251	0.24096	2.5576448636571234
252	0.24192	2.5872180030029868
253	0.24287999999999998	2.6095351893944385
254	0.24384	2.552163568851036
255	0.24480000000000002	2.5440663305855553
256	0.24575999999999998	2.6120848362325857
257	0.24672	2.6336804949470456
258	0.24768	2.5312409228643373
259	0.24864	2.572069876581602
260	0.2496	2.592244866221307
261	0.25056	2.6448019302596277
262	0.25152	2.4955273162767084
263	0.25248	2.492387290655465
264	0.25344	2.5213772919959974
265	0.2544	2.6073868148064774
266	0.25536000000000003	2.627102972869075
267	0.25632	2.6491675970013184
268	0.25727999999999995	2.6022514755499415
269	0.25824	2.5999205547021336
270	0.2592	2.593095381216495
271	0.26016	2.669471552374321
272	0.26112	2.6054048408058983
273	0.26208	2.6912082124633137
274	0.26304	2.5608013343211953
275	0.264	2.490487908624341
276	0.26496	2.4987598819059356
277	0.26592	2.676906596309885
278	0.26688	2.6434775651312026
279	0.26783999999999997	2.73218810065369
280	0.26880000000000004	2.691274597996345
281	0.26976	2.572440562235361
282	0.27072	2.649339425521602
283	0.27168000000000003	2.557931798344151
284	0.27264	2.528260955367243
285	0.2736	2.6770257921384606
286	0.27456	2.469303450373605
287	0.27552	2.5188804008186976
288	0.27648	2.514040495816536
289	0.27744	2.571396367691438
290	0.2784	2.621077746826619
291	0.27936	2.7028588162371663
292	0.28032	2.5563366751432777
293	0.28128	2.6062919556972126
294	0.28224	2.5135820174213097
295	0.2832	2.5501217774642457
296	0.28416	2.4176060491991445
297	0.28512	2.567216131312782
298	0.28608	2.54039129261539
299	0.28704	2.5233170343620026
300	0.288	2.600003783097109
301	0.28896	2.568821888467026
302	0.28992	2.7434027404943473
303	0.29087999999999997	2.6348032299544153
304	0.29184	2.5369362171563523
305	0.2928	2.4978235211283124
306	0.29375999999999997	2.5497637188412012
307	0.29472000000000004	2.5886879093613895
308	0.29568	2.5320488184804497
309	0.29663999999999996	2.488223319284689
310	0.29760000000000003	2.510963544143455
311	0.29856	2.4980204218894446
312	0.29952	2.430901271770845
313	0.30048	2.502895565718994
314	0.30144	2.564200631704083
315	0.3024	2.518092677790582
316	0.30336	2.447314914237012
317	0.30432	2.492096146598012
318	0.30528	2.5332406160545706
319	0.30624	2.545852008249063
320	0.3072	2.7337275605500686
321	0.30816000000000004	2.7603985889316918
322	0.30912	2.7230746554240577
323	0.31007999999999997	2.626159645708035
324	0.31104000000000004	2.7089030838705055
325	0.312	2.6506919582154604
326	0.31295999999999996	2.6182282518676376
327	0.31392000000000003	2.6211955720034257
328	0.31488	2.5623125389531047
329	0.31583999999999995	2.5927534339947798
330	0.3168	2.5839931924369357
331	0.31776	2.496686132805657
332	0.31872	2.6515622171634607
333	0.31968	2.5488262382186724
334	0.32064	2.650844955732138
335	0.3216	2.520641490222935
336	0.32256	2.603831708811817
337	0.32352	2.530841199187539
338	0.32448	2.5473074818378976
339	0.32544	2.600882523355139
340	0.32639999999999997	2.5731359140989927
341	0.32736000000000004	2.5702591531555985
342	0.32832	2.535168171048112
343	0.32927999999999996	2.506864055685046
344	0.33024000000000003	2.691843251264597
345	0.3312	2.612080389742637
346	0.33216	2.643712491680654
347	0.33312	2.660633202225511
348	0.33408	2.603820922456566
349	0.33504	2.6007320221504764
350	0.336	2.5287657330452125
351	0.33696	2.6579470770941764
352	0.33792	2.645342603460698
353	0.33888	2.614072242025967
354	0.33984	2.57832893522538
355	0.3408	2.600326441441182
356	0.34176	2.4597418372633384
357	0.34272	2.434445543381081
358	0.34368	2.55132198917095
359	0.34464	2.4982119379239465
360	0.3456	2.4210506377637127
361	0.34656	2.63771322895145
362	0.34752	2.5563350497701647
363	0.34848	2.5763415722354837
364	0.34944	2.5768644605309228
365	0.3504	2.616274649344869
366	0.35136	2.5494037870796444
367	0.35231999999999997	2.6263331134385846
368	0.35328	2.671195127067386
369	0.35424	2.7199126692431723
370	0.3552	2.60835580949982
371	0.35616000000000003	2.619990645852649
372	0.35712	2.6949719445154674
373	0.35808	2.6214477393074294
374	0.35904	2.6479051935732607
375	0.36	2.563499606809803
376	0.36096	2.607068011662685
377	0.36192	2.532586015599914
378	0.36288	2.5805839521575304
379	0.36384	2.6152277584025185
380	0.3648	2.669821465409939
381	0.36576	2.5984566636786437
382	0.36672000000000005	2.606636521821506
383	0.36768	2.5722488168275697
384	0.36863999999999997	2.5654330137451127
385	0.36960000000000004	2.504463791253522
386	0.37056	2.549778007915984
387	0.37151999999999996	2.494234188414422
388	0.37248000000000003	2.597054326039431
389	0.37344	2.469040712940551
390	0.37439999999999996	2.5581958948468135
391	0.37536	2.5587196599956403
392	0.37632	2.571520130842174
393	0.37727999999999995	2.5158104610560033
394	0.37824	2.55369552124886
395	0.3792	2.553857420793416
396	0.38016	2.5489792995959655
397	0.38112	2.5652896007226063
398	0.38208	2.4931660243548976
399	0.38304000000000005	2.4710141514656483
400	0.384	2.5840758354216686
401	0.38495999999999997	2.5627077999544543
402	0.38592000000000004	2.5237907693081176
403	0.38688	2.574247103592429
404	0.38783999999999996	2.537387327009895
405	0.38880000000000003	2.5716456545784245
406	0.38976	2.4346931229035187
407	0.39072	2.587388153801886
408	0.39168000000000003	2.508937983618484
409	0.39264	2.435846908075809
410	0.3936	2.5430466926121635
411	0.39456	2.5420905986048736
412	0.39552	2.553469146529648
413	0.39648	2.490388594940803
414	0.39744	2.52888756362713
415	0.3984	2.5271245755525933
416	0.39936	2.514577464767887
417	0.40032	2.509521693734336
418	0.40127999999999997	2.4728339955022816
419	0.40224	2.4261830667778863
420	0.4032	2.4722127485072245
421	0.40416	2.496085676699054
422	0.40512	2.5648314470439497
423	0.40608	2.5287845435481437
424	0.40704	2.42880129964342
425	0.408	2.516494715731277
426	0.40896	2.470212881427879
427	0.40992	2.4588969583143996
428	0.41088	2.5492572776870737
429	0.41184	2.48436427162291
430	0.4128	2.540573039862
431	0.41376	2.6014859589076678
432	0.41472000000000003	2.6439378812132066
433	0.41568	2.527866003619737
434	0.41664	2.5416892006209917
435	0.4176	2.523263723908409
436	0.41856	2.5784266938091522
437	0.41952	2.5429247556386465
438	0.42048	2.542000384235341
439	0.42144	2.497947004323133
440	0.4224	2.5358961381032765
441	0.42336	2.5493907307075707
442	0.42432	2.5789227514564095
443	0.42528	2.514099541522672
444	0.42624	2.65131954799366
445	0.42719999999999997	2.536185077635536
446	0.42816000000000004	2.597407852784419
447	0.42912	2.442069296469698
448	0.43007999999999996	2.5702886466288293
449	0.43104000000000003	2.4710509243338055
450	0.432	2.4362376813132975
451	0.43295999999999996	2.5096388625606174
452	0.43392000000000003	2.5547803361959263
453	0.43488	2.7294695968342806
454	0.43583999999999995	2.673171577024447
455	0.4368	2.668474942335476
456	0.43776	2.6815782215483885
457	0.43872000000000005	2.6565453534538115
458	0.43968	2.6780212896562023
459	0.44064	2.6656522849281954
460	0.44160000000000005	2.6865099039347657
461	0.44256	2.6589695947355385
462	0.44351999999999997	2.7073416958924867
463	0.44448000000000004	2.6995329087705193
464	0.44544	2.704067714999279
465	0.44639999999999996	2.6793499406001247
466	0.44736000000000004	2.6162023017104152
467	0.44832	2.6054816003872894
468	0.44927999999999996	2.623160673202137
469	0.45024000000000003	2.572122420169493
470	0.4512	2.6344520997461234
471	0.45216	2.4522543303097755
472	0.45312	2.3155059941753064
473	0.45408	2.694213909792102
474	0.45504	2.7164165756263903
475	0.456	2.6932846206429364
476	0.45696	2.6551492170740083
477	0.45792	2.6770531126522594
478	0.45888	2.5392686195714083
479	0.45983999999999997	2.626952250706558
480	0.4608	2.6524862434376866
481	0.46176	2.6174613091756402
482	0.46272	2.6173080217216373
483	0.46368	2.589598175449928
484	0.46464	2.5650756636797016
485	0.4656	2.615223406399646
486	0.46656	2.462030857203106
487	0.46752	2.5425905931631085
488	0.46848	2.5236434277051147
489	0.46944	2.5784677770412867
490	0.4704	2.6597081543580607
491	0.47136	2.5965375885918456
492	0.47232	2.649790311721455
493	0.47328	2.5923465844453304
494	0.47424	2.622528216889436
495	0.4752	2.5506824545109925
496	0.47616	2.5157863430887395
497	0.47712	2.50299001548626
498	0.47808	2.5287790644550108
499	0.47904	2.577847747832682
500	0.48	2.5976921208044472
501	0.48096	2.621395238917294
502	0.48192	2.5882118030165375
503	0.48288	2.506486518475673
504	0.48384	2.4642956314791338
505	0.4848	2.4148008587564505
506	0.48575999999999997	2.43251369861052
507	0.48672000000000004	2.502631367567974
508	0.48768	2.4781660548337228
509	0.48863999999999996	2.4759509119159095
510	0.48960000000000004	2.499138924983593
511	0.49056	2.3866282873651694
512	0.49151999999999996	2.557512717181508
513	0.49248000000000003	2.4568912266971505
514	0.49344	2.536164499234447
515	0.49439999999999995	2.561488078457312
516	0.49536	2.7141876541974055
517	0.49632	2.6631705986594985
518	0.49728	2.4887946046857214
519	0.49824	2.6520992556470797
520	0.4992	2.623789995476483
521	0.50016	2.66956919359735
522	0.50112	2.663178827803253
523	0.50208	2.6268581349494013
524	0.50304	2.688357182123643
525	0.504	2.5074449033519657
526	0.50496	2.6357458844156136
527	0.50592	2.649148788084368
528	0.50688	2.69188805342071
529	0.50784	2.7323697829916327
530	0.5088	2.611889059882171
531	0.50976	2.648178537374235
532	0.5107200000000001	2.6910044231305457
533	0.51168	2.5776692185216987
534	0.51264	2.5797714879666103
535	0.5136000000000001	2.56582898565999
536	0.5145599999999999	2.6345891793479916
537	0.51552	2.5926688078298317
538	0.51648	2.697733767304479
539	0.51744	2.6466033245169394
540	0.5184	2.660184406782324
541	0.51936	2.682996019924984
542	0.52032	2.6372183579901125
543	0.52128	2.5863139850780885
544	0.52224	2.6934700124239708
545	0.5232	2.5678820984000184
546	0.52416	2.695954728350184
547	0.52512	2.668165422701549
548	0.52608	2.60943988559823
549	0.52704	2.6293979006102863
550	0.528	2.6357010084217993
551	0.52896	2.50999308804471
552	0.52992	2.448243545116993
553	0.53088	2.530547268510749
554	0.53184	2.5682142650675406
555	0.5327999999999999	2.6608942880647604
556	0.53376	2.5145474375745995
557	0.53472	2.5203887945749965
558	0.5356799999999999	2.5206410537691877
559	0.53664	2.5153549457477693
560	0.5376000000000001	2.676865616396732
561	0.5385599999999999	2.644312371016584
562	0.53952	2.627721673693968
563	0.5404800000000001	2.771075314817428
564	0.54144	2.7141826150373256
565	0.5424	2.6626701767510035
566	0.5433600000000001	2.6676778240858985
567	0.54432	2.7171915070404524
568	0.54528	2.735349721601917
569	0.5462400000000001	2.6150206504497637
570	0.5472	2.711841051416079
571	0.54816	2.703966082350423
572	0.54912	2.6940138481323244
573	0.55008	2.6704291191890968
574	0.55104	2.700969017635657
575	0.552	2.7135174008523357
576	0.55296	2.7312207861183917
577	0.55392	2.767120222985022
578	0.55488	2.5910727884549356
579	0.55584	2.5878039646763047
580	0.5568	2.6922547457437096
581	0.55776	2.67649103876698
582	0.55872	2.6757177259138825
583	0.55968	2.7488652115289165
584	0.56064	2.773843226528533
585	0.5616	2.6937605464002923
586	0.56256	2.6890885406352987
587	0.56352	2.7417030827364304
588	0.56448	2.703309629463064
589	0.56544	2.7365544159052604
590	0.5664	2.6577046023768736
591	0.56736	2.657752699990947
592	0.56832	2.626060669893824
593	0.56928	2.6145812720103203
594	0.57024	2.615918883373541
595	0.5712	2.622761719133334
596	0.57216	2.4964540151158445
597	0.57312	2.5564986699266923
598	0.57408	2.6706057498838653
599	0.57504	2.589675763470928
600	0.576	2.6481286641337465
601	0.57696	2.750442025949034
602	0.57792	2.6662428077458236
603	0.57888	2.6314270532540123
604	0.57984	2.6774695961907327
605	0.5808	2.641218488338905
606	0.5817599999999999	2.610795541262552
607	0.58272	2.6680328946024776
608	0.58368	2.5879098465043757
609	0.5846399999999999	2.425540865891574
610	0.5856	2.518836182910972
611	0.58656	2.57986652362304
612	0.5875199999999999	2.6295029453291763
613	0.58848	2.6035686185169817
614	0.5894400000000001	2.5155779363791995
615	0.5903999999999999	2.5457266789740767
616	0.59136	2.485041851049585
617	0.5923200000000001	2.604755791929887
618	0.5932799999999999	2.6700622618115597
619	0.59424	2.593328346957443
620	0.5952000000000001	2.3846580786111895
621	0.59616	2.340893194390524
622	0.59712	2.5946466977248117
623	0.5980800000000001	2.6432190268678566
624	0.59904	2.529707246677285
625	0.6	2.6349105753608355
626	0.60096	2.6532884900171934
627	0.60192	2.5327649313066414
628	0.60288	2.596318464885128
629	0.60384	2.6090718938282325
630	0.6048	2.4905005458671665
631	0.60576	2.595936790693088
632	0.60672	2.618522426732116
633	0.60768	2.5451307830564667
634	0.60864	2.5828035388746393
635	0.6096	2.5818331208950864
636	0.61056	2.681230099222369
637	0.61152	2.5894428568921732
638	0.61248	2.6031011411636964
639	0.6134400000000001	2.6357291726296723
640	0.6144	2.7252809038295096
641	0.61536	2.7251776359653874
642	0.6163200000000001	2.7726563565786795
643	0.6172799999999999	2.578699635866539
644	0.61824	2.5928138167123382
645	0.6192000000000001	2.567751947628061
646	0.6201599999999999	2.8444438661268383
647	0.62112	2.893358873079176
648	0.6220800000000001	2.863010047763553
649	0.6230399999999999	2.7742084785052556
650	0.624	2.7302945574115087
651	0.6249600000000001	2.704020122978786
652	0.6259199999999999	2.6285044549078007
653	0.62688	2.7353862997158322
654	0.6278400000000001	2.830995693690937
655	0.6287999999999999	2.865307389656262
656	0.62976	2.729145179266666
657	0.6307200000000001	2.6966046727399777
658	0.6316799999999999	2.71704571986238
659	0.63264	2.694230299902067
660	0.6336	2.7567519476005824
661	0.6345599999999999	2.7961220225064936
662	0.63552	2.7729179933932806
663	0.63648	2.8005489025423853
664	0.63744	3.004955898986977
665	0.6384	2.964493381305644
666	0.63936	2.924257879446457
667	0.64032	2.9126603854867246
668	0.64128	2.881812270692051
669	0.64224	2.912959181965345
670	0.6432	2.621680479580375
671	0.64416	2.833616482346906
672	0.64512	2.9129510442662316
673	0.64608	2.9574954657304717
674	0.64704	2.7480226025182377
675	0.648	2.805582786864598
676	0.64896	2.8081248014770797
677	0.6499199999999999	2.907235318595616
678	0.65088	2.7709544144553804
679	0.6518400000000001	2.715516596203049
680	0.6527999999999999	2.9158523803704153
681	0.65376	2.657283783751608
682	0.6547200000000001	2.877795004312805
683	0.6556799999999999	2.8586747537327812
684	0.65664	2.903352186958215
685	0.6576000000000001	2.882647699179233
686	0.6585599999999999	2.9312408046605003
687	0.65952	2.757857904761462
688	0.6604800000000001	2.9482708921305534
689	0.66144	2.858327765781003
690	0.6624	2.9513136218983504
691	0.6633600000000001	2.9070245046259573
692	0.66432	2.899990602269212
693	0.66528	2.8794538669350214
694	0.66624	2.905061073161166
695	0.6672	2.7483959824852358
696	0.66816	2.709098412178927
697	0.66912	2.68135233313207
698	0.67008	2.822120267953773
699	0.67104	2.767696603561984
700	0.672	2.74275476890804
701	0.67296	2.837737517075655
702	0.67392	2.7374782048391975
703	0.67488	2.87035487115779
704	0.67584	2.8357004125386984
705	0.6768	2.9801763579920677
706	0.67776	2.907216547371588
707	0.67872	2.8593426792976673
708	0.67968	2.753904473665099
709	0.68064	2.719543999417891
710	0.6816	2.840355969146398
711	0.68256	2.6448484044454585
712	0.68352	2.620754726297458
713	0.68448	2.6308659215979557
714	0.68544	2.7456963457608685
715	0.6864	2.8712483553042394
716	0.68736	2.7012318211926107
717	0.68832	2.7362335748190008
718	0.68928	2.7520610744808867
719	0.69024	2.830077408573932
720	0.6912	2.891518095162589
721	0.69216	2.793290487301356
722	0.69312	2.552215702730588
723	0.69408	2.711173323807481
724	0.69504	2.7436280809804128
725	0.696	2.6484832031235883
726	0.69696	2.587364987898475
727	0.69792	2.7286950869774804
728	0.69888	2.805541201721988
729	0.69984	3.047291552292411
730	0.7008	2.794981490660028
731	0.7017599999999999	3.0186847377304407
732	0.70272	2.9731891536261217
733	0.70368	2.9587042915333566
734	0.7046399999999999	2.8496903331269143
735	0.7056	2.9501643997751383
736	0.70656	2.8450058235561952
737	0.7075199999999999	2.95294313184929
738	0.70848	2.9345359438221985
739	0.7094400000000001	2.9302432784997383
740	0.7104	2.761138343458373
741	0.71136	2.978477067008225
742	0.7123200000000001	2.9416000177714805
743	0.71328	2.7393398665874606
744	0.71424	2.8494777781617344
745	0.7152000000000001	3.003142129254246
746	0.71616	2.9594668813425917
747	0.71712	2.8667393533543724
748	0.71808	2.7740861807016017
749	0.71904	2.8075344060148764
750	0.72	2.7574666866587605
751	0.72096	2.912974000303521
752	0.72192	2.908613774790701
753	0.72288	2.9457808014506397
754	0.72384	2.875428262114605
755	0.7248	2.9360862829664187
756	0.72576	2.960881190300796
757	0.72672	2.9904983054789436
758	0.72768	2.90678218444622
759	0.72864	2.91199300249849
760	0.7296	2.8361064018386233
761	0.73056	2.87941595856972
762	0.73152	2.7354366561874666
763	0.73248	2.8694253508660275
764	0.7334400000000001	2.60997262040541
765	0.7343999999999999	2.706506901613342
766	0.73536	2.755973607501838
767	0.7363200000000001	2.8664252876754053
768	0.7372799999999999	2.765766628059914
769	0.73824	2.6467828498029586
770	0.7392000000000001	2.7175416710159093
771	0.7401599999999999	2.7409616228451057
772	0.74112	2.6487923416682033
773	0.7420800000000001	2.6300942102670763
774	0.7430399999999999	2.538918175235936
775	0.744	2.767981483073834
776	0.7449600000000001	2.679835496863558
777	0.7459199999999999	2.6100959130821497
778	0.74688	2.5802086468221908
779	0.7478400000000001	2.732005683806944
780	0.7487999999999999	2.72500636644465
781	0.74976	2.6857633375168115
782	0.75072	2.83721628873085
783	0.7516799999999999	2.6345229547045417
784	0.75264	2.771483801688524
785	0.7536	2.7095231605554404
786	0.7545599999999999	2.890561213180008
787	0.75552	2.8377827961105884
788	0.75648	2.6397240023864095
789	0.75744	2.6498059450302325
790	0.7584	2.8281037786301595
791	0.75936	2.830432380276273
792	0.76032	2.7724254897971994
793	0.76128	2.7329195898263325
794	0.76224	2.6628648731333326
795	0.7632000000000001	2.497943200291733
796	0.76416	2.4702741105377823
797	0.76512	2.599473413630837
798	0.7660800000000001	2.571651037873661
799	0.7670399999999999	2.469423640812258
800	0.768	2.4378521666545065
801	0.7689600000000001	2.522260285740712
802	0.7699199999999999	2.3727084321265215
803	0.77088	2.435435789021418
804	0.7718400000000001	2.3482604861933467
805	0.7727999999999999	2.3709493048871084
806	0.77376	2.26219393251932
807	0.7747200000000001	2.2837045056424805
808	0.7756799999999999	2.4810529157036925
809	0.77664	2.374213213175969
810	0.7776000000000001	2.3301995199175543
811	0.7785599999999999	2.433023944786383
812	0.77952	2.4811293317688317
813	0.7804800000000001	2.4702568217731864
814	0.78144	2.3758985509831634
815	0.7824	2.3636595812868406
816	0.7833600000000001	2.3114517715354923
817	0.78432	2.2897755773773643
818	0.78528	2.29308743250529
819	0.78624	2.33243373808981
820	0.7872	2.3082743274030113
821	0.78816	2.301310256972819
822	0.78912	2.424538435911084
823	0.79008	2.5277931468620447
824	0.79104	2.6120638670525427
825	0.792	2.6317287316139955
826	0.79296	2.559784403554839
827	0.79392	2.5187016946497733
828	0.79488	2.508605949140692
829	0.79584	2.4895350506787213
830	0.7968	2.5792081027488156
831	0.79776	2.6020487997735597
832	0.79872	2.52307377530461
833	0.79968	2.6193769929362025
834	0.80064	2.427281696903107
835	0.8016	2.426861300323692
836	0.8025599999999999	2.516499468640631
837	0.80352	2.4896143770902173
838	0.80448	2.544510569959732
839	0.80544	2.430610212970327
840	0.8064	2.52988441509088
841	0.80736	2.5393421347877956
842	0.80832	2.5103615046653642
843	0.80928	2.538702189133658
844	0.81024	2.4670601101446463
845	0.8112	2.50370483037028
846	0.81216	2.4287855461603574
847	0.81312	2.4640360744711263
848	0.81408	2.5549188611674225
849	0.81504	2.4535089311200933
850	0.816	2.5664300205743675
851	0.81696	2.5336687111197542
852	0.81792	2.5020375684797176
853	0.8188799999999999	2.49707577395717
854	0.81984	2.475931628003191
855	0.8208	2.5360173947162474
856	0.82176	2.460062742726054
857	0.82272	2.5207829542625593
858	0.82368	2.474535201715359
859	0.82464	2.5215410609412254
860	0.8256	2.6365886606931115
861	0.82656	2.6848062181903525
862	0.82752	2.6923879305511234
863	0.82848	2.8017023376828867
864	0.8294400000000001	2.78772804615931
865	0.8304	2.7857971336849943
866	0.83136	2.66531729562473
867	0.8323200000000001	2.6848004431918966
868	0.83328	2.7059340276374195
869	0.83424	2.732418117735636
870	0.8352	2.7121060845603977
871	0.83616	2.751893966800643
872	0.83712	2.714527373266522
873	0.83808	2.727463107224769
874	0.83904	2.761416832322809
875	0.84	2.666372388097505
876	0.84096	2.5827812755297064
877	0.84192	2.626838785374469
878	0.84288	2.713387103703443
879	0.84384	2.746696349006144
880	0.8448	2.7443283419622544
881	0.84576	2.649675459011338
882	0.84672	2.6736186795023635
883	0.84768	2.694376533053852
884	0.84864	2.5448437424722585
885	0.8496	2.573137317858122
886	0.85056	2.615016022197814
887	0.8515199999999999	2.6684302713705477
888	0.85248	2.6187574809809284
889	0.8534400000000001	2.637246700030607
890	0.8543999999999999	2.5506839296669455
891	0.85536	2.6236167812830065
892	0.8563200000000001	2.7575502550551887
893	0.8572799999999999	2.651486074903291
894	0.85824	2.7819609785901145
895	0.8592000000000001	2.7291360857994604
896	0.8601599999999999	2.863385345868998
897	0.86112	2.664191021709536
898	0.8620800000000001	2.796477881536771
899	0.8630399999999999	2.7165344387985
900	0.864	2.7432073643399306
901	0.8649600000000001	2.76397683783344
902	0.8659199999999999	2.844660284002822
903	0.86688	2.9095030898622194
904	0.8678400000000001	2.8658887583527144
905	0.8687999999999999	2.9284136221148396
906	0.86976	3.0939257068068255
907	0.87072	3.116184664919241
908	0.8716799999999999	3.078027236285914
909	0.87264	3.0326443780384915
910	0.8736	3.097670099297744
911	0.8745599999999999	3.123241673720893
912	0.87552	2.979415149902725
913	0.87648	2.92290804006861
914	0.8774400000000001	2.996902089584129
915	0.8784	2.8887835399849155
916	0.87936	2.891711777544343
917	0.8803200000000001	2.7177911290016676
918	0.88128	2.9177861448676268
919	0.88224	2.747497195879264
920	0.8832000000000001	2.757899637958942
921	0.88416	2.6334693692773254
922	0.88512	2.804208729256592
923	0.8860800000000001	2.6905679339490955
924	0.8870399999999999	2.7633284664579048
925	0.888	2.7214454490100963
926	0.8889600000000001	2.7364011316657475
927	0.8899199999999999	2.7618183748914515
928	0.89088	2.6450248928464193
929	0.8918400000000001	2.768515960660174
930	0.8927999999999999	2.466525420760134
931	0.89376	2.3475513347624593
932	0.8947200000000001	2.469499280414424
933	0.8956799999999999	2.4453722086725618
934	0.89664	2.808081344943605
935	0.8976000000000001	2.7224155699347086
936	0.8985599999999999	2.644933956606399
937	0.89952	2.599126795593186
938	0.9004800000000001	2.735057560897598
939	0.90144	2.502167767401163
940	0.9024	2.868099331503543
941	0.90336	2.8087723145388517
942	0.90432	2.8416447061437906
943	0.90528	2.6081430637054104
944	0.90624	2.677646392105167
945	0.9072	2.599876811531254
946	0.90816	2.593584663086034
947	0.90912	2.634920898931491
948	0.91008	2.659531499219891
949	0.91104	2.8402616210734726
950	0.912	2.8743195395309016
951	0.91296	2.932005312522687
952	0.91392	2.4978731340474836
953	0.91488	2.6670457507973504
954	0.91584	2.559334615151698
955	0.9168	2.6760396496800487
956	0.91776	2.766428243227508
957	0.91872	2.749491025989756
958	0.9196799999999999	2.5972314750846377
959	0.92064	2.736389258375857
960	0.9216	2.747652722718468
961	0.9225599999999999	2.71526330788652
962	0.92352	2.4761406965899155
963	0.92448	2.5166887088488696
964	0.92544	2.481388376763935
965	0.9264	2.6581237979332437
966	0.92736	2.6093004127776114
967	0.92832	2.5930176661301063
968	0.92928	2.731356457004885
969	0.93024	2.6588465694138264
970	0.9312	2.590130644236978
971	0.93216	2.7900414353706235
972	0.93312	2.511274828228246
973	0.93408	2.7094750486385335
974	0.93504	2.7229339051898465
975	0.936	2.6518226788220773
976	0.93696	2.6255978554562134
977	0.93792	2.635315050095132
978	0.93888	2.6215214622881704
979	0.93984	2.5489958407747375
980	0.9408	2.4004364226136174
981	0.94176	2.4290146110100777
982	0.94272	2.5144133054628366
983	0.94368	2.339288368761769
984	0.94464	2.5844321858112913
985	0.9456	2.4628157230442245
986	0.94656	2.4772955327619535
987	0.94752	2.531355416989328
988	0.94848	2.388522052974472
989	0.9494400000000001	2.534369865693811
990	0.9504	2.4471046844280484
991	0.95136	2.374859483931267
992	0.95232	2.412576859367778
993	0.95328	2.4801636121923414
994	0.95424	2.536045225231465
995	0.9552	2.5388257156268077
996	0.95616	2.5024730741245387
997	0.95712	2.444341740769587
998	0.95808	2.417282979334626
999	0.95904	2.4216827161923753
1000	0.96	2.549675574502797
1001	0.96096	2.348385538146317
1002	0.96192	2.4376295801820844
1003	0.96288	2.5522077634649247
1004	0.96384	2.4717258667297353
1005	0.9648	2.3684058311986798
1006	0.96576	2.3602730543528603
1007	0.96672	2.3898342494402276
1008	0.96768	2.3658692559216306
1009	0.96864	2.4395432829792316
1010	0.9696	2.4514324451246368
1011	0.97056	2.3572109083743547
1012	0.9715199999999999	2.4879445278863384
1013	0.97248	2.505616387800354
1014	0.9734400000000001	2.3945007348812046
1015	0.9743999999999999	2.3902493967204776
1016	0.97536	2.4224526968524667
1017	0.9763200000000001	2.5172254370998433
1018	0.9772799999999999	2.416149113706551
1019	0.97824	2.5013773508467274
1020	0.9792000000000001	2.443021458977855
1021	0.9801599999999999	2.4324801073787894
1022	0.98112	2.3886763365284116
1023	0.9820800000000001	2.5205842929990787
1024	0.9830399999999999	2.476671582868856
1025	0.984	2.512058262753047
1026	0.9849600000000001	2.3942420022909428
1027	0.9859199999999999	2.350391952317963
1028	0.98688	2.3649069060110697
1029	0.98784	2.5011425627439388
1030	0.9887999999999999	2.378813610242631
1031	0.98976	2.5108749726039994
1032	0.99072	2.381827088380946
1033	0.9916799999999999	2.5089890199836535
1034	0.99264	2.524358793532719
1035	0.9936	2.373313069883459
1036	0.99456	2.5193664064298487
1037	0.99552	2.5545068771130115
1038	0.99648	2.5229241341762307
1039	0.9974400000000001	2.53759402895644
1040	0.9984	2.4107988634309434
1041	0.99936	2.3693094230494345
1042	1.00032	2.4234561464510875
1043	1.00128	2.5467902454572258
1044	1.00224	2.4006755950127117
1045	1.0032	2.351852158947811
1046	1.00416	2.2138285655726304
1047	1.00512	2.3898517028035435
1048	1.00608	2.415402781470492
1049	1.00704	2.4251918626728113
1050	1.008	2.536767336068069
1051	1.00896	2.474768169475696
1052	1.00992	2.428158865664978
1053	1.01088	2.471410276572506
1054	1.01184	2.4605863344465373
1055	1.0128	2.4088129333035386
1056	1.01376	2.505821908296814
1057	1.01472	2.427912896472714
1058	1.01568	2.516274386770065
1059	1.01664	2.400605479410883
1060	1.0176	2.5407273757154454
1061	1.01856	2.522538774281493
1062	1.01952	2.558920086614279
1063	1.02048	2.54851014209819
1064	1.0214400000000001	2.5386752091637876
1065	1.0224	2.545691004036706
1066	1.02336	2.4624328102262676
1067	1.02432	2.4804992239601575
1068	1.02528	2.4557426754722895
1069	1.02624	2.4138037323019517
1070	1.0272000000000001	2.3759415460305364
1071	1.0281600000000002	2.5804503059301616
1072	1.0291199999999998	2.678512958056345
1073	1.0300799999999999	2.317899361552417
1074	1.03104	2.490527243960283
1075	1.032	2.6113400282014867
1076	1.03296	2.5696150294396687
1077	1.0339200000000002	2.6724400209999377
1078	1.03488	2.4564887944279397
1079	1.0358399999999999	2.508201172495994
1080	1.0368	2.5218035066339306
1081	1.03776	2.530334870926068
1082	1.03872	2.5855329463491783
1083	1.0396800000000002	2.5418881206221915
1084	1.04064	2.600323212503874
1085	1.0415999999999999	2.4285232136671664
1086	1.04256	2.5710948154509627
1087	1.04352	2.5329663026909337
1088	1.04448	2.4769009089667375
1089	1.0454400000000001	2.2860321761861844
1090	1.0464	2.381188667491143
1091	1.0473599999999998	2.430204777082887
1092	1.04832	2.4659349425765402
1093	1.04928	2.3958929128315862
1094	1.05024	2.4157979344789133
1095	1.0512000000000001	2.3628249562436423
1096	1.05216	2.4348228137157846
1097	1.0531199999999998	2.3214878214874934
1098	1.05408	2.222046758411817
1099	1.05504	2.1675963440759007
1100	1.056	2.393258705851297
1101	1.0569600000000001	2.2936757210353913
1102	1.05792	2.430851076161929
1103	1.05888	2.432345598976848
1104	1.05984	2.596232880474558
1105	1.0608	2.632734826741094
1106	1.06176	2.461057962236758
1107	1.06272	2.3951652927251224
1108	1.06368	2.225042572896752
1109	1.06464	2.1740410865505004
1110	1.0655999999999999	2.2387278933783783
1111	1.06656	2.330189997072854
1112	1.06752	2.20389505147417
1113	1.06848	2.1337427748581
1114	1.06944	2.5111937649325062
1115	1.0704	2.3387961915618156
1116	1.0713599999999999	2.3974828910669
1117	1.07232	2.3144608343314292
1118	1.07328	2.3401775291245244
1119	1.07424	2.5308267614546587
1120	1.0752000000000002	2.5215528315095517
1121	1.07616	2.37347395782997
1122	1.0771199999999999	2.4583517969200384
1123	1.07808	2.539583324221267
1124	1.07904	2.5086875248503033
1125	1.08	2.374172319252705
1126	1.0809600000000001	2.396193733383087
1127	1.08192	2.5947104527617832
1128	1.08288	2.5236916395252713
1129	1.08384	2.5838349567000076
1130	1.0848	2.4291386974054268
1131	1.08576	2.5185401643609047
1132	1.0867200000000001	2.5796430041811362
1133	1.08768	2.514375495056474
1134	1.08864	2.5899821324262238
1135	1.0896	2.6364238241590225
1136	1.09056	2.5744486223115315
1137	1.09152	2.514991060678967
1138	1.0924800000000001	2.5040553001594494
1139	1.09344	2.4637352892998403
1140	1.0944	2.274217325298607
1141	1.09536	2.406155195802828
1142	1.09632	2.3303657922478576
1143	1.09728	2.4749620582446994
1144	1.09824	2.609501516575523
1145	1.0992	2.5689831222685
1146	1.10016	2.4592332415702076
1147	1.1011199999999999	2.51766327769303
1148	1.10208	2.4962725930439875
1149	1.10304	2.554563275615138
1150	1.104	2.5911239535225543
1151	1.10496	2.624663169867842
1152	1.10592	2.4486883304012115
1153	1.10688	2.4497842586442014
1154	1.10784	2.3755968719461587
1155	1.1088	2.4176158960389023
1156	1.10976	2.534424249901999
1157	1.11072	2.4564821569167234
1158	1.11168	2.5485584357171027
1159	1.11264	2.448334962428401
1160	1.1136	2.343424996977758
1161	1.11456	2.3565930718546553
1162	1.11552	2.333547668992682
1163	1.11648	2.4330566057475203
1164	1.11744	2.2611078718055593
1165	1.1184	2.50174435663245
1166	1.11936	2.4309758192579793
1167	1.12032	2.3678165837712863
1168	1.12128	2.536835993063071
1169	1.12224	2.4295065852554925
1170	1.1232	2.446743617229332
1171	1.12416	2.5981718506430775
1172	1.12512	2.4559111915909835
1173	1.12608	2.4911719262688914
1174	1.12704	2.4152480291834455
1175	1.128	2.5413149318298722
1176	1.12896	2.6308476304036583
1177	1.12992	2.632453552076746
1178	1.13088	2.4517514419506665
1179	1.13184	2.5245882746247132
1180	1.1328	2.5691714955819394
1181	1.13376	2.529033954660911
1182	1.13472	2.683273910894925
1183	1.13568	2.608749073614458
1184	1.13664	2.4704325323898173
1185	1.1376	2.503272170771213
1186	1.13856	2.468233076462057
1187	1.13952	2.5243066396663694
1188	1.14048	2.5463857908570198
1189	1.14144	2.5116215573324845
1190	1.1424	2.4453174334783028
1191	1.14336	2.547911790539257
1192	1.14432	2.590948465477407
1193	1.14528	2.5411990718830504
1194	1.14624	2.4170437874016573
1195	1.1472	2.6516100543685903
1196	1.14816	2.5820450176762924
1197	1.14912	2.65778669450119
1198	1.15008	2.4520631943358824
1199	1.15104	2.5210613489071694
1200	1.152	2.5461510039997712
1201	1.15296	2.511908877386941
1202	1.15392	2.5144724208959786
1203	1.1548800000000001	2.4542348878004034
1204	1.15584	2.4774340538927224
1205	1.1568	2.4560709261692466
1206	1.15776	2.437484031308033
1207	1.15872	2.4249921078660432
1208	1.15968	2.437984917743261
1209	1.1606400000000001	2.3801877225913213
1210	1.1616	2.3511564693512867
1211	1.16256	2.5016992106150764
1212	1.1635199999999999	2.4680290377508927
1213	1.16448	2.387675958957845
1214	1.16544	2.5048604856054824
1215	1.1664	2.497856402980976
1216	1.16736	2.5029324040661995
1217	1.16832	2.5219860212561334
1218	1.1692799999999999	2.409891970418114
1219	1.17024	2.4754654182676235
1220	1.1712	2.617801242930588
1221	1.17216	2.499696665976222
1222	1.17312	2.5105580424902136
1223	1.17408	2.4125218230784484
1224	1.1750399999999999	2.5029754102731996
1225	1.176	2.46945849803232
1226	1.17696	2.4760437739211434
1227	1.17792	2.4986895556768247
1228	1.1788800000000001	2.4787600780643864
1229	1.17984	2.4601516643284245
1230	1.1807999999999998	2.439057318645999
1231	1.18176	2.4340464067632994
1232	1.18272	2.412577618766302
1233	1.18368	2.353398264277475
1234	1.1846400000000001	2.4233209342278696
1235	1.1856	2.3995198206121158
1236	1.1865599999999998	2.426750551250922
1237	1.18752	2.3043455175432177
1238	1.18848	2.5613875181776353
1239	1.18944	2.637302435564835
1240	1.1904000000000001	2.5486563092753007
1241	1.19136	2.572757685139639
1242	1.19232	2.5259471507691607
1243	1.19328	2.5562502665128735
1244	1.19424	2.6363242389009263
1245	1.1952	2.6033115629876757
1246	1.1961600000000001	2.698176138774837
1247	1.19712	2.5313642416975197
1248	1.19808	2.5998061534081436
1249	1.1990399999999999	2.4804027744075086
1250	1.2	2.4736570627287904
1251	1.20096	2.4618475966397937
1252	1.20192	2.6139241262036084
1253	1.2028800000000002	2.576989385838187
1254	1.20384	2.6709605624270516
1255	1.2047999999999999	2.6723337617084764
1256	1.20576	2.5084532906698613
1257	1.20672	2.6543322068391846
1258	1.20768	2.483107535851905
1259	1.2086400000000002	2.5142636934820644
1260	1.2096	2.496250542653987
1261	1.2105599999999999	2.4362869698610474
1262	1.21152	2.403893437292105
1263	1.21248	2.3690428989374928
1264	1.21344	2.4625135216891016
1265	1.2144000000000001	2.526633220391708
1266	1.21536	2.391281653534505
1267	1.2163199999999998	2.493984290907302
1268	1.21728	2.496463948617171
1269	1.21824	2.648344495966968
1270	1.2192	2.5087843599627906
1271	1.2201600000000001	2.510055318304798
1272	1.22112	2.4911431670144184
1273	1.2220799999999998	2.559792826601854
1274	1.22304	2.567607865219412
1275	1.224	2.5543173344724552
1276	1.22496	2.4473748699597317
1277	1.2259200000000001	2.4961327448826918
1278	1.2268800000000002	2.531220219417527
1279	1.2278399999999998	2.5266776261303416
1280	1.2288	2.4696241190450214
1281	1.22976	2.5060914209311584
1282	1.23072	2.4822923657854483
1283	1.23168	2.415668424512919
1284	1.2326400000000002	2.437210193683545
1285	1.2335999999999998	2.4811971862322726
1286	1.2345599999999999	2.3603133029920995
1287	1.23552	2.390315702999402
1288	1.23648	2.2210195002543434
1289	1.23744	2.2708669697401893
1290	1.2384000000000002	2.3488847704159106
1291	1.2393599999999998	2.410778070580001
1292	1.2403199999999999	2.275021622678763
1293	1.24128	2.4281897815554223
1294	1.24224	2.452639339967076
1295	1.2432	2.388377036813937
1296	1.2441600000000002	2.4027228531071696
1297	1.2451199999999998	2.4893397456306205
1298	1.2460799999999999	2.5925296582327277
1299	1.24704	2.4943514674769034
1300	1.248	2.650506287943266
1301	1.24896	2.6372348493002433
1302	1.2499200000000001	2.6055364237625867
1303	1.2508800000000002	2.556340328122351
1304	1.2518399999999998	2.601612734305415
1305	1.2528	2.5548647249535517
1306	1.25376	2.5107252367962314
1307	1.25472	2.40795885013945
1308	1.2556800000000001	2.46703708010452
1309	1.2566400000000002	2.619038486087393
1310	1.2575999999999998	2.44268927559044
1311	1.25856	2.47329015738935
1312	1.25952	2.5140588778217285
1313	1.26048	2.3750113649066873
1314	1.2614400000000001	2.422072142568992
1315	1.2624000000000002	2.559415475854166
1316	1.2633599999999998	2.5711944569583918
1317	1.2643199999999999	2.6471659521869646
1318	1.26528	2.640609337849786
1319	1.26624	2.736757167449243
1320	1.2672	2.663174461385585
1321	1.2681600000000002	2.7067557834529383
1322	1.2691199999999998	2.711241612157525
1323	1.2700799999999999	2.5391771143651143
1324	1.27104	2.6148084757850967
1325	1.272	2.572877323872056
1326	1.27296	2.664868314897223
1327	1.2739200000000002	2.5718139072717108
1328	1.27488	2.590064447705147
1329	1.2758399999999999	2.6529668998431917
1330	1.2768	2.6358548505239603
1331	1.27776	2.715297665017835
1332	1.27872	2.537341399001093
1333	1.2796800000000002	2.533496496589321
1334	1.28064	2.5310037671859864
1335	1.2815999999999999	2.552361360393215
1336	1.28256	2.566816647309837
1337	1.28352	2.594085611972594
1338	1.28448	2.5934031370364705
1339	1.2854400000000001	2.4002192604825994
1340	1.2864	2.575592881285936
1341	1.2873599999999998	2.4792344520873866
1342	1.28832	2.5432973830333743
1343	1.28928	2.5570559918410547
1344	1.29024	2.5376097277220833
1345	1.2912000000000001	2.502765658508536
1346	1.29216	2.592882394056895
1347	1.2931199999999998	2.5325471957560532
1348	1.29408	2.446419865482095
1349	1.29504	2.3910690369290735
1350	1.296	2.3864382172473446
1351	1.2969600000000001	2.3250208881066143
1352	1.29792	2.4693481876012187
1353	1.29888	2.4236217920816676
1354	1.2998399999999999	2.373122419963331
1355	1.3008	2.3139930942564173
1356	1.30176	2.321965732647259
1357	1.30272	2.5616976358226786
1358	1.3036800000000002	2.5233127506488167
1359	1.30464	2.701244521316433
1360	1.3055999999999999	2.7313107549273994
1361	1.30656	2.5460183551046613
1362	1.30752	2.53964060153353
1363	1.30848	2.5294314550181425
1364	1.3094400000000002	2.52096648182016
1365	1.3104	2.6241826580555316
1366	1.3113599999999999	2.5931605284610884
1367	1.31232	2.5474307342081124
1368	1.31328	2.627137764545176
1369	1.31424	2.559283190315699
1370	1.3152000000000001	2.4671810422907985
1371	1.31616	2.5299342358613397
1372	1.3171199999999998	2.647371194947473
1373	1.31808	2.5719810682541007
1374	1.31904	2.6069183189176366
1375	1.32	2.7033311659629855
1376	1.3209600000000001	2.484801675003856
1377	1.32192	2.607730421284844
1378	1.32288	2.5513118219065394
1379	1.32384	2.6975560231298767
1380	1.3248	2.563019147436873
1381	1.32576	2.5550014579507705
1382	1.3267200000000001	2.544336361477702
1383	1.32768	2.4223045034542894
1384	1.32864	2.5196392475405056
1385	1.3296	2.5639021297912494
1386	1.33056	2.4904391025985504
1387	1.33152	2.663989446955396
1388	1.33248	2.523559211080408
1389	1.33344	2.5888521360971293
1390	1.3344	2.5212012315160526
1391	1.3353599999999999	2.4638491926817565
1392	1.33632	2.479076454327695
1393	1.33728	2.5861407399350558
1394	1.33824	2.500324234570663
1395	1.3392	2.5414368095437916
1396	1.34016	2.3932371270437476
1397	1.3411199999999999	2.4696591424712637
1398	1.34208	2.427422285151696
1399	1.34304	2.3197319625218262
1400	1.344	2.5014270348208596
1401	1.34496	2.59361124848368
1402	1.34592	2.4921869044809863
1403	1.34688	2.506798603235154
1404	1.34784	2.5550217707935703
1405	1.3488	2.4826192005657735
1406	1.34976	2.536591736782736
1407	1.35072	2.510258283650106
1408	1.35168	2.557905054788953
1409	1.35264	2.4868098140614996
1410	1.3536	2.5302534606025735
1411	1.35456	2.5970547668245874
1412	1.35552	2.514586927746749
1413	1.35648	2.5164960496759785
1414	1.35744	2.4513834065308
1415	1.3584	2.577076849206507
1416	1.35936	2.643254609082817
1417	1.36032	2.65882002634934
1418	1.36128	2.5885271145412703
1419	1.3622400000000001	2.4294822708212656
1420	1.3632	2.545389214613235
1421	1.36416	2.5766387803717605
1422	1.36512	2.556579477612657
1423	1.36608	2.439955212696194
1424	1.36704	2.624022521231
1425	1.368	2.4212605228874047
1426	1.36896	2.636886494172665
1427	1.36992	2.521054969795236
1428	1.37088	2.641549014465791
1429	1.37184	2.5540547594281455
1430	1.3728	2.6513927665303756
1431	1.37376	2.5403855898149548
1432	1.37472	2.5602955508797374
1433	1.37568	2.505333952629601
1434	1.37664	2.455520969072339
1435	1.3776	2.5009917714145025
1436	1.37856	2.582091110812754
1437	1.37952	2.641791254260759
1438	1.38048	2.514162277663223
1439	1.38144	2.6105406956225723
1440	1.3824	2.4930047310831664
1441	1.38336	2.304161088859188
1442	1.38432	2.3555153400382
1443	1.38528	2.355691684142737
1444	1.38624	2.3455283803832043
1445	1.3872	2.4486697550820278
1446	1.38816	2.4041307436589134
1447	1.38912	2.490106363591904
1448	1.39008	2.5582460334534414
1449	1.39104	2.614657014867818
1450	1.392	2.600125068933472
1451	1.39296	2.5095321866005103
1452	1.39392	2.405418364055874
1453	1.3948800000000001	2.3817493404932835
1454	1.39584	2.5773242808202728
1455	1.3968	2.579913735581864
1456	1.39776	2.5245256462464063
1457	1.39872	2.629018062184402
1458	1.39968	2.551021730194949
1459	1.40064	2.593422676847548
1460	1.4016	2.4754466226028176
1461	1.40256	2.4268857273381776
1462	1.4035199999999999	2.55099882163495
1463	1.40448	2.444504791863635
1464	1.40544	2.507519194300172
1465	1.4064	2.5866429168809386
1466	1.40736	2.583924089516529
1467	1.40832	2.5380846370480086
1468	1.4092799999999999	2.6088958891034233
1469	1.41024	2.5732834836002776
1470	1.4112	2.6357645552378974
1471	1.41216	2.500092273641554
1472	1.41312	2.456801181078929
1473	1.41408	2.6114760924664
1474	1.4150399999999999	2.6345994657537353
1475	1.416	2.6362054966950743
1476	1.41696	2.590607355054069
1477	1.41792	2.49499534953315
1478	1.4188800000000001	2.5551694809276304
1479	1.41984	2.644493129107786
1480	1.4208	2.536584749016904
1481	1.42176	2.6145939228017054
1482	1.42272	2.65498585145797
1483	1.42368	2.719784258074134
1484	1.4246400000000001	2.524236113164893
1485	1.4256	2.5415007916622407
1486	1.42656	2.6507185253817243
1487	1.42752	2.538694188566248
1488	1.42848	2.483267397110679
1489	1.42944	2.5137910978638884
1490	1.4304000000000001	2.510498293712464
1491	1.43136	2.3254308508043446
1492	1.43232	2.4590799833780936
1493	1.4332799999999999	2.4541247755916835
1494	1.43424	2.3866551723616456
1495	1.4352	2.5166407600710583
1496	1.43616	2.5130204920383754
1497	1.43712	2.517471253673989
1498	1.43808	2.5568828571241156
1499	1.4390399999999999	2.544227290177701
1500	1.44	2.592990451151267
1501	1.44096	2.609508910437881
1502	1.44192	2.442848294535272
1503	1.4428800000000002	2.5431601953445426
1504	1.44384	2.585466376542076
1505	1.4447999999999999	2.6041335003319217
1506	1.44576	2.5688174293615997
1507	1.44672	2.5793664121312454
1508	1.44768	2.5346502659648684
1509	1.4486400000000001	2.621320097469853
1510	1.4496	2.6718328507613007
1511	1.4505599999999998	2.645148358711217
1512	1.45152	2.423032688133849
1513	1.45248	2.4922932731730536
1514	1.45344	2.486116723298628
1515	1.4544000000000001	2.2871279944635594
1516	1.45536	2.3556710225327078
1517	1.4563199999999998	2.2854089532805575
1518	1.45728	2.2456318529673274
1519	1.45824	2.2082365650195204
1520	1.4592	2.346486515515129
1521	1.4601600000000001	2.3696487353422535
1522	1.46112	2.3452244006021656
1523	1.4620799999999998	2.2222163618146764
1524	1.46304	2.340679220167451
1525	1.464	2.3922903135961593
1526	1.46496	2.472941636423038
1527	1.4659200000000001	2.4546896394422903
1528	1.4668800000000002	2.4757208039103524
1529	1.4678399999999998	2.472558876294047
1530	1.4687999999999999	2.523099064098841
1531	1.46976	2.459770840826842
1532	1.47072	2.3505340704126465
1533	1.47168	2.1648606238579573
1534	1.4726400000000002	2.3252072392169842
1535	1.4735999999999998	2.2280528976044915
1536	1.4745599999999999	2.2214786304635585
1537	1.47552	2.1900343361603793
1538	1.47648	2.079327793100153
1539	1.47744	2.336236201423862
1540	1.4784000000000002	2.202338082962721
1541	1.47936	2.1050907475954665
1542	1.4803199999999999	2.1758656405320957
1543	1.48128	2.141658080817127
1544	1.48224	2.1510127773492114
1545	1.4832	2.150974271517632
1546	1.4841600000000001	2.1388154435693756
1547	1.48512	2.033178083880342
1548	1.4860799999999998	2.137100000221533
1549	1.48704	2.0963839576216707
1550	1.488	2.1391183028739738
1551	1.48896	2.0710978127196453
1552	1.4899200000000001	2.1086532679731786
1553	1.4908800000000002	2.2278130173017106
1554	1.4918399999999998	2.098077998684487
1555	1.4928	2.1511447485226087
1556	1.49376	2.1828787171251425
1557	1.49472	2.2640871149150437
1558	1.4956800000000001	2.1031507896294723
1559	1.4966400000000002	2.124918889809224
1560	1.4975999999999998	2.316437688022864
1561	1.49856	2.2228728180240767
1562	1.49952	2.2195610020246965
1563	1.50048	2.1204116461850693
1564	1.50144	2.233235084960628
1565	1.5024000000000002	2.252826884226296
1566	1.5033599999999998	2.200405155132646
1567	1.5043199999999999	2.097981467057088
1568	1.50528	2.1622458993744305
1569	1.50624	1.9401529218959326
1570	1.5072	2.0860457740650227
1571	1.5081600000000002	2.2269013229377834
1572	1.5091199999999998	2.2765622000182177
1573	1.5100799999999999	2.2416325778607664
1574	1.51104	2.197264053352774
1575	1.512	2.3493832979861735
1576	1.51296	2.328324925531663
1577	1.5139200000000002	2.3617054184561472
1578	1.51488	2.207076304503511
1579	1.5158399999999999	2.248637023684199
1580	1.5168	2.2871940760736327
1581	1.51776	2.348035769846085
1582	1.51872	2.388216925180166
1583	1.5196800000000001	2.4765015844514933
1584	1.52064	2.438408814874401
1585	1.5215999999999998	2.2733004483885546
1586	1.52256	2.340326603549701
1587	1.52352	2.3844032365010053
1588	1.52448	2.3150335863997635
1589	1.5254400000000001	2.2508219835581214
1590	1.5264000000000002	2.347049816803613
1591	1.5273599999999998	2.205913605912166
1592	1.52832	2.178855013208439
1593	1.52928	2.3155788225717715
1594	1.53024	2.2768729747257455
1595	1.5312000000000001	2.2435360634259425
1596	1.5321600000000002	2.1879768186897657
1597	1.5331199999999998	2.16995850216614
1598	1.5340799999999999	2.110051876842232
1599	1.53504	2.0566592721774875
1600	1.536	2.031435705869126
1601	1.53696	2.1195034801225123
1602	1.5379200000000002	2.0987231415488825
1603	1.53888	2.2966846544659796
1604	1.5398399999999999	2.2076765057306353
1605	1.5408	2.2199237902208964
1606	1.54176	2.143205584990862
1607	1.54272	2.2228861792855383
1608	1.5436800000000002	2.238373125699402
1609	1.54464	2.2106257880061007
1610	1.5455999999999999	2.162244104996492
1611	1.54656	2.212875882419959
1612	1.54752	2.2058484206099473
1613	1.54848	1.9471397767944774
1614	1.5494400000000002	2.1936595421554927
1615	1.5504	2.2677189942862985
1616	1.5513599999999999	2.072803074306806
1617	1.55232	2.108038817002064
1618	1.55328	2.0324668038830858
1619	1.55424	2.0920641276900387
1620	1.5552000000000001	2.029770758375418
1621	1.55616	2.0790117821897574
1622	1.5571199999999998	2.038794371652198
1623	1.55808	2.005567685955008
1624	1.55904	2.0867726541453213
1625	1.56	2.0459761326388457
1626	1.5609600000000001	2.043418135160222
1627	1.56192	1.9012241356806567
1628	1.56288	2.0144726912456323
1629	1.56384	1.9586751687889017
1630	1.5648	2.0650513403478246
1631	1.56576	1.9837484017922957
1632	1.5667200000000001	2.093500308466888
1633	1.56768	1.9270068182263222
1634	1.56864	1.9825665208070307
1635	1.5695999999999999	1.980154983963423
1636	1.57056	1.9090626792945733
1637	1.57152	2.025663668101055
1638	1.57248	1.8733364920626219
1639	1.57344	2.0071011227150426
1640	1.5744	1.9293552102729137
1641	1.5753599999999999	2.0110289807617883
1642	1.57632	1.9371704181511293
1643	1.57728	2.0830442968595344
1644	1.57824	1.986082971593615
1645	1.5792	2.0325199922830346
1646	1.58016	2.0581915495518053
1647	1.5811199999999999	1.9003782085607601
1648	1.58208	1.9366607059501746
1649	1.58304	1.921596077365066
1650	1.584	2.097415735767553
1651	1.5849600000000001	2.116018990785593
1652	1.58592	1.9954842371093375
1653	1.58688	1.8975940576501262
1654	1.58784	2.1421161203700625
1655	1.5888	1.9706379062046824
1656	1.58976	2.0211710213856326
1657	1.5907200000000001	1.8913058715654587
1658	1.59168	1.934958756757445
1659	1.59264	2.0136992114750187
1660	1.5936	1.878273817338373
1661	1.59456	1.8673574947291052
1662	1.59552	1.7692818245998867
1663	1.5964800000000001	1.9638985057732712
1664	1.59744	1.9793998542134537
1665	1.5984	1.9501167560889776
1666	1.59936	2.0078546716868613
1667	1.60032	1.9406970040704352
1668	1.60128	2.106347018011961
1669	1.60224	2.0274198252846403
1670	1.6032	1.9993240075418366
1671	1.60416	1.9324882713798686
1672	1.6051199999999999	2.0152644999092253
1673	1.60608	2.092470830609651
1674	1.60704	1.8582883167509914
1675	1.608	2.055146150413463
1676	1.60896	2.0285229394829574
1677	1.60992	2.2820055305986746
1678	1.61088	2.297611434179559
1679	1.61184	2.258896124920631
1680	1.6128	2.06803486471591
1681	1.61376	1.951055796887386
1682	1.61472	1.9457060644945194
1683	1.61568	1.8946654047900202
1684	1.61664	2.020062292617034
1685	1.6176	2.143468293750213
1686	1.61856	2.0534107986218237
1687	1.61952	2.1139133461928044
1688	1.62048	2.2022570480847077
1689	1.62144	2.1440060789124256
1690	1.6224	2.2006415725343538
1691	1.62336	2.3254013631925554
1692	1.62432	2.539880304029653
1693	1.62528	2.60205364700941
1694	1.62624	2.6003376500231523
1695	1.6272	2.6607941242422486
1696	1.62816	2.7583052375377997
1697	1.62912	2.6821344805982106
1698	1.63008	2.5596961000773817
1699	1.63104	2.5280821151886923
1700	1.632	2.5160926430115
1701	1.63296	2.4271515573807676
1702	1.63392	2.54931584602362
1703	1.63488	2.5585540780643674
1704	1.63584	2.5572550876307574
1705	1.6368	2.597323313486117
1706	1.6377599999999999	2.5128660579649647
1707	1.63872	2.3915955921898444
1708	1.63968	2.4201357541055897
1709	1.64064	2.426245011600568
1710	1.6416	2.412712155208106
1711	1.64256	2.4512024417354406
1712	1.64352	2.361213506254212
1713	1.64448	2.5372208392872904
1714	1.64544	2.4960196589824974
1715	1.6464	2.4435402900967857
1716	1.64736	2.506669115705471
1717	1.64832	2.488311735885053
1718	1.64928	2.4524490280924276
1719	1.65024	2.4631724088612423
1720	1.6512	2.6646223084181737
1721	1.65216	2.5199458739328406
1722	1.65312	2.5461075210848785
1723	1.65408	2.5218237120664124
1724	1.65504	2.6617080182600987
1725	1.656	2.6531698643635386
1726	1.65696	2.6725442888180364
1727	1.65792	2.675551565251059
1728	1.6588800000000001	2.677003891315179
1729	1.65984	2.5376226407937468
1730	1.6608	2.5995770393972957
1731	1.66176	2.5914695816496396
1732	1.66272	2.6141941134414406
1733	1.66368	2.575453553424655
1734	1.6646400000000001	2.4751215196530407
1735	1.6656	2.4885611950942916
1736	1.66656	2.5303071534448183
1737	1.66752	2.4977483729375893
1738	1.66848	2.3725274058591186
1739	1.66944	2.4887619999091375
1740	1.6704	2.4361050957074273
1741	1.67136	2.524094241224095
1742	1.67232	2.3859231137571832
1743	1.6732799999999999	2.494851204492787
1744	1.67424	2.4364192824423876
1745	1.6752	2.3987801778458926
1746	1.67616	2.4946036305800647
1747	1.67712	2.358919319294615
1748	1.67808	2.3902625332844427
1749	1.6790399999999999	2.467988541658494
1750	1.68	2.2436104656665905
1751	1.68096	2.2688621457316724
1752	1.68192	2.2364997934076927
1753	1.6828800000000002	2.3101207543618103
1754	1.68384	2.341655013317823
1755	1.6847999999999999	2.473275990649855
1756	1.68576	2.445024623379159
1757	1.68672	2.4162475613294037
1758	1.68768	2.2619499019085727
1759	1.6886400000000001	2.2897449594922348
1760	1.6896	2.37893114442638
1761	1.6905599999999998	2.597027680294859
1762	1.69152	2.5008710250129496
1763	1.69248	2.557581844755923
1764	1.69344	2.4166159798653912
1765	1.6944000000000001	2.3538603880813795
1766	1.69536	2.3410892714047087
1767	1.6963199999999998	2.407351264228857
1768	1.69728	2.44324795962323
1769	1.69824	2.4566937513497002
1770	1.6992	2.419700075382597
1771	1.7001600000000001	2.45295340050095
1772	1.70112	2.39301452196278
1773	1.70208	2.4590831447176043
1774	1.7030399999999999	2.4754611888006597
1775	1.704	2.655435791603563
1776	1.70496	2.510047891192167
1777	1.70592	2.4808128638776155
1778	1.7068800000000002	2.4545812247839054
1779	1.70784	2.583911810212505
1780	1.7087999999999999	2.6241417404998284
1781	1.70976	2.6041387620123158
1782	1.71072	2.5136607622821505
1783	1.71168	2.658358728053135
1784	1.7126400000000002	2.6699526603010844
1785	1.7136	2.5919323646793186
1786	1.7145599999999999	2.584926354926362
1787	1.71552	2.492933305931519
1788	1.71648	2.5365783879067587
1789	1.71744	2.7019446699140452
1790	1.7184000000000001	2.653431058034359
1791	1.71936	2.551892199755227
1792	1.7203199999999998	2.5808177922223
1793	1.72128	2.5441125523876003
1794	1.72224	2.511903073338166
1795	1.7232	2.400236543143167
1796	1.7241600000000001	2.471496963313036
1797	1.72512	2.4762828271500235
1798	1.7260799999999998	2.5123980070789576
1799	1.72704	2.571029427815307
1800	1.728	2.6298064992882546
1801	1.72896	2.759548070819324
1802	1.7299200000000001	2.6151453052269398
1803	1.7308800000000002	2.660546264256727
1804	1.7318399999999998	2.844250151869386
1805	1.7328	2.577722907438702
1806	1.73376	2.678875346144898
1807	1.73472	2.6484066743027403
1808	1.7356800000000001	2.6234447243404717
1809	1.7366400000000002	2.5629244998873695
1810	1.7375999999999998	2.4396759485783552
1811	1.7385599999999999	2.4758155861471036
1812	1.73952	2.5549927660655896
1813	1.74048	2.591664092173257
1814	1.74144	2.471762348068025
1815	1.7424000000000002	2.4518831846606983
1816	1.7433599999999998	2.5722705807829778
1817	1.7443199999999999	2.455592072933727
1818	1.74528	2.730109690139981
1819	1.74624	2.8015772824721896
1820	1.7472	2.745856420300524
1821	1.7481600000000002	2.8618907002545013
1822	1.7491199999999998	2.8280378284328345
1823	1.7500799999999999	2.7356114951077393
1824	1.75104	2.765870777257271
1825	1.752	2.792828569475146
1826	1.75296	2.704567705036107
1827	1.7539200000000001	2.733508545080519
1828	1.7548800000000002	2.804665394477379
1829	1.7558399999999998	2.733185504219055
1830	1.7568	2.8264118310160273
1831	1.75776	2.758784364600552
1832	1.75872	2.75465156272698
1833	1.7596800000000001	2.536618495630086
1834	1.7606400000000002	2.701992431954545
1835	1.7615999999999998	2.7362795027119002
1836	1.76256	2.796420123775805
1837	1.76352	2.5786469305704385
1838	1.76448	2.492354073054919
1839	1.7654400000000001	2.5446594242352556
1840	1.7664000000000002	2.6661299965322875
1841	1.7673599999999998	2.5762801175575625
1842	1.76832	2.4789481811928153
1843	1.76928	2.558903995247622
1844	1.77024	2.5558937749584762
1845	1.7712	2.492211951874145
1846	1.7721600000000002	2.511766600572587
1847	1.7731199999999998	2.345613014127932
1848	1.7740799999999999	2.4489279979869787
1849	1.77504	2.6002554256881987
1850	1.776	2.4105515398597777
1851	1.77696	2.4007094687267085
1852	1.7779200000000002	2.545763364839712
1853	1.77888	2.3534444918748623
1854	1.7798399999999999	2.5143283508411
1855	1.7808	2.509674954162498
1856	1.78176	2.6682376368310967
1857	1.78272	2.704168106751406
1858	1.7836800000000002	2.7004831050881206
1859	1.78464	2.6055647072842896
1860	1.7855999999999999	2.582637026557237
1861	1.78656	2.6524577494363277
1862	1.78752	2.62745866635865
1863	1.78848	2.637229565509772
1864	1.7894400000000001	2.712630795588042
1865	1.7904	2.696677887361194
1866	1.7913599999999998	2.548277641820934
1867	1.79232	2.486188627340275
1868	1.79328	2.547645330937888
1869	1.79424	2.5228317505811937
1870	1.7952000000000001	2.5921342158535543
1871	1.79616	2.491279968355445
1872	1.7971199999999998	2.5952548251095915
1873	1.79808	2.5340080297342764
1874	1.79904	2.5412179755429305
1875	1.8	2.580854106913273
1876	1.8009600000000001	2.5664360508215083
1877	1.80192	2.655504714777571
1878	1.80288	2.535406552569002
1879	1.8038399999999999	2.6138607247201073
1880	1.8048	2.6163297014142377
1881	1.80576	2.505169997610179
1882	1.80672	2.677863037180726
1883	1.80768	2.5479732450617965
1884	1.80864	2.4457694526132707
1885	1.8095999999999999	2.692653840827542
1886	1.81056	2.6654612180731334
1887	1.81152	2.715406481734864
1888	1.81248	2.678357245881617
1889	1.8134400000000002	2.5411664700642964
1890	1.8144	2.654833246664397
1891	1.8153599999999999	2.6427268805369053
1892	1.81632	2.5903944072594296
1893	1.81728	2.5227354671441375
1894	1.81824	2.5003081032609593
1895	1.8192000000000002	2.5229813821347022
1896	1.82016	2.5691747125886115
1897	1.8211199999999999	2.5918332641572226
1898	1.82208	2.492908086538342
1899	1.82304	2.5503566674238365
1900	1.824	2.459893256673906
1901	1.8249600000000001	2.6141954263032083
1902	1.82592	2.414091024560447
1903	1.82688	2.413293589963015
1904	1.82784	2.511551807305894
1905	1.8288	2.611492610203485
1906	1.82976	2.599175726437239
1907	1.8307200000000001	2.6118519085380374
1908	1.83168	2.555608483939767
1909	1.83264	2.798834743884872
1910	1.8336	2.931432551009739
1911	1.83456	2.832209030539687
1912	1.83552	2.77573809535136
1913	1.8364800000000001	2.7600293217887035
1914	1.83744	2.8296204469058828
1915	1.8384	2.886547839747846
1916	1.8393599999999999	2.9708531131205236
1917	1.84032	2.8303945121594163
1918	1.84128	2.9102306603043604
1919	1.84224	2.7364889110105093
1920	1.8432	2.66999300275827
1921	1.84416	2.803401618445986
1922	1.8451199999999999	2.823561052194144
1923	1.84608	2.7311255667009937
1924	1.84704	2.7526425759421116
1925	1.848	2.8469536018381154
1926	1.84896	2.8005054824660682
1927	1.84992	2.830133463453914
1928	1.85088	2.7441528642112583
1929	1.85184	2.5942923395381996
1930	1.8528	2.684590998871897
1931	1.85376	2.775054850801102
1932	1.85472	2.7947958125167727
1933	1.85568	2.803185288378192
1934	1.85664	2.704993470550248
1935	1.8576	2.7276326580465247
1936	1.85856	2.785151849000032
1937	1.85952	2.7966505021262167
1938	1.86048	2.8129812612573
1939	1.86144	2.66818067440449
1940	1.8624	2.6761143215420735
1941	1.86336	2.7176945385784856
1942	1.86432	2.827419229513813
1943	1.86528	2.717876515605103
1944	1.86624	2.650834325848692
1945	1.8672	2.731208624515196
1946	1.86816	2.8609781115071433
1947	1.86912	2.8264354387476964
1948	1.87008	2.8308697578448654
1949	1.87104	2.855899327372562
1950	1.872	2.8148552191398264
1951	1.87296	2.827582289425039
1952	1.87392	2.821011574641616
1953	1.87488	2.8430046161192952
1954	1.87584	2.7411671067514605
1955	1.8768	2.939096550469595
1956	1.87776	2.8507876318050727
1957	1.87872	2.7508707715677305
1958	1.87968	2.794411657876981
1959	1.88064	2.6898890749192033
1960	1.8816	2.684234910931681
1961	1.88256	2.6305593679576678
1962	1.88352	2.739178993226336
1963	1.88448	2.821829641520744
1964	1.88544	2.8242445047718094
1965	1.8864	2.7049920316711304
1966	1.88736	2.7562765337732658
1967	1.88832	2.836453852340883
1968	1.88928	2.814940441798137
1969	1.89024	2.9725177773899256
1970	1.8912	2.7852796754131957
1971	1.89216	2.8146943626381695
1972	1.89312	2.709499580894626
1973	1.89408	2.701089758651713
1974	1.89504	2.7976433054926058
1975	1.896	2.8544126698436263
1976	1.89696	2.8220754937315453
1977	1.89792	2.8075169886463196
1978	1.8988800000000001	2.860423165081962
1979	1.89984	2.813320524719675
1980	1.9008	2.7295214355946373
1981	1.90176	2.8268228037495824
1982	1.90272	2.791291141978748
1983	1.90368	2.9043414381098587
1984	1.90464	2.7830744214594025
1985	1.9056	2.7771150118910173
1986	1.90656	2.83235035332328
1987	1.9075199999999999	2.822460203014291
1988	1.90848	2.70783065699089
1989	1.90944	2.7570434819825707
1990	1.9104	2.700954345385875
1991	1.91136	2.8050859428611092
