# Supplementary material for: Predicting the structural basis of targeted protein degradation by integrating molecular dynamics simulations with structural mass spectrometry
Source: Nat Commun. 2022 Oct 6;13:5884. doi: 10.1038/s41467-022-33575-4 (PMC9537307; doi:10.1038/s41467-022-33575-4)
Supplement: Supplementary file 6 — Source Data [file 41467_2022_33575_MOESM6_ESM.zip › source_data/fig_3/figure_3a_wepy_hdx_min_irmsd_run_6.csv]

	Aggregate Simulation Time (us)	minimum_irmsd(A)
0	0.0	10.890481160579162
1	0.0009599999999999999	10.864628026980533
2	0.0019199999999999998	10.362252133266649
3	0.0028799999999999997	9.838455222912017
4	0.0038399999999999997	9.794026158895075
5	0.0048	9.439619668299994
6	0.0057599999999999995	9.042743367220817
7	0.006719999999999999	9.045665300303389
8	0.007679999999999999	8.977847239021981
9	0.00864	8.992649415437715
10	0.0096	9.024463600363129
11	0.01056	9.13127832535402
12	0.011519999999999999	8.942036796362617
13	0.01248	8.923858123195913
14	0.013439999999999999	8.805832313029109
15	0.0144	8.632214067457387
16	0.015359999999999999	8.546320734214456
17	0.01632	8.841853486908489
18	0.01728	8.801766454060445
19	0.01824	8.759767388081723
20	0.0192	8.543785347824128
21	0.02016	8.199679536285071
22	0.02112	8.253001619885682
23	0.02208	7.885617482350851
24	0.023039999999999998	8.142745596537646
25	0.024	7.998463850936421
26	0.02496	7.449998333713866
27	0.025920000000000002	7.159229203145352
28	0.026879999999999998	7.4379643858860565
29	0.02784	7.454691425904873
30	0.0288	7.373790407913338
31	0.02976	7.291772646015049
32	0.030719999999999997	6.8922727286193854
33	0.03168	6.738219922453538
34	0.03264	6.765415667510862
35	0.033600000000000005	6.390606163704251
36	0.03456	5.898166598300371
37	0.03552	6.053944998108655
38	0.03648	5.80933122151497
39	0.03744	5.232866196829691
40	0.0384	4.6941598544331224
41	0.03936	4.740151393455275
42	0.04032	4.3741889355663774
43	0.041280000000000004	4.1764276741494655
44	0.04224	4.240484187130112
45	0.0432	4.149529499794221
46	0.04416	3.963447441661994
47	0.04512	3.849334618012282
48	0.046079999999999996	3.878623736705704
49	0.04704	3.7898467502763653
50	0.048	3.721501624441613
51	0.048960000000000004	3.11164398348545
52	0.04992	3.4787696586524453
53	0.05088	3.319021748482408
54	0.051840000000000004	3.1001818417830322
55	0.0528	2.9578499545887373
56	0.053759999999999995	2.807261699012771
57	0.05472	2.6191710011064515
58	0.05568	2.485627787883543
59	0.05664	2.43834285250617
60	0.0576	2.1812588181477155
61	0.05856	2.472333282274011
62	0.05952	2.4356987091367266
63	0.06048	2.563001817075757
64	0.061439999999999995	2.4266829357314874
65	0.0624	2.4964993299724005
66	0.06336	2.418628117530731
67	0.06431999999999999	2.4854745887977656
68	0.06528	2.3729630177211964
69	0.06624	2.420088506868728
70	0.06720000000000001	2.483659495593407
71	0.06816	2.4824918155457167
72	0.06912	2.163451833550584
73	0.07008	2.080101258712249
74	0.07104	2.7708619268483403
75	0.072	3.3247932780634066
76	0.07296	2.9674347420047926
77	0.07392	3.205797115318036
78	0.07488	2.8728176674779378
79	0.07584	3.095922363997718
80	0.0768	2.7244631834869795
81	0.07776000000000001	2.79241434261235
82	0.07872	2.4889074522955537
83	0.07968	2.481787283843721
84	0.08064	2.447748305561645
85	0.08159999999999999	2.441353962752587
86	0.08256000000000001	2.40966206528657
87	0.08352	2.478124853100766
88	0.08448	2.581056658623271
89	0.08544	2.723383656121128
90	0.0864	2.569125208028398
91	0.08736	2.781258219261533
92	0.08832	2.686904071517049
93	0.08928	2.6583993353498236
94	0.09024	2.5218762917770436
95	0.0912	2.766114924275911
96	0.09215999999999999	2.8194077829168327
97	0.09312000000000001	2.6987489225659096
98	0.09408	2.80435125146196
99	0.09504	2.677882053463186
100	0.096	2.663604958929924
101	0.09695999999999999	2.6169933081028978
102	0.09792000000000001	2.690840107940866
103	0.09888	2.4686046654664633
104	0.09984	2.5769891886788843
105	0.1008	2.507157498699621
106	0.10176	2.570309455340429
107	0.10272	2.362158163877165
108	0.10368000000000001	2.388094503035708
109	0.10464	2.3583376022017237
110	0.1056	2.4224616126591316
111	0.10656	2.515392651309381
112	0.10751999999999999	2.515428395416227
113	0.10848000000000001	2.665612396081115
114	0.10944	2.7433738614482097
115	0.11040000000000001	2.6980930397951957
116	0.11136	2.739758839622122
117	0.11231999999999999	2.563447590081937
118	0.11328	2.792850892790879
119	0.11424	2.7456256064725784
120	0.1152	2.760435915675073
121	0.11616	2.7530287825502997
122	0.11712	2.4771921605982157
123	0.11808	2.4377751851959353
124	0.11904	2.7569062643995412
125	0.12	2.2775760266934215
126	0.12096	2.1004990032025885
127	0.12192	1.9551131946655076
128	0.12287999999999999	2.0776739334325858
129	0.12384	2.3829536881838775
130	0.1248	2.4044413906426656
131	0.12576	2.292888308298588
132	0.12672	2.44858067827352
133	0.12768000000000002	2.35650793479719
134	0.12863999999999998	2.553095436821219
135	0.1296	2.4768979624392475
136	0.13056	2.52587537852
137	0.13152	2.624609580692926
138	0.13248	2.6366320959370255
139	0.13344	2.6206491728957317
140	0.13440000000000002	2.7354527952938543
141	0.13536	2.558334248751692
142	0.13632	2.412732105255654
143	0.13728	2.644436701048867
144	0.13824	2.808837688056822
145	0.1392	2.6877384439431196
146	0.14016	2.7103571752971014
147	0.14112	2.6771142122319853
148	0.14208	2.6600054997605778
149	0.14304	2.8787838320044528
150	0.144	2.788768347619857
151	0.14496	2.8185570109882803
152	0.14592	2.737983498821705
153	0.14687999999999998	2.670924823377596
154	0.14784	2.7353661195307515
155	0.14880000000000002	2.6915270175589923
156	0.14976	2.6053043553840824
157	0.15072	2.739385989703557
158	0.15168	2.7848473770547773
159	0.15264	3.041337924455394
160	0.1536	2.827421461588307
161	0.15456	2.7338937812849498
162	0.15552000000000002	2.770674371192561
163	0.15647999999999998	2.731389727198729
164	0.15744	3.121690378910666
165	0.1584	2.9721631756270295
166	0.15936	3.0219742675699424
167	0.16032	2.9440624130679542
168	0.16128	2.8744059375182696
169	0.16224	2.8218940808916355
170	0.16319999999999998	2.9370957050390207
171	0.16416	3.012546767514408
172	0.16512000000000002	3.038987429759425
173	0.16608	3.1584069626630495
174	0.16704	3.042031891594314
175	0.168	2.968259714183357
176	0.16896	3.183445024633969
177	0.16992	2.951785145056727
178	0.17088	3.279020103648344
179	0.17184	2.9508901872258853
180	0.1728	3.0736515657040147
181	0.17376	3.11879492488093
182	0.17472	3.108275765070145
183	0.17568	3.0229604092777116
184	0.17664	3.247823770465828
185	0.1776	3.049350386266512
186	0.17856	3.099505681754728
187	0.17952	2.9445960833573097
188	0.18048	2.968957570489189
189	0.18144	3.053442227768172
190	0.1824	3.1665667749655695
191	0.18336000000000002	3.211931580867974
192	0.18431999999999998	3.219579988361039
193	0.18528	3.194473601117891
194	0.18624000000000002	3.2409146547135315
195	0.18719999999999998	3.082427888129205
196	0.18816	3.087541629447516
197	0.18912	2.7490536965629166
198	0.19008	3.1793393802639924
199	0.19104	3.294138733719385
200	0.192	3.088205738519172
201	0.19296000000000002	3.1354122088968923
202	0.19391999999999998	3.174486444513212
203	0.19488	3.1319536622258863
204	0.19584000000000001	3.1601245991613833
205	0.1968	3.113588376771869
206	0.19776	3.0069925260103725
207	0.19872	3.064753618131932
208	0.19968	3.0109673673914634
209	0.20063999999999999	3.010451848309485
210	0.2016	3.048856900076584
211	0.20256	2.9291329262686094
212	0.20352	3.0185599458136627
213	0.20448	2.8431670794119164
214	0.20544	3.117668902598376
215	0.2064	3.1621976297575345
216	0.20736000000000002	3.109220305916253
217	0.20832	3.0863884114210176
218	0.20928	3.2326990409675775
219	0.21024	3.229082954267
220	0.2112	3.1560527128261944
221	0.21216	3.1072731545056245
222	0.21312	2.9818086637035837
223	0.21408000000000002	2.8457051113485226
224	0.21503999999999998	2.959006420642239
225	0.216	2.9500630818033318
226	0.21696000000000001	2.9749371312832067
227	0.21791999999999997	2.8561440610870164
228	0.21888	2.9202584177963886
229	0.21984	3.06406023541808
230	0.22080000000000002	2.9768047669345976
231	0.22175999999999998	2.9254041741730714
232	0.22272	2.9793037330467675
233	0.22368000000000002	3.095643187692195
234	0.22463999999999998	3.0215372979143096
235	0.2256	2.9888468178166265
236	0.22656	2.940136035647419
237	0.22752	2.9057717319398724
238	0.22848	2.7632685758302653
239	0.22944	2.9352245475883527
240	0.2304	3.0463353392053625
241	0.23136	2.9545792466418463
242	0.23232	2.978458971929644
243	0.23328	3.048499250965422
244	0.23424	3.129555018309251
245	0.2352	3.190263806616316
246	0.23616	2.8672518786505714
247	0.23712	3.2450282110798283
248	0.23808	3.2427358194909583
249	0.23904	3.1179642922975037
250	0.24	3.3268653025912536
251	0.24096	3.3070901056535194
252	0.24192	3.2634784112137325
253	0.24287999999999998	3.1335833459917177
254	0.24384	3.2058339150846042
255	0.24480000000000002	2.9711042019661327
256	0.24575999999999998	3.179213009146369
257	0.24672	3.0279915761905656
258	0.24768	3.0796964170188703
259	0.24864	2.7439285806643543
260	0.2496	2.986816638161743
261	0.25056	3.033846013365503
262	0.25152	3.006761091885391
263	0.25248	2.9377299425644776
264	0.25344	2.9660230455000756
265	0.2544	2.911309596417482
266	0.25536000000000003	2.768126673244331
267	0.25632	2.825076046282635
268	0.25727999999999995	2.800223440512922
269	0.25824	2.7924405658434104
270	0.2592	2.9836843825454347
271	0.26016	2.893892567634941
272	0.26112	2.911066917965833
273	0.26208	2.8306886290752367
274	0.26304	2.7068734254402536
275	0.264	2.7038117183193062
276	0.26496	2.695954785084359
277	0.26592	2.708029437786697
278	0.26688	2.77985347245835
279	0.26783999999999997	2.7591699138729564
280	0.26880000000000004	2.7594758155889396
281	0.26976	2.788357586245813
282	0.27072	2.8244198448327795
283	0.27168000000000003	2.8985244330922266
284	0.27264	2.987332572267359
285	0.2736	2.896069066600459
286	0.27456	2.8719447376852143
287	0.27552	3.0119908775965945
288	0.27648	2.933494529854369
289	0.27744	2.796160542099596
290	0.2784	2.5864397911628156
291	0.27936	2.6090267744788247
292	0.28032	2.472748310439386
293	0.28128	2.6683790675353505
294	0.28224	2.6142910374151507
295	0.2832	2.6015095357339653
296	0.28416	2.5930866277856666
297	0.28512	2.6385227007358925
298	0.28608	2.594207801047011
299	0.28704	2.741085188463106
300	0.288	2.646090952180616
301	0.28896	2.6471172497797095
302	0.28992	2.598305444692474
303	0.29087999999999997	2.6468018659520745
304	0.29184	2.690951366464459
305	0.2928	2.6017546957983932
306	0.29375999999999997	2.741491918370404
307	0.29472000000000004	2.79797818304447
308	0.29568	2.708135090068426
309	0.29663999999999996	2.6521016313265426
310	0.29760000000000003	2.6705299374864975
311	0.29856	2.746338892008344
312	0.29952	2.6303269050696674
313	0.30048	2.772600057628165
314	0.30144	2.465716587618376
315	0.3024	2.4572478488246907
316	0.30336	2.391053272056469
317	0.30432	2.4674415956715507
318	0.30528	2.4877661757505782
319	0.30624	2.524578791233486
320	0.3072	2.406388712541138
321	0.30816000000000004	2.425400086870039
322	0.30912	2.473682496607124
323	0.31007999999999997	2.573339421057037
324	0.31104000000000004	2.9651088582007135
325	0.312	2.835757495113626
326	0.31295999999999996	2.617795659895844
327	0.31392000000000003	2.5513007860696364
328	0.31488	2.6588731834280335
329	0.31583999999999995	2.4142758417218246
330	0.3168	2.4269355704830047
331	0.31776	2.698246376863747
332	0.31872	2.744338712194405
333	0.31968	2.566663145635315
334	0.32064	2.704140671449378
335	0.3216	2.3705575336708433
336	0.32256	2.31987669591088
337	0.32352	2.55672368336091
338	0.32448	2.643773077693094
339	0.32544	2.5998656936870685
340	0.32639999999999997	2.5399519343649994
341	0.32736000000000004	2.4978808449707186
342	0.32832	2.3202173589589874
343	0.32927999999999996	2.5481951271416072
344	0.33024000000000003	2.497420093087193
345	0.3312	2.5078159221137075
346	0.33216	2.30673904872335
347	0.33312	2.465628847609523
348	0.33408	2.58068339683382
349	0.33504	2.40697326014856
350	0.336	2.384090031019838
351	0.33696	2.6332649658771907
352	0.33792	2.2712439806990186
353	0.33888	2.5911815302355907
354	0.33984	2.5139509185389426
355	0.3408	2.5855941269078713
356	0.34176	2.6364587953859955
357	0.34272	2.4446454412024474
358	0.34368	2.559256254918851
359	0.34464	2.4269996789521047
360	0.3456	2.7190247105976133
361	0.34656	2.327156539435119
362	0.34752	2.3730120519848605
363	0.34848	2.331551566140277
364	0.34944	2.4702241712759
365	0.3504	2.4379615906719727
366	0.35136	2.6911595346868906
367	0.35231999999999997	2.719927119557486
368	0.35328	2.6612710986250283
369	0.35424	2.392837862848197
370	0.3552	2.5437186172976274
371	0.35616000000000003	2.5406377079395597
372	0.35712	2.379105151725125
373	0.35808	2.5588226229984206
374	0.35904	2.509445652577625
375	0.36	2.419764881574993
376	0.36096	2.4129690949373273
377	0.36192	2.6275447317656973
378	0.36288	2.6676362911753277
379	0.36384	2.5697156621806605
380	0.3648	2.4259951142412852
381	0.36576	2.4856769377602737
382	0.36672000000000005	2.803414411365633
383	0.36768	2.718922572060558
384	0.36863999999999997	2.871166511173284
385	0.36960000000000004	3.1382943851867893
386	0.37056	2.6801439173083565
387	0.37151999999999996	2.865789878264527
388	0.37248000000000003	2.6712262011785217
389	0.37344	2.6815972532209664
390	0.37439999999999996	2.570422002153851
391	0.37536	2.6112813548790212
392	0.37632	2.707541290362828
393	0.37727999999999995	2.8199858038564414
394	0.37824	2.5358543254850208
395	0.3792	2.3983622588016202
396	0.38016	2.584107846337045
397	0.38112	2.670711858084474
398	0.38208	2.5337055491016702
399	0.38304000000000005	2.34564313030794
400	0.384	2.3363970921388475
401	0.38495999999999997	1.9931423156421397
402	0.38592000000000004	2.241028296397258
403	0.38688	2.4945534201001776
404	0.38783999999999996	2.6242175996942207
405	0.38880000000000003	2.6339521845233826
406	0.38976	3.0343827599136204
407	0.39072	3.1181253500312116
408	0.39168000000000003	2.922999581244629
409	0.39264	2.7666578333095786
410	0.3936	2.6796099499307298
411	0.39456	2.737125359368597
412	0.39552	2.6644874266596155
413	0.39648	2.6901777618711082
414	0.39744	2.6022911711280368
415	0.3984	2.819663177409769
416	0.39936	2.6185008538072516
417	0.40032	2.1290775629222165
418	0.40127999999999997	2.164336006652298
419	0.40224	2.0876269418401012
420	0.4032	2.3611182080155895
421	0.40416	2.2327850435446455
422	0.40512	2.1263029130211395
423	0.40608	2.2686688332128053
424	0.40704	2.299183116460915
425	0.408	2.5522011399913946
426	0.40896	2.547663161026137
427	0.40992	2.4887952255642904
428	0.41088	2.2579149065106314
429	0.41184	2.4572393642843977
430	0.4128	2.3408845762721926
431	0.41376	2.21628619413612
432	0.41472000000000003	2.23470291091656
433	0.41568	2.1989016795556537
434	0.41664	2.2326337444122393
435	0.4176	1.9812965556428843
436	0.41856	2.2416915247831306
437	0.41952	2.254605919916826
438	0.42048	2.2395294538588293
439	0.42144	2.4351347915173487
440	0.4224	2.3541164000614105
441	0.42336	2.424672075181208
442	0.42432	2.320284706672218
443	0.42528	2.198728796882384
444	0.42624	2.1484942682217594
445	0.42719999999999997	2.151771288001614
446	0.42816000000000004	2.175502768466799
447	0.42912	2.281910048045743
448	0.43007999999999996	2.0957399509277415
449	0.43104000000000003	1.9961634739212653
450	0.432	1.996790506770795
451	0.43295999999999996	2.0864202501427926
452	0.43392000000000003	2.1064378994168207
453	0.43488	1.9835233392838345
454	0.43583999999999995	2.2367373289560954
455	0.4368	2.0464769298643
456	0.43776	2.0570298706647865
457	0.43872000000000005	1.9806632194452303
458	0.43968	2.125557732422018
459	0.44064	2.151526441332579
460	0.44160000000000005	2.3445095191857326
461	0.44256	2.048432764712234
462	0.44351999999999997	1.9357208656050475
463	0.44448000000000004	1.918830783256344
464	0.44544	2.0854360161491323
465	0.44639999999999996	2.058978604750073
466	0.44736000000000004	2.267095246038913
467	0.44832	2.195734420660867
468	0.44927999999999996	2.172235934165414
469	0.45024000000000003	2.3214298771256567
470	0.4512	2.2149586409481574
471	0.45216	2.1505991686762354
472	0.45312	2.1622707747060623
473	0.45408	2.0508039272660845
474	0.45504	2.2806184069086624
475	0.456	2.1331397196014
476	0.45696	2.2449715676199924
477	0.45792	2.1297353307423164
478	0.45888	2.3229766824181386
479	0.45983999999999997	2.47175763410092
480	0.4608	2.428117294052209
481	0.46176	2.5278083638711197
482	0.46272	2.510942936443523
483	0.46368	2.5104823102033356
484	0.46464	2.5721870064075976
485	0.4656	2.395923890102813
486	0.46656	2.4315818522227746
487	0.46752	2.54143018170146
488	0.46848	2.644661179721934
489	0.46944	2.5280380524464245
490	0.4704	2.5807722591875426
491	0.47136	2.707003870345665
492	0.47232	2.5506869281724676
493	0.47328	2.5733725655317414
494	0.47424	2.5727258204418573
495	0.4752	2.5035625086158335
496	0.47616	2.5119865426800976
497	0.47712	2.521910394784956
498	0.47808	2.583642990707056
499	0.47904	2.309803159317511
500	0.48	2.4218354499076495
501	0.48096	2.5272389499403465
502	0.48192	2.478707549412395
503	0.48288	2.4377877340431047
504	0.48384	2.5047998024901914
505	0.4848	2.397580411544291
506	0.48575999999999997	2.2288111062691813
507	0.48672000000000004	2.418576796664366
508	0.48768	2.425614797928165
509	0.48863999999999996	2.4469677043981783
510	0.48960000000000004	2.4743877031395876
511	0.49056	2.4347653500615407
512	0.49151999999999996	2.454867075702586
513	0.49248000000000003	2.382535849237747
514	0.49344	2.452470622402186
515	0.49439999999999995	2.4215126347853957
516	0.49536	2.2936659948216254
517	0.49632	2.214682935113253
518	0.49728	2.1389792931932368
519	0.49824	2.2106349620907983
520	0.4992	2.1729793407381037
521	0.50016	2.35199898173276
522	0.50112	2.2540909984683526
523	0.50208	2.2301083169564135
524	0.50304	2.137308457777881
525	0.504	2.1328370314317544
526	0.50496	2.1367631238131324
527	0.50592	2.104124068364364
528	0.50688	2.196586325090996
529	0.50784	2.0724619159236397
530	0.5088	1.947598589448139
531	0.50976	2.070951108708889
532	0.5107200000000001	2.016558925114877
533	0.51168	2.1562490044850864
534	0.51264	2.0539597709178183
535	0.5136000000000001	2.070029846199356
536	0.5145599999999999	2.056829824469817
537	0.51552	2.1675597014834755
538	0.51648	2.0650376745789876
539	0.51744	2.092203835550958
540	0.5184	2.2340500286101954
541	0.51936	2.2434173283712893
542	0.52032	2.2953502417818745
543	0.52128	2.2317510286308915
544	0.52224	2.261985477825852
545	0.5232	2.0607237351512357
546	0.52416	2.138336246390501
547	0.52512	2.3210049234376333
548	0.52608	2.2029752344263422
549	0.52704	2.2423333819436837
550	0.528	2.205890213797563
551	0.52896	2.0918798899469397
552	0.52992	2.392721048941156
553	0.53088	2.4488426113355257
554	0.53184	2.371650990309144
555	0.5327999999999999	2.253313562874651
556	0.53376	2.220171525586567
557	0.53472	2.1759827714863866
558	0.5356799999999999	2.1567292248210705
559	0.53664	2.1515115849767072
560	0.5376000000000001	2.1194287982349866
561	0.5385599999999999	2.107945775763544
562	0.53952	2.097762384897003
563	0.5404800000000001	2.0453097583226647
564	0.54144	2.219414008474911
565	0.5424	2.2787027537604865
566	0.5433600000000001	2.2270776994952084
567	0.54432	2.346189924798837
568	0.54528	2.130356942845534
569	0.5462400000000001	2.214922852281838
570	0.5472	2.17044983549707
571	0.54816	2.134465813740418
572	0.54912	2.013037923301156
573	0.55008	2.106004165670843
574	0.55104	2.1788574075155513
575	0.552	2.328961649304411
576	0.55296	2.2681190645836735
577	0.55392	2.1824030137047625
578	0.55488	2.26364573600549
579	0.55584	2.2455890222459765
580	0.5568	2.2457599190446307
581	0.55776	2.2507090061790422
582	0.55872	2.153152335033527
583	0.55968	2.2766839541300783
584	0.56064	2.159639600787589
585	0.5616	2.1614368338939647
586	0.56256	2.1887244010976215
587	0.56352	2.192532530644889
588	0.56448	1.9964271369146516
589	0.56544	1.9749661876683415
590	0.5664	2.1098891541255647
591	0.56736	2.0899079547815056
592	0.56832	2.1146871069518793
593	0.56928	2.07294052563003
594	0.57024	2.1054635057819784
595	0.5712	1.9948292918363484
596	0.57216	2.1806995840588046
597	0.57312	2.156864425285827
598	0.57408	2.0826487138842973
599	0.57504	2.086125122022768
600	0.576	2.067029287613097
601	0.57696	1.962950674726266
602	0.57792	2.0527047041208037
603	0.57888	2.1920062372958036
604	0.57984	2.1149943886260005
605	0.5808	2.1093458457779417
606	0.5817599999999999	2.0729621791024933
607	0.58272	2.0989183967891867
608	0.58368	1.9629513925432895
609	0.5846399999999999	2.197025950532874
610	0.5856	2.0991445921638126
611	0.58656	2.1392809125066234
612	0.5875199999999999	2.110288185523222
613	0.58848	2.0900482656186754
614	0.5894400000000001	2.07181247493187
615	0.5903999999999999	2.211089519201453
616	0.59136	2.1896263581713553
617	0.5923200000000001	2.0279588309173073
618	0.5932799999999999	2.2146033313914457
619	0.59424	2.150544874740215
620	0.5952000000000001	2.1429577206753074
621	0.59616	2.2269580700496765
622	0.59712	2.322603296123784
623	0.5980800000000001	2.233457560763687
624	0.59904	2.1774256882671237
625	0.6	2.249970902067937
626	0.60096	2.3372761081926092
627	0.60192	2.217422850000318
628	0.60288	2.4591890347178054
629	0.60384	2.362948475757511
630	0.6048	2.3300977590494587
631	0.60576	2.4871455203346526
632	0.60672	2.4129375583560986
633	0.60768	2.3640811966750537
634	0.60864	2.3654297314556176
635	0.6096	2.3789884653467146
636	0.61056	2.2911202279128142
637	0.61152	2.268846864201347
638	0.61248	2.330624573857736
639	0.6134400000000001	2.294728524675053
640	0.6144	2.240244434637774
641	0.61536	2.2029589343449434
642	0.6163200000000001	2.294535844530536
643	0.6172799999999999	2.2207910285065866
644	0.61824	2.2525436117887456
645	0.6192000000000001	2.2565331776705397
646	0.6201599999999999	2.1943255838629163
647	0.62112	2.3694142453749185
648	0.6220800000000001	2.275796844416982
649	0.6230399999999999	2.3696266686031158
650	0.624	2.3402706796510477
651	0.6249600000000001	2.2394447611172827
652	0.6259199999999999	2.281363699578407
653	0.62688	2.316041552998457
654	0.6278400000000001	2.4570713834048057
655	0.6287999999999999	2.374171729213332
656	0.62976	2.450895431713331
657	0.6307200000000001	2.491012853291969
658	0.6316799999999999	2.62328839559886
659	0.63264	2.582818203166168
660	0.6336	2.567371521248189
661	0.6345599999999999	2.514647181413314
662	0.63552	2.5170355809701537
663	0.63648	2.4335345580386085
664	0.63744	2.6466092366992937
665	0.6384	2.57685909871433
666	0.63936	2.587846396877918
667	0.64032	2.6023375315596513
668	0.64128	2.599078732324318
669	0.64224	2.49108015126791
670	0.6432	2.782103700556966
671	0.64416	2.929753131842341
672	0.64512	2.9679761464729086
673	0.64608	2.928815237510741
674	0.64704	2.9106228526209605
675	0.648	2.833419663507871
676	0.64896	3.006909008820732
677	0.6499199999999999	2.850274461881508
678	0.65088	2.84707945289996
679	0.6518400000000001	2.806245102626696
680	0.6527999999999999	2.8489283093390947
681	0.65376	2.828976630381476
682	0.6547200000000001	2.716832785716133
683	0.6556799999999999	2.7710910165297613
684	0.65664	2.6049382472073006
685	0.6576000000000001	2.79215496225304
686	0.6585599999999999	2.8162837464709978
687	0.65952	2.7790613022184107
688	0.6604800000000001	2.6715341506428785
689	0.66144	2.691727187091193
690	0.6624	2.7299427563206873
691	0.6633600000000001	2.595785496904517
692	0.66432	2.604647522173062
693	0.66528	2.704939956647887
694	0.66624	2.834786223927047
695	0.6672	2.7806073958907254
696	0.66816	2.7677091197173853
697	0.66912	2.8556855098548644
698	0.67008	2.935891599783516
699	0.67104	2.8593103231430876
700	0.672	2.9749234099094486
701	0.67296	3.0733545282223735
702	0.67392	3.051705502792373
703	0.67488	2.960380256738984
704	0.67584	3.0060317274845456
705	0.6768	2.8898506818653957
706	0.67776	2.7785418823464254
707	0.67872	2.8453177213598257
708	0.67968	2.946852300593577
709	0.68064	3.0106801334056543
710	0.6816	3.0243703936513207
711	0.68256	3.000368176667387
712	0.68352	2.940137075168061
713	0.68448	2.881518574739546
714	0.68544	3.1298094951221156
715	0.6864	2.9718739613657457
716	0.68736	2.977433894893438
717	0.68832	3.0514017042786934
718	0.68928	3.0619769280125455
719	0.69024	3.1423346314386396
720	0.6912	3.139044235741327
721	0.69216	3.1549134310894544
722	0.69312	3.0235037684111523
723	0.69408	3.0245904110432758
724	0.69504	3.0663338469872885
725	0.696	2.729272292674679
726	0.69696	2.745915039592565
727	0.69792	2.9599488159245375
728	0.69888	2.8967806107733547
729	0.69984	3.0140329162025137
730	0.7008	2.8237950252278927
731	0.7017599999999999	2.620942102931913
732	0.70272	2.4196870254035985
733	0.70368	2.5289396057654976
734	0.7046399999999999	2.642574477050359
735	0.7056	2.553506009878928
736	0.70656	2.5585978608956395
737	0.7075199999999999	2.5875697105776263
738	0.70848	2.5320806795451616
739	0.7094400000000001	2.636473824681816
740	0.7104	2.5769850472315072
741	0.71136	2.4835130207071696
742	0.7123200000000001	2.423556851791692
743	0.71328	2.2628598645168965
744	0.71424	2.4572497068908152
745	0.7152000000000001	2.3594351975422954
746	0.71616	2.4796753944226766
747	0.71712	2.5163305976695955
748	0.71808	2.4805777513744096
749	0.71904	2.457219172584394
750	0.72	2.420182451065773
751	0.72096	2.582097341194094
752	0.72192	2.512304152326188
753	0.72288	2.5572970983759644
754	0.72384	2.533765316754252
755	0.7248	2.6184528830528553
756	0.72576	2.49953417872666
757	0.72672	2.5089231416409676
758	0.72768	2.530338872262285
759	0.72864	2.581851133659263
760	0.7296	2.723110634204357
761	0.73056	2.5924872077891803
762	0.73152	2.6957985619478424
763	0.73248	2.5658490490878743
764	0.7334400000000001	2.6219748499778657
765	0.7343999999999999	2.4788050790274894
766	0.73536	2.764260002496053
767	0.7363200000000001	2.812971184512824
768	0.7372799999999999	2.741440075333337
769	0.73824	2.6389341763102383
770	0.7392000000000001	2.5105863096369663
771	0.7401599999999999	2.4117891409797827
772	0.74112	2.4215779026137048
773	0.7420800000000001	2.5221648489746085
774	0.7430399999999999	2.5316346081757013
775	0.744	2.4646057220384634
776	0.7449600000000001	2.6498119218782206
777	0.7459199999999999	2.415068568752274
778	0.74688	2.5703908379424236
779	0.7478400000000001	2.5849379266955914
780	0.7487999999999999	2.425816899425592
781	0.74976	2.5103230180699
782	0.75072	2.5187958045408125
783	0.7516799999999999	2.3545756769504895
784	0.75264	2.6246824843985155
785	0.7536	2.693830468303044
786	0.7545599999999999	2.728439243625616
787	0.75552	2.6413078170365085
788	0.75648	2.565071504281481
789	0.75744	2.6710199772490806
790	0.7584	2.6928695712206245
791	0.75936	2.556700414397326
792	0.76032	2.7907280607962397
793	0.76128	2.5766226987010983
794	0.76224	2.801919582716107
795	0.7632000000000001	2.6442387236098384
796	0.76416	2.717972258589605
797	0.76512	2.898834488330377
798	0.7660800000000001	2.726721467247974
799	0.7670399999999999	2.701030528847626
800	0.768	2.560643865111559
801	0.7689600000000001	2.5528474782979504
802	0.7699199999999999	2.7418099751504372
803	0.77088	2.5532308652421505
804	0.7718400000000001	2.5454329490729206
805	0.7727999999999999	2.6590471263894133
806	0.77376	2.514302013347938
807	0.7747200000000001	2.445803103891126
808	0.7756799999999999	2.5338384678977945
809	0.77664	2.775690386767283
810	0.7776000000000001	2.583596416276386
811	0.7785599999999999	2.772184616161393
812	0.77952	2.7390608412160806
813	0.7804800000000001	2.507185889283679
814	0.78144	2.4991894072678096
815	0.7824	2.9431467240084324
816	0.7833600000000001	2.829188211066339
817	0.78432	2.7743268991169017
818	0.78528	2.8503852368470675
819	0.78624	2.7791842238765225
820	0.7872	2.7587758087661607
821	0.78816	2.5751878892898548
822	0.78912	2.8025253992159467
823	0.79008	2.8132925704392053
824	0.79104	2.7670116976462253
825	0.792	2.8550518008979067
826	0.79296	2.75389690930605
827	0.79392	2.5494411794567258
828	0.79488	2.5898659691762975
829	0.79584	2.638645200315715
830	0.7968	2.840187092192466
831	0.79776	3.0042610643384564
832	0.79872	2.9409728373073034
833	0.79968	2.7464703008837237
834	0.80064	2.94370100805579
835	0.8016	2.85247936909795
836	0.8025599999999999	3.0528387050506685
837	0.80352	2.949974589320532
838	0.80448	2.7423687034555084
839	0.80544	2.868083717073777
840	0.8064	2.7896992566155503
841	0.80736	2.945233475843238
842	0.80832	2.9747690979881685
843	0.80928	2.78563126887793
844	0.81024	2.8859736960977584
845	0.8112	2.8736521339473278
846	0.81216	3.065840753136661
847	0.81312	2.907499525859436
848	0.81408	2.9319503211244786
849	0.81504	2.731153484513376
850	0.816	2.7575449013944793
851	0.81696	2.7376901210769016
852	0.81792	2.693289915838981
853	0.8188799999999999	2.7542951862172482
854	0.81984	2.7400406640701696
855	0.8208	2.7208541828330106
856	0.82176	2.554628133873166
857	0.82272	2.886763374166519
858	0.82368	2.635620493375266
859	0.82464	2.7341602538073917
860	0.8256	2.63731718880484
861	0.82656	2.73423822411976
862	0.82752	2.466143756921619
863	0.82848	2.5292134823338968
864	0.8294400000000001	2.5963568980908174
865	0.8304	2.559729640160761
866	0.83136	2.4571830937980654
867	0.8323200000000001	2.6182717119880494
868	0.83328	2.6045790836067284
869	0.83424	2.4421603806857486
870	0.8352	2.4562261272889745
871	0.83616	2.5035719030722854
872	0.83712	2.7109251772380794
873	0.83808	2.604538915485227
874	0.83904	2.6178377520307916
875	0.84	2.565602737259072
876	0.84096	2.462431958861619
877	0.84192	2.8258210285070255
878	0.84288	2.536079625784437
879	0.84384	2.4906990553797215
880	0.8448	2.4453472077190668
881	0.84576	2.771628061297482
882	0.84672	2.742019045041815
883	0.84768	2.8307989092544417
884	0.84864	2.636070864306066
885	0.8496	2.642163886453977
886	0.85056	2.935610875639662
887	0.8515199999999999	2.6160763339838495
888	0.85248	2.6825828785424632
889	0.8534400000000001	2.8542518277096707
890	0.8543999999999999	2.9033376144413654
891	0.85536	2.773586805267877
892	0.8563200000000001	2.893055579743216
893	0.8572799999999999	2.780511675394104
894	0.85824	2.6045953692985564
895	0.8592000000000001	2.285039187246713
896	0.8601599999999999	2.8555507348614273
897	0.86112	2.8363752240816726
898	0.8620800000000001	2.6857909719974375
899	0.8630399999999999	2.7517141791167994
900	0.864	2.786292075514696
901	0.8649600000000001	2.859584576527152
902	0.8659199999999999	2.6804062302557625
903	0.86688	2.7017036477427103
904	0.8678400000000001	2.763425315559984
905	0.8687999999999999	2.8742415023798324
906	0.86976	2.87350996901535
907	0.87072	2.7469837512978286
908	0.8716799999999999	2.9888083596170083
909	0.87264	2.9303531473355235
910	0.8736	2.6804218692725486
911	0.8745599999999999	2.612708282685391
912	0.87552	2.6303147185026536
913	0.87648	2.749397697850684
914	0.8774400000000001	2.479459767128416
915	0.8784	2.6529894182926284
916	0.87936	2.523714710995696
917	0.8803200000000001	2.4771684476919824
918	0.88128	2.666773681542842
919	0.88224	2.8025410467046785
920	0.8832000000000001	2.7940848897992643
921	0.88416	2.946979735568138
922	0.88512	2.7423934917396497
923	0.8860800000000001	2.743781130089233
924	0.8870399999999999	2.8732866802957964
925	0.888	2.5923407516770136
926	0.8889600000000001	2.784139561622328
927	0.8899199999999999	2.896547518871123
928	0.89088	2.982911908163672
929	0.8918400000000001	2.9446494836967085
930	0.8927999999999999	2.697620121025477
931	0.89376	2.6157521338786953
932	0.8947200000000001	2.803308073862445
933	0.8956799999999999	2.9522637744712243
934	0.89664	2.8469842559870457
935	0.8976000000000001	2.628279966139606
936	0.8985599999999999	2.589072859534301
937	0.89952	3.02246251262311
938	0.9004800000000001	2.888238670628539
939	0.90144	2.6173374142494454
940	0.9024	2.842965974188428
941	0.90336	2.8856186130433903
942	0.90432	2.5788092374269693
943	0.90528	2.4759703762733856
944	0.90624	2.7946461933957845
945	0.9072	2.5217770281287
946	0.90816	2.6012732993525747
947	0.90912	2.94573114675227
948	0.91008	3.0730091456225472
949	0.91104	3.0278787226622557
950	0.912	2.957279046861504
951	0.91296	2.946874807856661
952	0.91392	2.92594957175759
953	0.91488	2.8672480280138073
954	0.91584	2.692693342302739
955	0.9168	2.843452245069188
956	0.91776	2.6697965611436008
957	0.91872	2.647084207826747
958	0.9196799999999999	2.7074018301812277
959	0.92064	2.6921477474296185
960	0.9216	2.719725433088559
961	0.9225599999999999	2.7821094962743604
962	0.92352	2.6894783206544988
963	0.92448	2.6786666459243316
964	0.92544	2.239368877461127
965	0.9264	2.364612241784529
966	0.92736	2.4337254925272434
967	0.92832	2.4530857817518643
968	0.92928	2.529726625777201
969	0.93024	2.4826506391292935
970	0.9312	2.329551469727123
971	0.93216	2.399919148841052
972	0.93312	2.5122157934712637
973	0.93408	2.6326273955674377
974	0.93504	2.5481184906999568
975	0.936	2.7488206019687973
976	0.93696	2.6039638527839957
977	0.93792	2.724687042262686
978	0.93888	2.708263286543376
979	0.93984	2.7508855448070464
980	0.9408	2.7202828394302077
981	0.94176	2.626839924411533
982	0.94272	2.6290717533193635
983	0.94368	2.6381848224672444
984	0.94464	2.66255908431106
985	0.9456	2.6971865105920956
986	0.94656	2.760000574221616
987	0.94752	2.735178648680496
988	0.94848	2.8722272692088415
989	0.9494400000000001	2.7674736950780074
990	0.9504	2.8029829426866404
991	0.95136	2.926470363252421
992	0.95232	2.8807757317384093
993	0.95328	2.568114225681151
994	0.95424	2.8127309516754595
995	0.9552	2.8242815305354445
996	0.95616	2.8524002867991243
997	0.95712	2.7469279787943317
998	0.95808	2.680134735892646
999	0.95904	2.8318725139599787
1000	0.96	2.76208913155634
1001	0.96096	2.640058550869397
1002	0.96192	2.850240681780944
1003	0.96288	2.705466076770895
1004	0.96384	2.9900312096379436
1005	0.9648	2.8825909975658517
1006	0.96576	2.8563888408952915
1007	0.96672	2.7465360413642106
1008	0.96768	2.625604593190019
1009	0.96864	2.597670608051451
1010	0.9696	2.7525058577884343
1011	0.97056	2.5956361901293916
1012	0.9715199999999999	2.6540952889195135
1013	0.97248	2.5586651773637685
1014	0.9734400000000001	2.63769517106799
1015	0.9743999999999999	2.7137326206235546
1016	0.97536	2.592681665602256
1017	0.9763200000000001	2.5241768388233456
1018	0.9772799999999999	2.5658747765520644
1019	0.97824	2.415664927769933
1020	0.9792000000000001	2.5709558548687585
1021	0.9801599999999999	2.601126965883812
1022	0.98112	2.61763348469793
1023	0.9820800000000001	2.5988114364008923
1024	0.9830399999999999	2.5431240784396945
1025	0.984	2.4918203779810573
1026	0.9849600000000001	2.636426848249942
1027	0.9859199999999999	2.5745849492471167
1028	0.98688	2.378525723481105
1029	0.98784	2.483778697876394
1030	0.9887999999999999	2.5536654742818197
1031	0.98976	2.6423089880854347
1032	0.99072	2.5737976434495806
1033	0.9916799999999999	2.7629610469341244
1034	0.99264	2.6399435581017454
1035	0.9936	2.5456035009665468
1036	0.99456	2.652730433343832
1037	0.99552	2.8150801920245923
1038	0.99648	2.7660670447557494
1039	0.9974400000000001	2.765440180630555
1040	0.9984	2.7542813126560386
1041	0.99936	2.6231151438938656
1042	1.00032	2.777462776822594
1043	1.00128	2.7775980974035845
1044	1.00224	2.9338044170427646
1045	1.0032	2.992965641019338
1046	1.00416	2.8311391629227574
1047	1.00512	2.7457996398289
1048	1.00608	2.671441721782082
1049	1.00704	2.5878390863316074
1050	1.008	2.5223344452430125
1051	1.00896	2.672811718249277
1052	1.00992	2.6251161312899534
1053	1.01088	2.3876353156550763
1054	1.01184	2.3951147367978853
1055	1.0128	2.6448286379313632
1056	1.01376	2.6893380442015307
1057	1.01472	2.470607790483733
1058	1.01568	2.3597645399038725
1059	1.01664	2.418923901859085
1060	1.0176	2.5679231148868693
1061	1.01856	2.494788528639658
1062	1.01952	2.601715314145694
1063	1.02048	2.4463106687681693
1064	1.0214400000000001	2.656801672294648
1065	1.0224	2.6057458143861205
1066	1.02336	2.625264283934097
1067	1.02432	2.626371097914744
1068	1.02528	2.5963361411102364
1069	1.02624	2.540126966864262
1070	1.0272000000000001	2.6510594697568433
1071	1.0281600000000002	2.609663205264937
1072	1.0291199999999998	2.5492991237245306
1073	1.0300799999999999	2.571865048781925
1074	1.03104	2.406672073557358
1075	1.032	2.4463486041431364
1076	1.03296	2.4754885974497
1077	1.0339200000000002	2.524038817997641
1078	1.03488	2.4570457589909593
1079	1.0358399999999999	2.461266767418114
1080	1.0368	2.1847961629486345
1081	1.03776	2.3952735391434197
1082	1.03872	2.4339771027657555
1083	1.0396800000000002	2.581282022271652
1084	1.04064	2.792202667301749
1085	1.0415999999999999	2.6258014360250597
1086	1.04256	2.5712014741750506
1087	1.04352	2.3588443509026114
1088	1.04448	2.379527973066298
1089	1.0454400000000001	2.4890704478075802
1090	1.0464	2.6487276759777725
1091	1.0473599999999998	2.6023221643793844
1092	1.04832	2.671634795337611
1093	1.04928	2.5752105129696536
1094	1.05024	2.514546314145006
1095	1.0512000000000001	2.682379998852817
1096	1.05216	2.607396763001433
1097	1.0531199999999998	2.460506737102551
1098	1.05408	2.4263006501589732
1099	1.05504	2.6089132682722678
1100	1.056	2.742968637490823
1101	1.0569600000000001	2.5728386889099464
1102	1.05792	2.6447258234820294
1103	1.05888	2.595719123254436
1104	1.05984	2.7078990680481163
1105	1.0608	2.5627746525471338
1106	1.06176	2.4829045274122614
1107	1.06272	2.700999565373338
1108	1.06368	2.6216140343542005
1109	1.06464	2.6858094019583154
1110	1.0655999999999999	2.7147784387013285
1111	1.06656	2.6936255502113537
1112	1.06752	2.535780334636146
1113	1.06848	2.463122560966143
1114	1.06944	2.6879424944492576
1115	1.0704	2.543957405553065
1116	1.0713599999999999	2.5214951143076836
1117	1.07232	2.6429977253284664
1118	1.07328	2.7468184994586835
1119	1.07424	2.679099216496658
1120	1.0752000000000002	2.5181371065543487
1121	1.07616	2.7212136474372657
1122	1.0771199999999999	2.650495851625529
1123	1.07808	2.697522983856132
1124	1.07904	2.6686507730460907
1125	1.08	2.8321791469117534
1126	1.0809600000000001	2.6994097705949516
1127	1.08192	2.7276154857873323
1128	1.08288	2.63983011689151
1129	1.08384	2.628947471664818
1130	1.0848	2.532831287708855
1131	1.08576	2.7243371739531526
1132	1.0867200000000001	2.666319139033322
1133	1.08768	2.6889078678309
1134	1.08864	2.7990308923259177
1135	1.0896	2.5295900197471037
1136	1.09056	2.6806608516338364
1137	1.09152	2.6722349409306725
1138	1.0924800000000001	2.6689709507771235
1139	1.09344	2.5972185046768055
1140	1.0944	2.6687047461422564
1141	1.09536	2.6509938209460286
1142	1.09632	2.7961986841004083
1143	1.09728	2.6826893298397487
1144	1.09824	2.625848560809029
1145	1.0992	2.560779991990347
1146	1.10016	2.5911958268928843
1147	1.1011199999999999	2.4928710553181244
1148	1.10208	2.563914170816093
1149	1.10304	2.5794566450076477
1150	1.104	2.664046473885264
1151	1.10496	2.5592105511690915
1152	1.10592	2.5826790337680867
1153	1.10688	2.5644960020001175
1154	1.10784	2.577878435079299
1155	1.1088	2.4904263229486494
1156	1.10976	2.550281943048469
1157	1.11072	2.3367553468222453
1158	1.11168	2.2818806417147286
1159	1.11264	2.428910003343482
1160	1.1136	2.371763784260078
1161	1.11456	2.47125842586522
1162	1.11552	2.4774492145408065
1163	1.11648	2.527470433869782
1164	1.11744	2.5121793212658643
1165	1.1184	2.4968824206486326
1166	1.11936	2.3099104281909515
1167	1.12032	2.3743984125008635
1168	1.12128	2.3475853850794532
1169	1.12224	2.325376364209966
1170	1.1232	2.431717882610421
1171	1.12416	2.397214462111088
1172	1.12512	2.409368583730087
1173	1.12608	2.4010541905065135
1174	1.12704	2.3748011518034464
1175	1.128	2.4475462766323286
1176	1.12896	2.4171449910078904
1177	1.12992	2.5411706120816686
1178	1.13088	2.559594189921792
1179	1.13184	2.545440594411605
1180	1.1328	2.562452235039756
1181	1.13376	2.4952020417696925
1182	1.13472	2.4270851054297617
1183	1.13568	2.5900076943332397
1184	1.13664	2.441244606434021
1185	1.1376	2.683088679111018
1186	1.13856	2.5714393256415953
1187	1.13952	2.677690877054901
1188	1.14048	2.5689769267543916
1189	1.14144	2.5526199576559394
1190	1.1424	2.561436924123814
1191	1.14336	2.4584066783982834
1192	1.14432	2.680812355351029
1193	1.14528	2.5558778367589454
1194	1.14624	2.632621532047647
1195	1.1472	2.4472255780791388
1196	1.14816	2.532508947958017
1197	1.14912	2.4196696241715827
1198	1.15008	2.7626381810314316
1199	1.15104	2.6002179513028207
1200	1.152	2.783069947798287
1201	1.15296	2.816448413763444
1202	1.15392	2.851852789212707
1203	1.1548800000000001	2.6458383515248034
1204	1.15584	2.606622980182257
1205	1.1568	2.7316817460071356
1206	1.15776	2.740323265757487
1207	1.15872	2.726521077477233
1208	1.15968	2.696936002392211
1209	1.1606400000000001	2.604852941388846
1210	1.1616	2.6698081273181113
1211	1.16256	2.619618614725709
1212	1.1635199999999999	2.642230413067899
1213	1.16448	2.619027263007178
1214	1.16544	2.686293234953146
1215	1.1664	2.594236837284192
1216	1.16736	2.6339008722702966
1217	1.16832	2.5660988309439148
1218	1.1692799999999999	2.468278669410572
1219	1.17024	2.3982223730998244
1220	1.1712	2.3683313308535876
1221	1.17216	2.3637929647218177
1222	1.17312	2.3416794557989635
1223	1.17408	2.681472962658396
1224	1.1750399999999999	2.091892508765479
1225	1.176	2.2831637092810335
1226	1.17696	2.451752057287761
1227	1.17792	2.451154141840935
1228	1.1788800000000001	2.5487353405595448
1229	1.17984	2.2662512748954495
1230	1.1807999999999998	2.047542507393616
1231	1.18176	2.6369801609074357
1232	1.18272	2.598555458013598
1233	1.18368	2.486678966894344
1234	1.1846400000000001	2.477355772622733
1235	1.1856	2.7507667314726083
1236	1.1865599999999998	2.786236688213875
1237	1.18752	2.7292091401897753
1238	1.18848	2.8023222114344786
1239	1.18944	2.755226201159301
1240	1.1904000000000001	2.735718580029467
1241	1.19136	2.62822013942493
1242	1.19232	2.577925057906549
1243	1.19328	2.5738309759566746
1244	1.19424	2.4818694563592634
1245	1.1952	2.426288327794975
1246	1.1961600000000001	2.6745627896561475
1247	1.19712	2.654423673118278
1248	1.19808	2.680975634472904
1249	1.1990399999999999	2.6559116397496494
1250	1.2	2.6102324981729152
1251	1.20096	2.6040402877181785
1252	1.20192	2.634393411088915
1253	1.2028800000000002	2.5742411031046952
1254	1.20384	2.7664172651692622
1255	1.2047999999999999	2.748995209041787
1256	1.20576	2.631582317871813
1257	1.20672	2.519748767914871
1258	1.20768	2.5442951948212107
1259	1.2086400000000002	2.404135172875628
1260	1.2096	2.7074075125878356
1261	1.2105599999999999	2.6208869745533714
1262	1.21152	2.5626373691238524
1263	1.21248	2.5441149087471344
1264	1.21344	2.6501464523422498
1265	1.2144000000000001	2.7361203085010843
1266	1.21536	2.6139639115734354
1267	1.2163199999999998	2.8070995188819685
1268	1.21728	2.7750598082613758
1269	1.21824	2.6151177199748354
1270	1.2192	2.800287254994977
1271	1.2201600000000001	2.825997084384286
1272	1.22112	2.6834871756303
1273	1.2220799999999998	2.737542788642344
1274	1.22304	2.5928377131360003
1275	1.224	2.5593849820503136
1276	1.22496	2.683157638352146
1277	1.2259200000000001	2.543478268389804
1278	1.2268800000000002	2.5962929025199695
1279	1.2278399999999998	2.816489450381829
1280	1.2288	2.761618956562218
1281	1.22976	2.7895419058231523
1282	1.23072	2.6350726040833248
1283	1.23168	2.6211348577148734
1284	1.2326400000000002	2.7550029085395105
1285	1.2335999999999998	2.7136960163861454
1286	1.2345599999999999	2.8203596125635726
1287	1.23552	2.6252306858174874
1288	1.23648	2.603127723062464
1289	1.23744	2.7166328833623012
1290	1.2384000000000002	2.595878075619674
1291	1.2393599999999998	2.589349732568245
1292	1.2403199999999999	2.43512155052608
1293	1.24128	2.551863488119021
1294	1.24224	2.602051520374218
1295	1.2432	2.52757987203958
1296	1.2441600000000002	2.7051452990452205
1297	1.2451199999999998	2.714094345751481
1298	1.2460799999999999	2.6490412222319186
1299	1.24704	2.512952682621081
1300	1.248	2.654057114984883
1301	1.24896	2.6498417453292262
1302	1.2499200000000001	2.8230894518528835
1303	1.2508800000000002	2.648233863648545
1304	1.2518399999999998	2.8558478792105
1305	1.2528	2.846035505238537
1306	1.25376	2.761172346365022
1307	1.25472	2.739262632766386
1308	1.2556800000000001	2.8404994828264223
1309	1.2566400000000002	2.8569880406098838
1310	1.2575999999999998	2.856032501194801
1311	1.25856	2.8409070045388822
1312	1.25952	2.917472565217438
1313	1.26048	2.8945133066426783
1314	1.2614400000000001	2.8448429348541855
1315	1.2624000000000002	2.8924019708131645
1316	1.2633599999999998	2.9393760581902977
1317	1.2643199999999999	2.848829465921638
1318	1.26528	2.9107372559658584
1319	1.26624	2.899336409437373
1320	1.2672	2.8129720891512964
1321	1.2681600000000002	2.900765356826516
1322	1.2691199999999998	2.977188907754508
1323	1.2700799999999999	2.76398134215514
1324	1.27104	2.9333519165828132
1325	1.272	2.907672092821372
1326	1.27296	2.814421121396035
1327	1.2739200000000002	2.716879319206766
1328	1.27488	2.703501233906956
1329	1.2758399999999999	2.9365503271609725
1330	1.2768	2.9747360300894727
1331	1.27776	2.7585936545586653
1332	1.27872	2.812378096099841
1333	1.2796800000000002	2.878340324457787
1334	1.28064	2.630703372945687
1335	1.2815999999999999	2.836163789244196
1336	1.28256	2.8694137174333267
1337	1.28352	2.855696664983307
1338	1.28448	2.7550335466371623
1339	1.2854400000000001	2.735363377650712
1340	1.2864	2.6797585404199333
1341	1.2873599999999998	2.6433101806412345
1342	1.28832	2.833840644229148
1343	1.28928	2.9919903015524394
1344	1.29024	2.859951142967489
1345	1.2912000000000001	2.9210793407896274
1346	1.29216	3.0187063666553775
1347	1.2931199999999998	3.0067407572349185
1348	1.29408	2.6778852994821327
1349	1.29504	2.912237010150522
1350	1.296	2.9679403356613987
1351	1.2969600000000001	3.1090642821064347
1352	1.29792	3.0088247936605645
1353	1.29888	3.078468288593657
1354	1.2998399999999999	3.0322239195040646
1355	1.3008	2.993010343016456
1356	1.30176	2.9542412025807523
1357	1.30272	3.0355471930850264
1358	1.3036800000000002	2.976542889319541
1359	1.30464	3.0423118268558085
1360	1.3055999999999999	2.90155275176367
1361	1.30656	3.0046545680422865
1362	1.30752	2.889506457981477
1363	1.30848	2.8996948146500956
1364	1.3094400000000002	2.9770759907892956
1365	1.3104	2.8029633933244003
1366	1.3113599999999999	2.950213648681088
1367	1.31232	2.9824210030968903
1368	1.31328	3.0445556195109953
1369	1.31424	2.91966453434576
1370	1.3152000000000001	3.0574216008895356
1371	1.31616	2.9766647926384477
1372	1.3171199999999998	3.1311100477007923
1373	1.31808	2.9829021334701378
1374	1.31904	2.9206468316102057
1375	1.32	3.1111111893031214
1376	1.3209600000000001	3.095603368602026
1377	1.32192	3.1171444883962947
1378	1.32288	3.081773071095446
1379	1.32384	3.024866737218064
1380	1.3248	3.1247788874335884
1381	1.32576	3.0722385934719187
1382	1.3267200000000001	3.1079522323373574
1383	1.32768	2.9867196480855
1384	1.32864	3.005549638078839
1385	1.3296	3.0278407595003505
1386	1.33056	3.031960164587226
1387	1.33152	2.8801024335840157
1388	1.33248	2.8517477197018986
1389	1.33344	2.9734590813679693
1390	1.3344	2.864452222436915
1391	1.3353599999999999	2.8370860153393584
1392	1.33632	3.000968619782403
1393	1.33728	2.9656442932202016
1394	1.33824	2.8904408424892476
1395	1.3392	3.0903030338535493
1396	1.34016	2.9071981863793663
1397	1.3411199999999999	3.047031906234614
1398	1.34208	3.0953741689192222
1399	1.34304	3.115458436571389
1400	1.344	3.09713784238851
1401	1.34496	3.006232125735738
1402	1.34592	2.858846968201986
1403	1.34688	3.0397930757176583
1404	1.34784	3.0444012219306367
1405	1.3488	2.961431299474949
1406	1.34976	2.904965590130686
1407	1.35072	3.160412960851194
1408	1.35168	3.0545440387912532
1409	1.35264	3.0119629203140956
1410	1.3536	3.0582134685563522
1411	1.35456	3.16683668513344
1412	1.35552	3.1201136246738335
1413	1.35648	3.1406895774864
1414	1.35744	3.0320716435156743
1415	1.3584	3.0244012672408798
1416	1.35936	3.1823963780533884
1417	1.36032	3.2215910310079
1418	1.36128	3.081907346230369
1419	1.3622400000000001	3.162999600289471
1420	1.3632	3.1169624296909513
1421	1.36416	2.97969497481926
1422	1.36512	3.2357147699735007
1423	1.36608	3.229021021993579
1424	1.36704	3.1128684345048323
1425	1.368	3.1955219548655167
1426	1.36896	3.215435908731443
1427	1.36992	3.120240872644672
1428	1.37088	3.105953250334634
1429	1.37184	3.0477203359969436
1430	1.3728	2.984021323166799
1431	1.37376	3.057798731672336
1432	1.37472	3.0270944556764228
1433	1.37568	3.136780331744194
1434	1.37664	2.9912787202025815
1435	1.3776	2.9256682934106246
1436	1.37856	3.126835286487995
1437	1.37952	3.12972426704484
1438	1.38048	3.27978320977509
1439	1.38144	3.2561376644267326
1440	1.3824	3.3244655100777827
1441	1.38336	3.3352391216276835
1442	1.38432	3.2819261398583697
1443	1.38528	3.2600541705819808
1444	1.38624	3.18118727262706
1445	1.3872	3.125858186069462
1446	1.38816	3.14575136392866
1447	1.38912	3.1514302634387814
1448	1.39008	2.964689249180058
1449	1.39104	3.157140789570554
1450	1.392	3.036615049720437
1451	1.39296	3.1567650095816906
1452	1.39392	3.149137352994858
1453	1.3948800000000001	3.1254126237956186
1454	1.39584	3.123310314912472
1455	1.3968	3.1329054170659205
1456	1.39776	3.238267605084695
1457	1.39872	3.2235472991636254
1458	1.39968	3.2252335146988163
1459	1.40064	3.155642003471058
1460	1.4016	3.1442454071009647
1461	1.40256	3.072928141782139
1462	1.4035199999999999	3.0506465326285643
1463	1.40448	3.1200616267739094
1464	1.40544	2.830903195331644
1465	1.4064	2.8347904852306005
1466	1.40736	2.7943805724598865
1467	1.40832	2.9239031095012464
1468	1.4092799999999999	2.990567361919219
1469	1.41024	2.909799089874353
1470	1.4112	2.8724585257437636
1471	1.41216	2.912374530795789
1472	1.41312	2.858452591767007
1473	1.41408	2.9296190199903664
1474	1.4150399999999999	2.7397644014768217
1475	1.416	2.8263046389987694
1476	1.41696	2.7774727372466526
1477	1.41792	2.7297103375594363
1478	1.4188800000000001	2.813575568098621
1479	1.41984	2.7072835268636695
1480	1.4208	2.7171760641484526
1481	1.42176	2.487144110765062
1482	1.42272	2.4326329244145874
1483	1.42368	2.87108720190567
1484	1.4246400000000001	2.8954860141744683
1485	1.4256	2.806380432711775
1486	1.42656	2.7147300373109218
1487	1.42752	2.83025740952785
1488	1.42848	2.9141700178298335
1489	1.42944	2.7700138858275256
1490	1.4304000000000001	2.749801845970961
1491	1.43136	2.6174007792543827
1492	1.43232	2.7997263403652055
1493	1.4332799999999999	2.902675942518405
1494	1.43424	2.7163959730716276
1495	1.4352	2.7046649144270103
1496	1.43616	2.8334879128226156
1497	1.43712	2.741752296423521
1498	1.43808	2.7584345765694467
1499	1.4390399999999999	2.642521897425152
1500	1.44	2.7862253818405076
1501	1.44096	2.6617840929209895
1502	1.44192	2.568299791013964
1503	1.4428800000000002	2.870663027243989
1504	1.44384	2.8058851656667674
1505	1.4447999999999999	2.8742687122776047
1506	1.44576	2.86946039702906
1507	1.44672	2.819759343901831
1508	1.44768	2.858531265396877
1509	1.4486400000000001	2.9757818124098625
1510	1.4496	2.764057362584799
1511	1.4505599999999998	2.964775245371354
1512	1.45152	2.866008778938662
1513	1.45248	2.9766497426903133
1514	1.45344	2.9100463246275448
1515	1.4544000000000001	2.9573402102867306
1516	1.45536	2.849651478682868
1517	1.4563199999999998	2.9580096320743015
1518	1.45728	2.9577628203323307
1519	1.45824	2.975001922410879
1520	1.4592	2.907522639558807
1521	1.4601600000000001	2.963998743835349
1522	1.46112	3.0204570449800765
1523	1.4620799999999998	2.878515065644836
1524	1.46304	2.8093253144171326
1525	1.464	2.962238585608702
1526	1.46496	2.989454289925731
1527	1.4659200000000001	2.7679070603813964
1528	1.4668800000000002	2.748976524736509
1529	1.4678399999999998	2.8032546300628614
1530	1.4687999999999999	2.842249600841967
1531	1.46976	2.833615053031534
1532	1.47072	2.71866501518394
1533	1.47168	2.748858891290211
1534	1.4726400000000002	2.655982738703269
1535	1.4735999999999998	2.7414233313187735
1536	1.4745599999999999	2.87680484667669
1537	1.47552	2.870561879947356
1538	1.47648	2.7410468506736207
1539	1.47744	2.763169103702994
1540	1.4784000000000002	2.6573927201142684
1541	1.47936	2.553350599987266
1542	1.4803199999999999	2.754006415041287
1543	1.48128	2.9182639852145034
1544	1.48224	2.8375259403771445
1545	1.4832	2.7908869953211264
1546	1.4841600000000001	2.862896375801528
1547	1.48512	2.8278740489720002
1548	1.4860799999999998	2.9259024165936864
1549	1.48704	2.640784031488575
1550	1.488	2.6337735009550793
1551	1.48896	2.5915179953915857
1552	1.4899200000000001	2.8252786870702264
1553	1.4908800000000002	2.719184479969687
1554	1.4918399999999998	2.5597158347892277
1555	1.4928	2.6928875321923424
1556	1.49376	2.712421130162903
1557	1.49472	2.779354668741038
1558	1.4956800000000001	2.822546154040542
1559	1.4966400000000002	2.589462244206691
1560	1.4975999999999998	2.645955699013184
1561	1.49856	2.941157573807494
1562	1.49952	2.8009941923931136
1563	1.50048	2.768281535461206
1564	1.50144	2.48007928337838
1565	1.5024000000000002	2.4802016373974616
1566	1.5033599999999998	2.478371442317085
1567	1.5043199999999999	2.591435972665846
1568	1.50528	2.617499369432919
1569	1.50624	2.55045133492158
1570	1.5072	2.5845176665311604
1571	1.5081600000000002	2.7026626099761226
1572	1.5091199999999998	2.608782316257623
1573	1.5100799999999999	2.6349391451631012
1574	1.51104	2.598404708942685
1575	1.512	2.583780263128782
1576	1.51296	2.6731315874313193
1577	1.5139200000000002	2.431032697183414
1578	1.51488	2.5179673245474103
1579	1.5158399999999999	2.625613245034588
1580	1.5168	2.761113607455559
1581	1.51776	2.883601386716692
1582	1.51872	3.0255578628050466
1583	1.5196800000000001	2.9675268867571702
1584	1.52064	2.999510949089317
1585	1.5215999999999998	2.566938548981744
1586	1.52256	2.848198649874612
1587	1.52352	3.0083919758838826
1588	1.52448	2.9154340189801857
1589	1.5254400000000001	2.835273410674179
1590	1.5264000000000002	2.6510999586849024
1591	1.5273599999999998	2.9099983710893316
1592	1.52832	2.81651756562837
1593	1.52928	3.0379382133365995
1594	1.53024	2.914103547458046
1595	1.5312000000000001	2.958538259487273
1596	1.5321600000000002	3.0117939129193982
1597	1.5331199999999998	3.05644972336725
1598	1.5340799999999999	2.8280483182756426
1599	1.53504	2.8483184592526993
1600	1.536	2.7668813420954064
1601	1.53696	2.7512363355772935
1602	1.5379200000000002	2.9078916258083805
1603	1.53888	2.758131287600085
1604	1.5398399999999999	2.7735733704328647
1605	1.5408	2.8199392770509526
1606	1.54176	2.91381876815769
1607	1.54272	2.91363975458208
1608	1.5436800000000002	2.9290096535947785
1609	1.54464	2.8734854539914014
1610	1.5455999999999999	2.748446456996258
1611	1.54656	2.8755203236805476
1612	1.54752	2.8765030360540376
1613	1.54848	2.9331035010475937
1614	1.5494400000000002	2.8096625990469972
1615	1.5504	2.733011046354939
1616	1.5513599999999999	2.7179528188105047
1617	1.55232	2.7840755163661335
1618	1.55328	2.758298401926992
1619	1.55424	2.7662640882150225
1620	1.5552000000000001	2.639377649037219
1621	1.55616	2.7792939198046502
1622	1.5571199999999998	2.9042787072909397
1623	1.55808	3.0050017739490524
1624	1.55904	2.8140927157376003
1625	1.56	2.8056462389951653
1626	1.5609600000000001	2.843395846635598
1627	1.56192	2.8817738103610786
1628	1.56288	2.9563275267476423
1629	1.56384	2.959192360504776
1630	1.5648	3.1450511356338886
1631	1.56576	3.054044168032804
1632	1.5667200000000001	3.05924821381839
1633	1.56768	2.984994179631602
1634	1.56864	3.3648997189995593
1635	1.5695999999999999	3.0868223523854112
1636	1.57056	2.7931463254068802
1637	1.57152	2.9826430985415153
1638	1.57248	3.0208196695194194
1639	1.57344	2.8758925207629615
1640	1.5744	2.6177506216342716
1641	1.5753599999999999	3.0883316946293426
1642	1.57632	3.1628951609405203
1643	1.57728	2.9008343369179506
1644	1.57824	2.9864736452037706
1645	1.5792	3.1095344937665894
1646	1.58016	3.122137613991189
1647	1.5811199999999999	2.996047096966197
1648	1.58208	3.094836038074482
1649	1.58304	3.0573969014136098
1650	1.584	2.973649625487793
1651	1.5849600000000001	3.101520488991991
1652	1.58592	3.016572108061333
1653	1.58688	2.928758734060132
1654	1.58784	2.80771206165795
1655	1.5888	3.0552950842598845
1656	1.58976	2.9316601523488695
1657	1.5907200000000001	2.8026381709381227
1658	1.59168	2.892649632523287
1659	1.59264	2.934896712958237
1660	1.5936	2.7344224514387774
1661	1.59456	2.6768958574814086
1662	1.59552	2.725723372429763
1663	1.5964800000000001	2.7763657608536434
1664	1.59744	2.813699080437167
1665	1.5984	2.94126055480135
1666	1.59936	2.9310156463733987
1667	1.60032	2.715929353860646
1668	1.60128	2.668302182397639
1669	1.60224	2.8789172558369285
1670	1.6032	2.796908611247095
1671	1.60416	2.845713359364715
1672	1.6051199999999999	2.7416263566532564
1673	1.60608	2.635205699449947
1674	1.60704	2.62048241189303
1675	1.608	2.7060929235213447
1676	1.60896	2.627374080595545
1677	1.60992	2.542965145399086
1678	1.61088	2.6474923620703343
1679	1.61184	2.682873797215015
1680	1.6128	2.6379274182038954
1681	1.61376	2.6594212261620265
1682	1.61472	2.6721416565732294
1683	1.61568	2.6581558713756444
1684	1.61664	2.7124470497589592
1685	1.6176	2.6631039686603057
1686	1.61856	2.691317893084637
1687	1.61952	2.6711701722395027
1688	1.62048	2.5815133216507085
1689	1.62144	2.489128629766635
1690	1.6224	2.6499315891650923
1691	1.62336	2.630723546069835
1692	1.62432	2.7252778752773485
1693	1.62528	2.671638199988759
1694	1.62624	2.636715528873155
1695	1.6272	2.685700630230847
1696	1.62816	2.6132323982749384
1697	1.62912	2.5481035513227974
1698	1.63008	2.7013347712556435
1699	1.63104	2.682607251459839
1700	1.632	2.671056119286994
1701	1.63296	2.524332321946181
1702	1.63392	2.762651701334517
1703	1.63488	2.80940305946976
1704	1.63584	2.7877533507717955
1705	1.6368	2.6872345553583123
1706	1.6377599999999999	2.755747014168057
1707	1.63872	2.5670719656122736
1708	1.63968	2.64736713612628
1709	1.64064	2.3723167737649256
1710	1.6416	2.720447957401031
1711	1.64256	2.6941299731748836
1712	1.64352	2.6370330531049033
1713	1.64448	2.740080796795912
1714	1.64544	2.507872222670266
1715	1.6464	2.645386510063124
1716	1.64736	2.748586124845473
1717	1.64832	2.56692189149807
1718	1.64928	2.768879452731376
1719	1.65024	2.7233464117298345
1720	1.6512	2.586693301874406
1721	1.65216	2.669121956225119
1722	1.65312	2.640774090793969
1723	1.65408	2.6971783867863452
1724	1.65504	2.671271179149897
1725	1.656	2.778346013674712
1726	1.65696	2.69912742331638
1727	1.65792	2.7726512411946382
1728	1.6588800000000001	2.7140112784454056
1729	1.65984	2.7733931155490614
1730	1.6608	2.712695948236271
1731	1.66176	2.7931250214177474
1732	1.66272	2.744748338266059
1733	1.66368	2.8869513999498526
1734	1.6646400000000001	2.8680526713572565
1735	1.6656	2.821784836211833
1736	1.66656	2.813371097363198
1737	1.66752	2.7843424059830317
1738	1.66848	2.802053009329879
1739	1.66944	2.759146141157085
1740	1.6704	2.9083843504268163
1741	1.67136	2.8853715729510294
1742	1.67232	2.8008333868146322
1743	1.6732799999999999	2.8493978333512078
1744	1.67424	2.806300111167581
1745	1.6752	2.7253197604514234
1746	1.67616	2.796325729458795
1747	1.67712	2.7257664543598352
1748	1.67808	2.843926708619672
1749	1.6790399999999999	2.7774958211946297
1750	1.68	2.797592016273176
1751	1.68096	2.8955529003092844
1752	1.68192	2.8018186817498707
1753	1.6828800000000002	2.8620481139849434
1754	1.68384	2.7967976971851587
1755	1.6847999999999999	2.8372439479742155
1756	1.68576	2.7478977153394575
1757	1.68672	2.7459726423812074
1758	1.68768	2.842094732346145
1759	1.6886400000000001	2.8433926095839874
1760	1.6896	2.7170731050478407
1761	1.6905599999999998	2.6546660939226197
1762	1.69152	2.8285754529736504
1763	1.69248	2.7867669066631984
1764	1.69344	2.7412738548192723
1765	1.6944000000000001	2.7757297057091126
1766	1.69536	2.647420541014851
1767	1.6963199999999998	2.7475985427201404
1768	1.69728	2.7677500002462674
1769	1.69824	2.925359194391305
1770	1.6992	2.87556638276423
1771	1.7001600000000001	2.854298060279695
1772	1.70112	2.9276663936532668
1773	1.70208	2.719138185510694
1774	1.7030399999999999	2.6320361201372715
1775	1.704	2.801208545273319
1776	1.70496	2.8557445128730814
1777	1.70592	2.8205538158248054
1778	1.7068800000000002	2.823800662209684
1779	1.70784	2.7009330311907647
1780	1.7087999999999999	2.656583727790642
1781	1.70976	2.653094332760389
1782	1.71072	2.557869687071804
1783	1.71168	2.7634727291389893
1784	1.7126400000000002	2.884586201939639
1785	1.7136	2.6840745629743057
1786	1.7145599999999999	2.6704463986528553
1787	1.71552	2.671233764200787
1788	1.71648	2.6980413717489213
1789	1.71744	2.684946909671708
1790	1.7184000000000001	2.555051648947706
1791	1.71936	2.5284696239052433
1792	1.7203199999999998	2.5073396182528858
1793	1.72128	2.6249962991001374
1794	1.72224	2.633188518716139
1795	1.7232	2.4123284802172087
1796	1.7241600000000001	2.6457222083549228
1797	1.72512	2.6945138326063884
1798	1.7260799999999998	2.628124049489205
1799	1.72704	2.5817472055700135
1800	1.728	2.3711101611654852
1801	1.72896	2.4868446547765495
1802	1.7299200000000001	2.3980809728906287
1803	1.7308800000000002	2.6355722563604065
1804	1.7318399999999998	2.4890653385672805
1805	1.7328	2.6757016793318247
1806	1.73376	2.76064444262496
1807	1.73472	2.74940353964792
1808	1.7356800000000001	2.608717278034945
1809	1.7366400000000002	2.5147255317713983
1810	1.7375999999999998	2.573511112526248
1811	1.7385599999999999	2.5415448446627593
1812	1.73952	2.55214045977288
1813	1.74048	2.614844167609469
1814	1.74144	2.6034251843355136
1815	1.7424000000000002	2.662751131615027
1816	1.7433599999999998	2.6965540594107296
1817	1.7443199999999999	2.6231808822029965
1818	1.74528	2.7326284660504885
1819	1.74624	2.7526720520507135
1820	1.7472	2.6940729433483304
1821	1.7481600000000002	2.8010948462959666
1822	1.7491199999999998	2.7277853231577893
1823	1.7500799999999999	2.735951107418958
1824	1.75104	2.8161470527104235
1825	1.752	3.014820025783144
1826	1.75296	2.8016559953464037
1827	1.7539200000000001	2.8596655025558015
1828	1.7548800000000002	2.9760178735238476
1829	1.7558399999999998	2.799376127971191
1830	1.7568	2.882319829351836
1831	1.75776	2.8289502304067566
1832	1.75872	2.948423641205739
1833	1.7596800000000001	2.942560914836467
1834	1.7606400000000002	2.8384001962889593
1835	1.7615999999999998	2.867946527695162
1836	1.76256	2.8257353304730315
1837	1.76352	2.8830080608844666
1838	1.76448	2.89736973952658
1839	1.7654400000000001	2.865568179725615
1840	1.7664000000000002	2.8698492810987153
1841	1.7673599999999998	2.7533109292945737
1842	1.76832	2.7429652144325933
1843	1.76928	2.880183232312435
1844	1.77024	2.722589967736298
1845	1.7712	2.561986506932773
1846	1.7721600000000002	2.771741308811384
1847	1.7731199999999998	2.6408367436332485
1848	1.7740799999999999	2.865892490677206
1849	1.77504	2.947479428103701
1850	1.776	2.918122359096561
1851	1.77696	2.725602609905671
1852	1.7779200000000002	2.4313248992817993
1853	1.77888	2.640854527542359
1854	1.7798399999999999	2.796429176023723
1855	1.7808	2.631269443996749
1856	1.78176	2.3901043953199794
1857	1.78272	2.6472659086301675
1858	1.7836800000000002	2.751571190546136
1859	1.78464	2.9559229289805558
1860	1.7855999999999999	2.9910844439879787
1861	1.78656	3.125764060737384
1862	1.78752	2.9019064542054247
1863	1.78848	2.910726705216291
1864	1.7894400000000001	3.0582643201562036
1865	1.7904	2.9589969621607377
1866	1.7913599999999998	2.835302832115887
1867	1.79232	2.977511587666197
1868	1.79328	3.12560445389046
1869	1.79424	2.982033953051284
1870	1.7952000000000001	2.935738054374548
1871	1.79616	2.969990494382102
1872	1.7971199999999998	3.022134789814225
1873	1.79808	2.882039638614413
1874	1.79904	2.8643577763750736
1875	1.8	2.9747375761743635
1876	1.8009600000000001	2.8712790710074425
1877	1.80192	3.0338537876865685
1878	1.80288	2.7965866695095727
1879	1.8038399999999999	2.7248951693617918
1880	1.8048	3.0300760025845594
1881	1.80576	3.0917500190471063
1882	1.80672	2.959536481704162
1883	1.80768	2.9391139043470567
1884	1.80864	2.8403150382666498
1885	1.8095999999999999	2.8498923827671137
1886	1.81056	2.739110549558042
1887	1.81152	3.019916283737537
1888	1.81248	2.996880968458355
1889	1.8134400000000002	3.0587006913768775
1890	1.8144	2.6914589415421903
1891	1.8153599999999999	2.695752656717495
1892	1.81632	2.853414038238124
1893	1.81728	2.767785933229674
1894	1.81824	2.987581674463153
1895	1.8192000000000002	2.9211214014424365
1896	1.82016	2.883080181699511
1897	1.8211199999999999	2.9620785257807896
1898	1.82208	2.88624201364172
1899	1.82304	2.9252364185466337
1900	1.824	2.754972345334698
1901	1.8249600000000001	2.990221901501653
1902	1.82592	2.992691283592146
1903	1.82688	2.928876003748826
1904	1.82784	2.95637779169902
1905	1.8288	3.0814380552998033
1906	1.82976	3.0029125909012806
1907	1.8307200000000001	3.1369930406737616
1908	1.83168	3.1526479231433275
1909	1.83264	3.288457015953542
1910	1.8336	3.067173743572282
1911	1.83456	3.0758953208218456
1912	1.83552	3.1500709978472177
1913	1.8364800000000001	3.1349021682317275
1914	1.83744	3.008957955333001
1915	1.8384	2.93034776363095
1916	1.8393599999999999	3.1336839484959222
1917	1.84032	2.949999081345618
1918	1.84128	2.8818426882983794
1919	1.84224	2.9965961108143455
1920	1.8432	3.060297723377664
1921	1.84416	3.0899398186980576
1922	1.8451199999999999	2.9940128237908086
1923	1.84608	2.90337741555815
1924	1.84704	2.8793532824900425
1925	1.848	3.0184519225561584
1926	1.84896	2.8789812403122683
1927	1.84992	2.7700840443581534
1928	1.85088	2.971973272625936
1929	1.85184	2.8890529229666626
1930	1.8528	2.7271960559869344
1931	1.85376	2.8456734102766905
1932	1.85472	3.0795482219731403
1933	1.85568	2.9268092006948354
1934	1.85664	2.955420012381561
1935	1.8576	2.9283781938774607
1936	1.85856	2.9722295802010574
1937	1.85952	3.0493065473676255
1938	1.86048	3.055322570544737
1939	1.86144	3.004644350556245
1940	1.8624	2.995026653727399
