# Supplementary material for: Predicting the structural basis of targeted protein degradation by integrating molecular dynamics simulations with structural mass spectrometry
Source: Nat Commun. 2022 Oct 6;13:5884. doi: 10.1038/s41467-022-33575-4 (PMC9537307; doi:10.1038/s41467-022-33575-4)
Supplement: Supplementary file 6 — Source Data [file 41467_2022_33575_MOESM6_ESM.zip › source_data/fig_3/figure_3a_wepy_hdx_min_irmsd_run_5.csv]

	Aggregate Simulation Time (us)	minimum_irmsd(A)
0	0.0	11.127475267845297
1	0.0009599999999999999	11.239091342543283
2	0.0019199999999999998	11.19973828839008
3	0.0028799999999999997	10.868536506177325
4	0.0038399999999999997	10.548899611153306
5	0.0048	10.620783033111167
6	0.0057599999999999995	10.426129235852823
7	0.006719999999999999	10.35380175731108
8	0.007679999999999999	10.540121317870861
9	0.00864	10.234443411103753
10	0.0096	10.476469879472843
11	0.01056	10.36207781154441
12	0.011519999999999999	10.118583965937662
13	0.01248	10.119292555252537
14	0.013439999999999999	10.099062122538678
15	0.0144	10.10687986310429
16	0.015359999999999999	10.211234955279835
17	0.01632	9.794194104628186
18	0.01728	9.739930734038376
19	0.01824	9.157212845233026
20	0.0192	9.427646480548544
21	0.02016	9.193354700990456
22	0.02112	8.799779083649417
23	0.02208	8.559845011374868
24	0.023039999999999998	7.836297103694038
25	0.024	7.909841481999429
26	0.02496	7.557253129260313
27	0.025920000000000002	7.698196323732011
28	0.026879999999999998	7.396832451576211
29	0.02784	6.698221535050558
30	0.0288	7.133972213656916
31	0.02976	6.695081443917111
32	0.030719999999999997	6.743847154428551
33	0.03168	6.778906152787455
34	0.03264	6.823735408014029
35	0.033600000000000005	6.791003362586733
36	0.03456	7.000551940701314
37	0.03552	6.863259983260873
38	0.03648	6.9674169551752865
39	0.03744	7.039560331446286
40	0.0384	6.778932482087544
41	0.03936	6.981251154512317
42	0.04032	6.809271732578697
43	0.041280000000000004	6.222137253580731
44	0.04224	6.156549523591379
45	0.0432	6.4132455474426315
46	0.04416	6.618549039959543
47	0.04512	6.795563698105144
48	0.046079999999999996	6.736472211131269
49	0.04704	6.401449554095235
50	0.048	6.720783989323497
51	0.048960000000000004	6.5886119115584885
52	0.04992	6.400783093894909
53	0.05088	6.311397078552722
54	0.051840000000000004	5.990472019397526
55	0.0528	5.509833935601175
56	0.053759999999999995	5.139452920561248
57	0.05472	5.56397992281499
58	0.05568	5.395550732189878
59	0.05664	5.2616416705278
60	0.0576	5.093032216279284
61	0.05856	4.8253579370877775
62	0.05952	4.845977886370672
63	0.06048	4.568653443243791
64	0.061439999999999995	4.267277704225609
65	0.0624	4.678884690071826
66	0.06336	4.617990215532632
67	0.06431999999999999	4.362461378340908
68	0.06528	4.5826064094243115
69	0.06624	4.526290943500436
70	0.06720000000000001	4.590114771632904
71	0.06816	4.6939751858928265
72	0.06912	4.573981797859592
73	0.07008	4.759712264755977
74	0.07104	4.869697588615079
75	0.072	4.667905458997143
76	0.07296	4.463636690508296
77	0.07392	4.229406441431764
78	0.07488	4.106160798978769
79	0.07584	3.947482492480935
80	0.0768	3.646711239278186
81	0.07776000000000001	3.946422296606294
82	0.07872	3.780469607810133
83	0.07968	3.9275461079247265
84	0.08064	4.013184970737384
85	0.08159999999999999	4.06421466055868
86	0.08256000000000001	3.952016249598096
87	0.08352	4.028698560913143
88	0.08448	4.017947401137543
89	0.08544	4.050545379895094
90	0.0864	3.7750545902347232
91	0.08736	3.9442143573287987
92	0.08832	4.054016711317783
93	0.08928	3.6574648645589543
94	0.09024	3.757410359530415
95	0.0912	3.836780840245029
96	0.09215999999999999	3.892664125631526
97	0.09312000000000001	4.090739483431755
98	0.09408	3.92034971404125
99	0.09504	3.8134361258243588
100	0.096	4.2266682786975815
101	0.09695999999999999	4.019343319870936
102	0.09792000000000001	4.193383042577204
103	0.09888	3.8458749979174414
104	0.09984	3.6495506948145455
105	0.1008	3.396386998464034
106	0.10176	3.4962339797155617
107	0.10272	3.729668324716771
108	0.10368000000000001	3.820706812844107
109	0.10464	4.164428565994073
110	0.1056	4.072967561623796
111	0.10656	4.000766638093543
112	0.10751999999999999	4.179549375185681
113	0.10848000000000001	4.159357000369221
114	0.10944	4.080298342940803
115	0.11040000000000001	3.9783148221451956
116	0.11136	3.975814531521932
117	0.11231999999999999	4.083614109454679
118	0.11328	4.072952177827603
119	0.11424	4.1148320888284875
120	0.1152	4.040593857158683
121	0.11616	4.182033640969882
122	0.11712	4.262611341863577
123	0.11808	4.108487471572267
124	0.11904	4.183875580397193
125	0.12	3.9121990053069444
126	0.12096	3.7774631559037775
127	0.12192	4.292358216088621
128	0.12287999999999999	4.503702352225007
129	0.12384	4.691719755678122
130	0.1248	4.377089086190577
131	0.12576	4.520337220220035
132	0.12672	4.5135072930766675
133	0.12768000000000002	4.845606220669129
134	0.12863999999999998	4.650815715846436
135	0.1296	4.990659180690601
136	0.13056	5.004422686184544
137	0.13152	4.772305620411797
138	0.13248	5.101133253226098
139	0.13344	4.954963779699456
140	0.13440000000000002	4.779817329257558
141	0.13536	4.9789315648235535
142	0.13632	4.762529575644946
143	0.13728	4.325922094668098
144	0.13824	4.988905336754657
145	0.1392	4.776641674496794
146	0.14016	4.82115086547256
147	0.14112	4.9113204953529035
148	0.14208	4.612837459999013
149	0.14304	4.489556076032038
150	0.144	4.263706879232386
151	0.14496	4.2695401757391345
152	0.14592	3.6878858692545786
153	0.14687999999999998	3.4271546561868442
154	0.14784	4.168322844208816
155	0.14880000000000002	4.20438826275544
156	0.14976	4.2475991257092325
157	0.15072	4.1912155574210965
158	0.15168	4.3007082365061216
159	0.15264	4.504082487921418
160	0.1536	4.416881957249018
161	0.15456	4.659824785236809
162	0.15552000000000002	4.35713399300497
163	0.15647999999999998	4.413397617633181
164	0.15744	4.159158590034721
165	0.1584	4.121624716348988
166	0.15936	4.288741944991967
167	0.16032	4.567406077957815
168	0.16128	4.4812668446811506
169	0.16224	4.801791873441653
170	0.16319999999999998	4.4662322591596775
171	0.16416	4.171293784400003
172	0.16512000000000002	4.267215003003549
173	0.16608	5.0696173139243985
174	0.16704	5.227891814226756
175	0.168	5.085269341237413
176	0.16896	5.055032924611798
177	0.16992	4.818178337502791
178	0.17088	5.013889905924018
179	0.17184	4.736290913184039
180	0.1728	5.041824436745168
181	0.17376	5.023466333419046
182	0.17472	4.887084348557869
183	0.17568	5.032740081838077
184	0.17664	4.824862255490184
185	0.1776	4.934271644723815
186	0.17856	4.583398904576256
187	0.17952	4.69824451775052
188	0.18048	4.696563813580056
189	0.18144	4.703819915131845
190	0.1824	4.597701431395574
191	0.18336000000000002	4.39019051562388
192	0.18431999999999998	4.178835644234878
193	0.18528	4.255247244897506
194	0.18624000000000002	4.402632766444519
195	0.18719999999999998	4.735348009616871
196	0.18816	4.78153013370848
197	0.18912	4.489804536816856
198	0.19008	4.756075638143239
199	0.19104	4.678832260136529
200	0.192	4.6499454987187985
201	0.19296000000000002	4.665678355443807
202	0.19391999999999998	4.549516417473773
203	0.19488	4.094478661959164
204	0.19584000000000001	4.249221706869314
205	0.1968	4.30621411262393
206	0.19776	4.448127180401195
207	0.19872	4.586459974364595
208	0.19968	4.755363337605826
209	0.20063999999999999	4.707639069218922
210	0.2016	4.752673974830268
211	0.20256	4.6345377435336435
212	0.20352	4.49586003652697
213	0.20448	4.4103873756279635
214	0.20544	4.636375664239454
215	0.2064	4.5053417964185245
216	0.20736000000000002	4.816193657798191
217	0.20832	4.631506375745715
218	0.20928	4.5876347977526235
219	0.21024	4.783331082434366
220	0.2112	4.916816465352289
221	0.21216	4.9215890108813
222	0.21312	4.906297058877821
223	0.21408000000000002	4.927101088298374
224	0.21503999999999998	4.706157247601646
225	0.216	4.637231730285705
226	0.21696000000000001	4.558136589633844
227	0.21791999999999997	4.371581906942184
228	0.21888	4.52012704228037
229	0.21984	4.437066787234667
230	0.22080000000000002	4.582863152241041
231	0.22175999999999998	4.713674141207153
232	0.22272	4.8720947896209585
233	0.22368000000000002	4.474043181971109
234	0.22463999999999998	4.454940235027346
235	0.2256	4.353542889553135
236	0.22656	4.606711471277957
237	0.22752	4.591764759366748
238	0.22848	4.842156834643856
239	0.22944	4.841998983945889
240	0.2304	4.813746114418565
241	0.23136	4.901465749724128
242	0.23232	4.802453071230747
243	0.23328	4.694819948214809
244	0.23424	5.046525876360747
245	0.2352	4.729346925352402
246	0.23616	4.62804139539591
247	0.23712	4.550270799003718
248	0.23808	4.561020193373963
249	0.23904	4.677526410965037
250	0.24	4.511535430812028
251	0.24096	4.5847244916517145
252	0.24192	4.5168613614994175
253	0.24287999999999998	4.7166939195837525
254	0.24384	4.547502990149588
255	0.24480000000000002	4.531918447115641
256	0.24575999999999998	4.766533773362086
257	0.24672	4.547925604895698
258	0.24768	4.642844638812188
259	0.24864	4.684195203839951
260	0.2496	4.660506492354078
261	0.25056	4.712000540890892
262	0.25152	4.739399225975723
263	0.25248	4.7705083486962625
264	0.25344	4.99773714763464
265	0.2544	4.781518539514823
266	0.25536000000000003	4.76669790456209
267	0.25632	4.900674102322237
268	0.25727999999999995	4.4720545584996705
269	0.25824	4.452887752685813
270	0.2592	4.536135489183734
271	0.26016	4.589732166246923
272	0.26112	4.37751166763194
273	0.26208	4.59138365528135
274	0.26304	5.010058955046748
275	0.264	4.872795520333917
276	0.26496	4.9289312670536205
277	0.26592	4.8314243785365205
278	0.26688	4.663339964178271
279	0.26783999999999997	4.922525459806797
280	0.26880000000000004	4.945085981876273
281	0.26976	4.849912349208914
282	0.27072	4.672240586985264
283	0.27168000000000003	4.935360183356395
284	0.27264	4.929777853298568
285	0.2736	4.872238540760864
286	0.27456	4.827223126702474
287	0.27552	4.819420032789857
288	0.27648	5.046861941987348
289	0.27744	4.783418727778858
290	0.2784	4.938828767512938
291	0.27936	4.8764034276492625
292	0.28032	4.773458615906657
293	0.28128	4.503547369430507
294	0.28224	4.809657855998106
295	0.2832	4.916309663235538
296	0.28416	4.908772356407603
297	0.28512	4.936694002747807
298	0.28608	4.867706772788635
299	0.28704	4.86896279877289
300	0.288	4.528063657782274
301	0.28896	4.681452098047298
302	0.28992	4.577964283102033
303	0.29087999999999997	4.911242190154849
304	0.29184	4.671527527623779
305	0.2928	4.749262699943461
306	0.29375999999999997	4.820744564964499
307	0.29472000000000004	4.830064607933586
308	0.29568	4.796202692116088
309	0.29663999999999996	4.849831982601004
310	0.29760000000000003	4.576714355671572
311	0.29856	4.6342701241985225
312	0.29952	4.74618882396735
313	0.30048	4.59530431664739
314	0.30144	4.89811788605053
315	0.3024	4.637643464591087
316	0.30336	4.353796545816016
317	0.30432	4.4363979524918875
318	0.30528	4.39428481790703
319	0.30624	4.4078276362206505
320	0.3072	4.000222404683717
321	0.30816000000000004	4.335346912523299
322	0.30912	4.268264740053767
323	0.31007999999999997	3.98308115415803
324	0.31104000000000004	4.047572272382294
325	0.312	4.170773717361613
326	0.31295999999999996	4.137513776161422
327	0.31392000000000003	4.087889589943619
328	0.31488	4.2101082038221875
329	0.31583999999999995	4.030680993760215
330	0.3168	3.9225775510135747
331	0.31776	4.008990318461278
332	0.31872	4.0053871836829416
333	0.31968	3.8119748030146
334	0.32064	3.816789126338307
335	0.3216	3.93421411190894
336	0.32256	4.000816499667691
337	0.32352	3.510541833804764
338	0.32448	3.692302060721358
339	0.32544	3.695851462361428
340	0.32639999999999997	3.6727684127941096
341	0.32736000000000004	3.6756527324476806
342	0.32832	3.6197776852615555
343	0.32927999999999996	3.5016990074688685
344	0.33024000000000003	3.64887564499478
345	0.3312	3.5472617708265646
346	0.33216	3.682122314527993
347	0.33312	3.7858528440205452
348	0.33408	3.7984137237241535
349	0.33504	3.7272695621302754
350	0.336	3.720798622142964
351	0.33696	3.781727939222463
352	0.33792	3.8461962208016534
353	0.33888	3.7675087695855853
354	0.33984	3.5917814943301996
355	0.3408	3.690998984380631
356	0.34176	3.6406671342131225
357	0.34272	3.529289093979288
358	0.34368	3.5111706047501445
359	0.34464	3.6834765165363943
360	0.3456	3.483094362463392
361	0.34656	3.5795326372341565
362	0.34752	3.467115569870918
363	0.34848	3.525298436224926
364	0.34944	3.4357724804740837
365	0.3504	3.528349311321874
366	0.35136	3.757797236524787
367	0.35231999999999997	3.7329967934399466
368	0.35328	3.7157573885538393
369	0.35424	3.6783016245798343
370	0.3552	3.732125973058901
371	0.35616000000000003	3.6779142023086377
372	0.35712	3.5626181919516853
373	0.35808	3.455777753786133
374	0.35904	3.638886283918313
375	0.36	3.642796837008998
376	0.36096	3.628278449657014
377	0.36192	3.6225168204711053
378	0.36288	3.5159847952408314
379	0.36384	3.36790075095067
380	0.3648	3.5702077906511676
381	0.36576	3.5235428477993986
382	0.36672000000000005	3.3798716451177846
383	0.36768	3.4485475636663936
384	0.36863999999999997	3.5377857335261256
385	0.36960000000000004	3.553619002212145
386	0.37056	3.4013205322320914
387	0.37151999999999996	3.160866980775743
388	0.37248000000000003	3.3350943423427513
389	0.37344	3.387106480802296
390	0.37439999999999996	3.3937786329715127
391	0.37536	3.480854396426165
392	0.37632	3.511826939503113
393	0.37727999999999995	3.493656708084738
394	0.37824	3.157434499547266
395	0.3792	3.041092772980299
396	0.38016	3.206660858979737
397	0.38112	3.2147113734708537
398	0.38208	3.341985320014598
399	0.38304000000000005	3.3108256531301294
400	0.384	3.060772998672233
401	0.38495999999999997	3.044538785974329
402	0.38592000000000004	2.804729464737651
403	0.38688	2.787205374283902
404	0.38783999999999996	2.8932823840871396
405	0.38880000000000003	3.023372433707591
406	0.38976	3.1559476701053804
407	0.39072	3.080542069302738
408	0.39168000000000003	3.267299205658892
409	0.39264	3.2364145094508596
410	0.3936	3.1958594298887593
411	0.39456	3.2751114087871214
412	0.39552	3.3486847919594673
413	0.39648	3.2551712508959656
414	0.39744	3.502145082723214
415	0.3984	3.2645826665645696
416	0.39936	3.2717110810087324
417	0.40032	3.1033114430337037
418	0.40127999999999997	3.0064974847578902
419	0.40224	3.0310481876868947
420	0.4032	3.3045759159997834
421	0.40416	3.239637739887165
422	0.40512	3.044001728062125
423	0.40608	3.1404444053976
424	0.40704	2.983206528106674
425	0.408	2.9618446795196607
426	0.40896	3.3399626785070606
427	0.40992	3.1034716396857527
428	0.41088	3.1429797733717706
429	0.41184	3.1079082072227013
430	0.4128	3.1964579032294034
431	0.41376	2.9792721053960087
432	0.41472000000000003	3.0700370473430993
433	0.41568	3.2648389553941426
434	0.41664	3.011220399591665
435	0.4176	3.1545900042953425
436	0.41856	3.5356141160294294
437	0.41952	3.7486280991695136
438	0.42048	3.5266701098180246
439	0.42144	3.5587149796242867
440	0.4224	3.752847319696623
441	0.42336	3.529864173495874
442	0.42432	3.648221367495659
443	0.42528	3.623317526461369
444	0.42624	3.6590589546498635
445	0.42719999999999997	3.3986740956000165
446	0.42816000000000004	3.455745557136884
447	0.42912	3.3011989515623923
448	0.43007999999999996	3.2311651700798443
449	0.43104000000000003	3.2966637492612447
450	0.432	3.526253229278124
451	0.43295999999999996	3.629975244949728
452	0.43392000000000003	3.4073986705506694
453	0.43488	3.3641423240181103
454	0.43583999999999995	3.4302066275401204
455	0.4368	3.621383058484536
456	0.43776	3.601275469872121
457	0.43872000000000005	3.4611067386787644
458	0.43968	3.2153203495258067
459	0.44064	3.370444769387742
460	0.44160000000000005	3.2519173992011225
461	0.44256	3.4519600994960387
462	0.44351999999999997	3.40689708796514
463	0.44448000000000004	3.191958259008365
464	0.44544	3.32621417013856
465	0.44639999999999996	3.345123352813183
466	0.44736000000000004	3.114942607822624
467	0.44832	3.2221297878501307
468	0.44927999999999996	3.138847693125275
469	0.45024000000000003	3.2085956190267724
470	0.4512	3.110076853892137
471	0.45216	3.1499893062664426
472	0.45312	3.0490966995764444
473	0.45408	3.2189989793333424
474	0.45504	3.1968613273428814
475	0.456	3.2788202429352555
476	0.45696	3.2507604288125784
477	0.45792	3.0596399948401665
478	0.45888	3.2468177427211913
479	0.45983999999999997	3.3070815195983023
480	0.4608	3.233505100956548
481	0.46176	3.348591224657002
482	0.46272	3.2750367528497337
483	0.46368	3.149118756037783
484	0.46464	3.158104690340216
485	0.4656	3.039684728469822
486	0.46656	2.9119593819371077
487	0.46752	2.7872671321449753
488	0.46848	2.7245620274495237
489	0.46944	2.4967349581527527
490	0.4704	2.781232541686775
491	0.47136	3.5043020391226953
492	0.47232	3.202528806692664
493	0.47328	3.2373783083825787
494	0.47424	3.2815232988685423
495	0.4752	3.3127741224994063
496	0.47616	3.333754309317341
497	0.47712	3.3829680307355265
498	0.47808	3.5655287277174463
499	0.47904	3.6081581458870255
500	0.48	3.617954011552425
501	0.48096	3.56461371519772
502	0.48192	3.5527629753111656
503	0.48288	3.6478248497087344
504	0.48384	3.6217293658434913
505	0.4848	3.3079522620712547
506	0.48575999999999997	3.2047815136902824
507	0.48672000000000004	3.4394572666666985
508	0.48768	3.5548709830802547
509	0.48863999999999996	3.571115958805946
510	0.48960000000000004	3.395035576514634
511	0.49056	3.4266080976968722
512	0.49151999999999996	3.5209968255467103
513	0.49248000000000003	3.5047287833787193
514	0.49344	3.4568504260148183
515	0.49439999999999995	3.465258381548964
516	0.49536	3.2422978230524553
517	0.49632	3.293414002938553
518	0.49728	3.4924839880856506
519	0.49824	3.54289222016426
520	0.4992	3.328639071731983
521	0.50016	3.3768745106173474
522	0.50112	3.4013748184150687
523	0.50208	3.419186468995257
524	0.50304	3.708745882538247
525	0.504	3.7233594675061936
526	0.50496	3.57266325708654
527	0.50592	3.273553551055435
528	0.50688	3.4325907827087883
529	0.50784	3.1720641430665317
530	0.5088	3.450486672429436
531	0.50976	3.366374161112326
532	0.5107200000000001	3.1408020296795724
533	0.51168	3.1856794062772305
534	0.51264	3.016968101418872
535	0.5136000000000001	3.4374249625702773
536	0.5145599999999999	3.351682334124786
537	0.51552	3.3778773032454303
538	0.51648	3.2232654442155844
539	0.51744	3.2811243287245313
540	0.5184	3.263483438894796
541	0.51936	3.2923216231154346
542	0.52032	3.312432043252423
543	0.52128	3.3574210300919844
544	0.52224	3.353351093340823
545	0.5232	3.3242630506570894
546	0.52416	3.1578361992305655
547	0.52512	3.0658800332529363
548	0.52608	2.88875103765685
549	0.52704	2.9609835892979834
550	0.528	3.1618666219351073
551	0.52896	3.042097749939259
552	0.52992	2.893927804239409
553	0.53088	3.1289479911267475
554	0.53184	3.241897149155772
555	0.5327999999999999	3.2519376927555745
556	0.53376	3.3796104614087485
557	0.53472	3.376900196594673
558	0.5356799999999999	3.2896083421875737
559	0.53664	3.3346296248511575
560	0.5376000000000001	3.2298371863698976
561	0.5385599999999999	3.3000375538637563
562	0.53952	3.3602818382578468
563	0.5404800000000001	3.387948078790071
564	0.54144	3.086053548546862
565	0.5424	3.0668499776706386
566	0.5433600000000001	3.0968810750388096
567	0.54432	2.819435107198782
568	0.54528	2.7420062534455902
569	0.5462400000000001	2.8021385804750314
570	0.5472	2.7515689367832854
571	0.54816	2.786024614677278
572	0.54912	2.8326037157034554
573	0.55008	2.7617569547322622
574	0.55104	2.8624449851576665
575	0.552	2.8695739551139776
576	0.55296	2.9566320752484527
577	0.55392	2.7784370217196814
578	0.55488	2.7789403583182453
579	0.55584	2.593278504644001
580	0.5568	2.787077674825846
581	0.55776	2.88306126927805
582	0.55872	2.9214080297549563
583	0.55968	2.9190344121989864
584	0.56064	2.921642516326286
585	0.5616	3.227066572026673
586	0.56256	3.048481636172725
587	0.56352	3.072625047628741
588	0.56448	3.115200681575442
589	0.56544	2.96729412091934
590	0.5664	2.8531809114402935
591	0.56736	3.0390890369549837
592	0.56832	2.9259516372629286
593	0.56928	2.9595913197815134
594	0.57024	2.7662863065927246
595	0.5712	2.6726569393844035
596	0.57216	2.564609369353181
597	0.57312	2.7231734626151622
598	0.57408	2.547468212469619
599	0.57504	2.6491287446240577
600	0.576	2.7251162671665163
601	0.57696	2.6757969993726585
602	0.57792	2.9827807438554084
603	0.57888	2.7113486764343624
604	0.57984	2.8120103056548
605	0.5808	2.7206635513311648
606	0.5817599999999999	2.742823940559556
607	0.58272	2.90571576715932
608	0.58368	2.8007222858691754
609	0.5846399999999999	2.802392885006645
610	0.5856	2.7333835770732815
611	0.58656	2.6913916857390197
612	0.5875199999999999	2.757169571460336
613	0.58848	2.829348834816641
614	0.5894400000000001	2.9891517440238227
615	0.5903999999999999	2.624269272215829
616	0.59136	3.0470120194811265
617	0.5923200000000001	3.056559087182845
618	0.5932799999999999	2.8806339519285644
619	0.59424	2.905416211809752
620	0.5952000000000001	2.6176985045153067
621	0.59616	2.7283327871713032
622	0.59712	2.750020171526828
623	0.5980800000000001	2.689976022054789
624	0.59904	3.068949713282784
625	0.6	3.132432917888159
626	0.60096	3.2243150337379345
627	0.60192	3.265100025510489
628	0.60288	2.783850070542631
629	0.60384	2.669923357410889
630	0.6048	2.896027208723128
631	0.60576	2.9198684099754275
632	0.60672	2.7651248413483946
633	0.60768	2.9259359079088307
634	0.60864	2.8493363226190542
635	0.6096	2.696517257200191
636	0.61056	2.8709955757501024
637	0.61152	2.693313416981699
638	0.61248	2.5574685372450423
639	0.6134400000000001	2.400905548125973
640	0.6144	2.6692785020294245
641	0.61536	3.006087302955053
642	0.6163200000000001	2.9312967502315046
643	0.6172799999999999	3.2283031088186136
644	0.61824	3.075287166652314
645	0.6192000000000001	3.0741982407425423
646	0.6201599999999999	3.120005137838668
647	0.62112	3.1817163687246977
648	0.6220800000000001	3.142250946279197
649	0.6230399999999999	3.1822893001964707
650	0.624	3.216776705127471
651	0.6249600000000001	3.391972190180538
652	0.6259199999999999	3.237563288972987
653	0.62688	2.9894069881288887
654	0.6278400000000001	3.0396298238236064
655	0.6287999999999999	3.076902967680007
656	0.62976	3.0994547331504485
657	0.6307200000000001	3.109583917968914
658	0.6316799999999999	3.185664036668685
659	0.63264	3.057279057553174
660	0.6336	2.986636136394934
661	0.6345599999999999	3.0657578292673806
662	0.63552	3.2941718507375
663	0.63648	3.0590802541196616
664	0.63744	3.2131985108228687
665	0.6384	3.3695820401386922
666	0.63936	3.3225465530439746
667	0.64032	3.48471253384641
668	0.64128	3.6113546110997587
669	0.64224	3.7034064746132245
670	0.6432	3.57846660793688
671	0.64416	3.5759544766644047
672	0.64512	3.5480199073716294
673	0.64608	3.546436112459703
674	0.64704	3.3050773885515055
675	0.648	3.4295580201884373
676	0.64896	3.3069913488009073
677	0.6499199999999999	3.341030530749252
678	0.65088	3.298125923929161
679	0.6518400000000001	3.4176734405269817
680	0.6527999999999999	3.196238342209024
681	0.65376	3.5530537219213763
682	0.6547200000000001	3.6354342402569455
683	0.6556799999999999	3.531921666281666
684	0.65664	3.859026684427259
685	0.6576000000000001	3.636107211405972
686	0.6585599999999999	3.694504585200421
687	0.65952	4.286821247695441
688	0.6604800000000001	4.170043140837119
689	0.66144	4.158727962017155
690	0.6624	4.203517546111503
691	0.6633600000000001	4.224104520211542
692	0.66432	4.414319064912017
693	0.66528	4.528641827234727
694	0.66624	4.329935834097469
695	0.6672	4.298281356842293
696	0.66816	4.209908713723768
697	0.66912	4.105221227528975
698	0.67008	4.238354721784195
699	0.67104	4.0474685483787205
700	0.672	3.9818092465469124
701	0.67296	4.204808538701231
702	0.67392	4.211712028911895
703	0.67488	4.096316589558391
704	0.67584	4.082847875319889
705	0.6768	4.212002281618921
706	0.67776	4.382914754098345
707	0.67872	4.231083856070894
708	0.67968	4.024389591772742
709	0.68064	4.1925985239108465
710	0.6816	4.206268672365698
711	0.68256	4.35485043913088
712	0.68352	4.333206431687247
713	0.68448	4.31089109989637
714	0.68544	4.21222833825082
715	0.6864	4.42293145740838
716	0.68736	4.1528958240111775
717	0.68832	4.201766897074907
718	0.68928	4.44646832540242
719	0.69024	4.370354851869746
720	0.6912	4.473011893541389
721	0.69216	4.307914957758375
722	0.69312	4.4919924378952345
723	0.69408	4.36803610354094
724	0.69504	4.412582224956216
725	0.696	4.336699357660677
726	0.69696	4.454551666213786
727	0.69792	4.283039602787916
728	0.69888	4.243813321212468
729	0.69984	4.37437305665911
730	0.7008	4.3830789810946165
731	0.7017599999999999	4.284483487910544
732	0.70272	4.291232639874457
733	0.70368	4.270569793211923
734	0.7046399999999999	4.390798038194952
735	0.7056	4.300046824932483
736	0.70656	4.269608602077829
737	0.7075199999999999	4.284188836676534
738	0.70848	4.32444020225727
739	0.7094400000000001	4.40701248071523
740	0.7104	4.242695589018817
741	0.71136	4.365763940197707
742	0.7123200000000001	4.318263533529942
743	0.71328	4.37936419866443
744	0.71424	4.392762965407856
745	0.7152000000000001	4.327161142232298
746	0.71616	4.299543903185307
747	0.71712	4.328858255588048
748	0.71808	4.266087943841708
749	0.71904	4.400936851703699
750	0.72	4.365922742771437
751	0.72096	4.277595685471375
752	0.72192	4.304553321682155
753	0.72288	4.393566096560456
754	0.72384	4.2225823102661275
755	0.7248	4.321985773220791
756	0.72576	4.385513728761052
757	0.72672	4.346133920201493
758	0.72768	4.379822998638586
759	0.72864	4.445106621178051
760	0.7296	4.400267498750937
761	0.73056	4.350155443368225
762	0.73152	4.344071468505651
763	0.73248	4.371346283734956
764	0.7334400000000001	4.347075025747033
765	0.7343999999999999	4.30329929918571
766	0.73536	4.287684135476153
767	0.7363200000000001	4.224928185932168
768	0.7372799999999999	4.439099619908654
769	0.73824	4.47970794311664
770	0.7392000000000001	4.477660613543448
771	0.7401599999999999	4.514406624855798
772	0.74112	4.329248772227593
773	0.7420800000000001	4.370224112068129
774	0.7430399999999999	4.337566356944148
775	0.744	4.389559066555283
776	0.7449600000000001	4.4272461327151635
777	0.7459199999999999	4.432912160003115
778	0.74688	4.383192555529272
779	0.7478400000000001	4.390402346732286
780	0.7487999999999999	4.449127508747991
781	0.74976	4.353307013991786
782	0.75072	4.246930240345279
783	0.7516799999999999	4.332926454724328
784	0.75264	4.328872663791075
785	0.7536	4.324811869591872
786	0.7545599999999999	4.434735794196579
787	0.75552	4.291700287211916
788	0.75648	4.427813626919678
789	0.75744	4.476683481313734
790	0.7584	4.506961792083441
791	0.75936	4.460577559224972
792	0.76032	4.468341562087776
793	0.76128	4.451173567225726
794	0.76224	4.4115411938764115
795	0.7632000000000001	4.430016548788653
796	0.76416	4.368124842704939
797	0.76512	4.2921399581205915
798	0.7660800000000001	4.373256570723875
799	0.7670399999999999	4.056026760685346
800	0.768	4.106919282455497
801	0.7689600000000001	4.0784977788183125
802	0.7699199999999999	4.1449303995460705
803	0.77088	3.8530453543696925
804	0.7718400000000001	3.9204754405540787
805	0.7727999999999999	3.752642208268673
806	0.77376	4.154078075177701
807	0.7747200000000001	4.150949784381435
808	0.7756799999999999	4.0966908676555915
809	0.77664	4.278495033708565
810	0.7776000000000001	4.3176970200420115
811	0.7785599999999999	4.391404061935488
812	0.77952	3.991280453735995
813	0.7804800000000001	4.289140166101669
814	0.78144	4.107965183461638
815	0.7824	4.012143664749978
816	0.7833600000000001	4.087809609826362
817	0.78432	3.94591539079266
818	0.78528	4.172687765929038
819	0.78624	4.09180614263649
820	0.7872	4.194211551322359
821	0.78816	4.028259670842187
822	0.78912	4.22520810486829
823	0.79008	4.268713750724803
824	0.79104	4.158341751813387
825	0.792	4.160171539610416
826	0.79296	4.254823206699504
827	0.79392	4.310826201159771
828	0.79488	4.413849225293594
829	0.79584	4.450741431964977
830	0.7968	4.419975950882661
831	0.79776	4.441157809357385
832	0.79872	4.44455626772045
833	0.79968	4.144519999035908
834	0.80064	4.241676766647845
835	0.8016	4.216555250414136
836	0.8025599999999999	4.313857149204071
837	0.80352	4.146364454736043
838	0.80448	4.390550026859764
839	0.80544	4.353538741833003
840	0.8064	4.039863935089039
841	0.80736	4.2308729697121
842	0.80832	4.1248543397300255
843	0.80928	4.4048527423197275
844	0.81024	4.536138280419301
845	0.8112	4.290890209600744
846	0.81216	4.419566116556542
847	0.81312	4.42822670091342
848	0.81408	4.477006361198097
849	0.81504	4.470960719290195
850	0.816	4.412255588308107
851	0.81696	4.474709602223696
852	0.81792	4.377759422810298
853	0.8188799999999999	4.440501630950562
854	0.81984	4.493067128121323
855	0.8208	4.454904183515232
856	0.82176	4.4413572221461415
857	0.82272	4.422054882948554
858	0.82368	4.367866926061997
859	0.82464	4.397707145252888
860	0.8256	4.402882450581166
861	0.82656	4.429610187979446
862	0.82752	4.386905524317416
863	0.82848	4.3029212838398045
864	0.8294400000000001	4.337002411764195
865	0.8304	4.421479208261202
866	0.83136	4.465615933109475
867	0.8323200000000001	4.400023818626588
868	0.83328	4.45746979379607
869	0.83424	4.4711874322106056
870	0.8352	4.435311461256445
871	0.83616	4.36457104728461
872	0.83712	4.2508627361623565
873	0.83808	4.223007852966666
874	0.83904	4.242639656674121
875	0.84	4.239059539886523
876	0.84096	4.252953961999548
877	0.84192	4.2274489451734185
878	0.84288	4.260912610434657
879	0.84384	4.106638574898566
880	0.8448	4.20271664775239
881	0.84576	4.335940317937527
882	0.84672	4.199201517237182
883	0.84768	4.1576527435150625
884	0.84864	4.20788443859733
885	0.8496	4.174152450332204
886	0.85056	4.219959421705283
887	0.8515199999999999	4.261176133749026
888	0.85248	4.322312480491716
889	0.8534400000000001	4.222095883463851
890	0.8543999999999999	4.362201850560485
891	0.85536	4.42792972571899
892	0.8563200000000001	4.343444143895757
893	0.8572799999999999	4.305884163735328
894	0.85824	4.28974655539553
895	0.8592000000000001	4.20219703895847
896	0.8601599999999999	4.300543734480465
897	0.86112	4.316585791418761
898	0.8620800000000001	4.065327169830233
899	0.8630399999999999	3.849423523903047
900	0.864	3.863325695087416
901	0.8649600000000001	3.4098930299100156
902	0.8659199999999999	3.716236059603032
903	0.86688	2.8988383418985357
904	0.8678400000000001	2.929584893460291
905	0.8687999999999999	2.9695089069045317
906	0.86976	2.7373751265510915
907	0.87072	2.8757518793622765
908	0.8716799999999999	2.5157596272202367
909	0.87264	2.492624707473123
910	0.8736	2.741395124009504
911	0.8745599999999999	2.376340502433318
912	0.87552	2.3438955260210976
913	0.87648	2.2458333638101315
914	0.8774400000000001	2.3781186829645824
915	0.8784	2.2264015698924715
916	0.87936	2.485549769148663
917	0.8803200000000001	2.847072832572415
918	0.88128	2.6324419534539816
919	0.88224	2.586005216516161
920	0.8832000000000001	2.643491545784389
921	0.88416	2.713583236248983
922	0.88512	2.639100080964742
923	0.8860800000000001	2.6024346816227775
924	0.8870399999999999	2.3986439215889623
925	0.888	2.3854469158399407
926	0.8889600000000001	2.733261537156635
927	0.8899199999999999	2.804971486277914
928	0.89088	2.904929667778355
929	0.8918400000000001	3.014585644938385
930	0.8927999999999999	2.9746796202441548
931	0.89376	2.861222492125312
932	0.8947200000000001	2.6239181412473522
933	0.8956799999999999	2.977254760130979
934	0.89664	2.923720493452837
935	0.8976000000000001	3.1064399103758777
936	0.8985599999999999	2.9408791585179777
937	0.89952	3.1380144162044443
938	0.9004800000000001	3.1709410247677603
939	0.90144	3.346442478554477
940	0.9024	3.6420735354242693
941	0.90336	3.4067086695241238
942	0.90432	3.428143779965444
943	0.90528	3.5547263480784457
944	0.90624	3.6442690980274395
945	0.9072	3.45266863476795
946	0.90816	3.263798356347896
947	0.90912	3.50619545307352
948	0.91008	3.2347737505231304
949	0.91104	3.3427987429242974
950	0.912	3.4521866069573597
951	0.91296	3.5741828436971557
952	0.91392	3.500804096639443
953	0.91488	3.9555138238481136
954	0.91584	3.7743367317429404
955	0.9168	3.994631957070624
956	0.91776	4.094167508192438
957	0.91872	3.505090887633619
958	0.9196799999999999	3.4738846209287564
959	0.92064	3.7505724113491
960	0.9216	3.4282839411542887
961	0.9225599999999999	3.5756989853535264
962	0.92352	3.7842443624658624
963	0.92448	3.6870943445306854
964	0.92544	3.9017187124827184
965	0.9264	3.788274106587839
966	0.92736	4.146388120789833
967	0.92832	4.075106041739792
968	0.92928	4.155182785633463
969	0.93024	4.008582916176132
970	0.9312	4.214541776532451
971	0.93216	4.331702665543615
972	0.93312	4.269559919308997
973	0.93408	4.183785638255179
974	0.93504	4.035248729850797
975	0.936	4.105110816855785
976	0.93696	4.344816568967652
977	0.93792	4.2323020794788295
978	0.93888	4.210533489452983
979	0.93984	4.201568203693495
980	0.9408	4.227286063762837
981	0.94176	4.121616859143671
982	0.94272	4.009982883139566
983	0.94368	3.965783604249633
984	0.94464	4.183446465928236
985	0.9456	4.109327530642918
986	0.94656	4.182657078996906
987	0.94752	4.253348578825349
988	0.94848	4.155348451749537
989	0.9494400000000001	4.164616240689367
990	0.9504	4.289140065829563
991	0.95136	4.29031607727317
992	0.95232	4.261607089835992
993	0.95328	4.211530663706886
994	0.95424	4.274489517623402
995	0.9552	4.291788064651496
996	0.95616	4.195421914151275
997	0.95712	4.347162690846581
998	0.95808	3.816750740184996
999	0.95904	3.8160062724502093
1000	0.96	3.7336419175530766
1001	0.96096	3.995500100636524
1002	0.96192	3.885727215895243
1003	0.96288	4.012741284093103
1004	0.96384	4.015629183941666
1005	0.9648	3.8592297162036875
1006	0.96576	3.794156681521149
1007	0.96672	3.8020061455471224
1008	0.96768	3.4801116217062584
1009	0.96864	3.8074304470153835
1010	0.9696	3.8338238399020574
1011	0.97056	3.801338065614079
1012	0.9715199999999999	3.7027874386064425
1013	0.97248	3.5788808775013257
1014	0.9734400000000001	3.632729411495026
1015	0.9743999999999999	3.5592001733712135
1016	0.97536	3.3392764911687447
1017	0.9763200000000001	3.3143968413432443
1018	0.9772799999999999	3.575569814557176
1019	0.97824	3.4886554987302434
1020	0.9792000000000001	3.695149530669965
1021	0.9801599999999999	3.648457987142199
1022	0.98112	4.009472771361946
1023	0.9820800000000001	3.939063003593958
1024	0.9830399999999999	3.2857676294393166
1025	0.984	3.0105598685321437
1026	0.9849600000000001	3.249702955477854
1027	0.9859199999999999	3.163151295746686
1028	0.98688	3.198071991284416
1029	0.98784	3.594929959067283
1030	0.9887999999999999	3.2974907966388862
1031	0.98976	3.10085592153123
1032	0.99072	3.5426041801783774
1033	0.9916799999999999	3.7240122103408
1034	0.99264	3.7968176478099123
1035	0.9936	3.8850095628799712
1036	0.99456	4.084432060867876
1037	0.99552	4.2266943581004925
1038	0.99648	4.15653699105088
1039	0.9974400000000001	4.175556272670685
1040	0.9984	4.244984241751501
1041	0.99936	4.1679316304300755
1042	1.00032	4.1605194166793495
1043	1.00128	4.370991646181997
1044	1.00224	4.236099831805121
1045	1.0032	4.099453931815495
1046	1.00416	4.254862343403857
1047	1.00512	4.251623235165937
1048	1.00608	4.305225768909501
1049	1.00704	4.164430807264238
1050	1.008	3.979887265230737
1051	1.00896	4.0118493708435725
1052	1.00992	3.9541335076205106
1053	1.01088	4.005241278555615
1054	1.01184	3.9835340276603985
1055	1.0128	3.768919092325964
1056	1.01376	3.89020266954949
1057	1.01472	3.6496886966364688
1058	1.01568	3.6640118958645025
1059	1.01664	3.8919727461937854
1060	1.0176	3.9163948038504035
1061	1.01856	3.6835034256526242
1062	1.01952	3.684003845165558
1063	1.02048	3.762431934290319
1064	1.0214400000000001	3.5796961327778742
1065	1.0224	3.4149286085149693
1066	1.02336	3.250992921367626
1067	1.02432	3.1709818070981215
1068	1.02528	3.2077149354541996
1069	1.02624	3.2918452688236775
1070	1.0272000000000001	3.1974290576476347
1071	1.0281600000000002	3.2874506349080503
1072	1.0291199999999998	3.3822986556412853
1073	1.0300799999999999	3.186371976622795
1074	1.03104	3.4289151122927124
1075	1.032	3.508732362342251
1076	1.03296	3.48194920474114
1077	1.0339200000000002	3.608629275756349
1078	1.03488	3.3982092698469173
1079	1.0358399999999999	3.3908259963740446
1080	1.0368	4.022280830324275
1081	1.03776	4.028506096578124
1082	1.03872	3.6052952247667625
1083	1.0396800000000002	3.5940863429214334
1084	1.04064	3.460561587251865
1085	1.0415999999999999	3.5876256076638886
1086	1.04256	3.347110369506039
1087	1.04352	3.5679592429425435
1088	1.04448	3.6317054142866576
1089	1.0454400000000001	3.825019886878801
1090	1.0464	3.820691494382137
1091	1.0473599999999998	3.836349784665145
1092	1.04832	3.6888636538867847
1093	1.04928	3.5321635908034015
1094	1.05024	3.714451317768461
1095	1.0512000000000001	3.6995163300095046
1096	1.05216	3.652642130437689
1097	1.0531199999999998	3.853963869697856
1098	1.05408	3.9181399397970478
1099	1.05504	3.74553748381919
1100	1.056	4.160545493483991
1101	1.0569600000000001	3.727131181120356
1102	1.05792	3.5392899082106224
1103	1.05888	3.5302755162644655
1104	1.05984	3.5810370483229823
1105	1.0608	3.684352255688342
1106	1.06176	3.6709306212933397
1107	1.06272	3.5801219797523443
1108	1.06368	3.6314394137643458
1109	1.06464	3.385677560356999
1110	1.0655999999999999	3.043157673890727
1111	1.06656	3.3250306264575724
1112	1.06752	3.588190832355834
1113	1.06848	3.5457049974175527
1114	1.06944	3.793635332175118
1115	1.0704	3.589486808467802
1116	1.0713599999999999	3.536813712395067
1117	1.07232	3.6083685762974858
1118	1.07328	3.7044617542446656
1119	1.07424	3.8243898732363095
1120	1.0752000000000002	3.7008101483597633
1121	1.07616	3.874574114426306
1122	1.0771199999999999	4.019867905593279
1123	1.07808	3.756243667862827
1124	1.07904	3.7761849385362534
1125	1.08	3.977645323499075
1126	1.0809600000000001	4.026443560330057
1127	1.08192	3.880662769766246
1128	1.08288	3.5875846147861745
1129	1.08384	3.7809053372947705
1130	1.0848	3.7943872461371324
1131	1.08576	3.733095078311797
1132	1.0867200000000001	3.422415228758944
1133	1.08768	3.476513412817434
1134	1.08864	3.270235047273685
1135	1.0896	3.343362237596526
1136	1.09056	2.993224896090752
1137	1.09152	3.0198661591588865
1138	1.0924800000000001	3.255764142311453
1139	1.09344	3.3133427371303954
1140	1.0944	3.283866605960313
1141	1.09536	3.2803982940938807
1142	1.09632	3.2052213842613053
1143	1.09728	3.4859437486681073
1144	1.09824	3.3348624805052065
1145	1.0992	3.3286925294306307
1146	1.10016	3.2808005808141996
1147	1.1011199999999999	2.992442528469425
1148	1.10208	3.0778962440403945
1149	1.10304	3.2098793776359393
1150	1.104	3.459400766356913
1151	1.10496	3.5713781002349942
1152	1.10592	3.4883276675186647
1153	1.10688	3.5378499114458988
1154	1.10784	3.5059906093593
1155	1.1088	4.127311433617064
1156	1.10976	4.078594433885378
1157	1.11072	3.8886960556283117
1158	1.11168	3.7318044752932398
1159	1.11264	3.477556955977636
1160	1.1136	3.565271041845622
1161	1.11456	3.4834026967032865
1162	1.11552	3.2888339279012997
1163	1.11648	3.4839740766610783
1164	1.11744	3.385464920741517
1165	1.1184	3.3561973462603105
1166	1.11936	3.3409804491950683
1167	1.12032	3.2915419787992577
1168	1.12128	3.320428675637284
1169	1.12224	3.153139717791958
1170	1.1232	3.2956449688153477
1171	1.12416	3.2366155011904234
1172	1.12512	3.3371820151743425
1173	1.12608	3.2261345703084725
1174	1.12704	3.227876313117372
1175	1.128	3.068549444524447
1176	1.12896	2.8561880532331383
1177	1.12992	3.1578401494078774
1178	1.13088	2.7919242298218276
1179	1.13184	2.9291740870759444
1180	1.1328	3.4203527427442366
1181	1.13376	3.643689156689645
1182	1.13472	3.4293924134178
1183	1.13568	3.528965136351296
1184	1.13664	3.5444489132304695
1185	1.1376	3.48341836278518
1186	1.13856	3.1117791651225764
1187	1.13952	3.3969780984303544
1188	1.14048	3.545255954891699
1189	1.14144	3.4448133400865597
1190	1.1424	3.6174832307196803
1191	1.14336	3.29179544151087
1192	1.14432	3.5676035828795287
1193	1.14528	3.73575058828491
1194	1.14624	3.5460793970740827
1195	1.1472	3.734403411773913
1196	1.14816	3.7789214157270963
1197	1.14912	3.6302175809495694
1198	1.15008	3.7576646221690457
1199	1.15104	3.8791722920784792
1200	1.152	3.774554727693235
1201	1.15296	3.960420659476551
1202	1.15392	3.838047122096684
1203	1.1548800000000001	3.960214773632105
1204	1.15584	3.880084596760043
1205	1.1568	3.7716106561920286
1206	1.15776	3.851408340717323
1207	1.15872	3.8734686236109823
1208	1.15968	4.003107058616492
1209	1.1606400000000001	4.106185509539777
1210	1.1616	3.8303350258653808
1211	1.16256	3.9257235428613297
1212	1.1635199999999999	3.8999759163210195
1213	1.16448	3.7082173023704694
1214	1.16544	3.755236891246519
1215	1.1664	3.8103738199121784
1216	1.16736	4.024405024726058
1217	1.16832	4.022798131473313
1218	1.1692799999999999	4.023599329331411
1219	1.17024	4.00639278677258
1220	1.1712	4.088213453755824
1221	1.17216	4.0251890242415245
1222	1.17312	4.0589926379701025
1223	1.17408	4.12811396605276
1224	1.1750399999999999	3.9667161544362766
1225	1.176	4.028534648873369
1226	1.17696	3.841193828015969
1227	1.17792	3.8628674945822334
1228	1.1788800000000001	3.9754258462343706
1229	1.17984	3.7743542613107484
1230	1.1807999999999998	4.034809458347127
1231	1.18176	3.95844242677549
1232	1.18272	3.879132033887957
1233	1.18368	3.8770178660458914
1234	1.1846400000000001	3.882152479467379
1235	1.1856	3.8319937850789145
1236	1.1865599999999998	3.7571496694966884
1237	1.18752	3.692735249982264
1238	1.18848	3.5145116440675417
1239	1.18944	3.4309896683062857
1240	1.1904000000000001	3.754075128611874
1241	1.19136	3.768264254395812
1242	1.19232	3.848768284541715
1243	1.19328	3.5412533424007964
1244	1.19424	3.8037729755735605
1245	1.1952	3.7922647819912996
1246	1.1961600000000001	3.7803364914362634
1247	1.19712	3.796212393255422
1248	1.19808	3.7256929185643943
1249	1.1990399999999999	3.6692402325742317
1250	1.2	3.7669649652341954
1251	1.20096	3.599718062939422
1252	1.20192	3.6031750166580268
1253	1.2028800000000002	3.6939865317153004
1254	1.20384	3.699395633211254
1255	1.2047999999999999	3.633636251412369
1256	1.20576	3.6423671942022606
1257	1.20672	3.939924365241086
1258	1.20768	3.815758261848253
1259	1.2086400000000002	3.619178835866675
1260	1.2096	3.6397546382098667
1261	1.2105599999999999	3.6824194295159405
1262	1.21152	3.686010538355811
1263	1.21248	3.700889076604654
1264	1.21344	3.530649709187457
1265	1.2144000000000001	3.628818554377427
1266	1.21536	3.6095398656940407
1267	1.2163199999999998	3.5118921727944317
1268	1.21728	3.510125908198412
1269	1.21824	3.3331680716299283
1270	1.2192	3.49726353373279
1271	1.2201600000000001	3.4875417309357277
1272	1.22112	3.758114038163849
1273	1.2220799999999998	3.6285016304473783
1274	1.22304	3.545783584947742
1275	1.224	3.53034040250361
1276	1.22496	3.691270066465912
1277	1.2259200000000001	3.497384843621407
1278	1.2268800000000002	3.593316414288798
1279	1.2278399999999998	3.6190703066440073
1280	1.2288	3.6444650429928744
1281	1.22976	3.5928369634169504
1282	1.23072	3.6617364003891977
1283	1.23168	3.5350125421255747
1284	1.2326400000000002	3.643170117034631
1285	1.2335999999999998	3.355822499056465
1286	1.2345599999999999	3.3748134338814992
1287	1.23552	3.42395705891253
1288	1.23648	3.4682212691631236
1289	1.23744	3.7709253976794512
1290	1.2384000000000002	3.7076737185917734
1291	1.2393599999999998	3.5836433832215873
1292	1.2403199999999999	3.539329443075757
1293	1.24128	3.3856659907705438
1294	1.24224	3.2190856684461595
1295	1.2432	3.0348582840855114
1296	1.2441600000000002	3.3500349958517046
1297	1.2451199999999998	3.437871681145705
1298	1.2460799999999999	3.4410876570264874
1299	1.24704	3.266539177260724
1300	1.248	3.1222389653385374
1301	1.24896	2.9418704220576224
1302	1.2499200000000001	3.218384609592326
1303	1.2508800000000002	3.3805764135039054
1304	1.2518399999999998	3.5134168728015776
1305	1.2528	3.5414318380051926
1306	1.25376	3.5331664798299887
1307	1.25472	3.516796696988048
1308	1.2556800000000001	3.3156102643068257
1309	1.2566400000000002	3.538589166112649
1310	1.2575999999999998	3.6730454684451823
1311	1.25856	3.5065251204073364
1312	1.25952	3.7082083164344053
1313	1.26048	3.546274820153913
1314	1.2614400000000001	3.7245843793576316
1315	1.2624000000000002	3.6854140567314975
1316	1.2633599999999998	3.901464726265686
1317	1.2643199999999999	3.7048064158705256
1318	1.26528	3.8177167451088776
1319	1.26624	3.8057781005657034
1320	1.2672	3.8483015354637864
1321	1.2681600000000002	3.8581901495308224
1322	1.2691199999999998	3.829763756354258
1323	1.2700799999999999	3.783838229787375
1324	1.27104	3.6745180525688403
1325	1.272	3.9003876472785186
1326	1.27296	3.4702585379869886
1327	1.2739200000000002	3.663673289852597
1328	1.27488	3.580818161767721
1329	1.2758399999999999	3.726944898945295
1330	1.2768	3.723292260416872
1331	1.27776	3.674229789277909
1332	1.27872	3.5871055494512967
1333	1.2796800000000002	3.6960026362816274
1334	1.28064	3.849012054051223
1335	1.2815999999999999	3.833363849984745
1336	1.28256	3.5699603827718898
1337	1.28352	3.8694706302001314
1338	1.28448	3.7850633133682345
1339	1.2854400000000001	3.777487001894863
1340	1.2864	3.672416041532359
1341	1.2873599999999998	3.9604657154018104
1342	1.28832	3.8842623630459263
1343	1.28928	4.137841909273595
1344	1.29024	4.0482770195988556
1345	1.2912000000000001	3.7031256985247807
1346	1.29216	3.6606528379456527
1347	1.2931199999999998	4.112944874218971
1348	1.29408	3.920498052919626
1349	1.29504	4.1401980193229
1350	1.296	4.021341393323807
1351	1.2969600000000001	3.927822398918033
1352	1.29792	4.123411539525147
1353	1.29888	4.128242206229578
1354	1.2998399999999999	3.989096603221917
1355	1.3008	3.953041333786482
1356	1.30176	4.201658431507356
1357	1.30272	4.051732956059905
1358	1.3036800000000002	4.274699538389225
1359	1.30464	4.109233138177787
1360	1.3055999999999999	4.1227535981491705
1361	1.30656	4.072287740953998
1362	1.30752	4.146953916908684
1363	1.30848	4.2490136530963465
1364	1.3094400000000002	4.01894999018506
1365	1.3104	3.7924819234505747
1366	1.3113599999999999	3.882058734711751
1367	1.31232	3.789848866511178
1368	1.31328	3.508160820244443
1369	1.31424	3.313249468920843
1370	1.3152000000000001	3.328058623269632
1371	1.31616	3.4040947933280803
1372	1.3171199999999998	3.849368255961875
1373	1.31808	3.233876175634762
1374	1.31904	3.0609101578332343
1375	1.32	3.095534448395669
1376	1.3209600000000001	3.1502936881839276
1377	1.32192	3.013755496009386
1378	1.32288	3.005942217283945
1379	1.32384	2.8546905571444374
1380	1.3248	3.127333045813873
1381	1.32576	3.421740008748488
1382	1.3267200000000001	3.2115477642957075
1383	1.32768	2.7926931583417183
1384	1.32864	2.9454992614537345
1385	1.3296	3.550976632462542
1386	1.33056	3.2888221474539088
1387	1.33152	3.434876686625246
1388	1.33248	3.21074114460828
1389	1.33344	2.950944804306671
1390	1.3344	3.3184997925473745
1391	1.3353599999999999	3.688368264878629
1392	1.33632	3.919421568222761
1393	1.33728	3.5713420956355324
1394	1.33824	3.798377942511163
1395	1.3392	3.7559167756491263
1396	1.34016	3.7766445546094123
1397	1.3411199999999999	3.9490117155453666
1398	1.34208	3.939450595642841
1399	1.34304	3.894211941145186
1400	1.344	4.130968842995623
1401	1.34496	4.003924650073063
1402	1.34592	4.164482166789493
1403	1.34688	4.180641322863417
1404	1.34784	3.974219497508811
1405	1.3488	4.235444131321321
1406	1.34976	4.329324862389902
1407	1.35072	4.2260046549970225
1408	1.35168	4.2356486686911055
1409	1.35264	4.187010394701788
1410	1.3536	4.195881542703061
1411	1.35456	4.242544846828071
1412	1.35552	4.215490947806561
1413	1.35648	4.179139054278912
1414	1.35744	4.045145165558774
1415	1.3584	3.949526551441239
1416	1.35936	4.0149934598189
1417	1.36032	3.880024253503682
1418	1.36128	3.659940284844094
1419	1.3622400000000001	4.031690292139994
1420	1.3632	3.918056843887631
1421	1.36416	3.917591388866402
1422	1.36512	3.906711329568706
1423	1.36608	4.044296804641432
1424	1.36704	3.833089397274389
1425	1.368	3.863294795462047
1426	1.36896	3.661040712090051
1427	1.36992	3.946490235475622
1428	1.37088	4.001862138663432
1429	1.37184	3.909235129088429
1430	1.3728	3.788493657509595
1431	1.37376	3.8422662389830817
1432	1.37472	3.8139335234114857
1433	1.37568	3.8196812909025497
1434	1.37664	3.662078527035745
1435	1.3776	3.7572537403281414
1436	1.37856	3.8903943124267815
1437	1.37952	3.8417664454618277
1438	1.38048	3.783516584483615
1439	1.38144	3.776015894012926
1440	1.3824	3.9031431255285614
1441	1.38336	3.962223231089998
1442	1.38432	3.8154677417846172
1443	1.38528	3.850686031380502
1444	1.38624	3.81666343695747
1445	1.3872	3.798556141347097
1446	1.38816	3.678473886704281
1447	1.38912	3.5956424243252005
1448	1.39008	3.7760344671499935
1449	1.39104	3.9683303157916825
1450	1.392	4.074887893793392
1451	1.39296	3.8476874718492797
1452	1.39392	3.7893650903178235
1453	1.3948800000000001	3.75086943402021
1454	1.39584	3.8120692569157564
1455	1.3968	3.924482007302818
1456	1.39776	3.6611818787676187
1457	1.39872	3.524693942903203
1458	1.39968	3.458460582865617
1459	1.40064	3.76976703241028
1460	1.4016	3.6797902760837813
1461	1.40256	3.776484182272823
1462	1.4035199999999999	4.017513988496447
1463	1.40448	4.097861968430566
1464	1.40544	3.973863323005691
1465	1.4064	3.8926237117143563
1466	1.40736	3.787212227038721
1467	1.40832	4.0406102585000845
1468	1.4092799999999999	3.9081970590804667
1469	1.41024	3.708666594544998
1470	1.4112	3.9621594143930334
1471	1.41216	3.72102504749942
1472	1.41312	3.7631616048555068
1473	1.41408	3.779024698817437
1474	1.4150399999999999	4.06637910659557
1475	1.416	3.9564100909478723
1476	1.41696	4.083017735503979
1477	1.41792	4.024570899485821
1478	1.4188800000000001	4.03223298428733
1479	1.41984	4.03219840900157
1480	1.4208	3.8113469875705825
1481	1.42176	4.0695164965312705
1482	1.42272	4.137358969497539
1483	1.42368	4.049779598719535
1484	1.4246400000000001	4.039697854056049
1485	1.4256	4.020883209621636
1486	1.42656	4.136411279820537
1487	1.42752	3.9658027717980153
1488	1.42848	4.046384200410248
1489	1.42944	3.922131358023812
1490	1.4304000000000001	3.8660787042866884
1491	1.43136	4.093595946490315
1492	1.43232	4.021655217861182
1493	1.4332799999999999	3.8844733166352645
1494	1.43424	3.7249224797084706
1495	1.4352	4.012381526644659
1496	1.43616	4.0903841412258
1497	1.43712	3.937375589302346
1498	1.43808	3.988665569584902
1499	1.4390399999999999	3.9843407763439993
1500	1.44	3.92170217878965
1501	1.44096	4.147956744888514
1502	1.44192	4.0113780288660665
1503	1.4428800000000002	4.133063327459156
1504	1.44384	4.027181395666363
1505	1.4447999999999999	3.8641332741126537
1506	1.44576	4.0232199171035035
1507	1.44672	4.064068628537275
1508	1.44768	3.815395356813405
1509	1.4486400000000001	3.955475983068686
1510	1.4496	4.049038238711718
1511	1.4505599999999998	3.8382684517034225
1512	1.45152	3.7965663101156832
1513	1.45248	3.8114952746719806
1514	1.45344	4.06482856842909
1515	1.4544000000000001	3.8382704804924344
1516	1.45536	3.7120736404357184
1517	1.4563199999999998	3.9010044038199956
1518	1.45728	4.106183588270221
1519	1.45824	4.192528221696338
1520	1.4592	4.154460719994043
1521	1.4601600000000001	4.226948102329792
1522	1.46112	4.086159364867476
1523	1.4620799999999998	3.9829333634149036
1524	1.46304	3.9125916446323883
1525	1.464	4.02646622333035
1526	1.46496	3.905483317366997
1527	1.4659200000000001	3.9437219750446446
1528	1.4668800000000002	3.922614244408682
1529	1.4678399999999998	4.039577592402567
1530	1.4687999999999999	3.737518975235268
1531	1.46976	4.05776740048803
1532	1.47072	3.7710176604697754
1533	1.47168	3.8724414560030658
1534	1.4726400000000002	3.894349623248965
1535	1.4735999999999998	3.8965002045314185
1536	1.4745599999999999	3.7446920967336688
1537	1.47552	3.8976634762723457
1538	1.47648	3.817778465805981
1539	1.47744	3.7021660950002655
1540	1.4784000000000002	3.759732098724951
1541	1.47936	3.6824926577146604
1542	1.4803199999999999	3.6717951332644363
1543	1.48128	3.739207960023709
1544	1.48224	3.7569350983805188
1545	1.4832	3.685182529373605
1546	1.4841600000000001	3.7311041137521923
1547	1.48512	3.669066378429055
1548	1.4860799999999998	3.6387603633941232
1549	1.48704	3.729566658300013
1550	1.488	3.567200143534137
1551	1.48896	3.740201806575285
1552	1.4899200000000001	3.7113575537617187
1553	1.4908800000000002	3.6886811652517872
1554	1.4918399999999998	3.599470287728192
1555	1.4928	3.8820698217314495
1556	1.49376	3.9391184975243627
1557	1.49472	3.5859412985158157
1558	1.4956800000000001	3.73531027163299
1559	1.4966400000000002	3.7134818885316365
1560	1.4975999999999998	3.704103699690779
1561	1.49856	3.5003973602956377
1562	1.49952	3.557253435025734
1563	1.50048	3.6686009897710665
1564	1.50144	3.556660710586845
1565	1.5024000000000002	3.486482920601959
1566	1.5033599999999998	3.3926767639433826
1567	1.5043199999999999	3.3289975210859013
1568	1.50528	3.2287034263036785
1569	1.50624	3.0895823133015377
1570	1.5072	3.4129659349540646
1571	1.5081600000000002	3.3537764429729426
1572	1.5091199999999998	3.2483471206239765
1573	1.5100799999999999	3.4073553988967484
1574	1.51104	3.3965757858986
1575	1.512	3.297888766137178
1576	1.51296	3.5810397108972962
1577	1.5139200000000002	3.647867501852915
1578	1.51488	3.5490370413621593
1579	1.5158399999999999	3.5035037816460997
1580	1.5168	3.765191720767943
1581	1.51776	3.643784749305057
1582	1.51872	3.7624760764623333
1583	1.5196800000000001	3.6720064466709363
1584	1.52064	3.531799858321129
1585	1.5215999999999998	3.8090353400180854
1586	1.52256	3.8603811680131033
1587	1.52352	3.655251514459848
1588	1.52448	3.643999135335519
1589	1.5254400000000001	3.7355028537635624
1590	1.5264000000000002	3.5705584057645323
1591	1.5273599999999998	3.6621755746865245
1592	1.52832	3.6598798912712094
1593	1.52928	3.5762868820985383
1594	1.53024	3.8420576561694664
1595	1.5312000000000001	3.7175826124679654
1596	1.5321600000000002	3.637618081065722
1597	1.5331199999999998	3.764515896082105
1598	1.5340799999999999	3.718406254012649
1599	1.53504	3.8281572937826684
1600	1.536	3.96074132966708
1601	1.53696	3.8114299804958147
1602	1.5379200000000002	3.7607901209278323
1603	1.53888	3.996208494344086
1604	1.5398399999999999	3.9023217063484648
1605	1.5408	3.8298786730364283
1606	1.54176	3.8543947002028123
1607	1.54272	3.8682026655617037
1608	1.5436800000000002	3.9634078115063476
1609	1.54464	3.76476447845622
1610	1.5455999999999999	3.9188774046628545
1611	1.54656	3.8141555390261472
1612	1.54752	3.7405879299956575
1613	1.54848	3.51668850261951
1614	1.5494400000000002	3.6012084181673782
1615	1.5504	3.774732391909124
1616	1.5513599999999999	3.620720713446795
1617	1.55232	3.9317293355767813
1618	1.55328	3.8645608987216082
1619	1.55424	3.6778397632434947
1620	1.5552000000000001	3.721873372389921
1621	1.55616	3.646303933342614
1622	1.5571199999999998	3.6637917648643525
1623	1.55808	3.5446788244465095
1624	1.55904	3.528281513622158
1625	1.56	3.512679980328741
1626	1.5609600000000001	3.5053675358051555
1627	1.56192	3.825630900594334
1628	1.56288	4.008300099789999
1629	1.56384	3.8605790782863503
1630	1.5648	3.920354459227104
1631	1.56576	3.7875926519731746
1632	1.5667200000000001	3.9258359971795005
1633	1.56768	3.992566993850768
1634	1.56864	3.8950894353656618
1635	1.5695999999999999	3.9240477433160037
1636	1.57056	3.98099753212796
1637	1.57152	3.8926237368877286
1638	1.57248	3.8264046732616026
1639	1.57344	4.094155784418097
1640	1.5744	3.769552074349434
1641	1.5753599999999999	3.917237679122077
1642	1.57632	3.844058736378715
1643	1.57728	3.874038766201673
1644	1.57824	3.624873475211256
1645	1.5792	3.619713343933488
1646	1.58016	3.9518750062114667
1647	1.5811199999999999	3.818415683963668
1648	1.58208	3.965858583059434
1649	1.58304	3.952711868392634
1650	1.584	3.7986042083269838
1651	1.5849600000000001	3.64943972418629
1652	1.58592	3.68206910246127
1653	1.58688	3.775897135145949
1654	1.58784	3.89720322653686
1655	1.5888	3.894343831733872
1656	1.58976	3.8806328890084325
1657	1.5907200000000001	3.6912687628389396
1658	1.59168	3.683430661300271
1659	1.59264	3.5202934474648764
1660	1.5936	3.4238781105611493
1661	1.59456	3.7609727466711806
1662	1.59552	3.8358122240768573
1663	1.5964800000000001	3.755761978618746
1664	1.59744	3.9362394882278617
1665	1.5984	4.072513773951424
1666	1.59936	3.8589736622478013
1667	1.60032	3.93541132952391
1668	1.60128	3.765807610231807
1669	1.60224	3.8859383438448325
1670	1.6032	3.901904444186921
1671	1.60416	3.7303122531348274
1672	1.6051199999999999	3.6146105561268547
1673	1.60608	3.3166681601466634
1674	1.60704	3.6405529621938704
1675	1.608	3.506500596810718
1676	1.60896	3.764856050495606
1677	1.60992	3.733612264857796
1678	1.61088	3.6775074080777137
1679	1.61184	3.7502494054103366
1680	1.6128	3.645937897856083
1681	1.61376	3.799301266423557
1682	1.61472	3.6488768756356347
1683	1.61568	3.8144403375560367
1684	1.61664	3.791542905786762
1685	1.6176	3.6442993655989673
1686	1.61856	3.5912529882331072
1687	1.61952	3.6371251266665334
1688	1.62048	3.566562533007893
1689	1.62144	3.48601074404548
1690	1.6224	3.2597005229104568
1691	1.62336	3.4434058260243066
1692	1.62432	3.4536299004066295
1693	1.62528	3.6200061127738845
1694	1.62624	3.4703733022940857
1695	1.6272	3.508193602882972
1696	1.62816	3.545515249499262
1697	1.62912	3.504253436574398
1698	1.63008	3.4335919486607196
1699	1.63104	3.4892733795118662
1700	1.632	3.426929303971212
1701	1.63296	3.552492093749924
1702	1.63392	3.4497259239439275
1703	1.63488	3.5492586614444632
1704	1.63584	3.100564890545074
1705	1.6368	3.6986612599859003
1706	1.6377599999999999	3.3516438875954417
1707	1.63872	3.5327799100410378
1708	1.63968	3.4467767264462017
1709	1.64064	3.434520574392488
1710	1.6416	3.311252888848148
1711	1.64256	3.4691596861056766
1712	1.64352	3.4728931105868757
1713	1.64448	3.5956305045414885
1714	1.64544	3.6888443752911773
1715	1.6464	3.571749695815638
1716	1.64736	3.627360932775554
1717	1.64832	3.4775681489426806
1718	1.64928	3.3441806061058643
1719	1.65024	3.380912861629037
1720	1.6512	3.3682172750957133
1721	1.65216	3.03917256597875
1722	1.65312	3.154722982830048
1723	1.65408	3.543101752297495
1724	1.65504	3.4520275246543313
1725	1.656	3.4253273720643946
1726	1.65696	3.2133883268435417
1727	1.65792	3.184751321468024
1728	1.6588800000000001	3.145367535494107
1729	1.65984	3.0664453537414946
1730	1.6608	3.0715904743527407
1731	1.66176	3.0498363851336814
1732	1.66272	2.990337421016802
1733	1.66368	2.7307976041246365
1734	1.6646400000000001	2.8601473714507453
1735	1.6656	3.1519242127163576
1736	1.66656	3.1490898296387004
1737	1.66752	3.2926311507589
1738	1.66848	3.0739810159781884
1739	1.66944	2.9813242721301907
1740	1.6704	2.993654058240799
1741	1.67136	3.120578008393716
1742	1.67232	3.0232832292275233
1743	1.6732799999999999	2.87323943649937
1744	1.67424	2.9902166588570296
1745	1.6752	2.9044110975394215
1746	1.67616	2.9018256701548357
1747	1.67712	2.756703129674497
1748	1.67808	2.896566437406668
1749	1.6790399999999999	2.7828513465731297
1750	1.68	2.8275743364866894
1751	1.68096	3.0319770513324977
1752	1.68192	2.9653814012098922
1753	1.6828800000000002	3.0732099781221422
1754	1.68384	3.1000699356593127
1755	1.6847999999999999	2.8798659613410047
1756	1.68576	3.150064271736222
1757	1.68672	3.0874160796372037
1758	1.68768	3.188029725365895
1759	1.6886400000000001	3.1295308463490112
1760	1.6896	3.038286119325212
1761	1.6905599999999998	2.9920596047937953
1762	1.69152	2.9550707503870024
1763	1.69248	2.987887432800541
1764	1.69344	2.899145205094402
1765	1.6944000000000001	2.8691574522914456
1766	1.69536	2.834644114939056
1767	1.6963199999999998	2.8453491552612986
1768	1.69728	2.930976936523393
1769	1.69824	2.869927671827996
1770	1.6992	2.7916055274356393
1771	1.7001600000000001	2.855609479437259
1772	1.70112	2.775487405368394
1773	1.70208	2.781592673258064
1774	1.7030399999999999	2.8859617360478538
1775	1.704	2.8346607446949785
1776	1.70496	2.6416668076860077
1777	1.70592	2.4716072061744194
1778	1.7068800000000002	2.4125143287924686
1779	1.70784	2.4687967677632274
1780	1.7087999999999999	2.3707117612093835
1781	1.70976	2.4055398204963496
1782	1.71072	2.55717108595693
1783	1.71168	2.638700235241378
1784	1.7126400000000002	2.5420095631137896
1785	1.7136	2.4459156298178764
1786	1.7145599999999999	2.528849445463115
1787	1.71552	2.284502269516544
1788	1.71648	2.4334017990151064
1789	1.71744	2.263954670256486
1790	1.7184000000000001	2.4200266955503205
1791	1.71936	2.7707248253092764
1792	1.7203199999999998	2.9856650623720067
1793	1.72128	2.831552660297272
1794	1.72224	2.9275229434962773
1795	1.7232	2.9345159948297592
1796	1.7241600000000001	2.7649711286205534
1797	1.72512	2.9190310698215205
1798	1.7260799999999998	3.0230686738914923
1799	1.72704	2.838463402713015
1800	1.728	2.697098083287599
1801	1.72896	2.3516242019073412
1802	1.7299200000000001	2.581396137630549
1803	1.7308800000000002	2.4058287271891388
1804	1.7318399999999998	2.3049466858394214
1805	1.7328	2.30280235208724
1806	1.73376	2.3938350407344466
1807	1.73472	2.461730831712213
1808	1.7356800000000001	2.412981394797379
1809	1.7366400000000002	2.4555038377843563
1810	1.7375999999999998	2.4385062205955537
1811	1.7385599999999999	2.150930329941941
1812	1.73952	2.2047864828963073
1813	1.74048	2.2387046275610234
1814	1.74144	2.10199153603115
1815	1.7424000000000002	2.064615632984315
1816	1.7433599999999998	2.2414837368498177
1817	1.7443199999999999	2.124022313635638
1818	1.74528	2.074961786305326
1819	1.74624	2.2623292063555462
1820	1.7472	2.160485995400715
1821	1.7481600000000002	2.6276583198536487
1822	1.7491199999999998	2.457367524910524
1823	1.7500799999999999	2.4861231338765033
1824	1.75104	2.5832257339564824
1825	1.752	2.5590361170472926
1826	1.75296	2.4672860343496703
1827	1.7539200000000001	2.5344937194196753
1828	1.7548800000000002	2.5403062080509704
1829	1.7558399999999998	2.422759033254778
1830	1.7568	2.6794940960490092
1831	1.75776	2.6909875787862862
1832	1.75872	2.5624997115196924
1833	1.7596800000000001	2.495132159602086
1834	1.7606400000000002	2.55769022039714
1835	1.7615999999999998	2.446464880394214
1836	1.76256	2.533637477010944
1837	1.76352	2.523466127534344
1838	1.76448	2.356592549126713
1839	1.7654400000000001	2.235835364848571
1840	1.7664000000000002	2.328720348703555
1841	1.7673599999999998	2.3702591791337397
1842	1.76832	2.348560045074479
1843	1.76928	2.5436644546649405
1844	1.77024	2.4754825052645217
1845	1.7712	2.9272590172510076
1846	1.7721600000000002	2.969023370891395
1847	1.7731199999999998	2.846819361683072
1848	1.7740799999999999	3.122319323959485
1849	1.77504	3.0296502988631158
1850	1.776	2.8491352577014672
1851	1.77696	2.7396777653207334
1852	1.7779200000000002	2.7779086846256758
1853	1.77888	2.786465244238337
1854	1.7798399999999999	2.8822825246322825
1855	1.7808	2.4665901139602244
1856	1.78176	2.5376925874176806
1857	1.78272	2.408268948864818
1858	1.7836800000000002	2.3978342471518137
1859	1.78464	2.565745920740588
1860	1.7855999999999999	2.3436614709701815
1861	1.78656	2.479770971309857
1862	1.78752	2.466224761677188
1863	1.78848	2.4892473162193847
1864	1.7894400000000001	2.475122888625118
1865	1.7904	2.4031234651877194
1866	1.7913599999999998	2.21047139012856
1867	1.79232	2.261623673553366
1868	1.79328	2.3604791387529196
1869	1.79424	2.4771529810771025
1870	1.7952000000000001	2.7329916863857866
1871	1.79616	2.7958792773693535
1872	1.7971199999999998	2.538635740052287
1873	1.79808	2.7848905673387097
1874	1.79904	2.806894441298977
1875	1.8	2.9024760033284647
1876	1.8009600000000001	2.5181759736833325
1877	1.80192	2.521858048315315
1878	1.80288	2.5394926395374466
1879	1.8038399999999999	2.4106333185614734
1880	1.8048	2.5119025604892475
1881	1.80576	2.4781944387552084
1882	1.80672	2.5018541530213687
1883	1.80768	2.699066864519217
1884	1.80864	2.720067173882397
1885	1.8095999999999999	2.7295134511049586
1886	1.81056	2.8726546951291096
1887	1.81152	2.8547761631168393
1888	1.81248	2.6532935962756636
1889	1.8134400000000002	2.619583161109982
1890	1.8144	2.5508761465764773
1891	1.8153599999999999	2.7915528905620492
1892	1.81632	2.864465753096173
1893	1.81728	2.7978983525685646
1894	1.81824	2.759110419894029
1895	1.8192000000000002	2.8788798328385994
1896	1.82016	2.6957483078607365
1897	1.8211199999999999	2.7362363579916433
1898	1.82208	2.7750053217674724
1899	1.82304	2.780592686946103
1900	1.824	2.7582308299849667
1901	1.8249600000000001	2.6057543523092046
1902	1.82592	2.5072177678081164
1903	1.82688	2.7450053745908805
1904	1.82784	2.531631278285743
1905	1.8288	2.441141652936829
1906	1.82976	2.3278541569358575
1907	1.8307200000000001	2.3189849289222266
1908	1.83168	2.4770006313336927
1909	1.83264	2.3269135290559073
1910	1.8336	2.3770113957576604
1911	1.83456	2.458658240604492
1912	1.83552	2.518085586284803
1913	1.8364800000000001	2.682642766103873
1914	1.83744	2.5388858391333917
1915	1.8384	2.557023536645594
1916	1.8393599999999999	2.6371803920852854
1917	1.84032	2.5319248833473966
1918	1.84128	2.5574981349699737
1919	1.84224	2.462944910436617
1920	1.8432	2.4589196919683203
1921	1.84416	2.5736536973844224
1922	1.8451199999999999	2.6803058142034435
1923	1.84608	2.7964125192086655
1924	1.84704	2.623746762682056
1925	1.848	2.7599982513074077
1926	1.84896	2.8292435006600436
1927	1.84992	2.783464945593934
1928	1.85088	2.4490856293215764
1929	1.85184	2.8502845713536145
1930	1.8528	2.8915503084689043
1931	1.85376	2.5546207058431722
1932	1.85472	2.68680204630882
1933	1.85568	2.780698227828517
1934	1.85664	2.4961402580920558
1935	1.8576	2.912860811361093
1936	1.85856	2.892566457041583
1937	1.85952	3.1909716786533124
1938	1.86048	2.9308108342131445
1939	1.86144	2.741216375451016
1940	1.8624	2.886599877194373
1941	1.86336	3.0138964522381273
1942	1.86432	3.0495990073915835
1943	1.86528	3.271959192917751
1944	1.86624	3.2682111706299755
1945	1.8672	3.115539408664079
1946	1.86816	3.0239726642103144
1947	1.86912	3.4430205864816346
1948	1.87008	3.2229162398905014
1949	1.87104	3.1254570273664806
1950	1.872	3.2192145119663875
1951	1.87296	3.126737789773234
1952	1.87392	3.0074514211057983
1953	1.87488	3.175549979455727
1954	1.87584	3.3446815219290773
1955	1.8768	3.1459885898396744
1956	1.87776	2.9530540938420007
1957	1.87872	3.1119044488072483
1958	1.87968	3.090243863390518
1959	1.88064	3.0778180070305416
1960	1.8816	3.355774817378643
1961	1.88256	3.2285592982231934
1962	1.88352	3.2955167525208213
1963	1.88448	3.418346325313886
1964	1.88544	3.3360040120392482
1965	1.8864	3.6234842656974555
1966	1.88736	3.5638378274425175
1967	1.88832	3.4683617519504137
1968	1.88928	3.493490795701095
1969	1.89024	3.412875771094304
1970	1.8912	3.5588429907266312
1971	1.89216	3.489923476471055
1972	1.89312	3.5303519152643084
1973	1.89408	3.5470903235045386
1974	1.89504	3.3019076201486968
1975	1.896	3.101053907419823
1976	1.89696	3.145261716606983
1977	1.89792	2.9410396401228396
1978	1.8988800000000001	3.257583204866817
1979	1.89984	3.03253752095915
