# Supplementary material for: Predicting the structural basis of targeted protein degradation by integrating molecular dynamics simulations with structural mass spectrometry
Source: Nat Commun. 2022 Oct 6;13:5884. doi: 10.1038/s41467-022-33575-4 (PMC9537307; doi:10.1038/s41467-022-33575-4)
Supplement: Supplementary file 6 — Source Data [file 41467_2022_33575_MOESM6_ESM.zip › source_data/fig_3/figure_3a_vanilla_md_min_irmsd_average.csv]

	Aggregate Simulation Time (us)	minimum_irmsd(A)
0	0.0	18.877400159835815
1	0.00125	14.353389739990234
2	0.0025	18.456721305847168
3	0.00375	21.70835256576538
4	0.005	20.743930339813232
5	0.00625	22.58601665496826
6	0.0075	19.599281549453735
7	0.00875	22.556369304656982
8	0.01	22.861311435699463
9	0.01125	24.286346435546875
10	0.0125	24.305665493011475
11	0.01375	25.633182525634766
12	0.015	28.346920013427734
13	0.01625	28.0892276763916
14	0.0175	25.179991722106934
15	0.01875	25.15437364578247
16	0.02	26.4326810836792
17	0.02125	29.553136825561523
18	0.0225	27.459287643432617
19	0.02375	30.51320791244507
20	0.025	29.45495843887329
21	0.02625	29.044249057769775
22	0.0275	31.845576763153076
23	0.02875	31.062641143798828
24	0.03	30.61589241027832
25	0.03125	30.5755615234375
26	0.0325	31.287002563476562
27	0.03375	29.160001277923584
28	0.035	29.243810176849365
29	0.03625	29.54282283782959
30	0.0375	29.9289870262146
31	0.03875	30.374159812927246
32	0.04	30.062994956970215
33	0.04125	31.457273960113525
34	0.0425	31.23326063156128
35	0.04375	30.81932783126831
36	0.045	29.36115264892578
37	0.04625	30.803978443145752
38	0.0475	35.04040241241455
39	0.04875	32.81706094741821
40	0.05	36.707916259765625
41	0.05125	36.89215421676636
42	0.0525	32.90637969970703
43	0.05375	36.78429365158081
44	0.055	34.65855598449707
45	0.05625	30.64063549041748
46	0.0575	27.141578197479248
47	0.05875	26.0174822807312
48	0.06	23.839151859283447
49	0.06125	23.881499767303467
50	0.0625	27.03840732574463
51	0.06375	25.68770408630371
52	0.065	22.082345485687256
53	0.06625	14.911177158355713
54	0.0675	13.887710571289062
55	0.06875	18.249144554138184
56	0.07	17.433475255966187
57	0.07125	19.47208285331726
58	0.0725	20.16847848892212
59	0.07375	20.10646104812622
60	0.075	20.8933424949646
61	0.07625	23.84610414505005
62	0.0775	28.885762691497803
63	0.07875	30.4644775390625
64	0.08	29.089748859405518
65	0.08125	33.041839599609375
66	0.0825	32.52213716506958
67	0.08375	33.44978094100952
68	0.085	37.88846492767334
69	0.08625	39.8421311378479
70	0.0875	42.73055076599121
71	0.08875	42.55443096160889
72	0.09	40.941710472106934
73	0.09125	35.94192028045654
74	0.0925	34.06565189361572
75	0.09375	37.2882342338562
76	0.095	36.40070676803589
77	0.09625	37.637643814086914
78	0.0975	39.538733959198
79	0.09875	36.99491262435913
80	0.1	34.878573417663574
81	0.10125	36.426990032196045
82	0.1025	38.54074239730835
83	0.10375	39.809558391571045
84	0.105	36.68127775192261
85	0.10625	33.93233060836792
86	0.1075	35.660104751586914
87	0.10875	34.37256097793579
88	0.11	32.048940658569336
89	0.11125	33.747382164001465
90	0.1125	38.498640060424805
91	0.11375	33.09915065765381
92	0.115	26.834335327148438
93	0.11625	28.326056003570557
94	0.1175	26.794543266296387
95	0.11875	23.25467586517334
96	0.12	22.205071449279785
97	0.12125	22.306125164031982
98	0.1225	26.577348709106445
99	0.12375	23.558480739593506
100	0.125	25.610229969024658
101	0.12625	26.13872766494751
102	0.1275	26.9549822807312
103	0.12875	30.41926622390747
104	0.13	26.585488319396973
105	0.13125	22.242116928100586
106	0.1325	24.586310386657715
107	0.13375	23.42890739440918
108	0.135	26.285815238952637
109	0.13625	27.713611125946045
110	0.1375	27.786118984222412
111	0.13875	25.242767333984375
112	0.14	25.757157802581787
113	0.14125	25.30996799468994
114	0.1425	23.935208320617676
115	0.14375	22.89262056350708
116	0.145	24.207377433776855
117	0.14625	25.884697437286377
118	0.1475	25.682263374328613
119	0.14875	24.54592227935791
120	0.15	26.188249588012695
121	0.15125	26.37451171875
122	0.1525	27.228589057922363
123	0.15375	27.19665288925171
124	0.155	28.156485557556152
125	0.15625	25.425968170166016
126	0.1575	28.029260635375977
127	0.15875	29.522182941436768
128	0.16	32.35419750213623
129	0.16125	29.413187503814697
130	0.1625	29.384331703186035
131	0.16375	27.976059913635254
132	0.165	24.85170841217041
133	0.16625	26.014037132263184
134	0.1675	23.020293712615967
135	0.16875	20.053260326385498
136	0.17	22.05087423324585
137	0.17125	23.974690437316895
138	0.1725	19.10637140274048
139	0.17375	15.067007541656494
140	0.175	14.61400032043457
141	0.17625	13.455088138580322
142	0.1775	12.32969045639038
143	0.17875	12.400156259536743
144	0.18	11.656055450439453
145	0.18125	11.848505735397339
146	0.1825	12.531036138534546
147	0.18375	13.161109685897827
148	0.185	13.513767719268799
149	0.18625	12.501057386398315
150	0.1875	13.340080976486206
151	0.18875	13.139731884002686
152	0.19	12.327173948287964
153	0.19125	12.503490447998047
154	0.1925	12.375562191009521
155	0.19375	12.485007047653198
156	0.195	12.595967054367065
157	0.19625	12.02439546585083
158	0.1975	12.421537637710571
159	0.19875	13.052642345428467
160	0.2	12.684218883514404
161	0.20125	12.693324089050293
162	0.2025	11.184697151184082
163	0.20375	10.484097003936768
164	0.205	11.139633655548096
165	0.20625	12.110364437103271
166	0.2075	11.516337394714355
167	0.20875	11.714118719100952
168	0.21	10.859074592590332
169	0.21125	11.200460195541382
170	0.2125	11.861380338668823
171	0.21375	12.886596918106079
172	0.215	12.864139080047607
173	0.21625	12.139276266098022
174	0.2175	11.706398725509644
175	0.21875	12.48355746269226
176	0.22	12.431145906448364
177	0.22125	12.272006273269653
178	0.2225	14.070378541946411
179	0.22375	13.17654013633728
180	0.225	11.736805438995361
181	0.22625	11.505482196807861
182	0.2275	11.989330053329468
183	0.22875	11.927742958068848
184	0.23	11.699604988098145
185	0.23125	11.561164855957031
186	0.2325	12.179679870605469
187	0.23375	11.84378981590271
188	0.235	12.551072835922241
189	0.23625	11.97268009185791
190	0.2375	12.476716041564941
191	0.23875	12.591605186462402
192	0.24	12.756131887435913
193	0.24125	12.256629467010498
194	0.2425	12.23384976387024
195	0.24375	11.709338426589966
196	0.245	11.537249088287354
197	0.24625	11.168869733810425
198	0.2475	11.781888008117676
199	0.24875	11.578330993652344
200	0.25	12.233461141586304
201	0.25125	12.193281650543213
202	0.2525	11.563270092010498
203	0.25375	11.708382368087769
204	0.255	11.442865133285522
205	0.25625	11.45439863204956
206	0.2575	12.344968318939209
207	0.25875	13.04195523262024
208	0.26	11.714500188827515
209	0.26125	12.850418090820312
210	0.2625	12.454593181610107
211	0.26375	12.8507661819458
212	0.265	13.23544979095459
213	0.26625	11.537036895751953
214	0.2675	12.54408597946167
215	0.26875	12.326558828353882
216	0.27	11.851959228515625
217	0.27125	13.156123161315918
218	0.2725	12.438770532608032
219	0.27375	12.482680082321167
220	0.275	11.517730951309204
221	0.27625	13.10878872871399
222	0.2775	13.238075971603394
223	0.27875	12.959779500961304
224	0.28	12.80772089958191
225	0.28125	12.922654151916504
226	0.2825	11.785439252853394
227	0.28375	11.594797372817993
228	0.285	12.081127166748047
229	0.28625	12.121336460113525
230	0.2875	12.041348218917847
231	0.28875	12.325364351272583
232	0.29	12.348272800445557
233	0.29125	12.156254053115845
234	0.2925	12.26213812828064
235	0.29375	12.438758611679077
236	0.295	12.417269945144653
237	0.29625	11.917604207992554
238	0.2975	12.407442331314087
239	0.29875	12.24219799041748
240	0.3	12.425520420074463
241	0.30125	12.694138288497925
242	0.3025	12.458916902542114
243	0.30375	12.246429920196533
244	0.305	12.542846202850342
245	0.30625	12.959134578704834
246	0.3075	12.910397052764893
247	0.30875	13.117284774780273
248	0.31	12.252178192138672
249	0.31125	12.698321342468262
250	0.3125	14.760316610336304
251	0.31375	13.234703540802002
252	0.315	13.388899564743042
253	0.31625	13.610405921936035
254	0.3175	12.663203477859497
255	0.31875	14.665346145629883
256	0.32	13.34471583366394
257	0.32125	13.539655208587646
258	0.3225	13.192999362945557
259	0.32375	14.129112958908081
260	0.325	13.666648864746094
261	0.32625	13.6618173122406
262	0.3275	12.337164878845215
263	0.32875	12.894364595413208
264	0.33	13.160310983657837
265	0.33125	11.779923439025879
266	0.3325	12.617268562316895
267	0.33375	13.620400428771973
268	0.335	13.081550598144531
269	0.33625	12.932469844818115
270	0.3375	13.236944675445557
271	0.33875	13.477604389190674
272	0.34	14.875510931015015
273	0.34125	12.868939638137817
274	0.3425	12.148250341415405
275	0.34375	12.222747802734375
276	0.345	12.464382648468018
277	0.34625	12.983342409133911
278	0.3475	12.756805419921875
279	0.34875	11.058298349380493
280	0.35	10.640602111816406
281	0.35125	11.204168796539307
282	0.3525	11.92266583442688
283	0.35375	11.432337760925293
284	0.355	11.912578344345093
285	0.35625	11.870875358581543
286	0.3575	11.970032453536987
287	0.35875	12.100028991699219
288	0.36	12.627029418945312
289	0.36125	11.924078464508057
290	0.3625	12.266837358474731
291	0.36375	11.437110900878906
292	0.365	11.94027066230774
293	0.36625	11.766796112060547
294	0.3675	11.962685585021973
295	0.36875	11.829012632369995
296	0.37	11.599961519241333
297	0.37125	11.189336776733398
298	0.3725	11.70657992362976
299	0.37375	11.507259607315063
300	0.375	11.046637296676636
301	0.37625	10.741188526153564
302	0.3775	10.99358320236206
303	0.37875	11.0341215133667
304	0.38	10.901879072189331
305	0.38125	11.146563291549683
306	0.3825	11.181579828262329
307	0.38375	11.58021092414856
308	0.385	11.417350769042969
309	0.38625	11.19664192199707
310	0.3875	11.216140985488892
311	0.38875	11.29081130027771
312	0.39	11.564186811447144
313	0.39125	11.907860040664673
314	0.3925	12.003459930419922
315	0.39375	11.32987380027771
316	0.395	11.590238809585571
317	0.39625	11.065268516540527
318	0.3975	11.38735055923462
319	0.39875	11.613082885742188
320	0.4	11.3663649559021
321	0.40125	11.729140281677246
322	0.4025	11.939359903335571
323	0.40375	11.346518993377686
324	0.405	11.208364963531494
325	0.40625	11.608201265335083
326	0.4075	12.041188478469849
327	0.40875	11.408743858337402
328	0.41	11.74588918685913
329	0.41125	11.33898138999939
330	0.4125	11.264723539352417
331	0.41375	11.628700494766235
332	0.415	11.416884660720825
333	0.41625	11.029212474822998
334	0.4175	11.051636934280396
335	0.41875	11.52686595916748
336	0.42	11.106865406036377
337	0.42125	11.188108921051025
338	0.4225	11.024409532546997
339	0.42375	10.813175439834595
340	0.425	10.966742038726807
341	0.42625	10.950266122817993
342	0.4275	10.47484040260315
343	0.42875	10.607658624649048
344	0.43	11.38221025466919
345	0.43125	11.411888599395752
346	0.4325	11.23862624168396
347	0.43375	10.604867935180664
348	0.435	10.958797931671143
349	0.43625	10.899643898010254
350	0.4375	10.651998519897461
351	0.43875	10.746227502822876
352	0.44	10.822141170501709
353	0.44125	11.030579805374146
354	0.4425	10.549256801605225
355	0.44375	11.31320834159851
356	0.445	11.507430076599121
357	0.44625	10.551246404647827
358	0.4475	11.269373893737793
359	0.44875	11.277837753295898
360	0.45	11.220512390136719
361	0.45125	11.445317268371582
362	0.4525	10.332646369934082
363	0.45375	11.30743145942688
364	0.455	11.31631851196289
365	0.45625	11.153045892715454
366	0.4575	11.275779008865356
367	0.45875	11.00314736366272
368	0.46	10.872831344604492
369	0.46125	10.530551671981812
370	0.4625	10.376536846160889
371	0.46375	10.749473571777344
372	0.465	11.104578971862793
373	0.46625	10.88680386543274
374	0.4675	10.646358728408813
375	0.46875	10.993571281433105
376	0.47	11.114528179168701
377	0.47125	10.844542980194092
378	0.4725	10.810836553573608
379	0.47375	10.572744607925415
380	0.475	10.59117317199707
381	0.47625	10.92012882232666
382	0.4775	11.349258422851562
383	0.47875	10.865025520324707
384	0.48	10.859318971633911
385	0.48125	10.670726299285889
386	0.4825	10.96009612083435
387	0.48375	10.96920371055603
388	0.485	11.12889051437378
389	0.48625	10.877043008804321
390	0.4875	10.933705568313599
391	0.48875	10.99929690361023
392	0.49	10.742619037628174
393	0.49125	11.116396188735962
394	0.4925	11.037675142288208
395	0.49375	10.924369096755981
396	0.495	10.980862379074097
397	0.49625	11.073216199874878
398	0.4975	11.028698682785034
399	0.49875	11.201776266098022
400	0.5	10.81758975982666
401	0.50125	10.976576805114746
402	0.5025	10.879490375518799
403	0.50375	10.989272594451904
404	0.505	11.101120710372925
405	0.50625	10.802112817764282
406	0.5075	10.798342227935791
407	0.50875	10.984629392623901
408	0.51	10.867704153060913
409	0.51125	10.87242841720581
410	0.5125	10.543129444122314
411	0.51375	10.732548236846924
412	0.515	10.532057285308838
413	0.51625	10.624152421951294
414	0.5175	10.815733671188354
415	0.51875	10.79973816871643
416	0.52	10.65295696258545
417	0.52125	10.70453405380249
418	0.5225	10.946590900421143
419	0.52375	10.849289894104004
420	0.525	11.10514760017395
421	0.52625	10.60765027999878
422	0.5275	11.048758029937744
423	0.52875	10.842865705490112
424	0.53	11.017489433288574
425	0.53125	10.993515253067017
426	0.5325	11.167798042297363
427	0.53375	11.043415069580078
428	0.535	11.148736476898193
429	0.53625	10.921800136566162
430	0.5375	10.999301671981812
431	0.53875	11.062062978744507
432	0.54	10.824828147888184
433	0.54125	10.950922966003418
434	0.5425	11.05868935585022
435	0.54375	10.853433609008789
436	0.545	10.722187757492065
437	0.54625	11.056638956069946
438	0.5475	10.724599361419678
439	0.54875	10.9896981716156
440	0.55	10.885415077209473
441	0.55125	10.72854995727539
442	0.5525	10.998648405075073
443	0.55375	10.936576128005981
444	0.555	11.0981285572052
445	0.55625	11.34046196937561
446	0.5575	10.977520942687988
447	0.55875	10.890393257141113
448	0.56	11.055090427398682
449	0.56125	11.069318056106567
450	0.5625	10.81740140914917
451	0.56375	11.013263463973999
452	0.565	10.887670516967773
453	0.56625	11.217753887176514
454	0.5675	11.045186519622803
455	0.56875	11.032708883285522
456	0.57	10.827101469039917
457	0.57125	11.110426187515259
458	0.5725	11.104563474655151
459	0.57375	11.07032060623169
460	0.575	11.393033266067505
461	0.57625	11.206668615341187
462	0.5775	11.283085346221924
463	0.57875	11.37021541595459
464	0.58	11.14980936050415
465	0.58125	11.126031875610352
466	0.5825	10.972458124160767
467	0.58375	11.411609649658203
468	0.585	11.144605875015259
469	0.58625	11.180174350738525
470	0.5875	11.897794008255005
471	0.58875	11.26488447189331
472	0.59	11.493053436279297
473	0.59125	11.491385698318481
474	0.5925	11.27617359161377
475	0.59375	11.285444498062134
476	0.595	11.062324047088623
477	0.59625	11.351218223571777
478	0.5975	11.446095705032349
479	0.59875	11.422197818756104
480	0.6	11.0280442237854
481	0.60125	11.123206615447998
482	0.6025	11.078991889953613
483	0.60375	11.178203821182251
484	0.605	10.960179567337036
485	0.60625	11.16256833076477
486	0.6075	11.192988157272339
487	0.60875	11.01101040840149
488	0.61	11.261405944824219
489	0.61125	11.190018653869629
490	0.6125	11.043552160263062
491	0.61375	11.234807968139648
492	0.615	11.435368061065674
493	0.61625	11.2543785572052
494	0.6175	11.007717847824097
495	0.61875	11.0830557346344
496	0.62	11.21406078338623
497	0.62125	11.085090637207031
498	0.6225	11.236931085586548
499	0.62375	11.0806143283844
500	0.625	11.304867267608643
501	0.62625	11.405248641967773
502	0.6275	10.927033424377441
503	0.62875	10.977381467819214
504	0.63	11.11475944519043
505	0.63125	11.337261199951172
506	0.6325	11.178478002548218
507	0.63375	11.178199052810669
508	0.635	11.319169998168945
509	0.63625	11.438939571380615
510	0.6375	11.609969139099121
511	0.63875	11.451418399810791
512	0.64	11.27804160118103
513	0.64125	10.99984884262085
514	0.6425	11.142616271972656
515	0.64375	11.0147225856781
516	0.645	11.285457611083984
517	0.64625	11.08258843421936
518	0.6475	11.203058958053589
519	0.64875	10.935944318771362
520	0.65	11.121683120727539
521	0.65125	11.039259433746338
522	0.6525	10.984162092208862
523	0.65375	10.817292928695679
524	0.655	11.03319525718689
525	0.65625	11.221175193786621
526	0.6575	11.020450592041016
527	0.65875	10.906856060028076
528	0.66	10.914909839630127
529	0.66125	10.989638566970825
530	0.6625	10.993460416793823
531	0.66375	11.276564598083496
532	0.665	11.013784408569336
533	0.66625	11.26055359840393
534	0.6675	11.103380918502808
535	0.66875	11.207482814788818
536	0.67	11.409839391708374
537	0.67125	11.332845687866211
538	0.6725	11.090453863143921
539	0.67375	11.370571851730347
540	0.675	11.28200888633728
541	0.67625	11.06341004371643
542	0.6775	11.126995086669922
543	0.67875	11.294952630996704
544	0.68	11.160643100738525
545	0.68125	11.319819688796997
546	0.6825	11.142964363098145
547	0.68375	10.564225912094116
548	0.685	10.982249975204468
549	0.68625	11.29042387008667
550	0.6875	11.263309717178345
551	0.68875	10.945249795913696
552	0.69	11.32129430770874
553	0.69125	11.069892644882202
554	0.6925	11.359957456588745
555	0.69375	11.003557443618774
556	0.695	11.294957399368286
557	0.69625	11.234729290008545
558	0.6975	11.50084376335144
559	0.69875	11.206984519958496
560	0.7	11.285872459411621
561	0.70125	11.570184230804443
562	0.7025	11.50722622871399
563	0.70375	11.464037895202637
564	0.705	11.358528137207031
565	0.70625	11.140300035476685
566	0.7075	11.0220205783844
567	0.70875	11.325536966323853
568	0.71	11.121646165847778
569	0.71125	11.09325647354126
570	0.7125	11.448535919189453
571	0.71375	11.165769100189209
572	0.715	10.704421997070312
573	0.71625	11.110416650772095
574	0.7175	11.230335235595703
575	0.71875	10.919278860092163
576	0.72	11.03489875793457
577	0.72125	10.63665509223938
578	0.7225	11.01844072341919
579	0.72375	10.966007709503174
580	0.725	11.472947597503662
581	0.72625	11.38913631439209
582	0.7275	11.215212345123291
583	0.72875	11.149568557739258
584	0.73	11.274478435516357
585	0.73125	11.323429346084595
586	0.7325	11.119316816329956
587	0.73375	10.927489995956421
588	0.735	11.22099757194519
589	0.73625	11.519949436187744
590	0.7375	11.263608932495117
591	0.73875	11.471660137176514
592	0.74	11.135091781616211
593	0.74125	11.430166959762573
594	0.7425	11.491496562957764
595	0.74375	11.174758672714233
596	0.745	11.366558074951172
597	0.74625	11.106804609298706
598	0.7475	11.20457410812378
599	0.74875	11.401342153549194
600	0.75	11.241438388824463
601	0.75125	10.902409553527832
602	0.7525	11.212358474731445
603	0.75375	11.227457523345947
604	0.755	11.255875825881958
605	0.75625	11.186448335647583
606	0.7575	11.475039720535278
607	0.75875	11.337695121765137
608	0.76	11.29381775856018
609	0.76125	11.096175909042358
610	0.7625	11.510056257247925
611	0.76375	11.518687009811401
612	0.765	11.400151252746582
613	0.76625	11.268060207366943
614	0.7675	11.39353632926941
615	0.76875	11.340835094451904
616	0.77	11.190695762634277
617	0.77125	11.066466569900513
618	0.7725	11.128207445144653
619	0.77375	11.171729564666748
620	0.775	11.310467720031738
621	0.77625	11.17339015007019
622	0.7775	11.021376848220825
623	0.77875	11.189613342285156
624	0.78	11.167852878570557
625	0.78125	11.264480352401733
626	0.7825	11.330716609954834
627	0.78375	11.282403469085693
628	0.785	11.17820143699646
629	0.78625	11.50937557220459
630	0.7875	11.124868392944336
631	0.78875	11.332353353500366
632	0.79	11.120219230651855
633	0.79125	11.192041635513306
634	0.7925	11.447998285293579
635	0.79375	11.019899845123291
636	0.795	11.14606499671936
637	0.79625	11.531720161437988
638	0.7975	11.255648136138916
639	0.79875	11.1854887008667
640	0.8	11.211174726486206
641	0.80125	11.002171039581299
642	0.8025	11.170072555541992
643	0.80375	11.330349445343018
644	0.805	11.468465328216553
645	0.80625	11.328333616256714
646	0.8075	11.221816539764404
647	0.80875	11.370209455490112
648	0.81	11.458311080932617
649	0.81125	11.531565189361572
650	0.8125	11.393545866012573
651	0.81375	11.242594718933105
652	0.815	11.752057075500488
653	0.81625	11.198029518127441
654	0.8175	11.512935161590576
655	0.81875	11.092455387115479
656	0.82	11.50215744972229
657	0.82125	11.12289309501648
658	0.8225	11.240818500518799
659	0.82375	11.129714250564575
660	0.825	11.28702998161316
661	0.82625	11.399606466293335
662	0.8275	11.584123373031616
663	0.82875	11.354010105133057
664	0.83	11.237454414367676
665	0.83125	11.26660943031311
666	0.8325	11.565515995025635
667	0.83375	11.362404823303223
668	0.835	11.464844942092896
669	0.83625	11.412694454193115
670	0.8375	11.383916139602661
671	0.83875	11.453653573989868
672	0.84	11.606743335723877
673	0.84125	11.526740789413452
674	0.8425	11.182637214660645
675	0.84375	11.327005624771118
676	0.845	11.392920017242432
677	0.84625	11.178902387619019
678	0.8475	11.347376108169556
679	0.84875	11.316866874694824
680	0.85	11.690187454223633
681	0.85125	11.059340238571167
682	0.8525	11.095116138458252
683	0.85375	11.207660436630249
684	0.855	11.363468170166016
685	0.85625	11.004966497421265
686	0.8575	11.265432834625244
687	0.85875	11.328014135360718
688	0.86	11.231987476348877
689	0.86125	11.613231897354126
690	0.8625	11.373580694198608
691	0.86375	11.683387756347656
692	0.865	11.702063083648682
693	0.86625	11.731200218200684
694	0.8675	11.434464454650879
695	0.86875	11.512670516967773
696	0.87	11.548011302947998
697	0.87125	11.29001259803772
698	0.8725	11.561874151229858
699	0.87375	11.287641525268555
700	0.875	11.793270111083984
701	0.87625	11.229983568191528
702	0.8775	11.455516815185547
703	0.87875	10.960005521774292
704	0.88	11.423869132995605
705	0.88125	11.069917678833008
706	0.8825	11.150686740875244
707	0.88375	11.37706995010376
708	0.885	10.978469848632812
709	0.88625	11.33743405342102
710	0.8875	10.99974513053894
711	0.88875	11.511207818984985
712	0.89	11.239207983016968
713	0.89125	11.468956470489502
714	0.8925	11.486172676086426
715	0.89375	11.488842964172363
716	0.895	11.18980884552002
717	0.89625	11.38707160949707
718	0.8975	10.888642072677612
719	0.89875	11.635797023773193
720	0.9	11.473413705825806
721	0.90125	11.291378736495972
722	0.9025	11.603177785873413
723	0.90375	11.537961959838867
724	0.905	11.247512102127075
725	0.90625	11.271977424621582
726	0.9075	11.303720474243164
727	0.90875	11.45316481590271
728	0.91	11.252496242523193
729	0.91125	11.307116746902466
730	0.9125	11.378968954086304
731	0.91375	11.576162576675415
732	0.915	11.349326372146606
733	0.91625	11.465920209884644
734	0.9175	11.263129711151123
735	0.91875	11.293466091156006
736	0.92	11.29538893699646
737	0.92125	11.401582956314087
738	0.9225	11.30192518234253
739	0.92375	11.192606687545776
740	0.925	11.386692523956299
741	0.92625	11.231701374053955
742	0.9275	11.07345700263977
743	0.92875	11.144349575042725
744	0.93	10.982519388198853
745	0.93125	11.332471370697021
746	0.9325	11.474484205245972
747	0.93375	10.942142009735107
748	0.935	11.286303997039795
749	0.93625	11.079158782958984
750	0.9375	10.893194675445557
751	0.93875	11.314105987548828
752	0.94	11.236268281936646
753	0.94125	11.177486181259155
754	0.9425	10.970703363418579
755	0.94375	11.30689263343811
756	0.945	11.301225423812866
757	0.94625	11.110169887542725
758	0.9475	11.314959526062012
759	0.94875	11.280598640441895
760	0.95	11.125513315200806
761	0.95125	11.13251805305481
762	0.9525	11.006362438201904
763	0.95375	11.135121583938599
764	0.955	11.251404285430908
765	0.95625	11.028138399124146
766	0.9575	11.345281600952148
767	0.95875	11.16033673286438
768	0.96	11.039116382598877
769	0.96125	11.390776634216309
770	0.9625	11.290067434310913
771	0.96375	11.320875883102417
772	0.965	10.778063535690308
773	0.96625	10.901193618774414
774	0.9675	10.840271711349487
775	0.96875	11.062538623809814
776	0.97	11.246978044509888
777	0.97125	11.266316175460815
778	0.9725	11.320323944091797
779	0.97375	11.363978385925293
780	0.975	11.248446702957153
781	0.97625	11.184431314468384
782	0.9775	11.413198709487915
783	0.97875	11.382797956466675
784	0.98	11.385200023651123
785	0.98125	11.329282522201538
786	0.9825	11.055771112442017
787	0.98375	11.079272031784058
788	0.985	11.234782934188843
789	0.98625	11.303080320358276
790	0.9875	11.334776878356934
791	0.98875	11.502840518951416
792	0.99	11.281366348266602
793	0.99125	11.618455648422241
794	0.9925	11.412690877914429
795	0.99375	11.149265766143799
796	0.995	11.16132378578186
797	0.99625	11.287108659744263
798	0.9975	10.922772884368896
799	0.99875	11.319458484649658
800	1.0	11.126718521118164
801	1.00125	11.337049007415771
802	1.0025	11.19071364402771
803	1.00375	11.4120614528656
804	1.005	11.436700820922852
805	1.00625	11.192773580551147
806	1.0075	11.200898885726929
807	1.00875	11.182540655136108
808	1.01	11.068639755249023
809	1.01125	11.854816675186157
810	1.0125	11.17879033088684
811	1.01375	11.266181468963623
812	1.015	10.919076204299927
813	1.01625	11.106294393539429
814	1.0175	11.329238414764404
815	1.01875	11.152697801589966
816	1.02	11.538370847702026
817	1.02125	11.147794723510742
818	1.0225	11.03566288948059
819	1.02375	11.271706819534302
820	1.025	11.488077640533447
821	1.02625	11.34997844696045
822	1.0275	11.464900970458984
823	1.02875	11.583153009414673
824	1.03	11.21811032295227
825	1.03125	11.403238773345947
826	1.0325	11.288888454437256
827	1.03375	11.574903726577759
828	1.035	11.372010707855225
829	1.03625	11.484838724136353
830	1.0375	11.235288381576538
831	1.03875	11.447230577468872
832	1.04	11.398781538009644
833	1.04125	11.414973735809326
834	1.0425	11.042197942733765
835	1.04375	11.018096208572388
836	1.045	11.241323947906494
837	1.04625	10.946576595306396
838	1.0475	10.997143983840942
839	1.04875	11.082662343978882
840	1.05	11.419962644577026
841	1.05125	11.207337379455566
842	1.0525	11.316413879394531
843	1.05375	11.159789562225342
844	1.055	11.00839614868164
845	1.05625	11.208685636520386
846	1.0575	11.392292976379395
847	1.05875	11.341103315353394
848	1.06	11.226576566696167
849	1.06125	11.387509107589722
850	1.0625	11.208329200744629
851	1.06375	10.679155588150024
852	1.065	10.97232460975647
853	1.06625	10.935667753219604
854	1.0675	11.174354553222656
855	1.06875	10.71772575378418
856	1.07	11.117141246795654
857	1.07125	11.152647733688354
858	1.0725	11.261889934539795
859	1.07375	10.789881944656372
860	1.075	10.428881645202637
861	1.07625	10.92265248298645
862	1.0775	10.989818572998047
863	1.07875	10.714765787124634
864	1.08	10.783165693283081
865	1.08125	11.014143228530884
866	1.0825	10.659562349319458
867	1.08375	10.863597393035889
868	1.085	11.11897587776184
869	1.08625	10.925546884536743
870	1.0875	10.730221271514893
871	1.08875	11.120268106460571
872	1.09	11.025686264038086
873	1.09125	10.751397609710693
874	1.0925	11.194419860839844
875	1.09375	11.31740927696228
876	1.095	11.68721318244934
877	1.09625	11.073535680770874
878	1.0975	11.29401445388794
879	1.09875	11.24394178390503
880	1.1	11.241824626922607
881	1.10125	11.073554754257202
882	1.1025	11.161731481552124
883	1.10375	11.316386461257935
884	1.105	11.531515121459961
885	1.10625	11.108291149139404
886	1.1075	10.817108154296875
887	1.10875	10.453684329986572
888	1.11	11.132208108901978
889	1.11125	10.645997524261475
890	1.1125	10.706532001495361
891	1.11375	10.522024631500244
892	1.115	11.006948947906494
893	1.11625	11.017930507659912
894	1.1175	10.90234637260437
895	1.11875	11.109946966171265
896	1.12	11.062654256820679
897	1.12125	10.89220643043518
898	1.1225	10.743595361709595
899	1.12375	10.984660387039185
900	1.125	10.643640756607056
901	1.12625	10.892997980117798
902	1.1275	10.849875211715698
903	1.12875	10.673598051071167
904	1.13	10.889922380447388
905	1.13125	10.896285772323608
906	1.1325	10.404434204101562
907	1.13375	10.930800437927246
908	1.135	10.769528150558472
909	1.13625	10.586423873901367
910	1.1375	10.675535202026367
911	1.13875	10.883626937866211
912	1.14	10.624849796295166
913	1.14125	11.006698608398438
914	1.1425	10.883040428161621
915	1.14375	11.030923128128052
916	1.145	10.937285423278809
917	1.14625	10.649552345275879
918	1.1475	10.66619873046875
919	1.14875	10.64623236656189
920	1.15	10.514792203903198
921	1.15125	10.89045763015747
922	1.1525	11.012015342712402
923	1.15375	10.841059684753418
924	1.155	11.059414148330688
925	1.15625	10.779078006744385
926	1.1575	10.937901735305786
927	1.15875	11.085319519042969
928	1.16	10.860545635223389
929	1.16125	10.587502717971802
930	1.1625	10.715245008468628
931	1.16375	11.167246103286743
932	1.165	11.258398294448853
933	1.16625	11.024200916290283
934	1.1675	11.205453872680664
935	1.16875	11.440562009811401
936	1.17	11.244029998779297
937	1.17125	12.037261724472046
938	1.1725	11.178362369537354
939	1.17375	10.975940227508545
940	1.175	10.856274366378784
941	1.17625	10.976046323776245
942	1.1775	10.682156085968018
943	1.17875	10.856075286865234
944	1.18	10.641207695007324
945	1.18125	11.228810548782349
946	1.1825	11.22592568397522
947	1.18375	10.74783205986023
948	1.185	10.869555473327637
949	1.18625	10.640385150909424
950	1.1875	10.815130472183228
951	1.18875	11.123592853546143
952	1.19	10.936181545257568
953	1.19125	11.116209030151367
954	1.1925	11.066546440124512
955	1.19375	11.09102725982666
956	1.195	10.668495893478394
957	1.19625	10.638427734375
958	1.1975	10.755573511123657
959	1.19875	10.893508195877075
960	1.2	11.455042362213135
961	1.20125	11.360143423080444
962	1.2025	10.98993182182312
963	1.20375	10.872939825057983
964	1.205	11.352355480194092
965	1.20625	11.211116313934326
966	1.2075	11.255960464477539
967	1.20875	11.172220706939697
968	1.21	11.14367961883545
969	1.21125	11.244767904281616
970	1.2125	11.129926443099976
971	1.21375	11.033726930618286
972	1.215	11.107032299041748
973	1.21625	10.973050594329834
974	1.2175	11.085160970687866
975	1.21875	11.351290941238403
976	1.22	11.292744874954224
977	1.22125	11.231409311294556
978	1.2225	11.243455410003662
979	1.22375	11.27125859260559
980	1.225	11.535118818283081
981	1.22625	11.682835817337036
982	1.2275	11.65946364402771
983	1.22875	11.764410734176636
984	1.23	11.691571474075317
985	1.23125	11.239820718765259
986	1.2325	10.850293636322021
987	1.23375	11.035305261611938
988	1.235	11.133333444595337
989	1.23625	11.20349407196045
990	1.2375	11.153570413589478
991	1.23875	11.362082958221436
992	1.24	11.543725728988647
993	1.24125	10.74544072151184
994	1.2425	11.175563335418701
995	1.24375	11.345399618148804
996	1.245	11.001099348068237
997	1.24625	10.93760371208191
998	1.2475	10.699766874313354
999	1.24875	11.27901315689087
1000	1.25	11.37738585472107
1001	1.25125	11.336497068405151
1002	1.2525	11.464955806732178
1003	1.25375	11.510229110717773
1004	1.255	11.483782529830933
1005	1.25625	11.792618036270142
1006	1.2575	11.469457149505615
1007	1.25875	11.178772449493408
1008	1.26	11.344836950302124
1009	1.26125	11.198562383651733
1010	1.2625	11.110001802444458
1011	1.26375	10.73171615600586
1012	1.265	11.174074411392212
1013	1.26625	10.967668294906616
1014	1.2675	11.51305079460144
1015	1.26875	11.363158226013184
1016	1.27	11.53751254081726
1017	1.27125	10.86736798286438
1018	1.2725	10.789011716842651
1019	1.27375	10.167456865310669
1020	1.275	10.898880958557129
1021	1.27625	10.640993118286133
1022	1.2775	10.798627138137817
1023	1.27875	10.864708423614502
1024	1.28	10.917268991470337
1025	1.28125	10.681504011154175
1026	1.2825	10.77518343925476
1027	1.28375	10.684256553649902
1028	1.285	10.935525894165039
1029	1.28625	10.95266580581665
1030	1.2875	10.95149278640747
1031	1.28875	10.914366245269775
1032	1.29	10.75551152229309
1033	1.29125	11.108490228652954
1034	1.2925	11.653667688369751
1035	1.29375	11.709374189376831
1036	1.295	11.40123963356018
1037	1.29625	11.189309358596802
1038	1.2975	11.528093814849854
1039	1.29875	11.283866167068481
1040	1.3	11.932055950164795
1041	1.30125	11.153019666671753
1042	1.3025	11.274681091308594
1043	1.30375	11.53110384941101
1044	1.305	10.710755586624146
1045	1.30625	11.34125828742981
1046	1.3075	11.20391845703125
1047	1.30875	10.625966787338257
1048	1.31	10.400313138961792
1049	1.31125	10.759035348892212
1050	1.3125	10.720272064208984
1051	1.31375	11.12234115600586
1052	1.315	10.938429832458496
1053	1.31625	10.948454141616821
1054	1.3175	10.83087682723999
1055	1.31875	10.882635116577148
1056	1.32	10.8998441696167
1057	1.32125	11.07262372970581
1058	1.3225	10.920363664627075
1059	1.32375	10.64728856086731
1060	1.325	10.786751508712769
1061	1.32625	10.65464973449707
1062	1.3275	10.815495252609253
1063	1.32875	10.504359006881714
1064	1.33	10.53882360458374
1065	1.33125	10.814822912216187
1066	1.3325	10.890167951583862
1067	1.33375	10.849627256393433
1068	1.335	10.940548181533813
1069	1.33625	10.711127519607544
1070	1.3375	10.944534540176392
1071	1.33875	10.816946029663086
1072	1.34	11.196494102478027
1073	1.34125	11.237815618515015
1074	1.3425	11.009746789932251
1075	1.34375	11.12964153289795
1076	1.345	11.10967755317688
1077	1.34625	11.042274236679077
1078	1.3475	10.965481996536255
1079	1.34875	10.942445993423462
1080	1.35	10.803403854370117
1081	1.35125	10.962363481521606
1082	1.3525	11.079796552658081
1083	1.35375	11.11996054649353
