# Supplementary material for: Predicting the structural basis of targeted protein degradation by integrating molecular dynamics simulations with structural mass spectrometry
Source: Nat Commun. 2022 Oct 6;13:5884. doi: 10.1038/s41467-022-33575-4 (PMC9537307; doi:10.1038/s41467-022-33575-4)
Supplement: Supplementary file 6 — Source Data [file 41467_2022_33575_MOESM6_ESM.zip › source_data/fig_3/figure_3a_wepy_hdx_min_irmsd_run_1.csv]

	Aggregate Simulation Time (us)	minimum_irmsd(A)
0	0.0	11.172529384040628
1	0.0009599999999999999	10.85137407296234
2	0.0019199999999999998	10.453854775241997
3	0.0028799999999999997	10.210798706867068
4	0.0038399999999999997	10.004807445589277
5	0.0048	9.776918970545225
6	0.0057599999999999995	9.929573197744867
7	0.006719999999999999	9.855941827019539
8	0.007679999999999999	9.987634746248567
9	0.00864	9.942563304552078
10	0.0096	9.233550341925541
11	0.01056	9.319579483893353
12	0.011519999999999999	9.394946073408107
13	0.01248	9.502190668724106
14	0.013439999999999999	9.073988158642791
15	0.0144	8.871669077091603
16	0.015359999999999999	8.955285520476345
17	0.01632	9.206662475804809
18	0.01728	8.828009626062013
19	0.01824	8.694619272955922
20	0.0192	8.45235212152289
21	0.02016	8.2567793490871
22	0.02112	8.135998161409155
23	0.02208	8.073314529560172
24	0.023039999999999998	8.204102696562568
25	0.024	8.159251210476018
26	0.02496	8.054874404132143
27	0.025920000000000002	8.146603442639446
28	0.026879999999999998	8.217287712269881
29	0.02784	7.951498657996947
30	0.0288	8.128667828244941
31	0.02976	7.818355551681574
32	0.030719999999999997	7.846129721304884
33	0.03168	7.534661562236067
34	0.03264	7.942293565687538
35	0.033600000000000005	8.079635702661522
36	0.03456	8.322878083111343
37	0.03552	8.036127692990787
38	0.03648	8.110870072834151
39	0.03744	8.190522856836651
40	0.0384	7.933513445376093
41	0.03936	7.8505784402073555
42	0.04032	7.726488243061494
43	0.041280000000000004	7.564475678382816
44	0.04224	7.6476536694599195
45	0.0432	7.424773376423791
46	0.04416	7.770034333043165
47	0.04512	7.541045841888499
48	0.046079999999999996	7.6684088991306325
49	0.04704	7.256963770893455
50	0.048	7.106614487100557
51	0.048960000000000004	6.965941874388083
52	0.04992	6.988295256978726
53	0.05088	6.89551753735514
54	0.051840000000000004	6.695982232436233
55	0.0528	6.4402709207653
56	0.053759999999999995	6.498553649896755
57	0.05472	6.316129288372712
58	0.05568	6.121178891941317
59	0.05664	6.272198664929624
60	0.0576	6.077204023652984
61	0.05856	6.011445227486916
62	0.05952	5.922794909534678
63	0.06048	5.65773788878097
64	0.061439999999999995	5.69457710907732
65	0.0624	6.14993382795313
66	0.06336	6.084186671332434
67	0.06431999999999999	5.712053388891562
68	0.06528	5.820951395399973
69	0.06624	5.661017334260467
70	0.06720000000000001	5.843801994747656
71	0.06816	5.479818806501237
72	0.06912	5.426267923067211
73	0.07008	5.639113435322592
74	0.07104	5.354102265534624
75	0.072	5.477686678678068
76	0.07296	4.8009325584462745
77	0.07392	5.0640507533077725
78	0.07488	5.089970144335865
79	0.07584	5.1547378929621885
80	0.0768	5.403798038407205
81	0.07776000000000001	5.243714874446541
82	0.07872	5.137513539319797
83	0.07968	5.459461656712303
84	0.08064	5.2386779348136345
85	0.08159999999999999	4.896790224062077
86	0.08256000000000001	5.025766115059112
87	0.08352	4.896432036366133
88	0.08448	4.662447851442905
89	0.08544	4.681355006254535
90	0.0864	4.4921000006724405
91	0.08736	4.42232741570818
92	0.08832	4.4066236340344815
93	0.08928	4.733824761242744
94	0.09024	4.587094104684485
95	0.0912	4.311601493155762
96	0.09215999999999999	4.4451007821695585
97	0.09312000000000001	4.49366786438792
98	0.09408	4.470078253720309
99	0.09504	4.548324724621001
100	0.096	4.741943248972568
101	0.09695999999999999	4.6136883711947485
102	0.09792000000000001	4.742487616537737
103	0.09888	4.707134788452151
104	0.09984	4.3552775325456485
105	0.1008	4.513481828501453
106	0.10176	4.40483140895669
107	0.10272	4.59527206618754
108	0.10368000000000001	4.4917603820070005
109	0.10464	4.7793719908234396
110	0.1056	4.491322341680931
111	0.10656	4.7131705643188235
112	0.10751999999999999	4.545017904696852
113	0.10848000000000001	4.616518450161562
114	0.10944	4.444496252727339
115	0.11040000000000001	4.614335615783007
116	0.11136	4.6102789608689925
117	0.11231999999999999	4.47567684017301
118	0.11328	4.5113996445270095
119	0.11424	3.9813239375387273
120	0.1152	4.075734364766758
121	0.11616	4.381521754557011
122	0.11712	4.194272784791061
123	0.11808	4.1460799572878555
124	0.11904	4.263224741108195
125	0.12	3.962824082758485
126	0.12096	4.249034211183328
127	0.12192	4.254888093684059
128	0.12287999999999999	4.188253004741863
129	0.12384	4.1477958696507535
130	0.1248	4.273192613484561
131	0.12576	4.117180764377873
132	0.12672	4.177080476210355
133	0.12768000000000002	4.020104963223009
134	0.12863999999999998	4.158883692598829
135	0.1296	3.5529964848828977
136	0.13056	3.7446659172995496
137	0.13152	3.8399766124533956
138	0.13248	3.9620916294043247
139	0.13344	3.96447756208774
140	0.13440000000000002	3.9690781780804683
141	0.13536	3.988416838829619
142	0.13632	3.9361700894327316
143	0.13728	3.9103472822850427
144	0.13824	3.694543503244321
145	0.1392	3.951460709416725
146	0.14016	3.8767748571859313
147	0.14112	4.091568627983989
148	0.14208	4.113498955321427
149	0.14304	4.07218686643355
150	0.144	4.1292130681957175
151	0.14496	3.9188851685863164
152	0.14592	3.9465499806353597
153	0.14687999999999998	3.870657845139591
154	0.14784	3.9968739000112246
155	0.14880000000000002	4.220873422127665
156	0.14976	4.380686146170315
157	0.15072	4.152079871824025
158	0.15168	4.186690494311506
159	0.15264	4.271003409887125
160	0.1536	4.324251639278725
161	0.15456	3.877194374907301
162	0.15552000000000002	4.141448939827435
163	0.15647999999999998	4.2478512278547855
164	0.15744	4.1386202922396915
165	0.1584	4.0930105402058645
166	0.15936	4.175163631958431
167	0.16032	3.899188791748484
168	0.16128	4.16333959071985
169	0.16224	4.235138501614365
170	0.16319999999999998	4.104320325678782
171	0.16416	3.9797475454329847
172	0.16512000000000002	3.9758155740984957
173	0.16608	3.8318087866773984
174	0.16704	4.11924312961995
175	0.168	4.420094856555535
176	0.16896	4.529079566492639
177	0.16992	4.450508411090132
178	0.17088	4.529889195588046
179	0.17184	4.285076902595382
180	0.1728	4.398209180367715
181	0.17376	4.4596775540987545
182	0.17472	4.412293843214991
183	0.17568	4.081855402571237
184	0.17664	4.2712142786364025
185	0.1776	4.311680240176006
186	0.17856	4.287590483664037
187	0.17952	4.3642251973323996
188	0.18048	4.4799534591068255
189	0.18144	4.359989580308939
190	0.1824	4.46983114808114
191	0.18336000000000002	4.053676384584099
192	0.18431999999999998	4.2625840399540476
193	0.18528	4.351878719418095
194	0.18624000000000002	4.161417791951649
195	0.18719999999999998	4.176246906320938
196	0.18816	4.10687575757885
197	0.18912	4.055680205799318
198	0.19008	4.001267170968957
199	0.19104	3.985789422552335
200	0.192	3.79018084043409
201	0.19296000000000002	3.8116488782912223
202	0.19391999999999998	3.6746700323786916
203	0.19488	3.633566422307118
204	0.19584000000000001	3.5991744427790935
205	0.1968	3.739419124203081
206	0.19776	3.770649064597673
207	0.19872	3.721420950923586
208	0.19968	3.6402659325362237
209	0.20063999999999999	3.5565982871952526
210	0.2016	3.6790839032742446
211	0.20256	3.4310960576187446
212	0.20352	3.565284793238033
213	0.20448	3.5116684416039807
214	0.20544	3.6578527582855673
215	0.2064	3.725735836835991
216	0.20736000000000002	3.719965079956168
217	0.20832	3.8609070118936017
218	0.20928	3.6477991799419884
219	0.21024	3.4083049610742684
220	0.2112	3.279793993053108
221	0.21216	3.19370578214208
222	0.21312	3.2156745324910374
223	0.21408000000000002	3.309243850163818
224	0.21503999999999998	3.247604719228689
225	0.216	3.6208638385067045
226	0.21696000000000001	3.5780976067851276
227	0.21791999999999997	3.5522941434139597
228	0.21888	3.79606387073515
229	0.21984	3.401023024889522
230	0.22080000000000002	2.8301963026606156
231	0.22175999999999998	2.631768663276512
232	0.22272	2.746652298566471
233	0.22368000000000002	3.031613811388242
234	0.22463999999999998	2.80059194011708
235	0.2256	2.7683389519337616
236	0.22656	2.55929894644569
237	0.22752	2.5522145864433416
238	0.22848	2.455042065290079
239	0.22944	2.522018669025135
240	0.2304	2.4237633796549933
241	0.23136	2.54319726564788
242	0.23232	2.723978798869806
243	0.23328	2.876052137334063
244	0.23424	2.66742661130299
245	0.2352	2.388481735094758
246	0.23616	2.4528336240524937
247	0.23712	2.302868398650955
248	0.23808	2.274403133204093
249	0.23904	2.2826504245250288
250	0.24	2.113200968842147
251	0.24096	1.9961270778351201
252	0.24192	1.779497764037567
253	0.24287999999999998	1.7416099958138878
254	0.24384	1.8063665668971873
255	0.24480000000000002	1.884126573065238
256	0.24575999999999998	1.8964789357426057
257	0.24672	1.8811244022680407
258	0.24768	1.8384185464383138
259	0.24864	1.9672874039078398
260	0.2496	1.988318957947989
261	0.25056	1.962230577843105
262	0.25152	1.816279623150341
263	0.25248	1.803097332525012
264	0.25344	1.9275827728089885
265	0.2544	1.828113003729364
266	0.25536000000000003	1.8655782282977964
267	0.25632	1.792003105382147
268	0.25727999999999995	1.9852873690769581
269	0.25824	1.9043548762626739
270	0.2592	1.8996986656291641
271	0.26016	1.7344598458092682
272	0.26112	1.7324594772092459
273	0.26208	1.8082531136802358
274	0.26304	1.915106087973326
275	0.264	1.8195913289352075
276	0.26496	1.8493885324311004
277	0.26592	1.7903855061747542
278	0.26688	1.7491182116616728
279	0.26783999999999997	1.7749767834826589
280	0.26880000000000004	1.7003448554927927
281	0.26976	1.7265261818441289
282	0.27072	1.726419162351399
283	0.27168000000000003	1.7656212119821089
284	0.27264	1.703602840839071
285	0.2736	1.7112238970398037
286	0.27456	1.8094138205806132
287	0.27552	1.7388624670184516
288	0.27648	1.7851504092613315
289	0.27744	1.8211813906576841
290	0.2784	1.7626340142244206
291	0.27936	1.8636208215906647
292	0.28032	1.8091485316561773
293	0.28128	1.7131610017761663
294	0.28224	1.7603750930024824
295	0.2832	1.9197879244182527
296	0.28416	1.8699343675486575
297	0.28512	1.840329565982608
298	0.28608	1.8620446819869736
299	0.28704	1.827734444073526
300	0.288	1.7401995233021532
301	0.28896	1.7127072722546046
302	0.28992	1.86644511663976
303	0.29087999999999997	1.6814343645400196
304	0.29184	1.6370904123973327
305	0.2928	1.1777426324609364
306	0.29375999999999997	1.4212612991972406
307	0.29472000000000004	1.2417764428269165
308	0.29568	1.4485593852198195
309	0.29663999999999996	1.5541755828596733
310	0.29760000000000003	1.8750919611568921
311	0.29856	2.1734392676504593
312	0.29952	2.0445012833829894
313	0.30048	2.0333382687273085
314	0.30144	1.8754604124008576
315	0.3024	1.922048145192706
316	0.30336	2.032519427255251
317	0.30432	1.8123620125924247
318	0.30528	2.0002051152622817
319	0.30624	1.8797834379557188
320	0.3072	1.8883421737399266
321	0.30816000000000004	2.052759111626204
322	0.30912	2.024006079244633
323	0.31007999999999997	2.0394802408573325
324	0.31104000000000004	2.006853868377674
325	0.312	2.1775149567164496
326	0.31295999999999996	2.0103298089355266
327	0.31392000000000003	2.151048086814468
328	0.31488	1.910568372343596
329	0.31583999999999995	2.041170423494609
330	0.3168	1.7630159828965368
331	0.31776	1.9538025429864914
332	0.31872	2.00470492862439
333	0.31968	2.092076918173993
334	0.32064	2.011292167002918
335	0.3216	2.1089938446160903
336	0.32256	2.190497406457907
337	0.32352	2.0046454900793504
338	0.32448	2.2550685096631358
339	0.32544	2.187319913680148
340	0.32639999999999997	2.358378884747557
341	0.32736000000000004	2.0105987410907913
342	0.32832	2.162995235804231
343	0.32927999999999996	2.262565210911016
344	0.33024000000000003	2.1041042449394305
345	0.3312	2.135296655822888
346	0.33216	2.123222543105143
347	0.33312	2.3479590796058667
348	0.33408	2.35830670496561
349	0.33504	2.0951403186723527
350	0.336	2.311507036839057
351	0.33696	2.2470639053521593
352	0.33792	2.26632289364926
353	0.33888	2.275363177168635
354	0.33984	2.399678429647684
355	0.3408	2.1488637702221554
356	0.34176	2.1513307815200413
357	0.34272	2.287348156773794
358	0.34368	2.4400871602703167
359	0.34464	2.2834359974528877
360	0.3456	2.481468624671975
361	0.34656	2.483462826550641
362	0.34752	2.400243963905821
363	0.34848	2.519530425575558
364	0.34944	2.3450757056115066
365	0.3504	2.1654588640000556
366	0.35136	1.8619071053973748
367	0.35231999999999997	2.2740554441588583
368	0.35328	2.174611385522602
369	0.35424	2.188306510606453
370	0.3552	2.302664490491627
371	0.35616000000000003	2.353087564006611
372	0.35712	2.111881044793245
373	0.35808	2.276489620255093
374	0.35904	2.193930421765946
375	0.36	2.199757691400909
376	0.36096	2.0829383708768647
377	0.36192	2.1016496123704713
378	0.36288	2.1230417903787466
379	0.36384	2.1901634016454703
380	0.3648	2.1924702839029484
381	0.36576	2.152245592515762
382	0.36672000000000005	1.9218571771043915
383	0.36768	2.16015641196262
384	0.36863999999999997	2.0176067012464918
385	0.36960000000000004	2.04072537926082
386	0.37056	2.132182714559894
387	0.37151999999999996	2.0880191829942807
388	0.37248000000000003	2.1463956842781005
389	0.37344	2.0414222175340253
390	0.37439999999999996	2.2025626755369716
391	0.37536	2.1775894939636173
392	0.37632	2.1898441905244797
393	0.37727999999999995	2.0451234651628902
394	0.37824	2.0825999752482103
395	0.3792	2.03924593111965
396	0.38016	1.9218493631671323
397	0.38112	2.0546750260109645
398	0.38208	1.83446329282711
399	0.38304000000000005	1.914849127721034
400	0.384	1.9400998062928174
401	0.38495999999999997	2.0798124001441867
402	0.38592000000000004	2.0607425162469317
403	0.38688	1.9493111115235928
404	0.38783999999999996	2.200111423183752
405	0.38880000000000003	1.9455859568211258
406	0.38976	2.2223215268390937
407	0.39072	2.0738456225176503
408	0.39168000000000003	1.8184680447432573
409	0.39264	1.593935289686664
410	0.3936	1.8132343618666122
411	0.39456	2.096393431729939
412	0.39552	1.932086995049707
413	0.39648	1.9381120107731147
414	0.39744	2.450977865975666
415	0.3984	2.214005501495577
416	0.39936	2.3327481238988943
417	0.40032	2.416433444068298
418	0.40127999999999997	2.3303147257765597
419	0.40224	2.4198003886748123
420	0.4032	2.372296777251811
421	0.40416	2.2300799807542777
422	0.40512	2.2338679514696187
423	0.40608	2.0368640153271986
424	0.40704	2.219978285085351
425	0.408	2.369993711719938
426	0.40896	1.9796122089917654
427	0.40992	1.9551914572455973
428	0.41088	2.149459226228172
429	0.41184	2.444151274109508
430	0.4128	1.961565062750703
431	0.41376	2.121818335843744
432	0.41472000000000003	1.9072391137294553
433	0.41568	2.2174079521519143
434	0.41664	2.2674855904592714
435	0.4176	2.078959224187132
436	0.41856	2.362081291182268
437	0.41952	1.9843019810046458
438	0.42048	2.2553801656263515
439	0.42144	2.138207985708206
440	0.4224	2.1328349105328686
441	0.42336	2.193871898658937
442	0.42432	2.1945546446057924
443	0.42528	2.1174766961996774
444	0.42624	2.0974700127509083
445	0.42719999999999997	1.9483345256544007
446	0.42816000000000004	2.241856096157438
447	0.42912	2.2127216818501987
448	0.43007999999999996	2.078054091032922
449	0.43104000000000003	2.1195508242904695
450	0.432	2.28956990729647
451	0.43295999999999996	2.432615832689689
452	0.43392000000000003	2.2583196439583837
453	0.43488	2.24947363696183
454	0.43583999999999995	2.2628506987240673
455	0.4368	2.375337627096617
456	0.43776	2.0805517514895526
457	0.43872000000000005	2.0410661703648554
458	0.43968	2.227828871758841
459	0.44064	2.254661459734863
460	0.44160000000000005	2.239556725849734
461	0.44256	2.278893897058473
462	0.44351999999999997	2.323390441653183
463	0.44448000000000004	2.3854416300998333
464	0.44544	2.329528125867214
465	0.44639999999999996	2.3559678554932253
466	0.44736000000000004	2.3292465261193622
467	0.44832	2.4180236725795807
468	0.44927999999999996	2.4498547747210644
469	0.45024000000000003	2.2624088087706213
470	0.4512	2.1982156132053805
471	0.45216	2.212735706495062
472	0.45312	2.1703528539896353
473	0.45408	2.0864421751873987
474	0.45504	2.1621552607498935
475	0.456	2.1797097619813965
476	0.45696	2.2085971785910106
477	0.45792	2.1189212677294464
478	0.45888	2.143981674840449
479	0.45983999999999997	2.3153187165490814
480	0.4608	2.489902647860899
481	0.46176	2.3883884840402763
482	0.46272	2.3967757574818096
483	0.46368	2.321306462678838
484	0.46464	2.3913198789184786
485	0.4656	2.2705981207030015
486	0.46656	2.370526019119381
487	0.46752	2.379254083526473
488	0.46848	2.489608257947887
489	0.46944	2.3733217234607196
490	0.4704	2.4375306509893973
491	0.47136	2.282203897177597
492	0.47232	2.407650652041382
493	0.47328	2.2301226464161434
494	0.47424	2.2858455872898413
495	0.4752	2.1886639154206167
496	0.47616	2.0879855900910056
497	0.47712	2.2832454420371744
498	0.47808	2.3112313244940013
499	0.47904	2.3526390860692206
500	0.48	2.419543592590907
501	0.48096	2.513584292030469
502	0.48192	2.2350320322344692
503	0.48288	2.2569832233822376
504	0.48384	2.1240299523148884
505	0.4848	2.365918204811055
506	0.48575999999999997	2.4098098423853833
507	0.48672000000000004	2.244379169353371
508	0.48768	2.4040412352898732
509	0.48863999999999996	2.3144293466409875
510	0.48960000000000004	2.371311247037119
511	0.49056	2.27629734191428
512	0.49151999999999996	2.1581076855939023
513	0.49248000000000003	2.569761638242438
514	0.49344	2.5306426917899296
515	0.49439999999999995	2.5559138452592087
516	0.49536	2.441537389288423
517	0.49632	2.283078002338076
518	0.49728	2.4129504964867667
519	0.49824	2.520770459387455
520	0.4992	2.46084226594415
521	0.50016	2.3411309063788126
522	0.50112	2.3346973693283033
523	0.50208	2.39415146359699
524	0.50304	2.324101323511058
525	0.504	2.3676623112732114
526	0.50496	2.3689294402317627
527	0.50592	2.3078032816953673
528	0.50688	2.3816140871113016
529	0.50784	2.193439397179996
530	0.5088	2.2129170409345074
531	0.50976	2.2854428482884623
532	0.5107200000000001	2.2185717242423055
533	0.51168	2.454753347984453
534	0.51264	2.3879758891381515
535	0.5136000000000001	2.3500037130999205
536	0.5145599999999999	2.3345784945685613
537	0.51552	2.2708924743214842
538	0.51648	2.137723084190445
539	0.51744	2.1395401414193436
540	0.5184	2.2187496050546156
541	0.51936	2.0118439574053575
542	0.52032	2.155692780986858
543	0.52128	2.1803944440595076
544	0.52224	2.1191718134010644
545	0.5232	2.1078625927166525
546	0.52416	2.283897752168121
547	0.52512	2.3082960181483028
548	0.52608	2.0761108010034337
549	0.52704	1.80199551437335
550	0.528	1.9942435107692673
551	0.52896	2.0182514118775705
552	0.52992	2.098218630674683
553	0.53088	1.9237138326444516
554	0.53184	2.2027976604218176
555	0.5327999999999999	2.0379481457289366
556	0.53376	2.055314217711166
557	0.53472	2.207955332330636
558	0.5356799999999999	2.106894639493773
559	0.53664	2.055806103701447
560	0.5376000000000001	2.061077263491922
561	0.5385599999999999	2.1964190459315915
562	0.53952	2.2297725739163545
563	0.5404800000000001	2.0210485754928955
564	0.54144	1.9107969206712676
565	0.5424	1.7852939643374575
566	0.5433600000000001	1.853696560000895
567	0.54432	1.8189190098301236
568	0.54528	1.7343780681547318
569	0.5462400000000001	1.954163324480136
570	0.5472	1.9890251088555642
571	0.54816	1.730172487713975
572	0.54912	1.9368611527871817
573	0.55008	2.009712622928109
574	0.55104	1.9066640560162476
575	0.552	1.8399557265948214
576	0.55296	1.854929368073985
577	0.55392	1.783330137705859
578	0.55488	1.9344665696558203
579	0.55584	1.8671111426032923
580	0.5568	1.9598898090879993
581	0.55776	1.4499814452516118
582	0.55872	1.6864967380701046
583	0.55968	1.9787868960367487
584	0.56064	1.8773967590266465
585	0.5616	2.049597622583591
586	0.56256	2.142328551729924
587	0.56352	1.9774592550279042
588	0.56448	1.944753512881966
589	0.56544	2.1064953028643223
590	0.5664	2.2397821902959967
591	0.56736	2.2291964400178506
592	0.56832	2.3333382381107586
593	0.56928	2.2529719554033303
594	0.57024	2.33208267749011
595	0.5712	2.384536650115575
596	0.57216	2.3623345156063285
597	0.57312	2.256498709683736
598	0.57408	2.195876913659835
599	0.57504	2.147989461716815
600	0.576	2.2719125229500836
601	0.57696	2.1691111985850005
602	0.57792	2.0770813274804176
603	0.57888	2.008220415574022
604	0.57984	2.2632964855874524
605	0.5808	2.1934338428853444
606	0.5817599999999999	2.304462783872948
607	0.58272	2.2108547435566264
608	0.58368	2.13340341486842
609	0.5846399999999999	2.2282542279605533
610	0.5856	2.167723885218526
611	0.58656	2.3136955927982545
612	0.5875199999999999	2.300314140669717
613	0.58848	2.3391569998613964
614	0.5894400000000001	2.2624412885231084
615	0.5903999999999999	2.310493270221674
616	0.59136	2.386831434081084
617	0.5923200000000001	2.254385878107867
618	0.5932799999999999	2.364357028076298
619	0.59424	2.33415055536056
620	0.5952000000000001	2.218070440228529
621	0.59616	2.243559076964776
622	0.59712	2.2957972681971213
623	0.5980800000000001	2.2956130545062887
624	0.59904	2.245398295684517
625	0.6	2.2001785607847784
626	0.60096	2.1190963437789296
627	0.60192	2.12844591232392
628	0.60288	2.3166577071034293
629	0.60384	2.2232558638119206
630	0.6048	2.182900542627037
631	0.60576	2.2783445485367517
632	0.60672	2.170741446344623
633	0.60768	2.2040940619440303
634	0.60864	2.2795498043415865
635	0.6096	2.2854223132660714
636	0.61056	2.2944903815274635
637	0.61152	2.381347192285727
638	0.61248	2.373903255689077
639	0.6134400000000001	2.268149079016983
640	0.6144	2.3607940179706404
641	0.61536	2.2741894149397135
642	0.6163200000000001	2.324495609266356
643	0.6172799999999999	2.1728267917500377
644	0.61824	2.34733232716627
645	0.6192000000000001	2.3429262314430486
646	0.6201599999999999	2.3852904327952986
647	0.62112	2.2985804791448397
648	0.6220800000000001	2.263552985449057
649	0.6230399999999999	2.412064695942868
650	0.624	2.2496390562067488
651	0.6249600000000001	2.389446003494768
652	0.6259199999999999	2.185217095981973
653	0.62688	2.286848193947274
654	0.6278400000000001	2.4055278808892973
655	0.6287999999999999	2.3775683000458074
656	0.62976	2.334061822759734
657	0.6307200000000001	2.428206949004104
658	0.6316799999999999	2.2870811775493123
659	0.63264	2.243238144530561
660	0.6336	2.282490118229375
661	0.6345599999999999	2.2970354938015776
662	0.63552	2.405830661440024
663	0.63648	2.406089498249357
664	0.63744	2.3659841468473104
665	0.6384	2.428764742540782
666	0.63936	2.3147045989116743
667	0.64032	2.302579732161277
668	0.64128	2.2900925557253817
669	0.64224	2.3333348990556546
670	0.6432	2.2440162615556973
671	0.64416	2.167418773075296
672	0.64512	2.325895111263136
673	0.64608	2.3537148454459444
674	0.64704	2.116302494903526
675	0.648	2.3304294627089153
676	0.64896	2.288551073721352
677	0.6499199999999999	2.228503702941903
678	0.65088	2.346137805117833
679	0.6518400000000001	2.126458412092986
680	0.6527999999999999	2.2476018971658545
681	0.65376	2.2707249755370285
682	0.6547200000000001	2.36058842244127
683	0.6556799999999999	2.2200376290883503
684	0.65664	2.254860458060795
685	0.6576000000000001	2.362414895981024
686	0.6585599999999999	2.181053777924047
687	0.65952	2.2713073704662126
688	0.6604800000000001	2.295989442284175
689	0.66144	2.1463171576579843
690	0.6624	2.0905386137192066
691	0.6633600000000001	2.136309416412239
692	0.66432	2.3139984917708283
693	0.66528	2.3076704382583904
694	0.66624	2.375483698698835
695	0.6672	2.279775142805515
696	0.66816	2.308843680494924
697	0.66912	2.3293566607095615
698	0.67008	2.1899251435017586
699	0.67104	2.0808911515596806
700	0.672	1.7696301866146769
701	0.67296	1.9742313071345607
702	0.67392	2.326767952932089
703	0.67488	2.02808072608636
704	0.67584	2.2804909918450784
705	0.6768	2.2487807660123775
706	0.67776	2.247811468569883
707	0.67872	2.3532015311560635
708	0.67968	2.3150256357660504
709	0.68064	2.31859966767426
710	0.6816	2.359664044312032
711	0.68256	2.3749439264594834
712	0.68352	2.331460615670217
713	0.68448	2.4022571762160245
714	0.68544	2.3276936924774665
715	0.6864	2.3024145198620785
716	0.68736	2.3077510889075725
717	0.68832	2.3696806440541347
718	0.68928	2.2825844222954133
719	0.69024	2.3777667770622224
720	0.6912	2.2350068365364057
721	0.69216	2.2632745800981895
722	0.69312	2.4269219629926813
723	0.69408	2.4308995324300655
724	0.69504	2.348813343005066
725	0.696	2.313026611302585
726	0.69696	2.3609151178598347
727	0.69792	2.1755370148016238
728	0.69888	2.3999614520246366
729	0.69984	2.434120105758205
730	0.7008	2.3976777376387908
731	0.7017599999999999	2.330685535767652
732	0.70272	2.3650099854235433
733	0.70368	2.367901225509937
734	0.7046399999999999	2.2769166843888384
735	0.7056	2.3995696213751123
736	0.70656	2.1652543709330847
737	0.7075199999999999	2.202261493747035
738	0.70848	2.2141620942983007
739	0.7094400000000001	2.0832692073097454
740	0.7104	2.3162511738378546
741	0.71136	2.143773193992117
742	0.7123200000000001	2.097987100869026
743	0.71328	2.328974560168008
744	0.71424	2.3517498398307337
745	0.7152000000000001	2.276731555133106
746	0.71616	2.3565944563861256
747	0.71712	2.4341414093263145
748	0.71808	2.3398761707035423
749	0.71904	2.4424168179755408
750	0.72	2.415958011502158
751	0.72096	2.3507932507297564
752	0.72192	2.2873285976107844
753	0.72288	2.302915646199987
754	0.72384	2.361519146901494
755	0.7248	2.3193235125386957
756	0.72576	2.3027294422071085
757	0.72672	2.3322789701112514
758	0.72768	2.2574016949990914
759	0.72864	2.0731395509530417
760	0.7296	2.093464379600161
761	0.73056	2.1663477858912685
762	0.73152	2.221075749747429
763	0.73248	2.112958425837866
764	0.7334400000000001	2.14313474007136
765	0.7343999999999999	2.094105382565164
766	0.73536	2.119900080986294
767	0.7363200000000001	2.148551790614057
768	0.7372799999999999	2.0879805950062233
769	0.73824	2.1283355882849913
770	0.7392000000000001	2.160653443308756
771	0.7401599999999999	2.047621634165904
772	0.74112	2.235069601091358
773	0.7420800000000001	2.100090361632178
774	0.7430399999999999	2.0906411276488583
775	0.744	2.2882436093128975
776	0.7449600000000001	2.3296257895185755
777	0.7459199999999999	2.2963728147754243
778	0.74688	2.425394385778495
779	0.7478400000000001	2.4728786629032578
780	0.7487999999999999	2.3687179143483976
781	0.74976	2.3446881721282073
782	0.75072	2.3783620906813514
783	0.7516799999999999	2.2653914734340246
784	0.75264	2.3749241312808484
785	0.7536	2.3491136298196893
786	0.7545599999999999	2.351565209717773
787	0.75552	2.3956588260954907
788	0.75648	2.2932585369444656
789	0.75744	2.4109742159318928
790	0.7584	2.3857239507001133
791	0.75936	2.3801843567943695
792	0.76032	2.426821667330161
793	0.76128	2.3423496662737966
794	0.76224	2.3125696257066197
795	0.7632000000000001	2.120927795606794
796	0.76416	2.0763342552092174
797	0.76512	2.346246427869301
798	0.7660800000000001	2.3990596520913345
799	0.7670399999999999	2.1649045274752714
800	0.768	2.268142599481313
801	0.7689600000000001	2.3795828027934154
802	0.7699199999999999	2.3157003383813106
803	0.77088	2.3888692734604833
804	0.7718400000000001	2.3178727656893954
805	0.7727999999999999	2.3047717672485675
806	0.77376	2.437058069918498
807	0.7747200000000001	2.4693372898512043
808	0.7756799999999999	2.4620235989700006
809	0.77664	2.481824285491422
810	0.7776000000000001	2.3071771595579063
811	0.7785599999999999	2.142089096541637
812	0.77952	2.452653676065247
813	0.7804800000000001	2.5188854120600563
814	0.78144	2.298962367100702
815	0.7824	2.3158554494431556
816	0.7833600000000001	2.1433162962943846
817	0.78432	2.3678749235652314
818	0.78528	2.4001498556089254
819	0.78624	2.328685816275186
820	0.7872	2.3925810358017734
821	0.78816	2.4234511700315213
822	0.78912	2.2892685312512224
823	0.79008	2.2824720546492063
824	0.79104	2.410179720984418
825	0.792	2.2361222423596843
826	0.79296	2.2854238382054106
827	0.79392	2.2911970067981544
828	0.79488	2.25520947277749
829	0.79584	2.3125562070399344
830	0.7968	2.289454177163768
831	0.79776	2.36726711669421
832	0.79872	2.219953630056492
833	0.79968	2.293252854682353
834	0.80064	2.375635206824176
835	0.8016	2.0637658997176054
836	0.8025599999999999	1.9664035911064703
837	0.80352	2.0838727151647123
838	0.80448	1.868180451884974
839	0.80544	2.2020758642990774
840	0.8064	2.2258135695235852
841	0.80736	2.0697948149054897
842	0.80832	1.9401755731250163
843	0.80928	2.3156418246559647
844	0.81024	2.416506011975685
845	0.8112	2.256817718213493
846	0.81216	2.148245858560349
847	0.81312	2.227692365045804
848	0.81408	2.0385504653438975
849	0.81504	1.9292700922892498
850	0.816	2.1479807773429394
851	0.81696	2.0170225238302804
852	0.81792	2.18644661001519
853	0.8188799999999999	2.1749553768520076
854	0.81984	2.475885450296716
855	0.8208	2.3586145733454034
856	0.82176	2.3914441829202633
857	0.82272	2.3366658697735034
858	0.82368	2.3093264638533704
859	0.82464	2.444104046421666
860	0.8256	2.365158743760565
861	0.82656	2.39786287409217
862	0.82752	2.388881292754203
863	0.82848	2.3296485176671053
864	0.8294400000000001	2.379956228797804
865	0.8304	2.3669699421241237
866	0.83136	2.3900298488377842
867	0.8323200000000001	2.392736830754985
868	0.83328	2.3543018898183075
869	0.83424	2.361506721390711
870	0.8352	2.2582411214475977
871	0.83616	2.2449783417146363
872	0.83712	2.201975656267644
873	0.83808	2.330281048631464
874	0.83904	2.175697023713186
875	0.84	2.24950590876593
876	0.84096	2.2329316416500196
877	0.84192	2.1738575810726286
878	0.84288	2.1911989204414444
879	0.84384	2.1906015828659204
880	0.8448	2.1959251825399555
881	0.84576	2.2216632003723276
882	0.84672	2.3239910482564405
883	0.84768	2.3440985283385714
884	0.84864	2.0833723506955497
885	0.8496	2.337265000060801
886	0.85056	2.4327119541778495
887	0.8515199999999999	2.2354439328021103
888	0.85248	2.26706154184386
889	0.8534400000000001	2.3621449625258952
890	0.8543999999999999	2.200158490466313
891	0.85536	2.4141748938464334
892	0.8563200000000001	2.4366428879746986
893	0.8572799999999999	2.4202044094382833
894	0.85824	2.4327127798918453
895	0.8592000000000001	2.3618320053604367
896	0.8601599999999999	2.377530388070887
897	0.86112	2.424096563982335
898	0.8620800000000001	2.4036745581185786
899	0.8630399999999999	2.331206416633135
900	0.864	2.4093005669180894
901	0.8649600000000001	2.4085772751104506
902	0.8659199999999999	2.443847119399221
903	0.86688	2.3684767249788217
904	0.8678400000000001	2.4394370223491597
905	0.8687999999999999	2.161873519747344
906	0.86976	2.274819590120301
907	0.87072	2.1754608387369365
908	0.8716799999999999	2.199722998926465
909	0.87264	2.300236364162096
910	0.8736	2.4454312311490742
911	0.8745599999999999	2.38799203663802
912	0.87552	2.278612370356585
913	0.87648	2.3106899317837284
914	0.8774400000000001	2.4390457156739167
915	0.8784	2.3540887796411396
916	0.87936	1.950618154074999
917	0.8803200000000001	2.3688125700990668
918	0.88128	2.4452630878980224
919	0.88224	2.197401466922356
920	0.8832000000000001	2.2941435543136186
921	0.88416	2.3674249121605815
922	0.88512	2.31187806997245
923	0.8860800000000001	2.296230505185775
924	0.8870399999999999	2.1046419975824593
925	0.888	2.3250464343082387
926	0.8889600000000001	2.2801772267748612
927	0.8899199999999999	2.518800366565408
928	0.89088	2.553414796775844
929	0.8918400000000001	2.5141253387309175
930	0.8927999999999999	2.4652103010462567
931	0.89376	2.61434945725429
932	0.8947200000000001	2.6431398413904814
933	0.8956799999999999	2.5985904876940724
934	0.89664	2.6341898117634424
935	0.8976000000000001	2.7436177562990984
936	0.8985599999999999	2.649109096376359
937	0.89952	2.5997991848960385
938	0.9004800000000001	2.599298534321578
939	0.90144	2.6091317248381114
940	0.9024	2.527764659530055
941	0.90336	2.7088145060672897
942	0.90432	2.669091942149694
943	0.90528	2.5341840720908166
944	0.90624	2.444516679990863
945	0.9072	2.4917381832702947
946	0.90816	2.6179580949678645
947	0.90912	2.591853925657972
948	0.91008	2.691054972181072
949	0.91104	2.6231408706137205
950	0.912	2.53389422458251
951	0.91296	2.70838020741904
952	0.91392	2.5459403885812963
953	0.91488	2.4946577215773544
954	0.91584	2.642934421656611
955	0.9168	2.6951016780656376
956	0.91776	2.6978534628066346
957	0.91872	2.554583468534146
958	0.9196799999999999	2.6318443052941953
959	0.92064	2.7504675486987615
960	0.9216	2.613428176109862
961	0.9225599999999999	2.4319089935308806
962	0.92352	2.3930257081415043
963	0.92448	2.462217770845504
964	0.92544	2.508580367364526
965	0.9264	2.4582086685034716
966	0.92736	2.6422780726828785
967	0.92832	2.5631751699479883
968	0.92928	2.529551337084251
969	0.93024	2.6452406211689
970	0.9312	2.5821566400273244
971	0.93216	2.5883690436077096
972	0.93312	2.5459382500361465
973	0.93408	2.481224571279492
974	0.93504	2.501251040613254
975	0.936	2.6104206159537235
976	0.93696	2.61838215796112
977	0.93792	2.6119448191930417
978	0.93888	2.58826235497736
979	0.93984	2.7174561354412146
980	0.9408	2.7744291774675096
981	0.94176	2.728484355024455
982	0.94272	2.679439888709172
983	0.94368	2.5003313629319237
984	0.94464	2.459645048303555
985	0.9456	2.5323629831949135
986	0.94656	2.595233864738228
987	0.94752	2.630410318702471
988	0.94848	2.615647136579713
989	0.9494400000000001	2.543274344021315
990	0.9504	2.5650838682088666
991	0.95136	2.549885462472483
992	0.95232	2.4806465087291585
993	0.95328	2.4552712161492636
994	0.95424	2.3864443105929807
995	0.9552	2.4376866834283533
996	0.95616	2.447352658388639
997	0.95712	2.4932914489757323
998	0.95808	2.5033445469316606
999	0.95904	2.489933264036866
1000	0.96	2.4344686096610544
1001	0.96096	2.4757157959040677
1002	0.96192	2.3686088194691695
1003	0.96288	2.4314676093986067
1004	0.96384	2.4218248626342516
1005	0.9648	2.494712474082455
1006	0.96576	2.4886136977554454
1007	0.96672	2.412510707884112
1008	0.96768	2.5505243979085233
1009	0.96864	2.542489063003317
1010	0.9696	2.392679665373051
1011	0.97056	2.331045714040962
1012	0.9715199999999999	2.5298745095344417
1013	0.97248	2.4849863441869497
1014	0.9734400000000001	2.4604515705008954
1015	0.9743999999999999	2.3515560739904484
1016	0.97536	2.406948316547392
1017	0.9763200000000001	2.545215336072503
1018	0.9772799999999999	2.651093738243404
1019	0.97824	2.5847361274505665
1020	0.9792000000000001	2.5361168607230655
1021	0.9801599999999999	2.5283575908045335
1022	0.98112	2.394967766576512
1023	0.9820800000000001	2.6765698941918625
1024	0.9830399999999999	2.4908933278121252
1025	0.984	2.7121583987376225
1026	0.9849600000000001	2.6238184355741034
1027	0.9859199999999999	2.6404822037570765
1028	0.98688	2.5359041708676817
1029	0.98784	2.6391501624049063
1030	0.9887999999999999	2.372818413646627
1031	0.98976	2.3935206672069578
1032	0.99072	2.534731760821849
1033	0.9916799999999999	2.6008572911986154
1034	0.99264	2.628533030299786
1035	0.9936	2.5900861101749912
1036	0.99456	2.526331369911421
1037	0.99552	2.5549426978407954
1038	0.99648	2.5450499568335516
1039	0.9974400000000001	2.557170316552227
1040	0.9984	2.2897645188742026
1041	0.99936	2.4795383204136097
1042	1.00032	2.4468879399051326
1043	1.00128	2.4765214439583287
1044	1.00224	2.5478453883903067
1045	1.0032	2.5493324579593093
1046	1.00416	2.576553938418593
1047	1.00512	2.470469434158442
1048	1.00608	2.5244870685033276
1049	1.00704	2.4192947729899927
1050	1.008	2.5568311734529683
1051	1.00896	2.5119144691246813
1052	1.00992	2.476031183788589
1053	1.01088	2.5642285753275114
1054	1.01184	2.5382409905783914
1055	1.0128	2.4203268693074182
1056	1.01376	2.4195235601359237
1057	1.01472	2.3902686861647693
1058	1.01568	2.523192099466973
1059	1.01664	2.502858799185408
1060	1.0176	2.530593085630021
1061	1.01856	2.5645268780183406
1062	1.01952	2.62809660333955
1063	1.02048	2.6249011131919833
1064	1.0214400000000001	2.6725806972479846
1065	1.0224	2.640760612292861
1066	1.02336	2.674375123790374
1067	1.02432	2.64235590712894
1068	1.02528	2.6431787304844145
1069	1.02624	2.567254615778976
1070	1.0272000000000001	2.6074607697953356
1071	1.0281600000000002	2.536749114743664
1072	1.0291199999999998	2.590254688503309
1073	1.0300799999999999	2.569634088457693
1074	1.03104	2.5375913767871143
1075	1.032	2.6813569840684846
1076	1.03296	2.672852156090793
1077	1.0339200000000002	2.690057285476975
1078	1.03488	2.760676436084201
1079	1.0358399999999999	2.7186668135139596
1080	1.0368	2.5988702671565926
1081	1.03776	2.538274330167207
1082	1.03872	2.3459297434852324
1083	1.0396800000000002	2.5457168492308693
1084	1.04064	2.5116989988095586
1085	1.0415999999999999	2.554999329090753
1086	1.04256	2.487663715620438
1087	1.04352	2.3946072128142686
1088	1.04448	2.5392321065007026
1089	1.0454400000000001	2.599188141253796
1090	1.0464	2.4728297596473494
1091	1.0473599999999998	2.6308841762755106
1092	1.04832	2.44293025658607
1093	1.04928	2.4174379050146095
1094	1.05024	2.5327360736302893
1095	1.0512000000000001	2.6110115519179993
1096	1.05216	2.601486032495086
1097	1.0531199999999998	2.529387160793852
1098	1.05408	2.5371091492367164
1099	1.05504	2.5575288136164556
1100	1.056	2.710991463915931
1101	1.0569600000000001	2.721217469084069
1102	1.05792	2.703690361888605
1103	1.05888	2.5085651335841037
1104	1.05984	2.528057712552494
1105	1.0608	2.5972240426311015
1106	1.06176	2.6029647074112177
1107	1.06272	2.5622433099630797
1108	1.06368	2.672441121025004
1109	1.06464	2.486119956917285
1110	1.0655999999999999	2.6326821585176603
1111	1.06656	2.452597742653068
1112	1.06752	2.398160759198014
1113	1.06848	2.5915736814761803
1114	1.06944	2.554797197401728
1115	1.0704	2.606454114091728
1116	1.0713599999999999	2.7389008190422333
1117	1.07232	2.528709642859292
1118	1.07328	2.648931125281728
1119	1.07424	2.561057665359651
1120	1.0752000000000002	2.544087504096521
1121	1.07616	2.472030598912715
1122	1.0771199999999999	2.527283446185204
1123	1.07808	2.6267565972358273
1124	1.07904	2.5237112525825642
1125	1.08	2.669539760542092
1126	1.0809600000000001	2.530604103005472
1127	1.08192	2.4499490106221646
1128	1.08288	2.6335960489977324
1129	1.08384	2.5148037692506913
1130	1.0848	2.472087192610094
1131	1.08576	2.652920615470488
1132	1.0867200000000001	2.496017026067527
1133	1.08768	2.5911500877897655
1134	1.08864	2.5830538376391665
1135	1.0896	2.6243623994236778
1136	1.09056	2.6059545891178963
1137	1.09152	2.674674183646883
1138	1.0924800000000001	2.7013882770117466
1139	1.09344	2.6354202727901086
1140	1.0944	2.630424561258196
1141	1.09536	2.598851056462388
1142	1.09632	2.5043419906153987
1143	1.09728	2.5757355631858605
1144	1.09824	2.745388798697654
1145	1.0992	2.714936015708038
1146	1.10016	2.618976168076634
1147	1.1011199999999999	2.6649404307803075
1148	1.10208	2.5716426226398608
1149	1.10304	2.6825158357267362
1150	1.104	2.735871333469437
1151	1.10496	2.648673871147422
1152	1.10592	2.71258239307223
1153	1.10688	2.7320671230105336
1154	1.10784	2.6018528217672765
1155	1.1088	2.701653274662395
1156	1.10976	2.6223590319396664
1157	1.11072	2.4736772303433825
1158	1.11168	2.78418878138563
1159	1.11264	2.722216138306086
1160	1.1136	2.7103769382571
1161	1.11456	2.6661381954378
1162	1.11552	2.7185369579549654
1163	1.11648	2.601910304041426
1164	1.11744	2.7628859858547483
1165	1.1184	2.730462117458659
1166	1.11936	2.6083487348813534
1167	1.12032	2.535960550347123
1168	1.12128	2.499933809915479
1169	1.12224	2.462353865260135
1170	1.1232	2.5470910956696766
1171	1.12416	2.405731935572127
1172	1.12512	2.360129455577104
1173	1.12608	2.4849792796195134
1174	1.12704	2.4363792380450238
1175	1.128	2.4578975922394415
1176	1.12896	2.519542523088602
1177	1.12992	2.607074306625021
1178	1.13088	2.5243514385448176
1179	1.13184	2.5505159242599684
1180	1.1328	2.458645036067311
1181	1.13376	2.6333870283958256
1182	1.13472	2.599821614320966
1183	1.13568	2.7345870039091036
1184	1.13664	2.657910169584097
1185	1.1376	2.6941265937844188
1186	1.13856	2.714681130293412
1187	1.13952	2.7788878714536547
1188	1.14048	2.593666155485151
1189	1.14144	2.6385423920432274
1190	1.1424	2.743650938186769
1191	1.14336	2.651760968091321
1192	1.14432	2.7479440740559986
1193	1.14528	2.5744725364201044
1194	1.14624	2.460039904614686
1195	1.1472	2.6540838352007152
1196	1.14816	2.582006262784323
1197	1.14912	2.6092575928958417
1198	1.15008	2.6323234329318406
1199	1.15104	2.6690712625796276
1200	1.152	2.767890845508465
1201	1.15296	2.830298046152031
1202	1.15392	2.8203230210591017
1203	1.1548800000000001	2.886516348844559
1204	1.15584	2.773178059456321
1205	1.1568	2.659527908950756
1206	1.15776	2.6501143511529603
1207	1.15872	2.6175708661433745
1208	1.15968	2.560386958478852
1209	1.1606400000000001	2.637481484728812
1210	1.1616	2.596835147094654
1211	1.16256	2.727966742265497
1212	1.1635199999999999	2.616943849531129
1213	1.16448	2.5987668763008323
1214	1.16544	2.6160392680184597
1215	1.1664	2.6550073461369235
1216	1.16736	2.6485854633702752
1217	1.16832	2.6866059771846382
1218	1.1692799999999999	2.609569314803723
1219	1.17024	2.764369925290109
1220	1.1712	2.656981646531112
1221	1.17216	2.7151487659777604
1222	1.17312	2.5760335216706753
1223	1.17408	2.5698824765218427
1224	1.1750399999999999	2.421881995649724
1225	1.176	2.6775021544023954
1226	1.17696	2.506905892872622
1227	1.17792	2.4030203500867398
1228	1.1788800000000001	2.658514616932754
1229	1.17984	2.454012857077335
1230	1.1807999999999998	2.602830615512633
1231	1.18176	2.6119840770527913
1232	1.18272	2.5419592363430485
1233	1.18368	2.6208983287825793
1234	1.1846400000000001	2.5758603385997842
1235	1.1856	2.64202509508406
1236	1.1865599999999998	2.745974473646319
1237	1.18752	2.6835014417413525
1238	1.18848	2.5985460846356894
1239	1.18944	2.644835596387309
1240	1.1904000000000001	2.5564139017196656
1241	1.19136	2.483916320072532
1242	1.19232	2.5669000673140023
1243	1.19328	2.529589451286932
1244	1.19424	2.5503376202729724
1245	1.1952	2.5915593068779237
1246	1.1961600000000001	2.555868357098101
1247	1.19712	2.6520984907851144
1248	1.19808	2.6883087530957903
1249	1.1990399999999999	2.6634077869530115
