# Supplementary material for: Predicting the structural basis of targeted protein degradation by integrating molecular dynamics simulations with structural mass spectrometry
Source: Nat Commun. 2022 Oct 6;13:5884. doi: 10.1038/s41467-022-33575-4 (PMC9537307; doi:10.1038/s41467-022-33575-4)
Supplement: Supplementary file 6 — Source Data [file 41467_2022_33575_MOESM6_ESM.zip › source_data/fig_3/figure_3b_free_energy_vs_min_irmsd.csv]

	free_energy(kcal/mol))	minimum_irmsd(A)	w-RMSD(A)
0	1.5460923270066727	3.8866037727429044	4.978944663756162
1	1.3631785269129981	18.257290576330945	37.43172614094383
2	1.2803358867154793	24.957348917891306	83.75106716155699
3	1.259501828796893	11.470554841966571	26.15399467677735
4	1.4835108373151447	22.545581054908826	62.69387574358058
5	0.563749857688357	2.300575484832325	4.247516794995516
6	1.2260449415908672	5.382060379373144	3.663753265391581
7	1.2049758756571658	10.76042023032685	29.98510655686909
8	0.5657658580308734	5.342411770564542	3.9913002457406317
9	1.3952517768308208	16.586461517786628	45.1795274743573
10	1.1727459084858018	17.62705911480124	50.683575599642694
11	1.3175218398379898	18.41133476548062	33.10156178096462
12	0.9678172377349034	3.085229631496139	10.205884091462785
13	1.6531974121123882	27.864187236979436	80.83266037991461
14	0.7290396783320641	2.0014109929349386	0.6420042727265385
15	1.3256638456823637	1.3880082372276081	0.8324086470967019
16	1.0345909744137276	8.94542879651661	5.749596823619437
17	1.551215631389929	24.093310358983512	55.22527835491466
18	0.7713980812330391	7.971489811884914	8.246217879019996
19	1.1552158082039394	14.650677047885463	39.220602336961655
20	1.5348825369793915	23.893608230834698	58.8033227162359
21	1.5743088740487499	29.090374520947297	90.78607640372078
22	1.590793988510293	9.998060479653697	26.028810368211236
23	1.1466924949608883	17.29080478975664	40.66299603601243
24	1.1388569368227657	14.967819588400902	32.15478471689231
25	1.36916652231323	27.856221304443064	86.62264450019637
26	1.214612371777527	15.479157979528138	42.04058312194216
27	1.2526135577180402	6.568260906780018	4.727815031563442
28	0.9456162709701287	4.951857805645464	3.3401528951744734
29	1.08151405880092	1.8605327599696801	2.4341550638888316
30	1.2546571771413049	29.188228434641825	76.80920712667314
31	1.0646855502377415	3.814421332284158	3.861873092253505
32	1.1131618703284	4.670375898606159	20.173335767872995
33	1.4309289546305033	24.57453275029145	84.44436786198816
34	1.9644918200919406	10.960985149011817	19.199760905141076
35	1.3674072649599858	22.88741154200104	43.954888389348866
36	1.634448762728537	14.9280240507398	78.75717353831364
37	1.236517512525672	23.918260073410412	52.54770609604711
38	1.3245012111042676	24.495217646647703	93.59348697112019
39	0.7031317992025837	2.927128406475599	9.5243343252722
40	1.178970194021685	11.918332021256093	31.442499561276453
41	1.5424988062932259	19.957892296859004	45.14390610517489
42	1.6489223956040768	23.849051261966277	55.24075780229736
43	1.1252047659558946	13.548721195670897	39.74592802328955
44	0.4511288953068055	2.236750937972339	0.8161738079727114
45	1.3312059177757898	8.226978078025777	18.83308503262288
46	0.8938656700561401	3.6162349372408475	3.930184856602775
47	0.40722286586780265	2.0130430541801583	3.51326238757182
48	1.283629892166568	7.81450789270374	11.108557679220294
49	1.0738741158756027	15.178281627426745	35.091627403829705
50	0.8584042355821588	6.912124090143702	18.64467455328539
51	1.5189518639842867	7.107037788987341	21.882000037631336
52	1.3919898188932727	11.875367956952	23.209378819918875
53	1.395270276282083	22.295951537929458	42.23551186492192
54	0.3791338703908018	1.860657061066064	2.5594896274789725
55	0.9228260420983685	13.36632382516012	28.46881601016105
56	1.8074748798996676	6.303056322533837	13.11073844357546
57	1.5658415183759846	11.208615864560144	27.445505383316736
58	0.7010453946464771	11.845591724413765	33.06956423644957
59	1.4915001375294095	24.103500718811638	49.30615188726584
60	1.3219790950314183	3.2135522287882563	10.543991054533649
61	1.245735566887735	11.142307617802311	22.645899686853387
62	1.3434421821660072	17.951536144918144	41.13692014851219
63	1.329496553663746	19.658164522958003	92.39539844125632
64	0.0	6.324665355474154	3.441342652178635
65	1.3798531958925908	13.538210781952586	25.18706529980003
66	0.8696476918449482	10.524286831283757	18.990960760277343
67	1.4358899338019468	16.73889718805304	41.31140271110863
68	1.5118493268020878	21.651285770438303	42.97522023283924
69	1.5915893630642928	20.18666623854246	56.81971031781829
70	1.4849341909084164	24.615450368856457	88.63371844676605
71	1.7099947800284332	25.396579129194357	78.56256015123475
72	1.3731747592349737	16.360659867967378	37.547169027237494
73	1.1480622964864888	3.7105581281716846	11.13824555143042
74	1.4608988738428588	22.56382488759566	65.33785657096215
75	1.090805978371815	2.076591422702987	8.06739714648469
76	1.3225117453722126	17.724172703245152	39.16075770818417
77	1.403856690295111	23.568421213718132	52.69325073207935
78	0.7410907738759464	12.766220648687048	39.10731182806983
79	1.0737084997567932	2.277664227417117	8.888882411081608
80	2.0507045622640008	3.6000188608134693	4.565633168515918
81	1.7266728009655794	26.704193149653563	80.17302022691582
82	1.8847756220503478	9.513890806246243	31.839236914078857
83	0.39440506125659297	2.2328035469158283	10.49921182868339
84	1.7682373926543216	3.549838772159214	4.988325843804352
85	1.2308730152300256	4.805197552808541	13.037502140735599
86	1.4353192970060007	5.524469453919188	4.3691206639035345
87	0.9295952964078956	6.748317414856527	15.491118903981928
88	1.4651847335246289	23.992242428896695	90.08949665143143
89	1.6576332222531214	15.764064715285425	79.06063883424737
90	1.5324249634447251	16.723529481435765	37.907081344247246
91	1.4723717139163324	23.50170800017965	63.06355263503579
92	1.144948968542249	13.054095586306797	27.05497959443598
93	1.2720434390042274	18.891423055681113	32.643557687944295
94	1.3513644266892337	4.287211346515361	12.799964121107053
95	1.288820170371305	18.700947010193595	53.738704386052106
96	1.2826235455954589	14.025832434786611	38.432112449669454
97	1.4301752831353218	17.409165187026627	45.84246565530126
98	1.4336264006914121	9.490713788009428	25.498701682509505
99	0.44591441728169906	3.078490621522891	4.005842584745864
100	0.9282069350726747	4.011913930986966	4.010314946478934
101	0.7956370989185155	1.9204508280326134	0.6911002095841072
102	1.465513315150234	27.3373938898635	62.7757002837547
103	1.3686275449717091	22.613229222439287	60.66701607667955
104	1.825243264162321	15.077717409925937	46.20602366583894
105	1.813198363725106	23.963476258462535	85.26632245850982
106	1.5636283772512796	26.028274355334705	55.78001119912529
107	1.5789383341353422	20.480246457859067	90.96485689434984
108	1.0713039333211907	2.354677072124343	1.6930652275910485
109	1.329699993369788	3.2594155226078962	11.546647599912788
110	1.597012862899357	10.607680802051185	22.12040836170798
111	1.4917340662646525	24.426480747998394	52.9766107100569
112	1.5026715030521083	23.289034822439753	43.077041462428895
113	1.6196020024784084	27.397902723532845	80.92799560352033
114	1.4441821847386875	19.872200378576057	94.4521544647078
115	0.49398388197278764	2.21016283934024	9.436152947567324
116	0.6362426055592365	3.2281049628712246	10.980213032395053
117	1.5494404098651229	5.657921219120766	13.470562153787291
118	1.260858942078288	15.611543626801627	28.68295967008021
119	1.2886818901422232	6.064070651878129	22.205572886889065
120	1.4231793484986264	27.971811001793156	84.24821830401355
121	1.5798862752198635	24.35401844796965	61.759400850034034
122	1.3364521020629623	12.710031346958136	29.194389053948417
123	1.1527471852816853	12.732162984904612	33.28567615402613
124	1.3041461270463204	5.637607445310385	28.459370117345454
125	1.4812464176868392	26.165056292893112	67.79867403559649
126	1.566687632631157	12.039671703095667	19.754364038495655
127	1.272952685253645	11.44498730699504	32.32729765846231
128	1.6857685461124527	26.927349866082157	79.66888916502808
129	1.588878918717485	23.718343642182873	56.449069697923555
130	1.4400709611307703	25.239326694648284	70.36113269301778
131	1.3550002261561118	27.283974403255208	92.08915900265949
132	0.9633647797141561	7.368371400421476	18.480904191657356
133	1.4052020348979868	7.469375370120121	10.93756961053424
134	1.3678405191175715	5.129190805898908	8.24961135867633
135	0.8471770501356053	3.1850863843863992	7.764578471474608
136	0.8155441904332846	7.947319268756615	22.97968543007789
137	0.9431216304522474	10.789004983056792	29.858919293271438
138	0.6057945650860052	2.6477469749587526	3.599970491395478
139	1.5123134530187337	23.540039243345863	67.70405766429043
140	1.5311663807874862	19.7865247048789	37.6889563376202
141	1.3843608567800587	21.99181130555466	48.99188972442744
142	1.1272853821546207	5.853519551502867	5.200948308129458
143	1.4614434026007785	20.36938682410383	92.92784313090331
144	1.6713401715093925	21.293519444185307	70.10527995489683
145	0.634785408792724	2.683888753235033	3.941328374231987
146	1.0004388456516995	11.442677923800343	34.94331893373326
147	0.7723583823227763	2.2995021582667463	0.5741957859388052
148	0.6828160527565481	12.039671703095667	19.754364038495655
149	1.4582776353828508	16.847729407743703	35.86494278579497
150	1.4780806454945505	3.006791890183994	3.5321585173682006
151	1.4975858783885005	11.009612919364407	22.152605123632902
152	1.5737903565223246	20.585418019522564	42.056395665318604
153	1.491651251181002	26.601969160196624	79.71397780066808
154	1.0512838547505985	4.089949867135313	3.1394816705706603
155	1.152541877993739	25.17976769066692	58.343176039162486
156	1.2378770992017887	2.734408847023988	9.523762968174836
157	1.381854429319317	8.047291801473115	25.59812879230677
158	1.686456231660296	22.999803277364133	48.68847410009626
159	1.5407213153791826	19.43849573453174	49.675733036913186
160	1.03490069222095	2.1104067468262473	1.1488899523753882
161	1.2755577114149892	2.8924230949332808	3.181316098624916
162	0.39713617338112744	3.069034727693233	5.32541688574912
163	0.6423070902891391	2.3549999892219566	5.3864166278867955
164	0.9778391111737051	3.144032766531575	2.061852635542662
165	1.5888503660386082	20.50778188090272	46.12314531931024
166	1.454717251039561	27.947408811526472	82.91159144897603
167	1.2612463099997162	22.280481661592578	42.10949652922118
168	1.3627801517800753	24.873237140576204	86.19595670319572
169	1.2554196616679636	2.7006485756191316	6.263854301996621
170	1.9612372383712373	26.851973368403126	65.1277909365192
171	1.473237943810091	12.100945852676979	33.519626025130776
172	1.6585123886116735	5.078053468650188	10.243537812334374
173	1.6880898095698091	19.300809245702577	47.82162419333983
174	1.3460391693150553	24.541654846623736	61.17237368850513
175	0.1611144233138675	9.215346338438788	5.327513269158061
176	0.6431114773427064	2.585650402186906	2.5946356657842595
177	1.2816056194389436	8.903306828418401	27.864120598182303
178	1.0227625257200381	2.537522319163	0.8849953100762513
179	1.6233423207430937	29.683182647914172	75.11737801741468
180	1.415341222054658	17.171912805182632	93.15978785215371
181	1.6270642414618728	12.278151526319725	36.85951107196368
182	0.25435151874710277	2.4235826802053873	10.726092290014657
183	1.4341726431612412	1.7405722011096183	7.670268469500938
184	1.363997345423191	20.528246166313586	90.2777370502096
185	0.8906728754194294	3.6246619806382725	11.84847961020152
186	0.8150854096396667	9.931432968250606	28.019745591780065
187	1.4450132524205894	19.346512138692816	49.6383183937571
188	1.0944959930247464	2.1474236351316387	1.2364357428773822
189	1.4626671128727429	25.261241648508076	87.14079560530998
190	1.6643070824899753	23.66136315309387	89.18530879899444
191	1.283413802766503	17.543101529112615	34.00426187459198
192	1.2973814941238155	4.407540391518334	3.1167321271497523
193	1.0550665727829778	3.254580786986119	3.2523395664775574
194	1.0345105360701614	3.190511542058986	4.5166096697942235
195	1.4913122125397953	22.21202336205598	51.5152966156812
196	1.228121236008456	29.434619776104878	78.4961860791915
197	1.2293292518986874	13.980262798894573	40.250542726331595
198	1.4996439896387126	11.00435333076361	19.354515490235883
199	1.9201752999946589	8.661264555375515	24.95600752795617
200	0.5775132338992105	2.293604867156044	7.544824569527281
201	1.3453934000015493	18.081280942233445	39.344549452090845
202	1.5006629723973381	26.202208136459262	57.95714613436641
203	0.805370228517981	2.5482042017039226	11.559651251086162
204	1.5290316538468232	25.222881379106077	53.41470357163644
205	1.5583477425494647	17.814232121860957	51.81504072461682
206	1.7645746794185408	21.59513846194625	45.46757517735833
207	1.400961627253163	2.2424082759664374	5.507931731370313
208	1.6427224770129154	25.702364322352018	81.96798612877657
209	1.2498160507056266	18.492476490689917	37.487875250914364
210	1.2301510103995765	13.307435175363802	28.395947344073754
211	1.318235341166096	16.13224573175543	31.846802193379947
212	1.182161993195149	18.93287048868941	39.56382529910906
213	1.6901693087791267	21.490821863550384	52.11840032160381
214	1.250046607370676	5.688093398977324	5.469093196216521
215	1.460696328255046	16.282798953015362	33.080483970118365
216	1.2954357361319802	19.487983757617606	55.50429915675298
217	1.6839816524163824	27.98375153573124	66.27853124099468
218	1.4797971766482017	25.443227717986026	84.03919072343317
219	1.545042801085817	26.35860666458504	74.02736371020568
220	0.3213826062165671	6.238623817783667	3.296680403079442
221	1.2590161634439159	25.395718171826264	85.49969688176105
222	1.0890362971334255	15.764406578078525	56.693851616124746
223	1.3270631422661716	19.65818612122947	39.319101020213836
224	1.2721710998284168	14.914338561802493	38.91935625536445
225	1.6127809859761133	27.776299339490592	79.91204277957851
226	1.3698036691535893	25.04419771436032	50.62657353013252
227	1.5169280687167037	20.255699573710775	67.57545909050198
228	0.24971256390076144	5.784003087013518	2.961370358806501
229	0.42297971376788057	2.5288182501299583	0.6376594209384223
230	1.7711232071957108	21.899696566066346	60.7064633159236
231	1.5396190154992848	24.346848869898963	83.18331281583647
232	1.1350719488015935	5.054993403614356	8.57663831484681
233	1.0989258968007227	3.684023991870904	5.288435034124772
234	1.302101518992493	1.4460074656641204	1.0782330414638484
235	1.5935391924203133	10.743405255079521	24.500093565746383
236	1.45458561428284	6.0205875084072416	5.4969287764734425
237	1.801464592578725	6.989932175164942	19.40450635823895
238	1.4528219489101184	3.004434317105828	13.242801868579228
239	1.4894234815257	29.585632151212813	64.44856091756522
240	1.200226532484628	15.791110004121599	36.081488420778115
241	1.7004744060277472	28.15041295519704	61.99901150802499
242	1.6734801421818797	21.59967917402549	42.82944661472929
243	0.8999199035309191	25.395718171826264	85.49969688176105
244	1.1023243136034235	3.5744186187387363	3.1280821650849564
245	1.696672259089251	18.899079094688474	43.91752065768286
246	1.0599469568925128	4.008868857003723	2.151658430921067
247	1.399822074957845	2.67959349147961	1.8208848788124108
248	1.2872849251212035	4.604189658982182	3.6525030985546976
249	1.1442742363838645	23.452213045619846	61.39848598843174
250	1.600222627405118	6.4650455486873035	4.495101258829392
251	1.8930394385934324	2.9485705571594165	10.016448457311995
252	1.62830793336133	31.300444778230023	83.68186752037099
253	1.5739624992659227	25.6893182581404	54.3885496372245
254	1.7757550394377997	24.304355785971193	65.42595176689414
255	1.1891990318411305	2.6599774379257695	0.9755220452994406
256	1.555921195741706	26.68494936296895	57.45144273768644
257	1.3906307098732726	19.523805409706842	37.58129948214635
258	1.31989852542129	10.346839187847772	24.891385106467613
259	1.3025779849854426	7.592365140683432	16.451425709207154
260	1.5001331096303765	26.951238151727217	83.51134203442604
261	0.8244538171691899	2.1230621957982105	12.197525627728847
262	1.1341096008251483	1.1944935049242644	0.5694737027820098
263	0.8952056750969741	4.780325334842248	4.069918751553281
264	1.4108366125176723	22.2424659885937	47.03726909353577
265	1.268127952212676	32.41481657279682	77.66665072007227
266	1.4425637082968303	19.206995620838814	40.128434580929174
267	1.6991843972441163	27.703070748080286	79.36665905951477
268	1.322017811172622	12.062191131016606	28.96712433493784
269	1.65479344997579	21.157203555141862	44.12009448779612
270	1.3572815065156985	28.60509329458359	65.64701331815657
271	1.542617126471788	5.908887850606316	11.073765862731141
272	1.5204017433402757	25.90484033744165	67.12051306090656
273	1.7072765220049282	23.839163381267404	87.81867927165601
274	2.0769128109072104	22.858488667411745	70.2357882396688
275	1.1774125321866198	10.771085737470782	17.960806368889052
276	1.2366238962836862	6.959087131379992	19.910009920188564
277	1.7845502955832748	9.46478939401302	28.39089292405895
278	1.2918420278432725	14.943449490996779	79.73139817487757
279	1.074301770462891	14.159652190447787	29.193067315435606
280	1.1336941308250694	9.453260010264463	20.680957327961703
281	1.3749775592478637	4.693855047792836	14.14831413343002
282	1.8110475908392965	11.297712824586233	18.105042632839176
283	1.5186603300564805	7.000111151710893	22.268039133315366
284	1.4257250713889325	14.521589884649027	23.02031051786214
285	0.7150146914713218	11.361663871408467	22.156324038403245
286	1.7443746606554595	22.830399980595285	86.79221081424528
287	1.0640102343757643	6.562398057313953	10.267458846912609
288	1.4576145552620539	19.501052151263917	48.566825818286105
289	0.6174105041938103	2.32574849722407	10.42243698800373
290	1.195753868913017	22.578981387863504	99.82918774684472
291	1.7150008515885624	11.344892423913421	25.505166151114462
292	1.66704790079079	25.06808379251259	95.44903464952614
293	1.1975567832251601	12.012395016518019	25.442461872254725
294	1.3651566764375165	29.078382523918837	70.71839264606086
295	1.4445290564425017	19.391366454863185	38.467436748705744
296	1.4902433453748882	23.578772630534193	56.57529311492855
297	1.1457442341542001	7.97424608518316	13.57582405754776
298	1.2714430326505537	13.252058495040629	39.0020400536788
299	1.3932212848158971	19.352051993993634	51.41949530014255
300	0.9063824192912624	14.943449490996779	79.73139817487757
301	1.54679542865491	11.583032670487016	27.66216688738733
302	1.309505859824484	13.461369815652354	34.11654821717719
303	1.4547174366886078	25.645392079896325	61.28297126341114
304	0.3868980575067369	4.591933252299033	3.9087722438947043
305	0.6466662570539913	2.805121473642706	8.767663957127613
306	1.4112162129297623	25.939312493150442	62.260355855714465
307	1.059090922283984	2.7424670200611416	4.003070472168081
308	1.35754990302634	9.464072845075997	16.730326496378296
309	1.0733734720315398	1.3189544863515206	0.545851985476933
310	0.5437798992521737	2.543070561500647	3.66473310620193
311	1.079819779663135	3.7216563486212277	15.300667874200471
312	1.04465594515988	2.3594498895551057	3.4887273098230147
313	1.5065938340222507	16.685756358979454	50.17960937867139
314	0.6972565926132881	3.936843890025639	16.53104833213112
315	1.247808599171517	12.042403246345732	29.7310919941296
316	1.5459186523708905	9.175129194381785	22.960901998821054
317	0.4906764989236266	2.9663834789423236	3.137794724972312
318	1.4938301833058858	2.5362259234026574	3.7794825043663316
319	0.4940762232333522	2.0170215826735443	2.6949112617414888
320	1.4922921004275724	21.34205706024476	93.31174391500453
321	1.1702447933977875	18.2531214307062	35.425978795885115
322	1.363284648378589	27.350922273856597	82.72165114356997
323	1.5173016605965512	29.30179396874773	93.01593673206634
324	1.714163892123296	20.549308436524324	92.69362488320013
325	1.5663237393442762	2.4795800975773012	3.684716949006303
326	1.212845166143353	3.9525319287330554	3.938430597018643
327	1.258599291115508	27.490082565529562	81.26579663593554
328	1.6291782046065584	27.795715198442803	76.26228407228253
329	1.3585568813610476	25.023768720396117	94.9603926461453
330	1.4773950787158239	22.1259410373742	60.49520552912537
331	0.997253624247003	10.919307584640608	22.83064651444162
332	1.5528999434454658	14.496227320449115	26.861083161071697
333	2.119334506059666	16.681657145633267	41.88469621366637
334	1.7870444649090012	16.16775613048861	43.0730353879019
335	0.87141268700264	2.776747462210756	2.7042312265772916
336	0.9510608246595058	2.5537125915995884	0.954280734625328
337	0.9843489953730481	2.3658783006179633	2.3111090977371185
338	1.7624717147698572	17.03780186702922	45.42701013565037
339	1.4097950692031225	27.74277922127576	66.52947095600653
340	1.2466798828321888	2.2853216719356246	11.614269406635447
341	1.48054696150029	26.618350322630388	71.96608356732929
342	0.7295445324838469	2.449594271948015	6.726607949340822
343	1.56726976794776	12.162750531190046	22.416035006297193
344	2.067360447593212	27.350922273856597	82.72165114356997
345	1.4125717328860108	27.565913160687874	77.18936188336916
346	1.3150385321838471	3.3884225406560886	17.346512620787077
347	1.3724462609075512	23.443391395489982	63.03193705980634
348	1.2449900931504208	13.108097775372444	39.08707646457845
349	1.4657106594071658	25.714813427419397	56.85059448342567
350	1.5771273967449724	27.008274891673825	59.65064495384924
351	1.0539690529212549	1.3155968725546088	0.7046284206502038
352	0.965419434189644	2.8102175333765316	7.041159362389483
353	1.7498459458200248	19.883396471372286	47.975496278617065
354	0.9541204654038274	4.44955037479649	3.21321938592213
355	1.5590938049462506	26.67169030872101	74.44362490218163
356	1.2557747334664298	17.626387062633512	31.521357349899112
357	1.6008852841225167	24.599247174327065	52.7550917520887
358	1.3065358000492064	27.80822124654658	56.858978453560276
359	1.7626290062422922	5.501068473329449	17.235490840984255
360	0.6148130128528329	4.002994534419713	3.1629590204693385
361	1.3058204825922681	3.730133679285021	6.55792176631857
362	1.381945882212466	18.560617062216153	40.38142042714945
363	1.1322113133630296	3.241669626461405	4.13292738157039
364	1.714662565774292	23.42368657854662	51.01100751702361
365	1.3296247440829934	23.75644013831745	89.12698090769298
366	1.2625842269708178	25.24530845490891	75.70951027926303
367	1.2859672217748392	13.538114049531309	33.392475060997185
368	1.3100003567042335	14.750303142736648	26.500505262240228
369	1.5423057207106303	13.784255367399162	23.53512145327256
370	1.1158154261440871	4.696553186878225	4.735591146071036
371	1.8837494296337027	29.05964878923021	75.66154213213399
372	1.5278942641442779	19.382375073585152	73.74846613784713
373	1.3761189011033743	15.328077792783578	32.13745768593445
374	1.0359054837700803	2.924805976920129	6.513260235370419
375	0.7168254111674383	3.283340248515473	10.21281370434193
376	1.4549127223134257	21.027492477240536	46.277546090587535
377	1.4016642556842502	22.620507675727268	89.20572596718748
378	1.0437507028519357	13.102962774410523	39.82328829778864
379	1.2033006031435978	22.918107934646486	62.969483249868404
380	1.6375707306956346	12.340536886835967	16.389970769790068
381	1.414143154439225	17.650492368513692	50.387265993123464
382	1.3174177854563247	20.06211190804906	93.86893461033966
383	1.2594286508600052	17.498337941508666	35.27556661304844
384	1.3706857876522915	19.685902408807628	43.60685254561423
385	1.6532059230934317	19.62666104287544	52.508192001784266
386	1.5372484267357636	16.470402442629993	40.420133659131004
387	1.2706403291099084	18.839729745136623	95.3310022135711
388	0.9165614100301469	2.3651288371821635	0.6690175036889496
389	1.710588769310949	26.392000515842746	69.35960824990211
390	1.9130460186241285	3.8492872088098196	21.400318861228236
391	1.4170588385595533	20.002060744193994	51.851138533706106
392	1.3174638877985416	13.13508644625577	39.70892206895749
393	1.370445847610902	26.65980040746436	79.5306905907737
394	1.0600138438534599	1.8541163814872694	3.9232743029651806
395	1.5064188648611065	17.640600183602942	35.03646214736143
396	1.3741677973742021	30.03351646726788	95.39723866374604
397	0.9314762097457693	1.448767278936608	0.44212367253544776
398	1.0992355815144899	16.251596790172176	43.80503120938322
399	1.6133372089476836	21.664407467173532	91.41021959764609
400	1.5986305064057662	16.801352174179154	46.02820322860691
401	1.5079268979260843	20.708920927273425	56.02325767791656
402	1.653439623509913	24.796695458770483	88.54396978374703
403	1.3034482909759306	3.8872512445386076	3.114560419673426
404	1.5618361336778872	10.717675163145817	22.935545689582003
405	1.610611966161721	22.863663579659065	68.17873707064491
406	1.0557077594118398	4.506796154155206	18.714653521454142
407	0.8934035595993626	2.9646444427846177	3.070895606795032
408	1.2464322989220304	6.482975371273668	17.805330649917174
409	1.9302055920743024	18.943575878944966	49.27145463635891
410	1.3707266446933029	9.547949966897177	16.262409543334698
411	1.2729691523128777	11.379638649459629	31.52654277274855
412	1.5270661404253412	25.48037397751849	51.62840676628931
413	1.8719390081814138	26.81848374891291	95.36652835473672
414	1.0408586784137415	6.244986370791104	4.5195107732070765
415	1.3827838022285384	23.701236069082636	99.86024249578706
416	1.3851323676580172	14.90412927273583	33.97181626863454
417	1.3557558678151198	8.781232446857306	13.248987751440923
418	1.5221983236723755	22.59810868571232	44.47804885797411
419	1.5422626482205624	6.53541238904555	5.13110699764013
420	1.423101568224309	8.794325050436832	5.796002477390338
421	1.3560285154084426	12.822651109459557	34.34327088583872
422	1.5133660640958135	17.887200566071364	39.88986111139175
423	1.0156384962769234	2.7098480561234757	3.8949419983595224
424	1.3555741361657376	19.949325905692167	35.13586160233493
425	1.4042684989178378	20.4690633633442	40.85640093009994
426	0.7797145137886273	2.69862566373733	10.37313735024682
427	1.6206839344059216	29.150974013699408	77.39791348714812
428	1.3119565126467894	12.322465082922658	32.49581230684217
429	1.9474967806747827	3.5309231163610426	9.774470126015135
430	1.027183495750261	16.477661464007852	32.63963163066797
431	1.681512319016901	26.864978152641143	83.37809983838255
432	1.3467454501341798	17.879325847355762	39.25248564073716
433	1.49594754138693	31.63894301244508	88.56309973997655
434	0.44146539471288787	6.787523896280701	3.7990098097521994
435	1.3592933372351266	17.83141670636268	41.360067252781256
436	1.7695583475206025	17.178176859612517	74.83819300084309
437	1.2642884691014007	11.447090800340444	29.295939325829096
438	1.6107832811963474	24.74985885231382	56.43335625279062
439	0.9271668244033829	12.304136565021714	23.37239476356539
440	1.5854705793535793	23.470685194023652	63.509456852079005
441	1.650736189807082	19.490904756802085	50.94855856963092
442	1.3710212086646363	16.039961112181167	46.9341529984796
443	1.4105071763608767	17.98688412289672	38.71849811883537
444	1.3970288558991673	11.407012349336119	24.73740844882164
445	1.3991569587189907	25.52056300652971	97.1922876484362
446	1.4090340037773441	22.21729484120614	45.948588498345245
447	1.6596495185486762	21.307874048514734	55.848847413562
448	1.4171453813072488	13.911668775469222	38.8610047240909
449	1.4573348264608488	24.654390707521827	69.50984332781962
450	1.6398276695009957	25.185965540694177	52.91386665050429
451	1.490247168213011	14.266683782917136	27.814224609777657
452	1.025023364665186	3.38346228815164	3.5818454898630794
453	1.6395959252136436	4.316427999943432	12.62535937151263
454	1.1329663449434637	3.352899513464327	10.602155343122721
455	0.8196876801328051	10.556261342498576	31.30089016041721
456	1.3900820638878149	21.358960325218888	48.86022862276643
457	1.1373133429627855	3.0830811544326746	10.322437223521739
458	0.2934124335629649	2.7940717724016038	3.6511944264184883
459	1.172303366072778	1.1018136433035999	0.6350151244604058
460	1.4257304565635815	18.93539536796119	50.562618872730205
461	1.6638719997936917	22.457504533936454	50.89720588888646
462	1.4957749780567258	23.699773751000592	67.9513742124372
463	1.9987079637254102	16.426856115276266	40.89782848191561
464	1.7367081590963351	21.38906504084217	50.579429810069826
465	1.126741595035128	16.992272270904763	39.673180318751264
466	1.5714991145887929	10.109321309559064	20.080566793744122
467	1.4933004143007764	1.6408405167664775	3.6209324952778585
468	0.9359876979670462	1.5513562355815749	0.7319288852794363
469	1.7873117625563706	8.762068131962646	27.694971304520184
470	1.5339678186393708	18.38114532329686	76.0193320728647
471	1.7021562555167042	19.358686487524473	41.89133206576207
472	1.4815784037484558	15.437954493949293	35.715736574839084
473	1.3532057048182626	4.9121537942324425	5.2992905879672145
474	0.29684249809411006	2.77529937331425	4.899520441571631
475	1.205614820172858	18.49618705548801	52.471476372649974
476	0.8338824146521947	2.9119607422680813	3.292959717413038
477	1.3399743178903096	15.03743532867878	43.103307087947734
478	1.6750314797238024	15.105830707176882	32.51748837160639
479	1.2328380890109227	11.285900813635038	19.871521411370843
480	1.5582033882945365	18.50740032435305	45.592043462253294
481	1.1146235816549943	6.849305340354446	26.518512962054217
482	1.4262364286225935	10.57249289320854	19.948388092632506
483	1.494063837938277	9.96854826061343	28.584736266645926
484	1.0118316853030904	10.835636265146489	20.068219816605012
485	1.6309370444936961	25.23445518429648	75.87408482386942
486	1.2772468552545018	23.093969414964832	62.793704823271284
487	0.8544112763727332	3.668343530078784	3.143724173022316
488	0.5826677149304557	2.2919103764016606	4.79932634034711
489	1.6386048221678384	26.648331593699965	88.76252514565232
490	1.5187885662084204	4.072188837190573	5.657264553158788
491	1.529616505038056	19.885879843884428	44.383007022595564
492	0.6819005429456791	1.6059817854064558	0.5958345847614939
493	1.7950954333769285	13.673524141168024	35.37478615306363
494	0.7610396635055318	2.18185872672183	13.048129713954694
495	1.3589365639644644	17.110680390450508	36.82427852467453
496	1.5897045898675186	6.488209907338312	6.499029499565055
497	1.3553858204274478	27.625723557151446	82.7974897447176
498	1.0845253116718863	6.403584415535665	12.694670679455925
499	0.13786064701808357	1.8381759520057293	10.198532400603057
