# Supplementary material for: Predicting the structural basis of targeted protein degradation by integrating molecular dynamics simulations with structural mass spectrometry
Source: Nat Commun. 2022 Oct 6;13:5884. doi: 10.1038/s41467-022-33575-4 (PMC9537307; doi:10.1038/s41467-022-33575-4)
Supplement: Supplementary file 6 — Source Data [file 41467_2022_33575_MOESM6_ESM.zip › source_data/fig_3/figure_3a_wepy_hdx_min_irmsd_run_2.csv]

	Aggregate Simulation Time (us)	minimum_irmsd(A)
0	0.0	11.113784027248897
1	0.0009599999999999999	10.98444281479342
2	0.0019199999999999998	10.727991843301494
3	0.0028799999999999997	10.471557103985546
4	0.0038399999999999997	10.553241857977259
5	0.0048	10.720700378318881
6	0.0057599999999999995	10.462009523880525
7	0.006719999999999999	10.115055455739002
8	0.007679999999999999	9.629432081347769
9	0.00864	9.386941665337568
10	0.0096	9.275609891544388
11	0.01056	10.030068748805004
12	0.011519999999999999	9.724728349635933
13	0.01248	9.273213944985963
14	0.013439999999999999	9.32128523864996
15	0.0144	9.123887359155592
16	0.015359999999999999	8.93551372027842
17	0.01632	8.966202487694613
18	0.01728	8.987790684876131
19	0.01824	8.729363393589672
20	0.0192	8.75063564738337
21	0.02016	8.770105722978542
22	0.02112	8.44399082698521
23	0.02208	8.429859723092875
24	0.023039999999999998	8.410136896007035
25	0.024	8.303126770572666
26	0.02496	8.389691314235087
27	0.025920000000000002	8.17095156377122
28	0.026879999999999998	8.22864498397687
29	0.02784	8.184021836483202
30	0.0288	8.010852167668427
31	0.02976	7.892006547106911
32	0.030719999999999997	8.060756164214881
33	0.03168	7.764703387406485
34	0.03264	7.698454015731734
35	0.033600000000000005	7.716812663203992
36	0.03456	7.503575783182994
37	0.03552	7.703612743405604
38	0.03648	7.88601078837022
39	0.03744	7.90015649744743
40	0.0384	8.151247604700263
41	0.03936	7.884974170265659
42	0.04032	7.553625234883267
43	0.041280000000000004	7.784077351302362
44	0.04224	7.589016347648626
45	0.0432	8.266552348187037
46	0.04416	7.972511834468379
47	0.04512	8.029150630105557
48	0.046079999999999996	7.9129421463303125
49	0.04704	7.838294551338361
50	0.048	7.617926619601175
51	0.048960000000000004	7.836182988291659
52	0.04992	7.856619801250471
53	0.05088	7.559695743920144
54	0.051840000000000004	7.657073640495383
55	0.0528	8.198060094201892
56	0.053759999999999995	8.049380213908515
57	0.05472	7.783389710981547
58	0.05568	7.5100783257618975
59	0.05664	7.84533392328612
60	0.0576	7.746928868591089
61	0.05856	7.161656762321879
62	0.05952	7.577808476934289
63	0.06048	7.412340819806033
64	0.061439999999999995	7.078537752017451
65	0.0624	6.800759260524138
66	0.06336	6.54065148739217
67	0.06431999999999999	6.525900462236268
68	0.06528	6.353029956083329
69	0.06624	6.42268268457061
70	0.06720000000000001	6.543986856320786
71	0.06816	6.245437482635689
72	0.06912	5.611063235986268
73	0.07008	5.820752724998122
74	0.07104	5.253022386068822
75	0.072	5.510043595310546
76	0.07296	5.858991185512821
77	0.07392	5.507197525472397
78	0.07488	5.329366702032353
79	0.07584	5.2670009218772
80	0.0768	5.565661111985141
81	0.07776000000000001	5.336834586354349
82	0.07872	5.197310686136696
83	0.07968	4.888462637926519
84	0.08064	5.037668336159198
85	0.08159999999999999	4.9347998633212935
86	0.08256000000000001	4.852175907704429
87	0.08352	4.799700532133761
88	0.08448	4.5205189415868094
89	0.08544	4.508281167841352
90	0.0864	4.312555297944976
91	0.08736	4.54262214547285
92	0.08832	4.504607400777401
93	0.08928	4.45336966885811
94	0.09024	4.103329258870001
95	0.0912	4.322487535895028
96	0.09215999999999999	4.342298153854565
97	0.09312000000000001	4.300413406516693
98	0.09408	4.423790171163074
99	0.09504	4.240292083761505
100	0.096	4.300836536267539
101	0.09695999999999999	3.953513026374616
102	0.09792000000000001	3.776355679148056
103	0.09888	3.8373746223543845
104	0.09984	3.801414970602423
105	0.1008	3.7926160004560385
106	0.10176	3.7831280212956235
107	0.10272	3.767677352152644
108	0.10368000000000001	3.859799374696766
109	0.10464	3.645569978654578
110	0.1056	3.9501127289458187
111	0.10656	3.888429541908744
112	0.10751999999999999	3.9744629256661215
113	0.10848000000000001	3.810690350776103
114	0.10944	4.219172724870802
115	0.11040000000000001	4.090043036825144
116	0.11136	4.024330953228673
117	0.11231999999999999	3.9783248889725717
118	0.11328	4.11986875161957
119	0.11424	4.041002766580055
120	0.1152	4.026641028060472
121	0.11616	3.9064650681221624
122	0.11712	3.9233704612687674
123	0.11808	3.8602132962469264
124	0.11904	3.6272471584541237
125	0.12	3.562716534172303
126	0.12096	3.6402595439939036
127	0.12192	3.8467711976093346
128	0.12287999999999999	3.8033366052177953
129	0.12384	3.858640022499938
130	0.1248	3.785316704921877
131	0.12576	3.2347682883832696
132	0.12672	3.627664315025452
133	0.12768000000000002	3.444247398177831
134	0.12863999999999998	3.81086361470265
135	0.1296	3.701234121371602
136	0.13056	3.5126004565620272
137	0.13152	3.545443527246339
138	0.13248	3.5933742616490956
139	0.13344	3.622551586016956
140	0.13440000000000002	3.681678997742245
141	0.13536	3.6239311765351596
142	0.13632	3.505987978036409
143	0.13728	3.3340722971842807
144	0.13824	3.3519970731356166
145	0.1392	3.1720121231076948
146	0.14016	3.465206192950685
147	0.14112	3.700705963485285
148	0.14208	3.5884665532760938
149	0.14304	3.4222324778982123
150	0.144	3.0748105015315486
151	0.14496	3.1644014951558157
152	0.14592	3.3664150525781515
153	0.14687999999999998	3.1432253488407556
154	0.14784	2.9815110590406424
155	0.14880000000000002	3.139559845279687
156	0.14976	3.2421944118382786
157	0.15072	3.4275612032425613
158	0.15168	3.4602490045549366
159	0.15264	3.203718079059717
160	0.1536	3.476573577573527
161	0.15456	3.18157557504668
162	0.15552000000000002	3.3814300716229715
163	0.15647999999999998	3.4298661365380267
164	0.15744	3.4269592180268598
165	0.1584	3.460399220940202
166	0.15936	3.182729355695634
167	0.16032	3.2957357088799806
168	0.16128	3.1770654345034455
169	0.16224	2.8996936438344663
170	0.16319999999999998	3.1724796410028815
171	0.16416	3.132887914596521
172	0.16512000000000002	2.8452272881910536
173	0.16608	2.9528350614004593
174	0.16704	2.9543611796109452
175	0.168	2.8477023310667122
176	0.16896	2.6312694000075663
177	0.16992	2.5466394676669553
178	0.17088	2.5405859165797158
179	0.17184	2.3773323007182308
180	0.1728	2.5361074185152717
181	0.17376	2.1359767458074037
182	0.17472	2.269674253436704
183	0.17568	2.152015207840159
184	0.17664	2.2651361230743774
185	0.1776	2.3925170424601823
186	0.17856	2.1807405413243552
187	0.17952	2.107646526741847
188	0.18048	2.306235785410355
189	0.18144	2.294057673325364
190	0.1824	2.399085402515684
191	0.18336000000000002	2.3061985275910164
192	0.18431999999999998	1.881865096732995
193	0.18528	1.9485365882042147
194	0.18624000000000002	1.9978510763570376
195	0.18719999999999998	2.0600181266314683
196	0.18816	2.2870625955977952
197	0.18912	2.1256323432936584
198	0.19008	2.3558335819697436
199	0.19104	2.434326094155401
200	0.192	2.4384224187721393
201	0.19296000000000002	2.3246662534589677
202	0.19391999999999998	2.3141689971328296
203	0.19488	2.1582914930079196
204	0.19584000000000001	2.257173867063914
205	0.1968	2.363536203085184
206	0.19776	2.3382067049886848
207	0.19872	2.407321565517684
208	0.19968	2.192387542400799
209	0.20063999999999999	2.4042555442011597
210	0.2016	2.4475919492744893
211	0.20256	2.3859639079593977
212	0.20352	2.5334704573813482
213	0.20448	2.4629811131274706
214	0.20544	2.6676292445056
215	0.2064	2.424895412619095
216	0.20736000000000002	2.4505039148779235
217	0.20832	2.7012565987023676
218	0.20928	2.604302022884953
219	0.21024	2.5980026187050087
220	0.2112	2.553460504877694
221	0.21216	2.481453269948693
222	0.21312	2.6942954057155637
223	0.21408000000000002	2.5777900636005686
224	0.21503999999999998	2.5200153265223872
225	0.216	3.0791464129399064
226	0.21696000000000001	2.68631102310591
227	0.21791999999999997	2.7176130429738827
228	0.21888	2.8490461770236655
229	0.21984	3.2471121890729164
230	0.22080000000000002	3.175955714818175
231	0.22175999999999998	3.058616674416351
232	0.22272	3.0475956360672782
233	0.22368000000000002	3.0205429600490152
234	0.22463999999999998	3.128888721217968
235	0.2256	3.2863631255344057
236	0.22656	3.1832688655451484
237	0.22752	3.101978628090068
238	0.22848	3.026006022610297
239	0.22944	2.9166818656210287
240	0.2304	2.9295795514977128
241	0.23136	2.951144867512518
242	0.23232	2.8462499712450224
243	0.23328	2.9684487064469227
244	0.23424	2.9738417956227403
245	0.2352	2.8942678896148033
246	0.23616	2.9852552552046
247	0.23712	3.050465473912203
248	0.23808	2.867742506880809
249	0.23904	2.9896438066364057
250	0.24	3.0437030605211812
251	0.24096	2.9693289521588366
252	0.24192	2.987225158972273
253	0.24287999999999998	2.937816555922116
254	0.24384	3.031983159973085
255	0.24480000000000002	3.1808146347020703
256	0.24575999999999998	3.171197827747852
257	0.24672	2.9779869783951316
258	0.24768	2.8681533282637566
259	0.24864	3.0847942785284443
260	0.2496	3.015834321726026
261	0.25056	3.0451275535763966
262	0.25152	3.131814134286705
263	0.25248	3.0515167992787253
264	0.25344	3.2382703489312528
265	0.2544	3.0609154484583905
266	0.25536000000000003	2.9185622158265283
267	0.25632	2.70946609113788
268	0.25727999999999995	2.874286605503345
269	0.25824	3.063411030352598
270	0.2592	3.009512104323096
271	0.26016	3.248072729078748
272	0.26112	3.2076784527393847
273	0.26208	3.1606508470523065
274	0.26304	3.271151746880032
275	0.264	3.1936823400388095
276	0.26496	3.011933182506772
277	0.26592	3.080113250660948
278	0.26688	2.919684770801317
279	0.26783999999999997	3.052580188091547
280	0.26880000000000004	2.953066147289556
281	0.26976	2.959875646979903
282	0.27072	3.200294873794245
283	0.27168000000000003	3.034627930731015
284	0.27264	2.9047374871761718
285	0.2736	2.8523882320498446
286	0.27456	2.729653603579399
287	0.27552	2.9435995987094326
288	0.27648	3.138178618014542
289	0.27744	2.924709150771616
290	0.2784	2.9467005862944755
291	0.27936	3.1432932748988067
292	0.28032	3.083502571766838
293	0.28128	3.14865874660651
294	0.28224	3.114500292511516
295	0.2832	2.964342951527784
296	0.28416	3.1497307531913425
297	0.28512	3.2382790605233236
298	0.28608	3.0601108511425306
299	0.28704	2.949059469217639
300	0.288	2.9204067111698033
301	0.28896	3.0928270575265775
302	0.28992	3.067629174180411
303	0.29087999999999997	2.889643806100957
304	0.29184	2.8294565582939657
305	0.2928	2.960047449163375
306	0.29375999999999997	2.797506572928474
307	0.29472000000000004	3.1386496832447186
308	0.29568	3.025216363246626
309	0.29663999999999996	3.060017191053261
310	0.29760000000000003	3.0573452351869563
311	0.29856	2.849614408936058
312	0.29952	3.0995774628881083
313	0.30048	3.0741719288402143
314	0.30144	2.945369615721159
315	0.3024	2.9926451377888115
316	0.30336	2.9409468685312405
317	0.30432	2.9281461638939925
318	0.30528	2.876985885293784
319	0.30624	2.792206089670841
320	0.3072	2.941679826114181
321	0.30816000000000004	2.7624275949091532
322	0.30912	2.7744609798491338
323	0.31007999999999997	2.640402100481828
324	0.31104000000000004	2.6670532571207666
325	0.312	2.806657023082689
326	0.31295999999999996	2.630108295622768
327	0.31392000000000003	2.495176890596726
328	0.31488	2.600567242838589
329	0.31583999999999995	2.728241857548424
330	0.3168	2.6230083689197277
331	0.31776	2.56698568864729
332	0.31872	2.8220270313156854
333	0.31968	2.751895705301271
334	0.32064	2.84431713059967
335	0.3216	2.6963552259361117
336	0.32256	2.6897709884689625
337	0.32352	2.75984136031446
338	0.32448	2.7443705792527853
339	0.32544	2.6366112290306547
340	0.32639999999999997	2.5544606237197303
341	0.32736000000000004	2.5345961406692075
342	0.32832	2.8107801088022577
343	0.32927999999999996	2.72820703810018
344	0.33024000000000003	2.904587063496265
345	0.3312	2.8702464165629626
346	0.33216	2.67754987645131
347	0.33312	2.943254070580906
348	0.33408	2.804430911710125
349	0.33504	2.81453200712464
350	0.336	2.8972866056972064
351	0.33696	3.024445108229382
352	0.33792	2.740351158462944
353	0.33888	2.789616172733936
354	0.33984	2.881611421997391
355	0.3408	2.835536267546196
356	0.34176	2.7826543530658454
357	0.34272	2.939094628196872
358	0.34368	3.002118330396724
359	0.34464	2.947931454386095
360	0.3456	2.8767528490056367
361	0.34656	2.864910596461625
362	0.34752	2.8842274140610566
363	0.34848	2.960833663939326
364	0.34944	2.9370614865222864
365	0.3504	2.872947582950585
366	0.35136	3.000114210045408
367	0.35231999999999997	2.8044840050501008
368	0.35328	2.8130094628209283
369	0.35424	2.6509099826135722
370	0.3552	2.7315472339094833
371	0.35616000000000003	2.6219695393277
372	0.35712	2.7846478284909315
373	0.35808	2.613266501884253
374	0.35904	2.533585327570565
375	0.36	2.772847832544188
376	0.36096	2.629588845367621
377	0.36192	2.7513588067776746
378	0.36288	2.785287260006013
379	0.36384	2.6950228215918375
380	0.3648	2.7007784514892474
381	0.36576	2.4758773847277875
382	0.36672000000000005	2.4667986630322734
383	0.36768	2.7086902531887653
384	0.36863999999999997	2.704369047481752
385	0.36960000000000004	2.476741340892674
386	0.37056	2.744359294252179
387	0.37151999999999996	2.799207078815404
388	0.37248000000000003	2.7430249927463413
389	0.37344	2.6149711508199074
390	0.37439999999999996	2.571909040855838
391	0.37536	2.5157602255615608
392	0.37632	2.4648418412168467
393	0.37727999999999995	2.4263094490849726
394	0.37824	2.88767212750964
395	0.3792	2.933213925742626
396	0.38016	3.0554190197737983
397	0.38112	2.8292526316929063
398	0.38208	2.9303760242900543
399	0.38304000000000005	2.7629681713187226
400	0.384	2.717851811253701
401	0.38495999999999997	2.6992101165571167
402	0.38592000000000004	2.7770576070907738
403	0.38688	2.602548082837384
404	0.38783999999999996	2.8333683662684255
405	0.38880000000000003	2.638831840238688
406	0.38976	2.7411504110147726
407	0.39072	2.9629725550833728
408	0.39168000000000003	2.8060550959258332
409	0.39264	2.8741985646520725
410	0.3936	2.8349859871733516
411	0.39456	2.7408254078696532
412	0.39552	2.816608107527644
413	0.39648	2.7413676860634713
414	0.39744	2.7399084707443966
415	0.3984	2.660943340754536
416	0.39936	2.7348866609847393
417	0.40032	2.5651856829298114
418	0.40127999999999997	2.580252558387653
419	0.40224	2.987300201348711
420	0.4032	3.0104205860617315
421	0.40416	3.1068876420727927
422	0.40512	3.0714985706254123
423	0.40608	3.1307522364386076
424	0.40704	3.211124314806926
425	0.408	3.2249933238413764
426	0.40896	3.1339450691435617
427	0.40992	3.0952118032224836
428	0.41088	3.221669118906733
429	0.41184	3.3104218107605106
430	0.4128	2.9052376989532918
431	0.41376	3.212905136762074
432	0.41472000000000003	3.2113560734237683
433	0.41568	3.298847600523888
434	0.41664	3.174261171392041
435	0.4176	3.0398473046009085
436	0.41856	3.06858303096831
437	0.41952	3.1642140113238657
438	0.42048	3.1168950977288974
439	0.42144	3.11888967298536
440	0.4224	3.0168780965888486
441	0.42336	3.202739998694806
442	0.42432	2.9110233632684586
443	0.42528	3.202600343533267
444	0.42624	3.146003091008464
445	0.42719999999999997	2.8024466830493515
446	0.42816000000000004	2.904211825042286
447	0.42912	2.9351530070564635
448	0.43007999999999996	2.881589991762941
449	0.43104000000000003	2.8480368590699063
450	0.432	2.9315364122064396
451	0.43295999999999996	2.745927839145388
452	0.43392000000000003	2.9879233541840486
453	0.43488	2.899601455616081
454	0.43583999999999995	2.8337293943474986
455	0.4368	3.0067353588937635
456	0.43776	3.151601441778353
457	0.43872000000000005	3.0933978107919566
458	0.43968	2.9983553479064486
459	0.44064	2.9690673743384317
460	0.44160000000000005	3.1502895074633
461	0.44256	3.0430484411430454
462	0.44351999999999997	2.9973667319087225
463	0.44448000000000004	3.0006096180730415
464	0.44544	3.070255856429869
465	0.44639999999999996	3.0131161137477265
466	0.44736000000000004	3.0260989760131314
467	0.44832	3.0534526088707437
468	0.44927999999999996	3.1086202252718333
469	0.45024000000000003	2.953431919979559
470	0.4512	3.1394313596563213
471	0.45216	3.093426142920364
472	0.45312	2.7987391856044446
473	0.45408	2.98886399744796
474	0.45504	2.9846871365837115
475	0.456	3.0109583937225803
476	0.45696	3.051747769917564
477	0.45792	2.9101254356007904
478	0.45888	3.0209435362592063
479	0.45983999999999997	3.0440738597167605
480	0.4608	3.1011770769963616
481	0.46176	2.864952152158587
482	0.46272	2.9496914229021263
483	0.46368	2.971936386356062
484	0.46464	2.7327380378326565
485	0.4656	2.6301060465420445
486	0.46656	2.8714418567294735
487	0.46752	2.877669199185433
488	0.46848	2.9425737197590895
489	0.46944	2.889876583128497
490	0.4704	2.305794968579625
491	0.47136	2.2625910245317393
492	0.47232	1.999667384454151
493	0.47328	2.2998892317058846
494	0.47424	2.165234998376747
495	0.4752	2.265956914224701
496	0.47616	2.2778939307324104
497	0.47712	2.2570386041283452
498	0.47808	2.3867337272067637
499	0.47904	2.600783444458325
500	0.48	2.315250378066223
501	0.48096	2.6092735881723024
502	0.48192	2.2417976242265194
503	0.48288	2.330024176726872
504	0.48384	2.437690351256014
505	0.4848	2.686594832737516
506	0.48575999999999997	2.638068313728424
507	0.48672000000000004	2.769945151892394
508	0.48768	2.6646499475085084
509	0.48863999999999996	2.431995200648765
510	0.48960000000000004	2.7438247984555564
511	0.49056	2.841308630707609
512	0.49151999999999996	2.8588323036934113
513	0.49248000000000003	3.024239620704198
514	0.49344	3.1189006667044605
515	0.49439999999999995	3.067447320421677
516	0.49536	2.8987142580630696
517	0.49632	2.778191269585752
518	0.49728	2.9123603604767316
519	0.49824	2.957170484448401
520	0.4992	2.9047937010572906
521	0.50016	2.8999322174935664
522	0.50112	2.8203018517544978
523	0.50208	2.7517943472887634
524	0.50304	2.572417634656538
525	0.504	2.4023276716523516
526	0.50496	2.5985224861847693
527	0.50592	2.3804706130824265
528	0.50688	2.340288618082323
529	0.50784	2.2276397999432684
530	0.5088	2.2594829073802667
531	0.50976	2.382846037808875
532	0.5107200000000001	2.4628004584652787
533	0.51168	2.29480290393426
534	0.51264	2.1791092564676795
535	0.5136000000000001	2.4714492113008215
536	0.5145599999999999	2.564499484397672
537	0.51552	2.6829648110082416
538	0.51648	2.673286278182384
539	0.51744	2.6320676703054655
540	0.5184	2.5521142387750566
541	0.51936	2.263292342232054
542	0.52032	2.1311942857012216
543	0.52128	2.215708154948756
544	0.52224	2.2572795118265447
545	0.5232	2.201796247823414
546	0.52416	2.1236618279965733
547	0.52512	1.9392496591052968
548	0.52608	2.1920753613408994
549	0.52704	2.254695106812047
550	0.528	2.444978923522442
551	0.52896	2.581894084233797
552	0.52992	2.447285085288045
553	0.53088	2.6109949835927693
554	0.53184	2.6311366149407234
555	0.5327999999999999	2.5747327568296114
556	0.53376	3.0504384589328346
557	0.53472	2.7511532433241492
558	0.5356799999999999	2.8692479277760317
559	0.53664	2.979203210080113
560	0.5376000000000001	3.0495305862650084
561	0.5385599999999999	3.018391403456058
562	0.53952	3.105010714388199
563	0.5404800000000001	2.847506676946036
564	0.54144	3.0847881610793157
565	0.5424	2.989123830860253
566	0.5433600000000001	3.088042292491617
567	0.54432	3.1387875913599066
568	0.54528	3.105430788499456
569	0.5462400000000001	3.0483510859524703
570	0.5472	2.941963892757371
571	0.54816	2.9476041208005284
572	0.54912	2.9880009517111166
573	0.55008	3.107954640838887
574	0.55104	2.9573002289757566
575	0.552	2.9982816390247002
576	0.55296	3.086782114379252
577	0.55392	2.8606987708072076
578	0.55488	2.754865661116454
579	0.55584	2.9139232387638367
580	0.5568	2.8095738893965145
581	0.55776	2.9002757626037043
582	0.55872	3.0669090048169063
583	0.55968	3.1415141742457404
584	0.56064	3.021683269132853
585	0.5616	3.1765167499014284
586	0.56256	3.06760632345998
587	0.56352	3.154059065697848
588	0.56448	3.028119144585741
589	0.56544	2.9136517728294886
590	0.5664	2.7316198429553533
591	0.56736	2.7877205721836034
592	0.56832	3.0444549827954925
593	0.56928	2.96026787177715
594	0.57024	2.989532193860666
595	0.5712	3.034675668761247
596	0.57216	2.820732412364139
597	0.57312	2.9406904599815964
598	0.57408	2.995766076187019
599	0.57504	2.811126079254842
600	0.576	2.817225189870861
601	0.57696	2.9744103379202045
602	0.57792	3.061363102255108
603	0.57888	2.8419684587409395
604	0.57984	2.8369368578781544
605	0.5808	2.9084708671824377
606	0.5817599999999999	2.96058076521852
607	0.58272	2.9364109992648437
608	0.58368	2.726834483270923
609	0.5846399999999999	3.00300134651436
610	0.5856	2.909768593918005
611	0.58656	2.880577006889889
612	0.5875199999999999	3.0863411990052065
613	0.58848	2.83095751576895
614	0.5894400000000001	3.0703178743993313
615	0.5903999999999999	3.152466842682793
616	0.59136	2.8756184504930298
617	0.5923200000000001	2.87733152619246
618	0.5932799999999999	3.0321484400007357
619	0.59424	2.9842092629445567
620	0.5952000000000001	3.03014780050421
621	0.59616	2.9783021484241763
622	0.59712	3.0970225854708255
623	0.5980800000000001	3.106548578815345
624	0.59904	3.004491478589415
625	0.6	3.1001138016662244
626	0.60096	2.8660422369917447
627	0.60192	2.8973332501818954
628	0.60288	3.027542176501841
629	0.60384	2.53261325716504
630	0.6048	2.8871890966327203
631	0.60576	2.727113190081914
632	0.60672	2.917441528144771
633	0.60768	2.8683980777092497
634	0.60864	3.103031072467864
635	0.6096	2.9707317686723576
636	0.61056	2.9216088712894934
637	0.61152	3.1249022852720554
638	0.61248	3.004102169813712
639	0.6134400000000001	2.8990583790721174
640	0.6144	3.0799127669778406
641	0.61536	3.052721780400301
642	0.6163200000000001	3.070344615777759
643	0.6172799999999999	3.0668985468184746
644	0.61824	3.090839276734357
645	0.6192000000000001	2.9190133033865395
646	0.6201599999999999	2.8941763910202973
647	0.62112	2.8090914600718326
648	0.6220800000000001	2.5715132404291903
649	0.6230399999999999	2.8785148780294905
650	0.624	2.7675211533686213
651	0.6249600000000001	2.941004660054756
652	0.6259199999999999	2.781665547056027
653	0.62688	2.7106557436188417
654	0.6278400000000001	2.9861714490423985
655	0.6287999999999999	3.019344320440622
656	0.62976	3.045804015287516
657	0.6307200000000001	3.014841506616988
658	0.6316799999999999	3.2457611036728835
659	0.63264	3.253191251196583
660	0.6336	3.1087579099853313
661	0.6345599999999999	3.254713623174009
662	0.63552	3.0738982506891404
663	0.63648	3.1302899802014066
664	0.63744	2.9811499320892656
665	0.6384	2.896192611533939
666	0.63936	2.9046586457242336
667	0.64032	3.0664834019685374
668	0.64128	3.1579244645869937
669	0.64224	2.9245336103842403
670	0.6432	3.1029726762174965
671	0.64416	2.962606644574701
672	0.64512	3.233094939648366
673	0.64608	3.149841846682844
674	0.64704	3.3228471686866037
675	0.648	2.9989713260755853
676	0.64896	3.213579419994572
677	0.6499199999999999	3.0189379485261467
678	0.65088	3.0182134281902067
679	0.6518400000000001	3.25573529935291
680	0.6527999999999999	3.2598248645322196
681	0.65376	2.8857113856704633
682	0.6547200000000001	3.2153444369922624
683	0.6556799999999999	3.0741455908723747
684	0.65664	3.0591581952723246
685	0.6576000000000001	3.1550623358700367
686	0.6585599999999999	2.994500928177788
687	0.65952	2.9418255497440255
688	0.6604800000000001	3.0430687548041373
689	0.66144	3.0345753308412005
690	0.6624	3.161874587615725
691	0.6633600000000001	3.000890825090777
692	0.66432	3.266036284421289
693	0.66528	2.996911675043738
694	0.66624	3.0791136732846462
695	0.6672	3.1438967029254035
696	0.66816	3.047398083149525
697	0.66912	3.130755213223477
698	0.67008	2.9626759283490918
699	0.67104	3.088676900545227
700	0.672	2.8947220231263264
701	0.67296	3.0587732029161128
702	0.67392	2.884419671107208
703	0.67488	2.675403155357425
704	0.67584	2.7679243828391304
705	0.6768	2.602157205582816
706	0.67776	2.845392524719328
707	0.67872	2.991911158172906
708	0.67968	2.959639291350839
709	0.68064	2.97392090001483
710	0.6816	2.7724386436666277
711	0.68256	2.831403793236273
712	0.68352	2.601815530847637
713	0.68448	2.8716774283337387
714	0.68544	2.770106248508952
715	0.6864	2.7227939114199895
716	0.68736	2.9216635662099955
717	0.68832	2.77137574253791
718	0.68928	2.9131705044778764
719	0.69024	3.0585113329960167
720	0.6912	3.079536164694128
721	0.69216	2.9910120121049006
722	0.69312	2.838979475945947
723	0.69408	2.7055791349515013
724	0.69504	2.5462946565223565
725	0.696	2.758416189808898
726	0.69696	2.555660764913204
727	0.69792	2.6081732065376206
728	0.69888	2.6860320081687536
729	0.69984	2.843044392985515
730	0.7008	2.746304987972979
731	0.7017599999999999	2.716203224031682
732	0.70272	2.7196057616878146
733	0.70368	2.6991301685800306
734	0.7046399999999999	2.494485973778237
735	0.7056	2.461576498075084
736	0.70656	2.6269583368247833
737	0.7075199999999999	2.474734216372107
738	0.70848	2.6794495915631957
739	0.7094400000000001	2.5200482334982395
740	0.7104	2.5759733741262414
741	0.71136	2.462299894020297
742	0.7123200000000001	2.3755406095238496
743	0.71328	2.7690434910379107
744	0.71424	2.6945372396300105
745	0.7152000000000001	2.5642731609832783
746	0.71616	2.6731947924813686
747	0.71712	2.886686145105889
748	0.71808	2.92398071282324
749	0.71904	2.6695469610130407
750	0.72	2.5772978594756597
751	0.72096	2.7079864039628236
752	0.72192	3.029486485573996
753	0.72288	3.0384725489732194
754	0.72384	3.1687117621629386
755	0.7248	3.2017318258053917
756	0.72576	3.1084615365855353
757	0.72672	3.152412771817863
758	0.72768	3.185648220524995
759	0.72864	3.1450662513399847
760	0.7296	3.0886784676563184
761	0.73056	3.103341894718627
762	0.73152	3.098692697163738
763	0.73248	3.1279386668647846
764	0.7334400000000001	3.1912308611515967
765	0.7343999999999999	3.0494157901223535
766	0.73536	3.1185048717871693
767	0.7363200000000001	3.183963600274653
768	0.7372799999999999	3.155479634630185
769	0.73824	3.084159567986635
770	0.7392000000000001	2.9450293209135268
771	0.7401599999999999	3.024389007932215
772	0.74112	3.072184918524597
773	0.7420800000000001	2.899370263742698
774	0.7430399999999999	2.878942048411435
775	0.744	2.8908731281403686
776	0.7449600000000001	2.844784874423042
777	0.7459199999999999	2.894171709246205
778	0.74688	2.7422857904368687
779	0.7478400000000001	2.8412301864430836
780	0.7487999999999999	2.857550400199871
781	0.74976	3.0863544982419207
782	0.75072	2.8719701723658355
783	0.7516799999999999	2.892819811290705
784	0.75264	2.4545300458360106
785	0.7536	2.738937815699249
786	0.7545599999999999	2.9102334568255888
787	0.75552	2.6792404774592398
788	0.75648	2.5909341874471927
789	0.75744	2.717801497550558
790	0.7584	2.869423402749645
791	0.75936	2.888772662362488
792	0.76032	2.8793965977124163
793	0.76128	2.8777114348398274
794	0.76224	2.5945023972308716
795	0.7632000000000001	2.451554111912943
796	0.76416	2.4130560225342172
797	0.76512	2.7515713445194896
798	0.7660800000000001	2.838800752628556
799	0.7670399999999999	2.57157601258972
800	0.768	2.5378861875874987
801	0.7689600000000001	2.2645866262071372
802	0.7699199999999999	2.2550878250337383
803	0.77088	2.371038715339693
804	0.7718400000000001	2.435723832318407
805	0.7727999999999999	2.46137256045353
806	0.77376	2.7605751105577223
807	0.7747200000000001	2.889684771925847
808	0.7756799999999999	2.904068588674946
809	0.77664	2.899166298029871
810	0.7776000000000001	2.7555044792716203
811	0.7785599999999999	2.6779564980603796
812	0.77952	2.619961373894336
813	0.7804800000000001	2.6054369526092023
814	0.78144	2.628582201890502
815	0.7824	2.7220117577946796
816	0.7833600000000001	2.4897137806396814
817	0.78432	2.4890172915398696
818	0.78528	2.491649104498512
819	0.78624	2.6359472773069417
820	0.7872	2.5258743860603468
821	0.78816	2.8083245109947303
822	0.78912	2.8430332180695843
823	0.79008	2.8429644332612565
824	0.79104	2.632208831969532
825	0.792	2.5698783408682098
826	0.79296	2.780974913081587
827	0.79392	2.6255952931128435
828	0.79488	2.670717696433657
829	0.79584	2.5986277475271353
830	0.7968	2.3118637663972974
831	0.79776	2.325909809798057
832	0.79872	2.094569983956972
833	0.79968	2.0572507981960557
834	0.80064	2.1774746069867663
835	0.8016	2.3085003983061823
836	0.8025599999999999	2.3040232704177384
837	0.80352	2.445172395852742
838	0.80448	2.258737005905102
839	0.80544	2.6848290284762437
840	0.8064	2.629694208152034
841	0.80736	2.443458645417587
842	0.80832	2.4606682809287617
843	0.80928	2.5508425756392383
844	0.81024	2.3560672303140167
845	0.8112	2.3146190776154736
846	0.81216	2.3334132846748172
847	0.81312	2.3011685510701025
848	0.81408	2.301998918965909
849	0.81504	2.40194533160307
850	0.816	2.3399542800272113
851	0.81696	2.3656715770039067
852	0.81792	2.5231522361037535
853	0.8188799999999999	2.5044350326128972
854	0.81984	2.5423281271378366
855	0.8208	2.587856693719157
856	0.82176	2.792492630337942
857	0.82272	2.3077365582160994
858	0.82368	2.2410197841300574
859	0.82464	2.572400097165101
860	0.8256	2.7525740003252634
861	0.82656	2.5596197532262455
862	0.82752	2.505302344040433
863	0.82848	2.4863998013229414
864	0.8294400000000001	2.6117192251454706
865	0.8304	2.366845486103148
866	0.83136	2.4403654534377277
867	0.8323200000000001	2.448148825000807
868	0.83328	2.387016951034999
869	0.83424	2.5395521953699776
870	0.8352	2.522245960994022
871	0.83616	2.6342997387816003
872	0.83712	2.7772819465872782
873	0.83808	2.6292450427454965
874	0.83904	2.698972261514853
875	0.84	2.6926983093864356
876	0.84096	2.605897876647701
877	0.84192	2.8024375775672814
878	0.84288	2.8189796172809696
879	0.84384	2.7507050640541237
880	0.8448	2.599509775227531
881	0.84576	2.6080114566869304
882	0.84672	2.3955031854407642
883	0.84768	2.610444348755832
884	0.84864	2.4560539358590567
885	0.8496	2.654432609382702
886	0.85056	2.7836793935782076
887	0.8515199999999999	2.673619065166688
888	0.85248	2.7593611610831466
889	0.8534400000000001	2.3274089224949286
890	0.8543999999999999	2.3672463519713487
891	0.85536	2.670659240185324
892	0.8563200000000001	2.4189577484974594
893	0.8572799999999999	2.586054317864402
894	0.85824	2.609339574859278
895	0.8592000000000001	2.6892195616639296
896	0.8601599999999999	2.610824791348814
897	0.86112	2.6229690510715624
898	0.8620800000000001	2.60484462267721
899	0.8630399999999999	2.6957825598968728
900	0.864	2.642650283015538
901	0.8649600000000001	2.7247146014122343
902	0.8659199999999999	2.589429379296782
903	0.86688	2.5072138871752214
904	0.8678400000000001	2.6162712432482857
905	0.8687999999999999	2.6065429589633697
906	0.86976	2.813314307487726
907	0.87072	2.344475232437124
908	0.8716799999999999	2.6550923897028684
909	0.87264	2.508888778893362
910	0.8736	2.437436407819001
911	0.8745599999999999	2.542457800115571
912	0.87552	2.6000919850971362
913	0.87648	2.497448955516915
914	0.8774400000000001	2.5740395491326424
915	0.8784	2.328170506229207
916	0.87936	2.3627949565515975
917	0.8803200000000001	2.668127801185719
918	0.88128	2.6361841761545546
919	0.88224	2.4273356727102158
920	0.8832000000000001	2.50360991595898
921	0.88416	2.3969731144908355
922	0.88512	2.53373362848094
923	0.8860800000000001	2.4142729081576175
924	0.8870399999999999	2.417220686265342
925	0.888	2.487566184514091
926	0.8889600000000001	2.5064220986423185
927	0.8899199999999999	2.594050986884007
928	0.89088	2.447267874931039
929	0.8918400000000001	2.5398134204950167
930	0.8927999999999999	2.5887072349429916
931	0.89376	2.578047148642179
932	0.8947200000000001	2.5123691133682016
933	0.8956799999999999	2.382294200629702
934	0.89664	2.318644440589081
935	0.8976000000000001	2.4614250600604075
936	0.8985599999999999	2.3777791498825445
937	0.89952	2.3663980264608093
938	0.9004800000000001	2.415631204246856
939	0.90144	2.5245975457751775
940	0.9024	2.6053762206708053
941	0.90336	2.3561099874982334
942	0.90432	2.6276350682237206
943	0.90528	2.522139895216309
944	0.90624	2.5692062514410012
945	0.9072	2.579959657187903
946	0.90816	2.5826792002675134
947	0.90912	2.49416357895391
948	0.91008	2.531270896290821
949	0.91104	2.6483887501952386
950	0.912	2.560483543415627
951	0.91296	2.5991093738111593
952	0.91392	2.5347269885523653
953	0.91488	2.4216680933328774
954	0.91584	2.4326944004372164
955	0.9168	2.470814080780729
956	0.91776	2.4943816138122
957	0.91872	2.595666482783805
958	0.9196799999999999	2.4741082957954643
959	0.92064	2.6705632418529883
960	0.9216	2.8651467548710823
961	0.9225599999999999	2.85966053584327
962	0.92352	2.7703563590369717
963	0.92448	2.5919280505156177
964	0.92544	2.803700290587442
965	0.9264	2.8857675286086137
966	0.92736	2.4950645270610337
967	0.92832	2.7490303657841664
968	0.92928	2.9504368082766463
969	0.93024	3.010524558590249
970	0.9312	2.9981341378429023
971	0.93216	3.025184458916354
972	0.93312	2.741661853547839
973	0.93408	3.0062209854655286
974	0.93504	2.9411349681586394
975	0.936	2.8025450976502553
976	0.93696	2.384921945980633
977	0.93792	2.5735954540581982
978	0.93888	2.460990111249396
979	0.93984	2.3995846120758686
980	0.9408	2.4707267194016413
981	0.94176	2.7506978175911145
982	0.94272	2.89382185685566
983	0.94368	2.798745151231719
984	0.94464	2.941718073129987
985	0.9456	2.7560584746128565
986	0.94656	2.9106434329616535
987	0.94752	2.6573284395023333
988	0.94848	2.577624274052788
989	0.9494400000000001	2.4941883068215946
990	0.9504	2.468411806235848
991	0.95136	2.5973017862057537
992	0.95232	2.6598549802966014
993	0.95328	2.670864986727541
994	0.95424	2.379463268287134
995	0.9552	2.412718080223354
996	0.95616	2.3934407326905447
997	0.95712	2.486843071286762
998	0.95808	2.276607107092927
999	0.95904	2.2525475655765006
1000	0.96	2.4476787332724537
1001	0.96096	2.2047731122295304
1002	0.96192	2.2924827476882754
1003	0.96288	2.2303253526703344
1004	0.96384	2.199059732332291
1005	0.9648	2.3940954021804135
1006	0.96576	2.477337707611135
1007	0.96672	2.425619648568222
1008	0.96768	2.446977482162596
1009	0.96864	2.436110631121319
1010	0.9696	2.383123335995856
1011	0.97056	2.4484100392903354
1012	0.9715199999999999	2.372064055101452
1013	0.97248	2.34499271829596
1014	0.9734400000000001	2.3092838982775956
1015	0.9743999999999999	2.291110520600005
1016	0.97536	2.1699288895483178
1017	0.9763200000000001	2.3547488394633445
1018	0.9772799999999999	2.4025287233461006
1019	0.97824	2.308238840131174
1020	0.9792000000000001	2.3804873032647054
1021	0.9801599999999999	2.415912691971504
1022	0.98112	2.312440010756226
1023	0.9820800000000001	2.3338361630263345
1024	0.9830399999999999	2.2342371158588605
1025	0.984	2.5025372709438267
1026	0.9849600000000001	2.406244445883152
1027	0.9859199999999999	2.4379183656453627
1028	0.98688	2.6327397785693063
1029	0.98784	2.470601566976626
1030	0.9887999999999999	2.403627499460129
1031	0.98976	2.326261274612593
1032	0.99072	2.3900905946183477
1033	0.9916799999999999	2.442359580402969
1034	0.99264	2.5762502582560316
1035	0.9936	2.6621379925493285
1036	0.99456	2.544618427959543
1037	0.99552	2.4697347548966606
1038	0.99648	2.343081231945541
1039	0.9974400000000001	2.470629366315842
1040	0.9984	2.557914362720442
1041	0.99936	2.5814224223588305
1042	1.00032	2.410845429111604
1043	1.00128	2.299985459564397
1044	1.00224	2.407041441553024
1045	1.0032	2.478412217719775
1046	1.00416	2.4908877217929173
1047	1.00512	2.3964278035547633
1048	1.00608	2.5040375575606766
1049	1.00704	2.3164993625014354
1050	1.008	2.3839486520431596
1051	1.00896	2.6081837510498103
1052	1.00992	2.619023445985775
1053	1.01088	2.4865704386235454
1054	1.01184	2.548343821057636
1055	1.0128	2.5283941517392967
1056	1.01376	2.5208786616727568
1057	1.01472	2.2208426011764324
1058	1.01568	2.213900530629724
1059	1.01664	2.3230671330707477
1060	1.0176	2.2690824663860036
1061	1.01856	2.2947858573613154
1062	1.01952	2.210655112231672
1063	1.02048	2.394639143659082
1064	1.0214400000000001	2.3722650614329104
1065	1.0224	2.3668424529582666
1066	1.02336	2.305608057347483
1067	1.02432	2.2449568899085377
1068	1.02528	2.3538387008608375
1069	1.02624	2.276775681029206
1070	1.0272000000000001	2.3455981323643043
1071	1.0281600000000002	2.398112421394324
1072	1.0291199999999998	2.383419319731828
1073	1.0300799999999999	2.3302159986190993
1074	1.03104	2.3989063907438504
1075	1.032	2.3890206190344925
1076	1.03296	2.4607626522880954
1077	1.0339200000000002	2.3140329552638166
1078	1.03488	2.451834237649667
1079	1.0358399999999999	2.136436627079481
1080	1.0368	2.318908387792433
1081	1.03776	2.481384835906661
1082	1.03872	2.2285431393090454
1083	1.0396800000000002	2.3795893159325243
1084	1.04064	2.35672557779028
1085	1.0415999999999999	2.1958390584292027
1086	1.04256	2.4061491164893485
1087	1.04352	2.244776135076879
1088	1.04448	2.1976698373070347
1089	1.0454400000000001	2.25951738760713
1090	1.0464	2.3227797413474764
1091	1.0473599999999998	2.393043600976118
1092	1.04832	2.255925490868295
1093	1.04928	2.3066054286056947
1094	1.05024	2.2512692205797746
1095	1.0512000000000001	2.2548073535680175
1096	1.05216	2.2424681427855027
1097	1.0531199999999998	2.362591070197136
1098	1.05408	2.3515994287542457
1099	1.05504	2.3078318617376774
1100	1.056	2.501764449521458
1101	1.0569600000000001	2.411177818827856
1102	1.05792	2.39592531652555
1103	1.05888	2.4782664652065596
1104	1.05984	2.447113643968246
1105	1.0608	2.3003215120318696
1106	1.06176	2.348151724413369
1107	1.06272	2.4047753980244773
1108	1.06368	2.359443522156222
1109	1.06464	2.637570461998557
1110	1.0655999999999999	2.5710812232112703
1111	1.06656	2.4696608467240235
1112	1.06752	2.670141402599684
1113	1.06848	2.7336736560203456
1114	1.06944	2.5671835852634475
1115	1.0704	2.633428472695697
1116	1.0713599999999999	2.7570231819222144
1117	1.07232	2.6012959354909344
1118	1.07328	2.676447054918518
1119	1.07424	2.515938402401394
1120	1.0752000000000002	2.519864776331269
1121	1.07616	2.531732417021593
1122	1.0771199999999999	2.238327316170771
1123	1.07808	2.547416695535396
1124	1.07904	2.473337565388474
1125	1.08	2.422666102090416
1126	1.0809600000000001	2.386683753372921
1127	1.08192	2.504585247250196
1128	1.08288	2.48672745005212
1129	1.08384	2.5247432907671326
1130	1.0848	2.4473595075834425
1131	1.08576	2.4331077332123825
1132	1.0867200000000001	2.552806361298857
1133	1.08768	2.650106180363323
1134	1.08864	2.708647850822148
1135	1.0896	2.6896220052142485
1136	1.09056	2.6587139040019214
1137	1.09152	2.5326138585856715
1138	1.0924800000000001	2.235385752027618
1139	1.09344	2.5260463652780807
1140	1.0944	2.4274643909800657
1141	1.09536	2.5493962429314503
1142	1.09632	2.590841642340751
1143	1.09728	2.620543050810935
1144	1.09824	2.8004654799910362
1145	1.0992	2.856986101993706
1146	1.10016	2.899500035443088
1147	1.1011199999999999	2.826748210213714
1148	1.10208	2.8695540832848927
1149	1.10304	3.0343387169227936
1150	1.104	2.9603048347148593
1151	1.10496	2.861891598877422
1152	1.10592	2.844688508942852
1153	1.10688	2.8644203020516024
1154	1.10784	2.8691600843103253
1155	1.1088	2.7998055694625035
1156	1.10976	3.0559599265115747
1157	1.11072	2.7721895437135724
1158	1.11168	2.6724628165740767
1159	1.11264	2.858418650249802
1160	1.1136	2.591217797249454
1161	1.11456	2.8276370609287294
1162	1.11552	2.7216194130144316
1163	1.11648	2.8827854453972317
1164	1.11744	3.018946221625244
1165	1.1184	2.5851888054164505
1166	1.11936	2.7082477529922944
1167	1.12032	3.0857449117044573
1168	1.12128	3.033793127115296
1169	1.12224	3.0666756397453137
1170	1.1232	2.8989112661546947
1171	1.12416	2.90597937030952
1172	1.12512	2.9949855107358725
1173	1.12608	2.808376180003846
1174	1.12704	2.7967456591618483
1175	1.128	2.714872570787576
1176	1.12896	2.7643259269547764
1177	1.12992	2.8909468001882246
1178	1.13088	2.69763572121719
1179	1.13184	2.691305862055167
1180	1.1328	2.857652089521613
1181	1.13376	2.8553164550877295
1182	1.13472	2.9321460753308037
1183	1.13568	3.0165415080641598
1184	1.13664	2.911211001809393
1185	1.1376	2.7755057597685924
1186	1.13856	2.7818066947040023
1187	1.13952	2.725862316866609
1188	1.14048	2.5847136597800784
1189	1.14144	2.8610013431333052
1190	1.1424	2.589603170823167
1191	1.14336	2.673940457127868
1192	1.14432	2.5462146180919403
1193	1.14528	2.4765306017766764
1194	1.14624	2.222602945429428
1195	1.1472	2.347181313317517
1196	1.14816	2.4435098590718294
1197	1.14912	2.5292942464815305
1198	1.15008	2.663219184467294
1199	1.15104	2.5285529860644216
1200	1.152	2.5697010247544867
1201	1.15296	2.4000791507770023
1202	1.15392	2.587293696092898
1203	1.1548800000000001	2.5277241817184115
1204	1.15584	2.5980465028305986
1205	1.1568	2.668384507766838
1206	1.15776	2.861131678485202
1207	1.15872	2.8650004963800613
1208	1.15968	2.449644938858269
1209	1.1606400000000001	2.752128305595239
1210	1.1616	2.5742245912787705
1211	1.16256	2.502626992876491
1212	1.1635199999999999	2.6287240950699498
1213	1.16448	2.6520336028626645
1214	1.16544	2.5547346972286045
1215	1.1664	2.56514823410545
1216	1.16736	2.52295526083337
1217	1.16832	2.4704449623681315
1218	1.1692799999999999	2.373246713811678
1219	1.17024	2.335257115210941
1220	1.1712	2.359192481139813
1221	1.17216	2.2533990610012458
1222	1.17312	2.010960266082324
1223	1.17408	2.0226761724413924
1224	1.1750399999999999	2.341705490120906
1225	1.176	2.274042644553988
1226	1.17696	2.3909229571140598
1227	1.17792	2.6266956805637824
1228	1.1788800000000001	2.504676262888157
1229	1.17984	2.531261347156944
1230	1.1807999999999998	2.5049662897339213
1231	1.18176	2.5968398445776755
1232	1.18272	2.651969273820119
1233	1.18368	2.531930660495246
1234	1.1846400000000001	2.425377301081761
1235	1.1856	2.4645081676739906
1236	1.1865599999999998	2.6603874458358123
1237	1.18752	2.567048534373413
1238	1.18848	2.550078335963428
1239	1.18944	2.5684845768288773
1240	1.1904000000000001	2.373742818176462
1241	1.19136	2.435550342152087
1242	1.19232	2.2023677844839034
1243	1.19328	1.994521358702317
1244	1.19424	2.255716781683677
1245	1.1952	2.17184457824878
1246	1.1961600000000001	2.207809669188528
1247	1.19712	2.4210412885987616
1248	1.19808	2.09871495617322
1249	1.1990399999999999	2.3045250870361875
1250	1.2	2.384696734197221
1251	1.20096	2.4827752983192806
1252	1.20192	2.4620010626745423
1253	1.2028800000000002	2.4754918336676903
1254	1.20384	2.4929042657771867
1255	1.2047999999999999	2.4993403499489615
1256	1.20576	2.4940324930387363
1257	1.20672	2.4917240718014018
1258	1.20768	2.41590893395325
1259	1.2086400000000002	2.619443143793178
1260	1.2096	2.6130040269220394
1261	1.2105599999999999	2.646243710610117
1262	1.21152	2.733190690208682
1263	1.21248	2.5769677005783316
1264	1.21344	2.5737765163467916
1265	1.2144000000000001	2.746016970757607
1266	1.21536	2.463598785779034
1267	1.2163199999999998	2.353364528969267
1268	1.21728	2.49357747812387
1269	1.21824	2.4268772230146
1270	1.2192	2.239138257879903
1271	1.2201600000000001	2.4417833771430715
1272	1.22112	2.63264608229278
1273	1.2220799999999998	2.5723665260609647
1274	1.22304	2.6900085776626663
1275	1.224	2.805615654004652
1276	1.22496	2.7493240808295347
1277	1.2259200000000001	2.6964484175492522
1278	1.2268800000000002	2.723190784709237
1279	1.2278399999999998	2.6609688296433163
1280	1.2288	2.7312102701097563
1281	1.22976	2.734878287243661
1282	1.23072	2.5283992487539537
1283	1.23168	2.6097678025156483
1284	1.2326400000000002	2.554313094770999
1285	1.2335999999999998	2.5716938858549976
1286	1.2345599999999999	2.4721152963350796
1287	1.23552	2.6377431316841156
1288	1.23648	2.364751350441738
1289	1.23744	2.635171907412958
1290	1.2384000000000002	2.382273085171529
1291	1.2393599999999998	2.566093140649159
1292	1.2403199999999999	2.487921828581209
1293	1.24128	2.17703380883386
1294	1.24224	2.5188176090733148
1295	1.2432	2.791358242882289
1296	1.2441600000000002	2.583055996288437
1297	1.2451199999999998	2.3028438847885746
1298	1.2460799999999999	2.0748072165805675
1299	1.24704	2.4459917151519543
1300	1.248	2.440701196790121
1301	1.24896	2.451262506313123
1302	1.2499200000000001	2.420713107695755
1303	1.2508800000000002	2.4335081709886692
1304	1.2518399999999998	2.322192239319638
1305	1.2528	2.4749829665576204
1306	1.25376	2.38084919983611
1307	1.25472	2.3657060628604474
1308	1.2556800000000001	2.4399054795910526
1309	1.2566400000000002	2.456928225262165
1310	1.2575999999999998	2.2931714744570137
1311	1.25856	2.3267689362933655
1312	1.25952	2.256153054827037
1313	1.26048	2.2897659273178226
1314	1.2614400000000001	2.291305724446073
1315	1.2624000000000002	2.217820221874953
1316	1.2633599999999998	2.1229811407541246
1317	1.2643199999999999	2.061172749558617
1318	1.26528	2.3421062579196077
1319	1.26624	2.516217763688484
1320	1.2672	2.384719327391662
1321	1.2681600000000002	2.3615332431975884
1322	1.2691199999999998	2.393723042382046
1323	1.2700799999999999	2.3378907059348886
1324	1.27104	2.3419836039538118
1325	1.272	2.375506980724151
1326	1.27296	2.307430575836416
1327	1.2739200000000002	2.0751299497155373
1328	1.27488	2.4620290928011275
1329	1.2758399999999999	2.315103534136056
1330	1.2768	2.4029774063419906
1331	1.27776	2.370631245811517
1332	1.27872	2.4458908255001486
1333	1.2796800000000002	2.5317856481451284
1334	1.28064	2.4883218103566507
1335	1.2815999999999999	2.5582026980576917
1336	1.28256	2.532284204905686
1337	1.28352	2.635140826761306
1338	1.28448	2.520940013614296
1339	1.2854400000000001	2.361032206385582
1340	1.2864	2.3826449650079304
1341	1.2873599999999998	2.43021400804447
1342	1.28832	2.278781449567739
1343	1.28928	2.35855218069102
1344	1.29024	2.3730772942774987
1345	1.2912000000000001	2.4788535659485564
1346	1.29216	2.451487715487165
1347	1.2931199999999998	2.3888613403717334
1348	1.29408	2.555198755262174
1349	1.29504	2.6746959800288552
1350	1.296	2.7183554619289425
1351	1.2969600000000001	2.877593038408823
1352	1.29792	2.6759429548988485
1353	1.29888	2.76145245835795
1354	1.2998399999999999	2.6525785498763916
1355	1.3008	2.6402733692264277
1356	1.30176	2.5903290807824058
1357	1.30272	2.7554978825902294
1358	1.3036800000000002	2.4971214832468425
1359	1.30464	2.445827964550193
1360	1.3055999999999999	2.576374252465534
1361	1.30656	2.5300732067537735
1362	1.30752	2.5029787200340516
1363	1.30848	2.4594678692829253
1364	1.3094400000000002	2.4463476042237517
1365	1.3104	2.5030551299856207
1366	1.3113599999999999	2.4808063738668356
1367	1.31232	2.307549536296364
1368	1.31328	2.335206453306959
1369	1.31424	2.448475880867364
1370	1.3152000000000001	2.411952809627804
1371	1.31616	2.419081560851003
1372	1.3171199999999998	2.326323711157969
1373	1.31808	2.32007523823124
1374	1.31904	2.2945158750291994
1375	1.32	2.3358006525495503
1376	1.3209600000000001	2.197548713639158
1377	1.32192	2.3307732708031073
1378	1.32288	2.24604885272326
1379	1.32384	2.4231820650803697
1380	1.3248	2.3981235467576933
1381	1.32576	2.2470531518617576
1382	1.3267200000000001	2.2429492940688682
1383	1.32768	2.162058770687073
1384	1.32864	2.254427609161452
1385	1.3296	2.3446808189356547
1386	1.33056	2.139863568462867
1387	1.33152	2.2784313264260883
1388	1.33248	2.3334607643218366
1389	1.33344	2.229460569737377
1390	1.3344	2.2627693091860572
1391	1.3353599999999999	2.22220624030591
1392	1.33632	2.3256166502022455
1393	1.33728	2.25693378661288
1394	1.33824	2.325186382209149
1395	1.3392	2.2519566691402413
1396	1.34016	2.2382679636367566
1397	1.3411199999999999	2.245010146559627
1398	1.34208	2.289113263203518
1399	1.34304	2.2541569420133136
1400	1.344	2.3686777952393014
1401	1.34496	2.3497853243439675
1402	1.34592	2.255666585791892
1403	1.34688	2.2264296847572473
1404	1.34784	2.2961063171405787
1405	1.3488	2.2432611733184147
1406	1.34976	2.2625880686414557
1407	1.35072	2.310802627416114
1408	1.35168	2.2009054145764164
1409	1.35264	2.2057909515472214
1410	1.3536	2.219971361928598
1411	1.35456	2.25914269435163
1412	1.35552	2.352167147147459
1413	1.35648	2.363664776631296
1414	1.35744	2.2698986306701845
1415	1.3584	2.3746631391733923
1416	1.35936	2.534526559377393
1417	1.36032	2.571429368140828
1418	1.36128	2.4533764129690008
1419	1.3622400000000001	2.3522174428326013
1420	1.3632	2.3042818540414216
1421	1.36416	2.4067081792160554
1422	1.36512	2.436564971664647
1423	1.36608	2.22830513297076
1424	1.36704	2.2749271529453163
1425	1.368	2.2302657343937033
1426	1.36896	2.234688169960402
1427	1.36992	2.177056361923317
1428	1.37088	2.124968805607486
1429	1.37184	2.02615070882423
1430	1.3728	2.1564738431895103
1431	1.37376	2.1607118701398065
1432	1.37472	2.2369288948856005
1433	1.37568	2.1332984634204775
1434	1.37664	2.04390339275329
1435	1.3776	2.1059306642269155
1436	1.37856	2.1161402795904998
1437	1.37952	2.0741223593591043
1438	1.38048	2.115010096058188
1439	1.38144	2.160545377468697
1440	1.3824	2.1216861452444773
1441	1.38336	2.147456417413783
1442	1.38432	2.1582195466307534
1443	1.38528	2.160432221050203
1444	1.38624	2.1828585098368007
1445	1.3872	2.1439488604215517
1446	1.38816	2.08467616261938
1447	1.38912	2.047860245473565
1448	1.39008	2.075848298748517
1449	1.39104	1.9648014334129607
1450	1.392	2.1922852695475474
1451	1.39296	2.0997723639707706
1452	1.39392	2.21485166518486
1453	1.3948800000000001	2.2441067405916932
1454	1.39584	2.1864724377973905
1455	1.3968	1.9220007350954114
1456	1.39776	2.083790722563991
1457	1.39872	2.1582141219495905
1458	1.39968	2.155498119411714
1459	1.40064	2.204669045934613
1460	1.4016	2.26285365586951
1461	1.40256	2.2858102008072922
1462	1.4035199999999999	2.280180338529789
1463	1.40448	2.200929522182281
1464	1.40544	2.306297393618039
1465	1.4064	2.2781635803421327
1466	1.40736	2.247578675559313
1467	1.40832	2.2626418523890512
1468	1.4092799999999999	2.288654391982678
1469	1.41024	2.3412255230163463
1470	1.4112	2.1942000352040663
1471	1.41216	2.2843763906528545
1472	1.41312	2.1450202520383463
1473	1.41408	2.2955832144997386
1474	1.4150399999999999	2.3961633311895785
1475	1.416	2.1493668518762936
1476	1.41696	2.385619581970002
1477	1.41792	2.281802832883246
1478	1.4188800000000001	2.4015536796727717
1479	1.41984	2.430452136897251
1480	1.4208	2.447379947078003
1481	1.42176	2.2008160799382845
1482	1.42272	2.4177810671190176
1483	1.42368	2.428425278653056
1484	1.4246400000000001	2.3267581114277665
1485	1.4256	2.260469648376288
1486	1.42656	2.3355259262985015
1487	1.42752	2.2501828419103393
1488	1.42848	2.400640557809856
1489	1.42944	2.3023909716461395
1490	1.4304000000000001	2.280019142903213
1491	1.43136	2.370108955227088
1492	1.43232	2.283597612783256
1493	1.4332799999999999	2.2442477218709653
1494	1.43424	2.1442827710512207
1495	1.4352	2.3807156102429565
1496	1.43616	2.320897882272934
1497	1.43712	2.1221387623387904
1498	1.43808	2.3007382955057953
1499	1.4390399999999999	2.399709771509276
1500	1.44	2.3506619687938004
1501	1.44096	2.345862621342928
1502	1.44192	2.3205237330928723
1503	1.4428800000000002	2.403383532259897
1504	1.44384	2.3608943845511003
1505	1.4447999999999999	2.287032203562936
1506	1.44576	2.3129325924871975
1507	1.44672	2.295057717780335
1508	1.44768	2.279320868700819
1509	1.4486400000000001	2.353443933160168
1510	1.4496	2.304361732465912
1511	1.4505599999999998	2.303763902253696
1512	1.45152	2.385589088401013
1513	1.45248	2.3049893626114213
1514	1.45344	2.4084372177923346
1515	1.4544000000000001	2.2979627904762587
1516	1.45536	2.3252361911722357
1517	1.4563199999999998	2.2869505042087925
1518	1.45728	2.2748741619591613
1519	1.45824	2.420113620405931
1520	1.4592	2.3008038851143797
1521	1.4601600000000001	2.283559334934979
1522	1.46112	2.3438745835347348
1523	1.4620799999999998	2.2393870806866616
1524	1.46304	2.3173606813494003
1525	1.464	2.2604861882553036
1526	1.46496	2.26839613361561
1527	1.4659200000000001	2.0134621980277143
1528	1.4668800000000002	2.2524507388649684
1529	1.4678399999999998	2.2569379132008462
1530	1.4687999999999999	2.105670455947518
1531	1.46976	2.264709270722755
1532	1.47072	2.253199099658846
1533	1.47168	2.3773469809070598
1534	1.4726400000000002	2.2848250661907614
1535	1.4735999999999998	2.081334078632946
1536	1.4745599999999999	2.195178031334858
1537	1.47552	2.2662831554867378
1538	1.47648	2.3141365674482346
1539	1.47744	2.28082286653258
1540	1.4784000000000002	2.2156483997417213
1541	1.47936	2.2331291238594733
1542	1.4803199999999999	2.1187915902763717
1543	1.48128	2.2241051066278676
1544	1.48224	2.112360058293075
1545	1.4832	2.1080440722111624
1546	1.4841600000000001	2.2804450998817787
1547	1.48512	2.1855501965295714
1548	1.4860799999999998	2.0963974574972815
1549	1.48704	2.0396766433688533
1550	1.488	2.252519561533103
1551	1.48896	2.0421696847483846
1552	1.4899200000000001	2.1730732645929915
1553	1.4908800000000002	2.204914605849449
1554	1.4918399999999998	2.1954422117661414
1555	1.4928	2.162608178514123
1556	1.49376	2.2376092081692205
1557	1.49472	2.0709267937931526
1558	1.4956800000000001	2.034255722093575
1559	1.4966400000000002	2.0755493083895353
1560	1.4975999999999998	2.0348532880022874
1561	1.49856	2.2432155122788617
1562	1.49952	2.020924230959013
1563	1.50048	2.028384484201643
1564	1.50144	2.098316581146223
1565	1.5024000000000002	2.067485662098407
1566	1.5033599999999998	2.141191653856099
1567	1.5043199999999999	2.1195820216454138
1568	1.50528	2.1640820108825523
1569	1.50624	2.0176272432953795
1570	1.5072	2.237006341739719
1571	1.5081600000000002	2.1424106671538006
1572	1.5091199999999998	2.256245176094354
1573	1.5100799999999999	2.247587791397945
1574	1.51104	2.2638598750612298
1575	1.512	2.2194345995822164
1576	1.51296	2.1130226244401458
1577	1.5139200000000002	2.0074504795429267
1578	1.51488	2.33867174106825
1579	1.5158399999999999	2.111870569890897
1580	1.5168	2.0575108496791876
1581	1.51776	2.2264718767171714
1582	1.51872	2.0200886245472764
1583	1.5196800000000001	2.128686032593538
1584	1.52064	2.092050239557795
1585	1.5215999999999998	2.2901454841594067
1586	1.52256	2.09617733968009
1587	1.52352	2.0259989989564007
1588	1.52448	2.1922091371667713
1589	1.5254400000000001	2.244342528130273
1590	1.5264000000000002	2.224493245087636
1591	1.5273599999999998	2.1566217118666278
1592	1.52832	2.038404702698668
1593	1.52928	2.23661863997096
1594	1.53024	2.1461388559756607
1595	1.5312000000000001	2.183329021341926
1596	1.5321600000000002	2.1465774224133116
1597	1.5331199999999998	2.1973438967744783
1598	1.5340799999999999	2.119578419873041
1599	1.53504	2.229865987172667
1600	1.536	2.1992074092335305
1601	1.53696	2.13747189440668
1602	1.5379200000000002	2.0923615828074
1603	1.53888	2.1799451183845573
1604	1.5398399999999999	2.13516135875043
1605	1.5408	2.2184928439906946
1606	1.54176	2.2660512657079006
1607	1.54272	2.058982202788966
1608	1.5436800000000002	2.0907726788845884
1609	1.54464	2.1808094065526564
1610	1.5455999999999999	2.1347340032901188
1611	1.54656	2.162961083331351
1612	1.54752	2.1880102622344197
1613	1.54848	2.1968733668506855
1614	1.5494400000000002	1.966502230360791
1615	1.5504	2.0990484307152135
1616	1.5513599999999999	2.109909152588852
1617	1.55232	2.1343097752688553
1618	1.55328	1.9432530642818922
1619	1.55424	2.0774388167746545
1620	1.5552000000000001	2.107206594070909
1621	1.55616	2.104067582448095
1622	1.5571199999999998	2.064826528390019
1623	1.55808	2.1320769451703945
1624	1.55904	2.10590410696894
1625	1.56	2.099156791601671
1626	1.5609600000000001	2.1382284878401054
1627	1.56192	2.07027670469533
1628	1.56288	2.1953742890529835
1629	1.56384	2.237800405850998
1630	1.5648	2.3246744320406263
1631	1.56576	2.2770501897666042
1632	1.5667200000000001	2.3387466433272235
1633	1.56768	2.241035096230298
1634	1.56864	2.2535749685194797
1635	1.5695999999999999	2.1878225750785365
1636	1.57056	2.2678396228443702
1637	1.57152	2.049487130456122
1638	1.57248	2.199206746915419
1639	1.57344	2.053056933593622
1640	1.5744	2.267107725399179
1641	1.5753599999999999	2.0753147473049562
1642	1.57632	2.2848286718507
1643	1.57728	2.3637712617115585
1644	1.57824	2.2877214945706195
1645	1.5792	2.3724447234177855
1646	1.58016	2.5226244524753856
1647	1.5811199999999999	2.3907472891744845
1648	1.58208	2.3048767074344267
1649	1.58304	2.3490654249419167
1650	1.584	2.3094862841790884
1651	1.5849600000000001	2.2728338809991095
1652	1.58592	1.9963714362077543
1653	1.58688	2.110051399227482
1654	1.58784	2.2066689426678794
1655	1.5888	2.190870241627896
1656	1.58976	2.332870151167606
1657	1.5907200000000001	2.0328378773703086
1658	1.59168	2.1202771895779957
1659	1.59264	1.9821231572450226
1660	1.5936	2.071413788812083
1661	1.59456	2.159867197150289
1662	1.59552	1.9801192431606984
1663	1.5964800000000001	2.2520952802306957
1664	1.59744	2.230663626465822
1665	1.5984	2.05888488378028
1666	1.59936	2.0629846422960747
1667	1.60032	2.2019486113382634
1668	1.60128	2.1765532446093565
1669	1.60224	2.272678366447995
1670	1.6032	2.361036655289207
1671	1.60416	2.262789584646754
1672	1.6051199999999999	2.2125160745904426
1673	1.60608	2.441381760656331
1674	1.60704	2.3574565414783173
1675	1.608	2.3235478472511586
1676	1.60896	2.410534602250932
1677	1.60992	2.403688257005931
1678	1.61088	2.1400440622421715
1679	1.61184	2.143051792700873
1680	1.6128	2.2988377044348223
1681	1.61376	2.044376014112851
1682	1.61472	2.1516894089459533
1683	1.61568	2.1417117599424076
1684	1.61664	2.1526800068836764
1685	1.6176	2.159724690324648
1686	1.61856	2.2750544757868356
1687	1.61952	2.282349905368169
1688	1.62048	2.0685014090530767
1689	1.62144	1.9497229153853726
1690	1.6224	2.157737384224748
1691	1.62336	1.9505695219708166
1692	1.62432	2.1870730841989987
1693	1.62528	2.19022055233477
1694	1.62624	2.165805972969565
1695	1.6272	2.1251353233676693
1696	1.62816	1.9484669826603924
1697	1.62912	2.0577168917900104
1698	1.63008	2.017052104806934
1699	1.63104	2.0644048395638532
1700	1.632	2.033816588923944
1701	1.63296	2.0234530052891304
1702	1.63392	1.9096375835782076
1703	1.63488	2.0511575308435632
1704	1.63584	2.14447968248399
1705	1.6368	2.2789412436005927
1706	1.6377599999999999	2.0319214088414954
1707	1.63872	2.1320085691441344
1708	1.63968	2.3240350518213946
1709	1.64064	2.1257417753302406
1710	1.6416	2.2797566817831156
1711	1.64256	2.2984619428812927
1712	1.64352	2.266173318658166
1713	1.64448	2.101708923150917
1714	1.64544	2.1882135779135647
1715	1.6464	2.0188660986041813
1716	1.64736	2.181194622775436
1717	1.64832	2.1320018041758098
1718	1.64928	2.1093284700423585
1719	1.65024	2.054470212044763
1720	1.6512	2.1724999472569815
1721	1.65216	2.0054753154663665
1722	1.65312	2.1719405233822107
1723	1.65408	2.0331077705126175
1724	1.65504	2.2522293009044434
1725	1.656	2.4691084266004664
1726	1.65696	2.427494135867872
1727	1.65792	2.3970324258109774
1728	1.6588800000000001	2.42340698980199
1729	1.65984	2.4096728119199624
1730	1.6608	2.4078624326155063
1731	1.66176	2.2284479794139367
1732	1.66272	2.359220722046644
1733	1.66368	2.357873334199324
1734	1.6646400000000001	2.2728283726242475
1735	1.6656	2.210561941931882
1736	1.66656	2.234151927661257
1737	1.66752	2.281711271211449
1738	1.66848	2.2229632922252565
1739	1.66944	2.1662020742942714
1740	1.6704	2.1310383844786145
1741	1.67136	2.2165429167012567
1742	1.67232	2.298961870854691
1743	1.6732799999999999	2.235438356905422
1744	1.67424	2.210250415187924
1745	1.6752	2.199990573543685
1746	1.67616	2.2038292473686565
1747	1.67712	2.348222172537005
1748	1.67808	2.2040554186610475
1749	1.6790399999999999	2.305604271629531
1750	1.68	2.2615879892429196
1751	1.68096	2.243326327452573
1752	1.68192	2.254686484550107
1753	1.6828800000000002	2.274567385810581
1754	1.68384	2.335426553287096
1755	1.6847999999999999	2.2461981928488286
1756	1.68576	2.374889844407235
1757	1.68672	2.326124856517206
1758	1.68768	2.0729298345884564
1759	1.6886400000000001	1.9931692109087469
1760	1.6896	2.040410385974012
1761	1.6905599999999998	2.1852266904843423
1762	1.69152	2.173456893273595
1763	1.69248	2.1678989006536993
1764	1.69344	2.0411392020795818
1765	1.6944000000000001	2.2385761306549163
1766	1.69536	2.3202391941644622
1767	1.6963199999999998	2.2457540646969996
1768	1.69728	2.199463181180609
1769	1.69824	2.2990564106069087
1770	1.6992	2.087087183016034
1771	1.7001600000000001	2.1542798025663727
1772	1.70112	2.0247036422986904
1773	1.70208	2.077617469298419
1774	1.7030399999999999	2.139817903504114
1775	1.704	2.019450194959211
1776	1.70496	1.9331652938866752
1777	1.70592	1.972802996665968
1778	1.7068800000000002	2.073201133941534
1779	1.70784	2.126875674845
1780	1.7087999999999999	2.0435346145661146
1781	1.70976	2.074060767249511
1782	1.71072	2.1975334144897936
1783	1.71168	2.1476070146619506
1784	1.7126400000000002	2.074218201206516
1785	1.7136	2.166702337494744
1786	1.7145599999999999	2.2605186507878106
1787	1.71552	2.2760612037658428
1788	1.71648	2.0545604251676437
1789	1.71744	2.247451397327027
1790	1.7184000000000001	2.165604512886134
1791	1.71936	2.2623189434459383
1792	1.7203199999999998	2.207058719664076
1793	1.72128	2.0661013557827768
1794	1.72224	2.2875559759536293
1795	1.7232	2.1857822900544055
1796	1.7241600000000001	2.0979339428239623
1797	1.72512	2.1359135673727816
1798	1.7260799999999998	2.0721003733782837
1799	1.72704	2.1130555061432195
1800	1.728	1.9486919708890653
1801	1.72896	1.9634999555290205
1802	1.7299200000000001	2.1751061994142433
1803	1.7308800000000002	1.9602550334597824
1804	1.7318399999999998	2.1167953482198314
1805	1.7328	2.1408819294562544
1806	1.73376	2.2717260960808985
1807	1.73472	2.21249192187502
1808	1.7356800000000001	2.2538181232486307
1809	1.7366400000000002	2.2624485834150576
1810	1.7375999999999998	2.3931660235303336
1811	1.7385599999999999	2.334145575982153
1812	1.73952	2.347014730744843
1813	1.74048	2.350728634433254
1814	1.74144	2.419202157981335
1815	1.7424000000000002	2.4183194974029747
1816	1.7433599999999998	2.3961508045295403
1817	1.7443199999999999	2.365515213246193
1818	1.74528	2.312843255865573
1819	1.74624	2.246580912811796
1820	1.7472	2.3337042387065554
1821	1.7481600000000002	2.3201116897371294
1822	1.7491199999999998	2.2811672977608204
1823	1.7500799999999999	2.4969775731520576
1824	1.75104	2.5533727347187423
1825	1.752	2.4313893971758764
1826	1.75296	2.321645992822358
1827	1.7539200000000001	2.353140910452895
1828	1.7548800000000002	2.51198580426157
1829	1.7558399999999998	2.3943811467530773
1830	1.7568	2.259829553534995
1831	1.75776	2.3566913589671596
1832	1.75872	2.3236681179591745
1833	1.7596800000000001	2.1495818976143135
1834	1.7606400000000002	2.1644963156224746
1835	1.7615999999999998	2.2254274648066956
1836	1.76256	2.2458768381403167
1837	1.76352	2.1162742956961504
1838	1.76448	2.2148933808167763
1839	1.7654400000000001	2.328626128166047
1840	1.7664000000000002	2.3603242543322582
1841	1.7673599999999998	2.464136541809627
1842	1.76832	2.389947250170562
1843	1.76928	2.3733821486668787
1844	1.77024	2.4398862151487406
1845	1.7712	2.3838369515189397
1846	1.7721600000000002	2.2819341322831352
1847	1.7731199999999998	2.221118083441553
1848	1.7740799999999999	2.2231787957977263
1849	1.77504	2.210220310434222
1850	1.776	2.244118292988597
1851	1.77696	2.174793522252606
1852	1.7779200000000002	2.2031622674412925
1853	1.77888	2.143660861758556
1854	1.7798399999999999	2.248738261026916
1855	1.7808	2.2076416095079217
1856	1.78176	2.38438346131376
1857	1.78272	2.199515600788826
1858	1.7836800000000002	2.130158100591951
1859	1.78464	2.2553515371927793
1860	1.7855999999999999	2.2755468456768075
1861	1.78656	2.2636481164414093
1862	1.78752	2.2206280688753814
1863	1.78848	2.3346703102396233
1864	1.7894400000000001	2.3791610663491136
1865	1.7904	2.3101737730029526
1866	1.7913599999999998	2.3765981884589267
1867	1.79232	2.2600511960959597
1868	1.79328	2.2195973262895925
1869	1.79424	2.294653574197736
1870	1.7952000000000001	2.2149656052134477
1871	1.79616	2.2340065950591903
1872	1.7971199999999998	2.1340816428857883
1873	1.79808	2.2249787196023703
1874	1.79904	2.1020724082244775
1875	1.8	2.243758927903006
1876	1.8009600000000001	2.153695363710158
1877	1.80192	2.1381212419155777
1878	1.80288	2.303141963715588
1879	1.8038399999999999	2.1991608640877427
1880	1.8048	2.3905166325210923
1881	1.80576	2.1270157249496453
1882	1.80672	2.233663892418973
1883	1.80768	2.316255123334367
1884	1.80864	2.407987104979751
1885	1.8095999999999999	2.4669020444310514
1886	1.81056	2.3830654862115894
1887	1.81152	2.29649479965627
1888	1.81248	2.3224876952008735
1889	1.8134400000000002	2.19672687760191
1890	1.8144	2.2682183811232997
1891	1.8153599999999999	2.4642697084691467
1892	1.81632	2.3282269598626026
1893	1.81728	2.324556112498089
1894	1.81824	2.389282171848305
1895	1.8192000000000002	2.384774552784413
1896	1.82016	2.468823818402515
1897	1.8211199999999999	2.4357346922564087
1898	1.82208	2.2862856344800377
1899	1.82304	2.530486228590265
1900	1.824	2.3070394269262877
1901	1.8249600000000001	2.3423685301979296
1902	1.82592	2.4205078232305515
1903	1.82688	2.3569604218953017
1904	1.82784	2.329453301093421
1905	1.8288	2.5529270556332757
1906	1.82976	2.437535705171509
1907	1.8307200000000001	2.2787221945130547
1908	1.83168	2.315175862240932
1909	1.83264	2.1422725612886824
1910	1.8336	2.280798233830471
1911	1.83456	2.3587330265907944
1912	1.83552	2.2182716193970125
1913	1.8364800000000001	2.2827494534633845
1914	1.83744	2.277971544397581
1915	1.8384	2.287659396440371
1916	1.8393599999999999	2.229629422961607
1917	1.84032	2.283406824815723
1918	1.84128	2.3704693984052208
1919	1.84224	2.430978117271207
1920	1.8432	2.4012263842483574
1921	1.84416	2.3918044931195857
1922	1.8451199999999999	2.3788765610125315
1923	1.84608	2.2291000205939455
1924	1.84704	2.2009798540369934
1925	1.848	2.218578580581237
1926	1.84896	2.3784984701422047
1927	1.84992	2.167865420657297
1928	1.85088	2.1188502417333033
1929	1.85184	2.3162222908969183
1930	1.8528	2.3734812128894807
1931	1.85376	2.3073826618994846
1932	1.85472	2.4340753492332805
1933	1.85568	2.559515291692734
1934	1.85664	2.5647822858797378
1935	1.8576	2.4325711600227087
1936	1.85856	2.4443507183737574
1937	1.85952	2.3515170623227957
1938	1.86048	2.4281583580183184
1939	1.86144	2.3199872981221246
1940	1.8624	2.1920897765208824
1941	1.86336	2.1545128478282676
1942	1.86432	2.164272516600353
1943	1.86528	2.2630263497218337
1944	1.86624	2.2412531041319017
1945	1.8672	2.2762601812708363
1946	1.86816	2.4654834728205484
1947	1.86912	2.3841528220429478
1948	1.87008	2.411438247446775
1949	1.87104	2.251295532242762
1950	1.872	2.3871440815681715
1951	1.87296	2.3560926459258305
1952	1.87392	2.3903724669864976
1953	1.87488	2.273315569147534
1954	1.87584	2.438634422514829
1955	1.8768	2.393184513287379
1956	1.87776	2.785938221597763
1957	1.87872	2.811612300589216
1958	1.87968	2.328128395121319
1959	1.88064	2.6030509216077045
1960	1.8816	2.644857795599385
1961	1.88256	2.5462852419393682
1962	1.88352	2.46060600973077
1963	1.88448	2.6066733706515786
1964	1.88544	2.53402790931546
1965	1.8864	2.656055958529583
1966	1.88736	2.7737583322264907
1967	1.88832	2.580778236122086
1968	1.88928	2.55252288804374
1969	1.89024	2.5128804590023406
1970	1.8912	2.6506039125630325
1971	1.89216	2.3566612785103165
1972	1.89312	2.4596638928353936
1973	1.89408	2.3885714710946826
1974	1.89504	2.4606831257273925
1975	1.896	2.69930288408295
1976	1.89696	2.7018082379992907
1977	1.89792	2.702546516786804
1978	1.8988800000000001	2.6041158010107273
1979	1.89984	2.663531911391188
1980	1.9008	2.747604213411826
1981	1.90176	2.6144305620075645
1982	1.90272	2.59497493625483
1983	1.90368	2.5977262576178632
1984	1.90464	2.6006917352447925
1985	1.9056	2.6606227969103107
1986	1.90656	2.8571083271047626
1987	1.9075199999999999	2.528218777917835
1988	1.90848	2.5669520421933445
1989	1.90944	2.5062392533022075
1990	1.9104	2.531404652539422
1991	1.91136	2.668887974867924
1992	1.91232	2.6587253000295625
1993	1.9132799999999999	2.569503114221419
1994	1.91424	2.5597033384863326
1995	1.9152	2.732233816765772
1996	1.91616	2.495439019592328
1997	1.91712	2.6902790423031533
1998	1.91808	2.753724372971291
[truncated: 1 more rows]
