# Supplementary material for: Predicting the structural basis of targeted protein degradation by integrating molecular dynamics simulations with structural mass spectrometry
Source: Nat Commun. 2022 Oct 6;13:5884. doi: 10.1038/s41467-022-33575-4 (PMC9537307; doi:10.1038/s41467-022-33575-4)
Supplement: Supplementary file 6 — Source Data [file 41467_2022_33575_MOESM6_ESM.zip › source_data/fig_3/figure_3a_wepy_hdx_min_irmsd_run_3.csv]

	Aggregate Simulation Time (us)	minimum_irmsd(A)
0	0.0	11.196097551480086
1	0.0009599999999999999	11.16272908268062
2	0.0019199999999999998	10.914642882327076
3	0.0028799999999999997	11.028961620142372
4	0.0038399999999999997	11.098174446648393
5	0.0048	10.781624940149348
6	0.0057599999999999995	10.967483791185115
7	0.006719999999999999	10.19270433720646
8	0.007679999999999999	10.000698507868497
9	0.00864	10.078397634251477
10	0.0096	9.945533932947374
11	0.01056	9.976142679661894
12	0.011519999999999999	9.467235735024847
13	0.01248	9.258891434705465
14	0.013439999999999999	8.902052443484138
15	0.0144	8.392680840379283
16	0.015359999999999999	8.540701516834034
17	0.01632	8.181053809186622
18	0.01728	8.244267146398807
19	0.01824	7.883954368062409
20	0.0192	7.822882780834746
21	0.02016	7.504038073150033
22	0.02112	7.829570140084598
23	0.02208	7.627514429874561
24	0.023039999999999998	7.290456621243155
25	0.024	7.158734589223611
26	0.02496	6.9003826222120495
27	0.025920000000000002	6.459527040098124
28	0.026879999999999998	6.259345001511242
29	0.02784	6.098613949489412
30	0.0288	5.987601986469182
31	0.02976	5.968230996508686
32	0.030719999999999997	5.979218211927984
33	0.03168	5.7865100425382945
34	0.03264	5.623180818212676
35	0.033600000000000005	5.648323348872454
36	0.03456	5.5250142434554235
37	0.03552	5.094228265825324
38	0.03648	4.579131733034058
39	0.03744	4.307669738784096
40	0.0384	4.067964375998313
41	0.03936	4.054958299497713
42	0.04032	4.064824869749766
43	0.041280000000000004	3.7082898610400603
44	0.04224	3.7061246056651487
45	0.0432	3.593113129837475
46	0.04416	3.453565568163098
47	0.04512	3.7169247059510226
48	0.046079999999999996	3.679121433696348
49	0.04704	3.555616274703074
50	0.048	3.51603374744415
51	0.048960000000000004	3.4052825412744325
52	0.04992	3.4500666715920336
53	0.05088	3.295032604743684
54	0.051840000000000004	3.3431901894640297
55	0.0528	3.5440780639441365
56	0.053759999999999995	3.3876568773623794
57	0.05472	3.0790882719331765
58	0.05568	3.17804527308299
59	0.05664	3.288850723623275
60	0.0576	3.321866128645806
61	0.05856	3.1131877366854317
62	0.05952	3.129161498974228
63	0.06048	3.5594043043148877
64	0.061439999999999995	3.938818855472924
65	0.0624	3.7243312639340296
66	0.06336	3.6611714621996554
67	0.06431999999999999	3.2927972367711056
68	0.06528	3.452554996951478
69	0.06624	3.0457499651619506
70	0.06720000000000001	2.9843582866317626
71	0.06816	3.4675053412578123
72	0.06912	3.588271985553044
73	0.07008	3.464195032641192
74	0.07104	3.4050290885549064
75	0.072	3.6432214032611783
76	0.07296	3.663385569516236
77	0.07392	3.5997932024909662
78	0.07488	3.4005646115410624
79	0.07584	3.5021849821520137
80	0.0768	3.2979732272701474
81	0.07776000000000001	3.2392155032976344
82	0.07872	3.230986179186453
83	0.07968	3.266452962472843
84	0.08064	3.4485290249368084
85	0.08159999999999999	3.4372555465190735
86	0.08256000000000001	3.6140270671566466
87	0.08352	3.5197807766856988
88	0.08448	3.1632820828479096
89	0.08544	3.256097574413138
90	0.0864	3.154265702547458
91	0.08736	3.0175868063792244
92	0.08832	3.0379166631169374
93	0.08928	2.915243648340311
94	0.09024	3.0447453095634103
95	0.0912	2.6758635680629776
96	0.09215999999999999	2.689329636060081
97	0.09312000000000001	2.8989920008807086
98	0.09408	2.834648898621104
99	0.09504	2.6816530492925454
100	0.096	2.8100005472138054
101	0.09695999999999999	2.513704055895074
102	0.09792000000000001	2.7491745812186825
103	0.09888	2.628523970678467
104	0.09984	2.353111033387091
105	0.1008	2.5303052170819718
106	0.10176	2.368492010043166
107	0.10272	2.3692897784870754
108	0.10368000000000001	2.116343470567536
109	0.10464	1.9421061631236403
110	0.1056	2.3274437478283754
111	0.10656	2.2955143516254832
112	0.10751999999999999	2.227545489062787
113	0.10848000000000001	2.2213893786245285
114	0.10944	2.3743282046841157
115	0.11040000000000001	2.2552338466370596
116	0.11136	2.141187492266621
117	0.11231999999999999	2.17830379345609
118	0.11328	2.08569409122543
119	0.11424	2.004468668700871
120	0.1152	2.056926314644553
121	0.11616	1.957360716178445
122	0.11712	1.9224209803574226
123	0.11808	2.0316071699839147
124	0.11904	2.215789974644517
125	0.12	2.105123303982886
126	0.12096	2.0091842712267156
127	0.12192	1.9211538550912826
128	0.12287999999999999	2.0213671236210047
129	0.12384	2.0143619623588145
130	0.1248	1.9897081581857081
131	0.12576	1.8618802053615513
132	0.12672	1.6961982731112637
133	0.12768000000000002	1.8097936148346894
134	0.12863999999999998	2.018640173898923
135	0.1296	2.063973769706439
136	0.13056	2.071768032415538
137	0.13152	1.8363990434608035
138	0.13248	1.798457376232806
139	0.13344	1.769163749232907
140	0.13440000000000002	1.884287915378878
141	0.13536	1.8983328955179946
142	0.13632	1.8546328348580259
143	0.13728	1.8802557391071018
144	0.13824	1.8685789089431035
145	0.1392	1.8821560771771821
146	0.14016	2.00818321774727
147	0.14112	1.9337566953442307
148	0.14208	2.1245063002290934
149	0.14304	1.9374031343154088
150	0.144	1.8574743673667498
151	0.14496	2.025611334880046
152	0.14592	1.7737755808183255
153	0.14687999999999998	1.6739802275533227
154	0.14784	1.7788150012650465
155	0.14880000000000002	1.8264017823010135
156	0.14976	1.7795200064065217
157	0.15072	1.8021049969853051
158	0.15168	2.067609950327913
159	0.15264	2.0497853217520587
160	0.1536	1.9948682375026991
161	0.15456	1.816710922685905
162	0.15552000000000002	2.094522184222751
163	0.15647999999999998	2.0278745676688854
164	0.15744	1.896228699681607
165	0.1584	1.8533916854118668
166	0.15936	2.006522245620782
167	0.16032	1.7622879574052743
168	0.16128	1.80077907998192
169	0.16224	1.9969636792325753
170	0.16319999999999998	1.8725696633905575
171	0.16416	1.9952974199646656
172	0.16512000000000002	1.9000560214450182
173	0.16608	1.8790513343785409
174	0.16704	1.7628211414752832
175	0.168	2.0036213331629664
176	0.16896	1.6840145033910372
177	0.16992	1.667797350282798
178	0.17088	1.5652186712316398
179	0.17184	1.5363193412776968
180	0.1728	1.5801112792999898
181	0.17376	1.6197317107011235
182	0.17472	1.599377853995135
183	0.17568	1.5035763971060656
184	0.17664	1.5809590698361102
185	0.1776	1.7702172035718822
186	0.17856	1.63432488793392
187	0.17952	1.8659657724930312
188	0.18048	1.8888626425204567
189	0.18144	2.1071537331890373
190	0.1824	2.010316046306174
191	0.18336000000000002	1.797874213846128
192	0.18431999999999998	1.8906081758984394
193	0.18528	1.7759253585090349
194	0.18624000000000002	1.856838446960699
195	0.18719999999999998	2.028518315688242
196	0.18816	2.191249942032068
197	0.18912	2.149262750890909
198	0.19008	1.908172566997013
199	0.19104	2.1646508934382034
200	0.192	2.1976957466387144
201	0.19296000000000002	2.222986120632241
202	0.19391999999999998	2.4506898084342383
203	0.19488	2.375382363109395
204	0.19584000000000001	2.171230460121703
205	0.1968	2.335044311367665
206	0.19776	2.0573232683694793
207	0.19872	2.1168217885180334
208	0.19968	2.131128341344353
209	0.20063999999999999	2.0606706257040033
210	0.2016	2.1362808827681525
211	0.20256	2.2590128465296475
212	0.20352	2.326256181170538
213	0.20448	2.2988902635129533
214	0.20544	2.3781577525664668
215	0.2064	2.4517658442153842
216	0.20736000000000002	2.6357118295987902
217	0.20832	2.604620801130894
218	0.20928	2.65050373317548
219	0.21024	2.7166090755733685
220	0.2112	2.632330781533506
221	0.21216	2.1402035044083183
222	0.21312	2.232011383216399
223	0.21408000000000002	2.2744108636704103
224	0.21503999999999998	2.322673024930051
225	0.216	2.0809126971665592
226	0.21696000000000001	2.1067614786820457
227	0.21791999999999997	2.2810284382341153
228	0.21888	2.0367932437390106
229	0.21984	2.263484608522848
230	0.22080000000000002	2.0960639954760714
231	0.22175999999999998	1.8969567571458181
232	0.22272	2.102435941780795
233	0.22368000000000002	1.9841354475254114
234	0.22463999999999998	1.9804546544778292
235	0.2256	2.02997473475388
236	0.22656	1.93325625091582
237	0.22752	1.944994363080331
238	0.22848	1.8245455844254472
239	0.22944	2.2024715372358283
240	0.2304	2.1657235809875095
241	0.23136	2.4413008225930706
242	0.23232	2.2330462044425445
243	0.23328	2.2507985593389157
244	0.23424	2.4158593852123906
245	0.2352	2.7964496321906123
246	0.23616	2.5973611425145404
247	0.23712	2.7027085692891273
248	0.23808	2.6810295668925246
249	0.23904	2.7401755949481355
250	0.24	2.7321856042608728
251	0.24096	2.9112084576075454
252	0.24192	2.691685906456427
253	0.24287999999999998	2.7847747873545337
254	0.24384	3.009189548917969
255	0.24480000000000002	2.6654150666495013
256	0.24575999999999998	2.6814316132983773
257	0.24672	2.772845837578129
258	0.24768	2.415292561765821
259	0.24864	2.4653385438052573
260	0.2496	2.84052992047
261	0.25056	2.9648517567170716
262	0.25152	2.549641471664021
263	0.25248	2.5426110097907024
264	0.25344	2.4913793363349925
265	0.2544	2.5949550008222353
266	0.25536000000000003	2.733164643253021
267	0.25632	2.7821012840878123
268	0.25727999999999995	2.7436062556609997
269	0.25824	2.8338862980416697
270	0.2592	2.7312836579213777
271	0.26016	2.585306328284986
272	0.26112	2.742917338839736
273	0.26208	2.569857328789888
274	0.26304	2.6532342110847185
275	0.264	2.5141494873659624
276	0.26496	2.526708628006849
277	0.26592	2.5297016243504116
278	0.26688	2.6608601446210107
279	0.26783999999999997	2.8159987838638005
280	0.26880000000000004	2.774737892855519
281	0.26976	2.4914339938438865
282	0.27072	2.874910390326167
283	0.27168000000000003	2.7793851928792037
284	0.27264	2.7274901169396664
285	0.2736	2.599507575314848
286	0.27456	2.5427787787828637
287	0.27552	2.7655909949397555
288	0.27648	2.7456510176339215
289	0.27744	2.5904590936963743
290	0.2784	2.855198075203061
291	0.27936	2.6840102246576985
292	0.28032	2.530988104363457
293	0.28128	2.7207203133705224
294	0.28224	2.7656311800825826
295	0.2832	2.7248203832821516
296	0.28416	2.7011509108950933
297	0.28512	2.7911718459434685
298	0.28608	2.7325652431566017
299	0.28704	2.9602521308056247
300	0.288	2.823830609476844
301	0.28896	2.8003159638308297
302	0.28992	2.645324795415094
303	0.29087999999999997	2.698718714199042
304	0.29184	2.807127602348846
305	0.2928	2.6930079793750084
306	0.29375999999999997	2.8662500845499572
307	0.29472000000000004	2.9438027711544317
308	0.29568	3.0388652280329875
309	0.29663999999999996	2.953321860170737
310	0.29760000000000003	2.860592000535438
311	0.29856	2.8566439394718817
312	0.29952	2.947847543149924
313	0.30048	2.9442207281153983
314	0.30144	2.839709645592134
315	0.3024	2.9883685798496833
316	0.30336	2.9587550414876955
317	0.30432	3.0127361829472536
318	0.30528	3.1117003719753358
319	0.30624	2.8852224763966943
320	0.3072	2.940849032229975
321	0.30816000000000004	2.8234724211298428
322	0.30912	2.8544588819216417
323	0.31007999999999997	2.975579970839405
324	0.31104000000000004	3.0240034824161217
325	0.312	2.8912800400289234
326	0.31295999999999996	2.715939896560391
327	0.31392000000000003	2.7409103925201306
328	0.31488	2.4846165068340453
329	0.31583999999999995	2.7158796872947892
330	0.3168	2.659458640760956
331	0.31776	2.7496697755970008
332	0.31872	2.6254913727710436
333	0.31968	3.178272499854027
334	0.32064	2.9710975705337255
335	0.3216	2.7765998241570156
336	0.32256	2.6342459938040257
337	0.32352	2.7579870780202507
338	0.32448	2.640527954314992
339	0.32544	2.7093684623885657
340	0.32639999999999997	2.873472984360086
341	0.32736000000000004	2.785438354167269
342	0.32832	2.956927932741869
343	0.32927999999999996	2.8356902164775217
344	0.33024000000000003	2.8002389246872097
345	0.3312	2.7395191342825758
346	0.33216	2.636955994122732
347	0.33312	2.7800355428890726
348	0.33408	2.9440971156581774
349	0.33504	3.0558498989223706
350	0.336	2.9992607717366337
351	0.33696	3.135528328843067
352	0.33792	2.92067927444203
353	0.33888	2.8749332363996327
354	0.33984	2.623056621632267
355	0.3408	2.729182530900134
356	0.34176	2.624663557012548
357	0.34272	2.6357359847020367
358	0.34368	2.8970646135457923
359	0.34464	2.657572311128036
360	0.3456	2.5675060001492804
361	0.34656	2.5275405308562022
362	0.34752	2.635969689595697
363	0.34848	2.70582896475222
364	0.34944	2.6712040522400518
365	0.3504	2.593627870774131
366	0.35136	2.6175536133661135
367	0.35231999999999997	2.626182640983352
368	0.35328	2.7920499911513383
369	0.35424	2.6634808388278652
370	0.3552	2.5959014092455486
371	0.35616000000000003	2.6479698249506693
372	0.35712	2.725770654598065
373	0.35808	2.570063933851327
374	0.35904	2.650248508315488
375	0.36	2.6737545652012527
376	0.36096	2.6001949538176743
377	0.36192	2.397106676566398
378	0.36288	2.4894690770533363
379	0.36384	2.510933540595557
380	0.3648	2.5955383771667115
381	0.36576	2.4034500294603727
382	0.36672000000000005	2.4175932001645135
383	0.36768	2.505301796433115
384	0.36863999999999997	2.5753202510195843
385	0.36960000000000004	2.834513708670236
386	0.37056	2.718512590417345
387	0.37151999999999996	2.9175303832765302
388	0.37248000000000003	2.810587793738471
389	0.37344	2.5579283379367594
390	0.37439999999999996	2.620806449866526
391	0.37536	2.4660656174425015
392	0.37632	2.4404311352878856
393	0.37727999999999995	2.85569238169654
394	0.37824	2.5820630008131267
395	0.3792	2.674312530514138
396	0.38016	2.798338082047536
397	0.38112	2.781468589360351
398	0.38208	2.6101465137133895
399	0.38304000000000005	2.576209622192345
400	0.384	2.7206249657942756
401	0.38495999999999997	2.743923897505006
402	0.38592000000000004	2.847615106172742
403	0.38688	2.7696124834474185
404	0.38783999999999996	3.0519101609042276
405	0.38880000000000003	2.90055709933412
406	0.38976	3.0044251675253486
407	0.39072	2.4983108149648316
408	0.39168000000000003	2.570760024492772
409	0.39264	2.728046603415943
410	0.3936	2.5975537969360456
411	0.39456	2.878763914594582
412	0.39552	2.7717629269381394
413	0.39648	2.716555053472999
414	0.39744	2.6573155810423286
415	0.3984	2.503612293176993
416	0.39936	2.4767298962790134
417	0.40032	2.6127892806167856
418	0.40127999999999997	2.4892877513241394
419	0.40224	2.4466168631809855
420	0.4032	2.6036491099995858
421	0.40416	2.387931944772608
422	0.40512	2.431799658985173
423	0.40608	2.6752072225804424
424	0.40704	2.624356954999272
425	0.408	2.6420293694801438
426	0.40896	2.614889782482614
427	0.40992	2.7092144476136033
428	0.41088	2.8543624190039925
429	0.41184	2.84071352356335
430	0.4128	2.8068593797658004
431	0.41376	2.825532992640112
432	0.41472000000000003	3.0000558595924405
433	0.41568	3.168452407987755
434	0.41664	3.2256195380353354
435	0.4176	3.109134895932888
436	0.41856	3.1223023799600833
437	0.41952	2.989690746869157
438	0.42048	2.9598668509982606
439	0.42144	3.0801703160457934
440	0.4224	3.2451828445612065
441	0.42336	3.0397617495263543
442	0.42432	3.2352386502424535
443	0.42528	3.032446492007628
444	0.42624	3.342262108055347
445	0.42719999999999997	3.3086188347314756
446	0.42816000000000004	3.3096261637589985
447	0.42912	3.2884012985737527
448	0.43007999999999996	3.360584283651254
449	0.43104000000000003	3.319767498386146
450	0.432	3.1727653418486153
451	0.43295999999999996	3.175527249938322
452	0.43392000000000003	3.2369406575272097
453	0.43488	3.033372544761663
454	0.43583999999999995	3.0265507172431603
455	0.4368	3.0126922633129465
456	0.43776	3.098161871644214
457	0.43872000000000005	2.7557039812689683
458	0.43968	2.824306537129135
459	0.44064	2.6214584632823246
460	0.44160000000000005	2.802245752089026
461	0.44256	2.9467165571211655
462	0.44351999999999997	3.0172975984022044
463	0.44448000000000004	3.1341593156581022
464	0.44544	3.0997189179066686
465	0.44639999999999996	2.9738133787827454
466	0.44736000000000004	2.8360750770104337
467	0.44832	3.043517374540652
468	0.44927999999999996	3.076598326672894
469	0.45024000000000003	2.7383467304017914
470	0.4512	2.855031377987458
471	0.45216	2.817557783171945
472	0.45312	2.862902096293408
473	0.45408	3.12190100624468
474	0.45504	3.085938386376011
475	0.456	2.985881021721639
476	0.45696	3.0337896656749983
477	0.45792	2.950227485086468
478	0.45888	3.007469097630793
479	0.45983999999999997	3.1994330011321237
480	0.4608	3.0904950300570717
481	0.46176	3.075940163030297
482	0.46272	3.166731123886135
483	0.46368	3.03106409170745
484	0.46464	3.2223345833744883
485	0.4656	3.2507788959437587
486	0.46656	3.1059936311677534
487	0.46752	3.1618434085502276
488	0.46848	3.0874053626142066
489	0.46944	3.419719275079067
490	0.4704	3.272920659744516
491	0.47136	3.3804841086636794
492	0.47232	3.2246669376338004
493	0.47328	3.198659263007724
494	0.47424	3.2565977056363913
495	0.4752	3.11347030161863
496	0.47616	3.0780821065139867
497	0.47712	3.029602045612447
498	0.47808	2.9359991971627633
499	0.47904	3.2161070838311003
500	0.48	3.1453137604662236
501	0.48096	3.1673551539259863
502	0.48192	3.4180641069585693
503	0.48288	3.229492524965338
504	0.48384	3.31583501519433
505	0.4848	3.463759118272534
506	0.48575999999999997	3.44220707224065
507	0.48672000000000004	3.198526623351274
508	0.48768	3.014207708098345
509	0.48863999999999996	3.0146497977519857
510	0.48960000000000004	3.1617091901098977
511	0.49056	3.1775592769330405
512	0.49151999999999996	3.169503466151757
513	0.49248000000000003	3.181961252362513
514	0.49344	3.0461567954804174
515	0.49439999999999995	3.124665195653735
516	0.49536	3.1251872219163297
517	0.49632	3.203321124512379
518	0.49728	3.1434716064772457
519	0.49824	3.0507733959450927
520	0.4992	3.1411086333038885
521	0.50016	2.929969280651581
522	0.50112	2.8945709689583077
523	0.50208	2.993650466245292
524	0.50304	2.9779285790676777
525	0.504	3.1404213623148514
526	0.50496	2.9883087839875966
527	0.50592	3.1044980909343307
528	0.50688	3.1172475383705125
529	0.50784	3.1383955925762663
530	0.5088	3.2011490666795184
531	0.50976	3.0933768582438548
532	0.5107200000000001	3.045412125511122
533	0.51168	2.8802056425057447
534	0.51264	2.8123114623335113
535	0.5136000000000001	2.8485400376633825
536	0.5145599999999999	3.001613990152061
537	0.51552	2.836559591812536
538	0.51648	2.90620941334641
539	0.51744	2.8408494148735337
540	0.5184	2.894524337100837
541	0.51936	2.7913829041240117
542	0.52032	2.9241605519879204
543	0.52128	2.9407282341630436
544	0.52224	2.859311036680449
545	0.5232	2.966507679208358
546	0.52416	2.730113077318172
547	0.52512	2.8855348672058585
548	0.52608	2.65505229075141
549	0.52704	2.8124731603588677
550	0.528	2.983015757406195
551	0.52896	2.735029273489747
552	0.52992	2.8650892176885807
553	0.53088	2.8303123335670737
554	0.53184	2.801231340339327
555	0.5327999999999999	2.6947374546693577
556	0.53376	2.9174857999839396
557	0.53472	2.933908026804754
558	0.5356799999999999	2.771153159094932
559	0.53664	2.9063133964092485
560	0.5376000000000001	2.8789905689544826
561	0.5385599999999999	2.982868106305605
562	0.53952	2.9996746854048917
563	0.5404800000000001	3.01829251648235
564	0.54144	2.9033919699421
565	0.5424	2.7798667350188335
566	0.5433600000000001	3.0079507154625484
567	0.54432	2.901287900897363
568	0.54528	2.590495819903694
569	0.5462400000000001	2.4843820645386177
570	0.5472	2.7008793429247255
571	0.54816	2.9551218594296067
572	0.54912	3.030030983368604
573	0.55008	2.9671118256467945
574	0.55104	2.7296089297023403
575	0.552	2.6248374799197816
576	0.55296	2.634890836297654
577	0.55392	2.6486121101566864
578	0.55488	2.6738072485975573
579	0.55584	2.612219437564445
580	0.5568	2.629977496369533
581	0.55776	2.4283324256150336
582	0.55872	2.665156329937492
583	0.55968	2.527550308013686
584	0.56064	2.3758750104655952
585	0.5616	2.41946957709871
586	0.56256	2.4708374710673073
587	0.56352	2.4996863785138967
588	0.56448	2.6209851896433407
589	0.56544	2.5411655229183254
590	0.5664	2.683235118669485
591	0.56736	2.634741929907532
592	0.56832	2.61191765473957
593	0.56928	2.542698910176146
594	0.57024	2.7102712654327377
595	0.5712	2.529503091228399
596	0.57216	2.6262779982783844
597	0.57312	2.60604910458832
598	0.57408	2.476716627718126
599	0.57504	2.359879530316325
600	0.576	2.5891926151891935
601	0.57696	2.501871186278038
602	0.57792	2.5673836782062596
603	0.57888	2.5759659512923223
604	0.57984	2.594642065021913
605	0.5808	2.680303031797584
606	0.5817599999999999	2.61689523174496
607	0.58272	2.8057659124869
608	0.58368	2.9724015260021437
609	0.5846399999999999	2.8545011946672467
610	0.5856	2.8801696648488866
611	0.58656	3.0464460777081284
612	0.5875199999999999	2.6793735476257634
613	0.58848	2.6955790793676098
614	0.5894400000000001	2.495632400550681
615	0.5903999999999999	2.6660389307107497
616	0.59136	2.801643397846047
617	0.5923200000000001	2.8400618347447515
618	0.5932799999999999	3.1375869519066084
619	0.59424	2.909846773802769
620	0.5952000000000001	3.115035188293276
621	0.59616	3.110528765664269
622	0.59712	3.2546997198703935
623	0.5980800000000001	3.258991109465406
624	0.59904	2.9593977222862855
625	0.6	2.9537767313296834
626	0.60096	3.1759308340785224
627	0.60192	3.049997890683207
628	0.60288	3.1958376917433244
629	0.60384	2.9083854631309003
630	0.6048	2.9679352826902115
631	0.60576	2.9695128853976023
632	0.60672	2.9940573118458467
633	0.60768	2.9974540858080667
634	0.60864	3.2587972438108985
635	0.6096	3.139029211583714
636	0.61056	3.2076758158444734
637	0.61152	3.085330403355999
638	0.61248	3.398038536914754
639	0.6134400000000001	3.011754214162492
640	0.6144	2.7811725477999714
641	0.61536	3.2036319787536938
642	0.6163200000000001	3.3014905499704037
643	0.6172799999999999	3.0778629064727028
644	0.61824	2.936188306677913
645	0.6192000000000001	2.952212927734231
646	0.6201599999999999	3.090424860357897
647	0.62112	3.1866067206304742
648	0.6220800000000001	3.2200595376589587
649	0.6230399999999999	3.1590103064185944
650	0.624	3.3042441016338113
651	0.6249600000000001	3.3651542328056685
652	0.6259199999999999	3.281985878822327
653	0.62688	3.1934442898795563
654	0.6278400000000001	3.089701189575979
655	0.6287999999999999	3.0927240106038068
656	0.62976	3.2337563742707793
657	0.6307200000000001	3.386433166290042
658	0.6316799999999999	3.2713179238074015
659	0.63264	3.2996675060265526
660	0.6336	3.330746918460262
661	0.6345599999999999	3.1964066478590953
662	0.63552	3.345973930916406
663	0.63648	3.217353646471479
664	0.63744	3.2319386019568457
665	0.6384	3.3475338865613913
666	0.63936	3.2809799794442904
667	0.64032	2.965379722233983
668	0.64128	3.026564075892609
669	0.64224	2.9516914467831787
670	0.6432	2.8592769287261834
671	0.64416	3.0853952749158156
672	0.64512	2.829151997539114
673	0.64608	3.0755647096714145
674	0.64704	3.181249060217268
675	0.648	3.148547430277559
676	0.64896	3.3603063093306558
677	0.6499199999999999	3.3433880258455413
678	0.65088	3.427376227255917
679	0.6518400000000001	3.0809061878501387
680	0.6527999999999999	3.0655714812404424
681	0.65376	3.0958391447144296
682	0.6547200000000001	3.191868570759598
683	0.6556799999999999	3.238618879431718
684	0.65664	3.0964169496607985
685	0.6576000000000001	3.2934098836983394
686	0.6585599999999999	3.229636139497693
687	0.65952	3.1094503490281102
688	0.6604800000000001	3.071758019282009
689	0.66144	2.9961866363374074
690	0.6624	2.9935544081468346
691	0.6633600000000001	3.072604515202876
692	0.66432	2.934684099732898
693	0.66528	3.0010893050626564
694	0.66624	3.0764252850004614
695	0.6672	3.121164137528663
696	0.66816	3.2865513541372864
697	0.66912	3.3098396155522707
698	0.67008	3.125615858276439
699	0.67104	3.1915158725968573
700	0.672	3.1868175230850158
701	0.67296	2.906270776263384
702	0.67392	3.156548805846845
703	0.67488	3.2764026703019833
704	0.67584	3.1081788533824115
705	0.6768	3.1627052373185904
706	0.67776	3.0533916452685954
707	0.67872	3.077458565079869
708	0.67968	3.084573068259191
709	0.68064	2.8951667947581723
710	0.6816	2.7414357692609443
711	0.68256	2.92369421868798
712	0.68352	2.9731905501921503
713	0.68448	3.2397792258724496
714	0.68544	2.9710902437690034
715	0.6864	3.064283397375579
716	0.68736	3.2443862805735764
717	0.68832	3.2094123077188486
718	0.68928	3.0845719792948034
719	0.69024	3.147424638334014
720	0.6912	3.0512876741353505
721	0.69216	3.3478025976747174
722	0.69312	3.3357652678690286
723	0.69408	3.3166511715840152
724	0.69504	3.3353490822606173
725	0.696	3.332663263612172
726	0.69696	3.2892407370002785
727	0.69792	3.262595847732581
728	0.69888	3.233966410296001
729	0.69984	3.2727894573562804
730	0.7008	3.3297579445314778
731	0.7017599999999999	3.161755849216559
732	0.70272	3.1930018058109306
733	0.70368	3.1190502336353414
734	0.7046399999999999	2.9880673715017343
735	0.7056	3.2264420662677775
736	0.70656	3.266596555971963
737	0.7075199999999999	3.275720973835205
738	0.70848	3.1051850936400474
739	0.7094400000000001	3.1627661701228007
740	0.7104	3.199855819196966
741	0.71136	2.9986779300775805
742	0.7123200000000001	3.045562786971359
743	0.71328	3.205760098723629
744	0.71424	2.9994949288692663
745	0.7152000000000001	3.149130113467157
746	0.71616	3.1298691918234782
747	0.71712	2.9652284204861084
748	0.71808	3.1113552576891186
749	0.71904	3.24212193217384
750	0.72	3.372659582195086
751	0.72096	3.2338194567312435
752	0.72192	2.954757100997782
753	0.72288	3.282274106236669
754	0.72384	3.2673990782528035
755	0.7248	3.3204663911419816
756	0.72576	3.2716598601766087
757	0.72672	3.443382368381065
758	0.72768	3.3226521226578756
759	0.72864	3.288730748363133
760	0.7296	3.318414569417705
761	0.73056	3.403890561468071
762	0.73152	3.4800265123060443
763	0.73248	3.5131071783412238
764	0.7334400000000001	3.5866482140384592
765	0.7343999999999999	3.5038192329335525
766	0.73536	3.4712871553473668
767	0.7363200000000001	3.4164406035649058
768	0.7372799999999999	3.486693908254111
769	0.73824	3.4370935152160422
770	0.7392000000000001	3.2168411553800142
771	0.7401599999999999	3.2234325786839158
772	0.74112	3.168494606025403
773	0.7420800000000001	3.2812465702220384
774	0.7430399999999999	3.204530636018738
775	0.744	3.164962913630366
776	0.7449600000000001	3.24524040972005
777	0.7459199999999999	3.2828527935993805
778	0.74688	3.3896287659892206
779	0.7478400000000001	3.1281702221159886
780	0.7487999999999999	3.287852185531272
781	0.74976	3.1188439949655384
782	0.75072	3.1388042067800193
783	0.7516799999999999	3.1554774176107343
784	0.75264	3.1448746013516833
785	0.7536	2.9450160873213034
786	0.7545599999999999	3.1035278303666862
787	0.75552	3.030387428947887
788	0.75648	2.987700677121495
789	0.75744	2.828549963278533
790	0.7584	3.0254441733924726
791	0.75936	3.045017732440444
792	0.76032	3.0373041897376334
793	0.76128	2.9409496868639957
794	0.76224	2.989573727483243
795	0.7632000000000001	2.976295548820278
796	0.76416	2.8937290874097714
797	0.76512	2.9534702930634573
798	0.7660800000000001	2.909370978015386
799	0.7670399999999999	2.8313433227359934
800	0.768	2.904830861192669
801	0.7689600000000001	2.8531879378698606
802	0.7699199999999999	2.9335245380585757
803	0.77088	3.0533970896901677
804	0.7718400000000001	2.9602081956328585
805	0.7727999999999999	3.059354723198544
806	0.77376	3.173971881572666
807	0.7747200000000001	3.0690755675385084
808	0.7756799999999999	2.9280027054282147
809	0.77664	2.878095351104858
810	0.7776000000000001	2.89652228934059
811	0.7785599999999999	3.002240395216449
812	0.77952	2.9241942244772927
813	0.7804800000000001	3.0674406664277316
814	0.78144	3.0453530931313457
815	0.7824	2.948032798592808
816	0.7833600000000001	2.951380235969418
817	0.78432	2.8826885282437797
818	0.78528	2.937326243862021
819	0.78624	3.0708346111666174
820	0.7872	3.046416625602619
821	0.78816	2.9606108148903374
822	0.78912	3.074700071159622
823	0.79008	3.0193862494997696
824	0.79104	2.9931294283194814
825	0.792	3.0417574933342113
826	0.79296	3.156908894952368
827	0.79392	2.983350205167679
828	0.79488	2.9181617295044084
829	0.79584	3.0806478153057384
830	0.7968	3.0318953206026498
831	0.79776	2.947284842372577
832	0.79872	3.147041731456862
833	0.79968	3.1420622841103136
834	0.80064	3.0625053197611734
835	0.8016	2.995577891339551
836	0.8025599999999999	2.9750054990985255
837	0.80352	3.0329739571674796
838	0.80448	2.963939166304889
839	0.80544	3.02385356800793
840	0.8064	3.204468943444219
841	0.80736	2.9715581402594085
842	0.80832	3.089276509857488
843	0.80928	3.0770429099233225
844	0.81024	2.967800705127307
845	0.8112	2.9244381653385028
846	0.81216	2.969350551063789
847	0.81312	3.019997899625118
848	0.81408	3.047392998500537
849	0.81504	2.8057387655399317
850	0.816	2.846849326275502
851	0.81696	3.0100604434956453
852	0.81792	2.962236698953534
853	0.8188799999999999	2.7263331940973106
854	0.81984	2.980953575345854
855	0.8208	3.0241781628731523
856	0.82176	3.054753703484496
857	0.82272	3.0021709230484683
858	0.82368	3.095671838527805
859	0.82464	3.070755847311635
860	0.8256	3.030304783749254
861	0.82656	3.1157860172323093
862	0.82752	2.942214511993721
863	0.82848	2.8122257605925816
864	0.8294400000000001	3.143034200433628
865	0.8304	3.162301830475621
866	0.83136	3.2164111649509373
867	0.8323200000000001	3.054644007342105
868	0.83328	3.1283145717180343
869	0.83424	3.1219223329597536
870	0.8352	3.1563231288648024
871	0.83616	3.062978113176891
872	0.83712	3.147283730961423
873	0.83808	3.044699147826509
874	0.83904	3.0122692948849608
875	0.84	3.02200255103011
876	0.84096	3.1586924513173393
877	0.84192	3.204343568713692
878	0.84288	3.184805215209254
879	0.84384	3.3560995210604583
880	0.8448	3.3703147448321746
881	0.84576	3.2544853263379396
882	0.84672	3.216126429557363
883	0.84768	3.32601065489005
884	0.84864	3.205664449882745
885	0.8496	3.0533140770539946
886	0.85056	2.99015762602488
887	0.8515199999999999	3.0319406176784987
888	0.85248	3.061457800747278
889	0.8534400000000001	3.0251244437910363
890	0.8543999999999999	3.1789019692627347
891	0.85536	3.148096075776929
892	0.8563200000000001	3.0598139853645607
893	0.8572799999999999	3.138946912839709
894	0.85824	3.028339192663456
895	0.8592000000000001	3.110766038153086
896	0.8601599999999999	3.166351654999502
897	0.86112	3.036177424032659
898	0.8620800000000001	3.1044621940036414
899	0.8630399999999999	3.100445151305186
900	0.864	3.0606046244984864
901	0.8649600000000001	2.875270458567795
902	0.8659199999999999	3.0044998135757766
903	0.86688	2.9659650029136553
904	0.8678400000000001	2.697330981011933
905	0.8687999999999999	3.0059729891009717
906	0.86976	3.0795650395124152
907	0.87072	3.2137141856325773
908	0.8716799999999999	3.1277293883665127
909	0.87264	3.1095865651211896
910	0.8736	3.097522453137234
911	0.8745599999999999	3.009385065228087
912	0.87552	3.2290146599979037
913	0.87648	3.137497137932626
914	0.8774400000000001	3.076782782241145
915	0.8784	2.829602564676374
916	0.87936	2.927331490856997
917	0.8803200000000001	3.129248590138997
918	0.88128	3.157613614509091
919	0.88224	3.0884030208781033
920	0.8832000000000001	3.0591949495713564
921	0.88416	3.0564201337453163
922	0.88512	3.255289792643733
923	0.8860800000000001	3.137959983581555
924	0.8870399999999999	3.1224958093551565
925	0.888	3.0426807052804743
926	0.8889600000000001	3.137459971221188
927	0.8899199999999999	2.9440860875196275
928	0.89088	3.2413433712568414
929	0.8918400000000001	3.2350095289099867
930	0.8927999999999999	3.0820781244459456
931	0.89376	2.9722372546221654
932	0.8947200000000001	2.929800238936009
933	0.8956799999999999	2.9972096631306555
934	0.89664	3.0971351303558143
935	0.8976000000000001	3.195125861929893
936	0.8985599999999999	2.916102959487592
937	0.89952	3.216762556638591
938	0.9004800000000001	3.209491711011236
939	0.90144	3.196788169770026
940	0.9024	3.173110214092568
941	0.90336	3.1677840771050847
942	0.90432	3.1574340658037987
943	0.90528	3.048973752036704
944	0.90624	3.016242741269521
945	0.9072	3.132272337609125
946	0.90816	2.991490288844033
947	0.90912	2.930184163612603
948	0.91008	2.9842390291828433
949	0.91104	3.019198183534007
950	0.912	3.0961020347388524
951	0.91296	2.8534712921237997
952	0.91392	2.983869234060969
953	0.91488	3.155224185415727
954	0.91584	2.932236978986382
955	0.9168	3.093672098698985
956	0.91776	3.1260821803314505
957	0.91872	2.820232492442992
958	0.9196799999999999	2.8807368025968283
959	0.92064	2.5954272638371743
960	0.9216	3.2851704117988403
961	0.9225599999999999	2.9059334246556876
962	0.92352	3.0130796612023185
963	0.92448	3.0001196887844155
964	0.92544	2.8619089729880876
965	0.9264	3.0484529589182054
966	0.92736	3.191530784141804
967	0.92832	3.067008349997049
968	0.92928	3.1836738416502763
969	0.93024	3.2077187235311784
970	0.9312	3.297865128060961
971	0.93216	3.0957031601188643
972	0.93312	3.0816898054347304
973	0.93408	3.086030379577196
974	0.93504	3.102178436594719
975	0.936	3.199459734725333
976	0.93696	2.955052529139082
977	0.93792	2.9881686045623823
978	0.93888	3.049105177993366
979	0.93984	3.221522000738255
980	0.9408	3.2468017823839364
981	0.94176	3.118513665732769
982	0.94272	3.32503599681623
983	0.94368	3.2144071535156655
984	0.94464	3.0950621618093184
985	0.9456	3.156939511131202
986	0.94656	3.2100546995030985
987	0.94752	2.9712360909670963
988	0.94848	3.1062859140014925
989	0.9494400000000001	3.1456663979791717
990	0.9504	3.0987944950664503
991	0.95136	3.141367556796206
992	0.95232	3.259440787602979
993	0.95328	3.221862008221799
994	0.95424	3.1419135740212116
995	0.9552	3.1740622436207677
996	0.95616	3.0127838473612205
997	0.95712	3.1447759275261467
998	0.95808	3.160824535013851
999	0.95904	3.1500643443873706
1000	0.96	3.169725201095093
1001	0.96096	2.994791104443845
1002	0.96192	3.0817111241286916
1003	0.96288	3.179415422440661
1004	0.96384	3.1753471031716485
1005	0.9648	3.0759169192550138
1006	0.96576	3.2725321888957755
1007	0.96672	2.8431321418012008
1008	0.96768	2.8945949089648204
1009	0.96864	3.004684222445161
1010	0.9696	3.028410046584516
1011	0.97056	2.9899183239021356
1012	0.9715199999999999	3.09908811628677
1013	0.97248	3.1532684187518156
1014	0.9734400000000001	3.0204327739368035
1015	0.9743999999999999	3.0677996425804728
1016	0.97536	3.176860030405597
1017	0.9763200000000001	3.2400956711297315
1018	0.9772799999999999	3.2448543142755977
1019	0.97824	3.23349694056301
1020	0.9792000000000001	3.203772506535932
1021	0.9801599999999999	3.0469609325574303
1022	0.98112	3.0736868280779865
1023	0.9820800000000001	3.0752235205592306
1024	0.9830399999999999	3.0238938123080388
1025	0.984	2.953013757918219
1026	0.9849600000000001	3.0442414909282425
1027	0.9859199999999999	2.862103703163388
1028	0.98688	2.7455557963814887
1029	0.98784	2.7636657909129085
1030	0.9887999999999999	3.137222754662599
1031	0.98976	3.0406943169341223
1032	0.99072	3.012716723438148
1033	0.9916799999999999	2.979105258454859
1034	0.99264	3.1353669406447326
1035	0.9936	3.032588739357669
1036	0.99456	3.0507302557421774
1037	0.99552	3.0285407025803983
1038	0.99648	3.233408148546722
1039	0.9974400000000001	3.2014480723078726
1040	0.9984	3.179507976953544
1041	0.99936	3.2243700466232745
1042	1.00032	3.306896895246081
1043	1.00128	3.2837100723458486
1044	1.00224	3.112969129474317
1045	1.0032	3.116471790108206
1046	1.00416	3.125457865078121
1047	1.00512	3.2181002483516967
1048	1.00608	3.2118465075388682
1049	1.00704	3.1803649455296066
1050	1.008	3.220209098321652
1051	1.00896	3.13478417767233
1052	1.00992	3.264780490136015
1053	1.01088	3.0806545247196286
1054	1.01184	3.131162307061857
1055	1.0128	3.098074407139136
1056	1.01376	3.0624035849839597
1057	1.01472	2.9495371228103444
1058	1.01568	3.2005791434491906
1059	1.01664	3.2938715021470144
1060	1.0176	3.2229834458148297
1061	1.01856	3.359784388854468
1062	1.01952	3.1226592643690454
1063	1.02048	3.318260430352023
1064	1.0214400000000001	3.224916813991501
1065	1.0224	3.245479124981663
1066	1.02336	3.07649904497096
1067	1.02432	3.0571554702533983
1068	1.02528	3.0691856773686235
1069	1.02624	3.1040793333627867
1070	1.0272000000000001	3.165891265751184
1071	1.0281600000000002	3.286338926373378
1072	1.0291199999999998	3.2992472576324046
1073	1.0300799999999999	3.206338114195621
1074	1.03104	3.2681762404588643
1075	1.032	3.097624787776576
1076	1.03296	3.1319917988659345
1077	1.0339200000000002	3.016799824772619
1078	1.03488	3.0204181909585164
1079	1.0358399999999999	3.109614120807298
1080	1.0368	3.1050762615023415
1081	1.03776	3.016029793948387
1082	1.03872	3.092071045422073
1083	1.0396800000000002	3.089913519346281
1084	1.04064	3.106862621256996
1085	1.0415999999999999	3.035850292436541
1086	1.04256	3.017324744961089
1087	1.04352	3.2087853181119144
1088	1.04448	3.2471112079167708
1089	1.0454400000000001	3.21706007678071
1090	1.0464	3.143876477352121
1091	1.0473599999999998	2.912673490004494
1092	1.04832	3.1750507625536812
1093	1.04928	3.072210923395619
1094	1.05024	3.178562909285849
1095	1.0512000000000001	3.120142088177599
1096	1.05216	2.9768183601690987
1097	1.0531199999999998	2.836778599736876
1098	1.05408	2.871063543800359
1099	1.05504	2.999692036901034
1100	1.056	2.985631784405994
1101	1.0569600000000001	3.11868812749575
1102	1.05792	3.0219778738641914
1103	1.05888	3.048420753194075
1104	1.05984	3.2403136351664634
1105	1.0608	2.9756854458859388
1106	1.06176	2.921079444388539
1107	1.06272	3.1600378482971876
1108	1.06368	3.191950650748159
1109	1.06464	3.2506010212231584
1110	1.0655999999999999	3.2591010636388256
1111	1.06656	3.152487914530485
1112	1.06752	3.0581552178285767
1113	1.06848	3.280547570541874
1114	1.06944	3.217415963108224
1115	1.0704	3.221655620595472
1116	1.0713599999999999	3.0982623093931854
1117	1.07232	3.1124584598888423
1118	1.07328	3.2384324601667243
1119	1.07424	3.252653335281134
1120	1.0752000000000002	3.1945489386326726
1121	1.07616	3.115744900192884
1122	1.0771199999999999	3.0004038821690555
1123	1.07808	2.9295396630813615
1124	1.07904	2.944832923303695
1125	1.08	2.9944241162812797
1126	1.0809600000000001	2.9885834421701114
1127	1.08192	2.922056080083635
1128	1.08288	3.10721570715985
1129	1.08384	2.99772255175005
1130	1.0848	2.8887206282182545
1131	1.08576	2.979235192069449
1132	1.0867200000000001	2.8844204859848577
1133	1.08768	3.0156257954481163
1134	1.08864	2.9799112550326576
1135	1.0896	2.987630226049152
1136	1.09056	2.9084732722417694
1137	1.09152	3.037640750972596
1138	1.0924800000000001	3.076083127389719
1139	1.09344	2.908878679452066
1140	1.0944	3.022106851712389
1141	1.09536	3.066493223949369
1142	1.09632	3.3686044767640193
1143	1.09728	3.2791627930176093
1144	1.09824	3.105730136110265
1145	1.0992	3.2063879422159527
1146	1.10016	3.077786161965819
1147	1.1011199999999999	3.1391998445789326
1148	1.10208	3.0731059502203344
1149	1.10304	3.044940283662894
1150	1.104	3.1383192181882884
1151	1.10496	2.927351748437247
1152	1.10592	3.0806702579339023
1153	1.10688	3.008699986372205
1154	1.10784	2.958112091970522
1155	1.1088	3.121765845930415
1156	1.10976	3.056622392328123
1157	1.11072	3.0361510671167755
1158	1.11168	3.2131610883242443
1159	1.11264	3.0489569878369123
1160	1.1136	2.962941997266994
1161	1.11456	3.11034553155876
1162	1.11552	3.0385186019300803
1163	1.11648	3.0190089961680093
1164	1.11744	3.236585038760828
1165	1.1184	3.272258703617174
1166	1.11936	3.1991149674494195
1167	1.12032	3.168409470112246
1168	1.12128	3.2389942943537973
1169	1.12224	3.0892024146839008
1170	1.1232	3.224809406046567
1171	1.12416	3.1196834000207403
1172	1.12512	3.1635909586567292
1173	1.12608	3.159303176543293
1174	1.12704	3.1353407548825825
1175	1.128	3.21333687750401
1176	1.12896	3.131933574927303
1177	1.12992	3.0711999893321718
1178	1.13088	3.3735807002136946
1179	1.13184	3.3013249465121275
1180	1.1328	3.1519807159243336
1181	1.13376	3.130897657731089
1182	1.13472	3.193701150873272
1183	1.13568	3.2391576124047514
1184	1.13664	3.083769251177808
1185	1.1376	3.251021453521956
1186	1.13856	3.1500977979633755
1187	1.13952	3.0791193378978754
1188	1.14048	3.3093088158760238
1189	1.14144	3.2691102127951783
1190	1.1424	3.196245969708058
1191	1.14336	3.265447496944958
1192	1.14432	3.2662522649129153
1193	1.14528	3.2514151904635415
1194	1.14624	3.105454663638957
1195	1.1472	3.278989072600396
1196	1.14816	3.3303011013661115
1197	1.14912	3.3205082245881217
1198	1.15008	3.286372111218684
1199	1.15104	3.2935629646750058
1200	1.152	3.249583586500726
1201	1.15296	3.125433138561183
1202	1.15392	3.2988235438554376
1203	1.1548800000000001	3.3159182028193763
1204	1.15584	3.1878813532801393
1205	1.1568	3.2133421110461318
1206	1.15776	2.9809264873803536
1207	1.15872	3.11711205331463
1208	1.15968	3.3405556161266414
1209	1.1606400000000001	3.172424710652659
1210	1.1616	3.399498655611186
1211	1.16256	3.249914562363625
1212	1.1635199999999999	3.2436789580818717
1213	1.16448	3.302826632102489
1214	1.16544	3.2795354601858575
1215	1.1664	3.1407431021022205
1216	1.16736	3.341488887504021
1217	1.16832	3.2917846209761454
1218	1.1692799999999999	3.167471051980671
1219	1.17024	3.1960703005455064
1220	1.1712	3.234687453771281
1221	1.17216	3.1437307802436782
1222	1.17312	3.0509748263937873
1223	1.17408	3.130684359545399
1224	1.1750399999999999	3.061233204037328
1225	1.176	3.2159079837629867
1226	1.17696	2.9612269109750917
1227	1.17792	3.201555705722499
1228	1.1788800000000001	3.2968200016844773
1229	1.17984	3.2239717278761137
1230	1.1807999999999998	3.202326496418859
1231	1.18176	3.273266122072591
1232	1.18272	3.1304735431353152
1233	1.18368	3.1883729748908625
1234	1.1846400000000001	3.1126397663025824
1235	1.1856	3.1777730387073206
1236	1.1865599999999998	3.185277358557296
1237	1.18752	3.1745004979297735
1238	1.18848	3.011011480058432
1239	1.18944	2.9832841399800425
1240	1.1904000000000001	2.8915571240265225
1241	1.19136	3.307875322397365
1242	1.19232	3.2977031926468947
1243	1.19328	3.3426613966941234
1244	1.19424	3.22752270832353
1245	1.1952	3.28163350886471
1246	1.1961600000000001	3.228846585020948
1247	1.19712	3.229399434844237
1248	1.19808	3.248625734260134
1249	1.1990399999999999	3.269849518249492
1250	1.2	3.3073172925702914
1251	1.20096	3.2491102322310663
1252	1.20192	3.379262976768146
1253	1.2028800000000002	3.418193031939934
1254	1.20384	3.4778598286434974
1255	1.2047999999999999	3.2637152156499623
1256	1.20576	3.371088298344349
1257	1.20672	3.3848759963464428
1258	1.20768	3.2940321286964607
1259	1.2086400000000002	3.3310475488763265
1260	1.2096	3.2898933882314436
1261	1.2105599999999999	3.4713271553893303
1262	1.21152	3.320022350866367
1263	1.21248	3.2568874613639487
1264	1.21344	2.9817204443249627
1265	1.2144000000000001	3.0616094015112076
1266	1.21536	3.0895867478302423
1267	1.2163199999999998	3.183827835195632
1268	1.21728	3.082558198665276
1269	1.21824	3.0466834546965407
1270	1.2192	3.035229392844558
1271	1.2201600000000001	3.192917634320996
1272	1.22112	3.3896273821148846
1273	1.2220799999999998	3.265513620028787
1274	1.22304	3.3869216991004274
1275	1.224	3.3429383827074104
1276	1.22496	3.28024236338303
1277	1.2259200000000001	3.081192311706313
1278	1.2268800000000002	3.2283322797275456
1279	1.2278399999999998	3.161160096467963
1280	1.2288	3.2685239480894612
1281	1.22976	3.1321027171869704
1282	1.23072	2.998837429404992
1283	1.23168	2.9883715575117407
1284	1.2326400000000002	3.061517896255525
1285	1.2335999999999998	3.2276818470571844
1286	1.2345599999999999	3.103986080646756
1287	1.23552	3.120226988028082
1288	1.23648	3.130073024797699
1289	1.23744	3.1359295012242274
1290	1.2384000000000002	3.0853123048320152
1291	1.2393599999999998	3.0905563513831162
1292	1.2403199999999999	3.2263638792388565
1293	1.24128	3.168400807200537
1294	1.24224	3.2339064132949065
1295	1.2432	3.2260187185161975
1296	1.2441600000000002	3.2695349605021864
1297	1.2451199999999998	3.236895631521872
1298	1.2460799999999999	3.156580959378984
1299	1.24704	3.2043615670114995
1300	1.248	3.1877560388941895
1301	1.24896	3.168475883874261
1302	1.2499200000000001	3.136324926981502
1303	1.2508800000000002	3.1452908190501505
1304	1.2518399999999998	3.098138418359706
1305	1.2528	2.806112720027638
1306	1.25376	2.8991819155750425
1307	1.25472	2.9296989344897866
1308	1.2556800000000001	2.8642906921398947
1309	1.2566400000000002	2.935178495887445
1310	1.2575999999999998	3.0839610746576134
1311	1.25856	3.1184031574732884
1312	1.25952	3.223856745039141
1313	1.26048	3.255957979779352
1314	1.2614400000000001	3.0747899319146708
1315	1.2624000000000002	3.266672712664162
1316	1.2633599999999998	3.1841469744072484
1317	1.2643199999999999	3.2170527642062154
1318	1.26528	3.188982019729715
1319	1.26624	3.108101469510236
1320	1.2672	3.1997223834583073
1321	1.2681600000000002	3.23985022389035
1322	1.2691199999999998	2.950535176470805
1323	1.2700799999999999	3.15736919202966
1324	1.27104	3.16950782215308
1325	1.272	3.1492710164243123
1326	1.27296	3.1021822218943833
1327	1.2739200000000002	2.976517263151322
1328	1.27488	3.069275730533443
1329	1.2758399999999999	2.9731240146460602
1330	1.2768	3.0342426212099567
1331	1.27776	3.0414670369626515
1332	1.27872	3.203347184874828
1333	1.2796800000000002	3.0992795627649117
1334	1.28064	3.1623738724106487
1335	1.2815999999999999	2.893910294269628
1336	1.28256	2.8941707262758283
1337	1.28352	3.0362337464675777
1338	1.28448	3.1836934327632793
1339	1.2854400000000001	3.162969009247265
1340	1.2864	3.1055809371281082
1341	1.2873599999999998	2.9400187468105448
1342	1.28832	3.1540752571752924
1343	1.28928	3.261983108478643
1344	1.29024	3.1087609175923863
1345	1.2912000000000001	3.244301036211161
1346	1.29216	3.172483299966962
1347	1.2931199999999998	3.0167418257967964
1348	1.29408	3.2764766193055777
1349	1.29504	3.0979627641943717
1350	1.296	3.0461646324323444
1351	1.2969600000000001	3.0135254438390566
1352	1.29792	2.9443512340907905
1353	1.29888	3.1684009480777564
1354	1.2998399999999999	3.1753939746147086
1355	1.3008	3.1246710493534775
1356	1.30176	3.221054191954982
1357	1.30272	3.312333165883291
1358	1.3036800000000002	3.267243272096892
1359	1.30464	3.3755845373086526
1360	1.3055999999999999	3.21654358393384
1361	1.30656	3.230058128465749
1362	1.30752	3.317080825735924
1363	1.30848	3.288474617306834
1364	1.3094400000000002	3.314073758924385
1365	1.3104	3.2860090823955983
1366	1.3113599999999999	3.178490415482489
1367	1.31232	3.099556162123368
1368	1.31328	3.266177126193393
1369	1.31424	3.22299239625432
1370	1.3152000000000001	3.176522446398844
1371	1.31616	3.1652106084136755
1372	1.3171199999999998	3.1999312458564
1373	1.31808	3.208234342605504
1374	1.31904	2.9872103778061785
1375	1.32	2.9820635315905184
1376	1.3209600000000001	3.0990513688327774
1377	1.32192	2.9798912202788714
1378	1.32288	2.9363536184713395
1379	1.32384	3.076828002115259
1380	1.3248	3.162956922317938
1381	1.32576	2.963944763549436
1382	1.3267200000000001	3.130278290642796
1383	1.32768	2.9265999784518772
1384	1.32864	3.1705791384000053
1385	1.3296	3.1394812854065046
1386	1.33056	3.251640960156471
1387	1.33152	3.172570923672287
1388	1.33248	3.2229255397562544
1389	1.33344	2.9640373262870807
1390	1.3344	2.982602705551681
1391	1.3353599999999999	3.1057308927130993
1392	1.33632	2.930860772203569
1393	1.33728	3.051612888289899
1394	1.33824	3.198475589013925
1395	1.3392	2.8980413382304815
1396	1.34016	3.175789754923507
1397	1.3411199999999999	3.0432858316956253
1398	1.34208	3.0642186686038553
1399	1.34304	3.016033605391319
1400	1.344	2.9169055805549644
1401	1.34496	3.1109185366112757
1402	1.34592	3.0512226291366
1403	1.34688	3.127779016096895
1404	1.34784	3.110612354278551
1405	1.3488	2.9602774923071213
1406	1.34976	3.204146789041864
1407	1.35072	3.0006494593100457
1408	1.35168	3.1217352835994716
1409	1.35264	2.987924136280377
1410	1.3536	3.0686265166320275
1411	1.35456	3.0224483155719444
1412	1.35552	3.1238080383249214
1413	1.35648	3.262611428350492
1414	1.35744	3.253808126243996
1415	1.3584	3.1686313717525416
1416	1.35936	3.0563899254521387
1417	1.36032	3.1999937646496663
1418	1.36128	2.9759261474294982
1419	1.3622400000000001	3.0687512773677565
1420	1.3632	3.1866369316483167
1421	1.36416	3.0753804893995946
1422	1.36512	3.1392573321797523
1423	1.36608	3.089367172763567
1424	1.36704	3.0867251102899598
1425	1.368	3.1384411166352093
1426	1.36896	3.065837213448392
1427	1.36992	3.078750429261171
1428	1.37088	3.10227828053743
1429	1.37184	2.969494294127915
1430	1.3728	3.203786610124759
1431	1.37376	3.0810847443181015
1432	1.37472	3.039843106978342
1433	1.37568	3.130394014850105
1434	1.37664	3.1814871821359167
1435	1.3776	3.2625478776608485
1436	1.37856	3.1550928617955747
1437	1.37952	3.0629071855457517
1438	1.38048	3.0644152601465247
1439	1.38144	3.0569642582145695
1440	1.3824	3.061280506245331
1441	1.38336	3.060058638110525
1442	1.38432	3.149952072214343
1443	1.38528	3.085351671035226
1444	1.38624	3.1107326478336232
1445	1.3872	3.0053218262790478
1446	1.38816	3.0267154683724833
1447	1.38912	3.108276737212084
1448	1.39008	3.0145625771211844
1449	1.39104	2.927157035799506
1450	1.392	2.841821991628843
1451	1.39296	2.855009456433975
1452	1.39392	2.776016380756588
1453	1.3948800000000001	2.8980986845796735
1454	1.39584	3.002954070303579
1455	1.3968	2.8180848909640037
1456	1.39776	2.7733466548471
1457	1.39872	2.9313271164027594
1458	1.39968	2.875046722088819
1459	1.40064	2.7174013903984946
1460	1.4016	2.796581904351804
1461	1.40256	2.927948415482113
1462	1.4035199999999999	2.831409511355718
1463	1.40448	2.941369887089866
1464	1.40544	2.9309103494723114
1465	1.4064	2.896436367837439
1466	1.40736	2.876557981823244
1467	1.40832	2.8226976090760347
1468	1.4092799999999999	2.8277221235193566
1469	1.41024	2.8226865662070697
1470	1.4112	2.7160724423188776
1471	1.41216	2.6991199579208662
1472	1.41312	2.8909285147083534
1473	1.41408	2.9113259888998897
1474	1.4150399999999999	2.794242592434146
1475	1.416	2.860972237251615
1476	1.41696	2.8131205841939306
1477	1.41792	2.7934546904862003
1478	1.4188800000000001	2.7599500872292944
1479	1.41984	2.899670419774878
1480	1.4208	2.8935922126947498
1481	1.42176	2.725498034709741
1482	1.42272	2.8234293099480072
1483	1.42368	2.625185226167854
1484	1.4246400000000001	2.740495365280297
1485	1.4256	2.6036617614052
1486	1.42656	2.783847452222117
1487	1.42752	2.8570782272074453
1488	1.42848	2.951031685760201
1489	1.42944	2.817946233703364
1490	1.4304000000000001	2.807960910690026
1491	1.43136	2.861253225574894
1492	1.43232	2.882404175053656
1493	1.4332799999999999	2.6435669218055913
1494	1.43424	2.7346178254763216
1495	1.4352	2.9198562094954883
1496	1.43616	2.928851862160995
1497	1.43712	2.649134071530695
1498	1.43808	2.4422193914083907
1499	1.4390399999999999	2.710236621045407
1500	1.44	2.89710512877456
1501	1.44096	2.721715126964988
1502	1.44192	2.8442100270655084
1503	1.4428800000000002	2.9868950187542618
1504	1.44384	2.840887459683958
1505	1.4447999999999999	2.677584817860809
1506	1.44576	2.6384061589208576
1507	1.44672	2.4426099312927363
1508	1.44768	2.384267526825641
1509	1.4486400000000001	2.5723578627828845
1510	1.4496	2.4259904585694785
1511	1.4505599999999998	2.5900007299101007
1512	1.45152	2.618662910294453
1513	1.45248	2.4008719582345095
1514	1.45344	2.0722638094369312
1515	1.4544000000000001	2.0550131436167587
1516	1.45536	1.9860047552185713
1517	1.4563199999999998	1.988590485056567
1518	1.45728	2.1311645112137194
1519	1.45824	2.1664459052325706
1520	1.4592	2.197378055209277
1521	1.4601600000000001	2.405764640705904
1522	1.46112	2.4106108314582895
1523	1.4620799999999998	2.2159176029704497
1524	1.46304	2.25359154638537
1525	1.464	2.1911878768057824
1526	1.46496	2.1324517140538886
1527	1.4659200000000001	2.1129009182647382
1528	1.4668800000000002	2.185219722693515
1529	1.4678399999999998	2.0715481943215845
1530	1.4687999999999999	2.0493055171115153
1531	1.46976	2.172682486668636
1532	1.47072	2.4545752972697263
1533	1.47168	2.3124572009075717
1534	1.4726400000000002	2.1269404099178337
1535	1.4735999999999998	2.1603216887974344
1536	1.4745599999999999	2.1093963640038638
1537	1.47552	2.179013561772712
1538	1.47648	2.0781389891624076
1539	1.47744	2.358239224547836
1540	1.4784000000000002	2.1205459092848353
1541	1.47936	2.084604923651508
1542	1.4803199999999999	2.2979961022899524
1543	1.48128	2.289412580186184
1544	1.48224	2.0730578274821205
1545	1.4832	2.236401985430413
1546	1.4841600000000001	2.420756091503537
1547	1.48512	2.4248867564032786
1548	1.4860799999999998	2.3250572871070077
1549	1.48704	2.441109457042071
1550	1.488	2.3924801789133414
1551	1.48896	2.5383903193976636
1552	1.4899200000000001	2.341847434122305
1553	1.4908800000000002	2.03512481820137
1554	1.4918399999999998	2.0180577083388878
1555	1.4928	1.946075114478825
1556	1.49376	1.9578808915751533
1557	1.49472	1.8606201318041635
1558	1.4956800000000001	1.9291683916125104
1559	1.4966400000000002	1.9568145143864988
1560	1.4975999999999998	2.1772605337156357
1561	1.49856	2.345605937889831
1562	1.49952	2.2747909498388106
1563	1.50048	2.360868726974396
1564	1.50144	2.2101956172793695
1565	1.5024000000000002	2.270125383949308
1566	1.5033599999999998	2.2630695239180874
1567	1.5043199999999999	2.2873270683677034
1568	1.50528	2.1070043172860236
1569	1.50624	2.0371636013967245
1570	1.5072	2.1765978184052086
1571	1.5081600000000002	2.200518021112561
1572	1.5091199999999998	2.1968343124476206
1573	1.5100799999999999	2.246688729482716
1574	1.51104	2.0617295371614826
1575	1.512	2.128096072061086
1576	1.51296	2.1883910917814027
1577	1.5139200000000002	2.0996180684953356
1578	1.51488	1.971782537331933
1579	1.5158399999999999	2.0551779692788315
1580	1.5168	2.2501761367768016
1581	1.51776	1.9134355870919904
1582	1.51872	2.133312092964029
1583	1.5196800000000001	1.852699659157936
1584	1.52064	1.9164106103151446
1585	1.5215999999999998	1.826595371484052
1586	1.52256	1.7460960054193129
1587	1.52352	1.8777703965646055
1588	1.52448	2.1545238331307055
1589	1.5254400000000001	1.8084523943723638
1590	1.5264000000000002	1.7595592786475094
1591	1.5273599999999998	1.898951914427101
1592	1.52832	2.0801795656273474
1593	1.52928	2.054881081309858
1594	1.53024	1.9978895601650983
1595	1.5312000000000001	1.9719624977528882
1596	1.5321600000000002	1.9049984735068382
1597	1.5331199999999998	2.179350564924645
1598	1.5340799999999999	2.234923691474287
1599	1.53504	2.328028240085863
1600	1.536	2.3137418292137384
1601	1.53696	2.186266413704028
1602	1.5379200000000002	2.0698574188546344
1603	1.53888	1.9720972887913832
1604	1.5398399999999999	1.8139122204452525
1605	1.5408	1.6470318069609304
1606	1.54176	1.6772889761787335
1607	1.54272	1.8709467248291451
1608	1.5436800000000002	1.7819512213400763
1609	1.54464	1.8315276722785157
1610	1.5455999999999999	1.8793434775161715
1611	1.54656	1.7546688873881968
1612	1.54752	1.797226224647483
1613	1.54848	2.049317773966608
1614	1.5494400000000002	2.054856583813301
1615	1.5504	2.108836647433065
1616	1.5513599999999999	1.9943430655760093
1617	1.55232	1.7861901079652034
1618	1.55328	1.8841403974008224
1619	1.55424	1.7690419560501456
1620	1.5552000000000001	1.512282652150446
1621	1.55616	1.6989847855887106
1622	1.5571199999999998	1.924517210147243
1623	1.55808	1.6528914994393547
1624	1.55904	1.8420581281144872
1625	1.56	1.6303333532004063
1626	1.5609600000000001	1.7946000722529598
1627	1.56192	1.8599641126991644
1628	1.56288	1.7944538087448272
1629	1.56384	1.7894269690273776
1630	1.5648	1.6222852498002518
1631	1.56576	1.5340887691259324
1632	1.5667200000000001	1.4234737853311106
1633	1.56768	1.4061129365689118
1634	1.56864	1.5345119106616463
1635	1.5695999999999999	1.6897145178375972
1636	1.57056	1.550973898033938
1637	1.57152	1.7268378899016716
1638	1.57248	1.725190055609306
1639	1.57344	1.609677760380313
1640	1.5744	1.6162456980038666
1641	1.5753599999999999	1.5213875820836527
1642	1.57632	1.6288237955428275
1643	1.57728	1.487541860848963
1644	1.57824	1.4781324651965022
1645	1.5792	1.4848119342221466
1646	1.58016	1.4798957626517184
1647	1.5811199999999999	1.3809487603075887
1648	1.58208	1.3654526961387472
1649	1.58304	1.3443545061592537
1650	1.584	1.4301599048671743
1651	1.5849600000000001	1.4230816745214363
1652	1.58592	1.472722445797912
1653	1.58688	1.5452242708232653
1654	1.58784	1.572398689537238
1655	1.5888	1.587936337238608
1656	1.58976	1.5156247232972453
1657	1.5907200000000001	1.4994529054207604
1658	1.59168	1.324637761363602
1659	1.59264	1.3361276333554053
1660	1.5936	1.1954466085448159
1661	1.59456	1.2383612864547835
1662	1.59552	1.3903551894552393
1663	1.5964800000000001	1.491289745821147
1664	1.59744	1.3247511355265802
1665	1.5984	1.0187252402891123
1666	1.59936	1.162437152359883
1667	1.60032	1.473397205901025
1668	1.60128	1.4771065732663686
1669	1.60224	1.548216373835504
1670	1.6032	1.5192456701622632
1671	1.60416	1.6689362230991842
1672	1.6051199999999999	1.5719458115775309
1673	1.60608	1.4881432145532638
1674	1.60704	1.5100941849967575
1675	1.608	1.5521337419491363
1676	1.60896	1.5406547149303864
1677	1.60992	1.6652437423413022
1678	1.61088	1.4200428069044317
1679	1.61184	1.5187489514628165
1680	1.6128	1.5105055502406106
1681	1.61376	1.5313611527964492
1682	1.61472	1.4865288137005637
1683	1.61568	1.4680932299855547
1684	1.61664	1.5398640483947126
1685	1.6176	1.4880719584671367
1686	1.61856	1.3986994294715842
1687	1.61952	1.4101052523603708
1688	1.62048	1.3776592211028869
1689	1.62144	1.340018463471579
1690	1.6224	1.3337977903879796
1691	1.62336	1.4416145705337216
1692	1.62432	1.343933290282673
1693	1.62528	1.4180961556270233
1694	1.62624	1.4243540418489187
1695	1.6272	1.2977824416708779
1696	1.62816	1.4607064944722832
1697	1.62912	1.273629845763805
1698	1.63008	1.3523948695039743
1699	1.63104	1.3422086666325534
1700	1.632	1.4483055625396255
1701	1.63296	1.3157249858774278
1702	1.63392	1.293659321512829
1703	1.63488	1.2726428835211399
1704	1.63584	1.2646833801492072
1705	1.6368	1.1438412161285116
1706	1.6377599999999999	1.2492335223432747
1707	1.63872	1.367487562636355
1708	1.63968	1.4206689406173536
1709	1.64064	1.325128492523378
1710	1.6416	1.3449546694852845
1711	1.64256	1.4033585168674478
1712	1.64352	1.3814917076908417
1713	1.64448	1.1557853885939273
1714	1.64544	1.2953856644092734
1715	1.6464	1.2269171009791648
1716	1.64736	1.3292588523397062
1717	1.64832	1.2625207667603577
1718	1.64928	1.1995620470718489
1719	1.65024	1.4097589803181174
1720	1.6512	1.357156031498687
1721	1.65216	1.2866052198900664
1722	1.65312	1.211451270230424
1723	1.65408	1.0586159809769258
1724	1.65504	1.2383512624602693
1725	1.656	1.1087514066525412
1726	1.65696	1.2395993286591578
1727	1.65792	1.1719510227946637
1728	1.6588800000000001	1.2488392220455102
1729	1.65984	1.3972081645808274
1730	1.6608	1.2486130178116375
1731	1.66176	1.1321158291468665
1732	1.66272	1.160392523828312
1733	1.66368	1.4514513764803798
1734	1.6646400000000001	1.4489679092842502
1735	1.6656	1.4864454115909642
1736	1.66656	1.4954849544770048
1737	1.66752	1.415067693095442
1738	1.66848	1.3868319618832192
1739	1.66944	1.3692885420812029
1740	1.6704	1.4600926819421174
1741	1.67136	1.4838994562726882
1742	1.67232	1.409496474353609
1743	1.6732799999999999	1.2211125876018833
1744	1.67424	1.2452057850488403
1745	1.6752	1.4566284608992208
1746	1.67616	1.5695615116718393
1747	1.67712	1.5077850927816305
1748	1.67808	1.359561074281483
1749	1.6790399999999999	1.488849420039875
1750	1.68	1.3937230219879795
1751	1.68096	1.4741187005309775
1752	1.68192	1.4779509370425017
1753	1.6828800000000002	1.4869427388831054
1754	1.68384	1.481350280984337
1755	1.6847999999999999	1.3946277109161027
1756	1.68576	1.3921757370826304
1757	1.68672	1.4570017662727786
1758	1.68768	1.5413276019718318
1759	1.6886400000000001	1.265057708760928
1760	1.6896	1.2977892203693977
1761	1.6905599999999998	1.2021444073459244
1762	1.69152	1.4421460779876099
1763	1.69248	1.146326772262647
1764	1.69344	1.1983696277653524
1765	1.6944000000000001	1.4991956356682312
1766	1.69536	1.3424111206263813
1767	1.6963199999999998	1.4166631470475768
1768	1.69728	1.2225769140548421
1769	1.69824	1.291665793362216
1770	1.6992	1.126810690215348
1771	1.7001600000000001	1.3032845836556726
1772	1.70112	1.112947673088234
1773	1.70208	1.0773243921883187
1774	1.7030399999999999	1.197906516962696
1775	1.704	1.2904923570694842
1776	1.70496	1.0996508552840738
1777	1.70592	1.1900209347497157
1778	1.7068800000000002	1.3014725190265621
1779	1.70784	1.2270802298761687
1780	1.7087999999999999	1.0373169703687484
1781	1.70976	1.104158325765102
1782	1.71072	1.2684751009751907
1783	1.71168	1.0803001624634276
1784	1.7126400000000002	1.0377848494777975
1785	1.7136	0.9412115664513526
1786	1.7145599999999999	1.0433442282983592
1787	1.71552	1.1350533907398601
1788	1.71648	1.0095313430697714
1789	1.71744	1.2024741810163115
1790	1.7184000000000001	1.3826400449668537
1791	1.71936	1.1488333384601206
1792	1.7203199999999998	1.3207804722822136
1793	1.72128	1.0909556138074175
1794	1.72224	1.1811298046904344
1795	1.7232	1.0771397062143944
1796	1.7241600000000001	1.1376903232222366
1797	1.72512	1.1052837111294076
1798	1.7260799999999998	1.3396649714058715
1799	1.72704	1.408892539544396
1800	1.728	1.2931846148649007
1801	1.72896	1.2264043718214046
1802	1.7299200000000001	1.1614218681308084
1803	1.7308800000000002	1.0525183387591397
1804	1.7318399999999998	1.1569803813492068
1805	1.7328	1.1732451161057655
1806	1.73376	1.3114466842774861
1807	1.73472	1.3414439734727004
1808	1.7356800000000001	1.0263356839413138
1809	1.7366400000000002	1.196668006867092
1810	1.7375999999999998	1.0807000504224773
1811	1.7385599999999999	1.3108642689204306
1812	1.73952	1.1842412716590627
1813	1.74048	1.041599206407264
1814	1.74144	1.2882969286383983
1815	1.7424000000000002	1.1998726098467207
1816	1.7433599999999998	1.171232795350213
1817	1.7443199999999999	1.2253356482587991
1818	1.74528	1.2070032839733251
1819	1.74624	1.025659022552118
1820	1.7472	1.1652920983145612
1821	1.7481600000000002	1.1038701309578953
1822	1.7491199999999998	1.3873685466423178
1823	1.7500799999999999	1.223268431541137
1824	1.75104	1.2353796888632373
1825	1.752	1.2217877402583506
1826	1.75296	1.1241057761660063
1827	1.7539200000000001	1.3736378456451772
1828	1.7548800000000002	1.447546613193568
1829	1.7558399999999998	1.2632798953452213
1830	1.7568	1.275822711128818
1831	1.75776	1.2450217280457905
1832	1.75872	1.3367286531180484
1833	1.7596800000000001	1.3043988645607338
1834	1.7606400000000002	1.2563092052366036
1835	1.7615999999999998	1.1444249912995637
1836	1.76256	1.2385370117405088
1837	1.76352	1.255481009629579
1838	1.76448	1.1831474308243914
1839	1.7654400000000001	1.136739250661872
1840	1.7664000000000002	1.377041355465781
1841	1.7673599999999998	1.0358927121448085
1842	1.76832	1.1534354190876357
1843	1.76928	1.0007478085341042
1844	1.77024	1.224455918741589
1845	1.7712	1.2288675063274916
1846	1.7721600000000002	1.2705834156894174
1847	1.7731199999999998	1.3024131693820298
1848	1.7740799999999999	1.1112311015057783
1849	1.77504	1.1385052396851618
1850	1.776	1.543953336018507
1851	1.77696	1.14865647164281
1852	1.7779200000000002	1.1942756136496258
1853	1.77888	1.224939176952648
1854	1.7798399999999999	1.1766136107310614
1855	1.7808	1.254790208830975
1856	1.78176	1.1304913786588657
1857	1.78272	1.1229893687336445
1858	1.7836800000000002	1.5575182746087288
1859	1.78464	1.3558586579441998
1860	1.7855999999999999	1.2713464586593304
1861	1.78656	1.2823872500733722
1862	1.78752	1.2024393840711032
1863	1.78848	1.260741801829905
1864	1.7894400000000001	1.1188651003224417
1865	1.7904	1.2098496843315993
1866	1.7913599999999998	1.4022750124425432
1867	1.79232	1.424442831266224
1868	1.79328	1.3797458930549507
1869	1.79424	1.3947090709342846
1870	1.7952000000000001	1.18831170013158
1871	1.79616	1.3180222223244993
1872	1.7971199999999998	1.3915440941956059
1873	1.79808	1.0940941721727167
1874	1.79904	1.1684059876594268
1875	1.8	1.1450380360099714
1876	1.8009600000000001	1.2161002139994517
1877	1.80192	1.1685732941283766
1878	1.80288	1.1331618988416996
1879	1.8038399999999999	1.1771038029397194
1880	1.8048	1.400075074158372
1881	1.80576	1.1796097997091333
1882	1.80672	1.140702721227641
1883	1.80768	1.0408377228196029
1884	1.80864	0.8929409981582292
1885	1.8095999999999999	0.8746678726247449
1886	1.81056	1.0401667764362013
1887	1.81152	1.1312995883887969
1888	1.81248	1.0405630183841579
1889	1.8134400000000002	0.9724204240124322
1890	1.8144	1.2245540771960577
1891	1.8153599999999999	1.1455273275382862
1892	1.81632	0.9112613352160238
1893	1.81728	0.8967220843492064
1894	1.81824	1.1389793202083667
1895	1.8192000000000002	1.1035195619884521
1896	1.82016	1.3095470221675145
1897	1.8211199999999999	1.0666070250294293
1898	1.82208	0.9518823184742147
1899	1.82304	1.1491181233009593
1900	1.824	1.148546706498043
1901	1.8249600000000001	1.0385670285135475
1902	1.82592	1.0123577251631513
1903	1.82688	1.31048634533346
1904	1.82784	1.451687548261279
1905	1.8288	1.1353457955450243
1906	1.82976	1.3058124613256212
1907	1.8307200000000001	1.3140411985912284
1908	1.83168	1.1753969795108397
1909	1.83264	1.2035974023906462
1910	1.8336	1.0278484677824813
1911	1.83456	1.2290199281720477
1912	1.83552	1.3262596028912468
1913	1.8364800000000001	1.2654668833319425
1914	1.83744	1.3641793054525528
1915	1.8384	1.2878949679495584
1916	1.8393599999999999	1.3673597356716964
1917	1.84032	1.3203140002826927
1918	1.84128	1.3005025858441925
1919	1.84224	1.334248115935564
1920	1.8432	1.4029562934455118
1921	1.84416	1.3050169203886215
1922	1.8451199999999999	1.3143522265096936
1923	1.84608	1.418680683953713
1924	1.84704	1.2882791864240697
1925	1.848	1.5414495224787736
1926	1.84896	1.5284892566453165
1927	1.84992	1.2921822469305353
1928	1.85088	1.3685546108064164
1929	1.85184	1.3358548967042734
1930	1.8528	1.5019429081556441
1931	1.85376	1.3859145953866292
1932	1.85472	1.3353846473706743
1933	1.85568	1.4250954022886153
1934	1.85664	1.440808069630397
1935	1.8576	1.4483093627690842
1936	1.85856	1.3866993781392223
1937	1.85952	1.2199585594433828
1938	1.86048	1.3004984513565863
1939	1.86144	1.208737556734885
1940	1.8624	1.489489782534513
1941	1.86336	1.393930662431815
1942	1.86432	1.3653850728555528
1943	1.86528	1.2465324542106786
1944	1.86624	1.4243591237622646
1945	1.8672	1.2999794391986388
1946	1.86816	1.4387532357737884
1947	1.86912	1.300641757955898
1948	1.87008	1.3930463991020603
1949	1.87104	1.3178108493462277
1950	1.872	1.5065266060244937
1951	1.87296	1.465581688330042
1952	1.87392	1.489048434549649
1953	1.87488	1.4006702658349957
1954	1.87584	1.495902697957616
1955	1.8768	1.215521082267028
1956	1.87776	1.2491195598277034
1957	1.87872	1.4433790323024065
1958	1.87968	1.4603654289509573
1959	1.88064	1.4255736418426803
1960	1.8816	1.4334188267972368
1961	1.88256	1.585388592803075
1962	1.88352	1.5832872428130487
1963	1.88448	1.4433478367374715
1964	1.88544	1.339250234573419
1965	1.8864	1.4343818250127232
1966	1.88736	1.4421443968968515
1967	1.88832	1.5682676307364443
1968	1.88928	1.5115568820707173
1969	1.89024	1.3804777885343833
