# Supplementary material for: Predicting the structural basis of targeted protein degradation by integrating molecular dynamics simulations with structural mass spectrometry
Source: Nat Commun. 2022 Oct 6;13:5884. doi: 10.1038/s41467-022-33575-4 (PMC9537307; doi:10.1038/s41467-022-33575-4)
Supplement: Supplementary file 6 — Source Data [file 41467_2022_33575_MOESM6_ESM.zip › source_data/fig_3/figure_3a_wepy_hdx_min_irmsd_average.csv]

	Aggregate Simulation Time (us)	minimum_irmsd(A)
0	0.0	11.150261345241677
1	0.0009599999999999999	11.035393688749773
2	0.0019199999999999998	10.681058445401973
3	0.0028799999999999997	10.468682638127632
4	0.0038399999999999997	10.287630686759005
5	0.0048	10.191632755686392
6	0.0057599999999999995	10.106102874168139
7	0.006719999999999999	9.94419236640552
8	0.007679999999999999	9.847374057316356
9	0.00864	9.711163147855036
10	0.0096	9.551951539642804
11	0.01056	9.608215968372514
12	0.011519999999999999	9.412796812273067
13	0.01248	9.28556347744698
14	0.013439999999999999	9.044315713766462
15	0.0144	8.82556305181741
16	0.015359999999999999	8.81656104921077
17	0.01632	8.677007218670992
18	0.01728	8.633448661086673
19	0.01824	8.43631268450573
20	0.0192	8.312626660326073
21	0.02016	8.050642482815975
22	0.02112	8.002815137955368
23	0.02208	7.806032091652465
24	0.023039999999999998	7.568381392247004
25	0.024	7.6106032588994434
26	0.02496	7.347363276346535
27	0.025920000000000002	7.200620116123293
28	0.026879999999999998	7.168673011842964
29	0.02784	6.982767488262046
30	0.0288	6.970394547542992
31	0.02976	6.706663106225238
32	0.030719999999999997	6.602233417605104
33	0.03168	6.512786633927724
34	0.03264	6.515790292988962
35	0.033600000000000005	6.441501373282623
36	0.03456	6.317496025731756
37	0.03552	6.221203886137181
38	0.03648	6.134223072702104
39	0.03744	5.984274209800963
40	0.0384	5.775580817208131
41	0.03936	5.8075348751771685
42	0.04032	5.688505091624311
43	0.041280000000000004	5.494461987618674
44	0.04224	5.495608805433571
45	0.0432	5.5595711103701415
46	0.04416	5.504094958081868
47	0.04512	5.4938835577378855
48	0.046079999999999996	5.416703279923748
49	0.04704	5.199856311225882
50	0.048	5.176380709292449
51	0.048960000000000004	4.992956732193765
52	0.04992	4.964259894726445
53	0.05088	4.912436369071435
54	0.051840000000000004	4.8431552540782485
55	0.0528	4.835293794849475
56	0.053759999999999995	4.723735898105961
57	0.05472	4.661678994752362
58	0.05568	4.506729400677628
59	0.05664	4.559597475442611
60	0.0576	4.443872659729936
61	0.05856	4.31379945863463
62	0.05952	4.377692100993947
63	0.06048	4.364042961892704
64	0.061439999999999995	4.333657308491921
65	0.0624	4.350292955266017
66	0.06336	4.259268858253164
67	0.06431999999999999	4.102483816282907
68	0.06528	4.126539285318838
69	0.06624	4.044258472243945
70	0.06720000000000001	4.087064360602563
71	0.06816	4.099775629688799
72	0.06912	4.008963715292767
73	0.07008	4.038879878809224
74	0.07104	4.066152290017394
75	0.072	4.151360187477906
76	0.07296	3.9965442210171394
77	0.07392	3.9321753988294272
78	0.07488	3.8854281689439336
79	0.07584	3.979203222674474
80	0.0768	3.88151017430248
81	0.07776000000000001	3.861465914458811
82	0.07872	3.747444326835544
83	0.07968	3.755113089904098
84	0.08064	3.799670215713924
85	0.08159999999999999	3.676845671726789
86	0.08256000000000001	3.787182216879825
87	0.08352	3.7121869582905456
88	0.08448	3.6488143623458367
89	0.08544	3.6855558569066487
90	0.0864	3.4990095016003133
91	0.08736	3.566900311306985
92	0.08832	3.6389579028649828
93	0.08928	3.5737552606275305
94	0.09024	3.4678681180786715
95	0.0912	3.5061372265026947
96	0.09215999999999999	3.541114074533631
97	0.09312000000000001	3.6074302772320674
98	0.09408	3.5646725004228603
99	0.09504	3.51368421172729
100	0.096	3.574602982893716
101	0.09695999999999999	3.4246910213640547
102	0.09792000000000001	3.469662045223709
103	0.09888	3.4181467582306837
104	0.09984	3.272743251245677
105	0.1008	3.295224710626013
106	0.10176	3.302561364790268
107	0.10272	3.269737212421147
108	0.10368000000000001	3.267976137399592
109	0.10464	3.2736040631355907
110	0.1056	3.3782924077499095
111	0.10656	3.355439122781802
112	0.10751999999999999	3.377631453494718
113	0.10848000000000001	3.352492381701392
114	0.10944	3.3574275494952217
115	0.11040000000000001	3.31803681073903
116	0.11136	3.3141186770878575
117	0.11231999999999999	3.284982739548656
118	0.11328	3.3201080240916934
119	0.11424	3.2060726671809805
120	0.1152	3.2400348065233513
121	0.11616	3.2845820972406385
122	0.11712	3.1913393928992844
123	0.11808	3.1460888812965857
124	0.11904	3.2098132515379794
125	0.12	3.0262085303294657
126	0.12096	3.0525564005659773
127	0.12192	3.14095829318278
128	0.12287999999999999	3.183892477957931
129	0.12384	3.240834462254054
130	0.1248	3.1982251180084327
131	0.12576	3.0838350160597656
132	0.12672	3.145752007272862
133	0.12768000000000002	3.1390698030074455
134	0.12863999999999998	3.285195946069815
135	0.1296	3.2412973050602485
136	0.13056	3.2378151019816412
137	0.13152	3.1869346444693187
138	0.13248	3.2251815186348463
139	0.13344	3.1798684461400395
140	0.13440000000000002	3.2129384209388063
141	0.13536	3.1914585672049416
142	0.13632	3.15887040508723
143	0.13728	3.104110923463365
144	0.13824	3.187698515722373
145	0.1392	3.131303396627266
146	0.14016	3.1926103736373657
147	0.14112	3.227376098202906
148	0.14208	3.2127145690437113
149	0.14304	3.196303250365319
150	0.144	3.0835398989532674
151	0.14496	3.0931075555733916
152	0.14592	2.9878790866428746
153	0.14687999999999998	2.872542892919408
154	0.14784	3.0064252129213136
155	0.14880000000000002	3.0775740636801263
156	0.14976	3.1482415867826328
157	0.15072	3.1508763892699445
158	0.15168	3.224109167620371
159	0.15264	3.278147257131276
160	0.1536	3.2928497790412585
161	0.15456	3.151459035607737
162	0.15552000000000002	3.200172731808238
163	0.15647999999999998	3.2419801295008623
164	0.15744	3.1744264581403767
165	0.1584	3.1251024720945515
166	0.15936	3.179623408831481
167	0.16032	3.165647297984397
168	0.16128	3.1605565957276975
169	0.16224	3.2241391061469886
170	0.16319999999999998	3.1980894136045714
171	0.16416	3.1811562145133916
172	0.16512000000000002	3.1011281947317046
173	0.16608	3.210713269201203
174	0.16704	3.241287244658573
175	0.168	3.302229926284201
176	0.16896	3.2155091209996964
177	0.16992	3.174835099890883
178	0.17088	3.2248642033638886
179	0.17184	3.090290033881478
180	0.1728	3.1585986388874776
181	0.17376	3.141741291508004
182	0.17472	3.1272845817120527
183	0.17568	3.0650735188260563
184	0.17664	3.143481464916233
185	0.1776	3.1962030683163256
186	0.17856	3.0611958726003303
187	0.17952	3.140755985260232
188	0.18048	3.175537162853213
189	0.18144	3.2021458027493117
190	0.1824	3.2456475525285504
191	0.18336000000000002	3.121370794631086
192	0.18431999999999998	3.045380476714139
193	0.18528	3.0008469488106333
194	0.18624000000000002	3.0749055419818667
195	0.18719999999999998	3.1030439376138568
196	0.18816	3.1813900383968257
197	0.18912	3.030937643998496
198	0.19008	3.0844598190935004
199	0.19104	3.1441448806148435
200	0.192	3.112100018860851
201	0.19296000000000002	3.0533056491060813
202	0.19391999999999998	3.082291742092276
203	0.19488	2.980731165483527
204	0.19584000000000001	2.9768903087468335
205	0.1968	3.0242625492814317
206	0.19776	3.014705174051862
207	0.19872	3.0350116220751175
208	0.19968	3.0054032213180033
209	0.20063999999999999	3.059391913189967
210	0.2016	3.1120204810966783
211	0.20256	3.0857191043418046
212	0.20352	3.131602256272469
213	0.20448	3.019658497776736
214	0.20544	3.169225307032634
215	0.2064	3.1204431245135833
216	0.20736000000000002	3.235877128337161
217	0.20832	3.2870731668301314
218	0.20928	3.2396858405393925
219	0.21024	3.2472431909465844
220	0.2112	3.185285653494808
221	0.21216	3.08280054947832
222	0.21312	3.0936731997854734
223	0.21408000000000002	3.1324491877993927
224	0.21503999999999998	3.1097400831484645
225	0.216	3.1985663695113873
226	0.21696000000000001	3.1181354608565073
227	0.21791999999999997	3.0879799220724182
228	0.21888	3.152158082268018
229	0.21984	3.19682410832665
230	0.22080000000000002	3.0730888253103688
231	0.22175999999999998	3.0223824471661804
232	0.22272	3.0841989598326567
233	0.22368000000000002	3.042751959593955
234	0.22463999999999998	2.990647674615376
235	0.2256	2.9925080686855763
236	0.22656	3.0050245011453622
237	0.22752	2.942177905494784
238	0.22848	2.945103976825419
239	0.22944	3.0234409729603957
240	0.2304	3.0147939459874813
241	0.23136	3.07347922091401
242	0.23232	3.0307392018534918
243	0.23328	3.076711427884722
244	0.23424	3.133107533667273
245	0.2352	3.0706711495657895
246	0.23616	2.969031634235507
247	0.23712	3.0660698983128354
248	0.23808	3.0274121592400745
249	0.23904	3.0605465398773024
250	0.24	3.036251195144863
251	0.24096	3.0271254519524575
252	0.24192	2.924619173059421
253	0.24287999999999998	2.984298058631537
254	0.24384	2.985040385506323
255	0.24480000000000002	2.9722727378753655
256	0.24575999999999998	3.0318374910243815
257	0.24672	2.9891053838512818
258	0.24768	2.8978669729716806
259	0.24864	2.897344684924448
260	0.2496	2.9953866194972196
261	0.25056	3.0207713871869712
262	0.25152	2.9378619360798592
263	0.25248	2.928950523314473
264	0.25344	2.998229123005145
265	0.2544	2.9408623911795697
266	0.25536000000000003	2.9243264249920213
267	0.25632	2.9157380363213683
268	0.25727999999999995	2.8865837153749183
269	0.25824	2.905104621838195
270	0.2592	2.9319700087660387
271	0.26016	2.9578605604101043
272	0.26112	2.9294291770442755
273	0.26208	2.932903234298756
274	0.26304	2.9808932442406317
275	0.264	2.9380860395495256
276	0.26496	2.9210679030829616
277	0.26592	2.9251096543885815
278	0.26688	2.9063361235101883
279	0.26783999999999997	3.0047929327538903
280	0.26880000000000004	3.0019931304507477
281	0.26976	2.946057415924299
282	0.27072	3.041454763128235
283	0.27168000000000003	3.020805294740618
284	0.27264	3.002697086967046
285	0.2736	2.990228145960052
286	0.27456	2.937336293096698
287	0.27552	2.9925467989661554
288	0.27648	3.0668168799367423
289	0.27744	2.9252932645882046
290	0.2784	2.980066594107311
291	0.27936	3.0328753402921587
292	0.28032	2.9117582362540038
293	0.28128	2.9227394915946285
294	0.28224	2.9558290203798028
295	0.2832	2.9605683108421528
296	0.28416	2.9722272085732033
297	0.28512	3.0064669695159103
298	0.28608	2.9704927495499427
299	0.28704	2.9901191174948454
300	0.288	2.9172882415567196
301	0.28896	2.952571296002695
302	0.28992	2.9190979890431246
303	0.29087999999999997	2.918381223761299
304	0.29184	2.854184079288882
305	0.2928	2.7634971272656235
306	0.29375999999999997	2.8587555354524152
307	0.29472000000000004	2.8998394739139717
308	0.29568	2.926417120428351
309	0.29663999999999996	2.9200794344859298
310	0.29760000000000003	2.919000480019895
311	0.29856	2.9614875854925806
312	0.29952	2.9652557668102695
313	0.30048	2.9784819623108474
314	0.30144	2.9070190103487676
315	0.3024	2.902936767089849
316	0.30336	2.84836292972458
317	0.30432	2.821175258477443
318	0.30528	2.8637810232853775
319	0.30624	2.8355678100283916
320	0.3072	2.8107068427871926
321	0.30816000000000004	2.868596686647251
322	0.30912	2.842844564189347
323	0.31007999999999997	2.7803878122341246
324	0.31104000000000004	2.8706446985950516
325	0.312	2.9372993320864262
326	0.31295999999999996	2.8118203723528508
327	0.31392000000000003	2.7941992830336817
328	0.31488	2.778721294092896
329	0.31583999999999995	2.783365100343577
330	0.3168	2.728006943543954
331	0.31776	2.777342406621464
332	0.31872	2.82202533531469
333	0.31968	2.8167159177466345
334	0.32064	2.79606699026575
335	0.3216	2.7086471594106194
336	0.32256	2.719368914833231
337	0.32352	2.6623526908752133
338	0.32448	2.6899740396819145
339	0.32544	2.6732475084706335
340	0.32639999999999997	2.716799200714521
341	0.32736000000000004	2.6365914940088544
342	0.32832	2.6918825060391454
343	0.32927999999999996	2.690962459488907
344	0.33024000000000003	2.7397152380397154
345	0.3312	2.695015961049606
346	0.33216	2.678396746648719
347	0.33312	2.803772130044186
348	0.33408	2.79830822438152
349	0.33504	2.762936101912608
350	0.336	2.762161327577645
351	0.33696	2.8741143364132298
352	0.33792	2.7293808044434416
353	0.33888	2.777396887111281
354	0.33984	2.7483928879766357
355	0.3408	2.7294785017888423
356	0.34176	2.683536560597539
357	0.34272	2.678612104404492
358	0.34368	2.775082124696117
359	0.34464	2.696137736713133
360	0.3456	2.717283816870379
361	0.34656	2.6950941382590092
362	0.34752	2.667432923149181
363	0.34848	2.7086224681403115
364	0.34944	2.6856505273235483
365	0.3504	2.652552676413557
366	0.35136	2.6741491653449327
367	0.35231999999999997	2.760268962314508
368	0.35328	2.73928748407731
369	0.35424	2.6752143292557964
370	0.3552	2.6895581777087685
371	0.35616000000000003	2.703207867716592
372	0.35712	2.65110359689833
373	0.35808	2.620322519230482
374	0.35904	2.636684003869461
375	0.36	2.6587148516306143
376	0.36096	2.6044202034522614
377	0.36192	2.6038469750395086
378	0.36288	2.634685069981608
379	0.36384	2.6009928497242756
380	0.3648	2.6294020261448408
381	0.36576	2.561640808697197
382	0.36672000000000005	2.5654519783175935
383	0.36768	2.6579562765169484
384	0.36863999999999997	2.6673864971581542
385	0.36960000000000004	2.7230287015237273
386	0.37056	2.678110020368
387	0.37151999999999996	2.6767489274627376
388	0.37248000000000003	2.6735569881440666
389	0.37344	2.5986551171773833
390	0.37439999999999996	2.6283011927048374
391	0.37536	2.598455639236639
392	0.37632	2.6034891904346575
393	0.37727999999999995	2.6506587084487556
394	0.37824	2.5930721912320602
395	0.3792	2.564075345027134
396	0.38016	2.6338387121491316
397	0.38112	2.635207320333378
398	0.38208	2.5991735140627794
399	0.38304000000000005	2.5433767588080975
400	0.384	2.5439118854171623
401	0.38495999999999997	2.4999455870687974
402	0.38592000000000004	2.532357954702649
403	0.38688	2.5103892512789288
404	0.38783999999999996	2.664955515066146
405	0.38880000000000003	2.579239295627949
406	0.38976	2.721538536390273
407	0.39072	2.678058357184126
408	0.39168000000000003	2.6117036948447945
409	0.39264	2.586524171395748
410	0.3936	2.581713561184203
411	0.39456	2.6442103991464045
412	0.39552	2.656343389294382
413	0.39648	2.606089357124045
414	0.39744	2.692727548312864
415	0.3984	2.6128711630977834
416	0.39936	2.599283863570432
417	0.40032	2.5420339639431786
418	0.40127999999999997	2.5121774508352672
419	0.40224	2.5661036443294583
420	0.4032	2.6552522342660727
421	0.40416	2.599890890098015
422	0.40512	2.566859112939197
423	0.40608	2.597230170119182
424	0.40704	2.582763269116132
425	0.408	2.650517518152488
426	0.40896	2.6507007313311766
427	0.40992	2.615875953349166
428	0.41088	2.6593465737638184
429	0.41184	2.710417453001119
430	0.4128	2.572506511667138
431	0.41376	2.6109862547923326
432	0.41472000000000003	2.6133574295344957
433	0.41568	2.692518993141904
434	0.41664	2.6583663016658923
435	0.4176	2.56999921372703
436	0.41856	2.6941437421165917
437	0.41952	2.6580562396824
438	0.42048	2.6624707511217798
439	0.42144	2.690400658296181
440	0.4224	2.7052642746134934
441	0.42336	2.718955257228509
442	0.42432	2.6892650674717804
443	0.42528	2.691721690125255
444	0.42624	2.7453044509409037
445	0.42719999999999997	2.64135707541894
446	0.42816000000000004	2.695389328074022
447	0.42912	2.6515521390520562
448	0.43007999999999996	2.6011046217496885
449	0.43104000000000003	2.565494247907206
450	0.432	2.620164976834562
451	0.43295999999999996	2.6701475952002003
452	0.43392000000000003	2.6518159268054027
453	0.43488	2.6256191412143597
454	0.43583999999999995	2.6441450397758675
455	0.4368	2.6626601918669683
456	0.43776	2.659960479510935
457	0.43872000000000005	2.554082340038656
458	0.43968	2.5795178732119153
459	0.44064	2.579098156777811
460	0.44160000000000005	2.646281485731927
461	0.44256	2.6352773363341835
462	0.44351999999999997	2.6322575641357333
463	0.44448000000000004	2.628813383421984
464	0.44544	2.6809312216146393
465	0.44639999999999996	2.6576997901288735
466	0.44736000000000004	2.606816151839812
467	0.44832	2.644099137778786
468	0.44927999999999996	2.621523022136614
469	0.45024000000000003	2.578647740411343
470	0.4512	2.604195671606483
471	0.45216	2.5822375117117993
472	0.45312	2.5112494469438467
473	0.45408	2.6240001834794224
474	0.45504	2.6526059068554435
475	0.456	2.648120616267814
476	0.45696	2.6763853476787873
477	0.45792	2.588444668584944
478	0.45888	2.6498826818645336
479	0.45983999999999997	2.7556728337507757
480	0.4608	2.7498136209016257
481	0.46176	2.732962669973053
482	0.46272	2.7521671431108956
483	0.46368	2.689333121838584
484	0.46464	2.7035906781869716
485	0.4656	2.6589975168804854
486	0.46656	2.646336818572671
487	0.46752	2.6692922353799693
488	0.46848	2.6821225821166466
489	0.46944	2.6590673374106677
490	0.4704	2.6231149973886474
491	0.47136	2.7164898285925276
492	0.47232	2.6226414274385093
493	0.47328	2.657943458468771
494	0.47424	2.652539365591414
495	0.4752	2.627897732173057
496	0.47616	2.6045123678937205
497	0.47712	2.621513169835504
498	0.47808	2.6623755353255225
499	0.47904	2.736366689575898
500	0.48	2.7093139132786574
501	0.48096	2.7767395854841768
502	0.48192	2.712253810439308
503	0.48288	2.6753198718443336
504	0.48384	2.685454663823397
505	0.4848	2.7026611805578096
506	0.48575999999999997	2.676882681907519
507	0.48672000000000004	2.706400612785596
508	0.48768	2.701346447121601
509	0.48863999999999996	2.6494115103726825
510	0.48960000000000004	2.7142430835331504
511	0.49056	2.702422805904731
512	0.49151999999999996	2.714463672825371
513	0.49248000000000003	2.761358729464077
514	0.49344	2.780770228471244
515	0.49439999999999995	2.776710599441145
516	0.49536	2.711125180759166
517	0.49632	2.6528742216518397
518	0.49728	2.7038325261863942
519	0.49824	2.7459543972060314
520	0.4992	2.6918672610569865
521	0.50016	2.688286029757175
522	0.50112	2.6514517640323394
523	0.50208	2.6613634048149466
524	0.50304	2.6805447418698365
525	0.504	2.6499281125657843
526	0.50496	2.642148718069448
527	0.50592	2.596892810527869
528	0.50688	2.642394948610731
529	0.50784	2.5701799875076565
530	0.5088	2.5789150758268384
531	0.50976	2.584941611494437
532	0.5107200000000001	2.5851834457251415
533	0.51168	2.5715163464161224
534	0.51264	2.4668947866098914
535	0.5136000000000001	2.5752781923247285
536	0.5145599999999999	2.6179276574238415
537	0.51552	2.6024059828189268
538	0.51648	2.563286786040047
539	0.51744	2.5764657503620283
540	0.5184	2.574268797467438
541	0.51936	2.5145592960382697
542	0.52032	2.5645766875829263
543	0.52128	2.566589044701786
544	0.52224	2.5689537152238358
545	0.5232	2.5429836818318647
546	0.52416	2.525643021991138
547	0.52512	2.536409536799484
548	0.52608	2.4313656133307755
549	0.52704	2.436744776033466
550	0.528	2.5464959731643515
551	0.52896	2.469252964183833
552	0.52992	2.494759892013673
553	0.53088	2.5625273574993495
554	0.53184	2.5654612182648013
555	0.5327999999999999	2.558595533297123
556	0.53376	2.6433440107037858
557	0.53472	2.6072150188513583
558	0.5356799999999999	2.5867485480579013
559	0.53664	2.6145363535282145
560	0.5376000000000001	2.610835773359066
561	0.5385599999999999	2.6527854436171006
562	0.53952	2.668937386770243
563	0.5404800000000001	2.610755112559648
564	0.54144	2.572743265433876
565	0.5424	2.5505817931860193
566	0.5433600000000001	2.5940505827660725
567	0.54432	2.5625140778764615
568	0.54528	2.4809966198214966
569	0.5462400000000001	2.5012705514117783
570	0.5472	2.5053800777576614
571	0.54816	2.4901463361013154
572	0.54912	2.5388875824540538
573	0.55008	2.5620142683813945
574	0.55104	2.5251485787460193
575	0.552	2.516654248680611
576	0.55296	2.562207153253164
577	0.55392	2.4736032749262087
578	0.55488	2.465877349281848
579	0.55584	2.4404734427490395
580	0.5568	2.497315461077459
581	0.55776	2.405299101553575
582	0.55872	2.5115460523879554
583	0.55968	2.5815354712744982
584	0.56064	2.4979867865991516
585	0.5616	2.5860715126136897
586	0.56256	2.56176958394983
587	0.56352	2.5805703421720367
588	0.56448	2.550033740005229
589	0.56544	2.5347455981322122
590	0.5664	2.5331476399767974
591	0.56736	2.554039164682585
592	0.56832	2.5924677197640014
593	0.56928	2.523456808530928
594	0.57024	2.5532368073677287
595	0.5712	2.5048491056751483
596	0.57216	2.4899193326087317
597	0.57312	2.510673840000444
598	0.57408	2.4921522790820756
599	0.57504	2.4532581245584244
600	0.576	2.50098391982218
601	0.57696	2.495597935081522
602	0.57792	2.5703547105903857
603	0.57888	2.4858165626048185
604	0.57984	2.5285289126856094
605	0.5808	2.4896645379354245
606	0.5817599999999999	2.5343565534259964
607	0.58272	2.5735585472855034
608	0.58368	2.503403409330657
609	0.5846399999999999	2.559549775329832
610	0.5856	2.5207480614678706
611	0.58656	2.581425290036189
612	0.5875199999999999	2.5603302064965887
613	0.58848	2.516030009601697
614	0.5894400000000001	2.551366855742871
615	0.5903999999999999	2.56548717584192
616	0.59136	2.6031842048282936
617	0.5923200000000001	2.5720195925695126
618	0.5932799999999999	2.6809694588108126
619	0.59424	2.638758079559839
620	0.5952000000000001	2.576464639962835
621	0.59616	2.588990945531389
622	0.59712	2.671469432656594
623	0.5980800000000001	2.66093673617205
624	0.59904	2.6170046448970923
625	0.6	2.6602154411609016
626	0.60096	2.6746831690838824
627	0.60192	2.6421416900597556
628	0.60288	2.6779441972568305
629	0.60384	2.5474694384975294
630	0.6048	2.601182774806424
631	0.60576	2.645591416752433
632	0.60672	2.601956093323716
633	0.60768	2.653100775850578
634	0.60864	2.7499270369300595
635	0.6096	2.697887256473975
636	0.61056	2.7034725659755656
637	0.61152	2.6931541097794316
638	0.61248	2.6720284347507945
639	0.6134400000000001	2.5771741600805957
640	0.6144	2.6274102356939935
641	0.61536	2.724814213988233
642	0.6163200000000001	2.771929901758874
643	0.6172799999999999	2.7322107553454726
644	0.61824	2.7205283262605344
645	0.6192000000000001	2.6754823241870795
646	0.6201599999999999	2.7541441952607517
647	0.62112	2.7753593669325123
648	0.6220800000000001	2.7231312691768976
649	0.6230399999999999	2.801315352345063
650	0.624	2.7462414812351916
651	0.6249600000000001	2.8122230458586954
652	0.6259199999999999	2.7338241086975494
653	0.62688	2.706438664222715
654	0.6278400000000001	2.7885690931867453
655	0.6287999999999999	2.7835160540248993
656	0.62976	2.7853736734113625
657	0.6307200000000001	2.826032190157663
658	0.6316799999999999	2.849592925000239
659	0.63264	2.7994211770496156
660	0.6336	2.7889572427904823
661	0.6345599999999999	2.8185365264754942
662	0.63552	2.853071906671865
663	0.63648	2.8155489242573903
664	0.63744	2.8680480282027916
665	0.6384	2.9036591663947817
666	0.63936	2.8487589039984806
667	0.64032	2.836782424511185
668	0.64128	2.8870014865121734
669	0.64224	2.8463115304539386
670	0.6432	2.836532692631742
671	0.64416	2.873859772376247
672	0.64512	2.918386417709238
673	0.64608	2.930119092461717
674	0.64704	2.88143898517205
675	0.648	2.872221078189603
676	0.64896	2.939230742269064
677	0.6499199999999999	2.8924960748953845
678	0.65088	2.8944350145327085
679	0.6518400000000001	2.8441372837222705
680	0.6527999999999999	2.8686893597608902
681	0.65376	2.840184789912243
682	0.6547200000000001	2.9439668223441724
683	0.6556799999999999	2.9133207066576157
684	0.65664	2.9150694130212784
685	0.6576000000000001	2.9488584210325914
686	0.6585599999999999	2.9162859369304557
687	0.65952	2.9703900892237565
688	0.6604800000000001	2.958714308513687
689	0.66144	2.93360830262475
690	0.6624	2.9716039202173232
691	0.6633600000000001	2.9453719628003823
692	0.66432	2.9958666961226337
693	0.66528	3.0078313196157342
694	0.66624	3.018853921520483
695	0.6672	2.972152836071886
696	0.66816	2.9610402232585504
697	0.66912	3.0172885272789123
698	0.67008	2.9719158335432994
699	0.67104	2.9411971779358033
700	0.672	2.8809564188704337
701	0.67296	2.9519083707737694
702	0.67392	2.9896942007001117
703	0.67488	2.9216516317931536
704	0.67584	2.9297849429000915
705	0.6768	2.953127328226932
706	0.67776	2.9635360326714277
707	0.67872	2.982866040296191
708	0.67968	2.9309609303457673
709	0.68064	2.941577878395711
710	0.6816	2.9185793537053666
711	0.68256	2.943198566513035
712	0.68352	2.911370921323881
713	0.68448	2.978468667020953
714	0.68544	2.955194649437578
715	0.6864	2.968419914612603
716	0.68736	2.9690435025664557
717	0.68832	3.003827380498149
718	0.68928	3.012839228600263
719	0.69024	3.0692565619700645
720	0.6912	3.0791448343878045
721	0.69216	3.044829658611855
722	0.69312	3.0099799415621806
723	0.69408	2.989876164267792
724	0.69504	2.990187654396327
725	0.696	2.9576834384774315
726	0.69696	2.9320371225032904
727	0.69792	2.9411664966782642
728	0.69888	2.9652995614599886
729	0.69984	3.0593920501695013
730	0.7008	3.0030775691211535
731	0.7017599999999999	2.941828741846094
732	0.70272	2.9054278426540563
733	0.70368	2.9196487458289653
734	0.7046399999999999	2.8591017470714366
735	0.7056	2.922517147569951
736	0.70656	2.8888348756367903
737	0.7075199999999999	2.864461403073604
738	0.70848	2.897268297268543
739	0.7094400000000001	2.8894314820160103
740	0.7104	2.8908208585881563
741	0.71136	2.8466294846167077
742	0.7123200000000001	2.8392831218342565
743	0.71328	2.8746321593188995
744	0.71424	2.886496743899771
745	0.7152000000000001	2.8706105369519337
746	0.71616	2.9089974583633085
747	0.71712	2.9238325004625683
748	0.71808	2.898792124606047
749	0.71904	2.9244900798051905
750	0.72	2.924105002550357
751	0.72096	2.9471044016803427
752	0.72192	2.9366493357279486
753	0.72288	3.001987237005395
754	0.72384	2.973958143987914
755	0.7248	3.0183712271812406
756	0.72576	2.9716996680004435
757	0.72672	3.020469080115346
758	0.72768	3.004813976197989
759	0.72864	2.983898048863879
760	0.7296	2.982411560626259
761	0.73056	3.006127653807113
762	0.73152	3.018148238338024
763	0.73248	3.01408185771138
764	0.7334400000000001	2.984553380896468
765	0.7343999999999999	2.9540336544725037
766	0.73536	3.004200595507423
767	0.7363200000000001	3.0258908642217803
768	0.7372799999999999	3.025938795587991
769	0.73824	2.9784787146579887
770	0.7392000000000001	2.916989292177444
771	0.7401599999999999	2.904861231123048
772	0.74112	2.889321795965862
773	0.7420800000000001	2.88626398015436
774	0.7430399999999999	2.8483954539044163
775	0.744	2.900424072602709
776	0.7449600000000001	2.9231974265547622
777	0.7459199999999999	2.8798267808084015
778	0.74688	2.9341766938643628
779	0.7478400000000001	2.9376255373242803
780	0.7487999999999999	2.9177697806873097
781	0.74976	2.932765799822012
782	0.75072	2.9073672867810476
783	0.7516799999999999	2.853212179583107
784	0.75264	2.856013786717275
785	0.7536	2.876855405884351
786	0.7545599999999999	2.981654367040904
787	0.75552	2.893851813030447
788	0.75648	2.843408291749921
789	0.75744	2.8738073818237764
790	0.7584	2.950392735756208
791	0.75936	2.9416314984031224
792	0.76032	2.9734960711772462
793	0.76128	2.8961621436026883
794	0.76224	2.8791735510693566
795	0.7632000000000001	2.7833156728568627
796	0.76416	2.738121850414112
797	0.76512	2.8839670098401653
798	0.7660800000000001	2.888534363368562
799	0.7670399999999999	2.7341605861764293
800	0.768	2.748328692998742
801	0.7689600000000001	2.7144822628388816
802	0.7699199999999999	2.7092740281381005
803	0.77088	2.7251800805608637
804	0.7718400000000001	2.703485446944098
805	0.7727999999999999	2.6967041605153277
806	0.77376	2.8015836480254657
807	0.7747200000000001	2.7975791216353265
808	0.7756799999999999	2.8208066474586584
809	0.77664	2.864073795395579
810	0.7776000000000001	2.7979181873160393
811	0.7785599999999999	2.8392845391098156
812	0.77952	2.778535886335267
813	0.7804800000000001	2.838450696045041
814	0.78144	2.7839498946917534
815	0.7824	2.7797755538052775
816	0.7833600000000001	2.751811008982938
817	0.78432	2.729775352445272
818	0.78528	2.79639792324289
819	0.78624	2.8224063589997024
820	0.7872	2.809707762533755
821	0.78816	2.7988890924194427
822	0.78912	2.86556369296648
823	0.79008	2.8867573968497533
824	0.79104	2.8672550060074204
825	0.792	2.8513996914289357
826	0.79296	2.9093741884338016
827	0.79392	2.7976847349875538
828	0.79488	2.812891955296148
829	0.79584	2.8724617585871783
830	0.7968	2.85186533945371
831	0.79776	2.8713298564538317
832	0.79872	2.8289162940910613
833	0.79968	2.777084776118997
834	0.80064	2.7909535679243502
835	0.8016	2.7376908277064533
836	0.8025599999999999	2.775346835509013
837	0.80352	2.794216647743335
838	0.80448	2.734040560634768
839	0.80544	2.8714802736078133
840	0.8064	2.8375531701405325
841	0.80736	2.790885312712335
842	0.80832	2.7967503187622893
843	0.80928	2.8874031666351034
844	0.81024	2.8799491382624938
845	0.8112	2.8109335704562084
846	0.81216	2.8407709198416766
847	0.81312	2.8295603997860352
848	0.81408	2.844585586936283
849	0.81504	2.7614965206489677
850	0.816	2.8164024782437713
851	0.81696	2.792096157379481
852	0.81792	2.8172639232432015
853	0.8188799999999999	2.7950722442676796
854	0.81984	2.8713264557136458
855	0.8208	2.8829081498072533
856	0.82176	2.8495394358048163
857	0.82272	2.8600627932712315
858	0.82368	2.7915295315246613
859	0.82464	2.8803859672214966
860	0.8256	2.8863163119881863
861	0.82656	2.920217664682441
862	0.82752	2.8185721923525087
863	0.82848	2.826192301770517
864	0.8294400000000001	2.8980971446939483
865	0.8304	2.8523744274251617
866	0.83136	2.8625658905218905
867	0.8323200000000001	2.85545358357044
868	0.83328	2.8688124822130554
869	0.83424	2.8519988641506924
870	0.8352	2.8459658516752215
871	0.83616	2.851394962649257
872	0.83712	2.893973371373999
873	0.83808	2.853427595533215
874	0.83904	2.827946283846633
875	0.84	2.836821876282523
876	0.84096	2.8228545510234744
877	0.84192	2.8973736656154108
878	0.84288	2.891774066095186
879	0.84384	2.876733605060899
880	0.8448	2.8446884462982
881	0.84576	2.8947160446598157
882	0.84672	2.854075716536389
883	0.84768	2.899455437443515
884	0.84864	2.785178743197955
885	0.8496	2.828362289087597
886	0.85056	2.873972025375001
887	0.8515199999999999	2.8616808704422376
888	0.85248	2.8873651373430436
889	0.8534400000000001	2.834017409490267
890	0.8543999999999999	2.881515799398101
891	0.85536	2.955989340497399
892	0.8563200000000001	2.9403956302082475
893	0.8572799999999999	2.9420356810830306
894	0.85824	2.8979445908560706
895	0.8592000000000001	2.86838297772315
896	0.8601599999999999	2.976231064266316
897	0.86112	2.9398717927649543
898	0.8620800000000001	2.8922014711684385
899	0.8630399999999999	2.8499594612403527
900	0.864	2.868898465361939
901	0.8649600000000001	2.777925278423001
902	0.8659199999999999	2.8304395369099162
903	0.86688	2.696421891701778
904	0.8678400000000001	2.680907998906023
905	0.8687999999999999	2.715939127485136
906	0.86976	2.7905761725649136
907	0.87072	2.7237160494262334
908	0.8716799999999999	2.7237898944422496
909	0.87264	2.68796229182187
910	0.8736	2.7059000489266856
911	0.8745599999999999	2.631851911311803
912	0.87552	2.6486131028442657
913	0.87648	2.6283752905949918
914	0.8774400000000001	2.632886718142917
915	0.8784	2.543503264919345
916	0.87936	2.5241184679200215
917	0.8803200000000001	2.6650976930600176
918	0.88128	2.710621996280913
919	0.88224	2.6133029454876047
920	0.8832000000000001	2.6408423528086766
921	0.88416	2.634425181196813
922	0.88512	2.677014687302856
923	0.8860800000000001	2.641402405851077
924	0.8870399999999999	2.5996809301519788
925	0.888	2.596193906581555
926	0.8889600000000001	2.6721062802059232
927	0.8899199999999999	2.718809677271355
928	0.89088	2.754108695621808
929	0.8918400000000001	2.774189255600645
930	0.8927999999999999	2.6650829725454446
931	0.89376	2.6353486740202907
932	0.8947200000000001	2.6431663813585233
933	0.8956799999999999	2.6920673897253127
934	0.89664	2.741202824604834
935	0.8976000000000001	2.7640211387344102
936	0.8985599999999999	2.6572195114319257
937	0.89952	2.7755368023614446
938	0.9004800000000001	2.7958823459671605
939	0.90144	2.7721246810281492
940	0.9024	2.86716843789843
941	0.90336	2.816663832603243
942	0.90432	2.8351774780840566
943	0.90528	2.743598054691738
944	0.90624	2.7705565265885412
945	0.9072	2.71518195138405
946	0.90816	2.6901706185545153
947	0.90912	2.790767542676293
948	0.91008	2.78656849780337
949	0.91104	2.8472071957542875
950	0.912	2.8452342723013127
951	0.91296	2.8671800213626684
952	0.91392	2.7830326533598306
953	0.91488	2.8736545890313723
954	0.91584	2.7860283569821913
955	0.9168	2.8754050543671634
956	0.91776	2.911753725857406
957	0.91872	2.7663917058745775
958	0.9196799999999999	2.724493213078411
959	0.92064	2.761820577431018
960	0.9216	2.853972636860944
961	0.9225599999999999	2.822620344622499
962	0.92352	2.779752498095954
963	0.92448	2.748822497471033
964	0.92544	2.7482221995651197
965	0.9264	2.8340728755618114
966	0.92736	2.8746504932249644
967	0.92832	2.850168885346758
968	0.92928	2.9632346641965865
969	0.93024	2.9470490890706147
970	0.9312	2.910787812104326
971	0.93216	2.969762262877396
972	0.93312	2.8789680071290036
973	0.93408	2.9633864837475334
974	0.93504	2.8892672527281698
975	0.936	2.9460794505080052
976	0.93696	2.859154879105659
977	0.93792	2.8927037733147536
978	0.93888	2.863489575940962
979	0.93984	2.9046991142131557
980	0.9408	2.8919305708210983
981	0.94176	2.8802755126852873
982	0.94272	2.920047865792096
983	0.94368	2.8150459993426766
984	0.94464	2.8986432705578964
985	0.9456	2.871526668902158
986	0.94656	2.9336364559634935
987	0.94752	2.869055983616734
988	0.94848	2.876491134497043
989	0.9494400000000001	2.8694731739330663
990	0.9504	2.8418506283808616
991	0.95136	2.872948787417795
992	0.95232	2.9156883846434942
993	0.95328	2.8621227918520695
994	0.95424	2.838641311135773
995	0.9552	2.8692937808355707
996	0.95616	2.8481652479778625
997	0.95712	2.8632422650470977
998	0.95808	2.7348478400813563
999	0.95904	2.7586190742289727
1000	0.96	2.783413801686225
1001	0.96096	2.7264071885511805
1002	0.96192	2.7410784229443887
1003	0.96288	2.799796213854558
1004	0.96384	2.8229746602847454
1005	0.9648	2.7817830268969654
1006	0.96576	2.816819369072464
1007	0.96672	2.735616575960828
1008	0.96768	2.6999326255594447
1009	0.96864	2.766823850341366
1010	0.9696	2.7721951703011536
1011	0.97056	2.7045199013587053
1012	0.9715199999999999	2.781144067799862
1013	0.97248	2.7385842561010394
1014	0.9734400000000001	2.692733188918965
1015	0.9743999999999999	2.697694473747509
1016	0.97536	2.637892845817394
1017	0.9763200000000001	2.708798864057494
1018	0.9772799999999999	2.7456333742859678
1019	0.97824	2.7188427245793303
1020	0.9792000000000001	2.7554614260835413
1021	0.9801599999999999	2.7347708551964187
1022	0.98112	2.7548841596741185
1023	0.9820800000000001	2.7989389742712003
1024	0.9830399999999999	2.642419664017278
1025	0.984	2.6654681296719547
1026	0.9849600000000001	2.655518013399864
1027	0.9859199999999999	2.5917692300226047
1028	0.98688	2.6102110117601605
1029	0.98784	2.717327061484551
1030	0.9887999999999999	2.661377624157587
1031	0.98976	2.646411526576081
1032	0.99072	2.716691370709448
1033	0.9916799999999999	2.7845010747930425
1034	0.99264	2.796601008672943
1035	0.9936	2.767114449185803
1036	0.99456	2.8069747960767795
1037	0.99552	2.877417575087314
1038	0.99648	2.8679636105271995
1039	0.9974400000000001	2.8951422323012004
1040	0.9984	2.85431507648139
1041	0.99936	2.8460587207118277
1042	1.00032	2.853619372809064
1043	1.00128	2.8998776241974413
1044	1.00224	2.882242847381754
1045	1.0032	2.8712544128012802
1046	1.00416	2.8511684882793196
1047	1.00512	2.856905165774546
1048	1.00608	2.8845082349079227
1049	1.00704	2.8086488752581253
1050	1.008	2.812061735633628
1051	1.00896	2.837777413505687
1052	1.00992	2.8492735946360312
1053	1.01088	2.788428358053516
1054	1.01184	2.7874952480104187
1055	1.0128	2.758366573128965
1056	1.01376	2.780273408757958
1057	1.01472	2.6540916609074827
1058	1.01568	2.7092361179643305
1059	1.01664	2.744929512753621
1060	1.0176	2.795547881073329
1061	1.01856	2.7766738124061945
1062	1.01952	2.771974266054426
1063	1.02048	2.7997652695294035
1064	1.0214400000000001	2.7869267036032372
1065	1.0224	2.758476512606057
1066	1.02336	2.703448541959154
1067	1.02432	2.6845350041693643
1068	1.02528	2.6989824665514552
1069	1.02624	2.67820779068703
1070	1.0272000000000001	2.7003757155089456
1071	1.0281600000000002	2.756801248782113
1072	1.0291199999999998	2.773557449565826
1073	1.0300799999999999	2.6624023042674376
1074	1.03104	2.7382618485786385
1075	1.032	2.758638457692503
1076	1.03296	2.756166624160894
1077	1.0339200000000002	2.7874996199000406
1078	1.03488	2.736138529474283
1079	1.0358399999999999	2.7001196422479308
1080	1.0368	2.760405713294227
1081	1.03776	2.795214126951949
1082	1.03872	2.686677225024601
1083	1.0396800000000002	2.7661181829763053
1084	1.04064	2.7756852717003917
1085	1.0415999999999999	2.725708292261823
1086	1.04256	2.7026643652147566
1087	1.04352	2.6916775715502324
1088	1.04448	2.7271377124221914
1089	1.0454400000000001	2.7549346780553075
1090	1.0464	2.7562116210356185
1091	1.0473599999999998	2.7587620477404458
1092	1.04832	2.756325560905971
1093	1.04928	2.696969095629221
1094	1.05024	2.7453000576823046
1095	1.0512000000000001	2.758424438720229
1096	1.05216	2.7345794775984924
1097	1.0531199999999998	2.714612968921288
1098	1.05408	2.6945480047632397
1099	1.05504	2.710341904614353
1100	1.056	2.863363821611447
1101	1.0569600000000001	2.765847786537919
1102	1.05792	2.7783324815815424
1103	1.05888	2.7440934095368945
1104	1.05984	2.8085161669525123
1105	1.0608	2.763109610947154
1106	1.06176	2.703941724217982
1107	1.06272	2.745180007166019
1108	1.06368	2.7215298051971706
1109	1.06464	2.7409347992785986
1110	1.0655999999999999	2.7166498516906183
1111	1.06656	2.7104732671424174
1112	1.06752	2.71595458215321
1113	1.06848	2.7412724451749266
1114	1.06944	2.8163773717666327
1115	1.0704	2.7713710757273673
1116	1.0713599999999999	2.802699401399878
1117	1.07232	2.760188107739126
1118	1.07328	2.8294163721365333
1119	1.07424	2.832618325564381
1120	1.0752000000000002	2.7943041571970317
1121	1.07616	2.802088601852401
1122	1.0771199999999999	2.7699578876826134
1123	1.07808	2.802163617131914
1124	1.07904	2.780594758604833
1125	1.08	2.8398024323794138
1126	1.0809600000000001	2.7773018126746143
1127	1.08192	2.8185478907029933
1128	1.08288	2.8016391481593983
1129	1.08384	2.8105805862888062
1130	1.0848	2.7280752718812313
1131	1.08576	2.7872086610720275
1132	1.0867200000000001	2.7221423291857247
1133	1.08768	2.7835497900479007
1134	1.08864	2.7827640957172384
1135	1.0896	2.7712830410225697
1136	1.09056	2.732527806490228
1137	1.09152	2.730407969109842
1138	1.0924800000000001	2.731407200639844
1139	1.09344	2.7204681306841803
1140	1.0944	2.6856692193181146
1141	1.09536	2.7212233414110036
1142	1.09632	2.7714707633421605
1143	1.09728	2.796435205710467
1144	1.09824	2.833977620939984
1145	1.0992	2.8341801756799
1146	1.10016	2.773380135721988
1147	1.1011199999999999	2.754373067677513
1148	1.10208	2.753120528162258
1149	1.10304	2.810243909491895
1150	1.104	2.8881987242234795
1151	1.10496	2.8372619559953645
1152	1.10592	2.8315853365283146
1153	1.10688	2.837053429714369
1154	1.10784	2.789749107921761
1155	1.1088	2.8885132626854038
1156	1.10976	2.925052177810471
1157	1.11072	2.7813202464635287
1158	1.11168	2.831469208219966
1159	1.11264	2.771350182227183
1160	1.1136	2.727876090252583
1161	1.11456	2.7762207943060986
1162	1.11552	2.7436837933848857
1163	1.11648	2.7976402280689605
1164	1.11744	2.825196751865839
1165	1.1184	2.801813831614632
1166	1.11936	2.730519186152302
1167	1.12032	2.759626175121701
1168	1.12128	2.783188946549589
1169	1.12224	2.7338542566022745
1170	1.1232	2.7860739836506014
1171	1.12416	2.747621177976099
1172	1.12512	2.7624523823947085
1173	1.12608	2.733881228434078
1174	1.12704	2.70534998305998
1175	1.128	2.720971583957223
1176	1.12896	2.7020091920388873
1177	1.12992	2.7931013788784185
1178	1.13088	2.7211494473752724
1179	1.13184	2.715682388195026
1180	1.1328	2.775439357903617
1181	1.13376	2.8303274805496086
1182	1.13472	2.8448701454791543
1183	1.13568	2.897311353746472
1184	1.13664	2.81185829979193
1185	1.1376	2.841235812119503
1186	1.13856	2.732207360714791
1187	1.13952	2.8112032323251883
1188	1.14048	2.8002574367588258
1189	1.14144	2.822469142419127
1190	1.1424	2.822522419360033
1191	1.14336	2.7699915630100396
1192	1.14432	2.855256953421807
1193	1.14528	2.82764896379553
1194	1.14624	2.7116359310325757
1195	1.1472	2.814730447927184
1196	1.14816	2.834170404753156
1197	1.14912	2.817742442248712
1198	1.15008	2.8868190110073026
1199	1.15104	2.8655191594016176
1200	1.152	2.8656981942575226
1201	1.15296	2.898286953563738
1202	1.15392	2.911192502868163
1203	1.1548800000000001	2.886767263520798
1204	1.15584	2.8786069457276136
1205	1.1568	2.876083331267963
1206	1.15776	2.8587551314884205
1207	1.15872	2.890923837391603
1208	1.15968	2.863416641241235
1209	1.1606400000000001	2.8906323930822846
1210	1.1616	2.8664909293897094
1211	1.16256	2.865242708797674
1212	1.1635199999999999	2.8530060421731624
1213	1.16448	2.7992206281577685
1214	1.16544	2.8376275677783855
1215	1.1664	2.8179631324000747
1216	1.16736	2.883412617336289
1217	1.16832	2.8916873301423616
1218	1.1692799999999999	2.807484906559915
1219	1.17024	2.8153704159121613
1220	1.1712	2.826932861933415
1221	1.17216	2.7822550610493653
1222	1.17312	2.6910039702815163
1223	1.17408	2.7727922357093893
1224	1.1750399999999999	2.6723281264050196
1225	1.176	2.7705094400504597
1226	1.17696	2.7258488311021063
1227	1.17792	2.776420588614
1228	1.1788800000000001	2.8257777318189943
1229	1.17984	2.7336014754544107
1230	1.1807999999999998	2.756453160498168
1231	1.18176	2.8485137781028254
1232	1.18272	2.830375096274244
1233	1.18368	2.8205011818081847
1234	1.1846400000000001	2.786967976804013
1235	1.1856	2.8553618068664814
1236	1.1865599999999998	2.8917356931249305
1237	1.18752	2.820532578087808
1238	1.18848	2.783064346182874
1239	1.18944	2.8060927452623705
1240	1.1904000000000001	2.785130434689461
1241	1.19136	2.807971607122707
1242	1.19232	2.7378282885224037
1243	1.19328	2.670426214004129
1244	1.19424	2.760524864890942
1245	1.1952	2.7592039033664406
1246	1.1961600000000001	2.8043115672617276
1247	1.19712	2.8139563765884175
1248	1.19808	2.7656061582587594
1249	1.1990399999999999	2.7743957657179945
1250	1.2	2.7659257166743774
1251	1.20096	2.795631929711664
1252	1.20192	2.8688234530093064
1253	1.2028800000000002	2.87253068342124
1254	1.20384	2.9518003239082065
1255	1.2047999999999999	2.8754946359747713
1256	1.20576	2.891160230071708
1257	1.20672	2.9019510031774725
1258	1.20768	2.8222231992050366
1259	1.2086400000000002	2.8035016151760876
1260	1.2096	2.860781028014428
1261	1.2105599999999999	2.8865479369689924
1262	1.21152	2.8752620959075386
1263	1.21248	2.778064103026689
1264	1.21344	2.7611794708366815
1265	1.2144000000000001	2.823837551699924
1266	1.21536	2.8138113060456686
1267	1.2163199999999998	2.830600303315565
1268	1.21728	2.8398686813519003
1269	1.21824	2.8058541017602616
1270	1.2192	2.7787110503617267
1271	1.2201600000000001	2.8246235384854277
1272	1.22112	2.942859380004465
1273	1.2220799999999998	2.9017107046974373
1274	1.22304	2.904723102745603
1275	1.224	2.888752402462382
1276	1.22496	2.9081973245638966
1277	1.2259200000000001	2.8208296139461035
1278	1.2268800000000002	2.8643446767325282
1279	1.2278399999999998	2.815441005970503
1280	1.2288	2.838522877929022
1281	1.22976	2.8078395790927786
1282	1.23072	2.721643234130162
1283	1.23168	2.7032294401532386
1284	1.2326400000000002	2.7695586822551177
1285	1.2335999999999998	2.7252992001419623
1286	1.2345599999999999	2.7267152381534028
1287	1.23552	2.744329842152366
1288	1.23648	2.5823950000650386
1289	1.23744	2.778081402992005
1290	1.2384000000000002	2.6879280750479313
1291	1.2393599999999998	2.725706783966553
1292	1.2403199999999999	2.7005726977742976
1293	1.24128	2.642285343952016
1294	1.24224	2.720174609512191
1295	1.2432	2.7242566068371508
1296	1.2441600000000002	2.745670656006276
1297	1.2451199999999998	2.766235118170035
1298	1.2460799999999999	2.707270411979285
1299	1.24704	2.704559981006051
1300	1.248	2.7445162604319684
1301	1.24896	2.7269870728909593
1302	1.2499200000000001	2.756844037445145
1303	1.2508800000000002	2.71918190955489
1304	1.2518399999999998	2.708606886230323
1305	1.2528	2.6266127534424877
1306	1.25376	2.640216564670183
1307	1.25472	2.5856212126396856
1308	1.2556800000000001	2.5841440071761115
1309	1.2566400000000002	2.66493664907573
1310	1.2575999999999998	2.6933202154887192
1311	1.25856	2.719254354141537
1312	1.25952	2.77066656695774
1313	1.26048	2.7559146408832413
1314	1.2614400000000001	2.7349429205553824
1315	1.2624000000000002	2.7826793567995436
1316	1.2633599999999998	2.79182564406181
1317	1.2643199999999999	2.7336677340388564
1318	1.26528	2.8104762150731104
1319	1.26624	2.8320665020917613
1320	1.2672	2.7835822739680256
1321	1.2681600000000002	2.8541345178882067
1322	1.2691199999999998	2.852974909202221
1323	1.2700799999999999	2.8009559694390007
1324	1.27104	2.813009979212236
1325	1.272	2.8313205017639564
1326	1.27296	2.748639176320144
1327	1.2739200000000002	2.6710152957707174
1328	1.27488	2.718164684727764
1329	1.2758399999999999	2.7471133662194553
1330	1.2768	2.7790079029030768
1331	1.27776	2.7448005124270294
1332	1.27872	2.781053793226593
1333	1.2796800000000002	2.7772723649044235
1334	1.28064	2.7505646639883445
1335	1.2815999999999999	2.7202134650947944
1336	1.28256	2.723381147020941
1337	1.28352	2.831735413756618
1338	1.28448	2.7470458770381994
1339	1.2854400000000001	2.6956942447271004
1340	1.2864	2.729336432656318
1341	1.2873599999999998	2.699701651473711
1342	1.28832	2.730978020935061
1343	1.28928	2.801630353834566
1344	1.29024	2.7510072490890485
1345	1.2912000000000001	2.772612134803383
1346	1.29216	2.7512429118726436
1347	1.2931199999999998	2.8147948261853744
1348	1.29408	2.8072009635919475
1349	1.29504	2.8804511451100927
1350	1.296	2.838321296511308
1351	1.2969600000000001	2.8389415673194405
1352	1.29792	2.832275999146125
1353	1.29888	2.8870657095182355
1354	1.2998399999999999	2.8248630344666443
1355	1.3008	2.7833220556440557
1356	1.30176	2.8257230658085724
1357	1.30272	2.927901363129943
1358	1.3036800000000002	2.926477380669845
1359	1.30464	2.9258373956564405
1360	1.3055999999999999	2.9154795255118504
1361	1.30656	2.8789548080157585
1362	1.30752	2.8896768095527787
1363	1.30848	2.895313282084829
1364	1.3094400000000002	2.8809161372562753
1365	1.3104	2.862677635610349
1366	1.3113599999999999	2.880479354461163
1367	1.31232	2.8048917234013504
1368	1.31328	2.831864018069195
1369	1.31424	2.7712575006335287
1370	1.3152000000000001	2.736469556206135
1371	1.31616	2.7280962753207056
1372	1.3171199999999998	2.911708341981933
1373	1.31808	2.7677316547328705
1374	1.31904	2.6643075013276674
1375	1.32	2.777430503770269
1376	1.3209600000000001	2.712934714062288
1377	1.32192	2.7189378830398185
1378	1.32288	2.7044665845490794
1379	1.32384	2.698522060755562
1380	1.3248	2.7601747947636253
1381	1.32576	2.738131463192366
1382	1.3267200000000001	2.736264583860059
1383	1.32768	2.5943872298065234
1384	1.32864	2.6738657035315248
1385	1.3296	2.786738090420939
1386	1.33056	2.700773403514884
1387	1.33152	2.7473219380094167
1388	1.33248	2.7001940824151123
1389	1.33344	2.647824362497748
1390	1.3344	2.715176540671618
1391	1.3353599999999999	2.7560026399642967
1392	1.33632	2.7900952000546946
1393	1.33728	2.753071887439707
1394	1.33824	2.803857598493859
1395	1.3392	2.7867004029397737
1396	1.34016	2.751664960280657
1397	1.3411199999999999	2.817732379770503
1398	1.34208	2.837087266827862
1399	1.34304	2.8031188708608616
1400	1.344	2.858335445366271
1401	1.34496	2.8900760007000774
1402	1.34592	2.8591863207167445
1403	1.34688	2.9066698241238464
1404	1.34784	2.923539175979027
1405	1.3488	2.8997378255152855
1406	1.34976	2.946315274380544
1407	1.35072	2.955147964211316
1408	1.35168	2.9373405866993068
1409	1.35264	2.891083717178602
1410	1.3536	2.9281951866476557
1411	1.35456	2.974963691540609
1412	1.35552	2.977699945888048
1413	1.35648	2.988067980183038
1414	1.35744	2.9247244551064484
1415	1.3584	2.9317819612694422
1416	1.35936	2.985924711315835
1417	1.36032	3.0232400729781834
1418	1.36128	2.8948482546332444
1419	1.3622400000000001	2.9269020366809646
1420	1.3632	2.9369949368760206
1421	1.36416	2.9220031178436834
1422	1.36512	2.943738938856788
1423	1.36608	2.9206915129632316
1424	1.36704	2.8966949871344756
1425	1.368	2.881744594114302
1426	1.36896	2.904172627585486
1427	1.36992	2.88168345971982
1428	1.37088	2.9127514969223807
1429	1.37184	2.8487565742862837
1430	1.3728	2.8474292576863385
1431	1.37376	2.856278279368791
1432	1.37472	2.8444634050183386
1433	1.37568	2.8779075530042615
1434	1.37664	2.786590757951826
1435	1.3776	2.8128056840587106
1436	1.37856	2.861566211644448
1437	1.37952	2.881133320557845
1438	1.38048	2.849633901522373
1439	1.38144	2.846104572529117
1440	1.3824	2.896246728328567
1441	1.38336	2.856569290666966
1442	1.38432	2.8601565695556532
1443	1.38528	2.85323283244622
1444	1.38624	2.852300926378984
1445	1.3872	2.836736236014052
1446	1.38816	2.820847217836415
1447	1.38912	2.8437014632100506
1448	1.39008	2.836255627176443
1449	1.39104	2.8518627188296826
1450	1.392	2.899782822395098
1451	1.39296	2.850680969482879
1452	1.39392	2.811188473512294
1453	1.3948800000000001	2.830264825573357
1454	1.39584	2.8784094086275354
1455	1.3968	2.7974523411973786
1456	1.39776	2.7748160938238886
1457	1.39872	2.7865442557037605
1458	1.39968	2.8052311964356695
1459	1.40064	2.8136820186807494
1460	1.4016	2.7936124191678773
1461	1.40256	2.7734146230764263
1462	1.4035199999999999	2.8065275543521255
1463	1.40448	2.829430633147267
1464	1.40544	2.769095940533331
1465	1.4064	2.7996061076407046
1466	1.40736	2.7735480999183264
1467	1.40832	2.7808701417862745
1468	1.4092799999999999	2.791876974133638
1469	1.41024	2.7229534055979228
1470	1.4112	2.716826744582976
1471	1.41216	2.729641007763293
1472	1.41312	2.6988300544183956
1473	1.41408	2.7774366625017533
1474	1.4150399999999999	2.7957714987640667
1475	1.416	2.8103910625115365
1476	1.41696	2.8540443795963966
1477	1.41792	2.799108671996078
1478	1.4188800000000001	2.8343214840894575
1479	1.41984	2.878890212077094
1480	1.4208	2.829416523735131
1481	1.42176	2.789641579977145
1482	1.42272	2.8417216451988447
1483	1.42368	2.8748714206602415
1484	1.4246400000000001	2.852534008363807
1485	1.4256	2.801604076309297
1486	1.42656	2.850894064750527
1487	1.42752	2.83851234393582
1488	1.42848	2.9052534138394748
1489	1.42944	2.8225658314583075
1490	1.4304000000000001	2.7918008201726066
1491	1.43136	2.8030012600381116
1492	1.43232	2.837033858972578
1493	1.4332799999999999	2.764474431065688
1494	1.43424	2.6983600123556233
1495	1.4352	2.864047091104585
1496	1.43616	2.891047264057891
1497	1.43712	2.7684894769523045
1498	1.43808	2.7725515507627456
1499	1.4390399999999999	2.816373946020409
1500	1.44	2.835641508555769
1501	1.44096	2.839473354319754
1502	1.44192	2.774711518712119
1503	1.4428800000000002	2.898712035921101
1504	1.44384	2.8751713569500055
1505	1.4447999999999999	2.8252290189186535
1506	1.44576	2.82395097388691
1507	1.44672	2.7917640796363887
1508	1.44768	2.7377178719708093
1509	1.4486400000000001	2.834776938730736
1510	1.4496	2.7817476629956728
1511	1.4505599999999998	2.813167267083821
1512	1.45152	2.7359187323880207
1513	1.45248	2.725457060016048
1514	1.45344	2.7565811685068815
1515	1.4544000000000001	2.6565762428144764
1516	1.45536	2.6199116792329322
1517	1.4563199999999998	2.677103231804992
1518	1.45728	2.7019012741037556
1519	1.45824	2.741923918417886
1520	1.4592	2.74041248990813
1521	1.4601600000000001	2.8014428373330365
1522	1.46112	2.7673852422425838
1523	1.4620799999999998	2.6582659060529377
1524	1.46304	2.684719193653153
1525	1.464	2.7128866260210738
1526	1.46496	2.7058340551010316
1527	1.4659200000000001	2.619443936278085
1528	1.4668800000000002	2.680841567450893
1529	1.4678399999999998	2.6805869066872727
1530	1.4687999999999999	2.61098318297214
1531	1.46976	2.690079781250485
1532	1.47072	2.646130816688292
1533	1.47168	2.6325694444911534
1534	1.4726400000000002	2.614930280434464
1535	1.4735999999999998	2.5851281204065035
1536	1.4745599999999999	2.591704177253054
1537	1.47552	2.6293134488465304
1538	1.47648	2.56288901648815
1539	1.47744	2.65152011236031
1540	1.4784000000000002	2.536071059874598
1541	1.47936	2.5139307531947037
1542	1.4803199999999999	2.5470371201187385
1543	1.48128	2.6171801017381986
1544	1.48224	2.541794762562267
1545	1.4832	2.554272815464288
1546	1.4841600000000001	2.615371911995317
1547	1.48512	2.5759362352089883
1548	1.4860799999999998	2.5358624112117796
1549	1.48704	2.53986330427836
1550	1.488	2.541916730276329
1551	1.48896	2.537237840477025
1552	1.4899200000000001	2.570521970297671
1553	1.4908800000000002	2.5339361466148462
1554	1.4918399999999998	2.4657672121879615
1555	1.4928	2.5209638557410368
1556	1.49376	2.5476751987825192
1557	1.49472	2.4634800005357045
1558	1.4956800000000001	2.4783722532502437
1559	1.4966400000000002	2.439113055133013
1560	1.4975999999999998	2.5236031280251043
1561	1.49856	2.567745822134545
1562	1.49952	2.4670361150255973
1563	1.50048	2.469622039689992
1564	1.50144	2.444701875232399
1565	1.5024000000000002	2.4787052256235094
1566	1.5033599999999998	2.4088278125532567
1567	1.5043199999999999	2.467019212407431
1568	1.50528	2.4345554452577436
1569	1.50624	2.3216833366782725
1570	1.5072	2.48868491219821
1571	1.5081600000000002	2.5211201631294395
1572	1.5091199999999998	2.502700063824323
1573	1.5100799999999999	2.540028685815636
1574	1.51104	2.499498030946736
1575	1.512	2.4810119146764285
1576	1.51296	2.550000989878956
1577	1.5139200000000002	2.501653592352927
1578	1.51488	2.5099102106025595
1579	1.5158399999999999	2.5136146003926667
1580	1.5168	2.57104942240562
1581	1.51776	2.5673858349627103
1582	1.51872	2.6330419741315136
1583	1.5196800000000001	2.5762572515598343
1584	1.52064	2.568102631035422
1585	1.5215999999999998	2.5285357928457857
1586	1.52256	2.5455089962200588
1587	1.52352	2.567677719613423
1588	1.52448	2.6303599958199313
1589	1.5254400000000001	2.5658602821518217
1590	1.5264000000000002	2.483157214389429
1591	1.5273599999999998	2.5228012126228565
1592	1.52832	2.5042870981268557
1593	1.52928	2.6100183650049984
1594	1.53024	2.606078500888535
1595	1.5312000000000001	2.55734297858252
1596	1.5321600000000002	2.539875007717316
1597	1.5331199999999998	2.6286243453757097
1598	1.5340799999999999	2.5691393180675326
1599	1.53504	2.58423083851047
1600	1.536	2.594021301524702
1601	1.53696	2.5383910192835195
1602	1.5379200000000002	2.5240028036367153
1603	1.53888	2.5515840577281557
1604	1.5398399999999999	2.4934606194321542
1605	1.5408	2.4580409370334158
1606	1.54176	2.5005361300576374
1607	1.54272	2.4925298167598404
1608	1.5436800000000002	2.5104291788277306
1609	1.54464	2.4660204648211073
1610	1.5455999999999999	2.4921636805660845
1611	1.54656	2.49696532203212
1612	1.54752	2.486264034255339
1613	1.54848	2.4539579949555583
1614	1.5494400000000002	2.443452298312601
1615	1.5504	2.5120758913862646
1616	1.5513599999999999	2.4331151110635454
1617	1.55232	2.463563681556834
1618	1.55328	2.4193024553262252
1619	1.55424	2.422537871351951
1620	1.5552000000000001	2.3515461259279364
1621	1.55616	2.4062504857044322
1622	1.5571199999999998	2.4669110074462095
1623	1.55808	2.4152165859895716
1624	1.55904	2.4376259167866894
1625	1.56	2.3737859720382124
1626	1.5609600000000001	2.4247966060321016
1627	1.56192	2.468826153533179
1628	1.56288	2.517554228235632
1629	1.56384	2.4860822828607705
1630	1.5648	2.5147422860493447
1631	1.56576	2.4553961999864136
1632	1.5667200000000001	2.492743045226151
1633	1.56768	2.4286527740706996
1634	1.56864	2.5366440757916093
1635	1.5695999999999999	2.5298031757176114
1636	1.57056	2.4295027344281195
1637	1.57152	2.4747665261928997
1638	1.57248	2.4671148700813066
1639	1.57344	2.448125488453662
1640	1.5744	2.3705555368916262
1641	1.5753599999999999	2.4172829893160266
1642	1.57632	2.4933931475524287
1643	1.57728	2.42660150498799
1644	1.57824	2.4170728756038637
1645	1.5792	2.4848531930196587
1646	1.58016	2.545806848086298
1647	1.5811199999999999	2.4459945881248
1648	1.58208	2.4506536779351737
1649	1.58304	2.456741723487652
1650	1.584	2.4713746051216012
1651	1.5849600000000001	2.4613387349015485
1652	1.58592	2.4100474377931613
1653	1.58688	2.3641685358468303
1654	1.58784	2.4549401492326215
1655	1.5888	2.481486399422279
1656	1.58976	2.4366233658932623
1657	1.5907200000000001	2.304437917450702
1658	1.59168	2.3326528002055635
1659	1.59264	2.3177522070085983
1660	1.5936	2.234653114465527
1661	1.59456	2.318161345077414
1662	1.59552	2.282814042452459
1663	1.5964800000000001	2.389534993748775
1664	1.59744	2.3139330134998963
1665	1.5984	2.3114092710809273
1666	1.59936	2.3294606792470796
1667	1.60032	2.3761626746878792
1668	1.60128	2.3444829581596833
1669	1.60224	2.4569308152562854
1670	1.6032	2.449346069555445
1671	1.60416	2.3738733408429726
1672	1.6051199999999999	2.3553530533177627
1673	1.60608	2.3485385069244886
1674	1.60704	2.3223365038018677
1675	1.608	2.395836782127355
1676	1.60896	2.4322392505753307
1677	1.60992	2.4787290659137042
1678	1.61088	2.3898473825649282
1679	1.61184	2.4009571719352762
1680	1.6128	2.3630162896231393
1681	1.61376	2.3205844450645614
1682	1.61472	2.324759454998398
1683	1.61568	2.308966137980342
1684	1.61664	2.3572264183594442
1685	1.6176	2.376683922321411
1686	1.61856	2.357879223413135
1687	1.61952	2.3361330663085265
1688	1.62048	2.2861778952939154
1689	1.62144	2.19009290105307
1690	1.6224	2.251446935970404
1691	1.62336	2.2391364943195557
1692	1.62432	2.3423561236704877
1693	1.62528	2.455607656331075
1694	1.62624	2.403631626939073
1695	1.6272	2.4073797395179444
1696	1.62816	2.4226967515345295
1697	1.62912	2.361494620734957
1698	1.63008	2.364217799398565
1699	1.63104	2.383446857554361
1700	1.632	2.363497983398921
1701	1.63296	2.3077758900674517
1702	1.63392	2.332237954025601
1703	1.63488	2.3809254427773276
1704	1.63584	2.314891325890053
1705	1.6368	2.403802813919641
1706	1.6377599999999999	2.293930388738781
1707	1.63872	2.354355513658459
1708	1.63968	2.3757304382879294
1709	1.64064	2.2502361548369705
1710	1.6416	2.3190653985010403
1711	1.64256	2.4182915769153555
1712	1.64352	2.4010707565447804
1713	1.64448	2.3825614267712565
1714	1.64544	2.396188650142162
1715	1.6464	2.354374851143566
1716	1.64736	2.4299089152235753
1717	1.64832	2.3490852076504227
1718	1.64928	2.3317464375330457
1719	1.65024	2.366784878829854
1720	1.6512	2.3581299712958446
1721	1.65216	2.2616424565565927
1722	1.65312	2.257574514258273
1723	1.65408	2.3364634612414923
1724	1.65504	2.386517627113033
1725	1.656	2.403053596542366
1726	1.65696	2.3584888314550345
1727	1.65792	2.371061955094567
1728	1.6588800000000001	2.3548828029677904
1729	1.65984	2.3621648642454995
1730	1.6608	2.324755042932858
1731	1.66176	2.288878421810496
1732	1.66272	2.284835731962188
1733	1.66368	2.320563759993065
1734	1.6646400000000001	2.3405624627693706
1735	1.6656	2.3762971396121424
1736	1.66656	2.3954524963111385
1737	1.66752	2.38760409330754
1738	1.66848	2.338815379871849
1739	1.66944	2.3344179915770615
1740	1.6704	2.357054869036669
1741	1.67136	2.3731630906166292
1742	1.67232	2.340425895387577
1743	1.6732799999999999	2.312728927557849
1744	1.67424	2.30848551903775
1745	1.6752	2.3192370147211605
1746	1.67616	2.360590658812014
1747	1.67712	2.2668384601456566
1748	1.67808	2.2666449285043173
1749	1.6790399999999999	2.2901593386323817
1750	1.68	2.236115271115003
1751	1.68096	2.2890711347461017
1752	1.68192	2.2937832966916325
1753	1.6828800000000002	2.359576011724592
1754	1.68384	2.3417439526679056
1755	1.6847999999999999	2.27063247118729
1756	1.68576	2.328874723831739
1757	1.68672	2.3081667930321723
1758	1.68768	2.298889191317556
1759	1.6886400000000001	2.259089344878683
1760	1.6896	2.24192772172851
1761	1.6905599999999998	2.28049751675379
1762	1.69152	2.3315464410073927
1763	1.69248	2.3093675080207468
1764	1.69344	2.2598862557754384
1765	1.6944000000000001	2.319038222353882
1766	1.69536	2.259403798299227
1767	1.6963199999999998	2.296631048401302
1768	1.69728	2.291831868960003
1769	1.69824	2.310791557649158
1770	1.6992	2.231801748219225
1771	1.7001600000000001	2.279038098565547
1772	1.70112	2.218232784783445
1773	1.70208	2.201353381608949
1774	1.7030399999999999	2.245296546828687
1775	1.704	2.2626043865436847
1776	1.70496	2.1591352590700947
1777	1.70592	2.1885327191190895
1778	1.7068800000000002	2.2143315062886058
1779	1.70784	2.2017650596343343
1780	1.7087999999999999	2.1526197129102016
1781	1.70976	2.150890066117661
1782	1.71072	2.172563345513657
1783	1.71168	2.178668476146367
1784	1.7126400000000002	2.2298438471395863
1785	1.7136	2.1621426602033598
1786	1.7145599999999999	2.1904971857219335
1787	1.71552	2.14841265803431
1788	1.71648	2.111405769449469
1789	1.71744	2.1910162762026166
1790	1.7184000000000001	2.2401370177770215
1791	1.71936	2.2354277317699545
1792	1.7203199999999998	2.3112166005383434
1793	1.72128	2.2023368487767487
1794	1.72224	2.2595911123998373
1795	1.7232	2.1908519821258077
1796	1.7241600000000001	2.210670753973192
1797	1.72512	2.2701109475347026
1798	1.7260799999999998	2.2714698509347504
1799	1.72704	2.2723497404981563
1800	1.728	2.1843936991161073
1801	1.72896	2.1647303158359
1802	1.7299200000000001	2.177456563887751
1803	1.7308800000000002	2.1165506650007204
1804	1.7318399999999998	2.1534388758750387
1805	1.7328	2.1626798072331144
1806	1.73376	2.2691875138256057
1807	1.73472	2.258197184253067
1808	1.7356800000000001	2.1814876368286513
1809	1.7366400000000002	2.2040657588386083
1810	1.7375999999999998	2.1672218609203324
1811	1.7385599999999999	2.1360635784107886
1812	1.73952	2.156508522173881
1813	1.74048	2.150395158503419
1814	1.74144	2.162107292229935
1815	1.7424000000000002	2.154134132463054
1816	1.7433599999999998	2.187045598704076
1817	1.7443199999999999	2.130780656913482
1818	1.74528	2.1959439363250666
1819	1.74624	2.1800480703031155
1820	1.7472	2.200572858645897
1821	1.7481600000000002	2.3053899365059727
1822	1.7491199999999998	2.296667402883444
1823	1.7500799999999999	2.306406968075491
1824	1.75104	2.34080853247789
1825	1.752	2.3675260599397103
1826	1.75296	2.2429298329679943
1827	1.7539200000000001	2.308774126945871
1828	1.7548800000000002	2.4000107966590516
1829	1.7558399999999998	2.284786558729465
1830	1.7568	2.3445251248826375
1831	1.75776	2.3521783651538057
1832	1.75872	2.3315669097807077
1833	1.7596800000000001	2.2549400286045547
1834	1.7606400000000002	2.2672199736907004
1835	1.7615999999999998	2.1929827680262175
1836	1.76256	2.2621459704972593
1837	1.76352	2.201056379542487
1838	1.76448	2.179559611508685
1839	1.7654400000000001	2.158771177285411
1840	1.7664000000000002	2.2669774888089
1841	1.7673599999999998	2.1953968497810052
1842	1.76832	2.1668206790496956
1843	1.76928	2.1785540322407346
1844	1.77024	2.1988210033480575
1845	1.7712	2.2631968831385807
1846	1.7721600000000002	2.261057748130874
1847	1.7731199999999998	2.1607990980643077
1848	1.7740799999999999	2.2225407112527753
1849	1.77504	2.2911282783088436
1850	1.776	2.2483422758251734
1851	1.77696	2.1233483208923922
1852	1.7779200000000002	2.1159123597837124
1853	1.77888	2.0974946744972076
1854	1.7798399999999999	2.1445066136604347
1855	1.7808	2.0832586926540206
1856	1.78176	2.1346597017177653
1857	1.78272	2.17307142586126
1858	1.7836800000000002	2.25307021418794
1859	1.78464	2.2955849657565914
1860	1.7855999999999999	2.2145854846574067
1861	1.78656	2.262905505122199
1862	1.78752	2.2482318484650956
1863	1.78848	2.278961440096132
1864	1.7894400000000001	2.308877756938735
1865	1.7904	2.290767854550172
1866	1.7913599999999998	2.232160952083697
1867	1.79232	2.2341153985599664
1868	1.79328	2.28114643001772
1869	1.79424	2.2937158673377187
1870	1.7952000000000001	2.297907845279493
1871	1.79616	2.328922265174078
1872	1.7971199999999998	2.3203095933291626
1873	1.79808	2.2507627964552346
1874	1.79904	2.2464449940818834
1875	1.8	2.310695523449208
1876	1.8009600000000001	2.2181244069592045
1877	1.80192	2.264060003811765
1878	1.80288	2.2333706082192677
1879	1.8038399999999999	2.193224670590271
1880	1.8048	2.3461068586053337
1881	1.80576	2.254087482503866
1882	1.80672	2.2832063857692115
1883	1.80768	2.2648022205263776
1884	1.80864	2.221481192430072
1885	1.8095999999999999	2.2638656585909045
1886	1.81056	2.2856308879719625
1887	1.81152	2.3550475213850115
1888	1.81248	2.283887847396863
1889	1.8134400000000002	2.226967808286781
1890	1.8144	2.2622731527570625
1891	1.8153599999999999	2.303268798344123
1892	1.81632	2.293713632820112
1893	1.81728	2.240814004079316
1894	1.81824	2.3167257554003315
1895	1.8192000000000002	2.3056149055395654
1896	1.82016	2.3433637491911297
1897	1.8211199999999999	2.323982606322149
1898	1.82208	2.243807869485003
1899	1.82304	2.3439447936683293
1900	1.824	2.249535465871662
1901	1.8249600000000001	2.2958884730722957
1902	1.82592	2.2394401577158956
1903	1.82688	2.3236331706058166
1904	1.82784	2.332191184208567
1905	1.8288	2.335140182895097
1906	1.82976	2.294897473414579
1907	1.8307200000000001	2.2842442993495506
1908	1.83168	2.299870860141781
1909	1.83264	2.3221762301628566
1910	1.8336	2.281938394336654
1911	1.83456	2.339459894270182
1912	1.83552	2.3671622385726803
1913	1.8364800000000001	2.394818979177882
1914	1.83744	2.3716928077905806
1915	1.8384	2.357912232633683
1916	1.8393599999999999	2.4236762195204946
1917	1.84032	2.3354923392531526
1918	1.84128	2.3209569469197997
1919	1.84224	2.3352624155308708
1920	1.8432	2.3548422506159197
1921	1.84416	2.3866432671379103
1922	1.8451199999999999	2.3865324991069823
1923	1.84608	2.4157392412030934
1924	1.84704	2.3490003323150543
1925	1.848	2.477086375752338
1926	1.84896	2.4831435900451804
1927	1.84992	2.3687460241987663
1928	1.85088	2.330523323739698
1929	1.85184	2.3971414042919337
1930	1.8528	2.435752296874572
1931	1.85376	2.3737292448414156
1932	1.85472	2.4661212154805376
1933	1.85568	2.499060682176579
1934	1.85664	2.4324288193068
1935	1.8576	2.4899504372153745
1936	1.85856	2.4961995965511306
1937	1.85952	2.5216808699826663
1938	1.86048	2.505554295078017
1939	1.86144	2.3885532510537524
1940	1.8624	2.447864082303848
1941	1.86336	2.320008625269174
1942	1.86432	2.3516689565903257
1943	1.86528	2.3748486281138415
1944	1.86624	2.3961644310932084
1945	1.8672	2.355746913412187
1946	1.86816	2.4472968710779486
1947	1.86912	2.4885626513070442
1948	1.87008	2.4645676610710505
1949	1.87104	2.387615684082008
1950	1.872	2.48193510467472
1951	1.87296	2.4439986033635366
1952	1.87392	2.42697097432089
1953	1.87488	2.4231351076393883
1954	1.87584	2.5050964372882456
1955	1.8768	2.423447683965919
1956	1.87776	2.459724876768135
1957	1.87872	2.52944163831665
1958	1.87968	2.4182873363349437
1959	1.88064	2.4490829113500325
1960	1.8816	2.5295715876767364
1961	1.88256	2.4976981252308263
1962	1.88352	2.5196472495727438
1963	1.88448	2.5725492935559204
1964	1.88544	2.508381665174984
1965	1.8864	2.604728520227723
1966	1.88736	2.6340042725847814
1967	1.88832	2.613465367787456
1968	1.88928	2.593127751903422
1969	1.89024	2.569687949005238
1970	1.8912	2.9982421929009533
1971	1.89216	2.8870930392065137
1972	1.89312	2.8998384629981095
1973	1.89408	2.878917184416978
1974	1.89504	2.853411350456232
1975	1.896	2.884923153782133
1976	1.89696	2.88971514944594
1977	1.89792	2.817034381851988
1978	1.8988800000000001	2.907374056986502
1979	1.89984	2.8364633190233373
1980	1.9008	2.738562824503232
1981	1.90176	2.7206266828785735
1982	1.90272	2.6931330391167885
1983	1.90368	2.7510338478638605
1984	1.90464	2.6918830783520975
1985	1.9056	2.718868904400664
1986	1.90656	2.844729340214021
1987	1.9075199999999999	2.6753394904660635
1988	1.90848	2.6373913495921175
1989	1.90944	2.6316413676423887
1990	1.9104	2.616179498962649
1991	1.91136	2.7369869588645166
1992	1.91232	2.6587253000295625
1993	1.9132799999999999	2.569503114221419
1994	1.91424	2.5597033384863326
1995	1.9152	2.732233816765772
1996	1.91616	2.495439019592328
1997	1.91712	2.6902790423031533
1998	1.91808	2.753724372971291
[truncated: 1 more rows]
