# Supplementary material for: Predicting the structural basis of targeted protein degradation by integrating molecular dynamics simulations with structural mass spectrometry
Source: Nat Commun. 2022 Oct 6;13:5884. doi: 10.1038/s41467-022-33575-4 (PMC9537307; doi:10.1038/s41467-022-33575-4)
Supplement: Supplementary file 6 — Source Data [file 41467_2022_33575_MOESM6_ESM.zip › source_data/fig_3/figure_3c_rate_data.csv]

	Aggregate_Simulation_Time(us)	PROTAC_1_on_rate(1/(M*s))	PROTAC_1_on_rate_Standard_Error	ACBI1_on_rate(1/(M*s))	ACBI1_on_rate_Standard_Error
0	0.0	0.0	0.0	0.0	0.0
1	0.0009599999999999999	0.0	0.0	0.0	0.0
2	0.0019199999999999998	0.0	0.0	0.0	0.0
3	0.0028799999999999997	0.0	0.0	0.0	0.0
4	0.0038399999999999997	0.0	0.0	0.0	0.0
5	0.0048	0.0	0.0	0.0	0.0
6	0.0057599999999999995	0.0	0.0	0.0	0.0
7	0.006719999999999999	0.0	0.0	0.0	0.0
8	0.007679999999999999	0.0	0.0	0.0	0.0
9	0.00864	0.0	0.0	0.0	0.0
10	0.0096	0.0	0.0	0.0	0.0
11	0.01056	0.0	0.0	0.0	0.0
12	0.011519999999999999	0.0	0.0	0.0	0.0
13	0.01248	0.0	0.0	0.0	0.0
14	0.013439999999999999	0.0	0.0	0.0	0.0
15	0.0144	0.0	0.0	0.0	0.0
16	0.015359999999999999	0.0	0.0	0.0	0.0
17	0.01632	0.0	0.0	0.0	0.0
18	0.01728	0.0	0.0	0.0	0.0
19	0.01824	0.0	0.0	0.0	0.0
20	0.0192	0.0	0.0	0.0	0.0
21	0.02016	0.0	0.0	0.0	0.0
22	0.02112	0.0	0.0	0.0	0.0
23	0.02208	0.0	0.0	0.0	0.0
24	0.023039999999999998	0.0	0.0	0.0	0.0
25	0.024	0.0	0.0	0.0	0.0
26	0.02496	0.0	0.0	0.0	0.0
27	0.025920000000000002	0.0	0.0	0.0	0.0
28	0.026879999999999998	0.0	0.0	0.0	0.0
29	0.02784	0.0	0.0	0.0	0.0
30	0.0288	0.0	0.0	0.0	0.0
31	0.02976	0.0	0.0	0.0	0.0
32	0.030719999999999997	0.0	0.0	0.0	0.0
33	0.03168	0.0	0.0	0.0	0.0
34	0.03264	0.0	0.0	0.0	0.0
35	0.033600000000000005	0.0	0.0	0.0	0.0
36	0.03456	0.0	0.0	0.0	0.0
37	0.03552	0.0	0.0	0.0	0.0
38	0.03648	0.0	0.0	0.0	0.0
39	0.03744	0.0	0.0	0.0	0.0
40	0.0384	0.0	0.0	0.0	0.0
41	0.03936	0.0	0.0	0.0	0.0
42	0.04032	0.0	0.0	0.0	0.0
43	0.041280000000000004	0.0	0.0	0.0	0.0
44	0.04224	0.0	0.0	0.0	0.0
45	0.0432	0.0	0.0	0.0	0.0
46	0.04416	0.0	0.0	0.0	0.0
47	0.04512	0.0	0.0	0.0	0.0
48	0.046079999999999996	0.0	0.0	0.0	0.0
49	0.04704	0.0	0.0	0.0	0.0
50	0.048	0.0	0.0	0.0	0.0
51	0.048960000000000004	0.0	0.0	0.0	0.0
52	0.04992	0.0	0.0	0.0	0.0
53	0.05088	0.0	0.0	0.0	0.0
54	0.051840000000000004	0.0	0.0	0.0	0.0
55	0.0528	0.0	0.0	0.0	0.0
56	0.053759999999999995	0.0	0.0	0.0	0.0
57	0.05472	0.0	0.0	0.0	0.0
58	0.05568	0.0	0.0	0.0	0.0
59	0.05664	0.0	0.0	0.0	0.0
60	0.0576	0.0	0.0	0.0	0.0
61	0.05856	0.0	0.0	0.0	0.0
62	0.05952	0.0	0.0	4.544334036990734e-12	3.710433203796425e-12
63	0.06048	0.0	0.0	4.473328817662754e-12	3.652457684987107e-12
64	0.061439999999999995	0.0	0.0	4.4045083743140965e-12	3.596266028294996e-12
65	0.0624	0.0	0.0	4.337773398945701e-12	3.541777149078406e-12
66	0.06336	0.0	0.0	4.273030512394272e-12	3.4889148035697725e-12
67	0.06431999999999999	0.0	0.0	4.2101918283884736e-12	3.4376072329290403e-12
68	0.06528	0.0	0.0	4.149174555513279e-12	3.3877868382489105e-12
69	0.06624	0.0	0.0	4.089900633291661e-12	3.3393898834167824e-12
70	0.06720000000000001	0.0	0.0	4.032296399019947e-12	3.2923562230869685e-12
71	0.06816	0.0	0.0	3.976292460266002e-12	3.2466289806948664e-12
72	0.06912	0.0	0.0	3.921822700536332e-12	3.202154611096307e-12
73	0.07008	0.0	0.0	3.868825096475029e-12	3.1588822514868976e-12
74	0.07104	0.0	0.0	3.817240889942722e-12	3.1167637691756318e-12
75	0.072	0.0	0.0	3.767014078261687e-12	3.0757537023800844e-12
76	0.07296	0.0	0.0	3.7180918538934945e-12	3.0358088342468977e-12
77	0.07392	0.0	0.0	3.670424074994534e-12	2.996888181474837e-12
78	0.07488	0.0	0.0	3.6239630411545772e-12	2.9589528756275042e-12
79	0.07584	0.0	0.0	3.5786635431674454e-12	2.921965948341087e-12
80	0.0768	0.0	0.0	3.534482596084708e-12	2.885892356691496e-12
81	0.07776000000000001	0.0	0.0	3.4913792318139625e-12	2.8506985139778203e-12
82	0.07872	0.0	0.0	3.4493145010607236e-12	2.8163528105185198e-12
83	0.07968	0.0	0.0	3.4082512586051123e-12	2.7828247904942056e-12
84	0.08064	0.0	0.0	3.3681541873658e-12	2.7500856743356617e-12
85	0.08159999999999999	0.0	0.0	3.328989700500368e-12	2.7181079853022947e-12
86	0.08256000000000001	0.0	0.0	4.0242579493705585e-12	3.2857921349378366e-12
87	0.08352	0.0	0.0	3.978527834414931e-12	3.2484536403921874e-12
88	0.08448	0.0	0.0	3.933825294095466e-12	3.2119541532777337e-12
89	0.08544	0.0	0.0	3.8901161454163085e-12	3.1762657651194574e-12
90	0.0864	0.0	0.0	4.548656932277336e-12	3.713962062659795e-12
91	0.08736	0.0	0.0	4.499215046069463e-12	3.673592894712249e-12
92	0.08832	0.0	0.0	3.761983050860804e-10	3.071646290468972e-10
93	0.08928	0.0	0.0	3.72196195495885e-10	3.038969202115808e-10
94	0.09024	0.0	0.0	3.6895010216455184e-10	3.0124649611385165e-10
95	0.0912	0.0	0.0	3.6510687755436535e-10	2.981085163480582e-10
96	0.09215999999999999	0.0	0.0	3.613428891326378e-10	2.950352326716446e-10
97	0.09312000000000001	0.0	0.0	3.5765605048451165e-10	2.920245395679863e-10
98	0.09408	0.0	0.0	3.540433631158571e-10	2.890747967399943e-10
99	0.09504	0.0	0.0	3.5050293487467704e-10	2.8618405316097474e-10
100	0.096	0.0	0.0	3.4703271494061524e-10	2.833505043470931e-10
101	0.09695999999999999	0.0	0.0	3.436311219130457e-10	2.8057228361114916e-10
102	0.09792000000000001	0.0	0.0	3.4029500151962577e-10	2.7784823836281414e-10
103	0.09888	0.0	0.0	3.3702296885300607e-10	2.7517661289864355e-10
104	0.09984	0.0	0.0	3.338138983005958e-10	2.725556089077327e-10
105	0.1008	0.0	0.0	3.3066485235241343e-10	2.6998427794132067e-10
106	0.10176	0.0	0.0	6.500864956533336e-10	5.307900193567658e-10
107	0.10272	0.0	0.0	6.44067343464191e-10	5.258752348153707e-10
108	0.10368000000000001	0.0	0.0	9.547527923164112e-10	7.795479256719136e-10
109	0.10464	0.0	0.0	9.460733785959025e-10	7.72461068218054e-10
110	0.1056	0.0	0.0	1.2484400938433819e-09	1.0193415936487466e-09
111	0.10656	0.0	0.0	1.2372934624773173e-09	1.010240271971748e-09
112	0.10751999999999999	0.0	0.0	1.226344578089302e-09	1.0012998502382059e-09
113	0.10848000000000001	0.0	0.0	1.2161470745008965e-09	9.929735573078959e-10
114	0.10944	0.0	0.0	1.2055725105851085e-09	9.843387569386265e-10
115	0.11040000000000001	0.0	0.0	1.1957298911105209e-09	9.763022332457372e-10
116	0.11136	0.0	0.0	1.1855106442623287e-09	9.679575116946756e-10
117	0.11231999999999999	0.0	0.0	1.1760048638741809e-09	9.601960247020423e-10
118	0.11328	0.0	0.0	1.1661230528724923e-09	9.521269181515926e-10
119	0.11424	0.0	0.0	1.1564055013638415e-09	9.441924697900742e-10
120	0.1152	0.0	0.0	1.1468490211602856e-09	9.36388985351184e-10
121	0.11616	0.0	0.0	1.1374487334191554e-09	9.287136192513788e-10
122	0.11712	0.0	0.0	1.1282018101286982e-09	9.211628472494799e-10
123	0.11808	0.0	0.0	1.397399461953974e-09	1.1409617533928344e-09
124	0.11904	0.0	0.0	1.3862209278851965e-09	1.1318337892601545e-09
125	0.12	0.0	0.0	1.375219266489317e-09	1.1228509438710578e-09
126	0.12096	0.0	0.0	1.3643913949258565e-09	1.1140093433637712e-09
127	0.12192	0.0	0.0	1.3537322891858945e-09	1.1053060629154552e-09
128	0.12287999999999999	0.0	0.0	1.6107481127464434e-09	1.3151579670616496e-09
129	0.12384	0.0	0.0	1.5983578524703788e-09	1.3050413225008405e-09
130	0.1248	0.0	0.0	1.5861572780950815e-09	1.295078917559783e-09
131	0.12576	0.0	0.0	1.5741410646109145e-09	1.2852676620407222e-09
132	0.12672	0.0	0.0	1.5623060810244453e-09	1.275603724532473e-09
133	0.12768000000000002	0.0	0.0	1.5506471879216338e-09	1.2660842511286786e-09
134	0.12863999999999998	0.0	0.0	1.539161544988648e-09	1.256705591040819e-09
135	0.1296	0.0	0.0	1.5278443280661988e-09	1.247465049831943e-09
136	0.13056	0.0	0.0	1.516692802946332e-09	1.238359211084759e-09
137	0.13152	0.0	0.0	1.5057024178954955e-09	1.2293855366623653e-09
138	0.13248	0.0	0.0	1.494870644593748e-09	1.2205407887653755e-09
139	0.13344	0.0	0.0	1.484193136601452e-09	1.2118225833555289e-09
140	0.13440000000000002	0.0	0.0	1.4736675535685024e-09	1.2032278528282262e-09
141	0.13536	0.0	0.0	1.463289750555142e-09	1.194754361127981e-09
142	0.13632	0.0	0.0	1.694377112419804e-09	1.3834357842630163e-09
143	0.13728	0.0	0.0	1.6826107403265358e-09	1.3738285359640492e-09
144	0.13824	0.0	0.0	1.6710071198684657e-09	1.3643536149118945e-09
145	0.1392	0.0	0.0	1.659561999396697e-09	1.355008672544118e-09
146	0.14016	0.0	0.0	1.8830255261743906e-09	1.5374659742916296e-09
147	0.14112	0.0	0.0	1.8703029769867726e-09	1.52707744728012e-09
148	0.14208	0.0	0.0	1.8577507261143617e-09	1.516828561564648e-09
149	0.14304	0.0	0.0	1.8453657593655359e-09	1.5067163561763786e-09
150	0.144	0.0	0.0	2.0616792155676913e-09	1.6833356728183061e-09
151	0.14496	0.0	0.0	2.0481155365319052e-09	1.6722610960348666e-09
152	0.14592	0.0	0.0	2.0347291639958283e-09	1.6613312878234455e-09
153	0.14687999999999998	0.0	0.0	2.0215166370271453e-09	1.6505434223063296e-09
154	0.14784	0.0	0.0	2.0084745981552148e-09	1.6398947582467596e-09
155	0.14880000000000002	0.0	0.0	1.9955997610506254e-09	1.6293826123515083e-09
156	0.14976	0.0	0.0	1.9828889380076195e-09	1.6190043819357802e-09
157	0.15072	0.0	0.0	1.97033901051954e-09	1.6087575177551258e-09
158	0.15168	0.0	0.0	2.1749827731885265e-09	1.7758485605408918e-09
159	0.15264	0.0	0.0	2.161389130956958e-09	1.7647495070126126e-09
160	0.1536	0.0	0.0	2.3623040907029263e-09	1.9287959893766486e-09
161	0.15456	0.0	0.0	2.347721966785856e-09	1.9168898412694854e-09
162	0.15552000000000002	0.0	0.0	2.5450285660697343e-09	2.0779901070757483e-09
163	0.15647999999999998	0.0	0.0	2.5295100992696884e-09	2.0653194356799802e-09
164	0.15744	0.0	0.0	2.7233233549699434e-09	2.223567398752168e-09
165	0.1584	0.0	0.0	2.706917792683853e-09	2.210172414395053e-09
166	0.15936	0.0	0.0	2.8973476099640313e-09	2.3656578091194628e-09
167	0.16032	0.0	0.0	2.880101493298541e-09	2.3515765126225735e-09
168	0.16128	0.0	0.0	3.0672529476486736e-09	2.504385132863894e-09
169	0.16224	0.0	0.0	3.0492102833764095e-09	2.4896534556517263e-09
170	0.16319999999999998	0.0	0.0	3.2331838915019693e-09	2.6398673730384647e-09
171	0.16416	0.0	0.0	3.2143863108616364e-09	2.624519306955654e-09
172	0.16512000000000002	0.0	0.0	3.395278281772673e-09	2.7722170758949566e-09
173	0.16608	0.0	0.0	3.3757651883189863e-09	2.7562847938861445e-09
174	0.16704	0.0	0.0	3.553667857413749e-09	2.9015415610113977e-09
175	0.168	0.0	0.0	3.533476562881321e-09	2.8850555295061083e-09
176	0.16896	0.0	0.0	3.7084778255941896e-09	3.027943533249338e-09
177	0.16992	0.0	0.0	3.6876437123311063e-09	3.010932601660013e-09
178	0.17088	0.0	0.0	3.859828384620217e-09	3.151520867501532e-09
179	0.17184	0.0	0.0	3.838384957821803e-09	3.1340123926076845e-09
180	0.1728	0.0	0.0	4.00783440287832e-09	3.2723671167361297e-09
181	0.17376	0.0	0.0	3.9858133650473965e-09	3.2543870658024153e-09
182	0.17472	0.0	0.0	4.152605268699724e-09	3.3905719375446655e-09
183	0.17568	0.0	0.0	648060.6405159592	529139.2972151078
184	0.17664	0.0	0.0	644557.610026684	526279.0847977289
185	0.1776	0.0	0.0	641092.2465319169	523449.62735257973
186	0.17856	0.0	0.0	637663.9457483239	520650.4314843841
187	0.17952	0.0	0.0	634272.1162496627	517881.0142956374
188	0.18048	0.0	0.0	630916.1791266488	515140.9031088879
189	0.18144	0.0	0.0	627595.5676575612	512429.6351977884
190	0.1824	0.0	0.0	624309.7269891972	509746.75752659584
191	0.18336000000000002	0.0	0.0	621058.113827795	507091.8264978114
192	0.18431999999999998	0.0	0.0	617840.1961395682	504464.40770766727
193	0.18528	0.0	0.0	614655.4528604985	501864.07570917415
194	0.18624000000000002	0.0	0.0	611503.37361506	499290.41378246027
195	0.18719999999999998	0.0	0.0	608383.4584435547	496743.0137121416
196	0.18816	0.0	0.0	605295.2175377501	494221.47557147086
197	0.18912	0.0	0.0	602238.1709845291	491725.4075130291
198	0.19008	0.0	0.0	599211.8485172703	489254.4255657274
199	0.19104	0.0	0.0	596215.7892746839	486808.15343789867
200	0.192	0.0	0.0	593249.5415668498	484386.2223262673
201	0.19296000000000002	0.0	0.0	590312.662648202	481988.2707305928
202	0.19391999999999998	0.0	0.0	587404.7184972259	479613.9442737916
203	0.19488	0.0	0.0	584525.2836026317	477262.8955273514
204	0.19584000000000001	0.0	0.0	581673.9407557898	474934.78384185216
205	0.1968	0.0	0.0	578850.2808492081	472629.2751824257
206	0.19776	0.0	0.0	576053.9026808547	470346.04196898395
207	0.19872	0.0	0.0	573284.4127641198	468084.7629210562
208	0.19968	0.0	0.0	570541.4251432391	465845.12290707976
209	0.20063999999999999	0.0	0.0	567824.5612139856	463626.8127979985
210	0.2016	9.827382184307806e-38	8.024023952957372e-38	565133.4495494644	461429.529325022
211	0.20256	9.781026607966733e-38	7.986174783367952e-38	562467.7257308349	459252.9749414135
212	0.20352	9.735106295253276e-38	7.94868100504228e-38	559827.0321828029	457096.8576881673
213	0.20448	9.689615144340876e-38	7.91153763585984e-38	557211.0180137244	454960.8910634562
214	0.20544	9.644547166925337e-38	7.874739786390725e-38	554619.3388601724	452844.7938957192
215	0.2064	1.9199792971193954e-37	1.5676565315500053e-37	552051.6567358196	450748.290220276
216	0.20736000000000002	1.9111314662570946e-37	1.5604323079023098e-37	549507.6398845027	448671.10915935296
217	0.20832	2.8535472122324967e-37	2.329911542303678e-37	546986.9626373261	446612.98480541096
218	0.20928	2.8405173162862298e-37	2.3192726768137073e-37	544489.3052736855	444573.65610766935
219	0.21024	3.770141165252632e-37	3.0783073710436466e-37	542014.3538860778	442552.8667617254
220	0.2112	3.753081702966421e-37	3.0643783784144904e-37	539561.8002485846	440550.3651021702
221	0.21216	3.7361759295296354e-37	3.050574872205416e-37	537131.3416889061	438565.90399810614
222	0.21312	3.7194217773792776e-37	3.0368951642583063e-37	534722.680963844	436599.24075147783
223	0.21408000000000002	4.6285215198414e-37	3.779171995700906e-37	532335.5261381124	434650.136998123
224	0.21503999999999998	4.607950313086549e-37	3.762375675720013e-37	529969.5904663877	432718.35861146473
225	0.216	5.50507338289101e-37	4.494873594886741e-37	527624.5922784834	430803.67560875916
226	0.21696000000000001	5.4808219582967775e-37	4.475072389622923e-37	525300.254867565	428905.8620598218
227	0.21791999999999997	5.45678326549723e-37	4.45544487914212e-37	522996.30638130376	427024.6959981558
228	0.21888	5.432954517612962e-37	4.435988787966827e-37	520712.4797158833	425159.9593344084
229	0.21984	5.409332976232036e-37	4.416701880193059e-37	518448.5124127709	423311.43777208496
230	0.22080000000000002	5.385915950360903e-37	4.397581958633781e-37	516204.14655817027	421478.9207254524
231	0.22175999999999998	6.256484261302858e-37	5.108398007981914e-37	513979.1286850747	419662.2012395669
232	0.22272	6.229632397520443e-37	5.086473553012034e-37	511773.20967784285	417861.07591235836
233	0.22368000000000002	7.089154327825461e-37	5.78827027033848e-37	509586.1446792195	416075.3448187159
234	0.22463999999999998	7.0589877136645014e-37	5.763639333017892e-37	507417.6929997336	414304.81143650843
235	0.2256	7.029076748776092e-37	5.739217132454256e-37	505267.61802939576	412549.2825744893
236	0.22656	6.999418197093492e-37	5.715001026410145e-37	503135.6871516348	410808.56830202305
237	0.22752	6.970008876937637e-37	5.6909884170554805e-37	501021.671659401	409082.48188058595
238	0.22848	6.940845659879323e-37	5.667176750038514e-37	498925.3466733785	407370.83969698515
239	0.22944	6.911925469629825e-37	5.64356351358002e-37	496846.4910622395	405673.46119824774
240	0.2304	6.883245280959162e-37	5.620146237590061e-37	494784.88736488594	403990.16882813047
241	0.23136	6.85480211864115e-37	5.596922492806632e-37	492740.32171461784	402320.78796520433
242	0.23232	7.679917188477582e-37	6.270626126200021e-37	490712.583765175	400665.1468624668
243	0.23328	7.648442118033002e-37	6.244926838797561e-37	488701.4666185965	399023.0765884403
244	0.23424	7.617223986938991e-37	6.219437341496348e-37	486706.76675484725	397394.4109697119
245	0.2352	8.429177401987592e-37	6.882394528756123e-37	484728.283963161	395778.9865348757
246	0.23616	8.395051177688045e-37	6.85453058329557e-37	482765.8212750509	394176.64245983574
247	0.23712	8.361200164874788e-37	6.826891347072604e-37	480819.18489894184	392587.2205144331
248	0.23808	8.327621047746777e-37	6.79947411274701e-37	478888.18415637576	391010.56501035905
249	0.23904	8.29431056355579e-37	6.772276216296024e-37	476972.63141975034	389446.5227503177
250	0.24	8.261265501549592e-37	6.745295036151417e-37	475072.34205154417	387894.94297840405
251	0.24096	8.228482701940268e-37	6.718527992357166e-37	473187.13434499037	386355.6773316643
252	0.24192	8.195959054897024e-37	6.691972545747059e-37	471316.82946615637	384828.57979280397
253	0.24287999999999998	8.163691499562784e-37	6.6656261971417535e-37	469461.2513973921	383313.50664401345
254	0.24384	8.131677023093912e-37	6.639486486564728e-37	467620.2268821081	381810.31642188004
255	0.24480000000000002	8.09991265972245e-37	6.613550992476584e-37	465793.58537085	380318.8698733571
256	0.24575999999999998	8.068395489840261e-37	6.5878173310272594e-37	463981.1589686287	378839.0299127603
257	0.24672	8.037122639104447e-37	6.562283155325605e-37	462182.78238347895	377370.6615797652
258	0.24768	8.006091277563504e-37	6.536946154725892e-37	460398.2928762068	375913.6319983761
259	0.24864	7.975298618803644e-37	6.5118040541307925e-37	458627.53021129844	374467.8103368439
260	0.2496	7.944741919114741e-37	6.486854613310368e-37	456870.3366089561	373033.06776850345
261	0.25056	7.914418476675371e-37	6.462095626236663e-37	455126.55669823504	371609.27743350924
262	0.25152	7.884325630756454e-37	6.4375249204334825e-37	453396.03747124557	370196.3144014427
263	0.25248	7.854460760942983e-37	6.413140356340931e-37	451678.6282383999	368794.0556347705
264	0.25344	7.824821286373386e-37	6.388939826694361e-37	449974.18058467004	367402.3799531298
265	0.2544	7.795404664996044e-37	6.364921255917315e-37	448282.548326833	366021.1679984189
266	0.25536000000000003	7.766208392842499e-37	6.341082599528112e-37	446603.5874716763	364650.302200672
267	0.25632	7.737230003316969e-37	6.317421843559723e-37	444937.15617514023	363289.66674469935
268	0.25727999999999995	7.708467066501663e-37	6.293937003992588e-37	443283.1147023702	361939.1475374699
269	0.25824	7.679917188477582e-37	6.270626126200021e-37	441641.3253886577	360598.6321762201
270	0.2592	7.651578010660322e-37	6.247487284405925e-37	440011.6526012456	359268.00991726713
271	0.26016	7.623447209150542e-37	6.2245185811544325e-37	438393.9627019765	357947.1716455126
272	0.26112	7.59552249409871e-37	6.20171814679123e-37	436788.12401076034	356636.00984461326
273	0.26208	7.56780160908375e-37	6.179084138956225e-37	435194.0067698452	355334.4185678081
274	0.26304	7.540282330505264e-37	6.156614742087293e-37	433611.483108864	354042.2934093798
275	0.264	7.5129624669889396e-37	6.134308166934803e-37	432040.42701064335	352759.53147673706
276	0.26496	7.485839858804864e-37	6.1121626500866636e-37	430480.71427775297	351486.03136310267
277	0.26592	7.458912377298372e-37	6.0901764535036174e-37	428932.2224997755	350221.6931207893
278	0.26688	7.432177924333143e-37	6.068347864064536e-37	427394.8310212816	348966.4182350517
279	0.26783999999999997	2.8726043898742633e-32	2.3453809631470062e-32	425868.4209104913	347720.10959849786
280	0.26880000000000004	5.724689404103838e-32	4.6740989482635774e-32	424352.8749286034	346482.6714860477
281	0.26976	2.0915897236257317e-31	1.7077668523654349e-31	422848.07749977865	345254.00953042344
282	0.27072	2.084198953630211e-31	1.7017323379015181e-31	421353.9146817582	344034.03069816047
283	0.27168000000000003	2.076860224920245e-31	1.6957403226272167e-31	419870.2741371041	342822.64326612465
284	0.27264	2.126015697351289e-31	1.7358756292046496e-31	418397.0451050442	341619.75679852423
285	0.2736	2.118582076031879e-31	1.72980613399764e-31	416934.1183739076	340425.2821244035
286	0.27456	5.231281985078464e-31	4.271314998150587e-31	415481.38625413785	339239.13131560764
287	0.27552	5.213117811519164e-31	4.256484043295898e-31	414038.7425518666	338061.2176652063
288	0.27648	5.195079341583111e-31	4.2417557248069835e-31	412606.08254303667	336891.4556663648
289	0.27744	5.177165274887997e-31	4.227128980928338e-31	411183.3029480605	335729.76099165314
290	0.2784	5.214653263179681e-31	4.257737825314309e-31	409770.301907002	334576.0504727815
291	0.27936	5.196794861593449e-31	4.243156531392001e-31	408366.97895526566	333430.2420807514
292	0.28032	5.179058384503924e-31	4.22867475862926e-31	406973.2349997869	332292.2549064144
293	0.28128	5.161442539658673e-31	4.21429151115093e-31	405588.972295706	331162.00914142653
294	0.28224	5.143946124269999e-31	4.200005777214825e-31	404214.0944235173	330039.42605959123
295	0.2832	5.126567927904223e-31	4.185816568508019e-31	402848.50626668107	328924.42799857917
296	0.28416	5.109306756429797e-31	4.171722910028193e-31	401492.11398968875	327816.9383420182
297	0.28512	5.092161431743792e-31	4.157723839860313e-31	400144.82501656906	326716.8815019443
298	0.28608	5.075130791503846e-31	4.143818408957772e-31	398806.5480098247	325624.1829016034
299	0.28704	5.229352662736472e-31	4.269740067956945e-31	397477.192849792	324538.7689585981
300	0.288	5.211979398076217e-31	4.255554885006921e-31	396156.6706144105	323460.5670683702
301	0.28896	5.194721188148814e-31	4.24146364366584e-31	394844.893559396	322389.5055880113
302	0.28992	5.177576893798487e-31	4.2274654138187575e-31	393541.77509880386	321325.51382039406
303	0.29087999999999997	5.2196968378580234e-31	4.261856231821211e-31	392247.22978597897	320268.5219986165
304	0.29184	5.371865284274529e-31	4.386101275552725e-31	390961.1732948772	319218.4612707522
305	0.2928	6.341603752465613e-31	5.177889446552075e-31	389683.5224017568	318175.2636849
306	0.29375999999999997	6.49184007102658e-31	5.300556914137839e-31	388414.1949672234	317138.8621745258
307	0.29472000000000004	6.470762668198573e-31	5.2833473137672615e-31	387153.1099186286	316109.19054408907
308	0.29568	6.4498216886898395e-31	5.266249102395849e-31	385900.1872328077	315086.1834549496
309	0.29663999999999996	7.4035701237287315e-31	6.044981465295839e-31	384655.34791915346	314069.7764115465
310	0.29760000000000003	7.548459459506719e-31	6.163283139026033e-31	383418.5140030147	313059.9057478438
311	0.29856	7.524265679187786e-31	6.14352902640095e-31	382189.6085094153	312056.5086140365
312	0.29952	7.500226492609464e-31	6.123901137772257e-31	380968.5554470849	311059.5229635125
313	0.30048	7.47634042097695e-31	6.10439826790674e-31	379755.2797927949	310068.8875400619
314	0.30144	7.452606006942103e-31	6.085019225786401e-31	378549.7074759923	309084.54186533147
315	0.3024	7.429021811604226e-31	6.0657628354694196e-31	377351.76536372653	308106.4262265171
316	0.30336	7.40558641156762e-31	6.046627936934816e-31	376161.38124585984	307134.4816642884
317	0.30432	7.38229840486512e-31	6.027613383314329e-31	374978.48382055835	306168.6499609416
318	0.30528	7.359156404307114e-31	6.008718043264391e-31	373803.0026800551	305208.8736287756
319	0.30624	7.336159041419196e-31	5.989940799021753e-31	372634.86829668	304255.0958986856
320	0.3072	7.313304963408545e-31	5.9712805473114065e-31	371474.0120091513	303307.2607089701
321	0.30816000000000004	7.290592837063092e-31	5.952736197430377e-31	370320.3660091229	302365.312694346
322	0.30912	7.268021349141515e-31	5.934306670770159e-31	369173.8633279801	301429.1971751685
323	0.31007999999999997	7.245589186048593e-31	5.915990908801747e-31	368034.4378238814	300498.86014685
324	0.31104000000000004	7.223295065476135e-31	5.897787859851587e-31	366902.0241690387	299574.24826947507
325	0.312	7.201137720204842e-31	5.879696485413406e-31	365776.5578372318	298655.30885760556
326	0.31295999999999996	7.179115892314308e-31	5.8617157622164244e-31	364657.9750915522	297741.98987027345
327	0.31392000000000003	7.1572283454079665e-31	5.843844676944435e-31	363546.21297237085	296834.2399011567
328	0.31488	7.135473851956879e-31	5.826082231117856e-31	362441.2092855247	295932.0081689343
329	0.31583999999999995	7.113851204608105e-31	5.808427436197452e-31	361342.90259072004	295035.2445078164
330	0.3168	7.092359207011102e-31	5.790879317054861e-31	360251.23219014384	294143.8993582459
331	0.31776	7.07099667927914e-31	5.773436909473369e-31	359166.13811728195	293257.9237577692
332	0.31872	7.049762455858401e-31	5.756099260753089e-31	358087.56112593884	292377.2693320703
333	0.31968	7.028655382637267e-31	5.738865430631074e-31	357015.44267945393	291501.8882861659
334	0.32064	7.007674322629911e-31	5.721734488705669e-31	355949.7249401123	290631.7333957594
335	0.3216	6.986818149050656e-31	5.704705517013092e-31	354890.35075874295	289766.7579987482
336	0.32256	6.966085750982256e-31	5.687777607467058e-31	353837.26366450335	288906.91598688246
337	0.32352	6.945476029825506e-31	5.67094986306627e-31	352790.407854845	288052.16179757216
338	0.32448	6.925020733902716e-31	5.654248206208527e-31	351749.72818565666	287202.4504058389
339	0.32544	6.904653025861829e-31	5.6376180644255635e-31	350715.1701615813	286357.73731641
340	0.32639999999999997	6.884404776519125e-31	5.621085460131058e-31	349686.6799265033	285517.9785559513
341	0.32736000000000004	6.86427493881051e-31	5.6046495373985695e-31	348664.20425420353	284683.1306654368
342	0.32832	6.844262475432054e-31	5.5883094512837065e-31	347647.69053917675	283853.1506926513
343	0.32927999999999996	6.824366364399323e-31	5.572064365337008e-31	346637.0867876094	283027.99618482386
344	0.33024000000000003	6.8045855923286e-31	5.555913454133134e-31	345632.34160851483	282207.62518138957
345	0.3312	6.784919160790579e-31	5.539855900466913e-31	344633.4042050221	281391.9962068769
346	0.33216	6.765366079635561e-31	5.5238908978719045e-31	343640.2243658144	280581.0682639175
347	0.33312	6.745925372510174e-31	5.508017648165378e-31	342652.75245671737	279774.8008263776
348	0.33408	6.726596073448539e-31	5.492235362640548e-31	341670.9394124287	278973.1538326057
349	0.33504	6.7073772275244005e-31	5.476543261604432e-31	340694.7367283932	278176.0876787983
350	0.336	6.688267890693847e-31	5.460940574249435e-31	339724.09645281377	277383.5632124769
351	0.33696	6.669267130436684e-31	5.44542653820219e-31	338758.97117880004	276595.54172607785
352	0.33792	6.65037402241845e-31	5.430000400700203e-31	337799.3140366505	275811.98495064984
353	0.33888	6.631587655914932e-31	5.414661416194327e-31	336845.07868626446	275032.8550496593
354	0.33984	6.61290712730672e-31	5.399408848824764e-31	335896.2193096834	274258.1146128997
355	0.3408	6.594331546275446e-31	5.384241969714638e-31	334952.6906037574	273487.72665050393
356	0.34176	6.5758600293391e-31	5.369160059435327e-31	334014.4477729345	272721.6545870571
357	0.34272	6.557491705234801e-31	5.354162405638022e-31	333081.44652217213	271959.8622558084
358	0.34368	6.53922571251265e-31	5.339248303867954e-31	332153.64304996555	271202.3138929788
359	0.34464	6.52106119664456e-31	5.324417058579432e-31	331230.99404149334	270448.97413216496
360	0.3456	6.5029973160942505e-31	5.309667980495233e-31	330313.45666187705	269699.8079988349
361	0.34656	6.4850332351105655e-31	5.295000389388895e-31	329400.9885495514	268954.7809049154
362	0.34752	6.467168129883842e-31	5.28041361141417e-31	328493.5478097455	268213.85864346934
363	0.34848	6.44940118524178e-31	5.265906980299351e-31	327591.0930080704	267477.0073834599
364	0.34944	6.431731593057037e-31	5.251479837845282e-31	326693.5831642127	266744.1936646011
365	0.3504	6.414158555917536e-31	5.237131532277398e-31	325800.9777457312	266015.38439229346
366	0.35136	6.3966812846480055e-31	5.222861419110431e-31	324913.23666195536	265290.54683264135
367	0.35231999999999997	6.379298998548419e-31	5.208668860906326e-31	324030.32025798265	264569.6486075527
368	0.35328	6.362010925381622e-31	5.194553227136933e-31	323152.1893087741	263852.6576899171
369	0.35424	6.344816301258968e-31	5.180513894090617e-31	322278.8050133449	263139.54239886324
370	0.3552	6.327714370527812e-31	5.166550244780399e-31	321410.1289890502	262430.2713950927
371	0.35616000000000003	6.310704385660802e-31	5.152661668853569e-31	320546.12326596136	261724.81367628873
372	0.35712	6.293785607146965e-31	5.1388475625027555e-31	319686.7502813341	261023.13857259892
373	0.35808	6.276957303384541e-31	5.125107328378417e-31	318831.97287416476	260325.2157421909
374	0.35904	6.260218750575515e-31	5.111440375502742e-31	317981.7542798337	259631.0151668784
375	0.36	6.243569232621856e-31	5.097846119184915e-31	317136.0581248341	258940.50714781755
376	0.36096	6.227008041023391e-31	5.084323980937739e-31	316294.8484215852	258253.66230127166
377	0.36192	6.210534474777298e-31	5.070873388395576e-31	315458.0895633271	257570.45155444284
378	0.36288	6.194147840279204e-31	5.0574937752335824e-31	314625.7463190966	256890.84614137042
379	0.36384	6.177847451225837e-31	5.044184581088232e-31	313797.7838287832	256214.8175988931
380	0.3648	6.1616326285192065e-31	5.030945251479076e-31	312974.16759826144	255542.33776267554
381	0.36576	6.145502700172299e-31	5.017775237731749e-31	312154.8634946011	254873.37876329685
382	0.36672000000000005	6.129457001216235e-31	5.004673996902161e-31	311339.8377413515	254207.91302240055
383	0.36768	6.113494873608902e-31	4.991640991701896e-31	310529.0569139001	253545.9132489047
384	0.36863999999999997	6.097615666144982e-31	4.978675690424748e-31	309722.4879349029	252887.35243527117
385	0.36960000000000004	6.081818734367404e-31	4.9657775668744234e-31	308920.09806978656	252232.20385383262
386	0.37056	6.066103440480151e-31	4.952946100293354e-31	308121.8549223195	251580.44105317676
387	0.37151999999999996	6.050469153262419e-31	4.940180775292598e-31	307327.7264302516	250932.03785458612
388	0.37248000000000003	6.034915247984109e-31	4.927481081782849e-31	306537.68086102215	250286.96834853312
389	0.37344	6.01944110632261e-31	4.914846514906482e-31	305751.68680753233	249645.2068912292
390	0.37439999999999996	6.004046116280866e-31	4.902276574970661e-31	304969.71318398364	249006.72810122606
391	0.37536	5.988729672106678e-31	4.889770767381449e-31	304191.7292217796	248371.5068560699
392	0.37632	5.973491174213278e-31	4.877328602578952e-31	303417.7044654901	247739.5182890061
393	0.37727999999999995	5.958330029101062e-31	4.8649495959734215e-31	302647.6087688773	247110.73778573456
394	0.37824	5.943245649280553e-31	4.852633267882349e-31	301881.41229098133	246485.1409812137
395	0.3792	5.92823745319651e-31	4.840379143468505e-31	301119.08549226675	245862.7037565136
396	0.38016	5.913304865153194e-31	4.828186752678911e-31	300360.5991308253	245243.40223571638
397	0.38112	5.898447315240748e-31	4.816055630184743e-31	299605.92425863724	244627.21278286283
398	0.38208	5.8836642392627024e-31	4.803985315322125e-31	298855.03221788886	244014.1119989458
399	0.38304000000000005	5.868955078664544e-31	4.7919753520338195e-31	298107.8946373442	243404.07671894843
400	0.384	5.8543192804633875e-31	4.7800252888117905e-31	297364.48342877236	242797.08400892606
401	0.38495999999999997	5.839756297178651e-31	4.768134678640616e-31	296624.7707834271	242193.11116313274
402	0.38592000000000004	5.825265586763818e-31	4.7563030789417566e-31	295888.72916858	241592.1357011894
403	0.38688	5.810846612539153e-31	4.744530051518632e-31	295156.33132410335	240994.13536529543
404	0.38783999999999996	5.796498843125479e-31	4.732815162502539e-31	294427.55025910557	240399.08811747987
405	0.38880000000000003	5.7822217523788635e-31	4.72115798229933e-31	293702.35924861516	239806.97213689494
406	0.38976	5.7680148193263345e-31	4.709558085536922e-31	292980.73183031386	239217.76581714826
407	0.39072	5.858677706257025e-30	4.7835896881403264e-30	292262.64180131804	238631.44776367486
408	0.39168000000000003	5.844353310887202e-30	4.771893869831913e-30	291548.0632150068	238047.99679114757
409	0.39264	5.830098790616747e-30	4.760255104295738e-30	290836.97037789697	237467.3919209252
410	0.3936	6.16605138929529e-30	5.034559253990539e-30	290129.33784656384	236889.6123785385
411	0.39456	1.1383081121375359e-29	9.294246194344805e-30	289425.14042460616	236314.637591212
412	0.39552	1.135551918161416e-29	9.271741966271333e-30	288724.3531596556	235742.44718542215
413	0.39648	1.1328090391320409e-29	9.24934645427551e-30	288026.95134042937	235173.0209844912
414	0.39744	1.1300793787967825e-29	9.227058872457975e-30	287332.91049382597	234606.33900621533
415	0.3984	1.127362841828521e-29	9.204878442476105e-30	286642.2063820619	234042.38146052728
416	0.39936	1.1246593338145438e-29	9.18280439345338e-30	285954.8149998507	233481.12874719265
417	0.40032	1.156396181544054e-29	9.441934671528512e-30	285270.71257162147	232922.5614535391
418	0.40127999999999997	1.6680950691791004e-29	1.3619938595176298e-29	284589.87554877746	232366.66035221802
419	0.40224	1.6987720213742179e-29	1.387041486243773e-29	283912.2806069947	231813.40639899846
420	0.4032	2.206752894020382e-29	1.8018061320809033e-29	283237.9046435576	231262.7807305923
421	0.40416	2.2360080174732455e-29	1.825692840498954e-29	282566.72477473394	230714.76466251028
422	0.40512	2.7403170278466164e-29	2.2374594233433434e-29	281898.7183331862	230169.33968694886
423	0.40608	2.7681757494581305e-29	2.2602059744309716e-29	281233.86286541924	229626.48747070602
424	0.40704	3.26885938158978e-29	2.6690124483350767e-29	280572.1361292653	229086.18985312784
425	0.408	3.295346601330481e-29	2.690639172833111e-29	279913.51609140314	228548.42884408296
426	0.40896	3.287629161983103e-29	2.684337910133268e-29	279257.9809249128	228013.1866219657
427	0.40992	3.783589653206061e-29	3.089287955632199e-29	278605.50900686387	227480.4455317274
428	0.41088	3.8086918101709154e-29	3.1097837811074103e-29	277956.0789159388	226950.18808293558
429	0.41184	4.301133734811004e-29	3.5118609290203595e-29	277309.6694300878	226422.3969478589
430	0.4128	4.324918610115687e-29	3.531281198522628e-29	276666.2595242175	225897.05495958088
431	0.41376	4.813885741586272e-29	3.9305211896919634e-29	276025.82836791145	225374.14511013735
432	0.41472000000000003	4.83637657126189e-29	3.9488848753612604e-29	275388.3553231819	224853.6505486821
433	0.41568	5.322095425262949e-29	4.345472659081556e-29	274753.8199422529	224335.5545796759
434	0.41664	5.343315121991525e-29	4.3627984690444333e-29	274122.2019653742	223819.84066110195
435	0.4176	5.825643204756962e-29	4.756617699642886e-29	273493.48131866456	223306.49240270487
436	0.41856	5.845613502920435e-29	4.7729233799478985e-29	272867.6381119857	222795.49356425475
437	0.41952	5.832267353370388e-29	4.762026294605552e-29	272244.6526368442	222286.82805383415
438	0.42048	6.310185558050004e-29	5.152244874822781e-29	271624.50536432286	221780.47992614884
439	0.42144	6.328918462468514e-29	5.167540227363942e-29	271007.1769430403	221276.4333808621
440	0.4224	6.803543044657296e-29	5.555069576077333e-29	270392.6481971378	220774.67276095095
441	0.42336	6.821074991393804e-29	5.569384350776102e-29	269780.9001242936	220275.1825510845
442	0.42432	7.292445836125921e-29	5.954257033979698e-29	269171.9138937647	219777.94737602564
443	0.42528	7.308797677716167e-29	5.967608256860225e-29	268565.6708444544	219282.95199905254
444	0.42624	7.776953995761122e-29	6.34985629001328e-29	267962.1524830062	218790.181320403
445	0.42719999999999997	7.792146169542361e-29	6.362260648091575e-29	267361.3404819232	218299.6203757384
446	0.42816000000000004	8.257126511909653e-29	6.74191550796155e-29	266763.2166777131	217811.2543346294
447	0.42912	8.271179049834393e-29	6.75338935725836e-29	266167.76306905743	217325.068499061
448	0.43007999999999996	8.733021321900957e-29	7.130481993455936e-29	265574.9618150061	216841.04830195842
449	0.43104000000000003	8.745953860081388e-29	7.141041366787292e-29	264984.795233195	216359.17930573184
450	0.432	9.204695335353425e-29	7.51560221300273e-29	264397.2457980882	215879.44720084112
451	0.43295999999999996	9.216527123333163e-29	7.5252628275601e-29	263812.2961392428	215401.83780437906
452	0.43392000000000003	9.67220445707244e-29	7.897321812420556e-29	263229.9290395977	214926.33705867408
453	0.43488	9.682954367560076e-29	7.906099076850949e-29	262650.1274337836	214452.93102991045
454	0.43583999999999995	1.0135603609210035e-28	8.275685634846508e-29	262072.8744064566	213981.60590676777
455	0.4368	1.0145290144077934e-28	8.283594657555543e-29	261498.15319065293	213512.34799907746
456	0.43776	1.0594946750682332e-28	8.650737739151414e-29	260925.94716616577	213045.14373649747
457	0.43872000000000005	1.060358805426487e-28	8.657793333334119e-29	260356.23985794277	212579.97966720376
458	0.43968	1.1050286902460028e-28	9.022521415268762e-29	259789.01493450502	212116.84245659984
459	0.44064	1.1057900765262253e-28	9.028738107572158e-29	259224.25620638652	211655.71888604204
460	0.44160000000000005	1.1501676163541914e-28	9.391079202659482e-29	258661.94762459394	211196.59585158204
461	0.44256	1.150828003245567e-28	9.396471238914141e-29	258102.07327908612	210739.4603627258
462	0.44351999999999997	1.1949165732820546e-28	9.756452905723674e-29	257544.61739727386	210284.29954120802
463	0.44448000000000004	1.1954776719832812e-28	9.761034257024961e-29	256989.56434253836	209831.100619783
464	0.44544	1.2392805929671057e-28	1.0118683609105543e-28	256436.89861276947	209379.85094103083
465	0.44639999999999996	1.2397440818155384e-28	1.01224679786239e-28	255886.6048389223	208930.53795617883
466	0.44736000000000004	1.2832646211111772e-28	1.0477811693788614e-28	255338.6677835927	208483.1492239386
467	0.44832	1.2836321462451849e-28	1.0480812523194472e-28	254793.0723396107	208037.67240935753
468	0.44927999999999996	1.3268735190608573e-28	1.0833876851928825e-28	254249.80352865203	207594.0952826851
469	0.45024000000000003	1.3271467355943246e-28	1.083610765482015e-28	253708.84649986762	207152.40571825387
470	0.4512	1.3701121055875548e-28	1.1186918431358083e-28	253170.18652853035	206712.5916933744
471	0.45216	1.3702925572470251e-28	1.1188391812254911e-28	252633.80901469872	206274.6412872443
472	0.45312	1.4129850379723563e-28	1.1536974457324413e-28	252099.69948189807	205838.5426798717
473	0.45408	1.413074239276029e-28	1.1537702781863654e-28	251567.84357581811	205404.28415101123
474	0.45504	1.455496895487653e-28	1.1884082319022465e-28	251038.22706302695	204971.85407911436
475	0.456	1.455496411353649e-28	1.1884078363719818e-28	250510.83582970125	204541.2409402927
476	0.45696	1.4976522594216655e-28	1.2228279421515582e-28	249985.65588037277	204112.4333072942
477	0.45792	1.4975635860612376e-28	1.2227555405608066e-28	249462.67333668994	203685.41984849228
478	0.45888	1.5394555951218346e-28	1.2569602227283776e-28	248941.8744361958	203260.1893268879
479	0.45983999999999997	1.53890122529995e-28	1.2565075816175102e-28	248423.24553112042	202836.7305991236
480	0.4608	1.5753073864655193e-28	1.2862330876942149e-28	247906.77308718875	202415.03261451
481	0.46176	1.5802732167257371e-28	1.2902876710738045e-28	247392.44368244358	201995.084414065
482	0.46272	1.6164429714517468e-28	1.319820152092501e-28	246880.24400608242	201576.87512956385
483	0.46368	1.6213032908741413e-28	1.323788586234162e-28	246370.1608573095	201160.39398260196
484	0.46464	1.657239293873956e-28	1.3531302097771342e-28	245862.18114420163	200745.63028366867
485	0.4656	1.6619956689250915e-28	1.3570137737034124e-28	245356.29188258806	200332.57343123318
486	0.46656	1.6977005335691805e-28	1.3861666735574321e-28	244852.48019494416	199921.2129108405
487	0.46752	1.7023545029586294e-28	1.3899666235439307e-28	244350.73330929875	199511.53829421994
488	0.46848	1.7378308020314228e-28	1.4189329003936085e-28	243851.03855815504	199103.53923840352
489	0.46944	1.7423838770654935e-28	1.4226504705518834e-28	243353.3833774241	198697.20548485575
490	0.4704	1.7776341436182352e-28	1.4514321926098894e-28	242857.75530537232	198292.5268586137
491	0.47136	1.782087809141918e-28	1.4550685952119573e-28	242364.1419815809	197889.4932674377
492	0.47232	1.8171145372170227e-28	1.4836677988784349e-28	241872.53114591842	197488.09470097226
493	0.47328	1.8214702518726115e-28	1.4872242249425247e-28	241382.91063752593	197088.32122991767
494	0.47424	1.856275897323715e-28	1.5156429154028138e-28	240895.26839381375	196690.16300521075
495	0.4752	1.8605350942587027e-28	1.5191205350784904e-28	240409.59244947138	196293.6102572164
496	0.47616	1.8951220754716236e-28	1.5473606869193067e-28	239925.8709354885	195898.6532949282
497	0.47712	1.8992861628283985e-28	1.5507606499449593e-28	239444.09207818832	195505.28250517935
498	0.47808	1.9336568614115696e-28	1.5788242077616508e-28	238964.24419827215	195113.4883518624
499	0.47904	1.9359081399203637e-28	1.5806623688898678e-28	238486.31570987563	194723.26137515865
500	0.48	1.9431675394520494e-28	1.5865896437271595e-28	238010.2951196363	194334.5921907771
501	0.48096	1.947202738741391e-28	1.5898843700787844e-28	237536.1710257725	193947.47148920182
502	0.48192	1.9812048500727035e-28	1.6176469777080383e-28	237063.93211717255	193561.89003494897
503	0.48288	1.9851485658043591e-28	1.620867008057476e-28	236593.56717249562	193177.83866583195
504	0.48384	2.0189408750903243e-28	1.6484583129934502e-28	236125.0650592828	192795.30829223627
505	0.4848	2.022794425903162e-28	1.651604723977136e-28	235658.4147330786	192414.2898964018
506	0.48575999999999997	2.056379180002995e-28	1.6790265608154652e-28	235193.60523656372	192034.77453171465
507	0.48672000000000004	2.0601438618945845e-28	1.6821004106425324e-28	234730.62569869647	191656.75332200655
508	0.48768	2.093523274230042e-28	1.7093545866661712e-28	234269.46533386604	191280.21746086312
509	0.48863999999999996	2.097200361145619e-28	1.712356915446633e-28	233810.1134410545	190905.15821093984
510	0.48960000000000004	2.1303766123740652e-28	1.739445211125589e-28	233352.55940300936	190531.56690328632
511	0.49056	2.1339673564680714e-28	1.742377041318456e-28	232896.7926854254	190159.43493667842
512	0.49151999999999996	2.1669425950253284e-28	1.769301210844991e-28	232442.80283613605	189788.75377695772
513	0.49248000000000003	2.1704482273071375e-28	1.7721635475362082e-28	231990.57948431477	189419.51495637998
514	0.49344	2.2032245700621008e-28	1.7989253192971883e-28	231540.1123396851	189051.71007296958
515	0.49439999999999995	2.206646300715086e-28	1.8017191505979434e-28	231091.3911917399	188685.3307898824
516	0.49536	2.239225833486131e-28	1.8283202276868663e-28	230644.40590897054	188320.36883477622
517	0.49632	2.242564852322515e-28	1.8310465250638498e-28	230199.14643810384	187956.81599918785
518	0.49728	2.27494963052767e-28	1.8574885857219366e-28	229755.60280334836	187594.6641379178
519	0.49824	2.278207107383212e-28	1.8601483043398852e-28	229313.76510564963	187233.90516842183
520	0.4992	2.3103991565924145e-28	1.8864330024212696e-28	228873.62352195356	186874.53107020984
521	0.50016	2.3135766068191863e-28	1.8890273796097894e-28	228435.1683044785	186516.53388425155
522	0.50112	2.3455779237165163e-28	1.9151563454108702e-28	227998.38977999578	186159.90571238875
523	0.50208	2.348676111225493e-28	1.9176860048536341e-28	227563.27834911796	185804.63871675445
524	0.50304	2.380488662140785e-28	1.943660843881612e-28	227129.8244855958	185450.7251191987
525	0.504	2.3835086992509247e-28	1.9461266937828395e-28	226698.0187356232	185098.15720072115
526	0.50496	2.4151344234310355e-28	1.971948989419632e-28	226267.85171714952	184746.92730090956
527	0.50592	2.413065986503466e-28	1.9702601177033512e-28	225839.31411920037	184397.02781738513
528	0.50688	2.425510418569731e-28	1.9804209539224803e-28	225412.39670120567	184048.45120525392
529	0.50784	2.423430108105823e-28	1.9787223875048866e-28	224987.09029233546	183701.18997656475
530	0.5088	2.4547424155904674e-28	2.0042887793889208e-28	224563.38579084328	183355.2366997727
531	0.50976	2.456759903949319e-28	2.0059360516868385e-28	224141.2741634169	183010.58399920928
532	0.5107200000000001	2.484748255375695e-28	2.0287884449007576e-28	223720.74644453617	182667.22455455785
533	0.51168	2.490665847243423e-28	2.0336201383569157e-28	223301.79373583858	182325.1511003358
534	0.51264	2.5184861937534175e-28	2.0563353560949807e-28	222884.4072054912	181984.3564253819
535	0.5136000000000001	2.5243187611367707e-28	2.06109762735433e-28	222468.57808757052	181644.8333723495
536	0.5145599999999999	2.5519728253056705e-28	2.083677076153313e-28	222054.2976814484	181306.57483720544
537	0.51552	2.557721813225995e-28	2.0883711050856657e-28	221641.55735118547	180969.5737687348
538	0.51648	2.585211293605633e-28	2.1108161717882833e-28	221230.34852493097	180633.82316805067
539	0.51744	2.5908773983384477e-28	2.1154425268852044e-28	220820.66269432928	180299.3160881099
540	0.5184	2.614291405264535e-28	2.134559983429533e-28	220412.4914139331	179966.0456332335
541	0.51936	2.622974367555192e-28	2.1416495923756844e-28	220005.82630062322	179634.0049586334
542	0.52032	2.6470554509380185e-28	2.161311714562576e-28	219600.6590330346	179303.18726994353
543	0.52128	2.6556462625335845e-28	2.1683260827995173e-28	219196.98135098862	178973.58582275614
544	0.52224	2.6795790265397562e-28	2.187867102719626e-28	218794.78505493174	178645.19392216386
545	0.5232	2.688078810302712e-28	2.194807147029832e-28	218394.0620053806	178318.00492230646
546	0.52416	2.703856758182077e-28	2.207689787468851e-28	217994.80412237262	177992.012225922
547	0.52512	2.709384143961441e-28	2.212202879006816e-28	217597.00338492298	177667.20928390388
548	0.52608	2.7250665783343827e-28	2.2250075330132073e-28	217200.65183048777	177343.58959486213
549	0.52704	2.7305353036642715e-28	2.2294727284690633e-28	216805.7415544324	177021.1467046897
550	0.528	2.746122427638372e-28	2.24219956186395e-28	216412.26470950604	176699.8742061331
551	0.52896	2.7515331941257335e-28	2.2466174340816287e-28	216020.2135053221	176379.76573836833
552	0.52992	2.7670259742712617e-28	2.259267236060791e-28	215629.58020784415	176060.81498658104
553	0.53088	2.780286309821564e-28	2.270094254588104e-28	215240.3571388769	175743.01568155113
554	0.53184	2.798532048141651e-28	2.284991837516894e-28	214852.53667556364	175426.36159924202
555	0.5327999999999999	2.811688019238743e-28	2.2957336428462515e-28	214466.11124988817	175110.84656039448
556	0.53376	2.829811866715815e-28	2.310531702348465e-28	214081.07334818284	174796.4644301244
557	0.53472	2.8428646267360855e-28	2.3211892362310745e-28	213697.4155106413	174483.20911752564
558	0.5356799999999999	2.860867858307884e-28	2.3358888132341017e-28	213315.13033083695	174171.07457527603
559	0.53664	2.87381854419226e-28	2.346463003943807e-28	212934.21045524612	173860.05479924873
560	0.5376000000000001	2.891702416778071e-28	2.3610651247660573e-28	212554.6485827769	173550.14382812707
561	0.5385599999999999	2.9045521490447105e-28	2.3715568871986175e-28	212176.43746430217	173241.33574302364
562	0.53952	2.922317902031403e-28	2.3860625637378882e-28	211799.56990219865	172933.62466710355
563	0.5404800000000001	2.9350677851085708e-28	2.3964727996338096e-28	211424.0387498898	172627.00476521152
564	0.54144	2.952716640481586e-28	2.4108830296924484e-28	211049.8369113944	172321.4702435032
565	0.5424	2.9653677629478307e-28	2.4212126278900206e-28	210676.95734087957	172017.01534908006
566	0.5433600000000001	2.982900925789356e-28	2.435528395342208e-28	210305.3930422184	171713.6343696284
567	0.54432	2.9954543607054446e-28	2.445778231985626e-28	209935.13706855252	171411.32163306212
568	0.54528	3.0128730192559626e-28	2.4600005071151545e-28	209566.1825218591	171110.07150716922
569	0.5462400000000001	3.0253298243953336e-28	2.4701714458968014e-28	209198.52255252257	170809.87839926194
570	0.5472	3.0426351505628434e-28	2.4843011855444967e-28	208832.1503589104	170510.73675583064
571	0.54816	3.0549963688000947e-28	2.4943940778756203e-28	208467.05918695425	170212.64106220158
572	0.54912	3.072189518365008e-28	2.5084322257036255e-28	208103.24232973446	169915.58584219773
573	0.55008	3.0844562425106417e-28	2.5184479639937485e-28	207740.6931270694	169619.56565780367
574	0.55104	3.101538571045725e-28	2.5323956268346205e-28	207379.4049651093	169324.57510883358
575	0.552	3.1137117854318162e-28	2.542335014693494e-28	207019.37127593378	169030.60883260294
576	0.55296	3.130684200268384e-28	2.556192933384058e-28	206660.58553715397	168737.66150360362
577	0.55392	3.1427648678046004e-28	2.5660567571017575e-28	206303.04127151877	168445.7278331822
578	0.55488	3.159628477958961e-28	2.5798258371390964e-28	205946.73204652473	168154.80256922156
579	0.55584	3.1716175841617316e-28	2.5896149012580705e-28	205591.65147403072	167864.88049582636
580	0.5568	3.1883734835990966e-28	2.6032960358421374e-28	205237.79320987582	167575.95643301087
581	0.55776	3.20027200002622e-28	2.61301113378563e-28	204885.15095350146	167288.02523639056
582	0.55872	3.216921267875184e-28	2.626605204045229e-28	204533.7184475778	167001.08179687703
583	0.55968	3.2287301527532264e-28	2.636247118151368e-28	204183.48947763327	166715.1210403755
584	0.56064	3.2452738536213243e-28	2.6497549933224697e-28	203834.45787168862	166430.13792748598
585	0.5616	3.256994051901019e-28	2.6593244951058936e-28	203486.6174998939	166146.127453207
586	0.56256	3.2734332360692304e-28	2.6727470327531433e-28	203139.9622741701	165863.08464664276
587	0.56352	3.28506567961636e-28	2.6822448831054954e-28	464993.4177518079	379665.53574824444
588	0.56448	3.301401383292849e-28	2.6955829293134373e-28	464203.9552428914	379020.9423089436
589	0.56544	3.312946991181604e-28	2.7050098786563284e-28	724727.2905443868	591737.3548345022
590	0.5664	3.3291802367861245e-28	2.7182642682021597e-28	723501.0176331442	590736.1071951882
591	0.56736	3.3406432987641917e-28	2.72762381909184e-28	722278.8875357908	589738.2421492503
592	0.56832	3.356775104404779e-28	2.740795383251849e-28	721060.8792937406	588743.7425840746
593	0.56928	3.3681547557638127e-28	2.750086829655527e-28	719846.9720895424	587752.5915022832
594	0.57024	3.3841861069101877e-28	2.7631763730647596e-28	718637.1452456944	586764.7720207667
595	0.5712	3.3954815799559327e-28	2.7723990881008635e-28	717431.37822347	585780.267369725
596	0.57216	3.4114134511602734e-28	2.785407406475406e-28	716229.6506217556	584799.060891719
597	0.57312	3.4226256160008983e-28	2.7945621006807084e-28	715031.9421759	583821.1360407295
598	0.57408	3.438458976771741e-28	2.8074899855642977e-28	713838.2327565745	582846.476381229
599	0.57504	3.449588691851752e-28	2.8165773598244988e-28	712648.502368647	581875.0655872603
600	0.576	3.465324498917413e-28	2.8294255923997487e-28	711462.7311500636	580906.8874415245
601	0.57696	3.476372611128628e-28	2.838446338145529e-28	710280.8993707445	579941.9258344788
602	0.57792	3.4920118086576587e-28	2.8512156893999533e-28	709102.9874314895	578980.1647634432
603	0.57888	3.5029791533873454e-28	2.8601704888238537e-28	707928.9758628943	578021.5883317157
604	0.57984	3.5185226733317775e-28	2.872861719660708e-28	706758.8453242779	577066.1807476961
605	0.5808	3.5294100749014174e-28	2.8817512457698243e-28	705592.5766026207	576113.9263240201
606	0.5817599999999999	3.544858837113105e-28	2.8943651072066517e-28	704430.1506115127	575164.8094766987
607	0.58272	3.555667108841155e-28	2.903190024024239e-28	703271.5483901122	574218.81472427
608	0.58368	3.5710220211696974e-28	2.9157272573941207e-28	702116.7511021154	573275.926686956
609	0.5846399999999999	3.5817519654390237e-28	2.9244882201547985e-28	700965.7400347348	572336.13008583
610	0.5856	3.5970139241185545e-28	2.936949557184961e-28	699818.4965976895	571399.4097419905
611	0.58656	3.607666332778351e-28	2.9456472123889688e-28	698675.0023222029	570465.7505757454
612	0.5875199999999999	3.622836222498335e-28	2.9580333754038043e-28	697535.2388600135	569535.1376058013
613	0.58848	3.633411876903639e-28	2.966668361014926e-28	696399.1879823912	568607.5559484629
614	0.5894400000000001	3.6484905709760572e-28	2.9789800630951554e-28	695266.8315791679	567682.9908168393
615	0.5903999999999999	3.6589902421704955e-28	2.9875530086759743e-28	694138.1516577732	566761.4275200587
616	0.59136	3.6739786027465902e-28	2.9997909537931886e-28	693013.1303422825	565842.8514624897
617	0.5923200000000001	3.68440313710284e-28	3.00830255039259e-28	691891.749872473	564927.2481429712
618	0.5932799999999999	3.699302015887311e-28	3.020467433915809e-28	690773.992602889	564014.6031540487
619	0.59424	3.7096520784940356e-28	3.0289182245923756e-28	689659.8410019167	563104.9021812197
620	0.5952000000000001	3.724462751889475e-28	3.0410110887757007e-28	688549.2776508668	562198.1310021837
621	0.59616	3.7347390842595506e-28	3.049401678989281e-28	687442.2852430682	561294.2754861031
622	0.59712	3.749461758421241e-28	3.0614226921068953e-28	686338.846582967	560393.321592867
623	0.5980800000000001	3.759665091467825e-28	3.069753678631793e-28	685238.9445852378	559495.2553723655
624	0.59904	3.77430077092182e-28	3.081703660875795e-28	684142.5622739014	558600.0629637699
625	0.6	3.7844318270626776e-28	3.089975633548916e-28	683049.6827814513	557707.7305948181
626	0.60096	3.7989810730654747e-28	3.101855043168605e-28	681960.289347988	556818.2445811103
627	0.60192	3.7929317401857045e-28	3.096915783529753e-28	680874.3653203637	555931.5913254077
628	0.60288	3.7869023756762956e-28	3.091992828027116e-28	679791.894151333	555047.7573169414
629	0.60384	3.780891527196719e-28	3.087084990743325e-28	678712.8593987118	554166.729130724
630	0.6048	3.774900373367338e-28	3.0821932340680644e-28	677637.2447245459	553288.4934268717
631	0.60576	3.7849347802689807e-28	3.0903862929595636e-28	676565.0338942854	552413.0369499306
632	0.60672	3.7993468034000224e-28	3.1021536605662627e-28	675496.2107759691	551540.3465282087
633	0.60768	3.8093105541444504e-28	3.1102890289467872e-28	674430.759339414	550670.409073117
634	0.60864	3.8236373235551453e-28	3.121986787182926e-28	673368.663655415	549803.2115785136
635	0.6096	3.83353151143524e-28	3.130065357738031e-28	672309.9078949504	548938.7411200568
636	0.61056	3.8477752752579704e-28	3.141695342210736e-28	671254.4763283964	548076.9848545622
637	0.61152	3.8576020278744587e-28	3.149718852079336e-28	911852.7793171058	744524.6766218567
638	0.61248	3.8717635412802855e-28	3.161281679314812e-28	910425.7796624625	743359.5362828553
639	0.6134400000000001	3.865713910777489e-28	3.1563421766784505e-28	909003.2393817399	742198.0370074133
640	0.6144	3.8754652787937162e-28	3.1643041353150304e-28	907585.1376042335	741040.1617546718
641	0.61536	3.8694346630640902e-28	3.1593801581760295e-28	906171.4535892733	739885.8935899448
642	0.6163200000000001	3.863416898985982e-28	3.1544666743761653e-28	904762.1667252155	738735.2156838952
643	0.6172799999999999	3.857417814084752e-28	3.149568441993926e-28	903357.2565284371	737588.1113117152
644	0.61824	3.851439837155358e-28	3.144687444272219e-28	901956.7026423466	736444.563852317
645	0.6192000000000001	3.845480358363351e-28	3.139821550185953e-28	900560.4848363986	735304.5567875303
646	0.6201599999999999	3.83953693355781e-28	3.13496876415527e-28	899168.5830051214	734168.0737013055
647	0.62112	3.85352999784842e-28	3.146394053276902e-28	897780.9771671505	733035.0982789267
648	0.6220800000000001	3.8631799632540825e-28	3.154273217038774e-28	896397.6474642735	731905.614306232
649	0.6230399999999999	3.8770985801474818e-28	3.1656377201152527e-28	895018.5741604824	730779.6056688379
650	0.624	3.871144242877839e-28	3.1607760240773116e-28	893643.7376410348	729657.0563513743
651	0.6249600000000001	3.8807305694679174e-28	3.1686032269473673e-28	892273.1184115239	728537.9504367249
652	0.6259199999999999	3.894553781232123e-28	3.1798898321064736e-28	890906.6970969582	727422.2721052751
653	0.62688	3.904078305324887e-28	3.187666573448821e-28	889544.4544408466	726310.0056341661
654	0.6278400000000001	3.898117952596099e-28	3.182799965841163e-28	888186.3713042955	725201.1353965566
655	0.6287999999999999	3.911856383835049e-28	3.194017347961081e-28	886832.4286651121	724095.645860891
656	0.62976	3.9213000435194003e-28	3.2017280638209904e-28	885482.6076169157	722993.5215901743
657	0.6307200000000001	3.915340665219905e-28	3.19686225177675e-28	884136.8893682576	721894.747241253
658	0.6316799999999999	3.928990253795973e-28	3.2080070941845917e-28	882795.2552417503	720799.307564104
659	0.63264	3.9230376936640266e-28	3.2031468491427452e-28	881457.6866732022	719707.1874011281
660	0.6336	3.932407333902386e-28	3.2107971283693588e-28	880124.1652107617	718618.3716864517
661	0.6345599999999999	3.926469608739372e-28	3.205948996054491e-28	878794.6725140689	717532.8454452335
662	0.63552	3.940020922573383e-28	3.2170135974641966e-28	877469.190353414	716450.5937929782
663	0.63648	3.9340871844240177e-28	3.2121687204773057e-28	876147.700608906	715371.6019348565
664	0.63744	3.943383806401025e-28	3.2197593805470057e-28	874830.1852696445	714295.8551650294
665	0.6384	3.9568430397534816e-28	3.2307487985409617e-28	873516.6264329031	713223.3388659827
666	0.63936	3.9660777829258474e-28	3.238288934774753e-28	872207.0063033187	712154.038507863
667	0.64032	3.9794621112442704e-28	3.2492171930360634e-28	870901.3071920861	711087.9396478212
668	0.64128	3.988635323040445e-28	3.2567070891082007e-28	869599.5115161637	710025.0279293642
669	0.64224	4.001946059618856e-28	3.2675752599888644e-28	868301.6017974829	708965.2890817083
670	0.6432	3.9959819075282275e-28	3.2627055502082856e-28	867007.5606621662	707908.7089191425
671	0.64416	3.9900355059616365e-28	3.257850333582436e-28	865717.3708397523	706855.2733403937
672	0.64512	3.9841067955898386e-28	3.2530095618209838e-28	864431.0151624273	705804.9683280009
673	0.64608	3.978195658004937e-28	3.248183138100375e-28	863148.4765642636	704757.7799476925
674	0.64704	3.972302034856122e-28	3.2433710149131296e-28	861869.7380804644	703713.6943477697
675	0.648	3.9664258485022198e-28	3.23857312876039e-28	860594.7828466179	702672.697758498
676	0.64896	3.9755099178651663e-28	3.245990240333163e-28	859323.594097952	701634.7764914986
677	0.6499199999999999	3.9886829255048934e-28	3.2567459559877747e-28	858056.1551686041	700599.9169391512
678	0.65088	3.9977074585023257e-28	3.2641144562792733e-28	856792.449490889	699568.105573998
679	0.6518400000000001	4.010809096269003e-28	3.2748118986822486e-28	855532.460594579	698539.3289481539
680	0.6527999999999999	4.019774639194312e-28	3.2821322338063945e-28	854276.1721061874	697513.5736927235
681	0.65376	4.0138826836093296e-28	3.277321472167256e-28	853023.5677482602	696490.8265172206
682	0.6547200000000001	4.0269032642624637e-28	3.287952731758222e-28	851774.6313386727	695471.0742089963
683	0.6556799999999999	4.021018131982969e-28	3.2831475413475825e-28	850529.3467899322	694454.3036326674
684	0.65664	4.029916603324453e-28	3.290413112781167e-28	849287.698108487	693440.5017295541
685	0.6576000000000001	4.042858809410226e-28	3.30098037977471e-28	848049.6693940432	692429.6555171204
686	0.6585599999999999	4.05170067153181e-28	3.3081997299695726e-28	846815.2448388844	691421.75208842
687	0.65952	4.064576045352998e-28	3.3187124286506995e-28	845584.4087271998	690416.7786115473
688	0.6604800000000001	4.072748380564998e-28	3.3253851124190726e-28	844357.1454344173	689414.7223290923
689	0.66144	4.080708525855047e-28	3.331884543809963e-28	843133.4394265413	688415.5705576009
690	0.6624	4.090621770217013e-28	3.3399786739496363e-28	841913.2752594985	687419.3106870397
691	0.6633600000000001	4.102187429617021e-28	3.349421995286703e-28	840696.6375784879	686425.9301802668
692	0.66432	4.11204333792363e-28	3.357469310733699e-28	839483.5111173355	685435.4165725032
693	0.66528	4.123545900519166e-28	3.366861113742453e-28	838273.8806978582	684447.7574708136
694	0.66624	4.133341561601862e-28	3.3748592375309875e-28	837067.7312292281	683462.9405535894
695	0.6672	4.144778735005855e-28	3.384197650488648e-28	835865.0477073471	682480.9535700353
696	0.66816	4.154515204294311e-28	3.3921474443815937e-28	834665.8152142232	681501.7843396623
697	0.66912	4.161162899677924e-28	3.3975752649146984e-28	833470.0189173546	680525.4207517831
698	0.67008	4.165961169299543e-28	3.4014930356616005e-28	832277.6440691183	679551.8507650137
699	0.67104	4.172572907255474e-28	3.406891497073172e-28	831088.6760061622	678581.062406778
700	0.672	4.177341037966034e-28	3.410784659503129e-28	829903.1001488068	677613.0437728169
701	0.67296	4.183917306581278e-28	3.4161541603246105e-28	828720.9020004465	676647.7830267015
702	0.67392	4.193350249106791e-28	3.4238561256496386e-28	827542.067146961	675685.2683993521
703	0.67488	4.199886603194264e-28	3.429193036394479e-28	826366.5812561271	674725.4881885576
704	0.67584	4.20459034230537e-28	3.4330336232979053e-28	825194.4300770406	673768.4307585029
705	0.6768	4.215934378368162e-28	3.4422959899368444e-28	824025.5994395376	672814.0845392983
706	0.67776	4.225269048298925e-28	3.4499177160276984e-28	822860.0752536259	671862.4380265127
707	0.67872	4.236552545425519e-28	3.459130652831135e-28	821697.8435089175	670913.4797807127
708	0.67968	4.245831829739106e-28	3.466707156755037e-28	820538.8902740671	669967.1984270022
709	0.68064	4.251481097210175e-28	3.4713197643036595e-28	819383.2016962165	669023.5826545699
710	0.6816	4.2554790698245645e-28	3.474584095269976e-28	818230.764000441	668082.6212162371
711	0.68256	4.261098924094015e-28	3.4791726870329304e-28	817081.5634892046	667144.3029280121
712	0.68352	4.270621296800042e-28	3.4869476717951116e-28	815935.5865418143	666208.616668646
713	0.68448	4.281416438755477e-28	3.4957618682682165e-28	814792.8196138847	665275.5513791941
714	0.68544	4.290883807120809e-28	3.5034919421737638e-28	813653.2492368022	664345.0960625799
715	0.6864	4.301620554005155e-28	3.5122584592577813e-28	812516.8620171979	663417.2397831627
716	0.68736	4.311033272891818e-28	3.5199439120269095e-28	811383.6446364206	662491.9716663106
717	0.68832	4.321711962448091e-28	3.5286630255213792e-28	810253.583850019	661569.280897973
718	0.68928	4.33107054167413e-28	3.5363042734727463e-28	809126.6664872235	660649.1567242623
719	0.69024	4.341691740803114e-28	3.5449764462134492e-28	808002.8794504354	659731.5884510342
720	0.6912	4.350996659969626e-28	3.552573880888907e-28	806882.2097147206	658816.5654434739
721	0.69216	4.361560838981806e-28	3.5611994969125464e-28	805764.644327304	657904.077125685
722	0.69312	4.370812536933723e-28	3.5687534766511e-28	804650.1704070725	656994.1129802827
723	0.69408	4.381320159832316e-28	3.577332914806866e-28	803538.7751440794	656086.6625479897
724	0.69504	4.390519076075408e-28	3.5848437984797937e-28	802430.4457990532	655181.715427234
725	0.696	4.400970604436287e-28	3.593377435635273e-28	801325.1697029112	654279.2612737528
726	0.69696	4.410117184462814e-28	3.6008455869449573e-28	800222.934256277	653379.2898001987
727	0.69792	4.420513079650849e-28	3.609333799789242e-28	799123.726929002	652481.790775748
728	0.69888	4.4296077699016615e-28	3.616759583268788e-28	798027.5352596893	651586.7540257127
729	0.69984	4.439948490605791e-28	3.6252027463463947e-28	796934.346855224	650694.169431157
730	0.7008	4.448991700465217e-28	3.6325864962641252e-28	795844.1493903059	649804.0269285152
731	0.7017599999999999	4.459277681061475e-28	3.6409849642318656e-28	794756.9306069856	648916.3165092138
732	0.70272	4.468269846561556e-28	3.6483270366233505e-28	793672.6783142068	648031.0282192968
733	0.70368	4.467252515639369e-28	3.6474963893628033e-28	792591.3803873481	647148.1521590526
734	0.7046399999999999	4.477791403791623e-28	3.6561013555141907e-28	791513.0247677733	646267.6784826455
735	0.7056	4.486402464171186e-28	3.6631322568519913e-28	790437.5994623826	645389.5973977508
736	0.70656	4.496886767641334e-28	3.6716926547969397e-28	789365.0925431662	644513.8991651894
737	0.7075199999999999	4.5054486124474074e-28	3.6786833717890563e-28	788295.4921467663	643640.5740985698
738	0.70848	4.515878769723177e-28	3.687199559553137e-28	787228.7864740373	642769.6125639303
739	0.7094400000000001	4.524391808987568e-28	3.6941504269861816e-28	786164.9637896129	641901.0049793845
740	0.7104	4.5264111796244165e-28	3.695799236219923e-28	785104.0124214758	641034.74181477
741	0.71136	4.527716616475521e-28	3.6968651209268445e-28	784045.9207605305	640170.8135913
742	0.7123200000000001	4.529726081515565e-28	3.698505842249934e-28	782990.6772601799	639309.2108812175
743	0.71328	4.531023553517657e-28	3.699565223680587e-28	781938.2704359054	638449.9243074524
744	0.71424	4.526920745698721e-28	3.6962152951306467e-28	780888.6888648504	637592.9445432813
745	0.7152000000000001	4.522210976863694e-28	3.692369784961666e-28	779841.9211854069	636738.2623119899
746	0.71616	4.518075354550971e-28	3.6889930634913205e-28	778797.9560968053	635885.8683865389
747	0.71712	4.512712576267023e-28	3.6846143733404755e-28	777756.7823587079	635035.7535892306
748	0.71808	4.50854523730668e-28	3.6812117553358646e-28	776718.3887908059	634187.9087913814
749	0.71904	4.50332021476259e-28	3.676945542275372e-28	775682.764272418	633342.3249129927
750	0.72	4.497661147268748e-28	3.6723249330039814e-28	774649.8977420953	632498.9929224293
751	0.72096	4.506689720905497e-28	3.6796967324752068e-28	773619.7781972255	631657.9038360964
752	0.72192	4.501041207676175e-28	3.6750847407250743e-28	772592.3946936437	630819.0487181203
753	0.72288	4.495798769382195e-28	3.6708043077487556e-28	771567.7363452435	629982.4186800325
754	0.72384	4.490905790240921e-28	3.666809206998666e-28	770545.7923235941	629148.0048804564
755	0.7248	4.4991013661507605e-28	3.6735008666746996e-28	769526.5518575576	628315.7985247944
756	0.72576	4.504232189161067e-28	3.67769016611427e-28	768510.0042329109	627485.7908649202
757	0.72672	4.513282706569999e-28	3.685079882606361e-28	767496.1387919703	626657.9731988714
758	0.72768	4.52162623203676e-28	3.6918923426364726e-28	766484.9449332195	625832.3368705463
759	0.72864	4.530756657427796e-28	3.6993473037385036e-28	765476.4121109388	625008.8732694008
760	0.7296	4.540004177290547e-28	3.7068978721025116e-28	764470.5298348404	624187.5738301506
761	0.73056	4.542489590746733e-28	3.7089272036793525e-28	763467.2876697028	623368.4300324732
762	0.73152	4.552015767504895e-28	3.7167052944453637e-28	762466.6752350111	622551.4334007137
763	0.73248	4.551522960534767e-28	3.7163029192268543e-28	761468.6822045989	621736.5755035923
764	0.7334400000000001	4.553043086080249e-28	3.717544096551245e-28	760473.2983062923	620923.8479539145
765	0.7343999999999999	4.557517581162793e-28	3.7211975064750586e-28	759480.5133215581	620113.2424082828
766	0.73536	4.558133520608429e-28	3.721700418936248e-28	758490.3170851545	619304.7505668117
767	0.7363200000000001	4.5589842567551315e-28	3.7223950420750963e-28	757502.6994847832	618498.3641728446
768	0.7372799999999999	4.559596687190406e-28	3.722895089445293e-28	756517.6504607458	617694.0750126718
769	0.73824	4.560443314408015e-28	3.723586357661613e-28	755535.160005602	616891.8749152527
770	0.7392000000000001	4.561052255939611e-28	3.724083556306269e-28	754555.2181638308	616091.7557519386
771	0.7401599999999999	4.561894803394986e-28	3.724771493390589e-28	753577.8150314944	615293.7094361976
772	0.74112	4.562500290618714e-28	3.725265871652617e-28	752602.9407559037	614497.7279233437
773	0.7420800000000001	4.5633387900891995e-28	3.7259505035881785e-28	751630.5855352888	613703.8032102643
774	0.7430399999999999	4.563940852563409e-28	3.726442085531322e-28	750660.7396184691	612911.9273351544
775	0.744	4.564775335564308e-28	3.7271234380290045e-28	749693.3933045277	612122.0923772481
776	0.7449600000000001	4.565376798847135e-28	3.7276145307502016e-28	748728.5369424885	611334.2904565568
777	0.7459199999999999	4.566208553711887e-28	3.7282936557375387e-28	747766.1609309944	610548.513733605
778	0.74688	4.574963673939157e-28	3.735442181431468e-28	746806.2557179892	609764.7544091714
779	0.7478400000000001	4.584028552886288e-28	3.742843624066201e-28	745848.8118004021	608983.0047240317
780	0.7487999999999999	4.592738433799416e-28	3.749955212003564e-28	744893.819723833	608203.2569586999
781	0.74976	4.601757397931424e-28	3.7573191653258357e-28	743941.2700822424	607425.5034331772
782	0.75072	4.607717267035181e-28	3.7621853780857174e-28	742991.153517642	606649.736506698
783	0.7516799999999999	4.613958963002131e-28	3.76728170142819e-28	742043.4607197879	605875.9485774805
784	0.75264	4.619512454795146e-28	3.771816108464286e-28	741098.1824258772	605104.1320824772
785	0.7536	4.625776095062727e-28	3.7769303493150643e-28	740155.3094202463	604334.2794971305
786	0.7545599999999999	4.631300458392129e-28	3.7814409730373186e-28	739214.8325340706	603566.3833351264
787	0.75552	4.64016850028028e-28	3.7886816988876475e-28	738276.742645068	602800.4361481529
788	0.75648	4.648752187153503e-28	3.7956902498502947e-28	737341.0306772036	602036.4305256585
789	0.75744	4.657575687529107e-28	3.8028946076807404e-28	736407.687600397	601274.3590946133
790	0.7584	4.666115674985298e-28	3.8098674782537312e-28	735476.7044302322	600514.2145192726
791	0.75936	4.674894969032386e-28	3.817035741813724e-28	734548.0722276686	599755.9895009401
792	0.76032	4.683391571881293e-28	3.823973188980141e-28	733621.7820987562	598999.6767777359
793	0.76128	127789.79716930602	104339.93246618597	732697.8251943495	598245.2691243634
794	0.76224	127629.05528607419	104208.68726811532	731776.1927098283	597492.7593518799
795	0.7632000000000001	127468.71727692086	104077.77183184885	730856.875884816	596742.1403074681
796	0.76416	127308.78162161732	103947.18491612509	729939.8660029029	595993.4048742091
797	0.76512	127149.24680755514	103816.92528590436	729025.1543913704	595246.545970858
798	0.7660800000000001	126990.11132969837	103686.99171233001	728112.7324209181	594501.5565516202
799	0.7670399999999999	126831.37369053625	103557.3829726896	727202.5915053919	593758.4296059307
800	0.768	126673.03240003622	103428.09785037664	726294.723101515	593017.1581582329
801	0.7689600000000001	126515.08597559726	103299.13513485248	725389.1187086203	592277.7352677613
802	0.7699199999999999	126357.53294200373	103170.49362160855	724485.7698683855	591540.1540283245
803	0.77088	126200.37183137935	103042.17211212894	723584.6681645691	590804.4075680904
804	0.7718400000000001	126043.60118314163	102914.16941385301	722685.8052227497	590070.4890493721
805	0.7727999999999999	125887.21954395657	102786.48434013856	721789.1727100665	589338.3916684176
806	0.77376	125731.22546769392	102659.1157102251	720894.762334961	588608.1086551977
807	0.7747200000000001	125575.61751538242	102532.06234919761	720002.5658469227	587879.6332731987
808	0.7756799999999999	250840.78851033127	204810.64617590033	719112.5750362342	587152.9588192145
809	0.77664	250531.10852451602	204557.79352630043	718224.7817337204	586428.0786231414
810	0.7776000000000001	250222.1922378027	204305.5644344061	717339.1778104976	585704.9860477737
811	0.7785599999999999	374871.05524296424	306080.93489464896	716455.755177726	584983.6744886016
812	0.77952	374409.95923405536	305704.4515798955	715574.5057863636	584264.1373736097
813	0.7804800000000001	498599.9948522309	407105.1910474283	714695.4216269208	583546.3681630768
814	0.78144	497988.215717443	406605.67547559104	713818.4947292191	582830.36034938
815	0.7824	621722.4200516483	507634.2302582824	712943.717162149	582116.1074567948
816	0.7833600000000001	620961.4378973623	507012.8909311608	712071.0810334316	581403.6030413031
817	0.78432	744242.7796021686	607671.6849253179	711200.5784893809	580692.8406903967
818	0.78528	743334.0582595532	606929.7170560561	710332.2017146685	579983.8140228871
819	0.78624	866165.4788621987	707221.1520086118	709465.9429320897	579276.5166887128
820	0.7872	865110.4660986637	706359.7376943504	708601.7944023308	578570.942368751
821	0.78816	987494.8803156107	806286.1934613301	707739.7484237392	577867.0847746284
822	0.78912	986295.0080430522	805306.5018532362	706879.7973320942	577164.9376485352
823	0.79008	1108235.3040920643	904870.3366545691	706021.9335003806	576464.4947630395
824	0.79104	1106891.9885719526	903773.5241252908	705166.1493385619	575765.7499209024
825	0.792	1228391.0284797698	1002977.0747960251	704312.4372933578	575068.6969548966
826	0.79296	1226905.670525139	1001764.2851046153	703460.7898480212	574373.3297276234
827	0.79392	1347966.2904308198	1100609.8673425948	702611.1995221177	573679.6421313339
828	0.79488	1346340.2756052099	1099282.2317969461	701763.658871307	572987.6280877497
829	0.79584	1466965.2860592145	1197772.140407012	700918.1604871247	572297.2815478849
830	0.7968	1465199.9848726208	1196330.7780238509	700074.6969967672	571608.5964918707
831	0.79776	1585392.171131703	1294467.2871586198	699233.2610628769	570921.5669287796
832	0.79872	1583488.9392335855	1292913.3048210945	698393.8453833297	570236.1868964521
833	0.79968	1703251.0615515655	1390698.6682183736	697556.4426910236	569552.4504613245
834	0.80064	1701211.2399209652	1389033.1608312854	696721.045753669	568870.351718257
835	0.8016	1820546.0338354486	1486469.6120481761	695887.6473735807	568189.8847903643
836	0.8025599999999999	1818370.9489682617	1484693.6626908905	695056.2403874714	567511.0438288465
837	0.80352	1937281.12558337	1581783.415334638	694226.8176662453	566833.8230128216
838	0.80448	1934972.089676834	1579898.0954117125	693399.3721147956	566158.2165491591
839	0.80544	2053460.3359420153	1676643.3433673554	692573.8966718018	565484.2186723149
840	0.8064	2051018.6470764477	1674649.7127569302	691750.3843095286	564811.8236441672
841	0.80736	2169087.626061427	1771052.6304117932	690928.8280336265	564141.0257538534
842	0.80832	2166514.5683792667	1768951.737611779	690109.2208829342	563471.8193176092
843	0.80928	2284166.919545202	1865014.4800768737	689291.5559292815	562804.1986786072
844	0.81024	2281463.763427397	1862807.3623489717	688475.8262772942	562138.1582067984
845	0.8112	2278766.997749587	1860605.4623934766	687662.0250642005	561473.6922987524
846	0.81216	2276076.5998773915	1858408.7617294944	686850.1454596383	560810.7953775025
847	0.81312	2273392.5472831964	1856217.2419633036	686040.1806654643	560149.4618923876
848	0.81408	2270714.817545525	1854030.8847878464	685232.1239155636	559489.6863188981
849	0.81504	2268043.3883484122	1851849.6719822139	684425.968475663	558831.463158523
850	0.816	2265378.2374807876	1849673.5854111414	683621.7076431416	558174.7869385954
851	0.81696	2262719.342835857	1847502.6070245088	682819.3347468469	557519.6522121415
852	0.81792	2260066.682410493	1845336.7188568364	682018.8431469091	556866.0535577309
853	0.8188799999999999	2257420.2343046255	1843175.9030267932	681220.2262345591	556213.9855793262
854	0.81984	2254779.9767206437	1841020.1417367037	680423.4774319457	555563.4429061341
855	0.8208	2252145.887962792	1838869.4172720572	679628.5901919551	554914.4201924587
856	0.82176	2249517.9464365817	1836723.7120010282	678835.5579980322	554266.9121175549
857	0.82272	2246896.130648194	1834583.0083739876	678044.3743640018	553620.9133854831
858	0.82368	2244280.4192039003	1832447.2889230282	677255.0328338925	552976.4187249646
859	0.82464	2241670.790809477	1830316.5362614898	676467.5269817599	552333.4228892379
860	0.8256	2239067.2242696285	1828190.7330834859	675681.850411514	551691.920655917
861	0.82656	2236469.6984874136	1826069.8621634357	674897.9967567443	551051.90682685
862	0.82752	2233878.192463674	1823953.9063555987	674115.9596805488	550413.3762279776
863	0.82848	2231292.68529647	1821842.8485936124	673335.7328753629	549776.3237091951
864	0.8294400000000001	2228713.156180521	1819736.6718900367	672557.3100627904	549140.7441442135
865	0.8304	2226139.58440664	1817635.359335891	671780.6849934338	548506.6324304211
866	0.83136	2223571.9493611883	1815538.894100209	671005.8514467285	547873.9834887481
867	0.8323200000000001	2221010.230525519	1813447.2594295866	670232.803230776	547242.7922635305
868	0.83328	2218454.4074754324	1811360.438647735	669461.534182179	546613.0537223758
869	0.83424	2215904.459880633	1809278.415155036	668692.0381658777	545984.7628560283
870	0.8352	2213360.367504191	1807201.1724281071	667924.309074987	545357.9146782372
871	0.83616	2210822.1102020075	1805128.6940193593	667158.3408306348	544732.5042256245
872	0.83712	2208289.66792228	1803060.963556565	666394.1273818024	544108.5265575539
873	0.83808	2205763.0207049777	1800997.9647424272	665631.6627051643	543485.9767560007
874	0.83904	2203242.148681314	1798939.6813541502	664870.9408049297	542864.8499254223
875	0.84	2200727.032073231	1796886.0972430152	664111.9557126868	542245.1411926309
876	0.84096	2198217.6511928737	1794837.196333958	663354.7014872447	541626.8457066643
877	0.84192	2195713.986442085	1792792.9626251496	662599.1722144801	541009.9586386613
878	0.84288	2193216.0183118894	1790753.3801875785	661845.3620071826	540394.4751817344
879	0.84384	2190723.727381989	1788718.433164638	661093.2650049018	539780.3905508461
880	0.8448	2188237.0943202614	1786688.1057717158	660342.8753737952	539167.699982684
881	0.84576	2185756.0998822567	1784662.3822957836	659594.1873064779	538556.398735538
882	0.84672	2183280.724910702	1782641.247094996	658847.1950218726	537946.4820891784
883	0.84768	2180810.950335012	1780624.6845982822	658101.8927650605	537337.9453447337
884	0.84864	2178346.7571707913	1778612.6793049506	657358.274807134	536730.7838245701
885	0.8496	2175888.126519357	1776605.2157842903	656616.3354450491	536124.9928721722
886	0.85056	2173435.0395672494	1774602.2786751764	655876.0690014809	535520.5678520232
887	0.8515199999999999	2170987.477585755	1772603.8526856774	655137.4698246774	534917.5041494871
888	0.85248	2168545.4219304277	1770609.9225926674	654400.5322883168	534315.7971706913
889	0.8534400000000001	2166108.8540406185	1768620.4732414396	653665.2507913635	533715.4423424095
890	0.8543999999999999	2163677.7554390016	1766635.4895453216	652931.6197579277	533116.4351119468
891	0.85536	2161252.10773111	1764654.956485293	652199.6336371228	532518.7709470231
892	0.8563200000000001	2158831.8926048717	1762678.8591096094	651469.2869029267	531922.4453356602
893	0.8572799999999999	2156417.091830146	1760707.182533424	650740.5740540421	531327.4537860678
894	0.85824	2154007.6872582687	1758739.9119384151	650013.4896137583	530733.7918265302
895	0.8592000000000001	2151603.660821596	1756777.0325724122	649288.0281298143	530141.4550052953
896	0.8601599999999999	2149204.994533055	1754818.5297490319	648564.1841742627	529550.4388904622
897	0.86112	2146811.6704856907	1752864.3888473064	647841.9523433334	528960.7390698715
898	0.8620800000000001	2144423.670852225	1750914.5953113255	647121.3272573008	528372.3511509951
899	0.8630399999999999	2142040.9778846116	1748969.1346498681	646402.3035603483	527785.2707608273
900	0.864	2139663.573913596	1747027.9924360504	645684.8759204368	527199.4935457765
901	0.8649600000000001	2137291.4413482817	1745091.1543069638	644969.0390291725	526615.0151715571
902	0.8659199999999999	2134924.5626756926	1743158.605963324	644254.7876016762	526031.8313230836
903	0.86688	2132562.920460344	1741230.3331691169	643542.1163764531	525449.9377043635
904	0.8678400000000001	2130206.4973438126	1739306.3217512502	642831.0201152636	524869.3300383918
905	0.8687999999999999	2127855.276044316	1737386.5575992067	642121.4936029951	524290.004067047
906	0.86976	2125509.239356285	1735471.0266646983	641413.5316475342	523711.9555509863
907	0.87072	2123168.3701499454	1733559.714961323	640707.1290796405	523135.1802695425
908	0.8716799999999999	2120832.6513709025	1731652.608564226	640002.2807528202	522559.67402062105
909	0.87264	2118502.0660397257	1729749.69360976	639298.9815432017	521985.43262059847
910	0.8736	2116176.5972515373	1727850.9562951496	638597.2263494112	521412.4519042201
911	0.8745599999999999	2113856.228175604	1725956.3828781596	637897.0100924491	520840.7277245007
912	0.87552	2111540.942054929	1724065.9596767596	637198.327715568	520270.2559526228
913	0.87648	2109230.7222058536	1722179.6730687981	636501.1741841506	519701.03247783874
914	0.8774400000000001	2106925.552017651	1720297.5094916734	635805.5444855887	519133.05320737115
915	0.8784	2104625.414952129	1718419.4554420102	635111.4336291634	518566.31406631507
916	0.87936	2102330.294543239	1716545.497475334	634418.8366459254	518000.8109975404
917	0.8803200000000001	2100040.1743966783	1714675.6222057533	633727.748588577	517436.53996159544
918	0.88128	2097755.0381895	1712809.8163056378	633038.1645313532	516873.4969366099
919	0.88224	2095474.869669729	1710948.066505306	632350.0795699061	516311.67791820073
920	0.8832000000000001	2093199.6526559722	1709090.359592705	631663.4888211874	515751.0789193753
921	0.88416	2090929.3710370392	1707236.6824131035	630978.3874233336	515191.6959704387
922	0.88512	2088664.0087715602	1705387.021868777	630294.7705355511	514633.5251188999
923	0.8860800000000001	2086403.5498876087	1703541.364918703	629612.6333380017	514076.5624293773
924	0.8870399999999999	2084147.9784823246	1701699.6985782501	628931.9710316904	513520.80398350774
925	0.888	2081897.2787215442	1699862.0099188783	628252.7788383515	512966.2458798537
926	0.8889600000000001	2079651.4348394284	1698028.2860678332	627575.0520003381	512412.88423381274
927	0.8899199999999999	2077410.431138093	1696198.5142078463	626898.7857805103	511860.71517752646
928	0.89088	2075174.251987245	1694372.681576837	626223.9754621245	511309.7348597897
929	0.8918400000000001	2072942.8818238173	1692550.775467614	625550.6163487242	510759.93944596197
930	0.8927999999999999	2070716.3051516118	1690732.783227585	624878.7037640318	510211.3251178782
931	0.89376	2068494.5065409336	1688918.692258456	624208.2330518386	509663.88807376026
932	0.8947200000000001	2066277.4706282427	1687108.49001595	623539.1995758988	509117.6245281293
933	0.8956799999999999	2064065.182115793	1685302.1640095091	622871.5987198218	508572.53071171796
934	0.89664	2061857.6257712839	1683499.7018020123	622205.4258869664	508028.6028713846
935	0.8976000000000001	2059654.786427511	1681701.0910094883	621540.676500335	507485.83727002627
936	0.8985599999999999	2057456.6489820173	1679906.3193008336	620877.3460024692	506944.2301864938
937	0.89952	2055263.198396749	1678115.3743975284	620215.4298553449	506403.7779155059
938	0.9004800000000001	2053074.4196977105	1676328.244073356	619554.9235402701	505864.4767675661
939	0.90144	2050890.2979746282	1674544.9161541292	618895.8225577804	505326.3230688772
940	0.9024	2048710.8183806064	1672765.3785174086	618238.1224275384	504789.31316125893
941	0.90336	2046535.9661317943	1670989.6190922307	617581.8186882309	504253.4434020642
942	0.90432	2044365.726507052	1669217.625858835	616926.9068974693	503718.7101640981
943	0.90528	2042200.084847617	1667449.3868483915	616273.382631688	503185.10983553436
944	0.90624	2040039.0265567729	1665684.8901427316	615621.2414860461	502652.6388198355
945	0.9072	2037882.5370995246	1663924.1238740818	614970.4790743273	502121.2935356708
946	0.90816	2035730.6020022708	1662167.0762247958	614321.0910288423	501591.07041683694
947	0.90912	2033583.2068524791	1660413.73542709	613673.0730003307	501061.9659121778
948	0.91008	2031440.3372983674	1658664.0897627838	613026.4206578647	500533.9764855053
949	0.91104	2029301.9790485792	1656918.1275630333	612381.1296887512	500007.0986155206
950	0.912	2027168.1178718721	1655175.837208077	611737.195798437	499481.3287957356
951	0.91296	2025038.7395967965	1653437.2071269762	611094.6147104135	498956.6635343956
952	0.91392	2022913.8301113853	1651702.225797357	610453.3821661213	498433.0993544016
953	0.91488	2020793.3753628412	1649970.8817451587	609813.493924857	497910.6327932333
954	0.91584	2018677.3613572258	1648243.1635443785	609174.9457636791	497389.260402874
955	0.9168	2016565.7741591532	1646519.0598168217	608537.7334773155	496868.97874973284
956	0.91776	2014458.599891484	1644798.5592318508	607901.8528780706	496349.784414571
957	0.91872	2012355.8247350212	1643081.650506139	607267.2997957345	495831.6739924266
958	0.9196799999999999	2010257.434928207	1641368.3224034219	606634.0700774906	495314.6440925385
959	0.92064	2008163.4167668233	1639658.5637342515	606002.1595878266	494798.6913382756
960	0.9216	2006073.7566036943	1637952.3633557556	605371.5642084428	494283.81236705993
961	0.9225599999999999	2003988.440848389	1636249.7101713943	604742.2798381638	493770.0038302958
962	0.92352	2001907.4559669269	1634550.593130718	604114.3023928489	493257.2623932966
963	0.92448	1999830.788481484	1632855.0012291302	603487.6278053046	492745.5847352122
964	0.92544	1997758.4249701041	1631162.923507649	602862.2520251954	492234.96754895814
965	0.9264	1995690.3520664081	1629474.3490526725	602238.1710189582	491725.4075411436
966	0.92736	1993626.5564593074	1627789.2669957406	601615.3807697141	491216.9014320005
967	0.92832	1991567.024892717	1626107.6665133073	600993.8772771835	490709.4459553146
968	0.92928	1989511.7441652736	1624429.5368265032	600373.6565575992	490203.0378583536
969	0.93024	1987460.7011300519	1622754.8672009085	599754.7146436222	489697.67390179855
970	0.9312	1985413.8826942847	1621083.646946325	599137.047584257	489193.35085967515
971	0.93216	1983371.2758190844	1619415.8654165445	598520.651444767	488690.06551928463
972	0.93312	1981332.8675191675	1617751.5120091278	597905.5223065915	488187.8146811352
973	0.93408	1979298.6448625773	1616090.576165176	597291.6562672624	487686.5951588753
974	0.93504	1977268.5949704107	1614433.0473691092	596679.0494403216	487186.4037792252
975	0.936	1975242.7050165476	1612778.9151484438	596067.6979552393	486687.23738191044
976	0.93696	1973220.96222738	1611128.1690735735	595457.5979573322	486189.0928195952
977	0.93792	1971203.3538815442	1609480.798757547	594848.7456076826	485691.96695781656
978	0.93888	1969189.867309653	1607836.793855854	594241.1370830578	485195.8566749178
979	0.93984	1967180.4898940306	1606196.144066205	593634.7685758303	484700.75886198424
980	0.9408	1965175.209068451	1604558.8391283196	593029.6362938978	484206.6704227774
981	0.94176	1963174.0123178724	1602924.8688237085	592425.7364606046	483713.5882736707
982	0.94272	1961176.8871781796	1601294.222975464	591823.0653146629	483221.5093435856
983	0.94368	1959183.821235925	1599666.89144805	591221.6191100747	482730.4305739274
984	0.94464	1957194.8021280712	1598042.8641470878	590621.3941160544	482240.3489185225
985	0.9456	1955209.8175417343	1596422.1310191492	590022.3866169509	481751.26134355436
986	0.94656	1953228.8552139318	1594804.6820515518	589424.5929121717	481263.1648275021
987	0.94752	1951251.9029313263	1593190.5072721473	588828.0093161068	480776.0563610775
988	0.94848	1949278.9485299804	1591579.596749122	588232.6321580521	480289.9329471633
989	0.9494400000000001	1947309.9798951016	1589971.9405907893	587638.4577821349	479804.79160075204
990	0.9504	1945344.9849607972	1588367.5289453897	587045.4825472387	479320.6293488845
991	0.95136	1943383.951709829	1586766.3520008884	586453.7028269289	478837.4432305892
992	0.95232	1941426.8681733639	1585168.3999847749	585863.1150093791	478355.23029682226
993	0.95328	1939473.722430735	1583573.6631638648	585273.7154972974	477873.987610407
994	0.95424	1937524.5026091964	1581982.1318441022	584685.5007078528	477393.7122459744
995	0.9552	1935579.196883685	1580393.7963703626	584098.467072604	476914.4012899042
996	0.95616	1933637.7934765804	1578808.6471262604	583512.6110374258	476436.05184026534
997	0.95712	1931700.2806574653	1577226.6745339492	582927.9290624384	475958.66100675805
998	0.95808	1929766.6467428932	1575647.8690539352	582344.4176219355	475482.22591065516
999	0.95904	1927836.8800961503	1574072.2211848812	581762.0732043136	475006.74368474464
1000	0.96	1925910.9691270236	1572499.721463418	581180.8923120016	474532.2114732713
1001	0.96096	1923988.902291567	1570930.3604639533	580600.8714613909	474058.62643188087
1002	0.96192	1922070.6680918748	1569364.1287984862	580022.0071827654	473585.985727562
1003	0.96288	1920156.255075847	1567801.0171164158	579444.2960202326	473114.28653859015
1004	0.96384	1918245.6518369655	1566241.0161043596	578867.7345316553	472643.52605447226
1005	0.9648	1916338.8470140658	1564684.1164859657	578292.3192885821	472173.7014758892
1006	0.96576	1914435.8292911127	1563130.3090217293	577718.0468761803	471704.81001464213
1007	0.96672	1912536.5873969744	1561579.5845088107	577144.9138931683	471236.8488935959
1008	0.96768	1910641.1101052035	1560031.9337808539	576572.916951748	470769.81534662505
1009	0.96864	1908749.3862338124	1558487.3477078036	576002.0526775381	470303.70661855896
1010	0.9696	1906861.4046450546	1556945.8171957282	575432.3177095089	469838.51996512816
1011	0.97056	1904977.154245208	1555407.3331866418	574863.7086999145	469374.25265290955
1012	0.9715199999999999	1903096.6239843538	1553871.8866583235	574296.2223142287	468910.9019592741
1013	0.97248	1901219.802856164	1552339.4686241434	573729.8552310785	468448.4651723319
1014	0.9734400000000001	1899346.6798976848	1550810.0701328882	573164.6041421808	467986.93959088135
1015	0.9743999999999999	1897477.2441891246	1549283.6822685841	572600.4657522772	467526.3225243549
1016	0.97536	1895611.4848536383	1547760.2961503258	572037.4367790694	467066.6112927675
1017	0.9763200000000001	1893749.3910571223	1546239.9029321037	571475.5139531567	466607.8032266646
1018	0.9772799999999999	1891890.952007998	1544722.4938026313	570914.694017972	466149.89566707023
1019	0.97824	1890036.15695701	1543208.059985178	570354.9737297191	465692.8859654358
1020	0.9792000000000001	1888184.995197013	1541696.5927373958	569796.3498573101	465236.7714835892
1021	0.9801599999999999	1886337.4560627695	1540188.0833511562	569238.8191823029	464781.5495936835
1022	0.98112	1884493.5289307432	1538682.5231523768	568682.3784988403	464327.21767814725
1023	0.9820800000000001	1882653.2032188969	1537179.903500861	568127.0246135875	463873.7731296334
1024	0.9830399999999999	1880816.468386488	1535680.215790128	567572.7543456717	463421.2133509703
1025	0.984	1878983.3139338696	1534183.4514472524	567019.5645266214	462969.5357551116
1026	0.9849600000000001	1877153.7294022886	1532689.6019326984	566467.4520003053	462518.7377650872
1027	0.9859199999999999	1875327.7043736868	1531198.658740157	565916.413622873	462068.8168139538
1028	0.98688	1873505.228470506	1529710.6133963862	565366.4462626955	461619.77034474694
1029	0.98784	1871686.2913554858	1528225.4574610498	564817.5468003044	461171.5958104317
1030	0.9887999999999999	1869870.8827314747	1526743.1825265582	564269.7121283351	460724.290673855
1031	0.98976	1868058.9923412309	1525263.7802179083	563722.9391514667	460277.8524076982
1032	0.99072	1866250.6099672318	1523787.2421925277	563177.2247863637	459832.27849442844
1033	0.9916799999999999	1864445.7254314797	1522313.5601401173	562632.5659616186	459387.5664262521
1034	0.99264	1862644.3285953144	1520842.7257824943	562088.9596176943	458943.7137050672
1035	0.9936	1860846.4093592183	1519374.7308734376	561546.4027068664	458500.71784241754
1036	0.99456	1859051.957662633	1517909.5671985354	561004.8921931664	458058.57635944505
1037	0.99552	1857260.9634837676	1516447.2265750305	560464.4250523252	457617.28678684443
1038	0.99648	1855473.4168394133	1514987.7008516663	559924.9982717166	457176.8466648166
1039	0.9974400000000001	1853689.3077847597	1513530.9819085398	559386.6088503015	456737.25354302354
1040	0.9984	1851908.6264132087	1512077.0616569468	558849.2537985721	456298.50498054235
1041	0.99936	1850131.3628561904	1510625.9320392334	558312.9301384967	455860.5985458201
1042	1.00032	1848357.5072829823	1509177.5850286495	557777.6349034646	455423.5318166294
1043	1.00128	1846587.049900527	1507732.0126291967	557243.3651382314	454987.3023800235
1044	1.00224	1844819.9809532538	1506289.2068754844	556710.1178988647	454551.90783229144
1045	1.0032	1843056.290722897	1504849.1598325826	556177.8902526898	454117.3457789145
1046	1.00416	1841295.9695283193	1503411.8635958752	555646.6792782365	453683.6138345219
1047	1.00512	1839539.007725334	1501977.3102909173	555116.4820651847	453250.70962284785
1048	1.00608	1837785.3957065304	1500545.49207329	554587.2957143123	452818.63077668694
1049	1.00704	1836035.1239010955	1499116.4011284586	554059.1173374415	452387.3749378521
1050	1.008	1834288.1827746434	1497690.0296716283	553531.9440573867	451956.93975713087
1051	1.00896	1832544.56282904	1496266.3699476058	553005.7730079025	451527.3228942438
1052	1.00992	1830804.2546022318	1494845.414230656	552480.6013336311	451098.5220178011
1053	1.01088	1829067.248668074	1493427.1548243656	551956.4261900508	450670.5348052605
1054	1.01184	1827333.5356361617	1492011.5840614992	551433.244743425	450243.35894288577
1055	1.0128	1825603.1061516574	1490598.6943038648	550911.0541707515	449816.9921257051
1056	1.01376	1823875.950895128	1489188.4779421773	550389.85165971	449391.4320574688
1057	1.01472	1822152.0605823726	1487780.9273959184	549869.6344086139	448966.6764506092
1058	1.01568	1820431.4259642588	1486376.0351132024	549350.3996263584	448542.72302619886
1059	1.01664	1818714.0378265567	1484973.7935706426	548832.1445323712	448119.56951390987
1060	1.0176	1816999.8869897742	1483574.1952732154	548314.8663565632	447697.21365197416
1061	1.01856	1815288.964308993	1482177.2327541257	547798.5623392783	447275.65318714175
1062	1.01952	1813581.2606737064	1480782.8985746764	547283.2297312451	446854.88587464206
1063	1.02048	1811876.7670076604	1479391.185324137	546768.8657935278	446434.9094781434
1064	1.0214400000000001	1810175.474268686	1478002.0856196072	546255.4677974775	446015.72176971316
1065	1.0224	1808477.3734485463	1476615.5921058925	545743.0330246844	445597.3205297791
1066	1.02336	1806782.455572774	1475231.6974553713	545231.5587669293	445179.7035470896
1067	1.02432	1805090.7117005151	1473850.3943678665	544721.0423261363	444762.86861867463
1068	1.02528	1803402.1329243688	1472471.675570516	544211.4810143252	444346.8135498079
1069	1.02624	1801716.710370234	1471095.533817646	543702.872153564	443931.5361539668
1070	1.0272000000000001	1800034.435197153	1469721.9618906458	543195.2130759229	443517.0342527959
1071	1.0281600000000002	1798355.2985971551	1468350.952597837	542688.5011234268	443103.30567606766
1072	1.0291199999999998	1796679.2917951075	1466982.4987743534	542182.7336480089	442690.34826164454
1073	1.0300799999999999	1795006.406048557	1465616.5932820125	541677.9080114651	442278.15985544183
1074	1.03104	1793336.6326475816	1464253.229009192	541174.021585408	441866.7383113903
1075	1.032	1791669.9629146375	1462892.3988707075	540671.0717512207	441456.0814913982
1076	1.03296	1790006.388204411	1461534.0958076897	540169.0559000126	441046.18726531527
1077	1.0339200000000002	1788345.8999036644	1460178.3127874595	539667.9714325729	440637.0535108948
1078	1.03488	1786688.4894310941	1458825.0428034118	539167.8157593268	440228.67811375775
1079	1.0358399999999999	1785034.1482371762	1457474.2788748902	538668.5863002903	439821.05896735605
1080	1.0368	1783382.8678040244	1456126.0140470688	538170.2804850264	439414.1939729367
1081	1.03776	1781734.639645241	1454780.2413908332	537672.8957526004	439008.0810395052
1082	1.03872	1780089.4553057712	1453436.9540026605	537176.4295515361	438602.71808379004
1083	1.0396800000000002	1778447.3063617626	1452096.1450045034	536680.8793397726	438198.10303020716
1084	1.04064	1776808.184420415	1450757.8075436694	536186.2425846208	437794.2338108246
1085	1.0415999999999999	1775172.081119844	1449421.9347927088	535692.5167627197	437391.1083653265
1086	1.04256	1773538.9881289331	1448088.5199492928	535199.699359994	436988.72464097943
1087	1.04352	1771908.897147197	1446757.556236104	534707.7878716118	436587.0805925961
1088	1.04448	1770281.7999046377	1445429.0369007175	534216.7798019408	436186.1741825019
1089	1.0454400000000001	1768657.6881616057	1444102.9552154872	533726.6726645078	435786.00338049955
1090	1.0464	1767036.553708662	1442779.3044774346	533237.4639819555	435386.56616383546
1091	1.0473599999999998	1765418.3883664377	1441458.078008133	532749.1512860014	434987.8605171653
1092	1.04832	1763803.1839854987	1440139.2691535966	532261.7321173957	434589.8844325201
1093	1.04928	1762190.9324462067	1438822.8712841691	531775.2040258807	434192.6359092729
1094	1.05024	1760581.625658585	1437508.8777944124	531289.5645701493	433796.11295410467
1095	1.0512000000000001	1758975.2555621807	1436197.2821029937	530804.8113178044	433400.3135809713
1096	1.05216	1757371.8141259348	1434888.0776525813	530320.9418453177	433005.2358110708
1097	1.0531199999999998	1755771.2933480423	1433581.2579097282	529837.9537379905	432610.87767280923
1098	1.05408	1754173.685255824	1432276.8163647694	529355.8445899122	432217.2372017694
1099	1.05504	1752578.981905591	1430974.7465317103	528874.6120039214	431824.31244067685
1100	1.056	1750987.1753825163	1429675.0419481213	528394.2535915654	431432.1014393683
1101	1.0569600000000001	1749398.2578004992	1428377.6961750286	527914.7669730613	431040.60225475905
1102	1.05792	1747812.2213020402	1427082.7027968098	527436.1497772562	430649.81295081106
1103	1.05888	1746229.0580581073	1425790.0554210884	526958.3996415883	430259.7315985005
1104	1.05984	1744648.7602680093	1424499.7476786254	526481.5142120485	429870.35627578705
1105	1.0608	1743071.3201592679	1423211.7732232201	526005.4911431407	429481.685067581
1106	1.06176	1741496.7299874888	1421926.1257315997	525530.3280978441	429093.7160657132
1107	1.06272	1739924.9820362367	1420642.7989033225	525056.0227475754	428706.4473689031
1108	1.06368	1738356.0686169073	1419361.7864606685	524582.5727721493	428319.8770827272
1109	1.06464	1736789.9820686039	1418083.0821485417	524109.9758597419	427934.00331958965
1110	1.0655999999999999	1735226.7147580115	1416806.679734367	523638.22970685293	427548.82419869
1111	1.06656	1733666.2590792717	1415532.5730079864	523167.33201826765	427164.33784599334
1112	1.06752	1732108.6074538638	1414260.7557815649	522697.28050702024	426780.5423942
1113	1.06848	1730553.7523304762	1412991.2218894805	522228.0728943569	426397.43598271516
1114	1.06944	1729001.6861848885	1411723.9651882346	521759.70690969826	426015.01675761846
1115	1.0704	1727452.4015198478	1410458.9795563451	521292.18029060354	425633.2828716349
1116	1.0713599999999999	1725905.8908649508	1409196.2588942535	520825.4907827337	425252.2324841043
1117	1.07232	1724362.1467765209	1407935.7971242233	520359.6361398154	424871.86376095214
1118	1.07328	1722821.1618374893	1406677.5881902426	519894.61412360467	424492.17487466
1119	1.07424	1721282.9286572773	1405421.6260579296	519430.4225038514	424113.1640042362
1120	1.0752000000000002	1719747.4398716774	1404167.9047144349	518967.0590582637	423734.829335187
1121	1.07616	1718214.6881427364	1402916.4181683434	518504.521572472	423357.1690594871
1122	1.0771199999999999	1716684.666158638	1401667.1604495829	518042.8078399943	422980.18137555174
1123	1.07808	1715157.3666335857	1400420.1256093252	517581.91566220066	422603.8644882069
1124	1.07904	1713632.782307689	1399175.3077198945	517121.8428482788	422228.2166086619
1125	1.08	1712110.9059468473	1397932.7008746725	516662.58721519844	421853.23595448
1126	1.0809600000000001	1710591.7303426357	1396692.2991880046	516204.1465876783	421478.9207495515
1127	1.08192	1709075.24831219	1395454.0967951075	515746.5187981503	421105.2692240643
1128	1.08288	1707561.452698096	1394218.0878519763	515289.7016867259	420732.27961447707
1129	1.08384	1706050.3363682742	1392984.266535293	514833.6931011624	420359.9501634908
1130	1.0848	1704541.8922158713	1391752.6270423355	514378.49089682894	419988.27912002173
1131	1.08576	1703036.1131591434	1390523.1635908845	513924.0929366727	419617.2647391736
1132	1.0867200000000001	1701532.9921413504	1389295.870419136	513470.49709118594	419246.90528221056
1133	1.08768	1700032.522130644	1388070.7417856094	513017.70123837184	418877.1990165296
1134	1.08864	1698534.6961199564	1386847.7719690586	512565.70326371235	418508.14421563386
1135	1.0896	1697039.507126893	1385626.9552683816	512114.5010601352	418139.7391591061
1136	1.09056	1695546.948193624	1384408.2860025342	511664.0925279804	417771.98213258095
1137	1.09152	1694057.0123867753	1383191.7585104404	511214.47557496815	417404.87142771925
1138	1.0924800000000001	1692569.6927973225	1381977.3671509055	510765.6481161665	417038.40534218133
1139	1.09344	1691084.9825404827	1380765.1063025275	510317.6080739594	416672.58217960043
1140	1.0944	1689602.8747556095	1379554.970363612	509870.35337801377	416307.400249557
1141	1.09536	1688123.362606086	1378346.9537520853	509423.88196524855	415942.8578675521
1142	1.09632	1686646.4392792217	1377141.050905408	508978.19177980215	415578.95335498214
1143	1.09728	1685172.0979861452	1375937.2562804907	508533.28077300166	415215.68503911234
1144	1.09824	1683700.3319617035	1374735.5643536083	508089.1469033309	414853.051253052
1145	1.0992	1682231.134464355	1373535.9696203156	507645.7881363995	414491.0503357281
1146	1.10016	1680764.4987760682	1372338.4665953633	507203.20244491176	414129.6806318609
1147	1.1011199999999999	1679300.4182022214	1371143.0498126145	506761.3878086358	413768.9404919376
1148	1.10208	1677838.8860714973	1369949.713824962	506320.3422143724	413408.8282721883
1149	1.10304	1676379.8957357828	1368758.4532042448	505880.06365592516	413049.34233456035
1150	1.104	1674923.4405700697	1367569.2625411656	505440.55013406946	412690.4810466937
1151	1.10496	1673469.5139723525	1366382.1364452094	505001.79965652263	412332.2427818962
1152	1.10592	1672018.10936353	1365197.0695445633	504563.81023791333	411974.62591911916
1153	1.10688	1670569.2201873052	1364014.0564860322	504126.5798997521	411617.62884293275
1154	1.10784	1669122.839910087	1362833.0919349622	503690.10667040176	411261.2499435016
1155	1.1088	1667678.962020891	1361654.1705751568	503254.38858504687	410905.4876165609
1156	1.10976	1666237.5800312448	1360477.2871087997	502819.42368566483	410550.3402633919
1157	1.11072	1664798.6874750864	1359302.4362563742	502385.2100209967	410195.8062907983
1158	1.11168	1663362.2779086714	1358129.612756584	501951.7456465178	409841.88411108224
1159	1.11264	1661928.3449104745	1356958.811366277	501519.0286244088	409488.5721420209
1160	1.1136	1660496.8820810944	1355790.0268603633	501087.05702352646	409135.8688068427
1161	1.11456	1659067.8830431588	1354623.25403174	500655.8289193755	408783.77253420337
1162	1.11552	1657641.34144123	1353458.4876912136	500225.34239407926	408432.2817581636
1163	1.11648	1656217.2509417098	1352295.722667424	499795.5955363524	408081.39491816517
1164	1.11744	1654795.605232747	1351134.953806765	499366.5864414715	407731.11045900796
1165	1.1184	1653376.3980241427	1349976.1759733118	498938.31321124727	407381.42683082697
1166	1.11936	1651959.6230472585	1348819.3840487415	498510.77395399683	407032.3424890696
1167	1.12032	1650545.2740549233	1347664.5729322617	498083.9667845157	406683.85589447286
1168	1.12128	1649133.3448213432	1346511.7375405317	497657.88982404995	406335.9655130404
1169	1.12224	1647723.829142009	1345360.872807591	497232.5412002687	405988.66981602064
1170	1.1232	1646316.720833604	1344211.973684783	496807.9190472369	405641.96727988403
1171	1.12416	1644912.0137339167	1343065.0351406836	496384.02150538773	405295.8563863005
1172	1.12512	1643509.701701748	1341920.052161024	495960.84672149573	404950.33562211785
1173	1.12608	1642109.778616823	1340777.0197486212	495538.39284864947	404605.40347933915
1174	1.12704	1640712.2383797027	1339635.9329233032	495116.658046225	404261.0584551014
1175	1.128	1639317.0749116924	1338496.7867218382	494695.6404798594	403917.2990516532
1176	1.12896	1637924.2821547582	1337359.5761978598	494275.3383214227	403574.1237763332
1177	1.12992	1636533.8540714348	1336224.296421801	493855.74974899366	403231.53114154853
1178	1.13088	1635145.7846447416	1335090.9424808156	493436.8729468317	402889.51966475334
1179	1.13184	1633760.0678780936	1333959.5094787132	493018.7061053514	402548.0878684272
1180	1.1328	1632376.6977952162	1332829.9925358861	492601.24742109625	402207.2342800543
1181	1.13376	1630995.6684400595	1331702.3867892395	492184.4950967129	401866.95743210166
1182	1.13472	1629616.973876712	1330576.6873921228	491768.4473409253	401527.2558619984
1183	1.13568	1628240.6081893162	1329452.8895142581	491353.1023685091	401188.12811211497
1184	1.13664	1626866.5654819834	1328330.988341672	490938.45840026555	400849.5727297418
1185	1.1376	1625494.8398787102	1327210.9790766286	490524.5136629972	400511.5882670692
1186	1.13856	1624125.4255232944	1326092.8569375582	490111.26638948167	400174.173281166
1187	1.13952	1622758.3165792509	1324976.617158991	489698.7148184467	399837.32633395965
1188	1.14048	1621393.5072297312	1323862.2549914897	489286.8571945456	399501.04599221534
1189	1.14144	1620030.9916774372	1322749.765701581	488875.69176833186	399165.330827516
1190	1.1424	1618670.7641445426	1321639.1445716887	488465.2167962342	398830.1794162419
1191	1.14336	1617312.8188726092	1320530.386900068	488055.4305405325	398495.5903395502
1192	1.14432	1615957.1501225065	1319423.488000739	487646.33126933343	398161.5621833562
1193	1.14528	1614603.7521743302	1318318.4432034183	487237.9172565452	397828.0935383116
1194	1.14624	1613252.6193273223	1317215.2478534572	486830.18678185344	397495.1829997857
1195	1.1472	1611903.7458997911	1316113.8973117736	486423.1381306981	397162.8291678461
1196	1.14816	1610557.1262290312	1315014.3869547884	486016.76959424815	396831.03064723813
1197	1.14912	1609212.754671244	1313916.7121743583	485611.0794693781	396499.7860473656
1198	1.15008	1607870.62560146	1312820.8683777158	485206.06605864473	396169.09398227185
1199	1.15104	1606530.7334134588	1311726.8509874013	484801.7276702626	395838.95307062
1200	1.152	1605193.0725196924	1310634.6554412004	484398.0626180808	395509.36193567363
1201	1.15296	1603857.6373512067	1309544.2771920813	483995.0692215599	395180.3192052778
1202	1.15392	1602524.4223575646	1308455.7117081305	483592.7458057482	394851.8235118403
1203	1.1548800000000001	1601193.4220067693	1307368.954472493	483191.09070125845	394523.87349231215
1204	1.15584	1599864.630785187	1306284.0009833043	482790.10224424495	394196.4677881692
1205	1.1568	1598538.0431974714	1305200.8467536329	482389.7787763807	393869.60504539293
1206	1.15776	1597213.6537664875	1304119.4873114177	481990.11864483444	393543.2839144522
1207	1.15872	1595891.4570332372	1303039.918199405	481591.1202022477	393217.5030502847
1208	1.15968	1594571.4475567827	1301962.134975088	481192.78180671245	392892.26111227786
1209	1.1606400000000001	1593253.6199141738	1300886.1332106458	480795.10182174825	392567.55676425115
1210	1.1616	1591937.968700372	1299811.9084928832	480398.0786162801	392243.3886744375
1211	1.16256	1590624.488528177	1298739.4564231692	480001.71056461654	391919.7555154652
1212	1.1635199999999999	1589313.1740281538	1297668.77261738	479605.9960464264	391596.65596433944
1213	1.16448	1588004.0198485588	1296599.8527058328	479210.93344671786	391274.08870242495
1214	1.16544	1586697.0206552679	1295532.692333236	478816.5211558151	390952.05241542694
1215	1.1664	1585392.1711317024	1294467.2871586196	478422.75756933825	390630.5457933748
1216	1.16736	1584089.4659787596	1293403.6328552847	478029.6410881803	390309.56753060303
1217	1.16832	1582788.8999147378	1292341.7251107402	477637.1701184856	389989.11632573383
1218	1.1692799999999999	1581490.4676752668	1291281.5596266459	477245.34307162865	389669.1908816601
1219	1.17024	1580194.164013238	1290223.1321187553	476854.15836419305	389349.7899055277
1220	1.1712	1578899.983698731	1289166.4383168563	476463.6144179488	389030.9121087173
1221	1.17216	1577607.9215189444	1288111.473964715	476073.70965983276	388712.55620682804
1222	1.17312	1576317.9722781277	1287058.2348200174	475684.442521926	388394.72091965965
1223	1.17408	1575030.1307975084	1286006.7166543151	475295.8114414343	388077.4049711958
1224	1.1750399999999999	1573744.3919152247	1284956.9152529645	474907.81486066576	387760.60708958673
1225	1.176	1572460.7504862563	1283908.8264150745	474520.45122701116	387444.32600713195
1226	1.17696	1571179.2013823555	1282862.445953448	474133.7189929223	387128.56046026386
1227	1.17792	1569899.739491979	1281817.7696945288	473747.61661589216	386813.3091895307
1228	1.1788800000000001	1568622.35972022	1280774.7934783415	473362.1425584342	386498.5709395799
1229	1.17984	1567347.0569887403	1279733.5131584401	472977.29528806155	386184.34445914126
1230	1.1807999999999998	1566073.826235703	1278693.9246018534	472593.0732772671	385870.6285010103
1231	1.18176	1564802.6624157066	1277656.0236890274	472209.47500350303	385557.42182203213
1232	1.18272	1563533.5604997163	1276619.8063137722	471826.4989491612	385244.72318308486
1233	1.18368	1562266.5154750003	1275585.26838321	471444.1436015525	384932.5313490628
1234	1.1846400000000001	1561001.5223450612	1274552.4058177178	471062.4074528872	384620.8450888612
1235	1.1856	1559738.5761295715	1273521.2145508751	470681.2890002556	384309.66317535896
1236	1.1865599999999998	1558477.671864309	1272491.6905294107	470300.7867456069	383998.98438540305
1237	1.18752	1557218.804601091	1271463.8297131513	469920.8991957318	383688.8074997929
1238	1.18848	1555961.9694077082	1270437.6280749647	469541.6248622404	383379.1313032636
1239	1.18944	1554707.1613678634	1269413.081600711	469162.9622615452	383069.95458447066
1240	1.1904000000000001	1553454.3755811045	1268390.1862891875	468784.9099148396	382761.2761359739
1241	1.19136	1552203.6071627622	1267368.9381520785	468407.4663480805	382453.0947542219
1242	1.19232	1550954.8512438862	1266349.333213903	468030.63009196776	382145.4092395362
1243	1.19328	1549708.102971182	1265331.3675119625	467654.399681926	381838.2183960961
1244	1.19424	1548463.3575069478	1264315.03709629	467278.77365808515	381531.52103192254
1245	1.1952	1547220.6100290131	1263300.3380296	466903.75056526164	381225.3159588632
1246	1.1961600000000001	1545979.855730674	1262287.2663872342	466529.32895293995	380919.601992577
1247	1.19712	1544741.0898206334	1261275.8182571165	466155.5073752533	380614.3779525188
1248	1.19808	1543504.3075229386	1260265.989739697	465782.2843909657	380309.6426619244
1249	1.1990399999999999	1542269.5040769204	1259257.776947905	465409.65856345295	380005.3949477948
1250	1.2	1541036.6747371305	1258251.1760070994	465037.6284606844	379701.6336408821
1251	1.20096	1539805.8147732832	1257246.1830550174	464666.1926552046	379398.3575756737
1252	1.20192	1538576.919470192	1256242.794241725	464295.3497241151	379095.5655903779
1253	1.2028800000000002	1537349.9841277115	1255241.0057295705	463925.0982490561	378793.2565269087
1254	1.20384	1536125.0040606775	1254240.8136931325	463555.4368161883	378491.42923087126
1255	1.2047999999999999	1534901.9745988457	1253242.2143191732	463186.36401617544	378190.0825515473
1256	1.20576	1533680.8910868338	1252245.2038065882	462817.87844416575	377889.2153418802
1257	1.20672	1532461.7488840623	1251249.7783663606	462449.9786997745	377588.8264584606
1258	1.20768	1531244.5433646943	1250255.9342215103	462082.66338706616	377288.9147615118
1259	1.2086400000000002	1530029.2699175796	1249263.6676070488	461715.93111453677	376989.4791148757
1260	1.2096	1528815.9239461937	1248272.9747699297	461349.7804950963	376690.51838599803
1261	1.2105599999999999	1527604.500868582	1247283.8519690027	460984.21014605113	376392.03144591395
1262	1.21152	1526394.9961173004	1246296.2954749656	460619.2186890867	376094.01716923475
1263	1.21248	1525187.4051393594	1245310.3015703175	460254.80475025036	375796.4744341324
1264	1.21344	1523981.7233961662	1244325.8665493133	459890.966959934	375499.4021223268
1265	1.2144000000000001	1522777.946363468	1243342.986717916	459527.7039528566	375202.7991190705
1266	1.21536	1521576.0695312948	1242361.6583937502	459165.0143680477	374906.664313136
1267	1.2163199999999998	1520376.0884039039	1241381.8779060578	458802.8968488301	374610.99659680075
1268	1.21728	1519177.9984997248	1240403.6415956514	458441.3500428027	374315.794865834
1269	1.21824	1517981.7953512995	1239426.9458148673	458080.37260182406	374021.0580194829
1270	1.2192	1516787.4745052324	1238451.7869275226	457719.9631819958	373726.784960459
1271	1.2201600000000001	1515595.0315221308	1237478.161308869	457360.12044364517	373432.9745949239
1272	1.22112	1514404.4619765517	1236506.065345547	457000.8430513093	373139.6258324772
1273	1.2220799999999998	1513215.7614569468	1235535.4954355427	456642.12967371795	372846.7375861407
1274	1.22304	1512028.925565608	1234566.4479881425	456283.97898377787	372554.30877234775
1275	1.224	1510843.949918613	1233598.9194238882	455926.3896585554	372262.3383109273
1276	1.22496	1509660.8301457716	1232632.9061745352	455569.3603792614	371970.82512509264
1277	1.2259200000000001	1508479.5618905714	1231668.4046830058	455212.8898312338	371679.76814142667
1278	1.2268800000000002	1507300.1408101253	1230705.4114033473	454856.9767039225	371389.1662898697
1279	1.2278399999999998	1506122.5625751175	1229743.9228006883	454501.6196908725	371099.0185037056
1280	1.2288	1504946.8228697507	1228783.9353511957	454146.8174897087	370809.3237195498
1281	1.22976	1503772.9173916932	1227825.4455420293	453792.5688021193	370520.0808773349
1282	1.23072	1502600.8418520268	1226868.4498713026	453438.87233384006	370231.2889202987
1283	1.23168	1501430.591975195	1225912.9448480383	453085.7267946393	369942.94679497124
1284	1.2326400000000002	1500262.16349895	1224958.9269921258	452733.1308983011	369655.05345116206
1285	1.2335999999999998	1499095.5521743002	1224006.3928342778	452381.08336261037	369367.6078419465
1286	1.2345599999999999	1497930.7537654627	1223055.3389159918	452029.58290933707	369080.6089236543
1287	1.23552	1496767.764049806	1222105.7617895042	451678.6282642212	368794.05565585644
1288	1.23648	1495606.5788178046	1221157.6580177513	451328.21815695654	368507.9470013523
1289	1.23744	1494447.1938729847	1220211.0241743266	450978.351321176	368222.2819261575
1290	1.2384000000000002	1493289.605031875	1219265.8568434403	450629.0264944362	367937.05939949123
1291	1.2393599999999998	1492133.8081239553	1218322.1526198771	450280.24241820205	367652.278393764
1292	1.2403199999999999	1490979.7989916091	1217379.9081089569	449931.9978378322	367367.93788456544
1293	1.24128	1489827.57349007	1216439.1199264927	449584.29150256346	367084.03685065155
1294	1.24224	1488677.1274873747	1215499.7846987501	449237.1221654958	366800.5742739329
1295	1.2432	1487528.4568643135	1214561.8990624086	448890.48858357803	366517.54913946224
1296	1.2441600000000002	1486381.5575143797	1213625.4596645194	448544.3895175923	366234.96043542266
1297	1.2451199999999998	1485236.4253437214	1212690.4631624664	448198.82373213954	365952.8071531148
1298	1.2460799999999999	1484093.0562710932	1211756.9062239272	447853.7899956253	365671.0882869462
1299	1.24704	1482951.4462278078	1210824.7855268319	447509.2870802441	365389.80283441773
1300	1.248	1481811.5911576867	1209894.0977593246	447165.3137619656	365108.94979611307
1301	1.24896	1480673.4870170124	1208964.8396197245	446821.8688205203	364828.52817568596
1302	1.2499200000000001	1479537.1297744822	1208037.0078164863	446478.95103938406	364548.53697984887
1303	1.2508800000000002	1478402.515411158	1207110.5990681604	446136.55920576485	364268.97521836124
1304	1.2518399999999998	1477269.6399204219	1206185.6101033576	445794.692110588	363989.84190401755
1305	1.2528	1476138.499307925	1205262.0376607054	445453.348548482	363711.1360526363
1306	1.25376	1475009.0895915458	1204339.878488815	445112.5273177638	363432.8566830474
1307	1.25472	1473881.406801338	1203419.1293462394	444772.22722042626	363155.0028170818
1308	1.2556800000000001	1472755.4469794882	1202499.7870014373	444432.44706212176	362877.57347955916
1309	1.2566400000000002	1471631.2061802673	1201581.848232734	444093.1856521507	362600.567698277
1310	1.2575999999999998	1470508.6804699851	1200665.309828285	443754.4418034458	362323.9845039992
1311	1.25856	1469387.865926944	1199750.1685860378	443416.2143325591	362047.8229304443
1312	1.25952	1468268.7586413939	1198836.4213136947	443078.5020596478	361772.08201427496
1313	1.26048	1467151.3547154872	1197924.0648286769	442741.3038084609	361496.76079508587
1314	1.2614400000000001	1466035.6502632322	1197013.0959580848	442404.6184063251	361221.8583153938
1315	1.2624000000000002	1464921.6414104486	1196103.5115386636	442068.4446841318	360947.3736206253
1316	1.2633599999999998	1463809.3242947229	1195195.3084167663	441732.7814763232	360673.30575910624
1317	1.2643199999999999	1462698.6950653642	1194288.4834483166	441397.62762087834	360399.6537820507
1318	1.26528	1461589.749883359	1193383.033498773	441062.98195930076	360126.4167435503
1319	1.26624	1460482.484921326	1192478.9554430917	440728.8433366043	359853.5937005628
1320	1.2672	1459376.8963634747	1191576.2461656935	440395.2106013003	359581.18371290155
1321	1.2681600000000002	1458272.98040556	1190674.9025604248	440062.08260538406	359309.1858432246
1322	1.2691199999999998	1457170.7332548378	1189774.9215305226	439729.4582043218	359037.59915702406
1323	1.2700799999999999	1456070.1511300227	1188876.299988581	439397.3362570377	358766.4227226155
1324	1.27104	1454971.2302612455	1187979.034856514	439065.7156259003	358495.6556111267
1325	1.272	1453873.966890008	1187083.1230655215	438734.5951767103	358225.29689648777
1326	1.27296	1452778.3572691411	1186188.5615560524	438403.9737786871	357955.34565542033
1327	1.2739200000000002	1451684.3976627637	1185295.3472777721	438073.85030445625	357685.8009674269
1328	1.27488	1450592.0843462378	1184403.477189527	437744.223630036	357416.6619147801
1329	1.2758399999999999	1449501.413606128	1183512.9482593094	437415.09263482556	357147.9275825134
1330	1.2768	1448412.3817401582	1182623.7574642235	437086.4562015911	356879.59705840936
1331	1.27776	1447324.9850571698	1181735.9017904515	436758.3132164549	356611.6694329901
1332	1.27872	1446239.219877082	1180849.3782332193	436430.66256888077	356344.143799507
1333	1.2796800000000002	1445155.0825308475	1179964.1837967627	436103.50315166265	356077.0192539301
1334	1.28064	1444072.5693604124	1179080.315494293	435776.83386091236	355810.2948949384
1335	1.2815999999999999	1442991.6767186753	1178197.770347965	435450.65359604644	355543.9698239093
1336	1.28256	1441912.4009694466	1177316.5453888418	435124.96125977417	355278.04314490856
1337	1.28352	1440834.7384874066	1176436.637656862	434799.7557580853	355012.51396468066
1338	1.28448	1439758.6856580663	1175558.0442008076	434475.0360002376	354747.3813926384
1339	1.2854400000000001	1438684.2388777242	1174680.7620782699	434150.8008987449	354482.64454085275
1340	1.2864	1437611.3945534306	1173804.7883556164	433827.04936936474	354218.3025240438
1341	1.2873599999999998	1436540.1491029437	1172930.1201079593	433503.78033108654	353954.35445956985
1342	1.28832	1435470.498954691	1172056.7544191224	433180.99270611914	353690.79946741817
1343	1.28928	1434402.4405477308	1171184.688381608	432858.6854198796	353427.6366701954
1344	1.29024	1433335.9703317105	1170313.9190965663	432536.85740098014	353164.8651931173
1345	1.2912000000000001	1432271.0847668278	1169444.4436737602	432215.50758121716	352902.4841639989
1346	1.29216	1431207.7803237939	1168576.2592315376	431894.63489555917	352640.49271324615
1347	1.2931199999999998	1430146.053483791	1167709.3628967963	431574.2382821353	352378.8899738448
1348	1.29408	1429085.900738436	1166843.751804953	431254.31668222253	352117.6750813511
1349	1.29504	1428027.3185897411	1165979.4230999122	430934.8690402358	351856.8471738834
1350	1.296	1426970.303550074	1165116.3739340352	430615.89430371457	351596.40539211145
1351	1.2969600000000001	1425914.8521421233	1164254.6014681077	430297.3914233125	351336.3488792475
1352	1.29792	1424860.9608988548	1163394.1028713093	429979.3593527852	351076.6767810367
1353	1.29888	1423808.6263634788	1162534.8753211827	429661.7970489796	350817.3882457478
1354	1.2998399999999999	1422757.8450894097	1161676.9160036026	429344.7034718217	350558.48242416425
1355	1.3008	1421708.613640229	1160820.2221127443	429028.0775843057	350299.95846957417
1356	1.30176	1420660.9285896465	1159964.7908510547	428711.9183524824	350041.81553776166
1357	1.30272	1419614.7865214658	1159110.619429221	428396.22474544815	349784.0527869974
1358	1.3036800000000002	1418570.184029544	1158257.705066138	428080.9957353337	349526.66937802976
1359	1.30464	1417527.1177177576	1157406.0449888832	427766.2302972931	349269.6644740755
1360	1.3055999999999999	1416485.5841999638	1156555.636432683	427451.92740949197	349013.0372408101
1361	1.30656	1415445.5800999636	1155706.4766408822	427138.08605309745	348756.7868463602
1362	1.30752	1414407.1020514676	1154858.5628649166	426824.705212266	348500.9124612931
1363	1.30848	1413370.1466980574	1154011.8923642824	426511.78387413383	348245.4132586088
1364	1.3094400000000002	1412334.7106931505	1153166.4624065065	426199.3210288049	347990.28841373074
1365	1.3104	1411300.7906999637	1152322.2702671168	425887.3156693401	347735.5371044966
1366	1.3113599999999999	1410268.383391478	1151479.3132296135	425575.7667917474	347481.15851115034
1367	1.31232	1409237.4854504021	1150637.5885854396	425264.6733949699	347227.15181633225
1368	1.31328	1408208.0935691383	1149797.0936339528	424954.03448087565	346973.5162050712
1369	1.31424	1407180.2044497447	1148957.825682395	424643.8490542473	346720.2508647755
1370	1.3152000000000001	1406153.8148039023	1148119.7820458652	424334.1161227708	346467.35498522426
1371	1.31616	1405128.9213528791	1147282.9600472895	424024.83469702536	346214.8277585586
1372	1.3171199999999998	1404105.5208274948	1146447.3570173937	423716.00379047246	345962.6683792734
1373	1.31808	1403083.609968086	1145612.9702946735	423407.62241944607	345710.8760442084
1374	1.31904	1402063.185524473	1144779.7972253682	423099.68960314104	345459.44995254
1375	1.32	1401044.244255923	1143947.835163431	422792.20436360384	345208.389305772
1376	1.3209600000000001	1400026.7829311185	1143117.081470502	422485.1657257219	344957.6933077287
1377	1.32192	1399010.7983281205	1142287.5335158792	422178.5727172126	344707.3611645445
1378	1.32288	1397996.2872343368	1141459.1886764911	421872.4243686143	344457.39208465733
1379	1.32384	1396983.2464464856	1140632.0443368705	421566.7197132746	344207.7852787988
1380	1.3248	1395971.6727705651	1139806.097889125	421261.45778734173	343958.5399599872
1381	1.32576	1394961.5630218163	1138981.3467329098	420956.63762975327	343709.6553435183
1382	1.3267200000000001	1393952.914024693	1138157.7882754025	420652.25828222634	343461.13064695755
1383	1.32768	1392945.7226128255	1137335.4199312727	420348.31878924795	343212.9650901318
1384	1.32864	1391939.9856289895	1136514.2391226583	420044.81819806434	342965.15789512085
1385	1.3296	1390935.6999250725	1135694.243279135	419741.75555867184	342717.7082862498
1386	1.33056	1389932.8623620404	1134875.429837694	419439.1299238061	342470.6154900809
1387	1.33152	1388931.4698099066	1134057.79624271	419136.9403489332	342223.87873540516
1388	1.33248	1387931.5191476964	1133241.3399459189	418835.18589223846	341977.49725323415
1389	1.33344	1386933.0072634176	1132426.0584063896	418533.8656146182	341731.470276793
1390	1.3344	1385935.9310540261	1131611.9490904969	418232.9785796688	341485.79704151134
1391	1.3353599999999999	1384940.2874253953	1130799.0094718975	417932.5238536776	341240.47678501596
1392	1.33632	1383946.073292283	1129987.2370315015	417632.5005056132	340995.50874712295
1393	1.33728	1382953.2855783	1129176.629257447	417332.9076071158	340750.89216982946
1394	1.33824	1381961.9212158783	1128367.1836450761	417033.7442324871	340506.6262973063
1395	1.3392	1380971.9771462397	1127558.8976969065	416735.0094586815	340262.71037588984
1396	1.34016	1379983.450319363	1126751.7689226065	416436.70236529666	340019.1436540746
1397	1.3411199999999999	1378996.337693956	1125945.794838971	416138.82203456335	339775.9253825052
1398	1.34208	1378010.63623742	1125140.9729698936	415841.3675513363	339533.0548139687
1399	1.34304	1377026.3429258217	1124337.3008463439	415544.3380030853	339290.53120338725
1400	1.344	1376043.454743862	1123534.7760063394	415247.7324798854	339048.3538078102
1401	1.34496	1375061.9686848433	1122733.3959949226	414951.55007440766	338806.5218864067
1402	1.34592	1374081.8817506416	1121933.1583641348	414655.7898819098	338565.03470045765
1403	1.34688	1373103.190951674	1121134.0606729926	414360.45100022753	338323.891513349
1404	1.34784	1372125.8933068686	1120336.10048746	414065.5325297648	338083.09159056377
1405	1.3488	1371149.9858436345	1119539.2753804277	413771.03357348475	337842.6341996743
1406	1.34976	1370175.4655978323	1118743.5829316855	413476.9532369009	337602.5186103355
1407	1.35072	1369202.3296137431	1117949.0207278987	413183.2906280679	337362.744094277
1408	1.35168	1368230.5749440386	1117155.5863625843	412890.04485757253	337123.30992529605
1409	1.35264	1367260.198649752	1116363.2774360862	412597.21503852465	336884.21537924965
1410	1.3536	1366291.1978002484	1115572.0915555502	412304.8002865484	336645.4597340482
1411	1.35456	1365323.5694731944	1114782.0263349018	412012.7997197732	336407.04226964735
1412	1.35552	1364357.3107545297	1113993.0793948206	411721.21245882503	336168.96226804116
1413	1.35648	1363392.4187384374	1113205.2483627168	411430.03762681736	335931.2190132545
1414	1.35744	1362428.8905273147	1112418.5308727075	411139.27434934257	335693.81179133715
1415	1.3584	1361466.7232317447	1111632.9245655942	410848.92175446317	335456.73989035457
1416	1.35936	1360505.913970466	1110848.4270888367	410558.97897270275	335220.00260038243
1417	1.36032	1359546.4598703457	1110065.0360965314	410269.44513703795	334983.59921349934
1418	1.36128	1358588.3580663498	1109282.7492493878	409980.31938288925	334747.5290237787
1419	1.3622400000000001	1357631.6057015143	1108501.5642147055	409691.60084811266	334511.79132728314
1420	1.3632	1356676.1999269181	1107721.4786663486	409403.2886729908	334276.3854220563
1421	1.36416	1355722.1379016528	1106942.4902847267	409115.38200022496	334041.3106081167
1422	1.36512	1354769.4167927972	1106164.5967567684	408827.8799749263	333806.5661874505
1423	1.36608	1353818.0337753864	1105387.7957758997	408540.7817446068	333572.15146400424
1424	1.36704	1352867.986032386	1104612.0850420222	408254.08645917196	333338.06574367854
1425	1.368	1351919.2707546635	1103837.4622614877	407967.7932709116	333104.30833432113
1426	1.36896	1350971.8851409603	1103063.9251470787	407681.90133449197	332870.8785457196
1427	1.36992	1350025.8263978644	1102291.471417984	407396.40980694693	332637.7756895952
1428	1.37088	1349081.0917397833	1101520.098799777	407111.31784766976	332404.9990795955
1429	1.37184	1348137.6783889164	1100749.8050243927	406826.6246184057	332172.5480312881
1430	1.3728	1347195.5835752273	1099980.5878301058	406542.3292832426	331940.4218621537
1431	1.37376	1346254.8045364178	1099212.4449615094	406258.4310086035	331708.61989157955
1432	1.37472	1345315.3385178996	1098445.3741694915	405974.9289632381	331477.1414408526
1433	1.37568	1344377.1827727687	1097679.3732112143	405691.8223182149	331245.9858331533
1434	1.37664	1343440.334561777	1096914.4398500915	405409.110246913	331015.1523935482
1435	1.3776	1342504.791153308	1096150.571855767	405126.7919250142	330784.6404489846
1436	1.37856	1341570.5498233475	1095387.7670040927	404844.8665304943	330554.4493282824
1437	1.37952	1340637.6078554592	1094626.0230771082	404563.3332436164	330324.5783621293
1438	1.38048	1339705.9625407576	1093865.337863017	404282.1912469217	330095.02688307286
1439	1.38144	1338775.6111778824	1093105.7091561677	404001.4397252225	329865.79422551516
1440	1.3824	1337846.5510729705	1092347.1347570308	403721.0778655936	329636.8797257056
1441	1.38336	1336918.7795396326	1091589.6124721784	403441.10485736514	329408.28272173495
1442	1.38432	1335992.2938989261	1090833.140114263	403161.5198921139	329180.00255352864
1443	1.38528	1335067.0914793285	1090077.7155019953	402882.3221636568	328952.0385628406
1444	1.38624	1334143.169616713	1089323.3364601256	402603.51086804195	328724.39009324694
1445	1.3872	1333220.5256543225	1088570.0008194202	402325.08520354104	328497.0564901395
1446	1.38816	1332299.156942744	1087817.7064166423	402047.0443706431	328270.03710072
1447	1.38912	1331379.0608398828	1087066.4510945315	401769.3875720445	328043.33127399284
1448	1.39008	1330460.234710939	1086316.2327017817	401492.1140126435	327816.93836076034
1449	1.39104	1329542.6759283796	1085567.0490930215	401215.2228995315	327590.857713615
1450	1.392	1328626.3818719161	1084818.898128795	400938.71344198525	327365.0886869343
1451	1.39296	1327711.3499284782	1084071.7776755383	400662.5848514605	327139.63063687447
1452	1.39392	1326797.577492189	1083325.6856055618	400386.8363415834	326914.48292136384
1453	1.3948800000000001	1325885.0619643398	1082580.6197970298	400111.4671281434	326689.64490009734
1454	1.39584	1324973.800753368	1081836.578133939	399836.47642908635	326465.1159345303
1455	1.3968	1324063.7912748284	1081093.5585060997	399561.8634645059	326240.89538787195
1456	1.39776	1323155.0309513728	1080351.5588091156	399287.62745663733	326016.98262508004
1457	1.39872	1322247.5172127231	1079610.5769443628	399013.76762984967	325793.3770128544
1458	1.39968	1321341.247495648	1078870.6108189728	398740.283210638	325570.07791963103
1459	1.40064	1320436.2192439386	1078131.6583458092	398467.17342761694	325347.08471557643
1460	1.4016	1319532.4299083848	1077393.7174434504	398194.43751151324	325124.39677258156
1461	1.40256	1318629.8769467513	1076656.7860361706	397922.0746951579	324902.0134642556
1462	1.4035199999999999	1317728.5578237528	1075920.8620539175	397650.0842134797	324679.9341659205
1463	1.40448	1316828.4700110315	1075185.943432296	397378.46530349785	324458.1582546049
1464	1.40544	1315929.610987133	1074452.028112547	397107.2172043145	324236.68510903866
1465	1.4064	1315031.9782374832	1073719.114041529	396836.33915710845	324015.5141096464
1466	1.40736	1314135.5692543627	1072987.1991716982	396565.8304051268	323794.6446385423
1467	1.40832	1313240.3815368873	1072256.2814610908	396295.6901936791	323574.0760795242
1468	1.4092799999999999	1312346.4125909808	1071526.3588733026	396025.91777013004	323353.8078180678
1469	1.41024	1311453.659929354	1070797.4293774704	395756.51238389174	323133.83924132073
1470	1.4112	1310562.1210714823	1070069.4909482538	395487.473286418	322914.1697380975
1471	1.41216	1309671.7935435802	1069342.5415658162	395218.7997311964	322694.7986988734
1472	1.41312	1308782.6748785812	1068616.5792158053	394950.49097374134	322475.72551577835
1473	1.41408	1307894.7626161128	1067891.601889336	394682.54627158825	322256.9495825926
1474	1.4150399999999999	1307008.0543024747	1067167.6075829705	394414.9648842855	322038.47029474
1475	1.416	1306122.5474906168	1066444.5942987	394147.74607338826	321820.2870492828
1476	1.41696	1305238.2397401154	1065722.560043928	393880.8891024517	321602.39924491633
1477	1.41792	1304355.1286171519	1065001.5028314488	393614.3932370238	321384.8062819631
1478	1.4188800000000001	1303473.2116944897	1064281.420679433	393348.257744639	321167.5075623674
1479	1.41984	1302592.486551453	1063562.3116114063	393082.4818948116	320950.5024896901
1480	1.4208	1301712.950773903	1062844.1736562334	392817.06495902856	320733.79046910297
1481	1.42176	1300834.6019542175	1062127.0048480981	392552.00621074316	320517.37090738286
1482	1.42272	1299957.4376912678	1061410.8032264877	392287.30492536834	320301.24321290717
1483	1.42368	1299081.4555903978	1060695.5668361732	392022.96038027044	320085.4067956479
1484	1.4246400000000001	1298206.653263401	1059981.293727193	391758.97185476177	319869.86106716597
1485	1.4256	1297333.0283284995	1059267.9819548328	391495.3386300951	319654.6054406066
1486	1.42656	1296460.578410323	1058555.629579611	391232.05998945615	319439.63933069364
1487	1.42752	1295589.301139886	1057844.234667259	390969.13521795796	319224.96215372405
1488	1.42848	1294719.194154567	1057133.7952887048	390706.56360263354	319010.57332756295
1489	1.42944	1293850.2550980872	1056424.3095200544	390444.3444324305	318796.4722716385
1490	1.4304000000000001	1292982.4816204899	1055715.7754425763	390182.4769982035	318582.65840693587
1491	1.43136	1292115.871378117	1055008.191142682	389920.9605927087	318369.13115599274
1492	1.43232	1291250.4220335905	1054301.5547119097	389659.79451059713	318155.8899428944
1493	1.4332799999999999	1290386.1312557901	1053595.8642469086	389398.978048408	317942.9341932673
1494	1.43424	1289522.9967198332	1052891.1178494191	389138.5105045628	317730.263334275
1495	1.4352	1288661.0161070523	1052187.3136262575	388878.3911793593	317517.87679461314
1496	1.43616	1287800.187104977	1051484.4496892998	388618.6193749643	317305.7740045032
1497	1.43712	1286940.50740731	1050782.5241554615	388359.1943954083	317093.9543956885
1498	1.43808	1286081.9747139094	1050081.5351466853	388100.1155465788	316882.41740142845
1499	1.4390399999999999	1285224.5867307668	1049381.480789921	387841.38213621435	316671.1624564941
1500	1.44	1284368.3411699869	1048682.3592171096	387582.99347389844	316460.1889971627
1501	1.44096	1283513.2357497674	1047984.1685651673	387324.94887105306	316249.49646121246
1502	1.44192	1282659.2681943781	1047286.9069759689	387067.2476409326	316039.0842879183
1503	1.4428800000000002	1281806.4362341426	1046590.5725963308	386809.8890986182	315828.95191804605
1504	1.44384	1280954.7376054155	1045895.1635779944	386552.8725610112	315619.09879384795
1505	1.4447999999999999	1280104.1700505645	1045200.6780776103	386296.19734682725	315409.52435905795
1506	1.44576	1279254.7313179497	1044507.114256723	386039.8627765905	315200.228058886
1507	1.44672	1278406.4191619034	1043814.4702817516	385783.8681726272	314991.20934001403
1508	1.44768	1277559.2313427108	1043122.744323977	385528.2128590602	314782.46765059064
1509	1.4486400000000001	1276713.1656265894	1042431.934559524	385272.8961618026	314574.00244022586
1510	1.4496	1275868.219785672	1041742.0391693455	385017.91740855196	314365.81315998756
1511	1.4505599999999998	1275024.391597983	1041053.0563392072	384763.2759287844	314157.899262395
1512	1.45152	1274181.6788474226	1040364.9842596706	384508.9710537488	313950.26020141516
1513	1.45248	1273340.079323745	1039677.8211260774	384255.00211646105	313742.89543245785
1514	1.45344	1272499.5908225416	1038991.5651385357	384001.3684516977	313535.8044123704
1515	1.4544000000000001	1271660.2111452178	1038306.2145019007	383748.06939599075	313328.9865994334
1516	1.45536	1270821.9380989785	1037621.7674257621	383495.1042876216	313122.44145335606
1517	1.4563199999999998	1269984.7694968053	1036938.2221244277	383242.47246661544	312916.1684352709
1518	1.45728	1269148.7031574391	1036255.5768169067	382990.17327473476	312710.16700772947
1519	1.45824	1268313.7369053622	1035573.8297268957	382738.2060554751	312504.43663469807
1520	1.4592	1267479.868570776	1034892.9790827624	382486.570154058	312298.9767815523
1521	1.4601600000000001	1266647.0959895863	1034213.0231175305	382235.26491742587	312093.78691507305
1522	1.46112	1265815.4170033818	1033533.9600688649	381984.2896942364	311888.8665034413
1523	1.4620799999999998	1264984.8294594162	1032855.788179056	381733.64383485704	311684.21501623426
1524	1.46304	1264155.3312105902	1032178.5056950041	381483.3266913588	311479.8319244204
1525	1.464	1263326.9201154327	1031502.1108682053	381233.33761751134	311275.7167003545
1526	1.46496	1262499.5940380816	1030826.6019547357	380983.67596877686	311071.868817774
1527	1.4659200000000001	1261673.350848266	1030151.9772152365	380734.34110230516	310868.28775179386
1528	1.4668800000000002	1260848.1884212887	1029478.2349148995	380485.3323769276	310664.9729789019
1529	1.4678399999999998	1260024.1046380068	1028805.3733234521	380236.64915315184	310461.9239769549
1530	1.4687999999999999	1259201.097384814	1028133.3907151414	379988.2907931563	310259.1402251738
1531	1.46976	1258379.164553623	1027462.2853687216	379740.2566607848	310056.621204139
1532	1.47072	1257558.3040418464	1026792.0555674373	379492.546121541	309854.3663957867
1533	1.47168	1256738.5137523797	1026122.6995990099	379245.15854258306	309652.3752834035
1534	1.4726400000000002	1255919.7915935833	1025454.2157556231	378998.09329271823	309450.64735162276
1535	1.4735999999999998	1255102.1354792647	1024786.6023339072	378751.34974239743	309249.18208641984
1536	1.4745599999999999	1254285.5433286598	1024119.8576349259	378504.9272637102	309047.97897510795
1537	1.47552	1253470.0130664178	1023453.9799641621	378258.8252303787	308847.0375063335
1538	1.47648	1252655.54262258	1022788.9676315018	378013.0430177534	308646.3571700721
1539	1.47744	1251842.129932565	1022124.8189512218	377767.58000280685	308445.93745762395
1540	1.4784000000000002	1251029.7729371516	1021461.5322419738	377522.43556412886	308245.77786160994
1541	1.47936	1250218.469582458	1020799.1058267712	377277.60908192134	308045.87787596683
1542	1.4803199999999999	1249408.217819929	1020137.5380329757	377033.09993799264	307846.2369959435
1543	1.48128	1248599.0156063149	1019476.8271922807	376788.90751575306	307646.8547180964
1544	1.48224	1247790.8609036573	1018816.9716406998	376545.0312002089	307447.73054028535
1545	1.4832	1246983.7516792694	1018157.9697185522	376301.47037795774	307248.8639616694
1546	1.4841600000000001	1246177.685905721	1017499.819770447	376058.2244371834	307050.2544827025
1547	1.48512	1245372.6615608206	1016842.520145272	375815.2927676503	306851.9016051297
1548	1.4860799999999998	1244568.6766275987	1016186.069196179	375572.674760699	306653.8048319824
1549	1.48704	1243765.7290942906	1015530.4652805687	375330.36980924057	306455.96366757475
1550	1.488	1242963.8169543198	1014875.7067600781	375088.3773077516	306258.377617499
1551	1.48896	1242162.9382062827	1014221.792000568	374846.69665226986	306061.04618862167
1552	1.4899200000000001	1241363.0908539281	1013568.7193721065	374605.32724038814	305863.9688890797
1553	1.4908800000000002	1240564.2729061458	1012916.4872489583	374364.26847125025	305667.1452282759
1554	1.4918399999999998	1239766.4823769457	1012265.0940095701	374123.5197455452	305470.57471687504
1555	1.4928	1238969.7172854438	1011614.5380365562	373883.0804655032	305274.2568668
1556	1.49376	1238173.975655845	1010964.8177166869	373642.95003488945	305078.19119122723
1557	1.49472	1237379.2555174262	1010315.9314408737	373403.12785900064	304882.3772045833
1558	1.4956800000000001	1236585.5549045224	1009667.8776041574	373163.61334465863	304686.81442254054
1559	1.4966400000000002	1235792.8718565067	1009020.6546056931	372924.4059002071	304491.5023620133
1560	1.4975999999999998	1235001.2044177772	1008374.2608487388	372685.5049355048	304296.44054115354
1561	1.49856	1234210.5506377402	1007728.6947406409	372446.90986192256	304101.62847934745
1562	1.49952	1233420.9085707935	1007083.9546928222	372208.62009233725	303907.065697211
1563	1.50048	1232632.2762763111	1006440.0391207681	371970.6350411273	303712.7517165861
1564	1.50144	1231844.6518186263	1005796.9464440137	371732.9541241681	303518.68606053723
1565	1.5024000000000002	1231058.0332670182	1005154.6750861313	371495.576758827	303324.86825334653
1566	1.5033599999999998	1230272.4186956927	1004513.2234747168	371258.50236395857	303131.2978205109
1567	1.5043199999999999	1229487.8061837694	1003872.5900413784	371021.73035990004	302937.9742887377
1568	1.50528	1228704.1938152646	1003232.7732217218	370785.2601684661	302744.8971859405
1569	1.50624	1227921.5796790766	1002593.7714553385	370549.09121294477	302552.06604123604
1570	1.5072	1227139.961868969	1001955.5831857935	370313.22291809245	302359.4803849399
1571	1.5081600000000002	1226359.3384835562	1001318.2068606114	370077.6547101293	302167.1397485627
1572	1.5091199999999998	1225579.7076262876	1000681.6409312661	369842.3860167344	301975.0436648065
1573	1.5100799999999999	1224801.0674054322	1000045.883853165	369607.4162670414	301783.1916675607
1574	1.51104	1224023.4159340637	999410.934085639	369372.7448916338	301591.58329189883
1575	1.512	1223246.7513300446	998776.7900919298	369138.37132254016	301400.21807407396
1576	1.51296	1222471.0717160115	998143.4503391765	368904.29499322985	301209.09555151593
1577	1.5139200000000002	1221696.3752193602	997510.9132984041	368670.515338608	301018.21526282665
1578	1.51488	1220922.6599722295	996879.17744451	368437.03179501166	300827.57674777746
1579	1.5158399999999999	1220149.9241114876	996248.2412562539	368203.84380020475	300637.1795473042
1580	1.5168	1219378.1657787163	995618.1032162438	367970.9507933734	300447.0232035044
1581	1.51776	1218607.3831201962	994988.7618109239	367738.35221512226	300257.1072596337
1582	1.51872	1217837.5742868923	994360.215530563	367506.047507469	300067.4312601014
1583	1.5196800000000001	1217068.7374344382	993732.4628692433	367274.0361138406	299877.9947504675
1584	1.52064	1216300.8707231232	993105.5023248463	367042.3174790684	299688.79727743875
1585	1.5215999999999998	1215533.9723178756	992479.3323990426	366810.8910493844	299499.83838886535
1586	1.52256	1214768.0403882484	991853.9515972787	366579.75627241563	299311.1176337369
1587	1.52352	1214003.073108407	991229.3584287666	366348.9125971811	299122.63456217916
1588	1.52448	1213239.0686571116	990605.5514064704	366118.3594740866	298934.3887254502
1589	1.5254400000000001	1212476.0252177047	989982.5290470952	365888.0963549205	298746.37967593735
1590	1.5264000000000002	1211713.9409780956	989360.2898710757	365658.12269284955	298558.6069671531
1591	1.5273599999999998	1210952.8141307477	988738.8324025638	365428.43794241437	298371.07015373145
1592	1.52832	1210192.6428726618	988118.155169417	365199.0415595251	298183.7687914252
1593	1.52928	1209433.425405364	987498.2567031878	364969.9330014579	297996.7024371019
1594	1.53024	1208675.1599348907	986879.1355391106	364741.1117268488	297809.8706487401
1595	1.5312000000000001	1207917.8446717735	986260.7902160913	364512.57719569164	297623.27298542636
1596	1.5321600000000002	1207161.4778310272	985643.2192766946	364284.3288693324	297436.90900735155
1597	1.5331199999999998	1206406.057632134	985026.4212671348	364056.3662104655	297250.7782758075
1598	1.5340799999999999	1205651.5822990306	984410.3947372616	363828.6886831294	297064.8803531835
1599	1.53504	1204898.0500600939	983795.1382405508	363601.29575270234	296879.21480296267
1600	1.536	1204145.4591481264	983180.650334092	363374.1868858987	296693.78118971916
1601	1.53696	1203393.8078003435	982566.9295785778	363147.361550764	296508.57907911384
1602	1.5379200000000002	1202643.0942583594	981953.9745382916	362920.8192166712	296323.60803789174
1603	1.53888	1201893.3167681734	981341.7837810982	362694.5593543167	296138.86763387796
1604	1.5398399999999999	1201144.473580156	980730.3558784309	362468.58143571584	295954.3574359753
1605	1.5408	1200396.562949035	980119.6894052809	362242.8849341993	295770.07701415964
1606	1.54176	1199649.5831338833	979509.7829401877	362017.4693244083	295586.0259394775
1607	1.54272	1198903.5323981035	978900.6350652247	361792.33408229105	295402.2037840425
1608	1.5436800000000002	1198158.4090094161	978292.2443659923	361567.4786850989	295218.6101210319
1609	1.54464	1197414.211239845	977684.6094316035	361342.90261138143	295035.2445246834
1610	1.5455999999999999	1196670.9373657047	977077.728854675	361118.60534098325	294852.1065702919
1611	1.54656	1195928.5856675871	976471.6012313159	360894.58635503985	294669.1958342062
1612	1.54752	1195187.1544303475	975866.2251611169	360670.84513597284	294486.5118938253
1613	1.54848	1194446.641943092	975261.5992471385	360447.38116748707	294304.0543275962
1614	1.5494400000000002	1193707.0464991643	974657.7220959017	360224.1939345661	294121.82271500945
1615	1.5504	1192968.3663961326	974054.5923173772	360001.2829234679	293939.81663659663
1616	1.5513599999999999	1192230.5999357763	973452.2085249731	359778.6476217218	293758.03567392717
1617	1.55232	1191493.7454240732	972850.5693355261	359556.2875181237	293576.47940960457
1618	1.55328	1190757.8011711861	972249.6733692905	359334.20210273267	293395.14742726384
1619	1.55424	1190022.765491451	971649.5192499268	359112.39086686686	293214.03931156796
1620	1.5552000000000001	1189288.6367033622	971050.1056044918	358890.8533030995	293033.1546482049
1621	1.55616	1188555.4131295625	970451.4310634288	358669.5889052555	292852.4930238842
1622	1.5571199999999998	1187823.0930968272	969853.4942605554	358448.59716840694	292672.05402633414
1623	1.55808	1187091.674936053	969256.2938330548	358227.8775888697	292491.8372442981
1624	1.55904	1186361.1569822463	968659.8284214655	358007.42966419965	292311.84226753237
1625	1.56	1185631.5375745082	968064.0966696689	357787.2528931885	292132.06868680206
1626	1.5609600000000001	1184902.8150560237	967469.097224881	357567.34677586006	291952.5160938783
1627	1.56192	1184174.9877740482	966874.828737642	357347.71081346716	291773.1840815357
1628	1.56288	1183448.0540798958	966281.2898618057	357128.3445084865	291594.0722435483
1629	1.56384	1182722.0123289267	965688.4792545284	356909.2473646163	291415.18017468724
1630	1.5648	1181996.8608805335	965096.3955762609	356690.41888677166	291236.50747071736
1631	1.56576	1181272.5980981314	964505.0374907362	356471.85858108127	291058.0537283947
1632	1.5667200000000001	1180549.222349143	963914.403664961	356253.5659548834	290879.8185454624
1633	1.56768	1179826.732004988	963324.4927692054	356035.54051672254	290701.8015206488
1634	1.56864	1179105.1254410704	962735.3034769917	355817.78177634533	290524.00225366367
1635	1.5695999999999999	1178384.4010367666	962146.8344650865	355600.2892446972	290346.4203451956
1636	1.57056	1177664.5571754125	961559.0844134887	355383.06243391853	290169.05539690907
1637	1.57152	1176945.592244292	960972.0520054222	355166.10085734114	289991.9070114408
1638	1.57248	1176227.504634625	960385.7359273225	354949.4040294843	289814.9747923978
1639	1.57344	1175510.292741555	959800.1348688302	354732.97146605165	289638.25834435364
1640	1.5744	1174793.954964138	959215.2475227797	354516.80268392735	289461.75727284583
1641	1.5753599999999999	1174078.489705329	958631.0725851895	354300.89720117225	289285.47118437267
1642	1.57632	1173363.8953719721	958047.6087552534	354085.2545370206	289109.39968639077
1643	1.57728	1172650.1703747872	957464.8547353293	353869.8742118764	288933.5423873114
1644	1.57824	1171937.313128359	956882.8092309309	353654.75574730994	288757.8988964985
1645	1.5792	1171225.3220511242	956301.4709507178	353439.89866605395	288582.46882426477
1646	1.58016	1170514.1955653618	955720.8386064854	353225.30249200057	288407.25178187
1647	1.5811199999999999	1169803.9320971787	955140.9109131561	353010.96675019717	288232.24738151697
1648	1.58208	1169094.5300765012	954561.6865887697	352796.8909668435	288057.4552363492
1649	1.58304	1168385.9879370609	953983.1643544735	352583.07466928783	287882.8749604484
1650	1.584	1167678.3041163841	953405.3429345132	352369.5173860236	287708.5061688309
1651	1.5849600000000001	1166971.477055781	952828.2210562235	352156.2186466858	287534.3484774454
1652	1.58592	1166265.505200333	952251.7974500189	351943.17798204784	287360.40150316997
1653	1.58688	1165560.3869988816	951676.0708493841	351730.39492401754	287186.66486380884
1654	1.58784	1164856.1209040182	951101.0399908648	351517.86900563445	287013.13817809056
1655	1.5888	1164152.7053720714	950526.7036140588	351305.59976106585	286839.8210656641
1656	1.58976	1163450.1388630962	949953.060461606	351093.58672560356	286666.7131470971
1657	1.5907200000000001	1162748.4198408627	949380.1092791804	350881.8294356605	286493.814043872
1658	1.59168	1162047.5467728453	948807.84881548	350670.32742876746	286321.1233783845
1659	1.59264	1161347.5181302112	948236.2778222179	350459.08024356933	286148.6407739396
1660	1.5936	1160648.332387809	947665.3950541128	350248.0874198225	285976.36585475
1661	1.59456	1159949.9880241577	947095.1992688818	350037.3484983906	285804.29824593244
1662	1.59552	1159252.4835214375	946525.6892272288	349826.8630212419	285632.4375735056
1663	1.5964800000000001	1158555.8173654748	945956.8636928373	349616.63053144544	285460.7834643869
1664	1.59744	1157859.988045736	945388.7214323613	349406.65057316836	285289.33554639027
1665	1.5984	1157164.9940553124	944821.2612154151	349196.9226916719	285118.09344822314
1666	1.59936	1156470.833890912	944254.4818145657	348987.4464333086	284947.056799484
1667	1.60032	1155777.506052848	943688.3820053246	348778.2213455189	284776.22523065936
1668	1.60128	1155085.0090450274	943122.9605661363	348569.2469768277	284605.5983731215
1669	1.60224	1154393.3413749405	942558.2162783722	348360.5228768416	284435.1758591256
1670	1.6032	1153702.5015536507	941994.1479263203	348152.048596245	284264.9573218071
1671	1.60416	1153012.4880957836	941430.754297178	347943.82368679746	284094.94239517924
1672	1.6051199999999999	1152323.2995195158	940868.0341810408	347735.84770133026	283925.1307141302
1673	1.60608	1151634.9343465653	940305.9863708967	347528.12019374286	283755.52191442036
1674	1.60704	1150947.3911021792	939744.6096626157	347320.6407190003	283586.1156326804
1675	1.608	1150260.6683151254	939183.9028549412	347113.4088331298	283416.91150640795
1676	1.60896	1149574.7645176805	938623.8647494821	346906.42409321736	283247.9091739652
1677	1.60992	1148889.6782456199	938064.494150704	346699.686057405	283079.10827457666
1678	1.61088	1148205.4080382076	937505.7898659209	346493.1942848872	282910.5084483262
1679	1.61184	1147521.9524381848	936947.7507052867	346286.94833590806	282742.10933615454
1680	1.6128	1146839.309991761	936390.3754817854	346080.94777175825	282573.910579857
1681	1.61376	1146157.479248603	935833.6630112253	345875.1921547715	282405.91182208067
1682	1.61472	1145476.4587618243	935277.6121122289	345669.6810483218	282238.1127063218
1683	1.61568	1144796.2470879753	934722.2216062242	345464.4140168205	282070.5128769238
1684	1.61664	1144116.8427870327	934167.490317437	345259.39062571264	281903.11197907396
1685	1.6176	1143438.2444223906	933613.4170728835	345054.6104414743	281735.9096588016
1686	1.61856	1142760.4505608478	933060.0007023598	344850.0730316098	281568.90556297544
1687	1.61952	1142083.459772601	932507.2400384368	344645.77796464803	281402.0993393007
1688	1.62048	1141407.2706312318	931955.1339164486	344441.7248101397	281235.49063631706
1689	1.62144	1140731.8817136984	931403.6811744858	344237.9131386544	281069.07910339616
1690	1.6224	1140057.2916003254	930852.8806533893	344034.34252177755	280902.86439073895
1691	1.62336	1139383.4988747935	930302.7311967383	343831.01253210753	280736.8461493732
1692	1.62432	1138710.502124129	929753.2316508454	343627.92274325213	280571.0240311515
1693	1.62528	1138038.2999386957	929204.3808647472	343425.07272982644	280405.39768874826
1694	1.62624	1137366.890912183	928656.1776901956	343222.46206744894	280239.96677565755
1695	1.6272	1136696.2736415982	928108.6209816518	343020.0903327394	280074.7309461908
1696	1.62816	1136026.4467272542	927561.7095962767	342817.9571033152	279909.68985547405
1697	1.62912	1135357.4087727624	927015.4423939232	342616.0619577892	279744.843159446
1698	1.63008	1134689.158385021	926469.8182371284	342414.4044757658	279580.1905148555
1699	1.63104	1134021.6941742061	925924.8359911069	342212.9842378388	279415.7315792585
1700	1.632	1133355.0147537626	925380.4945237398	342011.80082558846	279251.46601101675
1701	1.63296	1132689.1187403938	924836.7927055707	341810.85382157826	279087.39346929465
1702	1.63392	1132024.0047540518	924293.7294097954	341610.1428093518	278923.5136140572
1703	1.63488	1131359.6714179285	923751.3035122544	341409.66737343086	278759.82610606775
1704	1.63584	1130696.117358446	923209.5138914261	341209.42709931155	278596.3306068853
1705	1.6368	1130033.3412052465	922668.3594284182	341009.42157346196	278433.0267788624
1706	1.6377599999999999	1129371.3415911836	922127.8390069604	340809.6503833194	278269.9142851432
1707	1.63872	1128710.1171523128	921587.9515133966	340610.113117287	278106.99278966006
1708	1.63968	1128049.666527882	921048.6958366774	340410.8093647316	277944.26195713243
1709	1.64064	1127389.9883603218	920510.0708683518	340211.7387159803	277781.721453064
1710	1.6416	1126731.0812952367	919972.0755025607	340012.9007623181	277619.3709437402
1711	1.64256	1126072.943981396	919434.7086360286	339814.29509598506	277457.21009622625
1712	1.64352	1125415.5750707241	918897.9691680567	339615.92131017294	277295.23857836507
1713	1.64448	1124758.9732182908	918361.8560005141	339417.77899902355	277133.4560587744
1714	1.64544	1124103.1370823034	917826.3680378316	339219.8677576247	276971.8622068451
1715	1.6464	1123448.065324097	917291.5041869938	339022.18718200835	276810.4566927385
1716	1.64736	1122793.7566081248	916757.2633575315	338824.7368691476	276649.2391873846
1717	1.64832	1122140.2096019501	916223.6444615141	338627.51641695376	276488.2093624793
1718	1.64928	1121487.422976236	915690.6464135435	338430.52542427374	276327.36689048243
1719	1.65024	1120835.3954047386	915158.2681307449	338233.76349088753	276166.71144461585
1720	1.6512	1120184.1255642942	914626.5085327607	338037.23021750525	276006.2426988607
1721	1.65216	1119533.6121348143	914095.3665417429	337840.9252057646	275845.9603279554
1722	1.65312	1118883.853799275	913564.8410823455	337644.84805822786	275685.86400739365
1723	1.65408	1118234.8492437068	913034.9310817178	337448.99837837974	275525.95341342187
1724	1.65504	1117586.5971571887	912505.6354694966	337253.37577062414	275366.22822303727
1725	1.656	1116939.096231837	911976.9531777994	337057.97984028194	275206.68811398564
1726	1.65696	1116292.345162797	911448.8831412167	336862.8101935881	275047.33276475925
1727	1.65792	1115646.342648235	910921.4242968062	336667.86643768905	274888.1618545944
1728	1.6588800000000001	1115001.0873893292	910394.5755840841	336473.14818064007	274729.17506346974
1729	1.65984	1114356.5780902605	909868.3359450183	336278.65503140277	274570.37207210367
1730	1.6608	1113712.8134582036	909342.7043240217	336084.38659984217	274411.75256195216
1731	1.66176	1113069.79220332	908817.6796679455	335890.3424967245	274253.3162152074
1732	1.66272	1112427.5130387482	908293.2609260712	335696.52233371424	274095.06271479465
1733	1.66368	1111785.9746805942	907769.4470501045	335502.92572337185	273936.9917443709
1734	1.6646400000000001	1111145.1758479252	907246.236994168	335309.55227915087	273779.1029883222
1735	1.6656	1110505.1152627594	906723.6297147933	335116.4016153956	273621.3961317621
1736	1.66656	1109865.7916500578	906201.6241709163	334923.47334733844	273463.8708605292
1737	1.66752	1109227.2037377162	905680.2193238675	334730.7670910972	273306.52686118474
1738	1.66848	1108589.3502565557	905159.414137367	334538.28246367275	273149.3638210116
1739	1.66944	1107952.2299403164	904639.207577518	334346.0190829465	272992.381428011
1740	1.6704	1107315.8415256464	904119.5986127979	334153.97656767775	272835.5793709012
1741	1.67136	1106680.1837520956	903600.5862140536	333962.15453750116	272678.95733911544
1742	1.67232	1106045.2553621058	903082.169354493	333770.5526129243	272522.51502279926
1743	1.6732799999999999	1105411.0551010037	902564.3470096797	333579.17041532515	272366.25211280904
1744	1.67424	1104777.5817169915	902047.118157525	333388.0075669496	272210.16830071004
1745	1.6752	1104144.83396114	901530.4817782826	333197.063690909	272054.2632787738
1746	1.67616	1103512.8105873785	901014.43685454	333006.33841117745	271898.53673997655
1747	1.67712	1102881.5103524888	900498.9823712136	332815.83135258994	271742.9883779971
1748	1.67808	1102250.9320160951	899984.117315541	332625.5421408388	271587.617887215
1749	1.6790399999999999	1101621.074340657	899469.8406770751	332435.47040247265	271432.42496270797
1750	1.68	1100991.9360914622	898956.1514476762	332245.6157648927	271277.40930025076
1751	1.68096	1100363.5160366155	898443.0486215076	332055.9778563512	271122.57059631223
1752	1.68192	1099735.812947034	897930.5311950265	331866.55630594824	270967.9085480542
1753	1.6828800000000002	1099108.8255964369	897418.598166979	331677.3507436302	270813.422853329
1754	1.68384	1098482.5527613393	896907.2485383938	331488.36080018646	270659.11321067746
1755	1.6847999999999999	1097856.9932210424	896396.4813125748	331299.5861072479	270504.97931932745
1756	1.68576	1097232.1457576267	895886.2954950945	331111.02629728365	270351.02087919123
1757	1.68672	1096608.0091559447	895376.6900937892	330922.68100359914	270197.237590864
1758	1.68768	1095984.58220361	894867.66411875	330734.5498603339	270043.6291556219
1759	1.6886400000000001	1095361.8636909944	894359.216582319	330546.63250245876	269890.19527541986
1760	1.6896	1094739.8524112154	893851.3464990809	330358.9285657737	269736.93565288984
1761	1.6905599999999998	1094118.5471601307	893344.0528858579	330171.43768690544	269583.8499913388
1762	1.69152	1093497.9467363304	892837.3347617023	329984.1595033054	269430.9379947469
1763	1.69248	1092878.0499411284	892331.1911478918	329797.0936532469	269278.1993677658
1764	1.69344	1092258.8555785555	891825.6210679213	329610.2397758229	269125.6338157161
1765	1.6944000000000001	1091640.362455351	891320.623547498	329423.59751094424	268973.241044586
1766	1.69536	1091022.5693809567	890816.1976145342	329237.1664993365	268821.0207610294
1767	1.6963199999999998	1090405.475167506	890312.3422991411	329050.9463825382	268668.97267236357
1768	1.69728	1089789.0786298192	889809.0566336242	328864.9368028986	268517.09648656804
1769	1.69824	1089173.3785853956	889306.3396524753	328679.13740357495	268365.3919122818
1770	1.6992	1088558.3738544045	888804.1903923666	328493.5478285306	268213.8586588023
1771	1.7001600000000001	1087944.0632596784	888302.6078921452	328308.16772253247	268062.4964360828
1772	1.70112	1087330.4456267064	887801.5911928265	328122.9967311493	267911.30495473143
1773	1.70208	1086717.5197836247	887301.1393375882	327938.03450074844	267760.2839260083
1774	1.7030399999999999	1086105.2845612115	886801.251371764	327753.2806784944	267609.4330618247
1775	1.704	1085493.7387928774	886301.9263428387	327568.7349123467	267458.7520747403
1776	1.70496	1084882.8813146597	885803.1633004396	327384.3968510567	267308.2406779622
1777	1.70592	1084272.7109652138	885304.9612963337	327200.26614416635	267157.8985853424
1778	1.7068800000000002	1083663.2265858068	884807.319384419	327016.3424420055	267007.72551137645
1779	1.70784	1083054.4270203093	884310.2366207198	326832.6253956898	266857.7211712015
1780	1.7087999999999999	1082446.3111151883	883813.7120633809	326649.1146571184	266707.88528059446
1781	1.70976	1081838.8777195008	883317.7447726608	326465.8098789719	266558.2175559701
1782	1.71072	1081232.125684885	882822.333810926	326282.71071471	266408.7177143796
1783	1.71168	1080626.053865555	882327.4782426466	326099.81681856944	266259.3854735082
1784	1.7126400000000002	1080020.6611182916	881833.1771343874	325917.1278455619	266110.2205516743
1785	1.7136	1079415.9463024358	881339.4295548047	325734.6434514714	265961.2226678268
1786	1.7145599999999999	1078811.9082798825	880846.2345746398	325552.3632928528	265812.39154154377
1787	1.71552	1078208.545915073	880353.591266712	325370.28702702915	265663.7268930306
1788	1.71648	1077605.8580749861	879861.4987059148	325188.4143120895	265515.2284431184
1789	1.71744	1077003.8436291344	879369.9559692076	325006.7448068872	265366.8959132618
1790	1.7184000000000001	1076402.5014495535	878878.9621356124	324825.27817103744	265218.729025538
1791	1.71936	1075801.830410798	878388.5162862061	324644.01406491525	265070.72750264435
1792	1.7203199999999998	1075201.8293899333	877898.6175041168	324462.95214965317	264922.8910678966
1793	1.72128	1074602.4972665275	877409.2648745159	324282.09208713943	264775.21944522776
1794	1.72224	1074003.8329226465	876920.4574846136	324101.43354001566	264627.71235918585
1795	1.7232	1073405.8352428454	876432.1944236532	323920.97617167485	264480.36953493237
1796	1.7241600000000001	1072808.5031141627	875944.4747829055	323740.7196462594	264333.19069824077
1797	1.72512	1072211.8354261124	875457.2976556628	323560.6636286586	264186.1755754941
1798	1.7260799999999998	1071615.8310706785	874970.6621372325	323380.8077845071	264039.3238936846
1799	1.72704	1071020.4889423058	874484.5673249341	323201.1517801824	263892.63538041036
1800	1.728	1070425.8079378959	873999.0123180908	323021.6952828031	263746.10976387485
1801	1.72896	1069831.786956798	873513.9962180252	322842.4379602266	263599.7467728849
1802	1.7299200000000001	1069238.4249008044	873029.5181280539	322663.37948104733	263453.5461368489
1803	1.7308800000000002	1068645.7206741408	872545.5771534819	322484.5195145944	263307.5075857752
1804	1.7318399999999998	1068053.6731834628	872062.1724015964	322305.85773092986	263161.6308502707
1805	1.7328	1067462.2813378463	871579.302981662	322127.39380084624	263015.9156615385
1806	1.73376	1066871.5440487827	871096.9680049148	321949.12739586516	262870.3617513772
1807	1.73472	1066281.460230172	870615.1665845584	321771.05818823475	262724.9688521784
1808	1.7356800000000001	1065692.0287983143	870133.8978357555	321593.1858509278	262579.7366969257
1809	1.7366400000000002	1065103.2486719063	869653.1608756251	321415.51005764	262434.66501919256
1810	1.7375999999999998	1064515.1187720322	869172.9548232366	321238.0304827876	262289.753553141
1811	1.7385599999999999	1063927.638022158	868693.2787996033	321060.74680150574	262145.00203352014
1812	1.73952	1063340.8053481248	868214.1319276786	320883.6586896461	262000.41019566383
1813	1.74048	1062754.6196781425	867735.5133323491	320706.7658237754	261855.97777548977
1814	1.74144	1062169.0799427826	867257.4221404304	320530.06788117276	261711.70450949782
1815	1.7424000000000002	1061584.1850749727	866779.8574806615	320353.56453982845	261567.59013476787
1816	1.7433599999999998	1060999.934009989	866302.8184836992	320177.2554784417	261423.634388959
1817	1.7443199999999999	1060416.3256854513	865826.304282113	320001.1403764183	261279.8370103072
1818	1.74528	1059833.359041314	865350.3140103801	319825.21891386947	261136.19773762423
1819	1.74624	1059251.0330198628	864874.84680488	319649.4907716091	260992.71631029586
1820	1.7472	1058669.346565706	864399.901803889	319473.9556311525	260849.39246828033
1821	1.7481600000000002	1058088.2986257686	863925.4781475748	319298.61317471386	260706.22595210673
1822	1.7491199999999998	1057507.888149287	863451.5749779932	319123.4630852049	260563.21650287352
1823	1.7500799999999999	1056928.114087802	862978.1914390798	318948.50504623284	260420.36386224694
1824	1.75104	1056348.975395151	862505.3266766473	318773.73874209786	260277.66777245936
1825	1.752	1055770.4710274646	862032.9798383798	318599.1638577923	260135.127976308
1826	1.75296	1055192.5999431584	861561.1500738267	318424.78007899766	259992.74421715294
1827	1.7539200000000001	1054615.3611029268	861089.8365343991	318250.5870920836	259850.51623891603
1828	1.7548800000000002	1054038.753469738	860619.0383733633	318076.58458410535	259708.44378607892
1829	1.7558399999999998	1053462.7760088255	860148.7547458367	317902.7722428026	259566.52660368217
1830	1.7568	1052887.4276876845	859678.9848087828	317729.14975659683	259424.76443732294
1831	1.75776	1052312.7074760646	859209.7277210051	317555.71681459	259283.15703315416
1832	1.75872	1051738.6143459633	858740.9826431433	317382.47310656233	259141.7041378823
1833	1.7596800000000001	1051165.1472716194	858272.748737667	317209.41832297103	259000.40549876684
1834	1.7606400000000002	1050592.3052295097	857805.0251688727	317036.5521549476	258859.26086361764
1835	1.7615999999999998	1050020.0871983392	857337.8111028767	316863.8742942968	258718.26998079437
1836	1.76256	1049448.4921590367	856871.105707611	316691.3844334942	258577.4325992043
1837	1.76352	1048877.51909475	856404.9081528189	316519.0822656849	258436.74846830158
1838	1.76448	1048307.1669908375	855939.2176100495	316346.9674846812	258296.21733808503
1839	1.7654400000000001	1047737.4348348645	855474.033252653	316175.0397849613	258155.83895909693
1840	1.7664000000000002	1047168.3216165943	855009.3542557748	316003.29886166693	258015.6130824217
1841	1.7673599999999998	1046599.8263279861	854545.1797963525	315831.74441060197	257875.53945968425
1842	1.76832	1046031.9479631851	854081.5090531098	315660.37612823053	257735.6178430485
1843	1.76928	1045464.6855185196	853618.3412065518	315489.19371167506	257595.847985216
1844	1.77024	1044898.0379924934	853155.6754389601	315318.19685871486	257456.22963942462
1845	1.7712	1044332.0043857801	852693.5109343885	315147.3852677838	257316.76255944656
1846	1.7721600000000002	1043766.5837012185	852231.846878658	314976.75863796903	257177.44649958765
1847	1.7731199999999998	1043201.7749438044	851770.6824593515	314806.3166690091	257038.2812146852
1848	1.7740799999999999	1042637.577120687	851310.0168658092	314636.0590612919	256899.26646010726
1849	1.77504	1042073.9892411623	850849.8492891251	314465.98551585345	256760.40199175043
1850	1.776	1041511.010316667	850390.1789221402	314296.09573437535	256621.6875660391
1851	1.77696	1040948.6393607721	849931.0049594392	314126.389419184	256483.12293992352
1852	1.7779200000000002	1040386.87538918	849472.3265973456	313956.86627324816	256344.7078708787
1853	1.77888	1039825.7174197142	849014.1430339166	313787.5260001773	256206.44211690308
1854	1.7798399999999999	1039265.1644723183	848556.4534689387	313618.3683042204	256068.32543651664
1855	1.7808	1038705.2155690464	848099.2571039231	313449.3928902634	255930.35758875994
1856	1.78176	1038145.8697340605	847642.5531421008	313280.59946382814	255792.53833319244
1857	1.78272	1037587.1259936225	847186.3407884185	313111.98773107043	255654.86742989146
1858	1.7836800000000002	1037028.9833760894	846730.6192495326	312943.5573987783	255517.34463945046
1859	1.78464	1036471.4409119086	846275.387733807	312775.3081743704	255379.96972297764
1860	1.7855999999999999	1035914.4976336112	845820.6454513065	312607.2397658941	255242.74244209478
1861	1.78656	1035358.1525758059	845366.3916137925	312439.3518820241	255105.66255893576
1862	1.78752	1034802.4047751745	844912.6254347188	312271.6442320605	254968.7298361451
1863	1.78848	1034247.2532704668	844459.346129228	312104.1165259275	254831.94403687678
1864	1.7894400000000001	1033692.6971024936	844006.5529141455	311936.76847417094	254695.30492479267
1865	1.7904	1033138.7353141214	843554.245007975	311769.59978795756	254558.8122640613
1866	1.7913599999999998	1032585.3669502679	843102.4216308952	311602.61017907277	254422.46581935632
1867	1.79232	1032032.5910578965	842651.0820047546	311435.7993599191	254286.2653558556
1868	1.79328	1031480.4066860088	842200.2253530665	311269.1670435146	254150.21063923935
1869	1.79424	1030928.8128856419	841749.8509010061	311102.71294349135	254014.30143568898
1870	1.7952000000000001	1030377.8087098612	841299.9578754043	310936.4367740935	253878.53751188584
1871	1.79616	1029827.3932137555	840850.5455047442	310770.33825017564	253742.91863500982
1872	1.7971199999999998	1029277.5654544317	840401.6130191572	310604.41708720167	253607.444572738
1873	1.79808	1028728.3244910087	839953.1596504168	310438.67300124274	253472.11509324354
1874	1.79904	1028179.6693846135	839505.1846319367	310273.1057089754	253336.92996519382
1875	1.8	1027631.5991983745	839057.6871987642	310107.7149276806	253201.88895774964
1876	1.8009600000000001	1027084.1129974163	838610.6665875766	309942.5003752418	253066.99184056383
1877	1.80192	1026537.2098488553	838164.122036678	309777.4617701431	252932.23838377974
1878	1.80288	1025990.8888217937	837718.0527859933	309612.5988314682	252797.62835802996
1879	1.8038399999999999	1025445.1489873141	837272.4580770646	309447.9112788983	252663.16153443532
1880	1.8048	1024899.9894184741	836827.3371530469	309283.3988327107	252528.83768460306
1881	1.80576	1024355.4091903032	836382.6892587043	309119.0612137773	252394.65658062612
1882	1.80672	1023811.407379793	835938.5136404042	308954.8981435628	252260.6179950814
1883	1.80768	1023267.9830658971	835494.8095461153	308790.9093441236	252126.72170102884
1884	1.80864	1022725.1353295228	835051.5762254014	308627.0945381055	251992.96747200974
1885	1.8095999999999999	1022182.863253526	834608.8129294175	308463.4534487427	251859.35508204575
1886	1.81056	1021641.1659227082	834166.5189109069	308299.9857998563	251725.88430563774
1887	1.81152	1021100.0424238085	833724.6934241957	308136.6913158521	251592.55491776392
1888	1.81248	1020559.4918455005	833283.3357251886	307973.5697217199	251459.3666938795
1889	1.8134400000000002	1020019.5132783864	832842.4450713658	307810.62074303115	251326.3194099145
1890	1.8144	1019480.1058149923	832402.0207217776	307647.84410593804	251193.41284227307
1891	1.8153599999999999	1018941.2685497623	831962.0619370409	307485.2395371717	251060.64676783214
1892	1.81632	1018403.0005790546	831522.5679793351	307322.80676404055	250928.02096393995
1893	1.81728	1017865.3010011354	831083.5381123979	307160.54551442916	250795.53520841512
1894	1.81824	1017328.1689161742	830644.9716015205	306998.45551679615	250663.18927954527
1895	1.8192000000000002	1016791.6034262396	830206.867713545	306836.5365001734	250530.98295608556
1896	1.82016	1016255.6036352926	829769.2257168589	306674.7881941638	250398.91601725793
1897	1.8211199999999999	1015720.1686491837	829332.0448813919	306513.21032894036	250266.98824274936
1898	1.82208	1015185.2975756453	828895.3244786105	306351.80263524427	250135.19941271108
1899	1.82304	1014650.9895242896	828459.0637815166	306190.5648443836	250003.54930775703
1900	1.824	1014117.2436066018	828023.2620646403	306029.4966882319	249872.03770896286
1901	1.8249600000000001	1013584.0589359361	827587.9186040385	305868.59789922653	249740.66439786454
1902	1.82592	1013051.4346275093	827153.0326772892	305707.8682103672	249609.42915645737
1903	1.82688	1012519.3697983982	826718.6035634881	305547.3073552147	249478.33176719453
1904	1.82784	1011987.863567533	826284.6305432448	305386.91506788915	249347.372012986
1905	1.8288	1011456.9150556927	825851.1128986785	305226.69108306867	249216.54967719747
1906	1.82976	1010926.5233855009	825418.0499134143	305066.63513598783	249085.86454364882
1907	1.8307200000000001	1010396.6876814206	824985.4408725793	304906.74696243653	248955.31639661343
1908	1.83168	1009867.4070697487	824553.285062798	304747.0262987579	248824.90502081628
1909	1.83264	1009338.6806786129	824121.5817721892	304587.4728818476	248694.6302014337
1910	1.8336	1008810.5076379646	823690.3302903618	304428.0864491517	248564.4917240913
1911	1.83456	1008282.8870795766	823259.5299084109	304268.86673866573	248434.48937486316
1912	1.83552	1007755.8181370362	822829.1799189133	304109.81348893297	248304.62294027096
1913	1.8364800000000001	1007229.299945742	822399.2796159254	303950.92643904325	248174.8922072823
1914	1.83744	1006703.3316428983	821969.8282949772	303792.2053286313	248045.2969633098
1915	1.8384	1006177.9123675106	821540.8252530695	303633.6498978752	247915.83699621004
1916	1.8393599999999999	1005653.0412603809	821112.2697886705	303475.2598874955	247786.5120942819
1917	1.84032	1005128.7174641035	820684.1612017109	303317.03503875324	247657.32204626605
1918	1.84128	1004604.9401230592	820256.4987935808	303158.97509344906	247528.26664134357
1919	1.84224	1004081.7083834116	819829.2818671258	303001.07979392126	247399.34566913455
1920	1.8432	1003559.0213931027	819402.5097266431	302843.3488830446	247270.55891969716
1921	1.84416	1003036.8783018471	818976.1816778778	302685.7821042294	247141.90618352673
1922	1.8451199999999999	1002515.2782611285	818550.2970280193	302528.37920141907	247013.387251554
1923	1.84608	1001994.2204241945	818124.8550856971	302371.13991908985	246885.00191514468
1924	1.84704	1001473.7039460522	817699.8551609775	302214.06400224875	246756.7499660979
1925	1.848	1000953.7279834634	817275.296565359	302057.15119643236	246628.63119664503
1926	1.84896	1000434.2916949405	816851.1786117703	301900.4012477056	246500.64539944907
1927	1.84992	999915.394240742	816427.5006145651	301743.8139026602	246372.7923676029
1928	1.85088	999397.0347828671	816004.2618895187	301587.38890841306	246245.0718946285
1929	1.85184	998879.2124850521	815581.4617538245	301431.1260126056	246117.4837744758
1930	1.8528	998361.9265127656	815159.0995260908	301275.0249634018	245990.02780152165
1931	1.85376	997845.1760332041	814737.1745263363	301119.085509487	245862.70377056857
1932	1.85472	997328.9602152873	814315.6860759861	300963.30740006664	245735.51147684344
1933	1.85568	996813.2782296537	813894.6334978703	300807.6903848649	245608.45071599708
1934	1.85664	996298.1292486564	813474.0161162178	300652.2342141234	245481.5212841025
1935	1.8576	995783.5124463585	813053.8332566536	300496.9386385996	245354.7229776541
1936	1.85856	995269.426998529	812634.084246196	300341.80340956576	245228.05559356653
1937	1.85952	994755.8720826368	812214.7684132516	300186.82827880746	245101.5189291736
1938	1.86048	994242.8468778497	811795.885087613	300032.01299862243	244975.1127822271
1939	1.86144	993730.3505650259	811377.4336004542	299877.357321819	244848.83695089607
1940	1.8624	993218.3823267132	810959.4132843283	299722.861001715	244722.69123376522
1941	1.86336	992706.9413471423	810541.8234731625	299568.52379213634	244596.67542983437
1942	1.86432	992196.0268122234	810124.6635022549	299414.3454474158	244470.78933851692
1943	1.86528	991685.6379095422	809707.9327082722	299260.32572239137	244345.03275963909
1944	1.86624	991175.773828355	809291.630429245	299106.46437240555	244219.4054934387
1945	1.8672	990666.4337595837	808875.7560045639	298952.7611533036	244093.90734056436
1946	1.86816	990157.6168958143	808460.3087749776	298799.21582143236	243968.53810207415
1947	1.86912	989649.3224312887	808045.288082588	298645.828133639	243843.29757943447
1948	1.87008	989141.5495619037	807630.6932708471	298492.5978472698	243718.18557451945
1949	1.87104	988634.2974852053	807216.5236845546	298339.5247201686	243593.2018896094
1950	1.872	988127.5654003845	806802.778669852	298186.60851067596	243468.3463273902
1951	1.87296	987621.3525082738	806389.4575742219	298033.84897762747	243343.61869095205
1952	1.87392	987115.6580113416	805976.559746483	297881.2458803527	243219.01878378817
1953	1.87488	986610.48111369	805564.0845367868	297728.7989786739	243094.54640979442
1954	1.87584	986105.8210210488	805152.0312966147	297576.50803290476	242970.20137326766
1955	1.8768	985601.6769407721	804740.3993787735	297424.3728038491	242845.9834789051
1956	1.87776	985098.0480818347	804329.1881373947	297272.39305279957	242721.89253180288
1957	1.87872	984594.9336548265	803918.396927927	297120.56854153663	242597.92833745576
1958	1.87968	984092.3328719502	803508.025107137	296968.89903232706	242474.09070175514
1959	1.88064	983590.2449470153	803098.0720331025	296817.3842879229	242350.37943098895
1960	1.8816	983088.6690954361	802688.5370652124	296666.0240715598	242226.79433184
1961	1.88256	982587.6045342255	802279.4195641598	296514.8181469566	242103.3352113855
1962	1.88352	982087.050481992	801870.7188919417	296363.7662783132	241980.00187709543
1963	1.88448	981587.0061589362	801462.4344118543	296212.86823031004	241856.79413683215
1964	1.88544	981087.4707868448	801054.5654884892	296062.1237681063	241733.711798849
1965	1.8864	980588.4435890898	800647.111487732	295911.53265733924	241610.75467178962
1966	1.88736	980089.9237906205	800240.0717767572	295761.09466412244	241487.9225646865
1967	1.88832	979591.9106179625	799833.445724025	295610.80955504515	241365.21528696056
1968	1.88928	979094.403299213	799427.2326992796	295460.67709717056	241242.6326484197
1969	1.89024	978597.4010640356	799021.4320735439	295310.69705803494	241120.17445925804
1970	1.8912	978100.9031436583	798616.0432191179	295160.8692056463	240997.84053005493
1971	1.89216	977604.9087708672	798211.0655095746	295011.19330848317	240875.630671774
1972	1.89312	977109.4171800053	797806.4983197574	294861.6691354936	240753.54469576196
1973	1.89408	976614.4276069659	797402.3410257759	294712.2964560936	240631.58241374785
1974	1.89504	976119.9392891899	796998.5930050031	294563.07504016644	240509.74363784218
1975	1.896	975625.9514656632	796595.2536360737	294414.00465806114	240388.02818053556
1976	1.89696	975132.4633769096	796192.3222988778	294265.0850805912	240266.43585469818
1977	1.89792	974639.4742649902	795789.798374561	294116.3160790337	240144.96647357853
1978	1.8988800000000001	974146.9833734968	795387.6812455186	293967.69742512825	240023.6198508026
1979	1.89984	973654.9899475508	794985.9702953947	293819.2288910752	239902.39580037285
1980	1.9008	973163.4932337961	794584.6649090768	293670.91024953505	239781.2941366675
1981	1.90176	972672.4924803986	794183.7644726948	293522.7412736271	239660.3146744391
1982	1.90272	972181.9869370399	793783.2683736162	293374.72173692833	239539.45722881408
1983	1.90368	971691.9758549145	793383.1760004442	293226.85141347215	239418.7216152915
1984	1.90464	971202.4584867257	792983.4867430135	293079.1300777475	239298.10764974225
1985	1.9056	970713.4340866819	792584.1999923874	292931.55750469724	239177.615148408
1986	1.90656	970224.9019104935	792185.3151408563	292784.1334697176	239057.24392790053
1987	1.9075199999999999	969736.8612153674	791786.8315819324	292636.85774865636	238936.99380520039
1988	1.90848	969249.3112600051	791388.7487103476	292489.7301178124	238816.8645976563
1989	1.90944	968762.2513045982	790991.0659220511	292342.75035393407	238696.85612298406
1990	1.9104	968275.6806108239	790593.7826142047	292195.9182342184	238576.96819926583
1991	1.91136	967789.5984418425	790196.8981851813	292049.2335363097	238457.20064494896
1992	1.91232	967304.0040622931	789800.4120345616	291902.6960382985	238337.55327884512
1993	1.9132799999999999	966818.8967382902	789404.3235631302	291756.3055187206	238218.02592012956
1994	1.91424	966334.2757374188	789008.632172873	291610.06175655575	238098.61838834002
1995	1.9152	965850.1403287327	788613.3372669746	291463.96453122684	237979.33050337594
1996	1.91616	965366.4897827492	788218.4382498154	291318.0136225983	237860.16208549743
1997	1.91712	964883.3233714466	787823.9345269676	291172.20881097537	237741.1129553245
1998	1.91808	964400.6403682594	787429.8255051933	291026.549877103	237622.1829338361
