# Supplementary material for: Predicting the structural basis of targeted protein degradation by integrating molecular dynamics simulations with structural mass spectrometry
Source: Nat Commun. 2022 Oct 6;13:5884. doi: 10.1038/s41467-022-33575-4 (PMC9537307; doi:10.1038/s41467-022-33575-4)
Supplement: Supplementary file 6 — Source Data [file 41467_2022_33575_MOESM6_ESM.zip › source_data/all_tables/supp_table_1.txt]

#Degrader	K_D, VHL (nM)	K_D, SMARCA2 (nM)	IC50 (nM)	DC50 (nM)	Dmax (%)	alpha
PROTAC 1	98 +/- 26	4500 +/- 480		205 +/- 15	300		65		12
PROTAC 2	100 +/- 10	77- +/- 51		45 +/- 9	70		90		18
ACBI1		250 +/- 64	1800 +/- 980		26 +/- 3	6		~100		30 	
