# Supplementary material for: Predicting the structural basis of targeted protein degradation by integrating molecular dynamics simulations with structural mass spectrometry
Source: Nat Commun. 2022 Oct 6;13:5884. doi: 10.1038/s41467-022-33575-4 (PMC9537307; doi:10.1038/s41467-022-33575-4)
Supplement: Supplementary file 6 — Source Data [file 41467_2022_33575_MOESM6_ESM.zip › source_data/all_tables/supp_table_11.xlsx]

## Sheet: Sheet1
Structural parameters
		SMARCA2 (Isoform 1):ACBI1:VCB		SMARCA2 (isoform 2):ACBI1:VCB
Organism		Smarca2 (isoform 1): Homo sapiens		Smarca2 (isoform 2): Homo sapiens
Source		E. coli expression		E. coli expression
Uniport Sequence ID		Smarca2 (isoform 1): P51531-1; residues 1373-1511		Smarca2 (isoform 2): P51531-2; residues 1373-1511 delete 1400-1417
				VHL: P40337; residues 54-213
		VHL: P40337; residues 54-213		EloB: Q15370; residues 1-104
		EloB: Q15370; residues 1-104		EloC: Q15369; residues 17-112
		EloC: Q15369; residues 17-112
Molecular weight (Da)		Smarca2 (isoform 1): 16395.69 da		Smarca2 (isoform 2): 14397.5 da
		VHL: 18676.3 da		VHL: 18676.3 da
		EloB: 11733.42 da		EloB: 11733.42 da
		EloC: 10832.45 da		EloC: 10832.45 da
		ACBI1: 936.12 da		ACBI1: 936.12 da
Guinier analysis
I(0) cm-1		0.0251 ± 0.0002		0.0188 ± 0.0001
Rg Å		33.3 ± 0.3		32.3 ± 0.3
q-range Å-1		0.0160 – 0.0388		0.0134 – 0.0401
qRg max		1.2904		1.297
R2		0.9938		0.9902
Molecular weight estimation (kDa)
Vc (Rambo and Tainer 2013)		57.8		51.8
Vp (Piiadov et al. 2019)		64.8		58
Bayesian inference (Hajizadeh et al. 2018)		58.1		49.8
Shape&Size (Franke et al. 2018)		61.6		54.7
P(r) analysis (GNOM)
I(0) cm-1	0.0253 ± 0.0002		0.0191 ± 0.0001
Rg Å	34.3 ± 0.3		33.2 ± 0.2
Dmax Å	125		111
q range Å-1	0.0160 – 0.3494		0.0134 – 0.3985
X2	0.8055		0.9071
Total estimate	0.8335		0.841
