# Supplementary material for: Predicting the structural basis of targeted protein degradation by integrating molecular dynamics simulations with structural mass spectrometry
Source: Nat Commun. 2022 Oct 6;13:5884. doi: 10.1038/s41467-022-33575-4 (PMC9537307; doi:10.1038/s41467-022-33575-4)
Supplement: Supplementary file 6 — Source Data [file 41467_2022_33575_MOESM6_ESM.zip › source_data/all_tables/supp_table_9/protac_1_simulated_on_rate.csv]

	Run 1	Run 2	Run 3	Average	Standard Error
On Rate (1/M/s	2893201.92110478	1.29E-35	9.55E-28	964400.64036826	787429.82550519
