# Supplementary material for: Predicting the structural basis of targeted protein degradation by integrating molecular dynamics simulations with structural mass spectrometry
Source: Nat Commun. 2022 Oct 6;13:5884. doi: 10.1038/s41467-022-33575-4 (PMC9537307; doi:10.1038/s41467-022-33575-4)
Supplement: Supplementary file 6 — Source Data [file 41467_2022_33575_MOESM6_ESM.zip › source_data/all_tables/supp_table_2.xlsx]

## Sheet: Sheet1
					Smarca 2BD: ACBi1 : VCB
			Data collection
			Space Group		P 21 21 21
			Cell Dimension
			a, b, c, (Å)		80.14, 116.57, 122.32
			α, β, Ɣ (˚)		90, 90, 90
			Resolution (Å)		37.89-2.25 (2.31-2.25)*
			Rmerge		0.15 (2.602)*
			<I/𝛔I>		8.0 (1.27)*
			CC(1/2)		0.998 (0.317)*
			Completeness (%)		99.9 (99.9)*
			Redundancy		7.4 (7.4)*
			Refinement
			Resolution (Å)		2.25
			No. Reflections		52206
			Rwork/Rfree		21.9/25.9
			No. Atoms		7356
			Protein		7070
			Ligand/Ions		196
			Water		90
			B factors
			Protein B value		61.19
			Ligand/Ions		57.66
			Water		53.56
			R.M.S deviations
			Bond length (Å)		0.009
			Bond angles (˚)		1.519
			Ramachandran Favored (%)		96.73
			Ramachandran Outliers (%)		0
			Clashscore		3.64
			* Denotes values obtained for the highest-resolution shell.
