# Supplementary material for: Predicting the structural basis of targeted protein degradation by integrating molecular dynamics simulations with structural mass spectrometry
Source: Nat Commun. 2022 Oct 6;13:5884. doi: 10.1038/s41467-022-33575-4 (PMC9537307; doi:10.1038/s41467-022-33575-4)
Supplement: Supplementary file 6 — Source Data [file 41467_2022_33575_MOESM6_ESM.zip › source_data/all_tables/supp_table_12.xlsx]

## Sheet: Sheet1
SAXS data-collection parameters
Instrument/Data processing	BioXolver L SAXS (Xenocs)/BioXTAS RAW 2.0.3
Wavelength (Å)	1.34
Beam size (µM)	80 x 20
q measurement range (Å-1)	0.0134 – 0.5793
Exposure time	Continuous 60 s data-frame measurements
Sample temperature	20 °C
Detector	Dectris PILATUS3 R 300K
SEC-SAXS Column	Superdex 200 increase 10/300 on GE Healthcare ÄKTAmicro
Loading concentration	275 µM: 275 µM: 275 µM
	SMARCA2:ACBI1:VCB
Injection volume	­­­500 uL
Flow rate	0.05 mL / min
Solvent	20 mM HEPES pH 7.5, 150 mM NaCl and 1 mM DTT
(buffer frames taken before the elution peak)
