# Supplementary material for: Predicting the structural basis of targeted protein degradation by integrating molecular dynamics simulations with structural mass spectrometry
Source: Nat Commun. 2022 Oct 6;13:5884. doi: 10.1038/s41467-022-33575-4 (PMC9537307; doi:10.1038/s41467-022-33575-4)
Supplement: Supplementary file 6 — Source Data [file 41467_2022_33575_MOESM6_ESM.zip › source_data/all_tables/supp_table_13.txt]

ID Complex #_of_atoms #_of_replicas Aggregate_length(μs)
Sys1 iso1-SMARCA2BD:ACBI1:VHL 116,254 20 10
Sys2 iso1-SMARCA2BD:ACBI1:VCB 220,573 24 12
Sys3 iso2-SMARCA2BD:ACBI1:VHL 117,256 20 10
Sys4 iso2-SMARCA2BD:ACBI1:VCB 234,724 24 12
Sys5 iso2-SMARCA2BD:PROTAC 1:VHL 137,347 20 10
Sys6 iso1-SMARCA2BD:PROTAC 2:VHL 69,696 20 10
Sys7 iso2-SMARCA2BD:PROTAC 2:VHL 68,820 20 10
Sys8 iso2-SMARCA2BD:PROTAC 2:VCB 119,082 24 12
