# Supplementary material for: Predicting the structural basis of targeted protein degradation by integrating molecular dynamics simulations with structural mass spectrometry
Source: Nat Commun. 2022 Oct 6;13:5884. doi: 10.1038/s41467-022-33575-4 (PMC9537307; doi:10.1038/s41467-022-33575-4)
Supplement: Supplementary file 6 — Source Data [file 41467_2022_33575_MOESM6_ESM.zip › source_data/all_tables/supp_table_10.txt]

#Top-N	HDX	CAPRI	mean	CI
Top-10	no HDX	High	0.0	[0.0 0.0]
Top-10	no HDX	Medium	0.0	[0.0 0.1]
Top-10	no HDX	Acceptable	0.3	[0.1 0.5]
Top-10	no HDX	Incorrect	8.6	[8.4 8.8]
Top-10	with HDX	High	0.9	[0.6 1.3]
Top-10	with HDX	Medium	2.2	[1.8 2.6]
Top-10	with HDX	Acceptable	2.7	[2.3 3.1]
Top-10	with HDX	Incorrect	3.2	[2.7 3.7]
Top-50	no HDX	High	0.0	[0.0 0.0]
Top-50	no HDX	Medium	0.4	[0.2 0.6]
Top-50	no HDX	Acceptable	6.0	[5.4 6.8]
Top-50	no HDX	Incorrect	43	[42 43]
Top-50	with HDX	High	3.8	[3.1 4.6]
Top-50	with HDX	Medium	13	[12 14]
Top-50	with HDX	Acceptable	16	[15 17]
Top-50	with HDX	Incorrect	16	[15 17]
Top-100	no HDX	High	0.4	[0.1 0.8]
Top-100	no HDX	Medium	3.5	[2.8 4.2]
Top-100	no HDX	Acceptable	21	[19 22]
Top-100	no HDX	Inaccurate	74	[73 76]
Top-100	with HDX	High	6.8	[6.0 7.7]
Top-100	with HDX	Medium	30	[28 31]
Top-100	with HDX	Acceptable	30	[29 32]
Top-100	with HDX	Incorrect	32	[31 34]
