# Supplementary material for: Predicting the structural basis of targeted protein degradation by integrating molecular dynamics simulations with structural mass spectrometry
Source: Nat Commun. 2022 Oct 6;13:5884. doi: 10.1038/s41467-022-33575-4 (PMC9537307; doi:10.1038/s41467-022-33575-4)
Supplement: Supplementary file 6 — Source Data [file 41467_2022_33575_MOESM6_ESM.zip › source_data/all_tables/supp_table_8.txt]

#Protein	Protected residues
VHL		R60, V62, L63, R64, S65, V66, N67, S68, R69, E70, S72, Q73
SMARCA2^BD	F1409, I1410, Q1411, L1412, S1414, R1415, K1416, E1417, L1418, E1420, Y1421, Y1422, E1423, L1424, L1456, C1457, H1458, N1459, A1460, Q1461, T1462, F1463, N1464, L1465, E1466, G1467, S1468, Q1469, I1470
