# Supplementary material for: Predicting the structural basis of targeted protein degradation by integrating molecular dynamics simulations with structural mass spectrometry
Source: Nat Commun. 2022 Oct 6;13:5884. doi: 10.1038/s41467-022-33575-4 (PMC9537307; doi:10.1038/s41467-022-33575-4)
Supplement: Supplementary file 6 — Source Data [file 41467_2022_33575_MOESM6_ESM.zip › source_data/all_tables/supp_tables_3-7.xlsx]

## Sheet: Sheet1
	Table	HDX Data Summary
	Dataset	SMARCA2 isofom 2 --Binary				VHL/EloB/EloC --Binary				SMARCA2iso2+ VHL/EloB/EloC --Ternary			SMARCA2 isoform 1 --Binary		SMARCA2iso1+ VHL/EloB/EloC --Ternary
		APO	ACBi1	PROTAC1	PROTAC2	APO	ACBi1--Binary	PROTAC1--Binary	PROTAC2--Binary	ACBi1	PROTAC1	PROTAC2	APO	ACBi1		ACBi1
	HDX reaction details	93% D2O, Labeling pH (read): 7.0, pD (assuming +0.4): 7.4, Quench pH: 2.5, Labeling Temperature: 10˚C, Quench Temperature: 1˚C
	HDX time course	0s. 30s. 300s, 1800s
	HDX controls	Relative comparison of same protein, APO used as control measured against liganded states
	Back-exchange	Back exchange not calculated for comparison of alternative states of the same protein, thus results are reported as Relative Deuterium Exchange
	Number of Peptides	66				87/ 65/ 62				Same as Binary			68		Same as Binary
	Sequence Coverage	0.984				100%/ 95.2%/ 89.4%				Same as Binary			0.965		Same as Binary
	Redundancy	7.11				6.72/ 7.70/ 9.60				Same as Binary			6.54		Same as Binary
	Replicates	2 (technical)				2 (technical)				2 (technical)			2 (technical)		2 (technical)
	Average Peptode Length	11.5				10.3/10.9/9.7				Same as Binary			11.5		Same as Binary
	Repeatability	0.085	0.118	0.149	0.118	0.197/0.211/0.143	0.109/0.160/0.076	0.158/0.166/0.126	0.158/0.192/0.182	0.13/0.190/0.201/0.230	0.126/0.182/0.163/0.235	0.154/0.130/0.274/0.105	0.149	0.069		0.128/0.165/0.158/0.102
	Significant Differences in HDX		0.382 D (98.99%)				0.451 D/0.411 D/0.384 D (95%)	0.537 D/0.482 D/0.422 D (95%)	0.542 D /0.459 D/ 0.442 D (95%)	0.391 D (98.99%)/0.455 D/0.419 D/0.381 D (95%)	0.329 D/ 0.377 D/0.355 D/ 0.350 D (95%)	0.579 D/0.371 D/ 0.355 D/ 0.350 D (95%)	0.367 D (98.99%)		0.372 D /0.487 D/ 0.460 D (98.99%)/0.273 (95%)
