# Supplementary material for: Predicting the structural basis of targeted protein degradation by integrating molecular dynamics simulations with structural mass spectrometry
Source: Nat Commun. 2022 Oct 6;13:5884. doi: 10.1038/s41467-022-33575-4 (PMC9537307; doi:10.1038/s41467-022-33575-4)
Supplement: Supplementary file 6 — Source Data [file 41467_2022_33575_MOESM6_ESM.zip › source_data/all_tables/supp_table_14.xlsx]

## Sheet: Sheet4
Ubiquitination Site	Log2 Fold Change	p-value (BH-corrected)
K381	0.02	0.97
K413	1.03	0.03
K460*	1.94	0.32
K672	0.56	0.21
K822*	3.35	0.03
K984	0.66	0.26
K996	0.32	0.29
K1051*	2.89	0.02
K1197*	3.3	0.06
K1197/K1207*	3.95	0.02
K1207*	4.23	0.02
K1286*	2.22	0.38
K1323	3.73	0
K1358	1.01	0.04
K1375	1.94	0
K1385	1.08	0.12
iso1-SMC2:K1398	0.98	0.08
K1398	4.03	0
K1416*	5.97	0
