# Supplementary material for: Predicting the structural basis of targeted protein degradation by integrating molecular dynamics simulations with structural mass spectrometry
Source: Nat Commun. 2022 Oct 6;13:5884. doi: 10.1038/s41467-022-33575-4 (PMC9537307; doi:10.1038/s41467-022-33575-4)
Supplement: Supplementary file 6 — Source Data [file 41467_2022_33575_MOESM6_ESM.zip › source_data/supp_fig_21/supp_fig_21a/hist_norm_linker_end_to_end_distance_protac1_in_tc_complex.dat]

 #Linker_end-to-end_distance_per_backbone_atom #Probability_density
 0.32  0
 0.33  0.00199998
 0.34  0.00799992
 0.35  0.0219998
 0.36  0.0409996
 0.37  0.0609994
 0.38  0.0859991
 0.39  0.117999
 0.4  0.170998
 0.41  0.244998
 0.42  0.321997
 0.43  0.445996
 0.44  0.628994
 0.45  0.841992
 0.46  1.13499
 0.47  1.55198
 0.48  2.05098
 0.49  2.64097
 0.5  3.34597
 0.51  4.13496
 0.52  4.76495
 0.53  5.11595
 0.54  5.20295
 0.55  4.86795
 0.56  4.55295
 0.57  4.22396
 0.58  3.88996
 0.59  3.58496
 0.6  3.34397
 0.61  3.19497
 0.62  3.05497
 0.63  2.82597
 0.64  2.77197
 0.65  2.49998
 0.66  2.23698
 0.67  2.14498
 0.68  1.98298
 0.69  1.73498
 0.7  1.52498
 0.71  1.47299
 0.72  1.35399
 0.73  1.29299
 0.74  1.24999
 0.75  1.20099
 0.76  1.22499
 0.77  1.08799
 0.78  1.05799
 0.79  0.97599
 0.8  0.919991
 0.81  0.881991
 0.82  0.769992
 0.83  0.682993
 0.84  0.614994
 0.85  0.513995
 0.86  0.467995
 0.87  0.435996
 0.88  0.394996
 0.89  0.350997
 0.9  0.348997
 0.91  0.297997
 0.92  0.268997
 0.93  0.217998
 0.94  0.174998
 0.95  0.131999
 0.96  0.0799992
 0.97  0.0639994
 0.98  0.0269997
 0.99  0.0169998
 1  0.0209998
 1.01  0.0119999
 1.02  0.00599994
 1.03  0.00599994
 1.04  0
 1.05  0
 1.06  0.00099999
 1.07  0
