# Supplementary material for: Predicting the structural basis of targeted protein degradation by integrating molecular dynamics simulations with structural mass spectrometry
Source: Nat Commun. 2022 Oct 6;13:5884. doi: 10.1038/s41467-022-33575-4 (PMC9537307; doi:10.1038/s41467-022-33575-4)
Supplement: Supplementary file 6 — Source Data [file 41467_2022_33575_MOESM6_ESM.zip › source_data/supp_fig_19/com_dist_chainA_chainB_0.dat]

#time(us) com_distance(A)
0 37.23
0.005 37.23
0.01 38.12
0.015 37.56
0.02 37.65
0.025 37.66
0.03 37.02
0.035 37.53
0.04 37.34
0.045 37.1
0.05 37.23
0.055 37.65
0.06 37.5
0.065 37.69
0.07 37.99
0.075 37.34
0.08 37.58
0.085 37.73
0.09 37.52
0.095 37.27
0.1 37.35
0.105 37.65
0.11 37.22
0.115 38.05
0.12 38.13
0.125 37.79
0.13 37.47
0.135 37.21
0.14 37.47
0.145 37.25
0.15 38.36
0.155 36.95
0.16 37.05
0.165 37.94
0.17 38.04
0.175 37.65
0.18 37.03
0.185 37.26
0.19 37.74
0.195 37.89
0.2 37.91
0.205 37.76
0.21 37.57
0.215 38.1
0.22 38.01
0.225 37.85
0.23 37.99
0.235 37.84
0.24 37.99
0.245 37.98
0.25 38.2
0.255 37.84
0.26 37.9
0.265 38.2
0.27 38.16
0.275 38.07
0.28 37.91
0.285 38.18
0.29 37.78
0.295 37.65
0.3 38
0.305 37.71
0.31 37.87
0.315 38.37
0.32 37.68
0.325 37.73
0.33 37.62
0.335 38.15
0.34 37.63
0.345 38.09
0.35 37.79
0.355 37.68
0.36 37.55
0.365 38.78
0.37 38.4
0.375 38.27
0.38 37.81
0.385 38.21
0.39 37.79
0.395 38.44
0.4 37.99
0.405 38.13
0.41 38.15
0.415 38.58
0.42 38.48
0.425 38.49
0.43 38.14
0.435 38.13
0.44 38.07
0.445 38.46
0.45 38.31
0.455 38.12
0.46 37.86
0.465 37.94
0.47 38.46
0.475 38.65
0.48 38.22
0.485 38.06
0.49 38.54
0.495 37.99
0.5 38.1
0.505 38.19
0.51 38.15
0.515 37.97
0.52 38.12
0.525 38.12
0.53 38.29
0.535 38.07
0.54 37.74
0.545 38.02
0.55 38.22
0.555 38
0.56 37.85
0.565 37.88
0.57 37.86
0.575 38.14
0.58 38.51
0.585 37.68
0.59 38.06
0.595 37.51
0.6 37.58
0.605 37.93
0.61 38.16
0.615 37.74
0.62 37.96
0.625 37.46
0.63 37.89
0.635 38.34
0.64 38.19
0.645 38.29
0.65 37.68
0.655 37.75
0.66 37.94
0.665 37.93
0.67 37.66
0.675 37.76
0.68 37.79
0.685 37.77
0.69 37.46
0.695 38.55
0.7 37.69
0.705 38.38
0.71 38.28
0.715 38.1
0.72 38.05
0.725 38.1
0.73 38.05
0.735 37.93
0.74 38.26
0.745 37.86
0.75 37.84
0.755 38.2
0.76 38.1
0.765 38.42
0.77 38.58
0.775 38.32
0.78 37.9
0.785 37.69
0.79 37.72
0.795 37.57
0.8 37.86
0.805 37.77
0.81 38.01
0.815 38.61
0.82 38.36
0.825 38.22
0.83 38.05
0.835 37.65
0.84 38.31
0.845 38.25
0.85 38.41
0.855 38.1
0.86 38.72
0.865 38.79
0.87 38.31
0.875 38.01
0.88 38.13
0.885 39.51
0.89 37.87
0.895 38.09
0.9 39.73
0.905 37.33
0.91 37.58
0.915 37.95
0.92 39.03
0.925 38.04
0.93 39.33
0.935 39.61
0.94 37.43
0.945 39.39
0.95 37.6
0.955 37.62
0.96 36.66
0.965 37.85
0.97 38.45
0.975 37.18
0.98 38.27
0.985 38.34
0.99 38.38
0.995 37.74
1 37.99
1.005 37.97
1.01 37.31
1.015 37.08
1.02 37.16
1.025 37.75
1.03 38.24
1.035 37.85
1.04 37.7
1.045 37.64
1.05 37.54
1.055 37.75
1.06 38.77
1.065 37.92
1.07 38.63
1.075 38.32
1.08 38.67
1.085 38.3
1.09 37.88
1.095 38.24
1.1 38.07
1.105 38.36
1.11 38.19
1.115 38.63
1.12 38.31
1.125 38.77
1.13 38.18
1.135 38.77
1.14 38.92
1.145 37.37
1.15 36.88
1.155 37.17
1.16 37.19
1.165 37.55
1.17 37.55
1.175 38.17
1.18 38.04
1.185 38.19
1.19 38.35
1.195 38.27
1.2 37.62
1.205 37.9
1.21 37.75
1.215 37.84
1.22 38.08
1.225 38.25
1.23 38.42
1.235 38.17
1.24 38.35
1.245 37.59
1.25 37.42
1.255 37.5
1.26 37.2
1.265 37.32
1.27 37.4
1.275 37.39
1.28 38.33
1.285 37.82
1.29 37.68
1.295 37.75
1.3 37.79
1.305 37.57
1.31 37.77
1.315 37.7
1.32 37.41
1.325 37.84
1.33 37.9
1.335 37.8
1.34 37.36
1.345 37.74
1.35 37.62
1.355 37.24
1.36 37.66
1.365 38.03
1.37 38.6
1.375 38.3
1.38 38.02
1.385 38.23
1.39 37.04
1.395 37.44
1.4 38.48
1.405 37.33
1.41 38.19
1.415 37.74
1.42 38.18
1.425 38.27
1.43 38.27
1.435 37.72
1.44 38.34
1.445 38.24
1.45 38.3
1.455 38.51
1.46 37.93
1.465 37.84
1.47 38.4
1.475 38.23
1.48 38.02
1.485 38.22
1.49 37.5
1.495 38.02
1.5 37.22
1.505 37.65
1.51 38.32
1.515 38.13
1.52 37.96
1.525 37.32
1.53 37.84
1.535 37.51
1.54 37.64
1.545 37.54
1.55 38.14
1.555 38.23
1.56 38.2
1.565 37.9
1.57 38.05
1.575 37.87
1.58 37.6
1.585 37.36
1.59 37.7
1.595 37.43
1.6 37.3
1.605 37.75
1.61 37.43
1.615 36.37
1.62 37.62
1.625 37.82
1.63 37.77
1.635 36.56
1.64 37.48
1.645 37.5
1.65 37.69
1.655 36.36
1.66 36.2
1.665 36.29
1.67 36.88
1.675 36.53
1.68 36.45
1.685 36.56
1.69 36.67
1.695 36.59
1.7 36.8
1.705 36.67
1.71 36.37
1.715 36.06
1.72 38.04
1.725 36.62
1.73 37.71
1.735 36.58
1.74 36.62
1.745 35.89
1.75 37.11
1.755 37.16
1.76 37.09
1.765 37.24
1.77 37.39
1.775 37.49
1.78 37
1.785 36.75
1.79 36.99
1.795 37.39
1.8 37.51
1.805 36.24
1.81 36.94
1.815 38.97
1.82 38.38
1.825 39.05
1.83 36.66
1.835 39.14
1.84 36.52
1.845 36.85
1.85 37.74
1.855 36.55
1.86 39.22
1.865 36.76
1.87 37.18
1.875 36.25
1.88 36.36
1.885 36.72
1.89 37.27
1.895 36.9
1.9 36.36
1.905 36.32
1.91 36.83
1.915 36.67
1.92 36.68
1.925 36.76
1.93 37.08
1.935 36.38
1.94 37.73
1.945 38.53
1.95 38.35
1.955 38.68
1.96 37.04
1.965 37.12
1.97 36.91
1.975 37.02
1.98 36.65
1.985 36.49
1.99 38.68
1.995 36.1
2 36.13
2.005 36.14
2.01 36.37
2.015 38.62
2.02 36.29
2.025 36.39
2.03 35.88
2.035 36.23
2.04 35.98
2.045 35.93
2.05 38.77
2.055 38.43
2.06 36.55
2.065 36.67
2.07 36.92
2.075 36.7
2.08 38.73
2.085 38.64
2.09 38.86
2.095 38.8
2.1 39.15
2.105 38.58
2.11 38.57
2.115 38.42
2.12 38
2.125 37.28
2.13 37.7
2.135 37.67
2.14 37.86
2.145 36.95
2.15 37.62
2.155 37.94
2.16 37.28
2.165 38.17
2.17 37.71
2.175 37.37
2.18 37.46
2.185 37.32
2.19 37.48
2.195 37.49
2.2 37.01
2.205 36.94
2.21 36.61
2.215 36.69
2.22 37.47
2.225 37.27
2.23 37.1
2.235 36.75
2.24 38.66
2.245 38.39
2.25 36.86
2.255 36.65
2.26 36.98
2.265 37.24
2.27 36.75
2.275 37.01
2.28 38.04
2.285 38.05
2.29 37.26
2.295 38.52
2.3 38.46
2.305 36.95
2.31 36.83
2.315 36.77
2.32 36.47
2.325 37
2.33 37.15
2.335 37.23
2.34 37.23
2.345 37.23
2.35 37.27
2.355 37.86
2.36 37.25
2.365 37.1
2.37 37.42
2.375 37.29
2.38 37.32
2.385 37.19
2.39 38.69
2.395 38.77
2.4 38.85
2.405 36.72
2.41 37.76
2.415 37.94
2.42 37.52
2.425 38.15
2.43 37.56
2.435 38.23
2.44 39.32
2.445 39.32
2.45 39.09
2.455 37.86
2.46 37.58
2.465 37.87
2.47 38.51
2.475 38.09
2.48 36.86
2.485 37.15
2.49 37.68
2.495 37.14
2.5 37.38
2.505 37.52
2.51 37.31
2.515 37.42
2.52 38.51
2.525 38.67
2.53 38.45
2.535 38.55
2.54 38.3
2.545 37.27
2.55 38.15
2.555 39.35
2.56 38.59
2.565 38.56
2.57 38.74
2.575 36.51
2.58 38.38
2.585 38.61
2.59 36.96
2.595 37.03
2.6 38.65
2.605 38.81
2.61 38.47
2.615 38.52
2.62 38.21
2.625 38.61
2.63 38.3
2.635 36.49
2.64 36.71
2.645 36.7
2.65 36.62
2.655 36.2
2.66 37.34
2.665 37.28
2.67 36.6
2.675 37.56
2.68 37.62
2.685 37.39
2.69 36.52
2.695 36.96
2.7 36.86
2.705 36.99
2.71 37.96
2.715 36.94
2.72 36.88
2.725 38.49
2.73 36.85
2.735 37.29
2.74 37.09
2.745 37.67
2.75 37.57
2.755 38.56
2.76 38.48
2.765 37.93
2.77 38.05
2.775 37.71
2.78 37.74
2.785 38.09
2.79 37.89
2.795 36.7
2.8 38.25
2.805 38
2.81 38.13
2.815 37.93
2.82 38.31
2.825 38.18
2.83 37.8
2.835 38.61
2.84 37.36
2.845 38.84
2.85 36.97
2.855 38.61
2.86 38.51
2.865 38
2.87 38.68
2.875 37.88
2.88 37.75
2.885 37.86
2.89 37.62
2.895 37.6
2.9 36.57
2.905 38.09
2.91 37.62
2.915 37.24
2.92 37.19
2.925 36.85
2.93 36.88
2.935 36.81
2.94 36.82
2.945 37.02
2.95 37.33
2.955 38.68
2.96 38.83
2.965 38.65
2.97 36.99
2.975 37.51
2.98 38.38
2.985 37.39
2.99 37.92
2.995 37.73
3 37.81
3.005 37.79
3.01 37.4
3.015 37.8
3.02 36.15
3.025 36.34
3.03 38.34
3.035 35.98
3.04 36.21
3.045 36.04
3.05 35.64
3.055 35.71
3.06 37.26
3.065 36.09
3.07 36.11
3.075 36.17
3.08 37.28
3.085 36.78
3.09 36.64
3.095 36.56
3.1 38.33
3.105 36.78
3.11 36.36
3.115 36.87
3.12 39.11
3.125 36.71
3.13 35.74
3.135 35.88
3.14 37.04
3.145 37.01
3.15 37.07
3.155 37.75
3.16 38.85
3.165 36.34
3.17 39.13
3.175 39.37
3.18 37.02
3.185 39.2
3.19 36.39
3.195 39.24
3.2 39.47
3.205 37.1
3.21 39.35
3.215 38.88
3.22 37.44
3.225 39.17
3.23 38.55
3.235 39.43
3.24 38.32
3.245 37
3.25 37.03
3.255 37.16
3.26 37.4
3.265 37.15
3.27 36.81
3.275 37.2
3.28 36.38
3.285 38.58
3.29 36.71
3.295 38.39
3.3 38.51
3.305 38.52
3.31 39.22
3.315 38.58
3.32 38.99
3.325 38.57
3.33 38.63
3.335 38.81
3.34 38.78
3.345 38.45
3.35 38.34
3.355 38.39
3.36 38.74
3.365 38.46
3.37 36.11
3.375 39.06
3.38 36.86
3.385 38.88
3.39 38.88
3.395 38.8
3.4 38.71
3.405 37.1
3.41 36.99
3.415 38.53
3.42 37.07
3.425 38.27
3.43 37.57
3.435 37.8
3.44 38.93
3.445 37.99
3.45 37.51
3.455 37.62
3.46 37.79
3.465 37.82
3.47 37.55
3.475 37.42
3.48 37.08
3.485 37.49
3.49 37.04
3.495 37.96
3.5 38.29
3.505 37
3.51 38.6
3.515 38.41
3.52 37.47
3.525 37.46
3.53 38.37
3.535 38.8
3.54 38.38
3.545 36.99
3.55 38.38
3.555 38.15
3.56 38.29
3.565 38.29
3.57 38.12
3.575 38.03
3.58 38.47
3.585 38.53
3.59 36.58
3.595 36.58
3.6 36.74
3.605 38.3
3.61 38.73
3.615 38.97
3.62 38.78
3.625 38.63
3.63 38.75
3.635 37.32
3.64 38.87
3.645 38.55
3.65 38.7
3.655 36.96
3.66 37.86
3.665 37.78
3.67 38.74
3.675 38.86
3.68 37.89
3.685 36.26
3.69 37.69
3.695 36.43
3.7 36.4
3.705 38.48
3.71 38.73
3.715 38.56
3.72 38.63
3.725 38.9
3.73 38.99
3.735 38.63
3.74 39.36
3.745 39.07
3.75 38.81
3.755 36.85
3.76 38.88
3.765 38.66
3.77 38.66
3.775 37.12
3.78 37.45
3.785 38.25
3.79 37.56
3.795 37.79
3.8 38.36
3.805 38.56
3.81 38.16
3.815 38.07
3.82 38.17
3.825 38.18
3.83 38.56
3.835 38.68
3.84 38.46
3.845 38.16
3.85 38.1
3.855 38.1
3.86 38.19
3.865 38.23
3.87 38
3.875 38.17
3.88 38.56
3.885 38.55
3.89 38.85
3.895 38.41
3.9 38.15
3.905 38.33
3.91 38.24
3.915 38.33
3.92 38.16
3.925 38.09
3.93 38.21
3.935 38.15
3.94 37.72
3.945 37.72
3.95 37.72
3.955 37.92
3.96 37.91
3.965 37.91
3.97 38.32
3.975 38.59
3.98 38.46
3.985 38.18
3.99 38.02
3.995 38.32
4 38.65
4.005 38.4
4.01 38.34
4.015 38.51
4.02 39.26
4.025 36.33
4.03 39.34
4.035 38.95
4.04 39.01
4.045 38.65
4.05 38.53
4.055 38.36
4.06 38.9
4.065 38.79
4.07 38.48
4.075 38.88
4.08 38.75
4.085 38.69
4.09 38.98
4.095 38.81
4.1 38.54
4.105 38.95
4.11 38.97
4.115 39.14
4.12 39.32
4.125 39.09
4.13 39.54
4.135 39.31
4.14 39.36
4.145 39.42
4.15 37.26
4.155 38.95
4.16 39.03
4.165 39.14
4.17 39.09
4.175 38.82
4.18 37.08
4.185 38.8
4.19 39.14
4.195 38.95
4.2 39.2
4.205 38.85
4.21 37.52
4.215 37.4
4.22 39.07
4.225 39.67
4.23 38.51
4.235 36.81
4.24 38.3
4.245 36.53
4.25 37.11
4.255 37.11
4.26 38.66
4.265 38.39
4.27 38.13
4.275 38.25
4.28 38.66
4.285 38.96
4.29 38.17
4.295 38.3
4.3 38.46
4.305 38.35
4.31 36.89
4.315 38.17
4.32 38.3
4.325 37
4.33 36.94
4.335 36.79
4.34 36.79
4.345 36.76
4.35 37.5
4.355 38.48
4.36 38.26
4.365 37.67
4.37 38.26
4.375 38.68
4.38 38.52
4.385 38.48
4.39 38.21
4.395 37.93
4.4 37.85
4.405 38.23
4.41 37.97
4.415 38.49
4.42 38.84
4.425 39.08
4.43 38.79
4.435 39.15
4.44 39.05
4.445 38.77
4.45 38.44
4.455 38.47
4.46 38.53
4.465 38.48
4.47 38.28
4.475 38.41
4.48 36.73
4.485 36.46
4.49 36.7
4.495 36.55
4.5 36.95
4.505 37.27
4.51 39.59
4.515 37.18
4.52 36.79
4.525 36.73
4.53 36.24
4.535 36.34
4.54 36.56
4.545 36.22
4.55 36.8
4.555 36.81
4.56 38.71
4.565 37.49
4.57 38.34
4.575 38.09
4.58 38.61
4.585 38.29
4.59 38.2
4.595 38.31
4.6 36.8
4.605 36.64
4.61 36.59
4.615 38.87
4.62 38.2
4.625 38.22
4.63 38.61
4.635 38.61
4.64 36.97
4.645 37.17
4.65 37.24
4.655 38.46
4.66 37.13
4.665 37.68
4.67 37.96
4.675 37.83
4.68 37.11
4.685 37.24
4.69 37.89
4.695 38.01
4.7 37.43
4.705 37.44
4.71 37.32
4.715 38.45
4.72 37.01
4.725 37.84
4.73 37.95
4.735 37.58
4.74 37.74
4.745 37.87
4.75 36.7
4.755 38.32
4.76 38.2
4.765 38.12
4.77 37.96
4.775 36.88
4.78 37.9
4.785 38.19
4.79 38.07
4.795 38.43
4.8 37.06
4.805 37.2
4.81 37.02
4.815 38.02
4.82 37.89
4.825 38.21
4.83 38.1
4.835 38.12
4.84 38.12
4.845 37.52
4.85 37.79
4.855 38.13
4.86 37.95
4.865 39.03
4.87 38.72
4.875 38.83
4.88 38.05
4.885 38.41
4.89 38.83
4.895 36.8
4.9 38.98
4.905 36.94
4.91 36.87
4.915 36.79
4.92 36.92
4.925 37
4.93 38.57
4.935 37.63
4.94 37.59
4.945 37.73
4.95 39.21
4.955 39.53
4.96 38.27
4.965 39.54
4.97 39.62
4.975 38.91
4.98 39.65
4.985 39.66
4.99 39.73
4.995 39.54
5 39.3
5.005 39.33
5.01 39.66
5.015 39.21
5.02 39.11
5.025 38.86
5.03 38.63
5.035 39.62
5.04 39.39
5.045 39.72
5.05 37.22
5.055 36.91
5.06 39.09
5.065 37.29
5.07 37.69
5.075 37.82
5.08 37.55
5.085 36.07
5.09 35.83
5.095 36.04
5.1 36.45
5.105 38.95
5.11 39.24
5.115 39.37
5.12 39.11
5.125 37.81
5.13 39.12
5.135 38.94
5.14 38.94
5.145 37.95
5.15 37.94
5.155 37.53
5.16 38.93
5.165 38.85
5.17 39.71
5.175 39.84
5.18 36.37
5.185 36.16
5.19 38.39
5.195 37.99
5.2 39.15
5.205 36.03
5.21 35.92
5.215 37.5
5.22 37.66
5.225 37.39
5.23 37.54
5.235 38.17
5.24 40.19
5.245 39.96
5.25 38.29
5.255 35.9
5.26 35.89
5.265 35.51
5.27 36.88
5.275 38.73
5.28 36.75
5.285 37.01
5.29 37.49
5.295 37.31
5.3 37.84
5.305 37.66
5.31 37.86
5.315 37.87
5.32 40.29
5.325 40.19
5.33 37.25
5.335 37.16
5.34 37.08
5.345 37.83
5.35 37.14
5.355 37.64
5.36 37.61
5.365 37.86
5.37 37.79
5.375 37.55
5.38 39.11
5.385 39.05
5.39 38.81
5.395 37.21
5.4 38.89
5.405 38.07
5.41 38.86
5.415 38.35
5.42 38.38
5.425 37.98
5.43 37.76
5.435 37.65
5.44 38.79
5.445 36.38
5.45 37.94
5.455 38.27
5.46 38.25
5.465 38.61
5.47 38.78
5.475 38.14
5.48 38.45
5.485 39.7
5.49 39.69
5.495 38.26
5.5 38.19
5.505 40.23
5.51 38.25
5.515 40.24
5.52 37.92
5.525 38.19
5.53 38.03
5.535 37.7
5.54 37.52
5.545 37.88
5.55 37.9
5.555 37.75
5.56 37.51
5.565 39.61
5.57 37.3
5.575 38
5.58 37.93
5.585 36.99
5.59 38.04
5.595 38.71
5.6 38.63
5.605 38.49
5.61 36.46
5.615 38.72
5.62 38.17
5.625 38.28
5.63 38.52
5.635 38.53
5.64 38.86
5.645 38.33
5.65 39.08
5.655 39.03
5.66 39.06
5.665 38.04
5.67 38.17
5.675 38.98
5.68 38.89
5.685 38.57
5.69 37.59
5.695 38.53
5.7 36.69
5.705 37.13
5.71 38.8
5.715 38.32
5.72 38.35
5.725 37.32
5.73 38.36
5.735 38.87
5.74 38.88
5.745 37.61
5.75 36.84
5.755 37.16
5.76 37.42
5.765 38.11
5.77 38
5.775 37.49
5.78 37.38
5.785 37.22
5.79 37.15
5.795 37.85
5.8 38.4
5.805 37.44
5.81 37.66
5.815 37.7
5.82 37.75
5.825 38.34
5.83 37.92
5.835 37.99
5.84 37.96
5.845 37.48
5.85 37.45
5.855 37.18
5.86 37.38
5.865 37.85
5.87 37.47
5.875 37.68
5.88 37.3
5.885 37.43
5.89 36.35
5.895 37.16
5.9 37.32
5.905 36.65
5.91 36.76
5.915 36.62
5.92 38.22
5.925 36.97
5.93 38.32
5.935 38.24
5.94 38.01
5.945 37.99
5.95 38.09
5.955 38.34
5.96 38.44
5.965 37.6
5.97 37.55
5.975 36.31
5.98 36.67
5.985 36.96
5.99 36.76
5.995 37.2
6 37.17
6.005 37.84
6.01 37.81
6.015 37.39
6.02 37.01
6.025 37.97
6.03 37.29
6.035 37.07
6.04 37.37
6.045 37.57
6.05 36.99
6.055 36.78
6.06 37.99
6.065 37.21
6.07 37.4
6.075 37.75
6.08 38.1
6.085 37.74
6.09 37.87
6.095 37.71
6.1 37.91
6.105 38.03
6.11 37.64
6.115 37.61
6.12 37.82
6.125 38.06
6.13 38.1
6.135 38.4
6.14 37.88
6.145 36.11
6.15 35.93
6.155 37.5
6.16 37.66
6.165 38.93
6.17 37.58
6.175 37.97
6.18 38.32
6.185 38.32
6.19 37.98
6.195 36.61
6.2 38.11
6.205 37
6.21 37.71
6.215 37.43
6.22 37.57
6.225 35.93
6.23 35.65
6.235 35.75
6.24 38.2
6.245 38.18
6.25 38.32
6.255 38.2
6.26 38.82
6.265 38.74
6.27 37.31
6.275 37.35
6.28 39.18
6.285 39.27
6.29 39.33
6.295 39.29
6.3 39.09
6.305 37.81
6.31 38.76
6.315 38.1
6.32 37.84
6.325 37.86
6.33 38.24
6.335 38.64
6.34 38.48
6.345 37.93
6.35 37.91
6.355 37.54
6.36 37.86
6.365 37.96
6.37 38.36
6.375 38.43
6.38 38.31
6.385 37.95
6.39 38.28
6.395 38.12
6.4 39.03
6.405 38.51
6.41 38.5
6.415 38.48
6.42 37.79
6.425 39.15
6.43 37.76
6.435 37.69
6.44 39.2
6.445 37.39
6.45 39.16
6.455 37.5
6.46 38.54
6.465 38.56
6.47 38.7
6.475 37.16
6.48 37.52
6.485 37.77
6.49 37.56
6.495 37.95
6.5 38.7
6.505 37.89
6.51 38.02
6.515 38.09
6.52 38.01
6.525 37.9
6.53 38.37
6.535 38.4
6.54 37.02
6.545 37.78
6.55 37.69
6.555 37.55
6.56 37.62
6.565 37.58
6.57 37.48
6.575 37.23
6.58 37.3
6.585 40.12
6.59 40.13
6.595 40.2
6.6 37.25
6.605 37.53
6.61 37.85
6.615 38.05
6.62 37.56
6.625 37.23
6.63 37.22
6.635 37.46
6.64 36.78
6.645 36.88
6.65 37.78
6.655 37.76
6.66 36.98
6.665 37.33
6.67 37.09
6.675 37.18
6.68 39.25
6.685 39.24
6.69 37.63
6.695 37.51
6.7 37.18
6.705 37.3
6.71 37.5
6.715 37.72
6.72 37.56
6.725 37.25
6.73 37.49
6.735 37.3
6.74 37.1
6.745 36.84
6.75 36.85
6.755 36.82
6.76 36.82
6.765 39.27
6.77 38.8
6.775 37.3
6.78 38.91
6.785 36.17
6.79 38.37
6.795 38.49
6.8 38.61
6.805 38.54
6.81 38.57
6.815 38.46
6.82 38.58
6.825 37.54
6.83 37.71
6.835 37.47
6.84 37.2
6.845 36.96
6.85 38.32
6.855 38
6.86 37.95
6.865 38.14
6.87 38.46
6.875 37.23
6.88 37.17
6.885 37.66
6.89 37.48
6.895 37.31
6.9 37.05
6.905 36.93
6.91 36.56
6.915 37.83
6.92 36.46
6.925 37.69
6.93 36.21
6.935 36.22
6.94 36.2
6.945 36.37
6.95 36.21
6.955 38.04
6.96 36.51
6.965 37.38
6.97 37.19
6.975 37.36
6.98 37.27
6.985 37.22
6.99 37.31
6.995 37.33
7 39.08
7.005 39.25
7.01 37.86
7.015 37.67
7.02 38.64
7.025 37.8
7.03 38.49
7.035 38.78
7.04 38.45
7.045 38.37
7.05 38.41
7.055 38.22
7.06 38.14
7.065 38.37
7.07 38.56
7.075 38.25
7.08 37.91
7.085 37.99
7.09 38.17
7.095 37.77
7.1 37.23
7.105 37.24
7.11 37.54
7.115 38.22
7.12 38.42
7.125 38.12
7.13 37.88
7.135 37.94
7.14 39.27
7.145 37.69
7.15 37.99
7.155 37.96
7.16 38.03
7.165 38.12
7.17 38.34
7.175 37.99
7.18 37.77
7.185 37.88
7.19 38.19
7.195 38.33
7.2 37.92
7.205 38.15
7.21 37.57
7.215 37.66
7.22 40.16
7.225 40.24
7.23 40.08
7.235 37.2
7.24 37.23
7.245 40.21
7.25 37.47
7.255 36.88
7.26 36.7
7.265 37.17
7.27 40.96
7.275 36.84
7.28 37.27
7.285 37.26
7.29 37.36
7.295 37.39
7.3 37.29
7.305 37.64
7.31 36.72
7.315 36.99
7.32 40.66
7.325 36.98
7.33 36.69
7.335 36.86
7.34 36.49
7.345 36.56
7.35 37.39
7.355 37.66
7.36 37.6
7.365 36.19
7.37 35.93
7.375 36.25
7.38 36.77
7.385 36.86
7.39 37.32
7.395 37.43
7.4 37.24
7.405 36.87
7.41 40.75
7.415 37.49
7.42 37.58
7.425 37.4
7.43 37.67
7.435 37.31
7.44 37.43
7.445 37.93
7.45 37.48
7.455 37.27
7.46 37.16
7.465 39.82
7.47 40.3
7.475 40.12
7.48 39.85
7.485 37.28
7.49 37.11
7.495 36.86
7.5 37.39
7.505 37.35
7.51 36.65
7.515 39.88
7.52 39.92
7.525 39.7
7.53 39.82
7.535 39.78
7.54 37.36
7.545 37.51
7.55 36.68
7.555 39.9
7.56 37.11
7.565 36.68
7.57 40.3
7.575 39.8
7.58 39.27
7.585 39.43
7.59 39.43
7.595 39.22
7.6 39.68
7.605 39.42
7.61 39.56
7.615 39.89
7.62 37.39
7.625 39.76
7.63 37.45
7.635 37.33
7.64 37.49
7.645 37.62
7.65 37.83
7.655 37.44
7.66 37.39
7.665 37.36
7.67 37
7.675 36.59
7.68 38.44
7.685 37.27
7.69 37.5
7.695 37.85
7.7 37.57
7.705 36.6
7.71 37.93
7.715 36.78
7.72 37.96
7.725 38.2
7.73 37.86
7.735 36.19
7.74 36.5
7.745 40.05
7.75 40.06
7.755 37.4
7.76 36.38
7.765 36.63
7.77 36.13
7.775 36.8
7.78 36.53
7.785 36.83
7.79 40.48
7.795 36.9
7.8 37.07
7.805 37.23
7.81 36.39
7.815 37.79
7.82 38.12
7.825 36.74
7.83 37.22
7.835 37.47
7.84 37.45
7.845 37.27
7.85 37.1
7.855 39.46
7.86 37.24
7.865 37.55
7.87 37.45
7.875 36.36
7.88 37.38
7.885 37.49
7.89 36.65
7.895 37.14
7.9 37.55
7.905 37.82
7.91 37.28
7.915 37.52
7.92 37.23
7.925 37.46
7.93 37.05
7.935 37.25
7.94 37.27
7.945 36.91
7.95 36.42
7.955 36.64
7.96 38.12
7.965 37.88
7.97 36.84
7.975 36.63
7.98 36.87
7.985 36.78
7.99 36.74
7.995 37.23
8 36.93
8.005 36.85
8.01 36.94
8.015 36.77
8.02 37.53
8.025 37.58
8.03 37.45
8.035 37.03
8.04 37.43
8.045 37.65
8.05 37.79
8.055 37.47
8.06 37.54
8.065 40.12
8.07 37.29
8.075 37.25
8.08 39.73
8.085 39.75
8.09 36.53
8.095 36.52
8.1 36.64
8.105 36.78
8.11 39.27
8.115 39.37
8.12 36.52
8.125 36.7
8.13 38.19
8.135 36.51
8.14 38.21
8.145 38.66
8.15 39
8.155 36.91
8.16 39.76
8.165 40.59
8.17 40.6
8.175 40.45
8.18 40.25
8.185 40.14
8.19 40.21
8.195 40.35
8.2 40.03
8.205 40.64
8.21 40.59
8.215 37.09
8.22 40.81
8.225 40.64
8.23 40.69
8.235 37.04
8.24 40
8.245 40.02
8.25 39.99
8.255 36.32
8.26 36.38
8.265 36.07
8.27 39.76
8.275 36.29
8.28 40.17
8.285 36.83
8.29 36.85
8.295 37.07
8.3 36.11
8.305 36.51
8.31 37.08
8.315 36.94
8.32 36.71
8.325 36.75
8.33 37.34
8.335 36.49
8.34 36.27
8.345 37.46
8.35 37.56
8.355 36.3
8.36 36.28
8.365 36.5
8.37 36.6
8.375 36.45
8.38 36.22
8.385 37.48
8.39 35.87
8.395 37.3
8.4 37.75
8.405 38
8.41 40.77
8.415 37.1
8.42 37.36
8.425 36.62
8.43 36.86
8.435 36.46
8.44 36.64
8.445 36.28
8.45 41.08
8.455 36.57
8.46 37.83
8.465 36.43
8.47 36.34
8.475 40.75
8.48 36.08
8.485 36.1
8.49 40.25
8.495 36.24
8.5 35.93
8.505 35.58
8.51 35.59
8.515 35.71
8.52 36.64
8.525 35.97
8.53 36.09
8.535 36.17
8.54 38.22
8.545 36.58
8.55 36.17
8.555 36.03
8.56 36.68
8.565 36.78
8.57 35.94
8.575 40.66
8.58 40.89
8.585 40.52
8.59 36.49
8.595 37.43
8.6 37
8.605 37.01
8.61 37.19
8.615 36.87
8.62 37.8
8.625 39.86
8.63 37.68
8.635 37.7
8.64 37.79
8.645 37.6
8.65 40.53
8.655 40.51
8.66 36.8
8.665 37.14
8.67 37.34
8.675 36.66
8.68 37.38
8.685 36.67
8.69 40.68
8.695 37.3
8.7 36.65
8.705 36.38
8.71 38.04
8.715 36.38
8.72 36.17
8.725 36.02
8.73 40.39
8.735 36.2
8.74 35.95
8.745 36.45
8.75 36.17
8.755 36.52
8.76 36.49
8.765 36.26
8.77 37.77
8.775 36.87
8.78 37.89
8.785 39.77
8.79 37.14
8.795 36.92
8.8 37.03
8.805 37.34
8.81 37.19
8.815 36.37
8.82 37.25
8.825 37.04
8.83 36.8
8.835 36.64
8.84 36.52
8.845 36.58
8.85 37.09
8.855 36.12
8.86 36.17
8.865 36.47
8.87 35.72
8.875 35.69
8.88 37.19
8.885 37.31
8.89 37.01
8.895 35.5
8.9 35.37
8.905 35.22
8.91 35.5
8.915 38.83
8.92 35.78
8.925 35.62
8.93 35.8
8.935 36.02
8.94 36.18
8.945 36.11
8.95 36.48
8.955 36.31
8.96 36.33
8.965 36.07
8.97 36.2
8.975 36.01
8.98 39.72
8.985 39.98
8.99 36.27
8.995 36.29
9 36.46
9.005 36.21
9.01 36.55
9.015 35.99
9.02 36.12
9.025 36.05
9.03 36.16
9.035 37.12
9.04 37.02
9.045 35.9
9.05 35.61
9.055 35.5
9.06 36
9.065 36.15
9.07 37.16
9.075 37.34
9.08 36.4
9.085 37.6
9.09 36.53
9.095 36.3
9.1 36.72
9.105 36.85
9.11 36.51
9.115 36.95
9.12 37.29
9.125 40.95
9.13 36.79
9.135 36.33
9.14 36.59
9.145 36.9
9.15 36.59
9.155 40.71
9.16 36.45
9.165 36.29
9.17 40.26
9.175 40.02
9.18 36.4
9.185 40.21
9.19 36.43
9.195 36.77
9.2 36.83
9.205 36.54
9.21 36.72
9.215 36.33
9.22 36.1
9.225 35.88
9.23 35.94
9.235 37.69
9.24 36.4
9.245 36.12
9.25 36.16
9.255 36.38
9.26 36.44
9.265 37.24
9.27 37.47
9.275 38.61
9.28 36.08
9.285 37.35
9.29 36.24
9.295 35.93
9.3 35.94
9.305 36.09
9.31 37.38
9.315 36.42
9.32 37.19
9.325 37.58
9.33 38.04
9.335 38.09
9.34 37.68
9.345 36.26
9.35 37.04
9.355 36.85
9.36 36.19
9.365 37.17
9.37 37.52
9.375 37.59
9.38 39.04
9.385 39.44
9.39 37.52
9.395 37.36
9.4 37.54
9.405 39
9.41 38.09
9.415 39.29
9.42 37.69
9.425 37.94
9.43 39.2
9.435 38.88
9.44 38.17
9.445 38.4
9.45 39.11
9.455 37.37
9.46 38.97
9.465 35.22
9.47 35.43
9.475 35.61
9.48 39.57
9.485 39.46
9.49 38.94
9.495 39.7
9.5 39.69
9.505 39.37
9.51 38.83
9.515 37.79
9.52 39.52
9.525 39.34
9.53 37.47
9.535 39.57
9.54 39.36
9.545 39.09
9.55 39.22
9.555 38.87
9.56 37.68
9.565 37.8
9.57 37.99
9.575 38.17
9.58 38.89
9.585 38.74
9.59 38.9
9.595 37.63
9.6 36.91
9.605 39.15
9.61 37.53
9.615 37.38
9.62 37.16
9.625 37.12
9.63 38.98
9.635 36.41
9.64 38.54
9.645 36.94
9.65 37.14
9.655 36.98
9.66 35.86
9.665 36.88
9.67 36.79
9.675 37.03
9.68 38.7
9.685 38.54
9.69 39.1
9.695 38.64
9.7 35.7
9.705 35.55
9.71 38.5
9.715 37.26
9.72 37.25
9.725 36.99
9.73 37.19
9.735 38.95
9.74 38.86
9.745 38.49
9.75 36.16
9.755 36.86
9.76 38.49
9.765 38.34
9.77 38.71
9.775 39.03
9.78 37.02
9.785 38.91
9.79 37.22
9.795 37.34
9.8 37.5
9.805 39.48
9.81 39.25
9.815 38.91
9.82 37.14
9.825 38.93
9.83 37.41
9.835 38.78
9.84 38.57
9.845 38.61
9.85 38.36
9.855 39.01
9.86 38.86
9.865 39.15
9.87 39.16
9.875 39.31
9.88 39.04
9.885 39.17
9.89 39.52
9.895 36.43
9.9 38.79
9.905 36.15
9.91 37.08
9.915 37.69
9.92 37.92
9.925 37.3
9.93 37.87
9.935 37.94
9.94 37.57
9.945 37.62
9.95 37.81
9.955 38.04
9.96 37.68
9.965 37.43
9.97 37.68
9.975 37.72
9.98 38.08
9.985 37.46
9.99 37.62
9.995 37.8
10 37.45
10.005 38.17
10.01 38.91
10.015 38.37
10.02 38.52
10.025 38.76
10.03 38.87
10.035 38.54
10.04 38.07
10.045 37.88
10.05 37.6
10.055 37.45
10.06 37.57
10.065 37.22
10.07 37.05
10.075 38.27
10.08 37.86
10.085 37.6
10.09 37.27
10.095 38.5
10.1 38.51
10.105 38.44
10.11 38.28
10.115 37.49
10.12 38.08
10.125 37.79
10.13 37.75
10.135 37.93
10.14 38.74
10.145 38.9
10.15 37.96
10.155 38.88
10.16 39.36
10.165 37.43
10.17 39.04
10.175 37.4
10.18 37.96
10.185 38.15
10.19 38.24
10.195 38.35
10.2 38.48
10.205 38.43
10.21 38.43
10.215 37.95
10.22 38.11
10.225 38.1
10.23 37.56
10.235 37.66
10.24 37.55
10.245 37.42
10.25 38.1
10.255 37.75
10.26 37.63
10.265 37.29
10.27 38.25
10.275 38.68
10.28 37.56
10.285 37.63
10.29 37.55
10.295 37.49
10.3 37.22
10.305 38.26
10.31 38.03
10.315 36.97
10.32 35.95
10.325 37.29
10.33 38.68
10.335 38.76
10.34 36.66
10.345 39.2
10.35 37.38
10.355 37.47
10.36 37.13
10.365 37.21
10.37 37.04
10.375 37.19
10.38 37.97
10.385 37.63
10.39 37.48
10.395 37.25
10.4 37.87
10.405 37.78
10.41 37.34
10.415 37.13
10.42 37.13
10.425 37.15
10.43 37.2
10.435 38.27
10.44 36.84
10.445 36.74
10.45 37.12
10.455 37.52
10.46 37.41
10.465 36.74
10.47 36.44
10.475 36.9
10.48 36.83
10.485 36.73
10.49 36.72
10.495 37.31
10.5 37.21
10.505 37.4
10.51 37.39
10.515 37.07
10.52 37.09
10.525 38.86
10.53 36.85
10.535 38.6
10.54 38.47
10.545 38.6
10.55 36.93
10.555 37.02
10.56 36.39
10.565 36.75
10.57 37.42
10.575 37.08
10.58 37.4
10.585 37.16
10.59 37.22
10.595 37.05
10.6 37.2
10.605 36.84
10.61 36.95
10.615 36.78
10.62 37.21
10.625 36.78
10.63 37.14
10.635 37.41
10.64 37.4
10.645 37.33
10.65 37.95
10.655 37.83
10.66 36.7
10.665 36.93
10.67 37.83
10.675 36.34
10.68 37.44
10.685 36.13
10.69 36.59
10.695 36.51
10.7 35.32
10.705 35.65
10.71 35.67
10.715 37.13
10.72 37.76
10.725 35.34
10.73 37.63
10.735 35.68
10.74 37.29
10.745 37.33
10.75 38.11
10.755 37.64
10.76 37.99
10.765 38.23
10.77 38.34
10.775 38.35
10.78 37.79
10.785 35.56
10.79 37.38
10.795 37.11
10.8 38.33
10.805 38.2
10.81 38.09
10.815 37.01
10.82 36.98
10.825 36.93
10.83 36.41
10.835 35.93
10.84 38.93
10.845 38.93
10.85 36.18
10.855 36.39
10.86 38.52
10.865 38.3
10.87 37.03
10.875 35.94
10.88 36.62
10.885 36.57
10.89 38.11
10.895 38.15
10.9 38.45
10.905 38.67
10.91 36.83
10.915 35.06
10.92 38.21
10.925 35.35
10.93 37.48
10.935 37.22
10.94 35.33
10.945 35.59
10.95 35.79
10.955 36.25
10.96 35.77
10.965 35.65
10.97 35.8
10.975 36.64
10.98 36.46
10.985 36.54
10.99 37.62
10.995 37.47
11 37.02
11.005 37.82
11.01 38
11.015 37.06
11.02 36.7
11.025 36.91
11.03 37.73
11.035 37.52
11.04 37.03
11.045 36.17
11.05 36.75
11.055 36.56
11.06 36.63
11.065 36.78
11.07 37.02
11.075 36.73
11.08 36.62
11.085 36.8
11.09 36.91
11.095 36.79
11.1 36.51
11.105 36.7
11.11 36.63
11.115 36.62
11.12 37.28
11.125 37.5
11.13 35.98
11.135 35.55
11.14 37.53
11.145 37.31
11.15 38.57
11.155 37.56
11.16 38.07
11.165 37.36
11.17 38.36
11.175 38.44
11.18 38.43
11.185 38.11
11.19 37.82
11.195 37.89
11.2 38.1
11.205 35.94
11.21 36.39
11.215 36.15
11.22 37.51
11.225 35.95
11.23 35.8
11.235 35.59
11.24 36
11.245 37.18
11.25 37.3
11.255 37.47
11.26 37.53
11.265 37.52
11.27 37.07
11.275 37.31
11.28 37.33
11.285 37.07
11.29 37.52
11.295 37.2
11.3 37.15
11.305 37.07
11.31 37.21
11.315 37.87
11.32 37.63
11.325 37.44
11.33 36.9
11.335 36.61
11.34 36.4
11.345 36.55
11.35 36.46
11.355 36.76
11.36 36.64
11.365 36.85
11.37 36.54
11.375 36.33
11.38 36.26
11.385 36.18
11.39 35.95
11.395 35.92
11.4 35.7
11.405 36.53
11.41 36.26
11.415 36.5
11.42 36.63
11.425 36.72
11.43 35.8
11.435 36.91
11.44 36.79
11.445 37.44
11.45 37.14
11.455 36.19
11.46 37.11
11.465 36.94
11.47 36.4
11.475 36.7
11.48 36.36
11.485 36.65
11.49 36.54
11.495 36.55
11.5 37.02
11.505 36.6
11.51 36.96
11.515 36.87
11.52 36.66
11.525 36.51
11.53 36.37
11.535 36.5
11.54 36.63
11.545 37.29
11.55 37.96
11.555 38.09
11.56 37.1
11.565 38.21
11.57 38.34
11.575 38.74
11.58 38.58
11.585 38.81
11.59 36.29
11.595 36.7
11.6 38.66
11.605 36.77
11.61 36.85
11.615 36.85
11.62 37.1
11.625 36.79
11.63 37.18
11.635 36.63
11.64 39.09
11.645 37.08
11.65 36.57
11.655 36.93
11.66 36.75
11.665 36.75
11.67 38.97
11.675 37.67
11.68 37.81
11.685 37.53
11.69 38.52
11.695 38.09
11.7 38.31
11.705 38.52
11.71 38.81
11.715 38.74
11.72 35.62
11.725 37.35
11.73 38.13
11.735 38
11.74 38.26
11.745 38.06
11.75 37.84
11.755 38.28
11.76 37.92
11.765 38.62
11.77 38.31
11.775 38.2
11.78 38.65
11.785 38.91
11.79 37.29
11.795 38.62
11.8 38.94
11.805 39.02
11.81 39.17
11.815 39.01
11.82 37.63
11.825 37.8
11.83 38.91
11.835 39.34
11.84 39.66
11.845 37.94
11.85 38.11
11.855 38.08
11.86 39.17
11.865 38.15
11.87 36.74
11.875 37.91
11.88 36.81
11.885 37.54
11.89 37.41
11.895 37.16
11.9 37.55
11.905 37.04
11.91 39.25
11.915 36.71
11.92 37.04
11.925 36.84
11.93 38.41
11.935 36.28
11.94 36.4
11.945 36.4
11.95 37.55
11.955 36.57
11.96 36.65
11.965 35.99
11.97 36.17
11.975 35.92
11.98 38.9
11.985 39.51
11.99 39.23
11.995 39.12
12 38.97
12.005 36.16
12.01 36.36
12.015 36.45
12.02 36.5
12.025 36.36
12.03 39.1
12.035 36.05
12.04 38.9
12.045 38.81
12.05 38.03
12.055 37.92
12.06 35.65
12.065 37.84
12.07 38.29
12.075 36.02
12.08 36.2
12.085 38.49
12.09 36.2
12.095 36.19
12.1 36.65
12.105 36.28
12.11 36.78
12.115 36.84
12.12 36.1
12.125 36.19
12.13 38.32
12.135 38.4
12.14 39.24
12.145 39.18
12.15 36.72
12.155 36.42
12.16 37.07
12.165 37.32
12.17 37.01
12.175 36.87
12.18 36.99
12.185 36.94
12.19 38.75
12.195 38.14
12.2 38.56
12.205 38.63
12.21 38.38
12.215 38.61
12.22 36.98
12.225 36.87
12.23 36.52
12.235 36.44
12.24 36.52
12.245 36.49
12.25 36.87
12.255 37.02
12.26 36.72
12.265 36.62
12.27 36.3
12.275 36.34
12.28 36.52
12.285 36.6
12.29 36.44
12.295 38.18
12.3 38.37
12.305 38.63
12.31 38.4
12.315 36.71
12.32 36.63
12.325 38.45
12.33 38.56
12.335 38.34
12.34 38.57
12.345 38.35
12.35 36.9
12.355 37.34
12.36 38.27
12.365 38.61
12.37 37.55
12.375 38.42
12.38 38.17
12.385 38.05
12.39 38.39
12.395 36.74
12.4 36.63
12.405 36.26
12.41 36.59
12.415 36.72
12.42 36.64
12.425 37.43
12.43 37.23
12.435 37.89
12.44 37.95
12.445 37.88
12.45 37.41
12.455 38.04
12.46 37.3
12.465 37.79
12.47 38.08
12.475 37.7
12.48 38.18
12.485 38.23
12.49 38.44
12.495 38.35
12.5 38.15
12.505 38.6
12.51 37.74
12.515 37.94
12.52 37.76
12.525 37.35
12.53 37.18
12.535 37.13
12.54 36.16
12.545 37.48
12.55 35.92
12.555 37.39
12.56 37.79
12.565 37.92
12.57 37.85
12.575 37.95
12.58 38.04
12.585 37.84
12.59 38.42
12.595 38.24
12.6 38.13
12.605 38.16
12.61 38.06
12.615 38.07
12.62 38.08
12.625 38.35
12.63 39.12
12.635 38.24
12.64 39.05
12.645 38.96
12.65 38.72
12.655 38.76
12.66 38.74
12.665 38.25
12.67 38.72
12.675 38.64
12.68 39.1
12.685 39
12.69 39.41
12.695 38.99
12.7 38.57
12.705 38.5
12.71 38.24
12.715 37.52
12.72 37.18
12.725 37.12
12.73 39.11
12.735 38.72
12.74 38.87
12.745 38.4
12.75 38.13
12.755 38.14
12.76 37.72
12.765 37.83
12.77 38.61
12.775 38.68
12.78 39.12
12.785 38.17
12.79 38.62
12.795 38.72
12.8 38.41
12.805 38.25
12.81 38.13
12.815 37.95
12.82 38.16
12.825 38.38
12.83 39.38
12.835 38.61
12.84 38.91
12.845 38.72
12.85 37.41
12.855 39.54
12.86 39.64
12.865 39.88
12.87 39.03
12.875 39.49
12.88 39.32
12.885 37.55
12.89 38.01
12.895 39.16
12.9 37.95
12.905 37.95
12.91 39.5
12.915 39.56
12.92 39.21
12.925 37
12.93 39.13
12.935 37.43
12.94 37.52
12.945 37.28
12.95 37.24
12.955 37.31
12.96 37.69
12.965 37.59
12.97 37.45
12.975 37.49
12.98 37.61
12.985 36.74
12.99 37.59
12.995 37.3
13 37.14
13.005 37.41
13.01 37.2
13.015 37.58
13.02 37.38
13.025 38.22
13.03 38.6
13.035 38.19
13.04 38.81
13.045 36.79
13.05 36.66
13.055 37.19
13.06 37.04
13.065 36.69
13.07 38.18
13.075 38.3
13.08 38.21
13.085 38.03
13.09 37.92
13.095 39.53
13.1 38.03
13.105 38.63
13.11 37.54
13.115 37.34
13.12 37.46
13.125 37.1
13.13 37.09
13.135 37.92
13.14 38.49
13.145 37.48
13.15 37.38
13.155 37.33
13.16 36.76
13.165 36.82
13.17 36.92
13.175 36.99
13.18 37.69
13.185 37.37
13.19 35.96
13.195 36.33
13.2 36.37
13.205 39.25
13.21 36.54
13.215 36.51
13.22 39.41
13.225 39.69
13.23 38.09
13.235 39.87
13.24 38.35
13.245 38.19
13.25 38.09
13.255 37.69
13.26 38.11
13.265 37.29
13.27 38.12
13.275 37.96
13.28 37.96
13.285 38.4
13.29 37.56
13.295 37.73
13.3 37.71
13.305 37.89
13.31 36.46
13.315 38.24
13.32 38.53
13.325 38.55
13.33 37.94
13.335 37.83
13.34 40.11
13.345 39.9
13.35 36
13.355 40.24
13.36 36.06
13.365 37.97
13.37 37.45
13.375 40.21
13.38 40.26
13.385 40.27
13.39 40.27
13.395 39.8
13.4 36.67
13.405 36.82
13.41 36.71
13.415 37.28
13.42 37.37
13.425 39.87
13.43 36.21
13.435 39.4
13.44 38.96
13.445 39.33
13.45 39.66
13.455 39.73
13.46 39.62
13.465 39.43
13.47 37.62
13.475 37.33
13.48 37
13.485 37.39
13.49 37.17
13.495 38.71
13.5 38.31
13.505 37.08
13.51 38.56
13.515 37.23
13.52 37.4
13.525 37.42
13.53 37.24
13.535 38.81
13.54 35.73
13.545 35.67
13.55 39.7
13.555 39.14
13.56 38.84
13.565 36.77
13.57 38.6
13.575 36.58
13.58 36.07
13.585 39.05
13.59 36.32
13.595 35.63
13.6 39.43
13.605 38.82
13.61 38.66
13.615 38.55
13.62 38.71
13.625 38.11
13.63 35.66
13.635 35.57
13.64 35.49
13.645 38.96
13.65 34.93
13.655 34.88
13.66 37.55
13.665 35.23
13.67 35.09
13.675 35.31
13.68 37.47
13.685 37.45
13.69 37.5
13.695 37.16
13.7 39.32
13.705 39.51
13.71 37.32
13.715 37.35
13.72 39.16
13.725 35.13
13.73 38.97
13.735 38.17
13.74 38.36
13.745 38.27
13.75 38.44
13.755 38.53
13.76 37.6
13.765 38.04
13.77 39.03
13.775 38.37
13.78 38.37
13.785 39.23
13.79 39.42
13.795 39.36
13.8 39.04
13.805 38.8
13.81 38.46
13.815 36.69
13.82 39.18
13.825 39.04
13.83 38.84
13.835 38.66
13.84 35.23
13.845 35.34
13.85 35.44
13.855 38.25
13.86 38.5
13.865 38.03
13.87 38.39
13.875 38.43
13.88 38.04
13.885 37.7
13.89 36.21
13.895 38.55
13.9 38.4
13.905 38.13
13.91 37.77
13.915 37.61
13.92 38.05
13.925 38.18
13.93 37.82
13.935 37.83
13.94 37.95
13.945 38.5
13.95 38.31
13.955 37.89
13.96 35.49
13.965 38.3
13.97 38.23
13.975 38.05
13.98 35.87
13.985 38.39
13.99 38.42
13.995 38.79
14 38.3
14.005 38.51
14.01 36.7
14.015 36.6
14.02 37.12
14.025 37.73
14.03 36.11
14.035 38.63
14.04 38.39
14.045 38.22
14.05 36.13
14.055 36.1
14.06 35.84
14.065 35.99
14.07 37.89
14.075 38
14.08 38.34
14.085 38.32
14.09 38.47
14.095 38.39
14.1 38.52
14.105 38.94
14.11 38.97
14.115 38.77
14.12 36.53
14.125 36.67
14.13 38.67
14.135 36.28
14.14 36.29
14.145 36.8
14.15 38.51
14.155 36.99
14.16 36.72
14.165 36.78
14.17 38.71
14.175 38.47
14.18 37.68
14.185 38.52
14.19 35.83
14.195 36.1
14.2 38.69
14.205 36.44
14.21 38.98
14.215 38.32
14.22 36.27
14.225 38.73
14.23 38.77
14.235 38.64
14.24 38.85
14.245 38.33
14.25 39.05
14.255 37.1
14.26 38.24
14.265 38.17
14.27 37.02
14.275 37.9
14.28 37.84
14.285 38.22
14.29 36.82
14.295 37.01
14.3 37.37
14.305 37.72
14.31 37.91
14.315 37.88
14.32 37.63
14.325 37.63
14.33 37.54
14.335 37.23
14.34 36.71
14.345 36.69
14.35 36.88
14.355 37.25
14.36 37.81
14.365 37.99
14.37 38.31
14.375 38.59
14.38 37.36
14.385 38.62
14.39 38.43
14.395 38.73
14.4 39.13
14.405 39.19
14.41 39.43
14.415 38.32
14.42 38.45
14.425 39.36
14.43 37.48
14.435 37.5
14.44 37.91
14.445 39.01
14.45 37.63
14.455 37.29
14.46 38.64
14.465 38.23
14.47 38.05
14.475 38.31
14.48 37.81
14.485 38.27
14.49 37.48
14.495 37.21
14.5 38.07
14.505 38.67
14.51 38.29
14.515 38.38
14.52 38.52
14.525 38.56
14.53 37.89
14.535 38.49
14.54 38.27
14.545 38.17
14.55 38.03
14.555 38.63
14.56 35.71
14.565 35.69
14.57 36.1
14.575 35.87
14.58 35.79
14.585 35.15
14.59 38.39
14.595 38.11
14.6 37.75
14.605 35.98
14.61 35.94
14.615 37.28
14.62 35.85
14.625 37.87
14.63 36.14
14.635 38.23
14.64 37.56
14.645 37.34
14.65 38.44
14.655 37.73
14.66 37.81
14.665 37.95
14.67 37.46
14.675 37.78
14.68 37.89
14.685 38.03
14.69 38.02
14.695 38.25
14.7 38.21
14.705 37.23
14.71 37.51
14.715 37.54
14.72 38.53
14.725 38.49
14.73 38.01
14.735 38.58
14.74 37.71
14.745 37.73
14.75 37.79
14.755 37.66
14.76 37.87
14.765 37.21
14.77 37.83
14.775 38.22
14.78 38.35
14.785 38.34
14.79 37.95
14.795 38.52
14.8 38.72
14.805 38.46
14.81 38.37
14.815 38.19
14.82 38.34
14.825 38.81
14.83 38.3
14.835 38.46
14.84 39
14.845 38.34
14.85 38.79
14.855 38.01
14.86 38.66
14.865 38.17
14.87 38.06
14.875 38.38
14.88 38.37
14.885 38.31
14.89 38.09
14.895 36.63
14.9 38.31
14.905 38.81
14.91 38.74
14.915 38.88
14.92 38.58
14.925 38.65
14.93 36.03
14.935 35.94
14.94 39.31
14.945 38.6
14.95 38.68
14.955 38.07
14.96 36.06
14.965 36.44
14.97 35.8
14.975 36.09
14.98 36.53
14.985 36.36
14.99 36.04
14.995 35.98
15 38.83
15.005 39.28
15.01 38.97
15.015 39.17
15.02 39.06
15.025 39.18
15.03 36.13
15.035 36.25
15.04 35.94
15.045 38.11
15.05 38.71
15.055 36.25
15.06 35.95
15.065 39.18
15.07 39.33
15.075 39.34
15.08 36.03
15.085 38.81
15.09 35.87
15.095 35.88
15.1 35.54
15.105 35.4
15.11 35.32
15.115 35.36
15.12 35.41
15.125 35.49
15.13 38.1
15.135 38.67
15.14 38.55
15.145 37.98
15.15 36.14
15.155 36.29
15.16 37.96
15.165 37.96
15.17 38.8
15.175 39.66
15.18 37.99
15.185 39.02
15.19 38.89
15.195 39.22
15.2 37.98
15.205 38.23
15.21 35.1
15.215 35.2
15.22 39.06
15.225 39.08
15.23 35.2
15.235 35.22
15.24 39.08
15.245 39.5
15.25 39.82
15.255 39.9
15.26 39.7
15.265 38.33
15.27 39.64
15.275 38.05
15.28 38.91
15.285 39
15.29 38.5
15.295 38.7
15.3 39.27
15.305 38.87
15.31 39.27
15.315 39.2
15.32 38.79
15.325 39.33
15.33 39.43
15.335 38.75
15.34 39.39
15.345 39.22
15.35 39.05
15.355 39.28
15.36 39.1
15.365 38.06
15.37 38.23
15.375 38.29
15.38 38.5
15.385 38.36
15.39 38.53
15.395 38.64
15.4 38.7
15.405 38.36
15.41 37.9
15.415 38.28
15.42 37.78
15.425 38.12
15.43 38
15.435 37.9
15.44 38.63
15.445 38.32
15.45 38.47
15.455 38.4
15.46 38.04
15.465 38.6
15.47 38.59
15.475 38.25
15.48 38.6
15.485 38.89
15.49 38.57
15.495 38.45
15.5 38.25
15.505 38.2
15.51 37.89
15.515 37.91
15.52 37.96
15.525 38.08
15.53 38.23
15.535 37.91
15.54 38.14
15.545 38.19
15.55 37.77
15.555 37.9
15.56 37.6
15.565 36.11
15.57 36.05
15.575 38.1
15.58 38.11
15.585 37.91
15.59 37.88
15.595 37.69
15.6 37.53
15.605 38.23
15.61 37.64
15.615 37.87
15.62 37.69
15.625 38.73
15.63 37.19
15.635 37.66
15.64 37.28
15.645 37.48
15.65 37.43
15.655 37.12
15.66 37.46
15.665 37.03
15.67 36.95
15.675 37.3
15.68 37.83
15.685 37.75
15.69 37.44
15.695 36.49
15.7 36.69
15.705 37.08
15.71 38.47
15.715 36.61
15.72 38.12
15.725 38.18
15.73 37.6
15.735 35.65
15.74 35.81
15.745 35.85
15.75 37.37
15.755 37.55
15.76 35.75
15.765 36.03
15.77 36.08
15.775 36.4
15.78 35.87
15.785 36.22
15.79 38.3
15.795 38.63
15.8 38.29
15.805 40.3
15.81 38.04
15.815 38.28
15.82 37.77
15.825 36.7
15.83 36.32
15.835 36.39
15.84 37.74
15.845 36.35
15.85 36.21
15.855 36.03
15.86 36.61
15.865 36.91
15.87 37.01
15.875 37.17
15.88 37.58
15.885 37.26
15.89 37.05
15.895 37.3
15.9 36.48
15.905 37.64
15.91 37.57
15.915 36.7
15.92 37.24
15.925 36.81
15.93 38.07
15.935 37.91
15.94 37.71
15.945 37.74
15.95 38.04
15.955 38.02
15.96 36.76
15.965 37.78
15.97 36.57
15.975 38.08
15.98 38.09
15.985 38.11
15.99 38.5
15.995 38.5
16 38.65
16.005 38.33
16.01 38.52
16.015 36.45
16.02 36.65
16.025 36.65
16.03 36.31
16.035 36.45
16.04 36.41
16.045 36.33
16.05 38.14
16.055 37.92
16.06 38.98
16.065 39.01
16.07 39.25
16.075 39.52
16.08 39.3
16.085 38.84
16.09 39.08
16.095 39.22
16.1 39.1
16.105 39.11
16.11 38.83
16.115 35.76
16.12 38.56
16.125 36.29
16.13 36.34
16.135 36.71
16.14 36.83
16.145 36.67
16.15 37.67
16.155 36.05
16.16 35.93
16.165 37.29
16.17 37.28
16.175 36.09
16.18 38.19
16.185 37.76
16.19 35.96
16.195 38.3
16.2 38.17
16.205 38.19
16.21 37.9
16.215 37.33
16.22 36.45
16.225 36.42
16.23 36.66
16.235 37.54
16.24 38.22
16.245 36.03
16.25 36.37
16.255 36.36
16.26 36.44
16.265 36.43
16.27 36.62
16.275 36.84
16.28 36.78
16.285 36.87
16.29 36.98
16.295 37.19
16.3 37.32
16.305 37.12
16.31 36.91
16.315 37.25
16.32 37.02
16.325 37.36
16.33 37.4
16.335 37.37
16.34 37.38
16.345 37.39
16.35 36.44
16.355 36.75
16.36 36.63
16.365 36.62
16.37 38.18
16.375 37.87
16.38 37.86
16.385 37.81
16.39 37.78
16.395 37.79
16.4 37.08
16.405 36.93
16.41 36.44
16.415 36.33
16.42 36.39
16.425 36.4
16.43 36.79
16.435 37.06
16.44 36.98
16.445 37.27
16.45 36.38
16.455 36.3
16.46 36.19
16.465 35.89
16.47 36.17
16.475 37.82
16.48 37.81
16.485 36.75
16.49 37.91
16.495 37.37
16.5 38.32
16.505 36.75
16.51 37.13
16.515 37.76
16.52 37.04
16.525 37.31
16.53 37.72
16.535 37.59
16.54 36.35
16.545 37.79
16.55 37.39
16.555 37.53
16.56 37.28
16.565 36.93
16.57 37.09
16.575 36.89
16.58 37.13
16.585 39.93
16.59 39.33
16.595 38.39
16.6 36.97
16.605 36.97
16.61 37.08
16.615 36.89
16.62 38.22
16.625 37.97
16.63 37.92
16.635 38.15
16.64 37.92
16.645 38.02
16.65 36.06
16.655 37.29
16.66 37.42
16.665 37.16
16.67 36.27
16.675 37.27
16.68 37.48
16.685 37.19
16.69 37.59
16.695 36.89
16.7 37.36
16.705 37.88
16.71 36.46
16.715 36.35
16.72 37.62
16.725 36.36
16.73 36.22
16.735 37.91
16.74 36.74
16.745 37.61
16.75 37.08
16.755 37.62
16.76 37.42
16.765 37.1
16.77 36.89
16.775 36.95
16.78 37.78
16.785 37.6
16.79 37.37
16.795 36.72
16.8 36.76
16.805 36.75
16.81 36.57
16.815 36.42
16.82 36.52
16.825 36.31
16.83 36.51
16.835 36.55
16.84 37.44
16.845 36.59
16.85 37.08
16.855 37.02
16.86 37.01
16.865 36.97
16.87 37.49
16.875 37.01
16.88 37.43
16.885 37.78
16.89 37.51
16.895 37.68
16.9 38.04
16.905 37.27
16.91 37.76
16.915 37.96
16.92 38.08
16.925 36.47
16.93 37.57
16.935 37.22
16.94 38.05
16.945 37.14
16.95 37.61
16.955 37.97
16.96 37.87
16.965 37.99
16.97 38.22
16.975 38.07
16.98 37.55
16.985 37.43
16.99 37.34
16.995 36.95
17 36.71
17.005 36.91
17.01 37.28
17.015 36.11
17.02 39.09
17.025 39.5
17.03 39.34
17.035 39.11
17.04 38.59
17.045 38.36
17.05 38.41
17.055 38.64
17.06 38.58
17.065 36.55
17.07 37.14
17.075 37.15
17.08 37.03
17.085 36.98
17.09 37.12
17.095 37.52
17.1 37.43
17.105 37.37
17.11 37.1
17.115 37.21
17.12 37.12
17.125 37.41
17.13 37.65
17.135 36.88
17.14 36.98
17.145 37.86
17.15 37.98
17.155 37.74
17.16 37.69
17.165 37.23
17.17 37.59
17.175 37.21
17.18 37.69
17.185 37.52
17.19 37.41
17.195 36.96
17.2 37.46
17.205 37.29
17.21 37.35
17.215 36.29
17.22 36.3
17.225 36.76
17.23 36.39
17.235 36.37
17.24 35.97
17.245 36.29
17.25 36.64
17.255 36.63
17.26 36.84
17.265 36.42
17.27 36.85
17.275 36.54
17.28 36.69
17.285 36.57
17.29 36.75
17.295 38.1
17.3 36.44
17.305 36.32
17.31 35.98
17.315 36.24
17.32 38.84
17.325 38.87
17.33 35.93
17.335 36.33
17.34 35.43
17.345 38.25
17.35 36.37
17.355 38.39
17.36 38.78
17.365 36.48
17.37 35.92
17.375 36.33
17.38 36.01
17.385 39.15
17.39 36.22
17.395 39.43
17.4 36.29
17.405 36.43
17.41 37.76
17.415 37.67
17.42 36.62
17.425 36.59
17.43 36.53
17.435 36.37
17.44 36.38
17.445 38.96
17.45 37.24
17.455 36.54
17.46 39.16
17.465 39.29
17.47 38.58
17.475 36.95
17.48 36.86
17.485 36.51
17.49 36.5
17.495 36.32
17.5 36.43
17.505 36.43
17.51 37.96
17.515 38.05
17.52 36.15
17.525 37.98
17.53 36.23
17.535 36.36
17.54 36.6
17.545 36.66
17.55 36.61
17.555 37.61
17.56 36.45
17.565 36.15
17.57 36.46
17.575 36.22
17.58 36.27
17.585 36.86
17.59 36.33
17.595 36.34
17.6 36.24
17.605 36.29
17.61 36.61
17.615 35.54
17.62 37.04
17.625 37.07
17.63 37.62
17.635 38.94
17.64 39.06
17.645 36.82
17.65 36.75
17.655 36.45
17.66 36.96
17.665 36.84
17.67 39.32
17.675 38.8
17.68 37.5
17.685 37.56
17.69 38.76
17.695 36.97
17.7 37.17
17.705 37.55
17.71 37.16
17.715 36.72
17.72 36.5
17.725 36.32
17.73 35.38
17.735 35.4
17.74 37.15
17.745 37
17.75 36.53
17.755 36.68
17.76 36.61
17.765 37.12
17.77 36.81
17.775 38.03
17.78 37.96
17.785 38.41
17.79 36.87
17.795 36.49
17.8 36.9
17.805 36.86
17.81 36.84
17.815 36.83
17.82 36.7
17.825 36.91
17.83 37.19
17.835 36.95
17.84 36.99
17.845 36.66
17.85 36.72
17.855 37.2
17.86 37.03
17.865 37.1
17.87 36.75
17.875 36.71
17.88 36.57
17.885 36.51
17.89 36.55
17.895 36.98
17.9 36.82
17.905 36.38
17.91 36.91
17.915 36.33
17.92 36.99
17.925 36.64
17.93 36.89
17.935 36.55
17.94 36.48
17.945 36.26
17.95 36.68
17.955 37.39
17.96 37.26
17.965 37.4
17.97 36.36
17.975 36.7
17.98 37.26
17.985 37.15
17.99 37.26
17.995 37.09
18 37.19
18.005 37.4
18.01 37.31
18.015 37.21
18.02 37.06
18.025 37.43
18.03 36.84
18.035 36.98
18.04 36.54
18.045 36.6
18.05 36.82
18.055 36.85
18.06 36.36
18.065 36.93
18.07 37.04
18.075 37.1
18.08 37.14
18.085 37.34
18.09 36.92
18.095 36.75
18.1 36.67
18.105 36.82
18.11 36.46
18.115 36.53
18.12 36.63
18.125 36.95
18.13 37.33
18.135 36.88
18.14 37.02
18.145 37.53
18.15 36.62
18.155 36.95
18.16 36.77
18.165 37.02
18.17 36.69
18.175 37.11
18.18 38.5
18.185 36.88
18.19 37.13
18.195 37.31
18.2 37.11
18.205 37.06
18.21 36.84
18.215 37.23
18.22 37.5
18.225 38.26
18.23 38.34
18.235 36.98
18.24 36.95
18.245 37.12
18.25 36.66
18.255 36.94
18.26 37.02
18.265 36.84
18.27 37.27
18.275 37.36
18.28 36.39
18.285 37.35
18.29 38.39
18.295 37.98
18.3 35.56
18.305 38.26
18.31 38.41
18.315 38.54
18.32 38.11
18.325 37.87
18.33 36.73
18.335 36.55
18.34 37.03
18.345 37.34
18.35 38.08
18.355 37.61
18.36 37.66
18.365 38.46
18.37 38.42
18.375 38.22
18.38 37.98
18.385 38.09
18.39 37.87
18.395 37.34
18.4 37.31
18.405 35.05
18.41 35.31
18.415 35.8
18.42 35.04
18.425 38.64
18.43 37.16
18.435 38.66
18.44 38.69
18.445 38.82
18.45 38.55
18.455 38.31
18.46 38.44
18.465 38.45
18.47 38.13
18.475 37.29
18.48 37.26
18.485 37.14
18.49 37.88
18.495 38.25
18.5 38.42
18.505 38
18.51 38.31
18.515 37.04
18.52 37.6
18.525 37.64
18.53 38.49
18.535 38.95
18.54 37.3
18.545 38.82
18.55 38.64
18.555 39.29
18.56 39.08
18.565 38.96
18.57 38.56
18.575 38.11
18.58 38.1
18.585 37.72
18.59 37.7
18.595 37.69
18.6 37.52
18.605 36.89
18.61 37.01
18.615 37.09
18.62 38.23
18.625 38.21
18.63 37.9
18.635 37.38
18.64 37.06
18.645 37.31
18.65 37.16
18.655 37.05
18.66 36.56
18.665 36.88
18.67 37.66
18.675 37.24
18.68 37.26
18.685 37.03
18.69 37
18.695 38.08
18.7 37.09
18.705 38.33
18.71 38.43
18.715 37.15
18.72 38.06
18.725 36.52
18.73 36.77
18.735 38.14
18.74 37.68
18.745 37.53
18.75 36.91
18.755 36.86
18.76 36.65
18.765 37.72
18.77 37.49
18.775 37.35
18.78 36.08
18.785 36.04
18.79 35.8
18.795 35.36
18.8 37.37
18.805 35.98
18.81 35.61
18.815 37.61
18.82 37.76
18.825 37.42
18.83 37.75
18.835 37.64
18.84 37.38
18.845 37.15
18.85 37
18.855 36.89
18.86 36.94
18.865 36.82
18.87 36.87
18.875 36.35
18.88 36.08
18.885 36.76
18.89 36.6
18.895 36.51
18.9 37.35
18.905 37.77
18.91 36.74
18.915 36.32
18.92 36.22
18.925 36.16
18.93 36.66
18.935 36.81
18.94 36.73
18.945 36.92
18.95 36.8
18.955 36.78
18.96 38.19
18.965 36.79
18.97 36.76
18.975 36.56
18.98 36.73
18.985 37.16
18.99 37.26
18.995 36.83
19 37.15
19.005 36.25
19.01 36.28
19.015 37.28
19.02 38.28
19.025 36.19
19.03 37.09
19.035 37.14
19.04 37.1
19.045 36.76
19.05 38.31
19.055 38.59
19.06 38.71
19.065 38.38
19.07 38.83
19.075 38.82
19.08 38.59
19.085 38.1
19.09 37.71
19.095 37.61
19.1 37.68
19.105 36.26
19.11 36.66
19.115 36.66
19.12 37.91
19.125 37.62
19.13 38.05
19.135 37.96
19.14 36.86
19.145 38.18
19.15 37.92
19.155 38.03
19.16 37.85
19.165 38.24
19.17 37.49
19.175 37.12
19.18 37.42
19.185 37.26
19.19 37.5
19.195 37.46
19.2 37.73
19.205 37.63
19.21 37.21
19.215 36.74
19.22 36.68
19.225 36.73
19.23 37.12
19.235 37.06
19.24 36.98
19.245 38.45
19.25 36.54
19.255 36.74
19.26 36.68
19.265 36.73
19.27 36.26
19.275 36.09
19.28 36.3
19.285 36.36
19.29 38.12
19.295 38.1
19.3 37.75
19.305 37.02
19.31 37.12
19.315 36.9
19.32 37.47
19.325 37.93
19.33 38.69
19.335 38.02
19.34 36.62
19.345 36.23
19.35 37.31
19.355 36.52
19.36 36.53
19.365 37.38
19.37 36.34
19.375 36.33
19.38 36.31
19.385 36.22
19.39 38.23
19.395 37.9
19.4 38.3
19.405 36.94
19.41 37.4
19.415 36.66
19.42 37.37
19.425 36.76
19.43 36.89
19.435 37.05
19.44 37.38
19.445 37.33
19.45 37.44
19.455 38.55
19.46 38.23
19.465 38.37
19.47 38.03
19.475 37.78
19.48 37.75
19.485 36.77
19.49 37.23
19.495 36.63
19.5 37.04
19.505 37.76
19.51 37.71
19.515 36.22
19.52 38.04
19.525 37.78
19.53 38.24
19.535 36.61
19.54 37
19.545 36.8
19.55 36.72
19.555 36.66
19.56 36.74
19.565 36.21
19.57 37.78
19.575 37.61
19.58 36.96
19.585 37.8
19.59 38.06
19.595 36.64
19.6 37.2
19.605 37.26
19.61 37.56
19.615 37.38
19.62 37.34
19.625 37.37
19.63 37.47
19.635 37.78
19.64 37.23
19.645 36.74
19.65 37.03
19.655 37.72
19.66 38.09
19.665 38.02
19.67 37.88
19.675 36.81
19.68 38.11
19.685 37.91
19.69 37.68
19.695 37.81
19.7 37.42
19.705 37.58
19.71 36.85
19.715 37
19.72 36.63
19.725 37.57
19.73 36.78
19.735 36.53
19.74 37.01
19.745 36.22
19.75 36.18
19.755 37
19.76 36.91
19.765 37.15
19.77 37.31
19.775 37.56
19.78 37.17
19.785 37.11
19.79 37.3
19.795 37.26
19.8 37.27
19.805 37.61
19.81 37.79
19.815 37.38
19.82 37.12
19.825 37.51
19.83 37.35
19.835 37.42
19.84 37.48
19.845 37.38
19.85 37.27
19.855 35.46
19.86 37.56
19.865 37.77
19.87 37.96
19.875 38.22
19.88 38.07
19.885 37.55
19.89 37.49
19.895 37.9
19.9 37.93
19.905 37.66
19.91 38.29
19.915 38.26
19.92 37.8
19.925 37.78
19.93 37.37
19.935 37.63
19.94 37.57
19.945 37.27
19.95 36.99
19.955 37.38
19.96 37.57
19.965 37.96
19.97 37.65
19.975 37.8
19.98 37.39
19.985 37.64
19.99 37.48
19.995 37.59
20 37.64
20.005 37.83
20.01 37.82
20.015 37.92
20.02 36.7
20.025 36.87
20.03 37.11
20.035 37.01
20.04 36.84
20.045 36.72
20.05 36.25
20.055 36.33
20.06 35.72
20.065 37.24
20.07 37.16
20.075 37.37
20.08 37.62
20.085 37.24
20.09 37.38
20.095 37.29
20.1 36.9
20.105 35.8
20.11 35.56
20.115 35.86
20.12 35.87
20.125 36.13
20.13 36.03
20.135 37.65
20.14 36.43
20.145 37.64
20.15 36.18
20.155 36.14
20.16 37.37
20.165 36.88
20.17 38.16
20.175 38.07
20.18 37.79
20.185 38.06
20.19 38.3
20.195 37.79
20.2 37.47
20.205 36.94
20.21 37.63
20.215 37.39
20.22 37.39
20.225 37.5
20.23 37.32
20.235 37.52
20.24 37.23
20.245 36.89
20.25 36.96
20.255 36.86
20.26 35.17
20.265 36.87
20.27 36.79
20.275 35.51
20.28 38.48
20.285 38.32
20.29 37.84
20.295 37.64
20.3 37.77
20.305 37.77
20.31 38.61
20.315 35.34
20.32 38.09
20.325 38.28
20.33 38.22
20.335 38.39
20.34 37.86
20.345 36.4
20.35 36.13
20.355 39.01
20.36 39.08
20.365 36.37
20.37 37.63
20.375 38.1
20.38 37.95
20.385 38.32
20.39 38.47
20.395 38.73
20.4 38.49
20.405 35.25
20.41 38.15
20.415 38
20.42 38.24
20.425 37.71
20.43 37.7
20.435 37.54
20.44 37.54
20.445 38.1
20.45 38.12
20.455 38.02
20.46 38.42
20.465 38.49
20.47 38.65
20.475 38.44
20.48 38
20.485 38.42
20.49 38.62
20.495 36.15
20.5 38.54
20.505 37.61
20.51 37.38
20.515 37.5
20.52 37.93
20.525 37.71
20.53 37.32
20.535 38.71
20.54 37.17
20.545 37.63
20.55 36.38
20.555 36.54
20.56 37.44
20.565 37.4
20.57 36.36
20.575 37.61
20.58 36.8
20.585 36.96
20.59 37.18
20.595 37.73
20.6 38.27
20.605 36.38
20.61 36.45
20.615 36.06
20.62 37.51
20.625 37.68
20.63 38.08
20.635 36.29
20.64 36.27
20.645 36.23
20.65 36.07
20.655 38.13
20.66 38.32
20.665 37.8
20.67 37.45
20.675 37.27
20.68 38.14
20.685 37.88
20.69 37.98
20.695 38.27
20.7 36.68
20.705 37.75
20.71 37.64
20.715 37.7
20.72 37.49
20.725 37.51
20.73 37.89
20.735 37.86
20.74 37.78
20.745 37.63
20.75 36.56
20.755 36.86
20.76 37.61
20.765 37.59
20.77 37.14
20.775 37.21
20.78 36.58
20.785 36.51
20.79 36.42
20.795 37.87
20.8 37.76
20.805 37.47
20.81 36.47
20.815 37.15
20.82 36.88
20.825 36.78
20.83 36.96
20.835 36.67
20.84 36.65
20.845 37.45
20.85 36.4
20.855 36.82
20.86 36.78
20.865 36.74
20.87 37.13
20.875 36.73
20.88 36.63
20.885 36.62
20.89 37.27
20.895 37.66
20.9 37.82
20.905 37.71
20.91 37.14
20.915 36.84
20.92 37.16
20.925 37.01
20.93 37.83
20.935 37.92
20.94 38.47
20.945 37.33
20.95 37.35
20.955 37.22
20.96 37.25
20.965 37.3
20.97 38.61
20.975 39.2
20.98 38.79
20.985 38.87
20.99 38.76
20.995 38.57
21 37.03
21.005 38.29
21.01 36.88
21.015 36.86
21.02 36.98
21.025 36.99
21.03 37.21
21.035 38.6
21.04 36.72
21.045 37.82
21.05 37.77
21.055 38.05
21.06 38.62
21.065 38.69
21.07 39.02
21.075 39.35
21.08 39.15
21.085 39.52
21.09 36.68
21.095 39.14
21.1 39
21.105 39.4
21.11 39.5
21.115 39.41
21.12 39.3
21.125 39.34
21.13 36.34
21.135 36.02
21.14 36.49
21.145 36.42
21.15 36.39
21.155 36.48
21.16 36.51
21.165 36.89
21.17 37.22
21.175 37.3
21.18 36.82
21.185 36.61
21.19 36.25
21.195 37.18
21.2 36.08
21.205 36.13
21.21 37.43
21.215 36.11
21.22 36.37
21.225 36.86
21.23 36.81
21.235 36.68
21.24 36.88
21.245 38.83
21.25 36.5
21.255 36.63
21.26 37.88
21.265 38.98
21.27 39.3
21.275 38.94
21.28 38.05
21.285 39.21
21.29 38
21.295 38.06
21.3 37.99
21.305 38.45
21.31 36.83
21.315 36.47
21.32 38.37
21.325 38.83
21.33 37.7
21.335 37.75
21.34 37.67
21.345 38.38
21.35 37.88
21.355 38.25
21.36 38.16
21.365 38.18
21.37 38.38
21.375 38.12
21.38 37.87
21.385 37.89
21.39 38
21.395 37.89
21.4 37.84
21.405 38.27
21.41 38.6
21.415 39.09
21.42 39.18
21.425 37.01
21.43 39.07
21.435 38.52
21.44 38.85
21.445 38.48
21.45 37
21.455 36.61
21.46 38.96
21.465 37.69
21.47 38.62
21.475 38.55
21.48 38.27
21.485 38.55
21.49 36.82
21.495 36.63
21.5 38.77
21.505 38.84
21.51 38.71
21.515 36.94
21.52 36.65
21.525 39.31
21.53 36.43
21.535 36.51
21.54 36.5
21.545 36.24
21.55 36.33
21.555 36.51
21.56 36.75
21.565 36.86
21.57 39.19
21.575 37.05
21.58 36.88
21.585 36.95
21.59 37.06
21.595 36.7
21.6 37.61
21.605 37.61
21.61 36.33
21.615 36.53
21.62 37.48
21.625 36.8
21.63 36.98
21.635 36.98
21.64 36.11
21.645 36.26
21.65 39.7
21.655 36.5
21.66 36.67
21.665 36.94
21.67 36.85
21.675 36.82
21.68 36.83
21.685 37
21.69 36.15
21.695 37.16
21.7 37.31
21.705 36.92
21.71 36.72
21.715 37.34
21.72 37.8
21.725 37.21
21.73 37.52
21.735 37.6
21.74 37.76
21.745 37.4
21.75 37.17
21.755 37.43
21.76 37.6
21.765 36.62
21.77 36.47
21.775 36.55
21.78 37.84
21.785 37.23
21.79 36.22
21.795 36.53
21.8 36.46
21.805 36.17
21.81 36.55
21.815 36.57
21.82 36.38
21.825 36.09
21.83 36.28
21.835 39.74
21.84 36.33
21.845 36.05
21.85 40.05
21.855 39.82
21.86 36.1
21.865 36.08
21.87 36.47
21.875 36.46
21.88 36.4
21.885 36.31
21.89 39.78
21.895 36.12
21.9 35.92
21.905 36.33
21.91 39.63
21.915 39.3
21.92 37.06
21.925 36.58
21.93 36.59
21.935 36.83
21.94 37.21
21.945 36.8
21.95 36.75
21.955 37.12
21.96 36.84
21.965 36.83
21.97 36.95
21.975 37.22
21.98 36.57
21.985 36.73
21.99 38.14
21.995 35.97
22 39.03
22.005 39.06
22.01 37.18
22.015 36.73
22.02 36.63
22.025 36.44
22.03 36.31
22.035 36.49
22.04 37.3
22.045 37.5
22.05 37.44
22.055 38.02
22.06 37.97
22.065 37.62
22.07 37.86
22.075 36.28
22.08 38.31
22.085 37.6
22.09 37.69
22.095 37.53
22.1 37.53
22.105 37.6
22.11 38
22.115 38.18
22.12 37.26
22.125 36.89
22.13 37.2
22.135 37
22.14 37.29
22.145 36.85
22.15 36.82
22.155 36.9
22.16 37.31
22.165 37.26
22.17 37.37
22.175 37.06
22.18 37.25
22.185 37.14
22.19 37.03
22.195 37.01
22.2 37.08
22.205 37.27
22.21 37.32
22.215 37.23
22.22 37.39
22.225 37.06
22.23 37.39
22.235 37.85
22.24 38.18
22.245 38.39
22.25 37.24
22.255 37.62
22.26 37.39
22.265 37.67
22.27 36.98
22.275 37.85
22.28 36.95
22.285 37.22
22.29 36.89
22.295 37.03
22.3 37.79
22.305 37.96
22.31 37.84
22.315 37.41
22.32 37.34
22.325 37.55
22.33 37.61
22.335 37.64
22.34 37.5
22.345 37.48
22.35 36.83
22.355 36.7
22.36 37.29
22.365 37.5
22.37 37.44
22.375 37.18
22.38 36.74
22.385 37.1
22.39 37.43
22.395 37.78
22.4 37.69
22.405 37.83
22.41 36.85
22.415 37.16
22.42 35.65
22.425 36.01
22.43 36.41
22.435 36.32
22.44 37.36
22.445 37.48
22.45 37.79
22.455 37.79
22.46 36.48
22.465 36.64
22.47 37.92
22.475 37.71
22.48 37.58
22.485 37.47
22.49 36.92
22.495 37.31
22.5 37.6
22.505 37.81
22.51 38.04
22.515 38.04
22.52 37.96
22.525 37.93
22.53 37.99
22.535 38.28
22.54 38.1
22.545 38.11
22.55 38.24
22.555 37.63
22.56 38.38
22.565 38.02
22.57 38.28
22.575 38.42
22.58 38.15
22.585 37.42
22.59 37.4
22.595 37
22.6 38.42
22.605 38.83
22.61 39.1
22.615 38.7
22.62 38.43
22.625 36.76
22.63 38.41
22.635 38.52
22.64 38.45
22.645 37.89
22.65 38.14
22.655 38.51
22.66 38.18
22.665 37.35
22.67 37.32
22.675 37.36
22.68 37.11
22.685 37.4
22.69 37.06
22.695 38.26
22.7 37.2
22.705 38.11
22.71 38.15
22.715 37.03
22.72 38.07
22.725 38.11
22.73 38.49
22.735 38.89
22.74 38.56
22.745 38.77
22.75 36.36
22.755 38.7
22.76 37.3
22.765 36.98
22.77 36.32
22.775 36.15
22.78 36.71
22.785 36.15
22.79 38.85
22.795 38.87
22.8 38.6
22.805 38.41
22.81 38.68
22.815 38.37
22.82 36.97
22.825 37.36
22.83 37.34
22.835 35.82
22.84 36.36
22.845 36.35
22.85 36.49
22.855 38.12
22.86 36.18
22.865 37.52
22.87 37.55
22.875 37.67
22.88 37.45
22.885 37.96
22.89 36.77
22.895 36.13
22.9 37.21
22.905 36.98
22.91 37.04
22.915 37.29
22.92 37.19
22.925 37.24
22.93 37.54
22.935 37.4
22.94 37.46
22.945 37.39
22.95 37.63
22.955 36.45
22.96 36.82
22.965 36.89
22.97 36.85
22.975 37.73
22.98 36.66
22.985 37.81
22.99 37.4
22.995 38.39
23 37.66
23.005 37.77
23.01 37.11
23.015 37.35
23.02 37.73
23.025 37.49
23.03 37.84
23.035 37.54
23.04 37.62
23.045 37.7
23.05 37.97
23.055 37.78
23.06 38.01
23.065 37.37
23.07 37.99
23.075 37.38
23.08 38.47
23.085 36.38
23.09 36.36
23.095 38.21
23.1 38.95
23.105 38.59
23.11 38.24
23.115 38.21
23.12 38.33
23.125 38.39
23.13 38.03
23.135 38.25
23.14 38.33
23.145 36.97
23.15 36.66
23.155 38.34
23.16 38.19
23.165 38.62
23.17 37.01
23.175 37.7
23.18 36.83
23.185 36.71
23.19 37.11
23.195 38.43
23.2 38.13
23.205 36.28
23.21 37.86
23.215 36.27
23.22 35.84
23.225 38.69
23.23 38
23.235 37.85
23.24 37.74
23.245 38.24
23.25 37.63
23.255 36.31
23.26 37.95
23.265 37.62
23.27 37.93
23.275 37.89
23.28 37.93
23.285 36.6
23.29 37.64
23.295 37.57
23.3 37.22
23.305 37.33
23.31 37.1
23.315 37.1
23.32 36.92
23.325 36.96
23.33 36.87
23.335 37.92
23.34 37.72
23.345 37.73
23.35 36.13
23.355 37.98
23.36 38.42
23.365 38.95
23.37 38.9
23.375 39.02
23.38 38.59
23.385 37.1
23.39 37.98
23.395 37.68
23.4 37.32
23.405 37.96
23.41 38.24
23.415 37.88
23.42 36.86
23.425 38.08
23.43 36.57
23.435 38.89
23.44 37.84
23.445 37.6
23.45 38.84
23.455 37.22
23.46 39.03
23.465 38.96
23.47 37.22
23.475 38.67
23.48 38.9
23.485 38.88
23.49 38.6
23.495 37.52
23.5 38.74
23.505 37.75
23.51 39.06
23.515 38.83
23.52 38.63
23.525 38.98
23.53 38.74
23.535 38.92
23.54 39.16
23.545 39.04
23.55 39
23.555 39.13
23.56 38.97
23.565 39.22
23.57 38.83
23.575 38.42
23.58 38.54
23.585 38.45
23.59 38.15
23.595 37.83
23.6 37.21
23.605 37.08
23.61 38.37
23.615 38.47
23.62 38.44
23.625 38.11
23.63 37.9
23.635 37.64
23.64 37.78
23.645 38.04
23.65 37.11
23.655 37.8
23.66 38.33
23.665 38.35
23.67 38.34
23.675 36.42
23.68 38.86
23.685 38.74
23.69 38.3
23.695 38.19
23.7 38.31
23.705 38.08
23.71 38.42
23.715 38.48
23.72 38.49
23.725 38.74
23.73 38.87
23.735 38.69
23.74 38.11
23.745 38.36
23.75 38.52
23.755 38.38
23.76 38.53
23.765 38.41
23.77 38.82
23.775 38.69
23.78 38.97
23.785 38.28
23.79 38.43
23.795 38.35
23.8 37.94
23.805 37.84
23.81 37.93
23.815 38.23
23.82 38.13
23.825 38.71
23.83 38.32
23.835 38.55
23.84 38.46
23.845 37.99
23.85 37.94
23.855 37.37
23.86 37.36
23.865 37.95
23.87 37.79
23.875 37.55
23.88 37.99
23.885 38.35
23.89 38.39
23.895 38.17
23.9 36.88
23.905 37.16
23.91 37.95
23.915 38.02
23.92 37.55
23.925 37.79
23.93 37.11
23.935 37.24
23.94 37.68
23.945 37.54
23.95 37.23
23.955 38.45
23.96 38.66
23.965 38.55
23.97 38.91
23.975 37.48
23.98 38.42
23.985 38.72
23.99 38.62
23.995 38.54
24 38.47
24.005 38.14
24.01 37.74
24.015 38.12
24.02 38.33
24.025 37.56
24.03 37.46
24.035 37.5
24.04 38.87
24.045 37.84
24.05 37.56
24.055 37.6
24.06 38.07
24.065 37.63
24.07 37.81
24.075 37.64
24.08 37.37
24.085 38.4
24.09 38.2
24.095 38.03
24.1 38.4
24.105 37.66
24.11 37.89
24.115 37.76
24.12 37.66
24.125 37.76
24.13 37.76
24.135 37.25
24.14 37.56
24.145 37.31
24.15 37.24
24.155 37.45
24.16 37.46
24.165 36.56
24.17 36.87
24.175 36.8
24.18 37.22
24.185 37.58
24.19 37.35
24.195 37.47
24.2 37.32
24.205 36.31
24.21 37.73
24.215 36.33
24.22 37.22
24.225 37.65
24.23 37.48
24.235 37.44
24.24 37.31
24.245 37.3
24.25 37.36
24.255 37.26
24.26 37.84
24.265 37.37
24.27 36.98
24.275 36.82
24.28 36.73
24.285 36.91
24.29 36.62
24.295 36.59
24.3 36.36
24.305 36.54
24.31 36.74
24.315 36.94
24.32 37.14
24.325 36.69
24.33 37.33
24.335 37.33
24.34 37.38
24.345 37.71
24.35 37.52
24.355 37.26
24.36 36.99
24.365 37.29
24.37 36.87
24.375 37.86
24.38 37.61
24.385 37.4
24.39 37.68
24.395 37.58
24.4 37.39
24.405 37.89
24.41 37.18
24.415 37.21
24.42 37.59
24.425 37.97
24.43 37.37
24.435 37.37
24.44 37.18
24.445 37.42
24.45 36.91
24.455 36.83
24.46 36.93
24.465 37.29
24.47 37.24
24.475 38.76
24.48 37.92
24.485 36.98
24.49 36.6
24.495 36.37
24.5 36.11
24.505 36.38
24.51 36.84
24.515 36.75
24.52 36.65
24.525 36.88
24.53 37.89
24.535 37.89
24.54 37.91
24.545 37.1
24.55 36.84
24.555 37.02
24.56 37.18
24.565 36.62
24.57 37.22
24.575 37.72
24.58 36.97
24.585 37.33
24.59 37.37
24.595 37.38
24.6 36.87
24.605 36.27
24.61 37.33
24.615 37.04
24.62 37.03
24.625 37.62
24.63 37.37
24.635 37.59
24.64 36.72
24.645 37.01
24.65 37.67
24.655 37.11
24.66 37.75
24.665 38.07
24.67 37.9
24.675 37.36
24.68 36.92
24.685 37.45
24.69 37.44
24.695 37.54
24.7 36.94
24.705 36.96
24.71 36.7
24.715 36.48
24.72 36.18
24.725 36.77
24.73 36.84
24.735 37.05
24.74 38.17
24.745 37.93
24.75 36.36
24.755 36.58
24.76 37.67
24.765 38.02
24.77 38.48
24.775 38.37
24.78 36.99
24.785 37.04
24.79 38.62
24.795 37.37
24.8 36.15
24.805 37.46
24.81 36.73
24.815 36.71
24.82 37.05
24.825 36.62
24.83 36.98
24.835 37.22
24.84 37.06
24.845 37.3
24.85 37.31
24.855 37.06
24.86 37.22
24.865 37.52
24.87 37.34
24.875 37.33
24.88 37.03
24.885 36.76
24.89 37.22
24.895 37.22
24.9 36.21
24.905 37.15
24.91 36.98
24.915 37.36
24.92 37.75
24.925 37.78
24.93 37.91
24.935 37.84
24.94 38.1
24.945 36.48
24.95 36.57
24.955 37.86
24.96 37.92
24.965 36.16
24.97 36.11
24.975 36.14
24.98 37.99
24.985 37.76
24.99 37.58
24.995 37.61
25 37.58
25.005 37.78
25.01 38.63
25.015 38.66
25.02 37.33
25.025 37.79
25.03 37.03
25.035 38.23
25.04 37.95
25.045 37.79
25.05 37.94
25.055 37.79
25.06 36.7
25.065 37.6
25.07 37.74
25.075 36.48
25.08 38.22
25.085 37.69
25.09 37.88
25.095 38.08
25.1 37.82
25.105 37.73
25.11 37.09
25.115 37.73
25.12 37.91
25.125 37.66
25.13 38.82
25.135 38.5
25.14 37.75
25.145 38
25.15 37.6
25.155 37.99
25.16 37.91
25.165 37.76
25.17 38.03
25.175 37.84
25.18 37.84
25.185 37.83
25.19 37.55
25.195 37.75
25.2 37.73
25.205 37.64
25.21 37.86
25.215 37.44
25.22 37.72
25.225 37.85
25.23 37.59
25.235 35.83
25.24 37.63
25.245 37.64
25.25 37.7
25.255 35.97
25.26 36.1
25.265 37.53
25.27 37.68
25.275 35.92
25.28 35.84
25.285 37.91
25.29 37.82
25.295 37.41
25.3 37.91
25.305 38.02
25.31 37.88
25.315 38.08
25.32 37.4
25.325 38.65
25.33 37.74
25.335 38.28
25.34 38.93
25.345 38.2
25.35 38.25
25.355 38.15
25.36 38
25.365 37.8
25.37 39.12
25.375 38.09
25.38 38.32
25.385 38.21
25.39 38.13
25.395 38.26
25.4 38.01
25.405 37.87
25.41 37.93
25.415 37.93
25.42 37.82
25.425 38.82
25.43 39.05
25.435 37.82
25.44 37.65
25.445 37.88
25.45 38.23
25.455 37.22
25.46 37.62
25.465 37.91
25.47 38.13
25.475 38.37
25.48 38.27
25.485 38.12
25.49 38.11
25.495 37.78
25.5 37.91
25.505 37.63
25.51 37.34
25.515 37.37
25.52 36.81
25.525 38.57
25.53 38.1
25.535 36.81
25.54 37.02
25.545 37.32
25.55 38.42
25.555 39.32
25.56 38.71
25.565 37.93
25.57 38.92
25.575 38.77
25.58 38.73
25.585 37.51
25.59 38.83
25.595 38.12
25.6 38.37
25.605 39.64
25.61 38.7
25.615 38.6
25.62 39.63
25.625 39
25.63 38.41
25.635 39.06
25.64 38.83
25.645 38.7
25.65 38.47
25.655 38.93
25.66 39.44
25.665 38.36
25.67 38.2
25.675 37.63
25.68 38.61
25.685 37.89
25.69 38.18
25.695 36.48
25.7 38.16
25.705 38.18
25.71 38.31
25.715 38.05
25.72 35.48
25.725 38.8
25.73 37.72
25.735 37.86
25.74 38.24
25.745 38.62
25.75 39.07
25.755 38.99
25.76 37.88
25.765 37.58
25.77 37.15
25.775 37.51
25.78 38.46
25.785 37.94
25.79 37.75
25.795 37.77
25.8 37.68
25.805 37.03
25.81 37
25.815 37.88
25.82 37.48
25.825 37.69
25.83 37.87
25.835 37.72
25.84 38.04
25.845 38.2
25.85 38.03
25.855 37.9
25.86 37.75
25.865 37.6
25.87 38.15
25.875 37.87
25.88 37.75
25.885 37.83
25.89 37.77
25.895 37.79
25.9 37.92
25.905 37.78
25.91 38.04
25.915 38.2
25.92 38.28
25.925 37.88
25.93 37.21
25.935 37.94
25.94 37.68
25.945 37.8
25.95 37.77
25.955 38.32
25.96 38.53
25.965 37.85
25.97 38.59
25.975 38.2
25.98 38.4
25.985 38.64
25.99 38.49
25.995 37.57
26 37.63
26.005 37.73
26.01 37.87
26.015 38.29
26.02 37.66
26.025 37.82
26.03 37.91
26.035 37.61
26.04 37.61
26.045 38.1
26.05 37.96
26.055 38.25
26.06 37.99
26.065 37.99
26.07 38.02
26.075 38.18
26.08 38.16
26.085 37.81
26.09 38.08
26.095 37.55
26.1 37.87
26.105 37.65
26.11 36.91
26.115 37.03
26.12 37.24
26.125 36.98
26.13 37.13
26.135 36.37
26.14 36.67
26.145 37.13
26.15 37.23
26.155 37.35
26.16 38.05
26.165 38.15
26.17 37.5
26.175 37.95
26.18 38.28
26.185 37.42
26.19 37.58
26.195 37.73
26.2 38.01
26.205 37.96
26.21 36.86
26.215 36.92
26.22 38.11
26.225 37.95
26.23 36.28
26.235 36.43
26.24 36.63
26.245 36.38
26.25 38.34
26.255 38.22
26.26 36.77
26.265 38.19
26.27 37.85
26.275 36.77
26.28 36.73
26.285 37.31
26.29 37.97
26.295 37.71
26.3 37.79
26.305 38.15
26.31 38.13
26.315 38.15
26.32 37.98
26.325 38.28
26.33 38.22
26.335 37.84
26.34 37.87
26.345 37.69
26.35 37.91
26.355 37.76
26.36 36.72
26.365 38
26.37 37.6
26.375 37.69
26.38 37.57
26.385 37.61
26.39 37.52
26.395 37.78
26.4 37.29
26.405 37.36
26.41 37.64
26.415 37.24
26.42 37.19
26.425 37.52
26.43 37.48
26.435 37.86
26.44 37.46
26.445 37.66
26.45 37.64
26.455 37.56
26.46 37.28
26.465 36.66
26.47 38.01
26.475 37.53
26.48 37.33
26.485 36.26
26.49 37.85
26.495 35.97
26.5 37.93
26.505 37.48
26.51 36.1
26.515 35.78
26.52 35.81
26.525 35.73
26.53 35.76
26.535 35.92
26.54 37.46
26.545 37.38
26.55 37.18
26.555 36.88
26.56 37.89
26.565 36.5
26.57 36.43
26.575 36.73
26.58 38.15
26.585 37.08
26.59 36.74
26.595 36.63
26.6 37.8
26.605 38.18
26.61 38.14
26.615 37.82
26.62 38.59
26.625 38.33
26.63 38.29
26.635 38.42
26.64 38.4
26.645 38.07
26.65 38.47
26.655 38.6
26.66 38.55
26.665 38.62
26.67 37.04
26.675 37.05
26.68 38.42
26.685 36.85
26.69 39.5
26.695 38.85
26.7 37.23
26.705 36.95
26.71 38.71
26.715 39.03
26.72 39.13
26.725 38.92
26.73 39.21
26.735 39.28
26.74 39.27
26.745 39.15
26.75 39.43
26.755 36.81
26.76 39.11
26.765 38.92
26.77 36.5
26.775 37.34
26.78 36.91
26.785 36.81
26.79 37.21
26.795 37.16
26.8 37
26.805 37.1
26.81 37.12
26.815 36.82
26.82 39.24
26.825 36.46
26.83 38.7
26.835 39.09
26.84 38.73
26.845 37.26
26.85 36.9
26.855 36.86
26.86 37.21
26.865 36.85
26.87 39.18
26.875 36.2
26.88 38.67
26.885 38.55
26.89 38.16
26.895 38.55
26.9 38.2
26.905 38.22
26.91 38.43
26.915 38.76
26.92 38.71
26.925 38.65
26.93 38.61
26.935 38.87
26.94 36.97
26.945 36.88
26.95 37.17
26.955 36.83
26.96 38.92
26.965 39.29
26.97 38.96
26.975 39.06
26.98 38.5
26.985 38.48
26.99 38.23
26.995 37.82
27 37.28
27.005 39.28
27.01 37.61
27.015 37.39
27.02 37.76
27.025 39.37
27.03 37.46
27.035 37.67
27.04 37.85
27.045 39.39
27.05 37.06
27.055 37.27
27.06 39.65
27.065 39.21
27.07 39.04
27.075 38.05
27.08 38.23
27.085 39.69
27.09 39.49
27.095 39.56
27.1 39.57
27.105 39.42
27.11 39.2
27.115 39.31
27.12 37.56
27.125 38.78
27.13 37.28
27.135 39.3
27.14 39.09
27.145 38.92
27.15 39.29
27.155 37.78
27.16 37.55
27.165 37.77
27.17 38.68
27.175 38.35
27.18 37.69
27.185 37.89
27.19 37.2
27.195 37.84
27.2 37.96
27.205 38.23
27.21 38.58
27.215 39.07
27.22 39.07
27.225 37.53
27.23 38.02
27.235 38.15
27.24 37.26
27.245 37.89
27.25 38.03
27.255 37.13
27.26 37.56
27.265 37.32
27.27 37.17
27.275 37.14
27.28 37.21
27.285 35.44
27.29 37.07
27.295 37.57
27.3 37.55
27.305 37.28
27.31 37.29
27.315 36.89
27.32 37
27.325 37.33
27.33 37.4
27.335 37.19
27.34 35.67
27.345 35.99
27.35 36.52
27.355 36.9
27.36 36.73
27.365 37.27
27.37 37.42
27.375 36.77
27.38 38.17
27.385 38.29
27.39 37.07
27.395 38.26
27.4 36.74
27.405 36.62
27.41 37.03
27.415 37.29
27.42 36.7
27.425 38.24
27.43 36.59
27.435 36.34
27.44 36.14
27.445 37.82
27.45 37.93
27.455 38.08
27.46 38.35
27.465 36.4
27.47 36.26
27.475 36.47
27.48 38.15
27.485 37.99
27.49 38.36
27.495 36.37
27.5 38.21
27.505 38.2
27.51 38.43
27.515 38.57
27.52 38.35
27.525 38.25
27.53 38.21
27.535 38.43
27.54 38.17
27.545 38.04
27.55 38.15
27.555 38.08
27.56 37.96
27.565 37.32
27.57 38.26
27.575 37.93
27.58 37.03
27.585 37.82
27.59 38.01
27.595 37.81
27.6 37.89
27.605 37.67
27.61 37.82
27.615 37.77
27.62 38.05
27.625 37.44
27.63 37.61
27.635 37.83
27.64 37
27.645 37
27.65 36.82
27.655 38.77
27.66 38.03
27.665 38.8
27.67 38.59
27.675 38.43
27.68 38.18
27.685 38.62
27.69 38.6
27.695 38.58
27.7 38.38
27.705 38.49
27.71 37.68
27.715 37.62
27.72 38.17
27.725 37.72
27.73 37.93
27.735 37.67
27.74 37.28
27.745 38.03
27.75 37.32
27.755 38.22
27.76 37.41
27.765 38.05
27.77 37.91
27.775 37.93
27.78 38.02
27.785 37.87
27.79 37.85
27.795 37.7
27.8 36.8
27.805 37.59
27.81 36.22
27.815 36.51
27.82 36.63
27.825 36.97
27.83 37.09
27.835 37.15
27.84 36.95
27.845 37.95
27.85 36.98
27.855 36.86
27.86 38.36
27.865 36.86
27.87 37.04
27.875 38.16
27.88 37.75
27.885 36.43
27.89 37.44
27.895 37.59
27.9 36.53
27.905 36.72
27.91 36.6
27.915 36.95
27.92 36.84
27.925 36.7
27.93 36.4
27.935 37.96
27.94 36.74
27.945 39.29
27.95 39.02
27.955 39.14
27.96 37.93
27.965 38.78
27.97 37.72
27.975 38.64
27.98 38.35
27.985 38.57
27.99 37.33
27.995 37.7
28 36.04
28.005 37.94
28.01 37.57
28.015 37.35
28.02 37.76
28.025 37.94
28.03 38
28.035 37.6
28.04 37.72
28.045 37.89
28.05 37.72
28.055 37.85
28.06 36.02
28.065 35.87
28.07 35.52
28.075 37.6
28.08 37.61
28.085 37.98
28.09 35.67
28.095 38.16
28.1 38.18
28.105 38.38
28.11 38.28
28.115 38.82
28.12 38.88
28.125 38.36
28.13 39.06
28.135 38.59
28.14 38.34
28.145 37.92
28.15 35.81
28.155 37.96
28.16 38.45
28.165 37.81
28.17 37.5
28.175 37.53
28.18 37.43
28.185 36.07
28.19 36.46
28.195 36.44
28.2 37.61
28.205 37.54
28.21 37.57
28.215 37.14
28.22 38.02
28.225 38.3
28.23 38.16
28.235 38.17
28.24 38.09
28.245 36.89
28.25 38.38
28.255 38.64
28.26 38.2
28.265 38.24
28.27 38.32
28.275 38.36
28.28 38.59
28.285 38.69
28.29 37.93
28.295 38.21
28.3 38.51
28.305 37.94
28.31 38.43
28.315 38.21
28.32 38.26
28.325 37.56
28.33 37.75
28.335 37.88
28.34 37.6
28.345 38.45
28.35 38.18
28.355 38.34
28.36 38.05
28.365 38.01
28.37 37.64
28.375 37.92
28.38 37.74
28.385 37.52
28.39 38.29
28.395 38.23
28.4 37.74
28.405 38.83
28.41 38.41
28.415 38.5
28.42 38.4
28.425 38.62
28.43 37.47
28.435 39.52
28.44 37.66
28.445 38.06
28.45 38.08
28.455 38.12
28.46 37.98
28.465 36.79
28.47 36.92
28.475 37.24
28.48 36.86
28.485 37.2
28.49 37.77
28.495 37.98
28.5 37.36
28.505 37.35
28.51 38.12
28.515 38.02
28.52 37.97
28.525 37.93
28.53 36.63
28.535 36.78
28.54 36.95
28.545 39.09
28.55 38.64
28.555 38.43
28.56 38.01
28.565 37.42
28.57 38.05
28.575 37.91
28.58 38
28.585 37.5
28.59 37.58
28.595 37.47
28.6 37.59
28.605 37.8
28.61 37.99
28.615 38.44
28.62 37.82
28.625 38.28
28.63 37.16
28.635 37.55
28.64 37.47
28.645 37.44
28.65 37.71
28.655 37.77
28.66 38.04
28.665 38.04
28.67 37.69
28.675 37.77
28.68 37.71
28.685 37.53
28.69 39.51
28.695 39.2
28.7 38.03
28.705 38.04
28.71 38.04
28.715 37.98
28.72 38.31
28.725 37.84
28.73 37.92
28.735 37.78
28.74 37.69
28.745 37.99
28.75 38.04
28.755 38.11
28.76 37.82
28.765 37.81
28.77 37.88
28.775 39.79
28.78 38.69
28.785 38.48
28.79 38.21
28.795 38.78
28.8 38.37
28.805 38.03
28.81 38.53
28.815 38.78
28.82 38.62
28.825 38.18
28.83 38.35
28.835 38.48
28.84 37.96
28.845 37.75
28.85 37.75
28.855 37.65
28.86 37.72
28.865 38.14
28.87 38.53
28.875 38.48
28.88 38.84
28.885 39.17
28.89 38.82
28.895 38.8
28.9 38.75
28.905 39.06
28.91 37.57
28.915 38.42
28.92 38.31
28.925 37.96
28.93 37.58
28.935 38.2
28.94 38.24
28.945 38.27
28.95 38.16
28.955 38.33
28.96 37.77
28.965 38.46
28.97 37.74
28.975 37.72
28.98 38.7
28.985 38
28.99 38.63
28.995 38.41
29 38.44
29.005 37.65
29.01 37.31
29.015 38.7
29.02 38.43
29.025 38.6
29.03 37.48
29.035 37.41
29.04 37.34
29.045 37.44
29.05 37.7
29.055 37.73
29.06 37.67
29.065 38.39
29.07 38.85
29.075 38.53
29.08 38.45
29.085 38.37
29.09 38.32
29.095 38.55
29.1 38.67
29.105 38.69
29.11 37.47
29.115 38.63
29.12 38.87
29.125 38.97
29.13 38.66
29.135 38.86
29.14 38.87
29.145 38.38
29.15 38.55
29.155 38.67
29.16 37.92
29.165 37.72
29.17 37.47
29.175 37.36
29.18 39
29.185 39.01
29.19 39.18
29.195 38.14
29.2 37.92
29.205 39.07
29.21 38.9
29.215 39.03
29.22 38.21
29.225 38.49
29.23 38.96
29.235 38.63
29.24 38.3
29.245 38.56
29.25 38.2
29.255 38.78
29.26 38.62
29.265 38.68
29.27 38.19
29.275 38.05
29.28 38.04
29.285 38.56
29.29 37.79
29.295 37.82
29.3 37.21
29.305 37.01
29.31 37.08
29.315 38.03
29.32 38.07
29.325 37.6
29.33 37.71
29.335 37.63
29.34 38.38
29.345 38.35
29.35 38.25
29.355 38.6
29.36 38.34
29.365 37.9
29.37 37.8
29.375 38.44
29.38 38.4
29.385 38.47
29.39 38.81
29.395 38.49
29.4 38.59
29.405 38.64
29.41 38.01
29.415 37.61
29.42 37.78
29.425 38.7
29.43 38.67
29.435 38.61
29.44 38.11
29.445 38.31
29.45 37.9
29.455 37.58
29.46 37.62
29.465 37.46
29.47 37.91
29.475 37.68
29.48 38.12
29.485 37.82
29.49 38.34
29.495 37.8
29.5 37.83
29.505 37.71
29.51 37.87
29.515 37.82
29.52 38.33
29.525 37.83
29.53 37.36
29.535 37.22
29.54 37.38
29.545 37.79
29.55 37.45
29.555 37.48
29.56 38
29.565 38.21
29.57 37.92
29.575 37.63
29.58 38.57
29.585 38.37
29.59 38.38
29.595 37.56
29.6 37.93
29.605 38.19
29.61 37.85
29.615 38.04
29.62 37.95
29.625 38.06
29.63 37.82
29.635 37.69
29.64 37.9
29.645 37.6
29.65 38.17
29.655 38.11
29.66 37.58
29.665 37.64
29.67 37.61
29.675 37.62
29.68 39.23
29.685 39.13
29.69 37.94
29.695 37.78
29.7 37.89
29.705 36.91
29.71 38.76
29.715 38.69
29.72 38.57
29.725 38.86
29.73 39.01
29.735 38.72
29.74 37.04
29.745 38.42
29.75 38.56
29.755 38.57
29.76 38.75
29.765 38.33
29.77 37.65
29.775 37.41
29.78 37.44
29.785 37.25
29.79 37.44
29.795 37.17
29.8 39.11
29.805 38.73
29.81 38.01
29.815 37.76
29.82 37.97
29.825 38.8
29.83 38.5
29.835 37.35
29.84 37.78
29.845 37.88
29.85 37.17
29.855 37.61
29.86 37.75
29.865 37.76
29.87 37.83
29.875 37.55
29.88 37.94
29.885 38.25
29.89 38.14
29.895 38.06
29.9 37.81
29.905 38.43
29.91 38.04
29.915 38.62
29.92 38.76
29.925 37.73
29.93 37.68
29.935 37.55
29.94 37.46
29.945 38.12
29.95 38.36
29.955 38.25
29.96 38.07
29.965 37.59
29.97 38.31
29.975 38.48
29.98 38.14
29.985 37.97
29.99 38.55
29.995 37.93
30 37.04
30.005 37.27
30.01 36.91
30.015 37.67
30.02 38.06
30.025 36.99
30.03 37.93
30.035 36.87
30.04 37.16
30.045 36.84
30.05 37.55
30.055 37.78
30.06 37.61
30.065 37.79
30.07 37.65
30.075 37.59
30.08 37.37
30.085 37.46
30.09 38.61
30.095 36.21
30.1 37.91
30.105 37.67
30.11 37.67
30.115 37.58
30.12 37.49
30.125 37.94
30.13 37.62
30.135 38.62
30.14 38.3
30.145 37.99
30.15 37.89
30.155 37.99
30.16 38.41
30.165 38.57
30.17 38.63
30.175 38.49
30.18 38.23
30.185 38.08
30.19 38.09
30.195 37.94
30.2 39.01
30.205 39.48
30.21 38.24
30.215 37.97
30.22 38.27
30.225 37.94
30.23 37.81
30.235 39.26
30.24 37.91
30.245 39.23
30.25 39.47
30.255 38.95
30.26 39.09
30.265 38.74
30.27 38.9
30.275 38.63
30.28 38.59
30.285 38.06
30.29 38.15
30.295 37.98
30.3 38.01
30.305 37.91
30.31 38.38
30.315 38.49
30.32 38.09
30.325 37.98
30.33 37.94
30.335 37.69
30.34 37.98
30.345 37.88
30.35 37.89
30.355 38.19
30.36 38.41
30.365 38.49
30.37 38.06
30.375 37.71
30.38 37.72
30.385 37.65
30.39 37.68
30.395 37.87
30.4 37.65
30.405 38.41
30.41 38.27
30.415 37.26
30.42 37.15
30.425 37.97
30.43 38.33
30.435 38.11
30.44 38.56
30.445 37.66
30.45 37.65
30.455 37.89
30.46 38.08
30.465 37.9
30.47 37.62
30.475 37.14
30.48 38.45
30.485 38.2
30.49 38.21
30.495 38.38
30.5 37.98
30.505 38.25
30.51 37.41
30.515 37.84
30.52 37.59
30.525 37.62
30.53 37.16
30.535 38.12
30.54 38.46
30.545 37.62
30.55 38.14
30.555 38.4
30.56 38.68
30.565 38.9
30.57 38.39
30.575 38.15
30.58 38.25
30.585 38.3
30.59 38.57
30.595 38.14
30.6 38.4
30.605 38.01
30.61 38.29
30.615 37.55
30.62 37.7
30.625 38.39
30.63 38.66
30.635 38.29
30.64 37.68
30.645 37.68
30.65 37.41
30.655 37.14
30.66 37.36
30.665 37.76
30.67 37.79
30.675 37.33
30.68 35.63
30.685 37.48
30.69 37.46
30.695 37.73
30.7 37.87
30.705 39.1
30.71 37.62
30.715 37.75
30.72 37.94
30.725 37.71
30.73 38.23
30.735 38.1
30.74 38.14
30.745 37.7
30.75 39.48
30.755 38
30.76 38.4
30.765 38.34
30.77 38.66
30.775 38.5
30.78 38.88
30.785 38.75
30.79 38.43
30.795 38.68
30.8 38.53
30.805 38.56
30.81 38.98
30.815 38.85
30.82 38.42
30.825 38.52
30.83 38.61
30.835 39.07
30.84 39.43
30.845 38.11
30.85 38
30.855 38.28
30.86 38.92
30.865 38.94
30.87 38.98
30.875 38.56
30.88 37.82
30.885 38.54
30.89 38.63
30.895 37.54
30.9 37.83
30.905 38.63
30.91 37.49
30.915 38.53
30.92 39.06
30.925 38.74
30.93 38.84
30.935 38.79
30.94 38.48
30.945 38.53
30.95 38.66
30.955 38.78
30.96 38.61
30.965 38.26
30.97 38.46
30.975 38.64
30.98 38.52
30.985 37.84
30.99 37.75
30.995 37.78
31 38.62
31.005 38.33
31.01 38.4
31.015 38.68
31.02 38.21
31.025 38.6
31.03 38.35
31.035 38.3
31.04 38.49
31.045 38.36
31.05 38.38
31.055 38.23
31.06 38.57
31.065 37.88
31.07 38.41
31.075 38.66
31.08 37.65
31.085 37.45
31.09 37.42
31.095 37.64
31.1 37.7
31.105 38.06
31.11 37.85
31.115 38.14
31.12 38.04
31.125 38.47
31.13 38.57
31.135 38.58
31.14 38.21
31.145 38.3
31.15 38.49
31.155 38.39
31.16 38.25
31.165 38.27
31.17 38.71
31.175 38.87
31.18 38.83
31.185 39.02
31.19 38.96
31.195 39.14
31.2 38.89
31.205 38.89
31.21 39.2
31.215 39.01
31.22 39.33
31.225 36.36
31.23 38.88
31.235 38.39
31.24 38.54
31.245 38.86
31.25 37.85
31.255 37.71
31.26 37.83
31.265 37.9
31.27 38.44
31.275 38.62
31.28 38.96
31.285 37.8
31.29 38.79
31.295 38.8
31.3 39
31.305 38.79
31.31 38.12
31.315 38.77
31.32 38.9
31.325 38.63
31.33 38.68
31.335 38.39
31.34 38.38
31.345 37.52
31.35 37.64
31.355 37.53
31.36 37.94
31.365 38.29
31.37 37.75
31.375 37.87
31.38 38.05
31.385 37.41
31.39 37.32
31.395 37.17
31.4 37.07
31.405 36.89
31.41 38.58
31.415 38.75
31.42 38.78
31.425 38.8
31.43 38.44
31.435 38.56
31.44 38.62
31.445 38.61
31.45 38.77
31.455 38.52
31.46 38.82
31.465 38.55
31.47 38.77
31.475 38.33
31.48 38.5
31.485 38.9
31.49 38.74
31.495 37.88
31.5 37.88
31.505 38.08
31.51 38.01
31.515 37.74
31.52 37.79
31.525 37.99
31.53 37.96
31.535 37.99
31.54 38.17
31.545 38.09
31.55 38.52
31.555 38.78
31.56 38.75
31.565 38.72
31.57 38.84
31.575 37.8
31.58 39
31.585 39.24
31.59 38.9
31.595 37.96
31.6 38.88
31.605 38.58
31.61 38.76
31.615 38.72
31.62 38.35
31.625 38.21
31.63 37.76
31.635 38.7
31.64 37.53
31.645 37.94
31.65 38.77
31.655 38.57
31.66 38.47
31.665 38.73
31.67 38.38
31.675 37.73
31.68 38.8
31.685 38.8
31.69 38.49
31.695 38.49
31.7 38.53
31.705 38.53
31.71 38
31.715 38.06
31.72 38.55
31.725 38.46
31.73 37.77
31.735 38.68
31.74 38.54
31.745 37.85
31.75 37.49
31.755 37.65
31.76 37.48
31.765 37.54
31.77 37.39
31.775 38.12
31.78 37.69
31.785 37.66
31.79 37.95
31.795 37.86
31.8 37.82
31.805 37.78
31.81 38.1
31.815 35.9
31.82 37.56
31.825 37.44
31.83 37.45
31.835 37.5
31.84 37.13
31.845 37.2
31.85 37.56
31.855 37.11
31.86 37.53
31.865 37.89
31.87 38
31.875 37.75
31.88 37.74
31.885 37.67
31.89 38.07
31.895 37.54
31.9 37.67
31.905 39.01
31.91 38.87
31.915 38.52
31.92 38.15
31.925 37.87
31.93 38.04
31.935 37.91
31.94 37.55
31.945 37.56
31.95 37.33
31.955 37.68
31.96 38.43
31.965 38.04
31.97 37.25
31.975 36.97
31.98 37.74
31.985 38.1
31.99 38.41
31.995 37.58
32 38.05
32.005 38.46
32.01 38.56
32.015 38.3
32.02 38.33
32.025 38.41
32.03 38.48
32.035 38.33
32.04 38.18
32.045 38.68
32.05 38.35
32.055 38.39
32.06 38.13
32.065 38.75
32.07 38.2
32.075 38.55
32.08 38.02
32.085 38
32.09 38.07
32.095 38.43
32.1 37.06
32.105 37.93
32.11 37.78
32.115 37.64
32.12 37.6
32.125 37.6
32.13 37.16
32.135 37.76
32.14 37.28
32.145 37.03
32.15 37.28
32.155 37.96
32.16 37.77
32.165 38
32.17 38.35
32.175 37.92
32.18 37.51
32.185 38.29
32.19 37.44
32.195 37.45
32.2 37.69
32.205 38.84
32.21 38.67
32.215 38.45
32.22 38.33
32.225 38.24
32.23 38.47
32.235 38.25
32.24 37.88
32.245 38.57
32.25 37.91
32.255 38.02
32.26 37.55
32.265 36.63
32.27 37
32.275 36.42
32.28 36.73
32.285 36.4
32.29 36.38
32.295 37.27
32.3 37.29
32.305 36.98
32.31 37.36
32.315 37.44
32.32 37.18
32.325 37.16
32.33 37.8
32.335 37.57
32.34 37.91
32.345 37.96
32.35 38.52
32.355 38.46
32.36 38.6
32.365 38.17
32.37 37.9
32.375 37.66
32.38 38.24
32.385 37.95
32.39 38.21
32.395 38.73
32.4 37.73
32.405 38.7
32.41 38.2
32.415 37.87
32.42 36.38
32.425 36.68
32.43 36.69
32.435 36.79
32.44 37.19
32.445 37.1
32.45 37.34
32.455 37.54
32.46 37.97
32.465 37.84
32.47 38.15
32.475 37.84
32.48 37.66
32.485 37.49
32.49 38.33
32.495 38.25
32.5 37.88
32.505 37.08
32.51 37.29
32.515 37.32
32.52 37.22
32.525 37.09
32.53 37.7
32.535 37.57
32.54 36.77
32.545 36.84
32.55 36.93
32.555 37.1
32.56 37
32.565 36.65
32.57 37.41
32.575 37.12
32.58 37.48
32.585 37.65
32.59 37.92
32.595 37.27
32.6 37.53
32.605 37.35
32.61 37.65
32.615 37.21
32.62 37.06
32.625 37.52
32.63 37.69
32.635 38.25
32.64 37.7
32.645 37.77
32.65 37.63
32.655 38.12
32.66 37.8
32.665 38.23
32.67 38.54
32.675 38.29
32.68 38.31
32.685 38.25
32.69 37.85
32.695 37.96
32.7 38.15
32.705 38.24
32.71 38.51
32.715 38.6
32.72 38.71
32.725 38.57
32.73 37.55
32.735 38.86
32.74 37.05
32.745 36.85
32.75 37.82
32.755 38.95
32.76 38.91
32.765 38.48
32.77 38.35
32.775 38.25
32.78 38.02
32.785 37.41
32.79 38.12
32.795 37.86
32.8 38.29
32.805 38.25
32.81 37.6
32.815 38.25
32.82 36.78
32.825 38.25
32.83 37.67
32.835 38.38
32.84 38.25
32.845 37.71
32.85 37.55
32.855 37.87
32.86 37.55
32.865 37.97
32.87 37.94
32.875 38.5
32.88 37.59
32.885 37.56
32.89 36.96
32.895 37.97
32.9 38.09
32.905 37.92
32.91 37.71
32.915 37.9
32.92 37.72
32.925 37.83
32.93 37.85
32.935 37.6
32.94 37.61
32.945 37.31
32.95 37.58
32.955 38.21
32.96 37.89
32.965 37.69
32.97 37.55
32.975 37.95
32.98 37.84
32.985 37.23
32.99 37.65
32.995 37.77
33 37.44
33.005 37.52
33.01 37.79
33.015 37.78
33.02 38.39
33.025 38.19
33.03 38.12
33.035 38.01
33.04 37.71
33.045 38.17
33.05 37.67
33.055 37.82
33.06 38.8
33.065 37.72
33.07 37.66
33.075 38.27
33.08 38.1
33.085 38.05
33.09 37.97
33.095 38.04
33.1 37.93
33.105 38.03
33.11 37.83
33.115 37.96
33.12 38.17
33.125 37.81
33.13 37.37
33.135 38.49
33.14 37.92
33.145 38.05
33.15 37.91
33.155 36.64
33.16 38.19
33.165 37.91
33.17 37.64
33.175 37.41
33.18 37.24
33.185 37.03
33.19 37.52
33.195 37.5
33.2 37.72
33.205 37.73
33.21 37.91
33.215 37.61
33.22 38.02
33.225 38.35
33.23 37.5
33.235 38.31
33.24 38.44
33.245 37.38
33.25 37.61
33.255 37.79
33.26 37.69
33.265 37.52
33.27 37.47
33.275 37.13
33.28 37.9
33.285 37.4
33.29 37.98
33.295 37.63
33.3 37.36
33.305 37.43
33.31 37.49
33.315 37.95
33.32 38.12
33.325 37.12
33.33 37.42
33.335 37.05
33.34 37.93
33.345 37.79
33.35 37.97
33.355 38.15
33.36 38.12
33.365 38.11
33.37 38.27
33.375 38.37
33.38 38.25
33.385 38.26
33.39 38.63
33.395 38.04
33.4 36.88
33.405 36.81
33.41 36.6
33.415 36.64
33.42 37.99
33.425 37.92
33.43 38.28
33.435 37.92
33.44 38.08
33.445 38.2
33.45 36.59
33.455 38.21
33.46 37.86
33.465 38.84
33.47 38.47
33.475 38.09
33.48 39.22
33.485 38.9
33.49 37.6
33.495 39.05
33.5 37.4
33.505 37.43
33.51 38.92
33.515 39.07
33.52 37.8
33.525 37.6
33.53 37.61
33.535 39.55
33.54 37.3
33.545 37.65
33.55 39.43
33.555 39.54
33.56 39.26
33.565 37.89
33.57 36.29
33.575 36.15
33.58 36.51
33.585 35.95
33.59 36.21
33.595 36.27
33.6 36.31
33.605 36.24
33.61 36.38
33.615 36.46
33.62 36.59
33.625 36.59
33.63 37.1
33.635 37.89
33.64 38.49
33.645 38.19
33.65 36.57
33.655 38.5
33.66 38.25
33.665 38.17
33.67 38.92
33.675 39.16
33.68 37.85
33.685 36.56
33.69 36.81
33.695 38.73
33.7 36.92
33.705 38.16
33.71 38.49
33.715 38.52
33.72 38.63
33.725 36.31
33.73 36.4
33.735 36.48
33.74 39.13
33.745 37.46
33.75 36.77
33.755 36.6
33.76 38.74
33.765 38.73
33.77 38.37
33.775 38.14
33.78 37.68
33.785 37.59
33.79 37.63
33.795 37.35
33.8 37.42
33.805 37.32
33.81 37.26
33.815 37.24
33.82 37.38
33.825 37.01
33.83 37.43
33.835 37.16
33.84 37.31
33.845 37.7
33.85 37.69
33.855 37.97
33.86 37.94
33.865 38.24
33.87 37.4
33.875 37.04
33.88 37.63
33.885 38.91
33.89 38.17
33.895 38.88
33.9 39.21
33.905 37.43
33.91 37.29
33.915 36.89
33.92 37.43
33.925 37.15
33.93 37.45
33.935 37.61
33.94 37.62
33.945 37.38
33.95 37.04
33.955 37.12
33.96 38.97
33.965 39.18
33.97 39.05
33.975 37.81
33.98 38.99
33.985 38.96
33.99 37.01
33.995 37.06
34 37.1
34.005 36.95
34.01 39.28
34.015 39.25
34.02 39.44
34.025 37.08
34.03 36.42
34.035 38.43
34.04 36.67
34.045 36.85
34.05 37.43
34.055 38.55
34.06 39.18
34.065 38.89
34.07 38.9
34.075 39.17
34.08 38.87
34.085 38.83
34.09 39.22
34.095 38.67
34.1 37.16
34.105 38.18
34.11 37.12
34.115 38.1
34.12 38.15
34.125 37.86
34.13 38.07
34.135 36.82
34.14 38.18
34.145 38.31
34.15 37.8
34.155 37.36
34.16 37.21
34.165 37.4
34.17 38.3
34.175 38.4
34.18 37.9
34.185 38.06
34.19 37.86
34.195 37.93
34.2 36.93
34.205 38.16
34.21 38.18
34.215 37.74
34.22 38.22
34.225 38.49
34.23 38.1
34.235 37.94
34.24 37.76
34.245 37.8
34.25 37.66
34.255 38.17
34.26 37.43
34.265 37.5
34.27 37.42
34.275 37.39
34.28 37.77
34.285 38.67
34.29 38.26
34.295 37.29
34.3 37.58
34.305 37.67
34.31 37.12
34.315 37.43
34.32 38.5
34.325 37.63
34.33 37.44
34.335 37.56
34.34 37.24
34.345 37.07
34.35 38.59
34.355 37.92
34.36 37.73
34.365 37.87
34.37 37.1
34.375 37.47
34.38 38.99
34.385 38.74
34.39 37.84
34.395 38.01
34.4 38.58
34.405 37.71
34.41 38.86
34.415 38.44
34.42 37.34
34.425 37.37
34.43 37.17
34.435 38.62
34.44 38.22
34.445 37.12
34.45 36.84
34.455 37.02
34.46 37.96
34.465 37.8
34.47 37.12
34.475 36.73
34.48 36.97
34.485 37.12
34.49 37.31
34.495 37.57
34.5 38.48
34.505 38.43
34.51 37.45
34.515 38.65
34.52 38.48
34.525 37.6
34.53 37.49
34.535 37.3
34.54 38.63
34.545 38.59
34.55 37.14
34.555 37
34.56 37.29
34.565 37.3
34.57 38.35
34.575 38.18
34.58 38.16
34.585 38.4
34.59 38.14
34.595 37.24
34.6 37.94
34.605 37.99
34.61 38.08
34.615 38.08
34.62 36.73
34.625 37.38
34.63 37.06
34.635 37.42
34.64 38.39
34.645 38.16
34.65 37.9
34.655 37.67
34.66 38.26
34.665 38.27
34.67 36.82
34.675 37.82
34.68 37.89
34.685 38.13
34.69 38.02
34.695 38.07
34.7 38.33
34.705 36.1
34.71 38.23
34.715 36.62
34.72 36.13
34.725 36.1
34.73 37.96
34.735 38.38
34.74 36.26
34.745 36.32
34.75 39.21
34.755 39.12
34.76 39.28
34.765 39.12
34.77 38.74
34.775 38.46
34.78 39.39
34.785 39.22
34.79 39.23
34.795 39.37
34.8 39.21
34.805 39.47
34.81 39.54
34.815 38.85
34.82 39.01
34.825 39.06
34.83 38.31
34.835 38.81
34.84 38.87
34.845 38.93
34.85 38.86
34.855 38.46
34.86 38.45
34.865 38.38
34.87 38.64
34.875 38.4
34.88 38.41
34.885 38.46
34.89 38.23
34.895 38.41
34.9 38.82
34.905 38.79
34.91 38.9
34.915 38.44
34.92 37.96
34.925 38.11
34.93 38.44
34.935 38.76
34.94 38.72
34.945 39.2
34.95 37.53
34.955 38.46
34.96 38.67
34.965 38.79
34.97 39.08
34.975 38.93
34.98 39.05
34.985 38.98
34.99 38.57
34.995 38.71
35 39.2
35.005 38.45
35.01 38.82
35.015 38.79
35.02 37.23
35.025 37.49
35.03 37.75
35.035 38.67
35.04 37.78
35.045 38.84
35.05 38.87
35.055 39.22
35.06 39.41
35.065 39.85
35.07 39.52
35.075 38.92
35.08 39.24
35.085 38.57
35.09 38.9
35.095 38.52
35.1 38.47
35.105 39.1
35.11 38.53
35.115 38.51
35.12 38.8
35.125 38.71
35.13 37.85
35.135 38.01
35.14 38.51
35.145 37.96
35.15 37.86
35.155 38.23
35.16 38.49
35.165 38.31
35.17 37.11
35.175 37.23
35.18 37.47
35.185 38
35.19 38.15
35.195 37.85
35.2 37.74
35.205 37.78
35.21 37.66
35.215 37.42
35.22 37.42
35.225 37.09
35.23 37.82
35.235 37.89
35.24 37.78
35.245 37.91
35.25 37.93
35.255 38.25
35.26 38.16
35.265 38.18
35.27 37.85
35.275 37.72
35.28 37.64
35.285 37.31
35.29 38.62
35.295 38.35
35.3 37.98
35.305 37.13
35.31 37.19
35.315 37.71
35.32 37.61
35.325 38.61
35.33 38.59
35.335 38.78
35.34 37.33
35.345 38.94
35.35 38.86
35.355 39.11
35.36 39.07
35.365 39.04
35.37 38.76
35.375 38.6
35.38 38.4
35.385 38.79
35.39 39.12
35.395 39.33
35.4 36.99
35.405 37.11
35.41 37.03
35.415 37.44
35.42 37.47
35.425 37.58
35.43 37.96
35.435 38.06
35.44 37.91
35.445 37.27
35.45 37.25
35.455 37.31
35.46 37.35
35.465 37.6
35.47 37.62
35.475 37.4
35.48 37.62
35.485 37.91
35.49 38.09
35.495 37.94
35.5 38.03
35.505 37.73
35.51 37.77
35.515 37.47
35.52 38.05
35.525 38.11
35.53 38.27
35.535 38.65
35.54 38.52
35.545 38.59
35.55 37.96
35.555 39.13
35.56 39.25
35.565 39.2
35.57 39.28
35.575 38.8
35.58 38.83
35.585 38.12
35.59 38.12
35.595 39.43
35.6 37.53
35.605 37.67
35.61 38.42
35.615 38.59
35.62 38.37
35.625 38.47
35.63 38.23
35.635 38.82
35.64 39.08
35.645 39.79
35.65 38.81
35.655 38.97
35.66 38.81
35.665 38.74
35.67 38.58
35.675 38.92
35.68 38.82
35.685 38.51
35.69 39.46
35.695 38.06
35.7 38.33
35.705 38.87
35.71 38.92
35.715 38.77
35.72 38.5
35.725 38.82
35.73 38.83
35.735 38.47
35.74 38.37
35.745 38.29
35.75 38.11
35.755 38.43
35.76 38.24
35.765 38.38
35.77 38.21
35.775 38.04
35.78 38.2
35.785 38.01
35.79 37.99
35.795 38.15
35.8 38.22
35.805 38.07
35.81 37.95
35.815 37.8
35.82 37.78
35.825 37.59
35.83 38
35.835 36.23
35.84 36.42
35.845 37.35
35.85 37.84
35.855 37.55
35.86 37.67
35.865 36.97
35.87 37.37
35.875 37.41
35.88 37.51
35.885 37.13
35.89 37.05
35.895 37.13
35.9 37.18
35.905 37.14
35.91 38.47
35.915 37.97
35.92 36.85
35.925 36.93
35.93 37.05
35.935 36.97
35.94 36.92
35.945 37.42
35.95 37.39
35.955 36.86
35.96 37.25
35.965 37.43
35.97 37.73
35.975 37.36
35.98 37.49
35.985 37.55
35.99 37.66
35.995 38.65
36 38.37
36.005 37.34
36.01 37.8
36.015 38.17
36.02 38.29
36.025 38.02
36.03 38.29
36.035 38.12
36.04 38.2
36.045 37.92
36.05 38
36.055 38.24
36.06 38.69
36.065 38.53
36.07 38.66
36.075 38.73
36.08 38.76
36.085 38.54
36.09 38.44
36.095 37.93
36.1 38.37
36.105 38.54
36.11 38.37
36.115 38.38
36.12 38.38
36.125 38.49
36.13 37.2
36.135 38.42
36.14 38.12
36.145 39.26
36.15 38.89
36.155 38.85
36.16 39.04
36.165 38.86
36.17 37.59
36.175 37.51
36.18 37.94
36.185 37.35
36.19 38.33
36.195 37.92
36.2 37.16
36.205 37.61
36.21 37.2
36.215 36.94
36.22 37.84
36.225 37.65
36.23 36.71
36.235 36.93
36.24 37
36.245 38.11
36.25 38.16
36.255 37.74
36.26 38.37
36.265 38.09
36.27 38.13
36.275 38.32
36.28 38.04
36.285 38.05
36.29 38.3
36.295 38.16
36.3 37.9
36.305 37.86
36.31 37.46
36.315 37.52
36.32 37.72
36.325 37.45
36.33 37.8
36.335 37.18
36.34 37.16
36.345 37.28
36.35 37.32
36.355 37.1
36.36 37.13
36.365 37.32
36.37 36.94
36.375 36.96
36.38 37.92
36.385 37.78
36.39 38.31
36.395 37.93
36.4 37.9
36.405 38.16
36.41 37.51
36.415 38.01
36.42 37.1
36.425 37.45
36.43 37.29
36.435 37.3
36.44 38.07
36.445 36.84
36.45 37.13
36.455 36.91
36.46 36.81
36.465 37.85
36.47 38.16
36.475 38.68
36.48 38.41
36.485 38.18
36.49 36.31
36.495 37.53
36.5 36.6
36.505 36.55
36.51 36.55
36.515 36.59
36.52 37.04
36.525 36.79
36.53 37.47
36.535 37.15
36.54 36.91
36.545 36.72
36.55 36.28
36.555 36.93
36.56 37.18
36.565 36.92
36.57 36.68
36.575 37.4
36.58 37.39
36.585 37.38
36.59 37.17
36.595 37.56
36.6 36.21
36.605 36.11
36.61 35.99
36.615 38.34
36.62 36.54
36.625 38.71
36.63 36.98
36.635 36.89
36.64 36.97
36.645 37.78
36.65 37.63
36.655 37.65
36.66 37.51
36.665 37.51
36.67 36.98
36.675 37.75
36.68 37.89
36.685 37.55
36.69 37.41
36.695 38.02
36.7 37.77
36.705 37.76
36.71 37.25
36.715 36.91
36.72 36.87
36.725 36.88
36.73 36.85
36.735 36.97
36.74 37.52
36.745 37.05
36.75 37
36.755 37.11
36.76 36.9
36.765 36.82
36.77 37.1
36.775 37.42
36.78 36.91
36.785 37.29
36.79 36.64
36.795 37.01
36.8 37.19
36.805 37.11
36.81 37.09
36.815 37.52
36.82 37.6
36.825 37.28
36.83 37.38
36.835 37.23
36.84 37.01
36.845 36.85
36.85 37.05
36.855 36.78
36.86 36.8
36.865 37.04
36.87 36.41
36.875 36.58
36.88 37.09
36.885 37.53
36.89 37.21
36.895 37.57
36.9 37.44
36.905 37.33
36.91 36.85
36.915 37.79
36.92 37.2
36.925 37.1
36.93 37.15
36.935 36.9
36.94 36.77
36.945 36.73
36.95 36.43
36.955 36.41
36.96 36.25
36.965 36.53
36.97 37.05
36.975 36.41
36.98 36.35
36.985 36.36
36.99 37.58
36.995 36.26
37 36.65
37.005 36.68
37.01 36.39
37.015 36.67
37.02 36.36
37.025 37.45
37.03 36.29
37.035 35.94
37.04 35.88
37.045 36.34
37.05 35.99
37.055 36.33
37.06 36.29
37.065 37.47
37.07 37.31
37.075 37.59
37.08 36.29
37.085 38.07
37.09 36.35
37.095 36.23
37.1 36.37
37.105 36.43
37.11 36.63
37.115 36.62
37.12 38.13
37.125 38.02
37.13 37.4
37.135 37.37
37.14 37.84
37.145 39.15
37.15 37.56
37.155 37.16
37.16 37.85
37.165 36.91
37.17 36.94
37.175 36.81
37.18 37.52
37.185 37.25
37.19 37.57
37.195 37.97
37.2 37.43
37.205 38.28
37.21 37.39
37.215 37.09
37.22 37.54
37.225 36.56
37.23 36.72
37.235 36.84
37.24 36.74
37.245 36.71
37.25 36.88
37.255 36.92
37.26 37.21
37.265 37
37.27 36.86
37.275 36.93
37.28 37.22
37.285 37.23
37.29 37.23
37.295 36.8
37.3 36.65
37.305 36.59
37.31 36.32
37.315 36.72
37.32 36.69
37.325 36.96
37.33 36.22
37.335 36.33
37.34 36.61
37.345 36.42
37.35 36.92
37.355 36.86
37.36 36.74
37.365 36.77
37.37 36.37
37.375 36.85
37.38 36.71
37.385 37.75
37.39 37.5
37.395 37.82
37.4 36.54
37.405 36.52
37.41 38.34
37.415 36.27
37.42 36.38
37.425 36.03
37.43 37.54
37.435 36.18
37.44 36.14
37.445 37.77
37.45 36.22
37.455 38.68
37.46 37.57
37.465 36.47
37.47 37.91
37.475 36.59
37.48 36.66
37.485 36.56
37.49 37.7
37.495 37.74
37.5 37.78
37.505 37.29
37.51 37.72
37.515 37.48
37.52 37.24
37.525 37.01
37.53 37.62
37.535 37.53
37.54 36.97
37.545 37.13
37.55 37.01
37.555 36.81
37.56 37.11
37.565 38.61
37.57 38.3
37.575 36.65
37.58 37.93
37.585 37.73
37.59 37
37.595 37.05
37.6 37.52
37.605 37.71
37.61 37.65
37.615 37.83
37.62 37.9
37.625 37.66
37.63 37.52
37.635 36.77
37.64 36.94
37.645 37.58
37.65 36.66
37.655 39.08
37.66 38.99
37.665 37.15
37.67 36.81
37.675 37.06
37.68 36.79
37.685 36.9
37.69 36.1
37.695 37.02
37.7 37.13
37.705 36.65
37.71 36.61
37.715 36.36
37.72 37.04
37.725 36.76
37.73 36.99
37.735 37.14
37.74 38.71
37.745 37.69
37.75 37.67
37.755 36.35
37.76 36.33
37.765 37.81
37.77 36.56
37.775 36.49
37.78 36.75
37.785 37.58
37.79 36.93
37.795 38.63
37.8 36.87
37.805 36.71
37.81 36.82
37.815 36.87
37.82 36.92
37.825 36.65
37.83 36.75
37.835 36.8
37.84 37.21
37.845 36.89
37.85 36.9
37.855 36.44
37.86 37.47
37.865 37.12
37.87 37.05
37.875 37.3
37.88 37.27
37.885 36.58
37.89 37.27
37.895 36.28
37.9 36.27
37.905 37.87
37.91 37.5
37.915 37.46
37.92 37.19
37.925 37.42
37.93 36.6
37.935 37.43
37.94 37.31
37.945 37.11
37.95 36.46
37.955 36.18
37.96 36.55
37.965 36.32
37.97 36.49
37.975 36.44
37.98 36.57
37.985 37.76
37.99 36.94
37.995 37.38
38 36.73
38.005 37.01
38.01 37.15
38.015 36.07
38.02 36.09
38.025 36.61
38.03 36.82
38.035 35.46
38.04 35.31
38.045 35.26
38.05 35.71
38.055 35.83
38.06 35.77
38.065 37.3
38.07 36.71
38.075 37.19
38.08 36.98
38.085 36.77
38.09 36.24
38.095 37.28
38.1 36.87
38.105 37.1
38.11 37.48
38.115 37.09
38.12 35.64
38.125 36.53
38.13 37.39
38.135 36.18
38.14 36.28
38.145 37.16
38.15 37.56
38.155 37.43
38.16 36.44
38.165 36.23
38.17 36.9
38.175 36.75
38.18 35.66
38.185 36.35
38.19 36.53
38.195 36.41
38.2 36.35
38.205 36.17
38.21 35.65
38.215 35.79
38.22 35.87
38.225 36.6
38.23 36.37
38.235 36.06
38.24 35.97
38.245 36.37
38.25 36.05
38.255 36.59
38.26 36.74
38.265 36.72
38.27 36.91
38.275 36.84
38.28 36.71
38.285 37.13
38.29 36.32
38.295 36.5
38.3 35.58
38.305 35.73
38.31 35.74
38.315 36.48
38.32 35.67
38.325 35.38
38.33 35.39
38.335 35.49
38.34 38.02
38.345 35.53
38.35 35.51
38.355 35.41
38.36 35.62
38.365 38.16
38.37 35.52
38.375 35.48
38.38 36.58
38.385 36.16
38.39 35.98
38.395 35.77
38.4 34.61
38.405 34.69
38.41 34.63
38.415 35.39
38.42 35.14
38.425 35.07
38.43 35.02
38.435 35.35
38.44 35.03
38.445 35.36
38.45 36.57
38.455 36.59
38.46 36.33
38.465 36.36
38.47 36.07
38.475 36.1
38.48 35.04
38.485 35.46
38.49 35.52
38.495 35.83
38.5 38.14
38.505 38.19
38.51 35.15
38.515 35.62
38.52 35.4
38.525 35.89
38.53 36
38.535 35.81
38.54 35.72
38.545 36.04
38.55 34.88
38.555 36.24
38.56 36.08
38.565 35.08
38.57 36.69
38.575 35.12
38.58 34.93
38.585 34.8
38.59 36.99
38.595 36.89
38.6 36.5
38.605 36.37
38.61 35.49
38.615 34.83
38.62 35.34
38.625 36.99
38.63 35.15
38.635 35.52
38.64 35.47
38.645 35.43
38.65 35.22
38.655 37.12
38.66 36.74
38.665 35.34
38.67 36.94
38.675 37
38.68 36.69
38.685 36.95
38.69 36.92
38.695 36.67
38.7 36.1
38.705 36.67
38.71 35.36
38.715 36.19
38.72 35.29
38.725 36
38.73 36.01
38.735 35.93
38.74 36.44
38.745 35.45
38.75 35.18
38.755 35.57
38.76 36.42
38.765 35.87
38.77 36.23
38.775 35.76
38.78 35.07
38.785 34.91
38.79 35.09
38.795 34.92
38.8 34.84
38.805 37.57
38.81 37.75
38.815 37.47
38.82 37.03
38.825 37.18
38.83 37.11
38.835 35
38.84 34.51
38.845 34.51
38.85 37
38.855 34.59
38.86 34.91
38.865 37.63
38.87 34.66
38.875 34.63
38.88 34.3
38.885 36.57
38.89 37.33
38.895 36.58
38.9 36.55
38.905 34.89
38.91 35.01
38.915 34.93
38.92 37.14
38.925 37.14
38.93 34.73
38.935 34.67
38.94 37.23
38.945 37.91
38.95 34.86
38.955 34.93
38.96 37.92
38.965 37.15
38.97 37.75
38.975 35.11
38.98 35.03
38.985 34.98
38.99 35.2
38.995 37.04
39 35.06
39.005 35.17
39.01 35.09
39.015 35.29
39.02 34.92
39.025 37.11
39.03 36.34
39.035 34.91
39.04 37.19
39.045 35.24
39.05 37.96
39.055 38.32
39.06 38.54
39.065 38.56
39.07 35.11
39.075 38.37
39.08 34.69
39.085 36.56
39.09 34.93
39.095 36.7
39.1 36.49
39.105 35.14
39.11 35.18
39.115 38.03
39.12 36.21
39.125 35.96
39.13 35.22
39.135 35.45
39.14 36.12
39.145 36
39.15 35.97
39.155 38.74
39.16 35.09
39.165 35.27
39.17 35.05
39.175 35
39.18 38.56
39.185 37.87
39.19 34.72
39.195 37.87
39.2 34.87
39.205 37.59
39.21 38.64
39.215 34.64
39.22 34.45
39.225 34.46
39.23 34.73
39.235 34.65
39.24 35.02
39.245 34.73
39.25 35.88
39.255 35.99
39.26 36.42
39.265 36.31
39.27 35.18
39.275 35.12
39.28 36.19
39.285 35.33
39.29 36.57
39.295 35.12
39.3 35.23
39.305 35.63
39.31 37.03
39.315 35.19
39.32 40.09
39.325 39.13
39.33 38.45
39.335 38.78
39.34 38.85
39.345 39.1
39.35 39.39
39.355 34.9
39.36 35.15
39.365 38.44
39.37 35.1
39.375 34.91
39.38 37.3
39.385 37.42
39.39 37.46
39.395 37.23
39.4 38.13
39.405 37.21
39.41 37.18
39.415 37.13
39.42 38.12
39.425 38.97
39.43 38.46
39.435 38.55
39.44 39.24
39.445 37.27
39.45 37.43
39.455 37.34
39.46 37.39
39.465 37.3
39.47 37.99
39.475 37.89
39.48 37.34
39.485 38.3
39.49 35.24
39.495 34.95
39.5 34.76
39.505 34.96
39.51 37.13
39.515 36.97
39.52 35.63
39.525 37.06
39.53 38.85
39.535 38.65
39.54 35.43
39.545 38.2
39.55 37.97
39.555 35.46
39.56 37.82
39.565 34.78
39.57 34.72
39.575 34.83
39.58 38.29
39.585 38
39.59 34.79
39.595 34.67
39.6 38.11
39.605 39.1
39.61 34.63
39.615 34.83
39.62 35.08
39.625 34.86
39.63 34.33
39.635 34.43
39.64 34.59
39.645 38.04
39.65 37.63
39.655 34.15
39.66 34.06
39.665 37.48
39.67 37.83
39.675 37.83
39.68 37.9
39.685 37.61
39.69 37.62
39.695 34.78
39.7 36.5
39.705 36.69
39.71 35.09
39.715 34.9
39.72 36.34
39.725 38.88
39.73 36.33
39.735 35.88
39.74 34.71
39.745 34.36
39.75 37.87
39.755 38.06
39.76 38.03
39.765 34.52
39.77 34.04
39.775 34.42
39.78 33.93
39.785 34.2
39.79 34.33
39.795 34.58
39.8 34.73
39.805 37.52
39.81 37.51
39.815 37.47
39.82 37.88
39.825 36.48
39.83 34.95
39.835 34.5
39.84 38.84
39.845 38.57
39.85 38.32
39.855 37.8
39.86 37.25
39.865 37.37
39.87 35.24
39.875 35.14
39.88 35.12
39.885 35.16
39.89 34.96
39.895 34.92
39.9 34.71
39.905 37.47
39.91 37.23
39.915 36.83
39.92 34.6
39.925 34.87
39.93 35.04
39.935 34.93
39.94 34.74
39.945 34.95
39.95 34.47
39.955 36.52
39.96 37.13
39.965 36.73
39.97 34.61
39.975 36.31
39.98 34.7
39.985 35.07
39.99 35.07
39.995 34.76
40 35.18
40.005 35.24
40.01 35.16
40.015 34.89
40.02 35.03
40.025 35.07
40.03 35.21
40.035 35.06
40.04 35.06
40.045 34.88
40.05 34.92
40.055 34.57
40.06 34.76
40.065 37.13
40.07 34.84
40.075 37.97
40.08 37.73
40.085 34.63
40.09 34.71
40.095 34.93
40.1 34.6
40.105 34.56
40.11 34.63
40.115 35.07
40.12 35
40.125 36.9
40.13 36.66
40.135 37.68
40.14 37.65
40.145 37.59
40.15 37.14
40.155 37.19
40.16 37.32
40.165 37.21
40.17 37.58
40.175 37.51
40.18 37.28
40.185 37.26
40.19 37.28
40.195 37.85
40.2 37.89
40.205 37.34
40.21 36.89
40.215 37.26
40.22 37.16
40.225 37.94
40.23 38.02
40.235 37.92
40.24 37.94
40.245 37.62
40.25 37.87
40.255 34
40.26 37.04
40.265 34.04
40.27 37.87
40.275 34.15
40.28 33.96
40.285 34.02
40.29 34.03
40.295 37.72
40.3 36.81
40.305 37.23
40.31 37.07
40.315 34.09
40.32 37.44
40.325 34.11
40.33 38.27
40.335 37.51
40.34 37.54
40.345 34.48
40.35 37.59
40.355 37.8
40.36 37.21
40.365 37.61
40.37 34.6
40.375 34.8
40.38 37.52
40.385 37.67
40.39 34.84
40.395 34.96
40.4 37.64
40.405 37.85
40.41 37.49
40.415 37.76
40.42 34.92
40.425 35.05
40.43 34.79
40.435 38.68
40.44 38.72
40.445 37.18
40.45 38.76
40.455 35.16
40.46 38.22
40.465 37.2
40.47 37.78
40.475 37.35
40.48 34.9
40.485 34.98
40.49 34.88
40.495 37.26
40.5 37.68
40.505 35.17
40.51 37.62
40.515 37.49
40.52 37.78
40.525 37.44
40.53 37.34
40.535 34.51
40.54 37.12
40.545 37.02
40.55 34.88
40.555 37.07
40.56 37.5
40.565 37.02
40.57 37.11
40.575 34.74
40.58 37.5
40.585 37.52
40.59 34.2
40.595 34.64
40.6 37.49
40.605 37.73
40.61 37.99
40.615 37.87
40.62 37.35
40.625 37.46
40.63 37.83
40.635 37.63
40.64 34.67
40.645 37.83
40.65 37.57
40.655 37.64
40.66 37.88
40.665 38.04
40.67 38.16
40.675 38.37
40.68 37.6
40.685 37.86
40.69 37.89
40.695 37.51
40.7 37.8
40.705 38.13
40.71 37.75
40.715 37.12
40.72 38.01
40.725 37.97
40.73 37.43
40.735 37.49
40.74 37.35
40.745 37.26
40.75 34.4
40.755 37.04
40.76 36.72
40.765 38.14
40.77 37.77
40.775 37.7
40.78 37.38
40.785 37.92
40.79 34.46
40.795 34.39
40.8 34.48
40.805 34.12
40.81 34.3
40.815 34.52
40.82 34.36
40.825 37.78
40.83 34.48
40.835 34.5
40.84 34.5
40.845 37.93
40.85 38.12
40.855 37.9
40.86 37.57
40.865 35.01
40.87 37.26
40.875 37.25
40.88 36.37
40.885 35.25
40.89 34.83
40.895 37.38
40.9 36.81
40.905 36.62
40.91 36.58
40.915 36.93
40.92 35.09
40.925 35.19
40.93 36.32
40.935 36.04
40.94 36.36
40.945 35.06
40.95 34.68
40.955 34.92
40.96 34.8
40.965 34.79
40.97 37.06
40.975 36.78
40.98 36.71
40.985 36.29
40.99 36.16
40.995 36.1
41 35.85
41.005 36.47
41.01 36.44
41.015 36.31
41.02 36.68
41.025 36.24
41.03 36.7
41.035 36.91
41.04 36.53
41.045 36.89
41.05 36.81
41.055 37.3
41.06 36.83
41.065 36.81
41.07 34.59
41.075 34.53
41.08 36.59
41.085 34.54
41.09 36.42
41.095 36.24
41.1 34.79
41.105 37.09
41.11 37.18
41.115 35.68
41.12 36.04
41.125 36.55
41.13 35.28
41.135 37.46
41.14 35.44
41.145 35.47
41.15 35.58
41.155 35.76
41.16 35.78
41.165 35.87
41.17 35.65
41.175 35.6
41.18 35.73
41.185 35.67
41.19 35.95
41.195 36.28
41.2 36.26
41.205 37.53
41.21 35.9
41.215 35.71
41.22 36.61
41.225 35.36
41.23 37.94
41.235 37.91
41.24 36.6
41.245 35.52
41.25 35.57
41.255 35.57
41.26 37.46
41.265 38.39
41.27 37.63
41.275 37.83
41.28 37.19
41.285 37.38
41.29 35.83
41.295 35.32
41.3 35.5
41.305 35.26
41.31 35.26
41.315 35.4
41.32 35.85
41.325 36.19
41.33 38.56
41.335 36.25
41.34 36.34
41.345 35.92
41.35 35.95
41.355 35.81
41.36 35.83
41.365 35.8
41.37 36.17
41.375 37.83
41.38 37.57
41.385 36.58
41.39 36.43
41.395 36.92
41.4 37.23
41.405 37.71
41.41 36.66
41.415 36.27
41.42 36.2
41.425 36.88
41.43 37.89
41.435 37.31
41.44 37.87
41.445 37.6
41.45 37.33
41.455 37.5
41.46 37.33
41.465 37.24
41.47 36.22
41.475 36.68
41.48 37.07
41.485 37.3
41.49 37.15
41.495 37.08
41.5 36.96
41.505 37.02
41.51 36.71
41.515 35.48
41.52 36.02
41.525 36.48
41.53 36.54
41.535 36.74
41.54 37.43
41.545 36.64
41.55 37.21
41.555 36.12
41.56 37.41
41.565 36.74
41.57 37.19
41.575 37.03
41.58 36.68
41.585 36.82
41.59 36.65
41.595 37.14
41.6 37.25
41.605 37.09
41.61 37.4
41.615 37.87
41.62 37.79
41.625 37.59
41.63 37.51
41.635 37.6
41.64 37.15
41.645 36.99
41.65 37.33
41.655 37.42
41.66 37.93
41.665 37.67
41.67 37.86
41.675 37.52
41.68 37.56
41.685 38.15
41.69 38.07
41.695 36.93
41.7 37.99
41.705 37.88
41.71 37.71
41.715 37.94
41.72 38
41.725 38.03
41.73 38.38
41.735 38.02
41.74 38.49
41.745 38.62
41.75 35.66
41.755 35.7
41.76 35.63
41.765 36.12
41.77 35.89
41.775 36.21
41.78 36.33
41.785 38.35
41.79 38.25
41.795 38.43
41.8 35.92
41.805 35.84
41.81 38.47
41.815 38.39
41.82 38.51
41.825 36.17
41.83 38.41
41.835 38.65
41.84 38.6
41.845 38.48
41.85 35.54
41.855 35.7
41.86 38.92
41.865 37.41
41.87 35.25
41.875 34.61
41.88 34.79
41.885 34.81
41.89 37.11
41.895 37.92
41.9 38.23
41.905 38.58
41.91 38.07
41.915 37.92
41.92 37.93
41.925 38.27
41.93 37.89
41.935 38.38
41.94 35.36
41.945 35.39
41.95 35.41
41.955 35.84
41.96 35.73
41.965 35.46
41.97 35.65
41.975 38.02
41.98 38.21
41.985 38.19
41.99 37.83
41.995 36.2
42 37.27
42.005 37.59
42.01 37.68
42.015 36.94
42.02 36.92
42.025 37.51
42.03 38.36
42.035 38.35
42.04 38.38
42.045 38.59
42.05 37.97
42.055 35.49
42.06 35.23
42.065 35.09
42.07 37.31
42.075 37.39
42.08 37.61
42.085 37.78
42.09 37.87
42.095 36.18
42.1 36.29
42.105 36.35
42.11 36.45
42.115 36.23
42.12 38.23
42.125 38.51
42.13 38.51
42.135 37.95
42.14 37.82
42.145 35.16
42.15 35.18
42.155 37.36
42.16 36.72
42.165 36.72
42.17 36.87
42.175 35.88
42.18 37.07
42.185 35.57
42.19 36.87
42.195 36.9
42.2 36.06
42.205 37.62
42.21 35.68
42.215 35.65
42.22 35.87
42.225 37.05
42.23 36.17
42.235 39.01
42.24 36.13
42.245 36.02
42.25 35.82
42.255 35.6
42.26 39.18
42.265 38.58
42.27 37.77
42.275 37.78
42.28 37.93
42.285 36.03
42.29 37.85
42.295 37.82
42.3 37.5
42.305 37.34
42.31 37.15
42.315 36.9
42.32 36.73
42.325 36.78
42.33 36.97
42.335 36.89
42.34 36.91
42.345 37.36
42.35 37.87
42.355 37.25
42.36 37.18
42.365 36.51
42.37 36.63
42.375 37.2
42.38 36.32
42.385 37.05
42.39 36.77
42.395 36.37
42.4 36.94
42.405 37.08
42.41 37.27
42.415 37.4
42.42 37.49
42.425 35.93
42.43 36.87
42.435 36.88
42.44 37.01
42.445 36.92
42.45 37.12
42.455 36.73
42.46 36.83
42.465 37.17
42.47 36.75
42.475 37.09
42.48 36.02
42.485 37.47
42.49 37.47
42.495 36.96
42.5 37.12
42.505 37.14
42.51 35.55
42.515 35.81
42.52 36.9
42.525 37.16
42.53 37.32
42.535 36.23
42.54 36.22
42.545 36.01
42.55 36.53
42.555 36.61
42.56 36.84
42.565 36.62
42.57 37.77
42.575 38.23
42.58 36.38
42.585 36.45
42.59 36.27
42.595 38.19
42.6 36.41
42.605 36.29
42.61 38.11
42.615 37.74
42.62 38.1
42.625 37.95
42.63 38.16
42.635 37.82
42.64 37.48
42.645 37.68
42.65 36.77
42.655 36.39
42.66 36.94
42.665 37.07
42.67 36.42
42.675 36.53
42.68 36.86
42.685 36.93
42.69 37.36
42.695 37.19
42.7 37.31
42.705 37.24
42.71 37.38
42.715 37.3
42.72 37.48
42.725 37.32
42.73 37.35
42.735 37.03
42.74 37.39
42.745 36.87
42.75 37.02
42.755 37.37
42.76 37.42
42.765 37.02
42.77 36.81
42.775 37.23
42.78 36.83
42.785 37.4
42.79 37.2
42.795 36.96
42.8 36.94
42.805 37.3
42.81 37.55
42.815 37.06
42.82 37.64
42.825 36.7
42.83 35.32
42.835 37.17
42.84 37.4
42.845 37.21
42.85 35.1
42.855 37.45
42.86 37.6
42.865 37.36
42.87 37.26
42.875 37.31
42.88 37.5
42.885 37.2
42.89 37.63
42.895 36.75
42.9 37.62
42.905 37.51
42.91 36.77
42.915 36.95
42.92 37.16
42.925 36.52
42.93 36.7
42.935 37.03
42.94 36.74
42.945 36.23
42.95 36.82
42.955 36.73
42.96 36.84
42.965 37.17
42.97 37.17
42.975 36.2
42.98 36.18
42.985 36.91
42.99 36.02
42.995 35.99
43 35.91
43.005 36.7
43.01 36.45
43.015 36.71
43.02 36.11
43.025 36.94
43.03 36.14
43.035 36.31
43.04 36.72
43.045 36.74
43.05 37.03
43.055 36.42
43.06 37.35
43.065 37.23
43.07 34.94
43.075 37.17
43.08 37.32
43.085 37.51
43.09 37.47
43.095 35.13
43.1 37.14
43.105 36.83
43.11 35.08
43.115 36.18
43.12 34.92
43.125 36.34
43.13 36.33
43.135 36.57
43.14 36.7
43.145 36.49
43.15 35.51
43.155 37.25
43.16 37.07
43.165 36.89
43.17 37.24
43.175 36.72
43.18 36.01
43.185 36.91
43.19 36.68
43.195 36.05
43.2 35.24
43.205 35.03
43.21 35.38
43.215 35.29
43.22 35.58
43.225 35.13
43.23 35.47
43.235 35.2
43.24 35.27
43.245 35.66
43.25 36.92
43.255 37.06
43.26 36.83
43.265 35.55
43.27 36.78
43.275 36.83
43.28 37.05
43.285 36.93
43.29 37.04
43.295 37.91
43.3 36.38
43.305 37.92
43.31 37.5
43.315 37.51
43.32 37.32
43.325 37.15
43.33 37.24
43.335 37.39
43.34 37.07
43.345 37.2
43.35 37.06
43.355 37.28
43.36 37.46
43.365 37.49
43.37 37.11
43.375 35.76
43.38 35.59
43.385 37.3
43.39 35.47
43.395 35.55
43.4 37.45
43.405 37.74
43.41 38.01
43.415 36.87
43.42 37.38
43.425 37.24
43.43 37.34
43.435 35.41
43.44 36.81
43.445 38.14
43.45 37.09
43.455 37.06
43.46 37.6
43.465 37.63
43.47 37.43
43.475 37.37
43.48 37.73
43.485 37.64
43.49 37.33
43.495 37.29
43.5 36.85
43.505 36.5
43.51 36.45
43.515 36.82
43.52 36.66
43.525 36.53
43.53 37.46
43.535 37.19
43.54 37.69
43.545 37.41
43.55 36.84
43.555 37.28
43.56 35.89
43.565 35.22
43.57 36.69
43.575 36.82
43.58 36.51
43.585 36.18
43.59 36.32
43.595 37.3
43.6 36.92
43.605 37.72
43.61 36.87
43.615 38.02
43.62 37.77
43.625 37.52
43.63 37.5
43.635 37.37
43.64 36.98
43.645 38.01
43.65 37.19
43.655 37.2
43.66 36.9
43.665 37.1
43.67 37.03
43.675 37.26
43.68 36.98
43.685 37.42
43.69 37.72
43.695 36.74
43.7 36.92
43.705 36.86
43.71 37.32
43.715 37.17
43.72 36.82
43.725 36.83
43.73 36.86
43.735 37.51
43.74 37.9
43.745 36.61
43.75 37.71
43.755 37.19
43.76 37.05
43.765 37.2
43.77 36.75
43.775 36.89
43.78 36.36
43.785 36.3
43.79 36.45
43.795 37.35
43.8 36.76
43.805 37.17
43.81 37.25
43.815 36.88
43.82 36.29
43.825 36.1
43.83 37.37
43.835 37.24
43.84 37.08
43.845 37.13
43.85 37.22
43.855 37.04
43.86 37.48
43.865 37.64
43.87 37.68
43.875 37.4
43.88 37.72
43.885 37.18
43.89 37.21
43.895 36.85
43.9 37.06
43.905 37.38
43.91 37.13
43.915 36.84
43.92 36.71
43.925 37.64
43.93 36.86
43.935 37.27
43.94 37.23
43.945 36.86
43.95 37
43.955 37.05
43.96 37.42
43.965 37.4
43.97 35.31
43.975 37.79
43.98 37.29
43.985 37.48
43.99 37.38
43.995 37
44 37.77
44.005 37.57
44.01 37.22
44.015 37.59
44.02 37.61
44.025 37.6
44.03 37.53
44.035 37.96
44.04 37.72
44.045 38.09
44.05 37.8
44.055 36.37
44.06 36.38
44.065 37.78
44.07 38.04
44.075 37.79
44.08 37.9
44.085 37.45
44.09 37.96
44.095 38.13
44.1 37.99
44.105 38.43
44.11 38.49
44.115 38.54
44.12 37.33
44.125 39.03
44.13 39.25
44.135 39.08
44.14 38.91
44.145 37.15
44.15 36
44.155 36.05
44.16 36.19
44.165 38.66
44.17 36.01
44.175 35.83
44.18 35.57
44.185 38.72
44.19 38.72
44.195 38.61
44.2 38.22
44.205 38.51
44.21 38.15
44.215 38.41
44.22 37.32
44.225 37.41
44.23 37.33
44.235 37.7
44.24 37.52
44.245 37.46
44.25 37.73
44.255 38.21
44.26 38.07
44.265 37.74
44.27 37.78
44.275 38.59
44.28 37.55
44.285 37.97
44.29 37.91
44.295 37.71
44.3 38.15
44.305 35.82
44.31 35.54
44.315 35.38
44.32 37.33
44.325 35.45
44.33 36.91
44.335 35.6
44.34 35.42
44.345 35.66
44.35 37.88
44.355 37.24
44.36 36.82
44.365 35.35
44.37 36.78
44.375 36.67
44.38 38.59
44.385 37.95
44.39 36.53
44.395 37.44
44.4 36.37
44.405 36.8
44.41 35.65
44.415 35.36
44.42 35.33
44.425 37.82
44.43 37.84
44.435 35.34
44.44 35.18
44.445 36.7
44.45 34.71
44.455 37.78
44.46 37.98
44.465 37.66
44.47 37.61
44.475 37.48
44.48 37.5
44.485 37.92
44.49 36.98
44.495 37.03
44.5 35.03
44.505 35.2
44.51 37.76
44.515 35.42
44.52 35.25
44.525 35.14
44.53 36.46
44.535 36.28
44.54 35.02
44.545 34.94
44.55 34.5
44.555 34.93
44.56 34.94
44.565 34.93
44.57 35.32
44.575 35.45
44.58 35.3
44.585 36.32
44.59 35.39
44.595 35.08
44.6 35.28
44.605 38.32
44.61 35.83
44.615 35.49
44.62 35.66
44.625 37.56
44.63 38
44.635 35.76
44.64 35.59
44.645 36.96
44.65 35.28
44.655 35.59
44.66 36.34
44.665 37.03
44.67 37.24
44.675 36.89
44.68 37.58
44.685 36.83
44.69 37.03
44.695 37.37
44.7 36.63
44.705 36.67
44.71 38.22
44.715 38.43
44.72 37.93
44.725 37.69
44.73 38.05
44.735 37.73
44.74 37.21
44.745 37.54
44.75 37.84
44.755 37.81
44.76 36.88
44.765 37.16
44.77 37.32
44.775 37.3
44.78 36.98
44.785 37.68
44.79 37.6
44.795 37.4
44.8 38.52
44.805 37.99
44.81 37.2
44.815 37.54
44.82 37.18
44.825 37.23
44.83 37
44.835 37.03
44.84 38.43
44.845 36.82
44.85 36.73
44.855 36.49
44.86 36.5
44.865 36.29
44.87 36.38
44.875 37.54
44.88 37.27
44.885 37.54
44.89 37.78
44.895 36.9
44.9 37.06
44.905 36.86
44.91 36.74
44.915 37.43
44.92 37.76
44.925 37.23
44.93 38.43
44.935 37.39
44.94 37.71
44.945 37.38
44.95 37.97
44.955 38.11
44.96 37.12
44.965 36.99
44.97 37.22
44.975 37.04
44.98 37.23
44.985 37.05
44.99 37.33
44.995 37.71
45 37.59
45.005 37.73
45.01 37.41
45.015 38.04
45.02 37.67
45.025 37.81
45.03 37.69
45.035 37.53
45.04 37.55
45.045 37.66
45.05 37.46
45.055 36.97
45.06 36.97
45.065 37.55
45.07 37.28
45.075 37.46
45.08 37.22
45.085 37.05
45.09 37.11
45.095 37.35
45.1 37.65
45.105 37.38
45.11 37.49
45.115 36.55
45.12 37.14
45.125 36.32
45.13 36.26
45.135 36.63
45.14 36.24
45.145 36.4
45.15 36.23
45.155 36.48
45.16 36.85
45.165 36.88
45.17 36.4
45.175 36.64
45.18 35.16
45.185 35.19
45.19 35.3
45.195 35.16
45.2 36.58
45.205 37.18
45.21 36.98
45.215 38.63
45.22 37.54
45.225 37.65
45.23 37.49
45.235 38.57
45.24 38.38
45.245 38.45
45.25 38.39
45.255 38.5
45.26 37.26
45.265 37.85
45.27 37.22
45.275 37.13
45.28 37.23
45.285 36.88
45.29 36.63
45.295 36.72
45.3 37.01
45.305 37.65
45.31 37.56
45.315 38.26
45.32 38.72
45.325 37.89
45.33 38.21
45.335 38
45.34 37.99
45.345 38.17
45.35 38.33
45.355 38.28
45.36 38.37
45.365 36.78
45.37 38.37
45.375 37.19
45.38 37.33
45.385 37.74
45.39 37.46
45.395 37.24
45.4 37.29
45.405 37.25
45.41 37.17
45.415 37.24
45.42 37.22
45.425 37.41
45.43 37.13
45.435 36.88
45.44 36.92
45.445 37.52
45.45 36.86
45.455 36.39
45.46 37.35
45.465 36.9
45.47 37.71
45.475 37.45
45.48 37.83
45.485 37.61
45.49 38
45.495 38.03
45.5 36.94
45.505 38.59
45.51 38.47
45.515 36.87
45.52 38.17
45.525 38.32
45.53 37.98
45.535 38
45.54 38.21
45.545 37.62
45.55 37.45
45.555 38.13
45.56 38
45.565 36.58
45.57 36.63
45.575 36.94
45.58 37.56
45.585 38.19
45.59 38.21
45.595 38.24
45.6 38.51
45.605 38.38
45.61 38
45.615 38.13
45.62 38.08
45.625 38.28
45.63 37.96
45.635 38.26
45.64 38.14
45.645 38.45
45.65 38.47
45.655 36.72
45.66 38.48
45.665 37.56
45.67 37.51
45.675 36.93
45.68 36.76
45.685 37.11
45.69 38.29
45.695 38.08
45.7 37.59
45.705 37.66
45.71 36.78
45.715 38.46
45.72 38.42
45.725 38.31
45.73 38.24
45.735 37.62
45.74 38.06
45.745 37.97
45.75 38.36
45.755 38.63
45.76 38.47
45.765 38.55
45.77 37.38
45.775 36.89
45.78 37.09
45.785 37.3
45.79 37.81
45.795 37.93
45.8 37.46
45.805 37.87
45.81 37.07
45.815 37.35
45.82 36.84
45.825 37.37
45.83 37.52
45.835 37.03
45.84 37.88
45.845 37.77
45.85 38.06
45.855 36.88
45.86 36.95
45.865 37.9
45.87 37.4
45.875 37.52
45.88 37.32
45.885 37.07
45.89 37.44
45.895 37.39
45.9 37.8
45.905 37.99
45.91 37.96
45.915 37.86
45.92 37.75
45.925 37.36
45.93 37.13
45.935 37.21
45.94 37.32
45.945 38.06
45.95 37.71
45.955 37.72
45.96 37.46
45.965 37.22
45.97 37.05
45.975 37.11
45.98 37.11
45.985 36.98
45.99 36.71
45.995 36.77
46 36.67
46.005 37.05
46.01 36.65
46.015 37.41
46.02 37.24
46.025 37.13
46.03 35.41
46.035 35.44
46.04 35.44
46.045 37.64
46.05 37.5
46.055 37.27
46.06 37.83
46.065 36
46.07 35.94
46.075 35.76
46.08 35.78
46.085 35.96
46.09 38.56
46.095 36.15
46.1 38.26
46.105 38.2
46.11 37.54
46.115 37.09
46.12 37.11
46.125 37.16
46.13 37.29
46.135 37.25
46.14 37.85
46.145 38.07
46.15 37.76
46.155 37.38
46.16 37.79
46.165 37.86
46.17 37.72
46.175 37.58
46.18 37.44
46.185 37.35
46.19 36.88
46.195 37.33
46.2 37.34
46.205 37.49
46.21 37.67
46.215 37.46
46.22 37.67
46.225 37.9
46.23 37.94
46.235 37.65
46.24 37.65
46.245 38.14
46.25 38.07
46.255 37.95
46.26 37.35
46.265 38.01
46.27 37.67
46.275 37.48
46.28 37.87
46.285 37.28
46.29 37.6
46.295 37.19
46.3 37.16
46.305 37.16
46.31 37.01
46.315 38.62
46.32 36.91
46.325 38.95
46.33 39.04
46.335 39.09
46.34 37.79
46.345 37.69
46.35 38.28
46.355 38.37
46.36 36.98
46.365 38.75
46.37 37.34
46.375 37.74
46.38 38.99
46.385 37.15
46.39 37.23
46.395 38.09
46.4 37.07
46.405 38.18
46.41 38.38
46.415 38.41
46.42 38.02
46.425 38.93
46.43 38.02
46.435 37.9
46.44 37.26
46.445 37.36
46.45 37.29
46.455 37.56
46.46 37.89
46.465 37.69
46.47 37.3
46.475 37.24
46.48 37.59
46.485 37.58
46.49 37.21
46.495 37.1
46.5 36.92
46.505 37.38
46.51 37.86
46.515 37.51
46.52 37.57
46.525 37.11
46.53 34.55
46.535 34.52
46.54 37.46
46.545 37.16
46.55 37.65
46.555 37.74
46.56 37.2
46.565 37.12
46.57 36.9
46.575 36.99
46.58 38.03
46.585 36.79
46.59 37.16
46.595 37.82
46.6 37.24
46.605 36.96
46.61 37.09
46.615 34.87
46.62 37.55
46.625 37.62
46.63 37.56
46.635 38.26
46.64 38.24
46.645 38.66
46.65 38.27
46.655 38.39
46.66 34.88
46.665 34.58
46.67 34.7
46.675 37.89
46.68 37.49
46.685 38.97
46.69 35.07
46.695 35
46.7 35.23
46.705 37.76
46.71 37.88
46.715 37.87
46.72 35.27
46.725 35.26
46.73 35.39
46.735 37.25
46.74 37
46.745 37.1
46.75 37.55
46.755 37.53
46.76 37.87
46.765 37.76
46.77 37.91
46.775 38.34
46.78 38.8
46.785 37.64
46.79 37.8
46.795 38.15
46.8 38.06
46.805 37.59
46.81 37.28
46.815 38.5
46.82 36.94
46.825 37.1
46.83 38.64
46.835 34.34
46.84 38.38
46.845 38.49
46.85 38.98
46.855 38.82
46.86 34.68
46.865 34.71
46.87 38.26
46.875 38.04
46.88 34.44
46.885 34.54
46.89 34.7
46.895 37.55
46.9 37.35
46.905 34.65
46.91 36.88
46.915 36.94
46.92 37.06
46.925 37.24
46.93 37.34
46.935 37.54
46.94 37.02
46.945 35.04
46.95 35.32
46.955 35.11
46.96 35.19
46.965 35.17
46.97 34.86
46.975 37.44
46.98 34.91
46.985 37.73
46.99 37.91
46.995 37.74
47 37.78
47.005 37.59
47.01 37.16
47.015 37.9
47.02 37.71
47.025 34.65
47.03 37.96
47.035 34.54
47.04 38.31
47.045 37.86
47.05 37.1
47.055 37.27
47.06 37.39
47.065 37.27
47.07 37.26
47.075 37.35
47.08 37.92
47.085 37.56
47.09 37.17
47.095 36.88
47.1 37.25
47.105 37.01
47.11 37.57
47.115 37.35
47.12 37.49
47.125 37.16
47.13 37.75
47.135 37.62
47.14 37.9
47.145 37.75
47.15 38.03
47.155 38.25
47.16 38.87
47.165 39.16
47.17 38.89
47.175 38.6
47.18 39.19
47.185 39
47.19 38.89
47.195 38.51
47.2 38.62
47.205 38.36
47.21 38
47.215 38.51
47.22 37.99
47.225 38.35
47.23 38.47
47.235 38.35
47.24 38.71
47.245 37.93
47.25 37.81
47.255 37.43
47.26 37.15
47.265 37.4
47.27 37.16
47.275 37.03
47.28 36.73
47.285 37.34
47.29 37.71
47.295 37.37
47.3 37.43
47.305 37.93
47.31 37.18
47.315 37.17
47.32 37.13
47.325 38.39
47.33 36.95
47.335 36.91
47.34 38.5
47.345 37.82
47.35 37.34
47.355 37.7
47.36 37.84
47.365 38.21
47.37 38.09
47.375 38.34
47.38 37.97
47.385 38.17
47.39 37.93
47.395 37.78
47.4 37.87
47.405 37.82
47.41 38.22
47.415 38.38
47.42 38.49
47.425 38.52
47.43 38.58
47.435 38.94
47.44 37.81
47.445 38.53
47.45 38.66
47.455 38.42
47.46 38.18
47.465 38.56
47.47 38.49
47.475 38.53
47.48 38.18
47.485 38.18
47.49 37.37
47.495 38.68
47.5 37.03
47.505 38.72
47.51 38.41
47.515 38.38
47.52 38.27
47.525 34.29
47.53 37.85
47.535 37.78
47.54 37.52
47.545 37.38
47.55 37.33
47.555 37.3
47.56 33.93
47.565 34.3
47.57 36.86
47.575 37.99
47.58 38.37
47.585 38.3
47.59 38.29
47.595 37.78
47.6 38.18
47.605 38.41
47.61 38.47
47.615 38.24
47.62 38.64
47.625 38.52
47.63 38.14
47.635 38.26
47.64 38.57
47.645 38.7
47.65 38.87
47.655 38.78
47.66 37.94
47.665 38.72
47.67 38.55
47.675 37.96
47.68 37.57
47.685 37.95
47.69 38.62
47.695 38.86
47.7 38.61
47.705 38.57
47.71 38.61
47.715 38.64
47.72 38.63
47.725 38.3
47.73 38.69
47.735 37.92
47.74 39.08
47.745 37.8
47.75 37.88
47.755 38.1
47.76 37.66
47.765 37.5
47.77 34.35
47.775 33.79
47.78 34.09
47.785 34.36
47.79 33.66
47.795 33.76
47.8 34.24
47.805 37.96
47.81 33.81
47.815 33.56
47.82 33.73
47.825 33.55
47.83 37.43
47.835 33.83
47.84 33.38
47.845 38.26
47.85 33.47
47.855 33.5
47.86 38.7
47.865 37.02
47.87 36.91
47.875 38.51
47.88 38.85
47.885 33.87
47.89 33.81
47.895 33.83
47.9 38.89
47.905 38.82
47.91 34.18
47.915 38.52
47.92 36.81
47.925 36.56
47.93 34.18
47.935 34.06
47.94 33.89
47.945 33.98
47.95 38.65
47.955 33.87
47.96 39.41
47.965 39.25
47.97 33.97
47.975 33.51
47.98 38.92
47.985 39.08
47.99 33.27
47.995 33.5
48 38.25
48.005 33.38
48.01 39
48.015 39.22
48.02 37.77
48.025 33.47
48.03 38.9
48.035 37.33
48.04 38.8
48.045 39.09
48.05 37.47
48.055 37.17
48.06 37.41
48.065 37.32
48.07 37.18
48.075 37.38
48.08 37.08
48.085 37.18
48.09 39.57
48.095 37.67
48.1 37.23
48.105 38.35
48.11 38.16
48.115 38.16
48.12 38.34
48.125 33.38
48.13 33.43
48.135 38.06
48.14 37.64
48.145 37.77
48.15 37.53
48.155 37.7
48.16 37.6
48.165 37.93
48.17 33.41
48.175 33.33
48.18 38.34
48.185 38.28
48.19 38.15
48.195 38.09
48.2 38.02
48.205 37.75
48.21 38.04
48.215 37.74
48.22 37.78
48.225 37.93
48.23 37.57
48.235 38.02
48.24 37.12
48.245 37.87
48.25 37.02
48.255 37.21
48.26 33.1
48.265 37.47
48.27 37.72
48.275 37.94
48.28 38.1
48.285 37.95
48.29 37.47
48.295 37.72
48.3 33.52
48.305 33.6
48.31 34.01
48.315 34.15
48.32 34.02
48.325 38.7
48.33 33.69
48.335 33.62
48.34 33.83
48.345 38.15
48.35 38.13
48.355 38.27
48.36 38.21
48.365 36.79
48.37 37.15
48.375 37.2
48.38 38.43
48.385 36.96
48.39 37.86
48.395 37.33
48.4 38.48
48.405 37.77
48.41 38.05
48.415 37.9
48.42 38.83
48.425 37.64
48.43 38.6
48.435 38.36
48.44 37.72
48.445 37.96
48.45 37.8
48.455 37.9
48.46 37.93
48.465 37.9
48.47 38.16
48.475 33.6
48.48 38.23
48.485 37.82
48.49 33.58
48.495 33.57
48.5 38.32
48.505 36.74
48.51 39.32
48.515 39.35
48.52 36.75
48.525 37.33
48.53 37.67
48.535 38.2
48.54 38.33
48.545 38.86
48.55 38.74
48.555 38.5
48.56 38.99
48.565 38.75
48.57 38.92
48.575 33.05
48.58 33.43
48.585 38.76
48.59 33.46
48.595 33.6
48.6 36.75
48.605 37.28
48.61 33.4
48.615 33.11
48.62 37.09
48.625 36.86
48.63 36.99
48.635 37.25
48.64 37.43
48.645 37.44
48.65 37.53
48.655 37.38
48.66 37.07
48.665 37.23
48.67 38.23
48.675 38.74
48.68 38.74
48.685 33.63
48.69 33.55
48.695 33.22
48.7 33.11
48.705 33.06
48.71 33.29
48.715 33.36
48.72 36.58
48.725 36.8
48.73 37.11
48.735 33.48
48.74 33.23
48.745 37.33
48.75 37.69
48.755 37.34
48.76 37.54
48.765 37.15
48.77 37.98
48.775 38.24
48.78 38.07
48.785 37.39
48.79 37.78
48.795 37.11
48.8 37.53
48.805 37.37
48.81 37.59
48.815 37.43
48.82 37.43
48.825 37.51
48.83 37.82
48.835 37.49
48.84 37.89
48.845 38.53
48.85 37.93
48.855 38.23
48.86 38.22
48.865 38.07
48.87 37.97
48.875 38.35
48.88 38.11
48.885 38.13
48.89 37.87
48.895 37.76
48.9 37.59
48.905 37.55
48.91 37.82
48.915 37.61
48.92 37.75
48.925 37.99
48.93 37.84
48.935 38.14
48.94 38.19
48.945 33.66
48.95 33.46
48.955 37.8
48.96 33.64
48.965 38.4
48.97 33.9
48.975 37.43
48.98 33.81
48.985 37.51
48.99 38.17
48.995 38.02
49 38.2
49.005 38.25
49.01 38.46
49.015 38.43
49.02 38.77
49.025 33.81
49.03 33.5
49.035 38.5
49.04 38.55
49.045 33.53
49.05 38.16
49.055 33.16
49.06 33.64
49.065 38.18
49.07 38.07
49.075 38.5
49.08 38.58
49.085 33.83
49.09 33.78
49.095 34.01
49.1 33.92
49.105 34.08
49.11 33.87
49.115 38.2
49.12 37.94
49.125 37.99
49.13 33.55
49.135 38.2
49.14 33.32
49.145 33.61
49.15 33.23
49.155 33.38
49.16 33.69
49.165 33.44
49.17 37.91
49.175 33.35
49.18 33.18
49.185 37.75
49.19 38.13
49.195 33.64
49.2 33.52
49.205 33.53
49.21 33.94
49.215 34
49.22 34.39
49.225 37.94
49.23 37.87
49.235 37.48
49.24 34.38
49.245 37.59
49.25 37.29
49.255 37.25
49.26 37.14
49.265 36.86
49.27 36.88
49.275 36.69
49.28 36.34
49.285 36.95
49.29 36.99
49.295 36.95
49.3 37.32
49.305 34.02
49.31 37.47
49.315 37.39
49.32 37.27
49.325 37.31
49.33 37.36
49.335 37.53
49.34 37.54
49.345 33.81
49.35 34.12
49.355 34.03
49.36 37.65
49.365 33.98
49.37 37.13
49.375 37.52
49.38 34.02
49.385 33.83
49.39 37.77
49.395 34.15
49.4 37.71
49.405 37.73
49.41 37.8
49.415 37.68
49.42 37.44
49.425 33.79
49.43 34.07
49.435 38.93
49.44 37.6
49.445 37.51
49.45 37.59
49.455 37.46
49.46 37.42
49.465 37.78
49.47 36.38
49.475 37.6
49.48 37.73
49.485 37.95
49.49 37.97
49.495 37.52
49.5 37.78
49.505 34.4
49.51 37.45
49.515 37.56
49.52 34.26
49.525 34.26
49.53 34.38
49.535 34.4
49.54 34.38
49.545 34.72
49.55 38.15
49.555 38.93
49.56 38.5
49.565 37.75
49.57 38.19
49.575 38.14
49.58 38.28
49.585 34.29
49.59 37.97
49.595 38.21
49.6 38.56
49.605 38.4
49.61 34.43
49.615 38.23
49.62 34.84
49.625 34.44
49.63 37.85
49.635 34.29
49.64 37.67
49.645 37.91
49.65 37.34
49.655 37.71
49.66 37.88
49.665 37.92
49.67 37.83
49.675 37.73
49.68 37.51
49.685 37.08
49.69 34.18
49.695 36.73
49.7 36.58
49.705 36.56
49.71 33.69
49.715 33.63
49.72 33.59
49.725 37.37
49.73 34.37
49.735 37.75
49.74 37.85
49.745 37.66
49.75 37.47
49.755 37.69
49.76 36.82
49.765 36.87
49.77 36.64
49.775 36.78
49.78 36.87
49.785 37.48
49.79 38.11
49.795 37.99
49.8 38.12
49.805 38.24
49.81 38.01
49.815 38.07
49.82 37.92
49.825 37.65
49.83 37.99
49.835 37.77
49.84 37.96
49.845 37.73
49.85 36.97
49.855 37.91
49.86 37.86
49.865 37.85
49.87 37.59
49.875 33.39
49.88 37.22
49.885 33.55
49.89 33.52
49.895 37.65
49.9 37.67
49.905 37.95
49.91 37.81
49.915 37.76
49.92 33.13
49.925 37.94
49.93 37.5
49.935 33.34
49.94 33.53
49.945 33.27
49.95 33.8
49.955 34.08
49.96 33.86
49.965 34.15
49.97 33.84
49.975 37.55
49.98 33.78
49.985 37.86
49.99 33.58
49.995 37.93
50 38.07
50.005 38.37
50.01 38.2
50.015 33.38
50.02 38.15
50.025 33.15
50.03 33.41
50.035 33.39
50.04 38.77
50.045 38.84
50.05 38.55
50.055 37.05
50.06 38.37
50.065 38.1
50.07 33.41
50.075 33.24
50.08 33.36
50.085 38.5
50.09 38.3
50.095 36.48
50.1 37.07
50.105 38.21
50.11 38.67
50.115 37.06
50.12 36.91
50.125 32.75
50.13 32.86
50.135 38.76
50.14 33.12
50.145 38.83
50.15 38.58
50.155 38.78
50.16 33.65
50.165 33.5
50.17 37.7
50.175 37.94
50.18 33.85
50.185 33.42
50.19 38.66
50.195 38.71
50.2 38.41
50.205 33.45
50.21 33.61
50.215 33.64
50.22 38.51
50.225 33.75
50.23 36.8
50.235 36.68
50.24 33.68
50.245 33.72
50.25 33.17
50.255 33.17
50.26 33.45
50.265 33.59
50.27 38.19
50.275 33.2
50.28 33.14
50.285 33.64
50.29 33.96
50.295 33.69
50.3 37.32
50.305 37.5
50.31 33.67
50.315 33.58
50.32 38.87
50.325 37.35
50.33 33.72
50.335 33.75
50.34 37.43
50.345 33.48
50.35 33.58
50.355 33.75
50.36 33.46
50.365 33.55
50.37 38.14
50.375 33.61
50.38 33.53
50.385 33.39
50.39 33.32
50.395 33.15
50.4 33.2
50.405 33.46
50.41 33.2
50.415 33.12
50.42 33.27
50.425 33.45
50.43 33.19
50.435 33.17
50.44 37.06
50.445 37.52
50.45 32.96
50.455 33.39
50.46 33.48
50.465 33.79
50.47 33.94
50.475 33.47
50.48 38.27
50.485 33.84
50.49 39.29
50.495 36.93
50.5 39.66
50.505 37.28
50.51 37.52
50.515 33.35
50.52 37.27
50.525 36.92
50.53 33.75
50.535 33.77
50.54 37.06
50.545 37.05
50.55 40.02
50.555 39.49
50.56 37.18
50.565 39.46
50.57 36.91
50.575 38.94
50.58 33.59
50.585 38.59
50.59 33.63
50.595 33.87
50.6 39.4
50.605 39.74
50.61 39.66
50.615 36.86
50.62 36.92
50.625 36.78
50.63 36.65
50.635 37.58
50.64 37.46
50.645 34.08
50.65 37.04
50.655 36.85
50.66 37.15
50.665 36.95
50.67 38.16
50.675 33.61
50.68 33.54
50.685 34.17
50.69 36.99
50.695 37.27
50.7 38.39
50.705 38.34
50.71 37.42
50.715 37.08
50.72 36.91
50.725 36.68
50.73 37.33
50.735 36.67
50.74 37.15
50.745 36.83
50.75 37.98
50.755 37.88
50.76 38.16
50.765 33.05
50.77 37.12
50.775 37.32
50.78 37.8
50.785 37.04
50.79 37.21
50.795 33.4
50.8 33.78
50.805 34
50.81 37.38
50.815 33.84
50.82 33.7
50.825 33.5
50.83 33.6
50.835 33.47
50.84 38.04
50.845 38.3
50.85 33.47
50.855 33.55
50.86 33.59
50.865 33.24
50.87 33.52
50.875 33.74
50.88 33.66
50.885 33.41
50.89 33.49
50.895 33.24
50.9 33.42
50.905 37.73
50.91 33.4
50.915 33.28
50.92 33.6
50.925 33.57
50.93 33.16
50.935 33.43
50.94 33.42
50.945 33.33
50.95 37.35
50.955 33.12
50.96 32.95
50.965 37.9
50.97 37.94
50.975 33.4
50.98 33.53
50.985 36.95
50.99 33.02
50.995 32.72
51 33.04
51.005 33.19
51.01 33.48
51.015 36.75
51.02 33.63
51.025 37.08
51.03 36.81
51.035 36.98
51.04 36.9
51.045 36.7
51.05 32.82
51.055 33.14
51.06 33.33
51.065 37.16
51.07 33.65
51.075 33.73
51.08 33.64
51.085 33.62
51.09 37.8
51.095 33.47
51.1 33.92
51.105 34.07
51.11 33.54
51.115 33.54
51.12 33.79
51.125 37.24
51.13 37.14
51.135 38.65
51.14 38.54
51.145 37.28
51.15 37.21
51.155 37.16
51.16 39.2
51.165 38.83
51.17 33.75
51.175 33.84
51.18 33.67
51.185 39.48
51.19 33.67
51.195 39.45
51.2 33.96
51.205 33.88
51.21 33.67
51.215 33.59
51.22 33.56
51.225 33.43
51.23 34.01
51.235 33.79
51.24 33.8
51.245 33.72
51.25 33.56
51.255 33.52
51.26 33.76
51.265 37.49
51.27 37.62
51.275 38.19
51.28 38.16
51.285 33.69
51.29 38.13
51.295 38.16
51.3 38.13
51.305 33.39
51.31 33.44
51.315 37.55
51.32 37.4
51.325 37.57
51.33 33.4
51.335 33.57
51.34 38.74
51.345 36.8
51.35 36.6
51.355 36.8
51.36 33.2
51.365 33.59
51.37 36.6
51.375 36.45
51.38 33.69
51.385 36.63
51.39 36.94
51.395 37.02
51.4 33.24
51.405 39.34
51.41 33.93
51.415 38.93
51.42 39.3
51.425 38.92
51.43 33.66
51.435 33.51
51.44 38.91
51.445 33.53
51.45 33.45
51.455 37.05
51.46 33.29
51.465 33.46
51.47 33.47
51.475 37
51.48 33.26
51.485 33.55
51.49 33.57
51.495 33.66
51.5 33.57
51.505 33.39
51.51 33.4
51.515 33.11
51.52 36.8
51.525 36.51
51.53 37.9
51.535 37.74
51.54 38.03
51.545 37.56
51.55 37.73
51.555 37.33
51.56 39.25
51.565 38.87
51.57 36.93
51.575 37.57
51.58 37.31
51.585 36.47
51.59 36.45
51.595 36.48
51.6 33.68
51.605 36.51
51.61 36.48
51.615 33.75
51.62 37.84
51.625 36.99
51.63 36.81
51.635 37.11
51.64 37.2
51.645 36.99
51.65 37.16
51.655 36.93
51.66 33.63
51.665 40.13
51.67 33.48
51.675 33.24
51.68 33.16
51.685 37.39
51.69 33.3
51.695 33.2
51.7 32.9
51.705 33.13
51.71 33.51
51.715 33.16
51.72 33.59
51.725 33.57
51.73 33.66
51.735 38.69
51.74 38.76
51.745 33.82
51.75 37.07
51.755 33.9
51.76 33.74
51.765 37.52
51.77 37.17
51.775 37.27
51.78 32.99
51.785 33.39
51.79 33.46
51.795 33.55
51.8 33.14
51.805 37.77
51.81 33.44
51.815 38.18
51.82 38.19
51.825 37.71
51.83 33.12
51.835 37.5
51.84 37.2
51.845 33.36
51.85 37.33
51.855 37.46
51.86 33.7
51.865 33.94
51.87 36.76
51.875 37.15
51.88 37.21
51.885 37.26
51.89 37.55
51.895 37.72
51.9 37.36
51.905 33.53
51.91 37.24
51.915 37.42
51.92 37.05
51.925 37.25
51.93 37.13
51.935 37.07
51.94 36.9
51.945 36.87
51.95 37.11
51.955 37.24
51.96 38.63
51.965 37.28
51.97 37.18
51.975 37.48
51.98 37.41
51.985 37.64
51.99 37.53
51.995 37.27
52 37.04
52.005 39.22
52.01 39.01
52.015 39.22
52.02 39.26
52.025 39.18
52.03 36.96
52.035 33.54
52.04 33.09
52.045 38.71
52.05 37.72
52.055 37.22
52.06 37.5
52.065 37.53
52.07 34.03
52.075 37.46
52.08 37.67
52.085 37.78
52.09 33.72
52.095 33.53
52.1 33.55
52.105 33.18
52.11 33.44
52.115 33.36
52.12 33.46
52.125 33.1
52.13 37.42
52.135 37.52
52.14 37.46
52.145 38.14
52.15 36.5
52.155 33.87
52.16 33.98
52.165 34.05
52.17 34.11
52.175 33.73
52.18 33.98
52.185 37.48
52.19 36.94
52.195 37.22
52.2 36.53
52.205 37.19
52.21 33.64
52.215 34.19
52.22 36.79
52.225 36.62
52.23 37.11
52.235 36.84
52.24 37.87
52.245 36.42
52.25 36.75
52.255 33.85
52.26 33.46
52.265 38.84
52.27 33.61
52.275 33.55
52.28 33.96
52.285 33.59
52.29 33.46
52.295 38.67
52.3 33.23
52.305 33.49
52.31 33.39
52.315 33.76
52.32 37.35
52.325 33.44
52.33 33.3
52.335 33.47
52.34 33.48
52.345 38.94
52.35 37.32
52.355 38.75
52.36 37.33
52.365 36.66
52.37 37.3
52.375 37.61
52.38 33.7
52.385 33.46
52.39 39.54
52.395 36.96
52.4 33.46
52.405 39.47
52.41 33.74
52.415 33.48
52.42 33.34
52.425 38.7
52.43 38.73
52.435 38.51
52.44 33.6
52.445 33.27
52.45 33.24
52.455 33.34
52.46 33.35
52.465 33.4
52.47 38.94
52.475 33.57
52.48 33.75
52.485 36.72
52.49 33.59
52.495 33.61
52.5 33.48
52.505 33.26
52.51 32.98
52.515 33.13
52.52 33.23
52.525 33.62
52.53 38.51
52.535 38.68
52.54 38.4
52.545 33.53
52.55 33.38
52.555 38.91
52.56 33.3
52.565 33.08
52.57 32.95
52.575 39.22
52.58 37.05
52.585 37.14
52.59 33.66
52.595 37.12
52.6 37.04
52.605 36.86
52.61 36.94
52.615 36.93
52.62 36.93
52.625 38.79
52.63 38.5
52.635 37.12
52.64 38.6
52.645 37.12
52.65 39.26
52.655 38.77
52.66 32.66
52.665 33.07
52.67 37.82
52.675 33.19
52.68 37.54
52.685 33.59
52.69 37.66
52.695 37.84
52.7 37.82
52.705 37.42
52.71 37.31
52.715 37.5
52.72 37.98
52.725 34.03
52.73 33.82
52.735 33.97
52.74 34.07
52.745 33.54
52.75 33.69
52.755 37.48
52.76 37.42
52.765 37.85
52.77 38.12
52.775 38.2
52.78 37.94
52.785 37.74
52.79 37.54
52.795 33.73
52.8 38.01
52.805 36.96
52.81 39.8
52.815 33.57
52.82 37.46
52.825 39.61
52.83 37.84
52.835 39.6
52.84 37.06
52.845 37.09
52.85 36.95
52.855 39.46
52.86 37.03
52.865 37.23
52.87 36.99
52.875 39.18
52.88 39.35
52.885 38.94
52.89 32.91
52.895 32.79
52.9 38.02
52.905 37.72
52.91 37.16
52.915 33.18
52.92 37.34
52.925 37.5
52.93 33.26
52.935 33.19
52.94 33.41
52.945 38.87
52.95 39.33
52.955 38.88
52.96 38.86
52.965 38.68
52.97 38.98
52.975 33.54
52.98 34.08
52.985 33.94
52.99 36.43
52.995 33.61
53 33.56
53.005 33.52
53.01 36.3
53.015 37.29
53.02 36.89
53.025 36.58
53.03 36.98
53.035 37
53.04 33.39
53.045 33.78
53.05 37.1
53.055 37.19
53.06 37.69
53.065 37.76
53.07 37.8
53.075 38.93
53.08 37.86
53.085 37.42
53.09 37.98
53.095 33.86
53.1 37.93
53.105 38.03
53.11 38.17
53.115 38.27
53.12 34.31
53.125 34.11
53.13 33.63
53.135 33.96
53.14 34.03
53.145 34.01
53.15 33.52
53.155 33.65
53.16 33.62
53.165 36.82
53.17 37.22
53.175 37.05
53.18 38.05
53.185 37.07
53.19 33.91
53.195 33.26
53.2 33.36
53.205 37.91
53.21 33.54
53.215 36.15
53.22 36.22
53.225 36.42
53.23 33.69
53.235 33.71
53.24 33.9
53.245 33.67
53.25 33.33
53.255 33.67
53.26 33.64
53.265 33.58
53.27 38.02
53.275 38.02
53.28 38.46
53.285 37.78
53.29 33.46
53.295 34.18
53.3 37.85
53.305 34.52
53.31 34.36
53.315 34.17
53.32 40.46
53.325 37.15
53.33 37.2
53.335 37.28
53.34 37.09
53.345 36.71
53.35 37.18
53.355 37.08
53.36 36.92
53.365 37
53.37 34.15
53.375 34.22
53.38 37.49
53.385 37.22
53.39 37.29
53.395 37.69
53.4 37.7
53.405 37.2
53.41 37.36
53.415 37.32
53.42 33.9
53.425 34.18
53.43 37.42
53.435 33.98
53.44 34.03
53.445 34.12
53.45 33.76
53.455 33.95
53.46 33.84
53.465 37.63
53.47 34.5
53.475 34.18
53.48 34.61
53.485 34.69
53.49 34.69
53.495 37.28
53.5 37.15
53.505 34.88
53.51 34.5
53.515 34.43
53.52 34.33
53.525 37.13
53.53 34.62
53.535 34.6
53.54 37.6
53.545 37.63
53.55 38.42
53.555 38.87
53.56 38.71
53.565 39.19
53.57 34.38
53.575 33.64
53.58 37.4
53.585 38.73
53.59 33.87
53.595 33.67
53.6 33.56
53.605 33.59
53.61 33.59
53.615 37.02
53.62 36.73
53.625 37.13
53.63 37.35
53.635 36.72
53.64 37.68
53.645 33.95
53.65 33.91
53.655 33.86
53.66 33.75
53.665 33.74
53.67 33.77
53.675 34.05
53.68 36.34
53.685 36.44
53.69 33.87
53.695 36.29
53.7 33.79
53.705 33.66
53.71 33.77
53.715 33.71
53.72 33.53
53.725 33.72
53.73 37.23
53.735 37.7
53.74 37.39
53.745 37.3
53.75 36.96
53.755 36.85
53.76 37.27
53.765 37.14
53.77 37.81
53.775 37.14
53.78 37.47
53.785 38.24
53.79 37
53.795 37.03
53.8 38.37
53.805 36.89
53.81 38.1
53.815 37.8
53.82 38.05
53.825 37.81
53.83 37.56
53.835 37.57
53.84 33.2
53.845 33.32
53.85 33.25
53.855 37.27
53.86 36.78
53.865 33.37
53.87 33.01
53.875 33.17
53.88 33.48
53.885 33.15
53.89 33.27
53.895 37.64
53.9 37.64
53.905 37.62
53.91 37.85
53.915 38.32
53.92 38.3
53.925 38.04
53.93 37.87
53.935 37.85
53.94 37.55
53.945 36.57
53.95 36.82
53.955 37.04
53.96 37.02
53.965 37.08
53.97 37.27
53.975 33.71
53.98 38
53.985 37.85
53.99 33.78
53.995 33.23
54 33.34
54.005 38.28
54.01 37.77
54.015 37.73
54.02 33.77
54.025 33.48
54.03 33.54
54.035 38.35
54.04 33.67
54.045 36.85
54.05 36.79
54.055 38.37
54.06 37.46
54.065 33.37
54.07 33.61
54.075 37.38
54.08 33.96
54.085 33.77
54.09 37.32
54.095 36.73
54.1 37.13
54.105 37.85
54.11 37.96
54.115 37.6
54.12 37.47
54.125 37.06
54.13 36.89
54.135 37.52
54.14 37.57
54.145 36.94
54.15 37.86
54.155 38.05
54.16 38.05
54.165 37.67
54.17 37.09
54.175 37.19
54.18 37.43
54.185 37.85
54.19 37.35
54.195 37.46
54.2 37.06
54.205 37.2
54.21 36.62
54.215 37.05
54.22 37.09
54.225 37.05
54.23 37.35
54.235 37.15
54.24 37.24
54.245 37.39
54.25 37.09
54.255 37.26
54.26 37.1
54.265 36.92
54.27 37.73
54.275 37.04
54.28 37.71
54.285 36.98
54.29 37.61
54.295 37.35
54.3 37.37
54.305 38.24
54.31 37.61
54.315 38.14
54.32 37.85
54.325 37.71
54.33 37.77
54.335 37.4
54.34 38.11
54.345 38.16
54.35 36.94
54.355 36.9
54.36 37.09
54.365 37.53
54.37 37.5
54.375 38.04
54.38 37.49
54.385 37.67
54.39 37.74
54.395 37.03
54.4 37.45
54.405 37.55
54.41 37.37
54.415 37.69
54.42 38
54.425 37.22
54.43 37.48
54.435 37.65
54.44 33.55
54.445 33.5
54.45 36.8
54.455 36.58
54.46 36.6
54.465 36.4
54.47 36.62
54.475 36.36
54.48 36.59
54.485 36.55
54.49 36.92
54.495 36.8
54.5 36.9
54.505 36.78
54.51 37.17
54.515 32.99
54.52 37.24
54.525 32.69
54.53 32.5
54.535 32.35
54.54 37.3
54.545 37.3
54.55 36.97
54.555 37.21
54.56 36.92
54.565 37.29
54.57 37.1
54.575 37.53
54.58 37.13
54.585 32.98
54.59 32.88
54.595 37.46
54.6 37.36
54.605 37.44
54.61 37.45
54.615 37.47
54.62 37.52
54.625 37.38
54.63 37.32
54.635 37.65
54.64 37.64
54.645 37.83
54.65 37.87
54.655 37.5
54.66 37.27
54.665 37.67
54.67 37.81
54.675 37.88
54.68 38.39
54.685 38.18
54.69 37.48
54.695 37.47
54.7 37.12
54.705 38.48
54.71 37.06
54.715 37.08
54.72 37.88
54.725 37.22
54.73 37.21
54.735 37.22
54.74 37.05
54.745 37.07
54.75 36.7
54.755 36.91
54.76 37.47
54.765 36.98
54.77 37.43
54.775 37.33
54.78 37.18
54.785 37.31
54.79 37.12
54.795 37.04
54.8 36.98
54.805 36.92
54.81 37.52
54.815 38.81
54.82 37.72
54.825 37.62
54.83 37.08
54.835 37.19
54.84 37.45
54.845 37.18
54.85 36.56
54.855 37.1
54.86 36.93
54.865 37.08
54.87 36.94
54.875 38.14
54.88 37.03
54.885 37.65
54.89 38.06
54.895 37.63
54.9 38.04
54.905 37.52
54.91 37.51
54.915 37.57
54.92 36.99
54.925 36.86
54.93 36.84
54.935 37.12
54.94 37.14
54.945 37.05
54.95 36.78
54.955 37.11
54.96 36.97
54.965 36.43
54.97 36.75
54.975 37.01
54.98 37.23
54.985 33.65
54.99 33.33
54.995 33.7
55 36.99
55.005 36.87
55.01 36.45
55.015 36.46
55.02 36.67
55.025 36.95
55.03 37.82
55.035 37.54
55.04 36.89
55.045 37.15
55.05 37.7
55.055 37.62
55.06 37.22
55.065 37.12
55.07 33.67
55.075 37.19
55.08 33.63
55.085 37.32
55.09 37.75
55.095 37.38
55.1 34.35
55.105 33.9
55.11 37.72
55.115 38.09
55.12 37.9
55.125 37.56
55.13 37.88
55.135 37.69
55.14 37.77
55.145 34.13
55.15 37.16
55.155 37.53
55.16 38.54
55.165 38.49
55.17 37.59
55.175 37.48
55.18 37.58
55.185 37.08
55.19 37.02
55.195 37.01
55.2 37.19
55.205 37.01
55.21 36.79
55.215 37.22
55.22 36.9
55.225 36.62
55.23 36.85
55.235 37.08
55.24 37.43
55.245 37.78
55.25 37.36
55.255 37.46
55.26 37.19
55.265 36.89
55.27 37.15
55.275 37.18
55.28 34.06
55.285 33.92
55.29 37.17
55.295 37.26
55.3 37.07
55.305 37.24
55.31 33.97
55.315 37.55
55.32 37.13
55.325 37.23
55.33 37.29
55.335 36.92
55.34 33.98
55.345 36.86
55.35 36.84
55.355 37.23
55.36 37.27
55.365 36.47
55.37 36.43
55.375 36.48
55.38 36.69
55.385 36.72
55.39 37
55.395 36.63
55.4 37.41
55.405 36.85
55.41 37.17
55.415 36.67
55.42 33.55
55.425 33.46
55.43 36.39
55.435 36.87
55.44 36.11
55.445 36.64
55.45 37.05
55.455 36.88
55.46 36.88
55.465 36.66
55.47 37.03
55.475 36.81
55.48 36.58
55.485 36.7
55.49 37.76
55.495 37.42
55.5 37.63
55.505 37.61
55.51 36.79
55.515 36.69
55.52 37.36
55.525 37.29
55.53 37.54
55.535 37.38
55.54 36.98
55.545 36.63
55.55 36.68
55.555 37.57
55.56 37.1
55.565 37.31
55.57 37.02
55.575 37.15
55.58 37.31
55.585 37.24
55.59 36.85
55.595 36.97
55.6 36.91
55.605 37.36
55.61 37.46
55.615 37.21
55.62 37.09
55.625 36.81
55.63 36.8
55.635 37.06
55.64 37.07
55.645 36.58
55.65 36.33
55.655 36.6
55.66 36.33
55.665 36.52
55.67 36.76
55.675 37.76
55.68 36.75
55.685 37.06
55.69 37.03
55.695 36.84
55.7 36.56
55.705 39.51
55.71 37.1
55.715 37.04
55.72 36.95
55.725 36.69
55.73 36.96
55.735 36.94
55.74 36.97
55.745 36.81
55.75 33.32
55.755 36.99
55.76 36.68
55.765 36.63
55.77 33.79
55.775 37.13
55.78 36.85
55.785 37.29
55.79 36.59
55.795 37.08
55.8 37.26
55.805 37.27
55.81 37.04
55.815 37.23
55.82 36.83
55.825 36.69
55.83 36.61
55.835 37.25
55.84 37.22
55.845 37.38
55.85 36.93
55.855 36.72
55.86 36.34
55.865 36.75
55.87 37.25
55.875 37.53
55.88 36.56
55.885 36.89
55.89 37.81
55.895 36.79
55.9 37.05
55.905 37.09
55.91 37.12
55.915 37.17
55.92 36.89
55.925 36.97
55.93 37.04
55.935 33.69
55.94 36.83
55.945 33.56
55.95 33.66
55.955 36.53
55.96 33.99
55.965 36.81
55.97 37.25
55.975 37.3
55.98 36.58
55.985 33.67
55.99 36.9
55.995 36.99
56 33.46
56.005 36.26
56.01 36.4
56.015 36.59
56.02 36.66
56.025 36.49
56.03 36.47
56.035 36.41
56.04 38.33
56.045 34.05
56.05 33.89
56.055 34.03
56.06 36.36
56.065 36.22
56.07 36.48
56.075 34.11
56.08 37
56.085 33.72
56.09 36.37
56.095 33.36
56.1 37.43
56.105 37.62
56.11 37.67
56.115 37.09
56.12 36.98
56.125 33.58
56.13 37.26
56.135 37.46
56.14 37.81
56.145 39.42
56.15 36.74
56.155 36.63
56.16 36.79
56.165 36.79
56.17 36.52
56.175 37.04
56.18 37.08
56.185 36.67
56.19 39.2
56.195 36.54
56.2 39.4
56.205 33.98
56.21 34.14
56.215 39.82
56.22 36.65
56.225 36.45
56.23 34.1
56.235 36.26
56.24 33.85
56.245 35.89
56.25 36.14
56.255 36.31
56.26 37.04
56.265 36.72
56.27 36.95
56.275 37.13
56.28 36.89
56.285 33.23
56.29 36.88
56.295 37.27
56.3 33.11
56.305 37.13
56.31 36.91
56.315 36.82
56.32 36.61
56.325 36.72
56.33 36.79
56.335 33.47
56.34 36.57
56.345 36.55
56.35 36.37
56.355 36.24
56.36 36.66
56.365 36.45
56.37 33.4
56.375 33.29
56.38 36.67
56.385 33.67
56.39 33.72
56.395 33.72
56.4 41.43
56.405 36.93
56.41 36.72
56.415 40.66
56.42 40.12
56.425 40.07
56.43 40.4
56.435 40.75
56.44 34.13
56.445 34.11
56.45 37.12
56.455 33.83
56.46 36.75
56.465 33.49
56.47 36.13
56.475 36.41
56.48 36.59
56.485 36.49
56.49 36.25
56.495 36.1
56.5 36.33
56.505 36.3
56.51 36.3
56.515 35.81
56.52 38.06
56.525 38.21
56.53 38.5
56.535 37.13
56.54 36.73
56.545 36.54
56.55 37.93
56.555 37.65
56.56 36.37
56.565 37.95
56.57 36.53
56.575 36.02
56.58 37.97
56.585 38.03
56.59 38.08
56.595 37.92
56.6 33.79
56.605 33.98
56.61 34.24
56.615 34.11
56.62 33.73
56.625 33.61
56.63 37.15
56.635 36.97
56.64 37.06
56.645 37.41
56.65 37.69
56.655 36.89
56.66 33.61
56.665 33.12
56.67 36.86
56.675 37.17
56.68 36.98
56.685 37.02
56.69 37.28
56.695 36.88
56.7 37.07
56.705 37.08
56.71 36.72
56.715 36.89
56.72 33.82
56.725 33.64
56.73 33.7
56.735 37.21
56.74 33.79
56.745 36.81
56.75 36.92
56.755 33.57
56.76 36.88
56.765 37.34
56.77 36.48
56.775 37.09
56.78 36.94
56.785 38.21
56.79 37.45
56.795 37.99
56.8 37.57
56.805 37.37
56.81 37.51
56.815 37.23
56.82 36.98
56.825 37.23
56.83 37.37
56.835 37.38
56.84 33.28
56.845 37.35
56.85 37.86
56.855 37.42
56.86 37.34
56.865 37.26
56.87 36.85
56.875 37.28
56.88 37.54
56.885 37.62
56.89 38.08
56.895 37.77
56.9 37.97
56.905 37.9
56.91 37.53
56.915 37.53
56.92 33.59
56.925 37.66
56.93 37.66
56.935 37.15
56.94 35.96
56.945 37.05
56.95 33.67
56.955 33.71
56.96 33.7
56.965 36.83
56.97 36.53
56.975 36.24
56.98 36.83
56.985 36.93
56.99 37.31
56.995 36.31
57 36.58
57.005 36.66
57.01 36.47
57.015 36.41
57.02 36.26
57.025 36.51
57.03 36.47
57.035 36.59
57.04 36.72
57.045 37.66
57.05 37.12
57.055 36.88
57.06 36.8
57.065 37.24
57.07 37.04
57.075 36.54
57.08 33.71
57.085 36.12
57.09 33.41
57.095 32.91
57.1 37.4
57.105 36.26
57.11 36.7
57.115 37.45
57.12 36.38
57.125 37.44
57.13 36.75
57.135 37.22
57.14 37.33
57.145 37.07
57.15 37.7
57.155 37.32
57.16 33.82
57.165 37.43
57.17 33.41
57.175 33.38
57.18 37.26
57.185 37.24
57.19 33.75
57.195 33.47
57.2 33.35
57.205 37.54
57.21 36.58
57.215 36.57
57.22 33.13
57.225 36.4
57.23 36.55
57.235 36.41
57.24 36.42
57.245 36.49
57.25 36.4
57.255 36.88
57.26 37.82
57.265 37.92
57.27 37.73
57.275 36.44
57.28 36.5
57.285 36.92
57.29 36.88
57.295 36.71
57.3 36.89
57.305 37.19
57.31 37.22
57.315 37.02
57.32 36.82
57.325 36.79
57.33 37.91
57.335 37.52
57.34 36.48
57.345 36.72
57.35 37.33
57.355 36.83
57.36 36.87
57.365 36.6
57.37 36.37
57.375 36.09
57.38 37.68
57.385 35.88
57.39 37.58
57.395 35.78
57.4 36.19
57.405 38.84
57.41 38.89
57.415 36.23
57.42 36.24
57.425 36.72
57.43 36.52
57.435 36.17
57.44 36.52
57.445 36.76
57.45 36.88
57.455 37.29
57.46 37.48
57.465 33.83
57.47 33.75
57.475 33.82
57.48 33.69
57.485 33.85
57.49 36.31
57.495 36.83
57.5 33.55
57.505 36.63
57.51 36.49
57.515 33.29
57.52 33.49
57.525 37.5
57.53 37.12
57.535 37.4
57.54 37.17
57.545 33.66
57.55 37.92
57.555 38.53
57.56 38.29
57.565 36.34
57.57 36.25
57.575 36.14
57.58 38
57.585 37.84
57.59 37.76
57.595 37.5
57.6 36.68
57.605 38.17
57.61 38.06
57.615 35.95
57.62 35.71
57.625 35.81
57.63 37.16
57.635 36.8
57.64 37.18
57.645 35.57
57.65 35.85
57.655 35.72
57.66 36.09
57.665 36.06
57.67 35.69
57.675 35.75
57.68 35.62
57.685 35.69
57.69 35.44
57.695 35.53
57.7 38.37
57.705 35.74
57.71 37.84
57.715 37.67
57.72 35.96
57.725 37.65
57.73 37.59
57.735 37.76
57.74 36.65
57.745 36.79
57.75 37.15
57.755 36.91
57.76 33.87
57.765 36.93
57.77 36.71
57.775 37.37
57.78 37.06
57.785 36.89
57.79 36.87
57.795 36.85
57.8 36.66
57.805 37.13
57.81 36.73
57.815 37.04
57.82 36.75
57.825 36.94
57.83 37.26
57.835 37.37
57.84 36.86
57.845 36.67
57.85 37.12
57.855 37.08
57.86 37.16
57.865 36.66
57.87 36.95
57.875 36.73
57.88 36.88
57.885 37.27
57.89 37.09
57.895 37.41
57.9 37.4
57.905 37.22
57.91 37.51
57.915 37.35
57.92 37.57
57.925 36.15
57.93 36.16
57.935 36.11
57.94 37.51
57.945 35.76
57.95 35.72
57.955 36.95
57.96 36.18
57.965 36.57
57.97 36.31
57.975 36.34
57.98 36.64
57.985 37.31
57.99 37.15
57.995 37.18
58 37.34
58.005 37.36
58.01 37.35
58.015 37.64
58.02 37.66
58.025 36.74
58.03 36.75
58.035 36.96
58.04 36.8
58.045 36.07
58.05 36.41
58.055 36.28
58.06 36.27
58.065 36.61
58.07 36.04
58.075 37
58.08 37.06
58.085 36.37
58.09 36.62
58.095 36.41
58.1 36.72
58.105 36.65
58.11 36.98
58.115 37.09
58.12 37.45
58.125 33.83
58.13 36.88
58.135 34.53
58.14 37.13
58.145 36.87
58.15 37.03
58.155 37.48
58.16 37.81
58.165 37.35
58.17 36.24
58.175 36.51
58.18 36.86
58.185 37.12
58.19 37.67
58.195 36.55
58.2 37.06
58.205 36.46
58.21 36.94
58.215 36.72
58.22 36.79
58.225 36.94
58.23 37.6
58.235 37.68
58.24 33.62
58.245 33.86
58.25 37.42
58.255 33.67
58.26 33.91
58.265 36.79
58.27 37.17
58.275 34.07
58.28 33.77
58.285 37.39
58.29 36.51
58.295 36.22
58.3 33.75
58.305 33.85
58.31 33.88
58.315 37.18
58.32 36.86
58.325 37.04
58.33 34.07
58.335 36.42
58.34 36.64
58.345 36.88
58.35 36.57
58.355 36.4
58.36 36.6
58.365 36.66
58.37 33.83
58.375 33.43
58.38 38.16
58.385 37.69
58.39 37.41
58.395 37.26
58.4 36.91
58.405 36.83
58.41 36.76
58.415 37.34
58.42 37.19
58.425 37.29
58.43 33.78
58.435 34.06
58.44 37.27
58.445 33.81
58.45 37.83
58.455 33.84
58.46 33.66
58.465 37.3
58.47 33.93
58.475 33.71
58.48 33.6
58.485 33.87
58.49 33.82
58.495 34.28
58.5 38.39
58.505 38.65
58.51 38.27
58.515 38.65
58.52 38.34
58.525 38.35
58.53 37.76
58.535 37.89
58.54 37.97
58.545 38.18
58.55 38.45
58.555 37.83
58.56 37.94
58.565 37.79
58.57 37.16
58.575 37.03
58.58 37.12
58.585 37.01
58.59 33.93
58.595 34.23
58.6 33.83
58.605 37.45
58.61 37.6
58.615 34.24
58.62 34.11
58.625 34.06
58.63 37.39
58.635 37.52
58.64 33.66
58.645 37.66
58.65 37.28
58.655 33.84
58.66 36.89
58.665 33.8
58.67 36.98
58.675 33.78
58.68 33.79
58.685 33.93
58.69 37.94
58.695 36.45
58.7 34.08
58.705 37.33
58.71 34.15
58.715 36.79
58.72 36.85
58.725 37.3
58.73 36.84
58.735 36.84
58.74 33.82
58.745 33.56
58.75 37.4
58.755 36.82
58.76 37.09
58.765 36.87
58.77 37.05
58.775 37.05
58.78 37.02
58.785 36.92
58.79 36.99
58.795 37.01
58.8 36.86
58.805 36.77
58.81 37.42
58.815 33.92
58.82 33.95
58.825 37.75
58.83 36.8
58.835 34.23
58.84 33.75
58.845 33.49
58.85 36.82
58.855 36.56
58.86 36.36
58.865 33.9
58.87 36.7
58.875 36.14
58.88 36.34
58.885 36.21
58.89 36.05
58.895 36.42
58.9 37.16
58.905 36.97
58.91 37.49
58.915 37.06
58.92 37.69
58.925 37.64
58.93 37.63
58.935 36.91
58.94 36.89
58.945 37.26
58.95 36.64
58.955 36.87
58.96 37.19
58.965 37.46
58.97 37.69
58.975 37.46
58.98 37.56
58.985 37.83
58.99 38.06
58.995 37.08
59 37.84
59.005 38.03
59.01 36.7
59.015 36.59
59.02 37.3
59.025 37.06
59.03 36.76
59.035 37.03
59.04 37.04
59.045 37.51
59.05 37.46
59.055 37.78
59.06 37.87
59.065 37.82
59.07 38.1
59.075 33.74
59.08 33.92
59.085 33.97
59.09 33.63
59.095 33.44
59.1 33.48
59.105 33.85
59.11 37.65
59.115 37.79
59.12 37.1
59.125 37.17
59.13 37.35
59.135 36.98
59.14 37.37
59.145 37.36
59.15 33.78
59.155 36.97
59.16 36.96
59.165 36.62
59.17 33.97
59.175 34.21
59.18 34.22
59.185 37.02
59.19 37.39
59.195 34.11
59.2 37.32
59.205 38.01
59.21 37.9
59.215 38.08
59.22 37.66
59.225 37.6
59.23 38.01
59.235 37.98
59.24 37.24
59.245 37.29
59.25 37.22
59.255 37.29
59.26 37.14
59.265 38.29
59.27 36.95
59.275 37.31
59.28 38.76
59.285 37.31
59.29 37.19
59.295 37.12
59.3 37.99
59.305 37.6
59.31 37.81
59.315 37.91
59.32 37.78
59.325 38.36
59.33 38.47
59.335 38.55
59.34 38.88
59.345 38.75
59.35 38.74
59.355 38.67
59.36 38.4
59.365 38.27
59.37 36.65
59.375 36.82
59.38 33.66
59.385 36.37
59.39 36.12
59.395 33.97
59.4 34.15
59.405 36.14
59.41 36.14
59.415 38.68
59.42 38.28
59.425 38.25
59.43 38.51
59.435 38.43
59.44 38.46
59.445 38.35
59.45 38.2
59.455 38.28
59.46 36.33
59.465 36.05
59.47 36.01
59.475 36.04
59.48 36.37
59.485 38.53
59.49 38.09
59.495 37.77
59.5 37.52
59.505 37.37
59.51 37.6
59.515 36.97
59.52 38.53
59.525 39.28
59.53 38.43
59.535 36.98
59.54 36.52
59.545 39.64
59.55 39.77
59.555 39.83
59.56 38.3
59.565 40.16
59.57 39.88
59.575 38.01
59.58 37.92
59.585 37.86
59.59 37.95
59.595 37.02
59.6 36.84
59.605 36.94
59.61 36.66
59.615 37.15
59.62 36.78
59.625 37.8
59.63 36.99
59.635 36.33
59.64 36.92
59.645 36.32
59.65 36.57
59.655 36.37
59.66 34.35
59.665 37.04
59.67 36.8
59.675 36.99
59.68 37.11
59.685 37.17
59.69 37.46
59.695 37.2
59.7 37.25
59.705 36.42
59.71 36.27
59.715 36.61
59.72 36.68
59.725 36.24
59.73 35.97
59.735 36.26
59.74 35.91
59.745 36.25
59.75 36.34
59.755 34.72
59.76 37.02
59.765 34.41
59.77 37.01
59.775 34.8
59.78 34.39
59.785 34.3
59.79 34.22
59.795 34.5
59.8 36.72
59.805 36.96
59.81 34.28
59.815 36.9
59.82 37.73
59.825 37.26
59.83 39.78
59.835 36.98
59.84 36.96
59.845 36.99
59.85 35.92
59.855 36.56
59.86 37.73
59.865 37.91
59.87 36.13
59.875 35.98
59.88 36.11
59.885 36.43
59.89 36.09
59.895 36.17
59.9 36.17
59.905 36.59
59.91 36.59
59.915 36.08
59.92 37.08
59.925 35.78
59.93 36.14
59.935 36.54
59.94 36.64
59.945 36.66
59.95 36.73
59.955 36.68
59.96 36.98
59.965 36.96
59.97 36.96
59.975 35.7
59.98 35.64
59.985 35.47
59.99 34.08
59.995 35.87
60 36.23
60.005 39.52
60.01 36.78
60.015 37.04
60.02 39.17
60.025 37.52
60.03 37.54
60.035 36.65
60.04 40.27
60.045 36.28
60.05 36.31
60.055 35.59
60.06 34.63
60.065 34.4
60.07 35.76
60.075 35.95
60.08 37.13
60.085 37.38
60.09 37.8
60.095 36.52
60.1 37.25
60.105 37.37
60.11 35.79
60.115 35.91
60.12 37.48
60.125 38.07
60.13 36.93
60.135 36.09
60.14 36.56
60.145 36.71
60.15 36.81
60.155 33.85
60.16 36.94
60.165 34.21
60.17 37.29
60.175 37.23
60.18 37.11
60.185 37.59
60.19 37.14
60.195 36.78
60.2 39.78
60.205 39.69
60.21 37.23
60.215 37.34
60.22 33.63
60.225 33.54
60.23 33.61
60.235 40.02
60.24 34.18
60.245 40.51
60.25 39.98
60.255 39.72
60.26 36.51
60.265 36.21
60.27 36.33
60.275 35.71
60.28 38.58
60.285 38.44
60.29 35.8
60.295 35.63
60.3 35.72
60.305 35.94
60.31 36.17
60.315 39.62
60.32 36.33
60.325 35.98
60.33 36.14
60.335 36.5
60.34 36.43
60.345 36.79
60.35 36.72
60.355 36.61
60.36 36.59
60.365 36.69
60.37 36.23
60.375 36.51
60.38 36.86
60.385 39.45
60.39 36.87
60.395 36.26
60.4 39.35
60.405 39.31
60.41 35.84
60.415 35.93
60.42 36
60.425 35.97
60.43 36.26
60.435 36.27
60.44 36.77
60.445 36.83
60.45 34.84
60.455 36.09
60.46 35.75
60.465 34.28
60.47 35.77
60.475 36.1
60.48 36.41
60.485 36.32
60.49 36.58
60.495 37.03
60.5 37.34
60.505 37.47
60.51 34.47
60.515 33.73
60.52 33.83
60.525 37.11
60.53 36.56
60.535 36.67
60.54 36.36
60.545 36.56
60.55 36.98
60.555 34.78
60.56 36.77
60.565 36.55
60.57 36.37
60.575 34.48
60.58 36.83
60.585 36.94
60.59 34.57
60.595 36.99
60.6 34.66
60.605 34.34
60.61 34.18
60.615 33.82
60.62 36.5
60.625 36.89
60.63 34.32
60.635 36.59
60.64 36.9
60.645 36.93
60.65 37.1
60.655 36.94
60.66 37.57
60.665 37.75
60.67 34.16
60.675 34.04
60.68 34.39
60.685 33.86
60.69 33.86
60.695 37.43
60.7 33.93
60.705 37.37
60.71 38.06
60.715 36.7
60.72 37.27
60.725 37.3
60.73 36.96
60.735 37.43
60.74 38.19
60.745 37.33
60.75 38.39
60.755 36.7
60.76 36.81
60.765 36.93
60.77 36.71
60.775 33.36
60.78 36.25
60.785 36.71
60.79 36.68
60.795 33.82
60.8 33.67
60.805 33.72
60.81 33.42
60.815 33.91
60.82 33.85
60.825 34.05
60.83 34.2
60.835 36.38
60.84 36.16
60.845 36.22
60.85 34.1
60.855 34.29
60.86 36.52
60.865 36.34
60.87 36.71
60.875 34.29
60.88 36.82
60.885 36.97
60.89 36.82
60.895 38.06
60.9 37.17
60.905 37.29
60.91 36.81
60.915 37.1
60.92 38.24
60.925 38.23
60.93 38.39
60.935 38.53
60.94 38.77
60.945 34.37
60.95 34.27
60.955 34.58
60.96 38.69
60.965 34
60.97 37.43
60.975 38.41
60.98 37.81
60.985 37.87
60.99 37.38
60.995 37.15
61 36.94
61.005 37.25
61.01 38.07
61.015 38.04
61.02 37.1
61.025 37.28
61.03 37.69
61.035 36.7
61.04 36.79
61.045 37
61.05 37.19
61.055 36.96
61.06 36.99
61.065 37.06
61.07 37.3
61.075 37.05
61.08 36.78
61.085 37.98
61.09 37.17
61.095 37.43
61.1 37.7
61.105 37.48
61.11 37.2
61.115 37.7
61.12 37.73
61.125 37.4
61.13 37.34
61.135 34.42
61.14 34.91
61.145 35.13
61.15 37.33
61.155 37.28
61.16 37.62
61.165 37.9
61.17 36.35
61.175 36.8
61.18 36.7
61.185 37.3
61.19 37.13
61.195 37.38
61.2 37.13
61.205 36.88
61.21 36.92
61.215 37.26
61.22 39.17
61.225 37.68
61.23 37.08
61.235 37.09
61.24 37.29
61.245 36.86
61.25 37.21
61.255 37.24
61.26 36.97
61.265 36.96
61.27 34.04
61.275 37.38
61.28 37.15
61.285 38.45
61.29 34.64
61.295 34.77
61.3 36.82
61.305 37.46
61.31 38
61.315 37.82
61.32 37.7
61.325 36.87
61.33 37.09
61.335 38.84
61.34 38.72
61.345 38.98
61.35 36.87
61.355 36.89
61.36 36.95
61.365 37.29
61.37 37.34
61.375 37.41
61.38 37.21
61.385 37.31
61.39 37.14
61.395 36.98
61.4 37.29
61.405 37.22
61.41 37.43
61.415 37.6
61.42 38.01
61.425 37.75
61.43 37.83
61.435 38.14
61.44 38.19
61.445 37.82
61.45 37.59
61.455 37.4
61.46 37.54
61.465 37.74
61.47 37.82
61.475 37.34
61.48 37.51
61.485 37.92
61.49 38.48
61.495 38.52
61.5 38.55
61.505 38.62
61.51 37.49
61.515 37.6
61.52 38.27
61.525 37.61
61.53 37.61
61.535 37.63
61.54 37.77
61.545 37.43
61.55 37.72
61.555 37.8
61.56 37.69
61.565 37.39
61.57 37.34
61.575 37.97
61.58 37.77
61.585 38.19
61.59 37.06
61.595 37.54
61.6 37.08
61.605 38.21
61.61 37.31
61.615 37.22
61.62 37.09
61.625 37.25
61.63 37.24
61.635 37.41
61.64 37.04
61.645 37.15
61.65 37.31
61.655 37.28
61.66 37.32
61.665 37.31
61.67 37.36
61.675 37.18
61.68 37.51
61.685 37.22
61.69 37.46
61.695 37.56
61.7 38.09
61.705 37.48
61.71 37.37
61.715 37.28
61.72 37.47
61.725 37.75
61.73 37.47
61.735 37.39
61.74 37.81
61.745 36.01
61.75 37.67
61.755 37.59
61.76 37.77
61.765 33.22
61.77 33.2
61.775 37.37
61.78 37.49
61.785 37.69
61.79 37.27
61.795 33.28
61.8 33.35
61.805 37.28
61.81 36.84
61.815 33.21
61.82 37.61
61.825 37.51
61.83 37.11
61.835 37.14
61.84 33.18
61.845 33.27
61.85 37.35
61.855 37.87
61.86 33.28
61.865 33.57
61.87 33.39
61.875 33.25
61.88 33.24
61.885 37.31
61.89 37.28
61.895 37.69
61.9 37.55
61.905 37.77
61.91 37.63
61.915 38.01
61.92 37.41
61.925 37.14
61.93 37.09
61.935 37.16
61.94 37.13
61.945 36.7
61.95 36.76
61.955 37.15
61.96 36.77
61.965 36.77
61.97 36.67
61.975 37.31
61.98 36.96
61.985 36.5
61.99 36.56
61.995 37.4
62 37.68
62.005 36.55
62.01 36.54
62.015 36.46
62.02 37.68
62.025 37.5
62.03 37.33
62.035 37.73
62.04 37.88
62.045 37.22
62.05 37.04
62.055 37.17
62.06 36.73
62.065 37.16
62.07 33.84
62.075 33.67
62.08 33.33
62.085 33.21
62.09 38.58
62.095 33.52
62.1 38.62
62.105 33.26
62.11 37.28
62.115 36.98
62.12 37.12
62.125 37.37
62.13 33.39
62.135 37.89
62.14 37.45
62.145 37.25
62.15 37.78
62.155 33.78
62.16 37.86
62.165 33.72
62.17 33.59
62.175 37.4
62.18 37.79
62.185 37.37
62.19 37.02
62.195 37.04
62.2 37.17
62.205 37.07
62.21 37.16
62.215 36.96
62.22 37.4
62.225 37.46
62.23 37.48
62.235 37.64
62.24 37.68
62.245 37.81
62.25 37.98
62.255 37.95
62.26 37.1
62.265 37.86
62.27 37.47
62.275 37.59
62.28 37.26
62.285 37.46
62.29 37.39
62.295 37.36
62.3 36.77
62.305 36.99
62.31 37.17
62.315 37.29
62.32 37.57
62.325 37.64
62.33 37.36
62.335 33.59
62.34 37.46
62.345 37.41
62.35 33.63
62.355 33.66
62.36 37.17
62.365 34.1
62.37 37.29
62.375 34.32
62.38 37.33
62.385 37.05
62.39 36.88
62.395 36.78
62.4 36.94
62.405 34.15
62.41 34.08
62.415 34.17
62.42 33.88
62.425 34.18
62.43 36.71
62.435 37.72
62.44 37.46
62.445 36.74
62.45 37.62
62.455 37.15
62.46 37.45
62.465 37.08
62.47 37.03
62.475 37.18
62.48 34.54
62.485 37.24
62.49 37.58
62.495 37.59
62.5 37.08
62.505 34.04
62.51 37.36
62.515 37.27
62.52 37.3
62.525 37.15
62.53 37.41
62.535 37.41
62.54 37.61
62.545 34.23
62.55 34.01
62.555 37.25
62.56 37.1
62.565 37.24
62.57 37.52
62.575 37.56
62.58 37.7
62.585 37.38
62.59 37
62.595 37.35
62.6 37.08
62.605 37.25
62.61 37.15
62.615 36.99
62.62 37.2
62.625 37.34
62.63 36.82
62.635 36.93
62.64 36.92
62.645 35.64
62.65 36.65
62.655 36.71
62.66 34.39
62.665 36.94
62.67 36.38
62.675 36.48
62.68 36.64
62.685 37.74
62.69 35.67
62.695 37.86
62.7 34.48
62.705 34.37
62.71 37.96
62.715 37.12
62.72 37.07
62.725 38.36
62.73 38.49
62.735 38.47
62.74 38.44
62.745 38.29
62.75 38.17
62.755 38.24
62.76 38.27
62.765 38.26
62.77 34.09
62.775 38.44
62.78 38.78
62.785 36.88
62.79 34.21
62.795 37.78
62.8 37.26
62.805 37.18
62.81 37.59
62.815 37.44
62.82 37.6
62.825 34.67
62.83 37.7
62.835 37.96
62.84 37.67
62.845 37.52
62.85 37.62
62.855 35.04
62.86 37.26
62.865 37.19
62.87 37.3
62.875 37.38
62.88 37.11
62.885 37.54
62.89 37.44
62.895 36.81
62.9 37.33
62.905 37.09
62.91 37.89
62.915 37.36
62.92 37.24
62.925 37.43
62.93 36.93
62.935 37.84
62.94 37.95
62.945 37.56
62.95 36.78
62.955 38.14
62.96 37.78
62.965 37.32
62.97 37.26
62.975 37.2
62.98 37.46
62.985 36.64
62.99 36.92
62.995 36.77
63 35.99
63.005 35.81
63.01 35.87
63.015 37.53
63.02 36.01
63.025 36.41
63.03 36.63
63.035 36.79
63.04 36.46
63.045 36.17
63.05 37.35
63.055 36.26
63.06 36.3
63.065 37.87
63.07 37.9
63.075 37.23
63.08 37.33
63.085 37.48
63.09 37.19
63.095 36.96
63.1 37.7
63.105 37.38
63.11 37.81
63.115 37.71
63.12 38.08
63.125 37.88
63.13 37.87
63.135 34.13
63.14 37.38
63.145 37.26
63.15 37.45
63.155 37.08
63.16 37.38
63.165 37.4
63.17 36.85
63.175 37.57
63.18 36.57
63.185 37.28
63.19 37.37
63.195 37.88
63.2 37.76
63.205 38.19
63.21 34.53
63.215 34.46
63.22 37.28
63.225 37.39
63.23 37.6
63.235 36.83
63.24 37.42
63.245 37.28
63.25 37.65
63.255 37.22
63.26 37.24
63.265 37.61
63.27 38.05
63.275 37.48
63.28 37.21
63.285 37.32
63.29 37.66
63.295 37.33
63.3 37.54
63.305 37.9
63.31 37.26
63.315 37.35
63.32 36.58
63.325 36.46
63.33 37.62
63.335 37.43
63.34 36.65
63.345 37.76
63.35 36.83
63.355 34.74
63.36 36.66
63.365 37.3
63.37 36.85
63.375 36.75
63.38 36.93
63.385 37.05
63.39 36.89
63.395 34.77
63.4 35.07
63.405 36.91
63.41 34.69
63.415 34.67
63.42 37.44
63.425 36.34
63.43 36.95
63.435 36.29
63.44 35.4
63.445 37.24
63.45 36.86
63.455 36.74
63.46 36.92
63.465 36.56
63.47 36.66
63.475 36.9
63.48 36.76
63.485 37.27
63.49 37.33
63.495 37.49
63.5 37.18
63.505 37.41
63.51 36.96
63.515 37.03
63.52 37.11
63.525 37.55
63.53 37.78
63.535 37.71
63.54 37.37
63.545 37.2
63.55 36.68
63.555 36.57
63.56 37.12
63.565 36.84
63.57 34.48
63.575 34.52
63.58 34.36
63.585 36.21
63.59 35.78
63.595 37.75
63.6 37.66
63.605 36.2
63.61 35.65
63.615 37.22
63.62 37.16
63.625 37.29
63.63 37.07
63.635 35.89
63.64 36.86
63.645 37.14
63.65 37.03
63.655 36.25
63.66 36.15
63.665 36.49
63.67 36.56
63.675 36.45
63.68 36.95
63.685 37.29
63.69 36.29
63.695 36.54
63.7 36.47
63.705 36.67
63.71 36.74
63.715 36.3
63.72 36.35
63.725 36.74
63.73 37.66
63.735 36.42
63.74 36.43
63.745 37.24
63.75 36.85
63.755 36.37
63.76 36.54
63.765 36.83
63.77 35.93
63.775 36.99
63.78 36.84
63.785 36.18
63.79 36.92
63.795 37.02
63.8 35.94
63.805 37.04
63.81 36.92
63.815 36.31
63.82 36.4
63.825 36.9
63.83 36.12
63.835 36.22
63.84 36.11
63.845 36.07
63.85 36.56
63.855 36.52
63.86 36.45
63.865 36.42
63.87 36.34
63.875 36.31
63.88 36.56
63.885 36.45
63.89 36.48
63.895 36.63
63.9 37
63.905 36.44
63.91 36.23
63.915 34.73
63.92 36.19
63.925 34.74
63.93 34.23
63.935 36.7
63.94 36.5
63.945 36.05
63.95 36.2
63.955 36.69
63.96 36.71
63.965 36.8
63.97 36.72
63.975 36.64
63.98 33.37
63.985 36.49
63.99 36.51
63.995 37.09
64 33.72
64.005 37.41
64.01 33.92
64.015 36.3
64.02 33.91
64.025 36.42
64.03 36.45
64.035 37.61
64.04 37.42
64.045 36.06
64.05 36.17
64.055 37.41
64.06 37.73
64.065 37.52
64.07 37.39
64.075 37.05
64.08 37.12
64.085 37.08
64.09 36.99
64.095 36.76
64.1 37.02
64.105 37.25
64.11 37.17
64.115 37.04
64.12 38.37
64.125 38.38
64.13 38.27
64.135 37.21
64.14 37.37
64.145 36.97
64.15 37.1
64.155 37.27
64.16 36.9
64.165 37.6
64.17 36.55
64.175 37.45
64.18 37.47
64.185 37.03
64.19 37.36
64.195 37.09
64.2 37.51
64.205 37.37
64.21 36.59
64.215 33.43
64.22 37.2
64.225 37.1
64.23 36.99
64.235 37.54
64.24 37.1
64.245 37.58
64.25 37.37
64.255 37.24
64.26 33.37
64.265 37.39
64.27 37.02
64.275 36.86
64.28 36.7
64.285 37.18
64.29 36.9
64.295 37.24
64.3 33.61
64.305 33.74
64.31 37.2
64.315 37.23
64.32 36.55
64.325 36.54
64.33 36.26
64.335 36.99
64.34 36.3
64.345 35.77
64.35 36.22
64.355 36.9
64.36 35.59
64.365 35.73
64.37 35.41
64.375 36.01
64.38 36.37
64.385 35.76
64.39 35.52
64.395 36.98
64.4 35.64
64.405 35.9
64.41 36.08
64.415 37.01
64.42 37.56
64.425 36.69
64.43 36.63
64.435 37
64.44 36.8
64.445 37.22
64.45 37.07
64.455 37.31
64.46 37.16
64.465 36.89
64.47 36.65
64.475 36.16
64.48 37.24
64.485 37
64.49 37.03
64.495 37.06
64.5 36.8
64.505 37.05
64.51 37.01
64.515 36.96
64.52 36.84
64.525 36.85
64.53 36.99
64.535 35.38
64.54 37.05
64.545 35.25
64.55 36.93
64.555 37.61
64.56 34.92
64.565 37.11
64.57 34.58
64.575 34.25
64.58 34.74
64.585 34.56
64.59 34.7
64.595 34.46
64.6 37.28
64.605 37.65
64.61 37.71
64.615 38.18
64.62 37.7
64.625 37.65
64.63 36.62
64.635 36.39
64.64 37.13
64.645 37.05
64.65 37.01
64.655 36.9
64.66 36.2
64.665 36.72
64.67 37.46
64.675 37.2
64.68 36.9
64.685 37.19
64.69 37.27
64.695 37.22
64.7 37.05
64.705 37.2
64.71 36.82
64.715 36.95
64.72 37.02
64.725 36.86
64.73 37.01
64.735 36.9
64.74 37.28
64.745 37.15
64.75 37.22
64.755 37.45
64.76 38.22
64.765 37.34
64.77 37.55
64.775 37.67
64.78 35.97
64.785 36.11
64.79 38.22
64.795 37.82
64.8 37.27
64.805 37.06
64.81 37.94
64.815 37.52
64.82 37.33
64.825 36.39
64.83 37.31
64.835 37.63
64.84 36.91
64.845 37.36
64.85 37.46
64.855 37.77
64.86 37.5
64.865 37.26
64.87 37.03
64.875 37.38
64.88 37.62
64.885 36.36
64.89 37.68
64.895 37.89
64.9 38.27
64.905 38.36
64.91 36.94
64.915 36.83
64.92 36.9
64.925 36.77
64.93 37.01
64.935 36.64
64.94 37.38
64.945 37.09
64.95 37.15
64.955 37.55
64.96 37.5
64.965 37.65
64.97 37.8
64.975 37.24
64.98 37.2
64.985 37.19
64.99 36.92
64.995 36.24
65 36.87
65.005 37.15
65.01 37.1
65.015 37.19
65.02 36.95
65.025 36.98
65.03 37.06
65.035 36.9
65.04 37.2
65.045 36.96
65.05 36.91
65.055 36.9
65.06 36.61
65.065 37.9
65.07 36.82
65.075 37.13
65.08 37.31
65.085 36.9
65.09 36.59
65.095 36.63
65.1 37.81
65.105 36.88
65.11 37.08
65.115 37.61
65.12 37.45
65.125 37
65.13 37.02
65.135 37.09
65.14 38.04
65.145 37.29
65.15 38.07
65.155 37.79
65.16 36.65
65.165 36.85
65.17 37.35
65.175 36.77
65.18 36.89
65.185 37.68
65.19 37.58
65.195 37.79
65.2 37.55
65.205 37.67
65.21 37.02
65.215 37.14
65.22 37.08
65.225 36.6
65.23 36.76
65.235 36.72
65.24 36.7
65.245 36.49
65.25 36.4
65.255 36.91
65.26 33.66
65.265 34.16
65.27 33.85
65.275 34.07
65.28 36.83
65.285 37.2
65.29 36.82
65.295 36.81
65.3 36.97
65.305 36.83
65.31 34.07
65.315 37.18
65.32 36.76
65.325 36.96
65.33 36.95
65.335 36.89
65.34 36.9
65.345 37.04
65.35 37.01
65.355 36.96
65.36 37
65.365 36.75
65.37 36.68
65.375 36.76
65.38 36.79
65.385 36.63
65.39 36.16
65.395 36.32
65.4 36.25
65.405 38.18
65.41 38.28
65.415 37.07
65.42 37.84
65.425 37.09
65.43 38.69
65.435 38.79
65.44 36.54
65.445 36.63
65.45 36.52
65.455 37.01
65.46 37.39
65.465 37.67
65.47 37.48
65.475 37.42
65.48 37.32
65.485 37.24
65.49 37.37
65.495 34.68
65.5 34.63
65.505 34.45
65.51 37.71
65.515 37.12
65.52 37.56
65.525 37.69
65.53 37.59
65.535 37.49
65.54 37.85
65.545 34.86
65.55 37.57
65.555 37.42
65.56 37.42
65.565 37.78
65.57 37.76
65.575 37.6
65.58 37.41
65.585 37.56
65.59 36.68
65.595 36.59
65.6 37.79
65.605 38.07
65.61 37.93
65.615 36.68
65.62 38.27
65.625 38.4
65.63 38.25
65.635 38.16
65.64 38.09
65.645 34.77
65.65 34.74
65.655 34.97
65.66 37.74
65.665 34.46
65.67 37.58
65.675 37.52
65.68 37.73
65.685 37.34
65.69 37.5
65.695 37.45
65.7 37.36
65.705 37.26
65.71 33.84
65.715 33.58
65.72 36.86
65.725 37.01
65.73 37.1
65.735 36.99
65.74 37.32
65.745 37.13
65.75 37.59
65.755 39.33
65.76 37.47
65.765 37.28
65.77 39.05
65.775 37
65.78 37.35
65.785 37.46
65.79 37.33
65.795 37.18
65.8 37.79
65.805 37.8
65.81 37.87
65.815 37.42
65.82 37.56
65.825 37.09
65.83 37.13
65.835 37.14
65.84 34.36
65.845 37.72
65.85 34.19
65.855 37.8
65.86 34.06
65.865 33.95
65.87 37
65.875 37.54
65.88 37.46
65.885 37.54
65.89 37.33
65.895 36.99
65.9 36.84
65.905 36.63
65.91 37.12
65.915 36.92
65.92 36.7
65.925 36.55
65.93 33.57
65.935 36.59
65.94 33.88
65.945 33.95
65.95 37.63
65.955 33.42
65.96 37.56
65.965 33.49
65.97 37.11
65.975 36.91
65.98 37.26
65.985 37.37
65.99 37.59
65.995 37
66 37.64
66.005 37.2
66.01 37.57
66.015 37.73
66.02 37.72
66.025 37.87
66.03 37.75
66.035 33.69
66.04 33.97
66.045 37.67
66.05 33.1
66.055 38.01
66.06 33.43
66.065 33.45
66.07 33.09
66.075 37.79
66.08 37.7
66.085 33.37
66.09 33.33
66.095 33.52
66.1 33.74
66.105 33.6
66.11 33.76
66.115 33.98
66.12 33.79
66.125 38.05
66.13 38.14
66.135 33.55
66.14 33.68
66.145 33.37
66.15 33.2
66.155 37.8
66.16 33.1
66.165 33.19
66.17 38.32
66.175 33.35
66.18 33.24
66.185 32.96
66.19 33.02
66.195 33.13
66.2 33.67
66.205 33.21
66.21 33.83
66.215 33.82
66.22 37.92
66.225 37.6
66.23 38.14
66.235 37.14
66.24 36.85
66.245 37.05
66.25 38.41
66.255 34.43
66.26 37.28
66.265 34.24
66.27 34.22
66.275 34.12
66.28 37.18
66.285 34.36
66.29 34.57
66.295 38.26
66.3 34.81
66.305 34.86
66.31 37.35
66.315 37.15
66.32 34.46
66.325 37.83
66.33 38.13
66.335 34.45
66.34 38.06
66.345 34.56
66.35 37.74
66.355 37.57
66.36 37.62
66.365 37.82
66.37 37.59
66.375 37.55
66.38 34.41
66.385 37.44
66.39 33.43
66.395 37.97
66.4 37.92
66.405 37.68
66.41 33.96
66.415 37.83
66.42 37.82
66.425 37.42
66.43 37.34
66.435 33.95
66.44 34.09
66.445 37.82
66.45 34.01
66.455 37.73
66.46 37.41
66.465 37.66
66.47 37.84
66.475 37.81
66.48 34.26
66.485 38.57
66.49 34
66.495 34.19
66.5 37.73
66.505 37.56
66.51 37.82
66.515 37.95
66.52 37.77
66.525 38.04
66.53 37.64
66.535 37.3
66.54 37.03
66.545 37.36
66.55 37.23
66.555 36.88
66.56 33.43
66.565 37.28
66.57 37.33
66.575 33.88
66.58 33.84
66.585 33.69
66.59 33.46
66.595 37.22
66.6 37.34
66.605 37.57
66.61 35.95
66.615 33.69
66.62 37.9
66.625 38.54
66.63 37.98
66.635 37.69
66.64 37.6
66.645 33.75
66.65 33.84
66.655 34.01
66.66 34.22
66.665 37.79
66.67 33.99
66.675 33.98
66.68 37.24
66.685 37.37
66.69 37.42
66.695 37.64
66.7 38.55
66.705 38.78
66.71 34.31
66.715 33.64
66.72 33.49
66.725 37.58
66.73 38.15
66.735 37.59
66.74 33.69
66.745 33.79
66.75 33.61
66.755 33.21
66.76 37.24
66.765 33.23
66.77 33.62
66.775 37.21
66.78 33.76
66.785 37.68
66.79 37.39
66.795 37.62
66.8 37.78
66.805 37.83
66.81 37.48
66.815 33.64
66.82 33.75
66.825 37.52
66.83 33.39
66.835 33.35
66.84 37.39
66.845 33.88
66.85 38.07
66.855 37.71
66.86 37.98
66.865 36.45
66.87 37.61
66.875 37.67
66.88 37.56
66.885 37.7
66.89 38.14
66.895 37.89
66.9 37.72
66.905 37.39
66.91 37.74
66.915 37.6
66.92 37.84
66.925 37.85
66.93 37.81
66.935 37.95
66.94 37.67
66.945 37.8
66.95 37.78
66.955 37.56
66.96 33.79
66.965 37.69
66.97 34.04
66.975 37.87
66.98 33.7
66.985 37.96
66.99 37.91
66.995 37.49
67 37.51
67.005 37.34
67.01 37.32
67.015 37.35
67.02 38.62
67.025 37.42
67.03 33.58
67.035 37.87
67.04 37.96
67.045 33.17
67.05 37.59
67.055 37.81
67.06 37.61
67.065 37.9
67.07 37.93
67.075 35.98
67.08 38.07
67.085 37.97
67.09 36.37
67.095 37.81
67.1 33.77
67.105 38.1
67.11 38.18
67.115 37.83
67.12 37.97
67.125 37.73
67.13 37.73
67.135 37.77
67.14 37.87
67.145 37.68
67.15 37.6
67.155 37.32
67.16 37.8
67.165 38.07
67.17 33.66
67.175 38.1
67.18 38.29
67.185 38.38
67.19 37.96
67.195 37.76
67.2 37.74
67.205 37.83
67.21 37.59
67.215 33.57
67.22 37.35
67.225 37.39
67.23 37.65
67.235 37.77
67.24 37.54
67.245 37.31
67.25 37.6
67.255 32.73
67.26 33.08
67.265 37.56
67.27 37.6
67.275 37.56
67.28 33.57
67.285 33.43
67.29 37.67
67.295 37.81
67.3 33.32
67.305 33.27
67.31 33.76
67.315 37.9
67.32 37.94
67.325 33.84
67.33 33.36
67.335 33.08
67.34 37.28
67.345 37.54
67.35 37.62
67.355 37.86
67.36 37.71
67.365 33.71
67.37 33.31
67.375 33.42
67.38 37.71
67.385 37.75
67.39 37.97
67.395 37.67
67.4 34.05
67.405 33.95
67.41 37.34
67.415 37
67.42 37.46
67.425 37.33
67.43 37.26
67.435 37.51
67.44 37.5
67.445 37.69
67.45 37.51
67.455 37.29
67.46 37.21
67.465 37.25
67.47 37.13
67.475 37.62
67.48 37
67.485 37.16
67.49 37.45
67.495 37.45
67.5 37.44
67.505 37.55
67.51 37.36
67.515 37.64
67.52 37.58
67.525 37.86
67.53 37.38
67.535 37.78
67.54 33.9
67.545 33.75
67.55 38.32
67.555 37.66
67.56 37.9
67.565 37.89
67.57 38.12
67.575 37.87
67.58 37.14
67.585 37.25
67.59 37.32
67.595 37.64
67.6 37.67
67.605 37.74
67.61 37.47
67.615 37.23
67.62 37.28
67.625 37.53
67.63 37.17
67.635 37.2
67.64 37.85
67.645 37.39
67.65 37.72
67.655 37.44
67.66 34.36
67.665 34.12
67.67 37.68
67.675 37.61
67.68 37.25
67.685 37.26
67.69 37.29
67.695 37.2
67.7 37.92
67.705 38.26
67.71 37.64
67.715 37.84
67.72 37.91
67.725 37.71
67.73 37.73
67.735 37.74
67.74 37.75
67.745 38
67.75 38.29
67.755 37.86
67.76 37.48
67.765 33.65
67.77 33.72
67.775 34.07
67.78 34.19
67.785 33.98
67.79 33.58
67.795 33.68
67.8 37.56
67.805 37.15
67.81 37.02
67.815 36.73
67.82 36.99
67.825 37.15
67.83 33.43
67.835 33.49
67.84 39.48
67.845 39.13
67.85 39.23
67.855 39.07
67.86 37
67.865 37.47
67.87 37.34
67.875 37.18
67.88 36.9
67.885 37.41
67.89 36.36
67.895 37.38
67.9 37.67
67.905 37.77
67.91 37.79
67.915 37.83
67.92 37.95
67.925 37.82
67.93 37.1
67.935 37.02
67.94 37.86
67.945 37.9
67.95 37.45
67.955 37.4
67.96 37.59
67.965 37.11
67.97 38.23
67.975 37.87
67.98 37.79
67.985 37.56
67.99 37.65
67.995 37.5
68 37.57
68.005 37.91
68.01 37.9
68.015 37.69
68.02 37.62
68.025 37.64
68.03 37.9
68.035 37.54
68.04 37.24
68.045 37.28
68.05 37.35
68.055 37.75
68.06 37.66
68.065 33.76
68.07 37.16
68.075 37.19
68.08 37.16
68.085 37.3
68.09 37.13
68.095 37.2
68.1 37.19
68.105 37.36
68.11 37.62
68.115 37.76
68.12 37.67
68.125 37.47
68.13 37.83
68.135 38.03
68.14 37.86
68.145 38.2
68.15 38.38
68.155 38.33
68.16 37.59
68.165 38.42
68.17 37.47
68.175 38.02
68.18 37.93
68.185 37.96
68.19 38.21
68.195 37.65
68.2 37.82
68.205 37.56
68.21 37.89
68.215 37.73
68.22 37.59
68.225 37.66
68.23 37.42
68.235 37.66
68.24 37.48
68.245 37.5
68.25 37.32
68.255 37.44
68.26 37.5
68.265 37.5
68.27 37.74
68.275 37.91
68.28 37.77
68.285 37.31
68.29 37.32
68.295 37.31
68.3 37.59
68.305 37.53
68.31 37.67
68.315 37.6
68.32 37.59
68.325 37.61
68.33 37.43
68.335 37.4
68.34 37.94
68.345 37.99
68.35 37.89
68.355 38.12
68.36 37.54
68.365 37.65
68.37 38.39
68.375 38.56
68.38 37.54
68.385 38.52
68.39 38.74
68.395 38.75
68.4 37.28
68.405 37.86
68.41 38.88
68.415 37.9
68.42 37.96
68.425 36.82
68.43 39.12
68.435 37.24
68.44 39.2
68.445 39.14
68.45 39.55
68.455 39.21
68.46 39.06
68.465 38.66
68.47 39.03
68.475 39.2
68.48 39.19
68.485 37.91
68.49 37.76
68.495 37.82
68.5 37.85
68.505 38.07
68.51 37.81
68.515 37.54
68.52 38.34
68.525 37.76
68.53 37.89
68.535 38.43
68.54 37.81
68.545 37.79
68.55 37.87
68.555 37.89
68.56 38.15
68.565 37.94
68.57 38.03
68.575 38
68.58 37.87
68.585 37.98
68.59 37.77
68.595 38.95
68.6 37.7
68.605 37.77
68.61 37.72
68.615 37.7
68.62 37.69
68.625 37.67
68.63 37.89
68.635 38.08
68.64 38.13
68.645 37.72
68.65 37.81
68.655 37.52
68.66 38.1
68.665 37.66
68.67 37.57
68.675 37.45
68.68 37.45
68.685 39.63
68.69 37.38
68.695 37.35
68.7 36.87
68.705 36.93
68.71 39.73
68.715 39.64
68.72 39.42
68.725 39.53
68.73 39.38
68.735 39.32
68.74 39.22
68.745 39.21
68.75 39.14
68.755 37.38
68.76 39.38
68.765 39.46
68.77 39.22
68.775 37.61
68.78 37.26
68.785 37.2
68.79 37.08
68.795 36.88
68.8 36.89
68.805 37.07
68.81 37.18
68.815 37.54
68.82 37.26
68.825 36.98
68.83 36.49
68.835 36.68
68.84 36.51
68.845 36.73
68.85 36.66
68.855 36.81
68.86 38.14
68.865 36.98
68.87 38.87
68.875 38.57
68.88 38.58
68.885 38.42
68.89 38.55
68.895 38.43
68.9 38.67
68.905 38.56
68.91 37.75
68.915 38.37
68.92 36.94
68.925 36.85
68.93 38.32
68.935 37.16
68.94 37.63
68.945 38.56
68.95 38.2
68.955 38.49
68.96 39.1
68.965 37.37
68.97 37.65
68.975 37.36
68.98 37.1
68.985 37.13
68.99 37.42
68.995 38.77
69 37.22
69.005 37.04
69.01 38.38
69.015 37.82
69.02 37.48
69.025 37.28
69.03 37.35
69.035 37.13
69.04 37.14
69.045 37.61
69.05 37.66
69.055 37.62
69.06 37.13
69.065 37.04
69.07 36.85
69.075 37.1
69.08 37.28
69.085 39.05
69.09 37.35
69.095 37.16
69.1 37.38
69.105 37.43
69.11 37.53
69.115 37.74
69.12 37.62
69.125 37.68
69.13 37.64
69.135 37.47
69.14 37.47
69.145 37.1
69.15 36.62
69.155 36.83
69.16 36.98
69.165 38.07
69.17 38.1
69.175 38.04
69.18 37.1
69.185 37.16
69.19 37.12
69.195 37.26
69.2 37.06
69.205 38.31
69.21 38.6
69.215 37.12
69.22 36.71
69.225 38.35
69.23 38.56
69.235 36.96
69.24 37.12
69.245 36.92
69.25 37.96
69.255 38.12
69.26 38.2
69.265 37.19
69.27 37.35
69.275 38.18
69.28 36.96
69.285 37.02
69.29 37.07
69.295 38.47
69.3 37.01
69.305 38.89
69.31 39.39
69.315 39.1
69.32 37.03
69.325 38.6
69.33 37.99
69.335 38.35
69.34 38.55
69.345 38.59
69.35 38.58
69.355 38.91
69.36 38.03
69.365 37.11
69.37 39.14
69.375 38.92
69.38 36.86
69.385 38.65
69.39 36.98
69.395 36.91
69.4 37.14
69.405 39.2
69.41 37.04
69.415 37.01
69.42 38.25
69.425 38.35
69.43 38.2
69.435 38.27
69.44 37.65
69.445 38.05
69.45 38.35
69.455 37.08
69.46 38.37
69.465 36.86
69.47 38.1
69.475 37.12
69.48 36.49
69.485 36.25
69.49 36.82
69.495 36.92
69.5 38.1
69.505 38
69.51 37.9
69.515 37.14
69.52 38.05
69.525 37.71
69.53 37.23
69.535 37.3
69.54 37.35
69.545 36.56
69.55 38.02
69.555 36.75
69.56 37.08
69.565 37.16
69.57 36.92
69.575 36.71
69.58 36.82
69.585 36.94
69.59 36.9
69.595 37.87
69.6 37.01
69.605 36.96
69.61 37.85
69.615 38.28
69.62 36.74
69.625 37.06
69.63 37.16
69.635 37.15
69.64 37.1
69.645 36.94
69.65 37.05
69.655 37.2
69.66 36.89
69.665 36.91
69.67 36.99
69.675 37.1
69.68 37.13
69.685 38.29
69.69 37.27
69.695 37.25
69.7 37.96
69.705 37.45
69.71 35.31
69.715 35.34
69.72 37.06
69.725 37.34
69.73 38.1
69.735 37.97
69.74 37.98
69.745 38.26
69.75 37.05
69.755 37.13
69.76 38.68
69.765 38.33
69.77 37.19
69.775 38.46
69.78 37.98
69.785 37.54
69.79 37.99
69.795 37.5
69.8 37.47
69.805 37.36
69.81 37.16
69.815 37.33
69.82 37.33
69.825 38.98
69.83 37.57
69.835 37.74
69.84 37.54
69.845 37.44
69.85 38.76
69.855 37.16
69.86 38.87
69.865 37.12
69.87 37.22
69.875 37.29
69.88 39.38
69.885 39.38
69.89 37.29
69.895 37.29
69.9 37.21
69.905 38.18
69.91 38.05
69.915 37.33
69.92 37.36
69.925 37.3
69.93 37.3
69.935 37.38
69.94 35.78
69.945 37.45
69.95 37.15
69.955 37.25
69.96 37.37
69.965 37.44
69.97 35.49
69.975 37.27
69.98 37.2
69.985 37.23
69.99 37.09
69.995 39.64
70 37.07
70.005 39.14
70.01 37.72
70.015 38.49
70.02 38.26
70.025 38.65
70.03 37.25
70.035 37.79
70.04 38.14
70.045 38.24
70.05 38.3
70.055 37.56
70.06 37.76
70.065 37.36
70.07 37.51
70.075 37.24
70.08 37.14
70.085 37.24
70.09 37.56
70.095 37.27
70.1 37.38
70.105 37.34
70.11 37.64
70.115 37.56
70.12 37.29
70.125 37.44
70.13 37.39
70.135 37.38
70.14 37.92
70.145 37.58
70.15 38.26
70.155 38.26
70.16 37.37
70.165 37.49
70.17 37.37
70.175 37.58
70.18 37.86
70.185 38
70.19 37.73
70.195 38.55
70.2 38.26
70.205 38.44
70.21 38.24
70.215 37.08
70.22 37.74
70.225 37.92
70.23 37.88
70.235 38.29
70.24 38.89
70.245 37.91
70.25 38.74
70.255 39.26
70.26 39.08
70.265 37.88
70.27 38.83
70.275 37.83
70.28 37.33
70.285 37.18
70.29 37.41
70.295 37.71
70.3 38.26
70.305 37.66
70.31 37.75
70.315 37.61
70.32 37.61
70.325 37.42
70.33 37.21
70.335 38.26
70.34 36.98
70.345 37.21
70.35 37.4
70.355 37.68
70.36 37.98
70.365 37.5
70.37 37.21
70.375 37.65
70.38 37.86
70.385 37.77
70.39 37.57
70.395 37.73
70.4 37.61
70.405 37.65
70.41 37.53
70.415 37.46
70.42 37.54
70.425 37.61
70.43 37.86
70.435 37.98
70.44 37.46
70.445 37.39
70.45 37.63
70.455 37.58
70.46 37.18
70.465 37.24
70.47 37.16
70.475 37.36
70.48 37.3
70.485 37.8
70.49 37.65
70.495 37.74
70.5 37.67
70.505 37.62
70.51 37.39
70.515 35.96
70.52 37.59
70.525 37.45
70.53 37.33
70.535 35.93
70.54 37.34
70.545 37.03
70.55 38.33
70.555 37.14
70.56 37.2
70.565 36.71
70.57 37.17
70.575 37.25
70.58 37.24
70.585 36.54
70.59 37.06
70.595 37.25
70.6 37.15
70.605 37.21
70.61 37.27
70.615 37.11
70.62 36.88
70.625 37.2
70.63 37.07
70.635 36.88
70.64 37.05
70.645 36.97
70.65 37
70.655 36.92
70.66 37.04
70.665 37.23
70.67 37.4
70.675 37.54
70.68 37.07
70.685 37.13
70.69 37.26
70.695 39.1
70.7 37.48
70.705 38.56
70.71 38.59
70.715 37.46
70.72 37.18
70.725 38.43
70.73 38.47
70.735 38.59
70.74 37.4
70.745 37.4
70.75 37.23
70.755 37.04
70.76 37.3
70.765 37.17
70.77 37.23
70.775 37.33
70.78 38.65
70.785 37.18
70.79 37.4
70.795 37.1
70.8 37.59
70.805 37.37
70.81 37.51
70.815 39.02
70.82 39.15
70.825 38.81
70.83 38.9
70.835 38.64
70.84 36.79
70.845 38.63
70.85 36.81
70.855 36.93
70.86 37.07
70.865 36.55
70.87 38.69
70.875 38.42
70.88 37.03
70.885 37.03
70.89 37.18
70.895 37.27
70.9 37.21
70.905 37.17
70.91 36.45
70.915 38.97
70.92 38.49
70.925 38.72
70.93 38.99
70.935 38.87
70.94 36.96
70.945 36.89
70.95 36.88
70.955 36.87
70.96 38.4
70.965 38.65
70.97 36.95
70.975 37.41
70.98 37.1
70.985 37.58
70.99 37.57
70.995 37.79
71 37.98
71.005 37.38
71.01 38.21
71.015 37.5
71.02 37.37
71.025 38.56
71.03 37.58
71.035 37.41
71.04 37.46
71.045 37.3
71.05 37.1
71.055 36.99
71.06 37.12
71.065 37.17
71.07 37.2
71.075 37.22
71.08 37.05
71.085 37.26
71.09 37.56
71.095 37.2
71.1 37.41
71.105 37.5
71.11 37.56
71.115 37.31
71.12 37.1
71.125 36.97
71.13 38.74
71.135 37.56
71.14 36.98
71.145 36.86
71.15 36.87
71.155 37.38
71.16 37.27
71.165 36.97
71.17 37.41
71.175 37.65
71.18 37.42
71.185 37.35
71.19 37.47
71.195 37.29
71.2 37.39
71.205 37.08
71.21 37.25
71.215 37.45
71.22 37.38
71.225 37.37
71.23 38.55
71.235 37.07
71.24 37.42
71.245 38.68
71.25 37.15
71.255 37.33
71.26 37.06
71.265 37.42
71.27 37.25
71.275 37.56
71.28 36.46
71.285 37.63
71.29 37.61
71.295 37.15
71.3 36.7
71.305 36.37
71.31 36.57
71.315 37.12
71.32 36.48
71.325 37.26
71.33 37.47
71.335 37.29
71.34 37.19
71.345 37.4
71.35 37.07
71.355 37.32
71.36 37.37
71.365 37.09
71.37 36.6
71.375 37.54
71.38 37.34
71.385 37.18
71.39 37.16
71.395 37.5
71.4 37.52
71.405 36.28
71.41 36.34
71.415 37.01
71.42 37.36
71.425 36.29
71.43 37.64
71.435 37.67
71.44 36.19
71.445 36.53
71.45 37.31
71.455 37.66
71.46 37.47
71.465 37.41
71.47 37.56
71.475 37.56
71.48 38.63
71.485 38.69
71.49 36.21
71.495 36.36
71.5 37.17
71.505 36.96
71.51 37.17
71.515 37.05
71.52 36.84
71.525 36.87
71.53 36.42
71.535 36.84
71.54 37.01
71.545 37
71.55 37.19
71.555 36.99
71.56 37.04
71.565 39.36
71.57 37.06
71.575 36.86
71.58 37.01
71.585 36.98
71.59 36.9
71.595 36.8
71.6 36.29
71.605 37.2
71.61 36.38
71.615 38.38
71.62 38.37
71.625 37.4
71.63 37.04
71.635 37.15
71.64 36.69
71.645 37.14
71.65 37.15
71.655 36.94
71.66 37.06
71.665 37.47
71.67 37.04
71.675 36.84
71.68 37.03
71.685 37.05
71.69 38.69
71.695 36.73
71.7 36.91
71.705 37.81
71.71 37.35
71.715 37.63
71.72 37.71
71.725 37.51
71.73 37.15
71.735 37.47
71.74 37.27
71.745 37.32
71.75 37.26
71.755 37.66
71.76 37.39
71.765 38.28
71.77 37.36
71.775 37.86
71.78 34.6
71.785 34.7
71.79 37.02
71.795 37.41
71.8 37.45
71.805 37.71
71.81 37.61
71.815 34.55
71.82 38.11
71.825 38.89
71.83 38.71
71.835 38.8
71.84 38.85
71.845 38.6
71.85 38.81
71.855 38.23
71.86 38.19
71.865 37.55
71.87 37.53
71.875 37.11
71.88 37.53
71.885 36.93
71.89 37.82
71.895 37.5
71.9 37.59
71.905 37.16
71.91 37.32
71.915 37.49
71.92 37.56
71.925 37.77
71.93 37.08
71.935 37.71
71.94 37.79
71.945 37.89
71.95 37.25
71.955 37.88
71.96 38.06
71.965 38.16
71.97 37.8
71.975 37.86
71.98 34.52
71.985 34.37
71.99 37.58
71.995 37.58
72 37.33
72.005 37.54
72.01 37.93
72.015 37.65
72.02 36.58
72.025 37.7
72.03 37.63
72.035 37.31
72.04 37.6
72.045 38.07
72.05 38.75
72.055 37.4
72.06 37.84
72.065 37.86
72.07 37.73
72.075 37.64
72.08 37.72
72.085 37.86
72.09 38
72.095 38.38
72.1 37.66
72.105 37.48
72.11 37.57
72.115 37.68
72.12 37.73
72.125 37.67
72.13 37.71
72.135 37.93
72.14 37.3
72.145 37.59
72.15 36.73
72.155 36.93
72.16 37.26
72.165 37.09
72.17 38.46
72.175 38.35
72.18 38.21
72.185 38.66
72.19 38.66
72.195 38.83
72.2 37.43
72.205 37.62
72.21 36.71
72.215 36.39
72.22 34.67
72.225 38.04
72.23 37.82
72.235 36.79
72.24 36.81
72.245 37.25
72.25 37.19
72.255 36.46
72.26 37.73
72.265 36.97
72.27 37.3
72.275 39.34
72.28 37.12
72.285 37.56
72.29 37.35
72.295 38.65
72.3 38.88
72.305 38.63
72.31 38.59
72.315 37.47
72.32 37.51
72.325 36.54
72.33 37.72
72.335 37.51
72.34 37.43
72.345 37.32
72.35 37.1
72.355 37.59
72.36 37.5
72.365 37.45
72.37 38.02
72.375 37.82
72.38 37.71
72.385 37.87
72.39 37.77
72.395 37.94
72.4 37.99
72.405 37.61
72.41 37.3
72.415 37.61
72.42 37.63
72.425 37.89
72.43 37.32
72.435 37.7
72.44 37.49
72.445 37.37
72.45 37.35
72.455 37.34
72.46 37.35
72.465 37.54
72.47 37.45
72.475 37.34
72.48 37.47
72.485 35.57
72.49 38.04
72.495 38.02
72.5 38.12
72.505 38.03
72.51 37.6
72.515 37.55
72.52 34.65
72.525 34.65
72.53 34.47
72.535 34.65
72.54 37.37
72.545 37.16
72.55 37.33
72.555 37.15
72.56 37.17
72.565 36.96
72.57 37.12
72.575 37.09
72.58 37.18
72.585 37.37
72.59 37.29
72.595 37.06
72.6 37.46
72.605 34.26
72.61 37
72.615 39.78
72.62 36.97
72.625 36.87
72.63 38.43
72.635 39.75
72.64 37.12
72.645 37.49
72.65 37.58
72.655 37.49
72.66 37.79
72.665 37.48
72.67 37.53
72.675 38.32
72.68 38.45
72.685 39.17
72.69 38.76
72.695 36.95
72.7 38.59
72.705 37.23
72.71 37.29
72.715 38.03
72.72 37.41
72.725 38.26
72.73 37.61
72.735 38.28
72.74 38.05
72.745 37.51
72.75 33.91
72.755 37.07
72.76 33.96
72.765 33.85
72.77 33.81
72.775 34.18
72.78 37.34
72.785 36.99
72.79 37.12
72.795 37.06
72.8 37.04
72.805 37.32
72.81 37.09
72.815 36.95
72.82 37.02
72.825 37.06
72.83 37.7
72.835 37.24
72.84 36.89
72.845 33.48
72.85 33.6
72.855 33.77
72.86 37.27
72.865 37.14
72.87 37.69
72.875 34.35
72.88 34.37
72.885 37.04
72.89 37.24
72.895 37.55
72.9 37.58
72.905 37.52
72.91 36.77
72.915 37.59
72.92 37.7
72.925 37.92
72.93 37.29
72.935 37.91
72.94 37.63
72.945 37.64
72.95 37.36
72.955 37.47
72.96 38.91
72.965 38.95
72.97 37.7
72.975 37.57
72.98 37.6
72.985 37.29
72.99 37.66
72.995 37.29
73 37.46
73.005 37.42
73.01 37.38
73.015 37.29
73.02 37.35
73.025 37.17
73.03 39.35
73.035 37.39
73.04 37.38
73.045 37.19
73.05 37.16
73.055 33.91
73.06 37.48
73.065 37.41
73.07 37.52
73.075 37.38
73.08 33.62
73.085 33.54
73.09 36.96
73.095 37.11
73.1 36.94
73.105 37.55
73.11 37.36
73.115 37.83
73.12 37.8
73.125 37.76
73.13 37.56
73.135 37.92
73.14 37.42
73.145 37.57
73.15 37.67
73.155 37.8
73.16 38.14
73.165 37.41
73.17 37.64
73.175 37.39
73.18 39.31
73.185 37.65
73.19 37.39
73.195 39.18
73.2 38.81
73.205 40.02
73.21 39.59
73.215 37.61
73.22 39.28
73.225 39.23
73.23 38.97
73.235 39.18
73.24 37.94
73.245 38.16
73.25 37.96
73.255 38.25
73.26 38.25
73.265 38.37
73.27 39
73.275 38.97
73.28 39.35
73.285 38.89
73.29 38.9
73.295 39.72
73.3 38.76
73.305 38.58
73.31 34.51
73.315 38.64
73.32 38.76
73.325 39.34
73.33 39.05
73.335 39.82
73.34 39.13
73.345 38.91
73.35 34.19
73.355 38.06
73.36 38.15
73.365 39.11
73.37 39.23
73.375 39.18
73.38 37.82
73.385 38.16
73.39 38.91
73.395 38.83
73.4 39
73.405 39.04
73.41 39.41
73.415 36.81
73.42 39.44
73.425 39.51
73.43 38
73.435 38.28
73.44 38.3
73.445 38.02
73.45 37.73
73.455 39.9
73.46 39.7
73.465 39.81
73.47 37.88
73.475 37.81
73.48 39.52
73.485 40.11
73.49 38.09
73.495 38.19
73.5 38.63
73.505 38.76
73.51 38.41
73.515 37.88
73.52 38.26
73.525 38.35
73.53 38.42
73.535 38.34
73.54 38.38
73.545 38.19
73.55 38.02
73.555 37.93
73.56 38.01
73.565 37.6
73.57 38.12
73.575 37.62
73.58 37.78
73.585 37.45
73.59 36.96
73.595 37.74
73.6 37.88
73.605 36.99
73.61 37.3
73.615 36.92
73.62 36.9
73.625 36.93
73.63 37.87
73.635 38
73.64 38.08
73.645 36.34
73.65 37.91
73.655 37.98
73.66 37.89
73.665 37.49
73.67 37.86
73.675 37.56
73.68 37.8
73.685 37.59
73.69 37.8
73.695 38.24
73.7 38.2
73.705 38.22
73.71 38.6
73.715 38.53
73.72 38.6
73.725 36.96
73.73 38.23
73.735 38.34
73.74 38.06
73.745 38.79
73.75 38.31
73.755 38.38
73.76 38.15
73.765 37.83
73.77 37.87
73.775 38.06
73.78 37.99
73.785 37.93
73.79 37.45
73.795 37.12
73.8 37.24
73.805 37.55
73.81 37.67
73.815 37.57
73.82 37.82
73.825 36.37
73.83 37.88
73.835 37.76
73.84 37.77
73.845 37.78
73.85 37.68
73.855 38.91
73.86 37.76
73.865 37.69
73.87 36.75
73.875 37.13
73.88 36.65
73.885 37.86
73.89 37.72
73.895 37.82
73.9 38
73.905 37.86
73.91 37.76
73.915 36.9
73.92 37.56
73.925 37.48
73.93 37.46
73.935 37.09
73.94 37.21
73.945 37.28
73.95 37.41
73.955 37.61
73.96 37.39
73.965 38.48
73.97 38.76
73.975 38.41
73.98 37.71
73.985 37.75
73.99 37.85
73.995 37.39
74 37.76
74.005 37.82
74.01 37.78
74.015 38.05
74.02 37.65
74.025 38.07
74.03 37.59
74.035 38.01
74.04 37.91
74.045 37.98
74.05 38.08
74.055 37.75
74.06 37.72
74.065 37.57
74.07 37.91
74.075 37.84
74.08 37.39
74.085 37.7
74.09 36.94
74.095 37.84
74.1 37.65
74.105 37.8
74.11 37.82
74.115 37.84
74.12 37.47
74.125 36.32
74.13 37.39
74.135 37.52
74.14 37.57
74.145 37.58
74.15 37.76
74.155 37.77
74.16 37.96
74.165 37.96
74.17 36.94
74.175 37.42
74.18 37.34
74.185 37.87
74.19 38
74.195 37.5
74.2 37.6
74.205 37.4
74.21 37.78
74.215 37.68
74.22 37.74
74.225 37.53
74.23 37.55
74.235 37.91
74.24 37.36
74.245 37.52
74.25 37.4
74.255 37.57
74.26 37.58
74.265 37.75
74.27 37.6
74.275 37.54
74.28 37.93
74.285 37.92
74.29 38.06
74.295 38.16
74.3 37.9
74.305 37.15
74.31 37.3
74.315 36.9
74.32 37.02
74.325 37.13
74.33 37.09
74.335 37.53
74.34 37.03
74.345 37.78
74.35 37.62
74.355 36.76
74.36 37.71
74.365 37.66
74.37 37.82
74.375 37.51
74.38 37.17
74.385 37.59
74.39 37.46
74.395 37.5
74.4 36.43
74.405 36.44
74.41 37.43
74.415 36.32
74.42 36.3
74.425 36.59
74.43 37.42
74.435 37.15
74.44 37.54
74.445 37.24
74.45 37.33
74.455 37.42
74.46 37.77
74.465 37.64
74.47 38.93
74.475 37.42
74.48 37.53
74.485 37.64
74.49 37.32
74.495 36.95
74.5 36.86
74.505 37.32
74.51 36.95
74.515 37.18
74.52 37.08
74.525 36.65
74.53 37.53
74.535 37.46
74.54 37.36
74.545 36.5
74.55 37.49
74.555 37.44
74.56 37.58
74.565 37.49
74.57 37.66
74.575 37.48
74.58 37.37
74.585 37.65
74.59 34.21
74.595 34.52
74.6 37.29
74.605 37.31
74.61 37.19
74.615 37.53
74.62 37.47
74.625 37.5
74.63 37.41
74.635 37.34
74.64 37.74
74.645 37.46
74.65 37.55
74.655 34.24
74.66 37.34
74.665 37.8
74.67 34.3
74.675 34.11
74.68 37.8
74.685 37.75
74.69 38.06
74.695 38.36
74.7 36.22
74.705 37.69
74.71 37.65
74.715 37.85
74.72 37.69
74.725 37.52
74.73 37.49
74.735 37.7
74.74 38.55
74.745 37.57
74.75 37.45
74.755 37.55
74.76 37.93
74.765 38.08
74.77 38.38
74.775 37.91
74.78 37.91
74.785 35.9
74.79 36.67
74.795 36.26
74.8 37.67
74.805 37.55
74.81 37.41
74.815 37.27
74.82 37.58
74.825 37.69
74.83 37.71
74.835 37.53
74.84 38.25
74.845 38.34
74.85 37.94
74.855 38.16
74.86 37.96
74.865 37.9
74.87 37.85
74.875 37.79
74.88 37.73
74.885 37.46
74.89 37.87
74.895 34.8
74.9 37.62
74.905 37.66
74.91 37.8
74.915 37.58
74.92 37.06
74.925 37.39
74.93 36.98
74.935 36.96
74.94 38.09
74.945 36.93
74.95 37.26
74.955 37.23
74.96 36.48
74.965 37.47
74.97 37.46
74.975 37.24
74.98 37.06
74.985 37.35
74.99 37.2
74.995 35.15
75 34.94
75.005 37.3
75.01 37.64
75.015 37.75
75.02 37.51
75.025 37.69
75.03 34.59
75.035 37.94
75.04 37.64
75.045 35.99
75.05 37.71
75.055 37.51
75.06 37.55
75.065 37.26
75.07 37.74
75.075 37.9
75.08 37.76
75.085 37.53
75.09 37.83
75.095 37.54
75.1 37.75
75.105 37.75
75.11 37.85
75.115 37.62
75.12 33.86
75.125 37.9
75.13 37.75
75.135 37.21
75.14 37.54
75.145 37.53
75.15 33.93
75.155 38.62
75.16 38.61
75.165 38.27
75.17 38.49
75.175 37.51
75.18 37.37
75.185 37.72
75.19 37.65
75.195 37.52
75.2 37.36
75.205 38.99
75.21 37.58
75.215 37.9
75.22 37.78
75.225 37.87
75.23 37.95
75.235 38
75.24 37.75
75.245 37.63
75.25 37.55
75.255 37.42
75.26 38.23
75.265 37.89
75.27 37.61
75.275 37.7
75.28 37.49
75.285 37.66
75.29 37.52
75.295 37.47
75.3 37.18
75.305 37.69
75.31 37.54
75.315 37.9
75.32 37.78
75.325 37.56
75.33 37.6
75.335 37.42
75.34 37.76
75.345 37.75
75.35 38.09
75.355 37.58
75.36 37.66
75.365 37.33
75.37 37.72
75.375 38.18
75.38 37.81
75.385 37.47
75.39 37.48
75.395 38.98
75.4 39.27
75.405 39.22
75.41 38.74
75.415 39.04
75.42 38.77
75.425 38.8
75.43 37.37
75.435 38.86
75.44 37.79
75.445 37.93
75.45 37.93
75.455 37.89
75.46 37.31
75.465 36.96
75.47 37.18
75.475 37.31
75.48 37.33
75.485 37.17
75.49 34.6
75.495 36.82
75.5 36.99
75.505 37.22
75.51 37.05
75.515 37.01
75.52 36.86
75.525 34.55
75.53 34.28
75.535 33.99
75.54 37.39
75.545 38.76
75.55 38.48
75.555 38.57
75.56 38.83
75.565 37.36
75.57 37.2
75.575 37.37
75.58 37.25
75.585 37.23
75.59 37.82
75.595 37.75
75.6 37.75
75.605 37.41
75.61 37.38
75.615 36.95
75.62 37.33
75.625 35.52
75.63 35.35
75.635 35.23
75.64 35.22
75.645 36.8
75.65 36.88
75.655 37.1
75.66 37.14
75.665 37.25
75.67 37.13
75.675 36.61
75.68 36.6
75.685 36.64
75.69 37.22
75.695 37.18
75.7 36.84
75.705 36.95
75.71 36.86
75.715 37.31
75.72 37.44
75.725 35.59
75.73 36.98
75.735 39.44
75.74 36.62
75.745 39.05
75.75 35.39
75.755 35.22
75.76 37.95
75.765 37.56
75.77 37.33
75.775 37.64
75.78 37.51
75.785 37.64
75.79 37.52
75.795 37.28
75.8 37.22
75.805 37.24
75.81 37.32
75.815 37.94
75.82 38.15
75.825 37.44
75.83 37.28
75.835 37.25
75.84 37.46
75.845 37.55
75.85 37.51
75.855 34.61
75.86 38.06
75.865 37.96
75.87 37.59
75.875 37.5
75.88 37.51
75.885 37.37
75.89 37.18
75.895 37.76
75.9 37.91
75.905 37.6
75.91 37.49
75.915 37.67
75.92 38.31
75.925 37.8
75.93 38.03
75.935 37.54
75.94 37.91
75.945 37.71
75.95 37.79
75.955 37.66
75.96 37.3
75.965 37.89
75.97 37.33
75.975 37.18
75.98 37.06
75.985 37.86
75.99 36.97
75.995 38.02
76 38.24
76.005 36.8
76.01 36.99
76.015 37.03
76.02 36.59
76.025 36.9
76.03 36.74
76.035 37.06
76.04 37.11
76.045 37.29
76.05 37.32
76.055 36.57
76.06 37.08
76.065 36.73
76.07 36.7
76.075 37.96
76.08 36.65
76.085 34.21
76.09 37.1
76.095 37.29
76.1 38.11
76.105 38.24
76.11 37.95
76.115 37.38
76.12 34.47
76.125 37.3
76.13 34.28
76.135 34.41
76.14 34.47
76.145 34.25
76.15 34.26
76.155 36.52
76.16 36.84
76.165 37.75
76.17 34.55
76.175 37.71
76.18 37.71
76.185 37.7
76.19 37.6
76.195 37.45
76.2 34.26
76.205 37.61
76.21 37.67
76.215 37.82
76.22 37.77
76.225 37.73
76.23 37.35
76.235 37.8
76.24 37.9
76.245 37.73
76.25 37.87
76.255 37.61
76.26 37.58
76.265 37.87
76.27 37.86
76.275 38.05
76.28 37.46
76.285 37.37
76.29 37.15
76.295 36.97
76.3 37.36
76.305 37.91
76.31 37.49
76.315 37.62
76.32 37.38
76.325 37.57
76.33 37.21
76.335 37.41
76.34 37.32
76.345 37.59
76.35 38.59
76.355 36.96
76.36 37.57
76.365 37.9
76.37 37.64
76.375 37.4
76.38 37.58
76.385 39.41
76.39 38.09
76.395 37.83
76.4 37.85
76.405 37.47
76.41 37.67
76.415 36.99
76.42 37.26
76.425 37.42
76.43 33.87
76.435 33.87
76.44 37.65
76.445 37.83
76.45 37.42
76.455 37.41
76.46 37.8
76.465 37.46
76.47 37.81
76.475 37.79
76.48 37.02
76.485 37.73
76.49 37.12
76.495 37.15
76.5 37.25
76.505 37.35
76.51 37.45
76.515 37.27
76.52 37.39
76.525 37.31
76.53 38.6
76.535 37.9
76.54 33.89
76.545 33.79
76.55 34.07
76.555 39.39
76.56 33.54
76.565 33.23
76.57 33.44
76.575 37.91
76.58 37.87
76.585 37.69
76.59 37.53
76.595 37.51
76.6 37.51
76.605 37.83
76.61 37.99
76.615 38.15
76.62 38.69
76.625 38.81
76.63 39.11
76.635 37.64
76.64 33.55
76.645 37.6
76.65 38.61
76.655 38.78
76.66 37.45
76.665 33.67
76.67 37.92
76.675 37.9
76.68 33.63
76.685 33.83
76.69 37.66
76.695 37.75
76.7 38.25
76.705 33.79
76.71 37.84
76.715 38.09
76.72 38.1
76.725 37.79
76.73 38.02
76.735 38.24
76.74 37.89
76.745 38.61
76.75 37.54
76.755 34.05
76.76 37.51
76.765 37.42
76.77 37.8
76.775 33.77
76.78 33.8
76.785 37.77
76.79 37.78
76.795 37.98
76.8 37.97
76.805 37.62
76.81 37.62
76.815 37.94
76.82 33.52
76.825 33.41
76.83 33.42
76.835 33.31
76.84 37.9
76.845 37.86
76.85 37.75
76.855 37.68
76.86 37.57
76.865 37.42
76.87 38.5
76.875 33.36
76.88 37.55
76.885 37.5
76.89 33.61
76.895 33.43
76.9 37.99
76.905 38.36
76.91 36.94
76.915 37.69
76.92 38.61
76.925 38.11
76.93 38.1
76.935 37.29
76.94 38.16
76.945 38.22
76.95 36.45
76.955 36.75
76.96 33.67
76.965 33.4
76.97 37.7
76.975 37.64
76.98 37.93
76.985 37.99
76.99 37.54
76.995 37.78
77 37.86
77.005 37.28
77.01 37.75
77.015 37.95
77.02 38.11
77.025 37.57
77.03 37.91
77.035 37.87
77.04 38.55
77.045 38.38
77.05 37.08
77.055 38.6
77.06 39.44
77.065 39.27
77.07 39.47
77.075 37.93
77.08 37.67
77.085 37.08
77.09 33.36
77.095 37.86
77.1 33.56
77.105 33.41
77.11 37.69
77.115 33.54
77.12 37.8
77.125 38.06
77.13 37.61
77.135 37.88
77.14 37.83
77.145 37.76
77.15 37.94
77.155 38.06
77.16 39.05
77.165 38.53
77.17 38.07
77.175 38.07
77.18 37.84
77.185 37.26
77.19 37.88
77.195 39.09
77.2 37.51
77.205 37.48
77.21 37.51
77.215 37.68
77.22 37.74
77.225 37.93
77.23 37.83
77.235 37.87
77.24 37.92
77.245 38.61
77.25 38.65
77.255 38
77.26 37.82
77.265 38
77.27 37.56
77.275 37.98
77.28 37.67
77.285 38.28
77.29 35.41
77.295 38.05
77.3 38.42
77.305 37.97
77.31 38.04
77.315 38.03
77.32 38.47
77.325 38.25
77.33 38.27
77.335 34.26
77.34 37.94
77.345 37.58
77.35 37.47
77.355 37.25
77.36 37.29
77.365 37.3
77.37 34.98
77.375 35.34
77.38 37.46
77.385 37.42
77.39 39.63
77.395 37.36
77.4 37.56
77.405 37.51
77.41 37.62
77.415 37.65
77.42 37.24
77.425 37.35
77.43 35.54
77.435 35.26
77.44 37.46
77.445 37.74
77.45 37.92
77.455 37.3
77.46 37.29
77.465 37.47
77.47 37.87
77.475 37.68
77.48 37.86
77.485 38.25
77.49 38
77.495 38.37
77.5 38.11
77.505 37.73
77.51 37.98
77.515 38
77.52 37.96
77.525 38.05
77.53 37.8
77.535 37.96
77.54 38.76
77.545 38.83
77.55 37.9
77.555 37.8
77.56 37.53
77.565 39.08
77.57 37.99
77.575 37.61
77.58 37.76
77.585 37.49
77.59 37.72
77.595 37.76
77.6 37.68
77.605 37.63
77.61 38.36
77.615 38.31
77.62 38.18
77.625 38.17
77.63 37.89
77.635 38.1
77.64 38.17
77.645 37.45
77.65 38.12
77.655 38.13
77.66 38.41
77.665 37.69
77.67 37.8
77.675 37.86
77.68 37.3
77.685 37.93
77.69 37.77
77.695 37.83
77.7 37.36
77.705 37.34
77.71 37.43
77.715 37.94
77.72 37.93
77.725 38.08
77.73 38.18
77.735 37.36
77.74 35.54
77.745 38.05
77.75 37.78
77.755 38.21
77.76 37.92
77.765 37.8
77.77 37.73
77.775 38.09
77.78 35.51
77.785 35.55
77.79 35.68
77.795 35.67
77.8 38.22
77.805 37.82
77.81 37.42
77.815 37.32
77.82 37.34
77.825 37.1
77.83 37.33
77.835 37.57
77.84 37.75
77.845 35.25
77.85 35.14
77.855 34.76
77.86 37.56
77.865 37.69
77.87 37.42
77.875 37.54
77.88 34.54
77.885 37.7
77.89 34.55
77.895 37.72
77.9 34.74
77.905 34.76
77.91 37.81
77.915 37.58
77.92 37.61
77.925 34.5
77.93 37.25
77.935 37.3
77.94 37.48
77.945 37.89
77.95 37.93
77.955 37.52
77.96 37.89
77.965 37.68
77.97 37.66
77.975 37.44
77.98 36.94
77.985 37.33
77.99 36.98
77.995 36.85
78 37.36
78.005 37.48
78.01 37.3
78.015 37
78.02 37.25
78.025 37.4
78.03 37.07
78.035 37.2
78.04 37.68
78.045 37.11
78.05 37.15
78.055 38.18
78.06 38.11
78.065 37.83
78.07 37.85
78.075 38.69
78.08 36.07
78.085 38.88
78.09 37.42
78.095 39.02
78.1 37.65
78.105 37.33
78.11 37.3
78.115 37.18
78.12 34.48
78.125 37.91
78.13 38.09
78.135 37.77
78.14 37.65
78.145 37.48
78.15 39.27
78.155 37.67
78.16 37.39
78.165 37.36
78.17 37.77
78.175 37.66
78.18 37.56
78.185 37.66
78.19 39.39
78.195 39.3
78.2 39.41
78.205 37.78
78.21 38.03
78.215 37.82
78.22 38.89
78.225 38.6
78.23 38.66
78.235 35.19
78.24 35.62
78.245 35.36
78.25 37.79
78.255 37.33
78.26 35.07
78.265 37.88
78.27 37.49
78.275 34.81
78.28 34.97
78.285 37.96
78.29 37.62
78.295 37.81
78.3 37.55
78.305 37.85
78.31 37.89
78.315 35.13
78.32 37.77
78.325 37.2
78.33 37.16
78.335 37.89
78.34 35.13
78.345 37.74
78.35 37.58
78.355 37.53
78.36 37.41
78.365 37.42
78.37 37.39
78.375 35.31
78.38 37.31
78.385 35.19
78.39 37.23
78.395 37.35
78.4 37.58
78.405 37.49
78.41 37.25
78.415 37.58
78.42 37.46
78.425 37.37
78.43 37.45
78.435 37.65
78.44 37.34
78.445 37.9
78.45 35.22
78.455 37.7
78.46 37.38
78.465 37.69
78.47 37.4
78.475 37.75
78.48 37.6
78.485 37.66
78.49 37.89
78.495 37.73
78.5 35.37
78.505 37.62
78.51 37.48
78.515 37.59
78.52 37.68
78.525 37.85
78.53 37.85
78.535 37.84
78.54 38.04
78.545 37.78
78.55 38.28
78.555 37.67
78.56 37.47
78.565 37.58
78.57 37.39
78.575 37.41
78.58 37.25
78.585 37.18
78.59 37.47
78.595 37.51
78.6 37.81
78.605 37.77
78.61 37.78
78.615 37.46
78.62 37.53
78.625 37.24
78.63 36.93
78.635 37.47
78.64 37.74
78.645 37.75
78.65 37.5
78.655 37.37
78.66 37.15
78.665 37.24
78.67 37.32
78.675 37.54
78.68 37.18
78.685 37.23
78.69 37.6
78.695 37.84
78.7 37.87
78.705 37.91
78.71 37.77
78.715 37.6
78.72 37.29
78.725 37.55
78.73 37.35
78.735 37.56
78.74 37.09
78.745 36.94
78.75 37.75
78.755 37.06
78.76 37.65
78.765 37.43
78.77 37.84
78.775 38.02
78.78 37.97
78.785 37.42
78.79 37.69
78.795 37.38
78.8 36.94
78.805 37.1
78.81 37.46
78.815 37.79
78.82 37.65
78.825 37.55
78.83 37.83
78.835 37.9
78.84 37.58
78.845 37.19
78.85 37.11
78.855 36.9
78.86 36.99
78.865 34.35
78.87 34.92
78.875 34.62
78.88 37.22
78.885 37.23
78.89 37.18
78.895 37.34
78.9 37.48
78.905 37.68
78.91 36.36
78.915 36.78
78.92 36.99
78.925 37.16
78.93 36.93
78.935 37
78.94 37.18
78.945 34.9
78.95 37.33
78.955 37.45
78.96 36.52
78.965 37.52
78.97 37.57
78.975 37.31
78.98 35.31
78.985 37.66
78.99 37.39
78.995 35.05
79 37.79
79.005 37.68
79.01 35.13
79.015 37.66
79.02 37.25
79.025 35.38
79.03 38.53
79.035 37.14
79.04 36.96
79.045 37.45
79.05 37.52
79.055 37.19
79.06 37.66
79.065 37.7
79.07 37.45
79.075 37.35
79.08 35.51
79.085 35.45
79.09 37.29
79.095 37.36
79.1 37.16
79.105 37.31
79.11 37.22
79.115 37.36
79.12 37.04
79.125 37.07
79.13 37.32
79.135 36.99
79.14 35.1
79.145 35.09
79.15 35.1
79.155 37.57
79.16 37.47
79.165 35.16
79.17 35.18
79.175 37.62
79.18 37.65
79.185 37.85
79.19 38.38
79.195 38.37
79.2 38.08
79.205 37.76
79.21 37.93
79.215 37.91
79.22 37.89
79.225 37.75
79.23 37.82
79.235 37.85
79.24 37.8
79.245 38.28
79.25 37.19
79.255 38.37
79.26 38.04
79.265 38.11
79.27 37.77
79.275 38.18
79.28 38.24
79.285 38.09
79.29 37.93
79.295 37.82
79.3 37.68
79.305 37.15
79.31 37.6
79.315 37.58
79.32 37.69
79.325 37.42
79.33 37.49
79.335 37.61
79.34 37.55
79.345 37.62
79.35 38.17
79.355 38.01
79.36 37.98
79.365 37.8
79.37 37.76
79.375 38
79.38 36.64
79.385 36.68
79.39 37.84
79.395 37.47
79.4 36.97
79.405 37.41
79.41 37.81
79.415 38.14
79.42 37.92
79.425 38.14
79.43 38.04
79.435 37.67
79.44 37.48
79.445 33.74
79.45 33.5
79.455 37.5
79.46 38.02
79.465 38.01
79.47 37.93
79.475 38.11
79.48 37.67
79.485 37.2
79.49 37.13
79.495 36.77
79.5 37.65
79.505 37.47
79.51 37.93
79.515 37.94
79.52 38.41
79.525 38.39
79.53 38.58
79.535 37.83
79.54 38.44
79.545 37.76
79.55 37.43
79.555 38.59
79.56 38.68
79.565 38.72
79.57 38.74
79.575 38.22
79.58 38.37
79.585 38.7
79.59 37.49
79.595 37.87
79.6 37.82
79.605 37.77
79.61 37.68
79.615 37.47
79.62 38.14
79.625 38.27
79.63 37.05
79.635 37.15
79.64 37.34
79.645 37.61
79.65 37.85
79.655 37.71
79.66 38.51
79.665 38.32
79.67 37.77
79.675 37.53
79.68 37.67
79.685 37.48
79.69 37.45
79.695 37.28
79.7 37.42
79.705 37.36
79.71 37.85
79.715 37.71
79.72 37.57
79.725 37.88
79.73 37.56
79.735 37.87
79.74 37.13
79.745 37.55
79.75 37.59
79.755 37.45
79.76 37.61
79.765 37.87
79.77 37.91
79.775 38.24
79.78 38
79.785 37.81
79.79 38.05
79.795 38.5
79.8 37.85
79.805 38.12
79.81 38.07
79.815 38.12
79.82 37.95
79.825 37.9
79.83 37.74
79.835 37.53
79.84 37.6
79.845 37.76
79.85 37.19
79.855 37.4
79.86 37.83
79.865 37.65
79.87 38.31
79.875 38.61
79.88 37.68
79.885 37.7
79.89 37.41
79.895 37.46
79.9 37.48
79.905 38.65
79.91 37.24
79.915 37.51
79.92 37.54
79.925 37.51
79.93 37.3
79.935 37.74
79.94 37.73
79.945 37.63
79.95 37.55
79.955 37.55
79.96 37.79
79.965 34.07
79.97 34.29
79.975 37.6
79.98 37.74
79.985 37.77
79.99 37.37
79.995 38.16
80 38.12
80.005 38.13
80.01 34.01
80.015 33.83
80.02 37.81
80.025 37.62
80.03 37.34
80.035 37.68
80.04 37.69
80.045 37.54
80.05 37.61
80.055 37.64
80.06 37.9
80.065 37.75
80.07 34.22
80.075 34.4
80.08 37.41
80.085 37.83
80.09 37.76
80.095 38.07
80.1 34.81
80.105 38.33
80.11 38.22
80.115 37.04
80.12 37.41
80.125 37.36
80.13 37.42
80.135 37.65
80.14 37.43
80.145 37.63
80.15 37.28
80.155 37.34
80.16 37.52
80.165 37.77
80.17 37.83
80.175 38.15
80.18 38.02
80.185 37.48
80.19 37.4
80.195 37.61
80.2 37.81
80.205 38.09
80.21 37.77
80.215 38.07
80.22 38.04
80.225 37.9
80.23 36.79
80.235 36.38
80.24 36.9
80.245 38.02
80.25 38.01
80.255 38.18
80.26 38.41
80.265 38.09
80.27 37.61
80.275 37.8
80.28 37.74
80.285 37.95
80.29 37.8
80.295 37.99
80.3 37.56
80.305 35.18
80.31 37.24
80.315 37.85
80.32 37.91
80.325 38.06
80.33 38.06
80.335 38.06
80.34 38.09
80.345 38.06
80.35 37.71
80.355 37.79
80.36 37.56
80.365 37.84
80.37 38.09
80.375 37.87
80.38 37.74
80.385 37.84
80.39 37.84
80.395 38.27
80.4 38.29
80.405 38.59
80.41 38.07
80.415 37.85
80.42 37.79
80.425 37.65
80.43 37.53
80.435 37.56
80.44 37.86
80.445 37.19
80.45 37.97
80.455 37.9
80.46 38.25
80.465 37.72
80.47 37.89
80.475 38.25
80.48 37.68
80.485 38
80.49 37.79
80.495 37.8
80.5 37.52
80.505 37.59
80.51 37.76
80.515 37.47
80.52 37.59
80.525 37.69
80.53 37.59
80.535 37.6
80.54 37.65
80.545 38.46
80.55 37.9
80.555 34.96
80.56 38.36
80.565 38.24
80.57 37.67
80.575 37.77
80.58 37.62
80.585 37.61
80.59 37.5
80.595 37.84
80.6 37.66
80.605 37.4
80.61 37.73
80.615 37.17
80.62 37.2
80.625 37.45
80.63 37.68
80.635 37.71
80.64 38.48
80.645 37.65
80.65 37.58
80.655 38.3
80.66 38.39
80.665 38.38
80.67 37.26
80.675 38.67
80.68 38.34
80.685 38.49
80.69 38.77
80.695 38.58
80.7 38.48
80.705 38.32
80.71 37.29
80.715 36.97
80.72 37.38
80.725 37.23
80.73 37.38
80.735 37.67
80.74 37.29
80.745 37.45
80.75 37.93
80.755 37.68
80.76 37.74
80.765 35.39
80.77 37.4
80.775 37.56
80.78 38
80.785 37.66
80.79 37.44
80.795 37.17
80.8 38.21
80.805 37.06
80.81 38.26
80.815 38.07
80.82 37.68
80.825 37.87
80.83 37.42
80.835 37.36
80.84 37.63
80.845 37.57
80.85 37.71
80.855 37.59
80.86 37.51
80.865 35.7
80.87 37.71
80.875 37.68
80.88 37.14
80.885 37.64
80.89 37.66
80.895 37.69
80.9 38.33
80.905 38.48
80.91 37.57
80.915 37.34
80.92 37.23
80.925 37.31
80.93 37.09
80.935 37.45
80.94 37.91
80.945 37.42
80.95 35.71
80.955 35.72
80.96 35.4
80.965 38.48
80.97 38.43
80.975 38.48
80.98 37.72
80.985 37.71
80.99 37.45
80.995 37.24
81 37.39
81.005 38.42
81.01 38.25
81.015 38.49
81.02 37.08
81.025 38.2
81.03 38.27
81.035 38.28
81.04 38.18
81.045 38.68
81.05 38.41
81.055 37.37
81.06 35.73
81.065 35.67
81.07 37.3
81.075 37.38
81.08 37.49
81.085 36.78
81.09 35.39
81.095 35.63
81.1 35.72
81.105 35.74
81.11 35.5
81.115 35.79
81.12 38.57
81.125 36.63
81.13 34.93
81.135 34.91
81.14 37.08
81.145 37.27
81.15 37.23
81.155 37.33
81.16 38.82
81.165 37.43
81.17 38.72
81.175 37.09
81.18 37.55
81.185 37.67
81.19 37.65
81.195 37.3
81.2 37.15
81.205 37.79
81.21 37.44
81.215 37.68
81.22 37.44
81.225 38.13
81.23 37.89
81.235 37.66
81.24 37.35
81.245 38.69
81.25 37.78
81.255 37.55
81.26 37.69
81.265 37.36
81.27 37.54
81.275 37.69
81.28 37.61
81.285 37.88
81.29 37.53
81.295 37.75
81.3 37.73
81.305 37.89
81.31 38.05
81.315 37.71
81.32 38.1
81.325 38.24
81.33 38.5
81.335 38.53
81.34 37.73
81.345 37.56
81.35 35.51
81.355 37.74
81.36 37.76
81.365 37.95
81.37 37.76
81.375 37.52
81.38 37.92
81.385 37.84
81.39 37.74
81.395 38.14
81.4 37.77
81.405 38.1
81.41 37.85
81.415 37.72
81.42 37.94
81.425 37.83
81.43 37.3
81.435 37.83
81.44 37.24
81.445 38.01
81.45 37.29
81.455 37.23
81.46 37.19
81.465 38.11
81.47 36.79
81.475 38.71
81.48 38.85
81.485 37.32
81.49 37.31
81.495 36.92
81.5 37.56
81.505 38.7
81.51 37.34
81.515 38.69
81.52 36.86
81.525 37.19
81.53 37.38
81.535 37.33
81.54 37.69
81.545 38.37
81.55 38.36
81.555 37.32
81.56 38.47
81.565 37.08
81.57 37.16
81.575 37.39
81.58 38.67
81.585 37.76
81.59 39.17
81.595 37.42
81.6 37.95
81.605 37.56
81.61 37.62
81.615 37.16
81.62 37.59
81.625 38.42
81.63 38.35
81.635 37.41
81.64 37.61
81.645 37.83
81.65 38.26
81.655 37.74
81.66 37.4
81.665 37.64
81.67 37.36
81.675 37.61
81.68 37.5
81.685 35.13
81.69 37.78
81.695 37.37
81.7 37.58
81.705 37.36
81.71 37.88
81.715 37.79
81.72 37.49
81.725 37.41
81.73 37.49
81.735 37.55
81.74 37.72
81.745 37.84
81.75 37.99
81.755 37.22
81.76 37.76
81.765 37.75
81.77 37.57
81.775 37.45
81.78 37.9
81.785 37.79
81.79 38.83
81.795 37.98
81.8 35.29
81.805 37.53
81.81 37.49
81.815 35.47
81.82 37.17
81.825 35.6
81.83 35.31
81.835 35.68
81.84 37.65
81.845 37.15
81.85 37.23
81.855 37.41
81.86 37.62
81.865 37.64
81.87 37.66
81.875 37.12
81.88 37.7
81.885 37.32
81.89 37.23
81.895 36.98
81.9 37.33
81.905 38.68
81.91 37.38
81.915 38.16
81.92 35.88
81.925 36.96
81.93 36.89
81.935 36.98
81.94 36.91
81.945 38.44
81.95 36.93
81.955 36.92
81.96 37.19
81.965 37.69
81.97 35.33
81.975 35.22
81.98 35.36
81.985 37.66
81.99 35.1
81.995 37.27
82 37.3
82.005 38.07
82.01 37.18
82.015 37.9
82.02 37.54
82.025 37.27
82.03 37.2
82.035 37.8
82.04 35.32
82.045 35.55
82.05 37.52
82.055 35.76
82.06 37.55
82.065 37.78
82.07 36.99
82.075 37.72
82.08 38.16
82.085 37.77
82.09 35.54
82.095 37.55
82.1 35.57
82.105 37.48
82.11 35.54
82.115 37.68
82.12 37.72
82.125 37.51
82.13 37.37
82.135 38.64
82.14 37.51
82.145 38.59
82.15 37.8
82.155 37.91
82.16 38.01
82.165 37.54
82.17 37.27
82.175 37.31
82.18 37.68
82.185 37.41
82.19 37.51
82.195 38.09
82.2 37.98
82.205 37.82
82.21 38.06
82.215 37.89
82.22 37.75
82.225 37.45
82.23 38.05
82.235 37.86
82.24 37.51
82.245 35.55
82.25 38.03
82.255 37.8
82.26 37.73
82.265 35.55
82.27 37.31
82.275 35.44
82.28 36.54
82.285 36.42
82.29 37.42
82.295 37.55
82.3 37.48
82.305 37.48
82.31 35.46
82.315 37.62
82.32 37.38
82.325 37.56
82.33 36.25
82.335 37.32
82.34 36.44
82.345 35.95
82.35 36.29
82.355 37.38
82.36 37.13
82.365 37.01
82.37 36.83
82.375 36.9
82.38 36.7
82.385 36.66
82.39 37.16
82.395 35.39
82.4 37.62
82.405 37.56
82.41 37.36
82.415 37.21
82.42 37.33
82.425 37.27
82.43 37.84
82.435 36.85
82.44 35.54
82.445 37.9
82.45 37.6
82.455 37.38
82.46 37.64
82.465 38.31
82.47 38.12
82.475 38.31
82.48 37.87
82.485 37.73
82.49 35.68
82.495 35.72
82.5 35.52
82.505 37.83
82.51 38.33
82.515 35.62
82.52 38.04
82.525 38.1
82.53 38.22
82.535 38.44
82.54 37.53
82.545 38.3
82.55 38.35
82.555 35.8
82.56 35.71
82.565 37.19
82.57 36.86
82.575 37.04
82.58 37.01
82.585 37.88
82.59 38.05
82.595 38.11
82.6 38.05
82.605 37.76
82.61 37.94
82.615 38.16
82.62 38.76
82.625 37.35
82.63 37.37
82.635 37.37
82.64 37.51
82.645 37.97
82.65 37.7
82.655 38.14
82.66 37.95
82.665 39.04
82.67 35.48
82.675 35.48
82.68 37.6
82.685 37.73
82.69 37.44
82.695 38.16
82.7 35.55
82.705 35.59
82.71 35.64
82.715 37.97
82.72 37.68
82.725 37.51
82.73 36.86
82.735 36.92
82.74 35.58
82.745 35.59
82.75 35.57
82.755 35.77
82.76 35.71
82.765 37.35
82.77 37.11
82.775 37.24
82.78 37.13
82.785 37.33
82.79 35.66
82.795 35.51
82.8 37.31
82.805 37.16
82.81 37.39
82.815 37.39
82.82 37.57
82.825 37.73
82.83 35.47
82.835 35.43
82.84 35.54
82.845 35.51
82.85 37.52
82.855 37.16
82.86 37.22
82.865 35.36
82.87 37.07
82.875 37.71
82.88 37.64
82.885 35.36
82.89 37.07
82.895 35.27
82.9 37.66
82.905 37.62
82.91 37.44
82.915 37.74
82.92 37.64
82.925 37.36
82.93 37.34
82.935 38.82
82.94 37.35
82.945 37.5
82.95 37.37
82.955 37.58
82.96 37.62
82.965 37.64
82.97 37.86
82.975 37.68
82.98 37.91
82.985 37.69
82.99 37.22
82.995 37.4
83 35.47
83.005 35.47
83.01 37.84
83.015 35.76
83.02 37.63
83.025 37.5
83.03 36.05
83.035 37.63
83.04 35.59
83.045 35.59
83.05 38.81
83.055 33.94
83.06 34.01
83.065 33.9
83.07 34.06
83.075 39.65
83.08 39.11
83.085 39.03
83.09 38.86
83.095 39.05
83.1 38.8
83.105 39.04
83.11 38.02
83.115 37.31
83.12 38.38
83.125 37.32
83.13 37.16
83.135 36.95
83.14 36.84
83.145 36.78
83.15 36.67
83.155 36.85
83.16 36.5
83.165 36.57
83.17 37.02
83.175 37.25
83.18 35.39
83.185 37.05
83.19 35.36
83.195 35.3
83.2 35.14
83.205 35.21
83.21 35.19
83.215 35.59
83.22 37.55
83.225 37.16
83.23 35.54
83.235 35.44
83.24 37.35
83.245 35.45
83.25 35.46
83.255 35.41
83.26 38.4
83.265 37.16
83.27 36.96
83.275 38.99
83.28 38.24
83.285 38.53
83.29 38.38
83.295 38.38
83.3 38.83
83.305 38.09
83.31 37.87
83.315 36.56
83.32 36.89
83.325 38.69
83.33 37.35
83.335 37.39
83.34 35.37
83.345 35.41
83.35 35.39
83.355 37.12
83.36 36.93
83.365 35.17
83.37 37.22
83.375 35.66
83.38 35.51
83.385 35.45
83.39 36.88
83.395 36.88
83.4 36.86
83.405 35.52
83.41 37.53
83.415 35.48
83.42 37.28
83.425 37.28
83.43 37.2
83.435 35.62
83.44 35.61
83.445 35.56
83.45 38.39
83.455 38.31
83.46 38.22
83.465 37.95
83.47 37.87
83.475 37.67
83.48 37.69
83.485 38.2
83.49 38.98
83.495 37.87
83.5 38.01
83.505 37.74
83.51 35.66
83.515 37.54
83.52 35.4
83.525 37.65
83.53 38.69
83.535 35.46
83.54 37.41
83.545 37.49
83.55 37.49
83.555 35.57
83.56 37.49
83.565 37.17
83.57 37.35
83.575 36.44
83.58 36.24
83.585 37.27
83.59 37.17
83.595 32.91
83.6 37.27
83.605 37.36
83.61 37.06
83.615 32.86
83.62 37.16
83.625 37.48
83.63 37.72
83.635 37.64
83.64 37.55
83.645 37.23
83.65 37.3
83.655 37.33
83.66 37.36
83.665 37.42
83.67 39.16
83.675 37.01
83.68 38.3
83.685 37.48
83.69 38.35
83.695 37.28
83.7 37.43
83.705 37.48
83.71 38.63
83.715 38.27
83.72 38.71
83.725 37.26
83.73 38.61
83.735 32.76
83.74 32.79
83.745 38.65
83.75 37.52
83.755 33.02
83.76 35.43
83.765 37.33
83.77 35.4
83.775 37.42
83.78 37.54
83.785 35.56
83.79 35.53
83.795 36.18
83.8 36.47
83.805 35.63
83.81 37.52
83.815 37.54
83.82 37.27
83.825 36.81
83.83 37.32
83.835 37.23
83.84 37.62
83.845 33.5
83.85 37.87
83.855 37.33
83.86 37.5
83.865 39.24
83.87 37.34
83.875 37.34
83.88 37.49
83.885 37.37
83.89 37.32
83.895 33.92
83.9 33.55
83.905 33.77
83.91 37.18
83.915 37.04
83.92 37.09
83.925 35.41
83.93 37
83.935 36.85
83.94 37.19
83.945 37.04
83.95 36.89
83.955 36.94
83.96 37.61
83.965 37.39
83.97 37.23
83.975 37.22
83.98 37.31
83.985 37.47
83.99 37.54
83.995 37.56
84 38.52
84.005 38.75
84.01 37.65
84.015 37.79
84.02 37.61
84.025 37.53
84.03 38.52
84.035 37.46
84.04 37.29
84.045 37.31
84.05 37.34
84.055 37.19
84.06 37.01
84.065 37.23
84.07 38.72
84.075 38.56
84.08 38.43
84.085 38.6
84.09 38.42
84.095 38.01
84.1 37.83
84.105 37.49
84.11 37.68
84.115 36.54
84.12 37.22
84.125 38.06
84.13 37.14
84.135 37.04
84.14 37.22
84.145 37.06
84.15 37.08
84.155 36.7
84.16 37.33
84.165 37.14
84.17 37.15
84.175 37.02
84.18 35.51
84.185 37.23
84.19 36.96
84.195 37.23
84.2 37.3
84.205 38.92
84.21 38.56
84.215 37.83
84.22 38.99
84.225 37.72
84.23 37.63
84.235 37.04
84.24 37.03
84.245 36.95
84.25 36.89
84.255 36.95
84.26 38.1
84.265 38.3
84.27 37
84.275 37.51
84.28 36.97
84.285 37.15
84.29 37.24
84.295 36.96
84.3 36.88
84.305 36.68
84.31 39.14
84.315 39.03
84.32 39.51
84.325 39.65
84.33 39.36
84.335 39.56
84.34 39.28
84.345 37.45
84.35 37.68
84.355 36.79
84.36 37.73
84.365 37.76
84.37 37.64
84.375 37.49
84.38 38.63
84.385 38.87
84.39 39.28
84.395 39.26
84.4 37.71
84.405 37.62
84.41 36.51
84.415 38.95
84.42 38.51
84.425 38.79
84.43 37.58
84.435 37.06
84.44 37.35
84.445 37.18
84.45 36.93
84.455 37.15
84.46 36.94
84.465 37
84.47 37.04
84.475 37.09
84.48 39.43
84.485 39.09
84.49 37.47
84.495 37.52
84.5 37.96
84.505 38.5
84.51 37.96
84.515 37.61
84.52 37.64
84.525 38.17
84.53 37.84
84.535 38.35
84.54 37.08
84.545 37.14
84.55 37.25
84.555 37.12
84.56 36.74
84.565 37.31
84.57 36.98
84.575 32.94
84.58 36.75
84.585 32.77
84.59 32.87
84.595 33.3
84.6 37.97
84.605 37.94
84.61 38.2
84.615 32.7
84.62 32.43
84.625 38.79
84.63 38.03
84.635 39.27
84.64 37.64
84.645 37.62
84.65 33.02
84.655 37.78
84.66 38.22
84.665 32.57
84.67 38.11
84.675 38.02
84.68 38.43
84.685 37.95
84.69 37.88
84.695 38.38
84.7 38.4
84.705 38.62
84.71 38.49
84.715 38.24
84.72 38.3
84.725 38.17
84.73 38.29
84.735 38.12
84.74 38.1
84.745 38.05
84.75 37.9
84.755 38.59
84.76 38.05
84.765 38.03
84.77 37.8
84.775 37.56
84.78 35.68
84.785 37.67
84.79 37.89
84.795 35.76
84.8 38.11
84.805 35.64
84.81 38.15
84.815 38.25
84.82 35.86
84.825 35.68
84.83 37.73
84.835 37.26
84.84 35.43
84.845 35.73
84.85 37.76
84.855 32.45
84.86 32.31
84.865 32.42
84.87 33.02
84.875 32.69
84.88 37.75
84.885 32.42
84.89 35.4
84.895 35.36
84.9 32.77
84.905 32.96
84.91 32.85
84.915 32.62
84.92 35.47
84.925 35.7
84.93 37.65
84.935 35.75
84.94 33.05
84.945 37.73
84.95 37.9
84.955 37.77
84.96 37.93
84.965 37.61
84.97 37.39
84.975 37.37
84.98 37.59
84.985 37.11
84.99 37.17
84.995 38.59
85 38.93
85.005 38.47
85.01 35.78
85.015 39.72
85.02 37.2
85.025 37.08
85.03 37.09
85.035 37.14
85.04 37.06
85.045 37.16
85.05 37.06
85.055 37.39
85.06 37.31
85.065 37.64
85.07 36.16
85.075 35.92
85.08 37.92
85.085 37.89
85.09 38
85.095 37.94
85.1 38.07
85.105 35.84
85.11 35.84
85.115 35.81
85.12 38.02
85.125 38.08
85.13 37.82
85.135 37.98
85.14 35.47
85.145 35.57
85.15 35.8
85.155 35.76
85.16 35.71
85.165 35.68
85.17 35.94
85.175 35.55
85.18 35.64
85.185 36.14
85.19 39.11
85.195 39.33
85.2 39.03
85.205 39.22
85.21 39.56
85.215 39.38
85.22 35.9
85.225 35.65
85.23 35.67
85.235 35.9
85.24 35.93
85.245 35.88
85.25 35.91
85.255 35.75
85.26 37.48
85.265 37.27
85.27 38.19
85.275 35.97
85.28 36.13
85.285 35.94
85.29 33.46
85.295 37.41
85.3 37.57
85.305 39.05
85.31 39.3
85.315 39.2
85.32 38.95
85.325 39.39
85.33 39.86
85.335 39.38
85.34 39.5
85.345 35.71
85.35 35.73
85.355 37.06
85.36 36.65
85.365 38.97
85.37 39.14
85.375 39.23
85.38 39.11
85.385 39.04
85.39 39.05
85.395 36.94
85.4 38.89
85.405 38.79
85.41 38.84
85.415 38.74
85.42 38.59
85.425 37.01
85.43 38.71
85.435 38.77
85.44 38.36
85.445 38.54
85.45 37.18
85.455 37.33
85.46 37.29
85.465 35.65
85.47 39.63
85.475 39.33
85.48 37.48
85.485 39.34
85.49 36.92
85.495 39.31
85.5 39.11
85.505 39.36
85.51 38.93
85.515 39.43
85.52 39.61
85.525 39.44
85.53 36.98
85.535 37.19
85.54 39.1
85.545 39.2
85.55 39.51
85.555 39.45
85.56 39.68
85.565 39.74
85.57 39.5
85.575 39.83
85.58 37.61
85.585 38.92
85.59 38.74
85.595 38.22
85.6 37.72
85.605 38.74
85.61 38.71
85.615 38.99
85.62 35.98
85.625 39.1
85.63 38.79
85.635 37.23
85.64 38.73
85.645 38.88
85.65 38.75
85.655 37.43
85.66 36.09
85.665 37.39
85.67 37.91
85.675 37.9
85.68 38.19
85.685 38.13
85.69 37.93
85.695 37.79
85.7 35.87
85.705 36.04
85.71 37.62
85.715 39.31
85.72 39.35
85.725 39.21
85.73 39.27
85.735 37.15
85.74 37.02
85.745 37.13
85.75 37.52
85.755 37.69
85.76 37.39
85.765 38.66
85.77 37.45
85.775 37.38
85.78 37.6
85.785 37.62
85.79 37.4
85.795 37.33
85.8 37.61
85.805 36.09
85.81 37.35
85.815 37.34
85.82 33.08
85.825 35.89
85.83 35.81
85.835 35.76
85.84 36.82
85.845 36.92
85.85 35.59
85.855 37.21
85.86 35.68
85.865 35.6
85.87 35.83
85.875 35.92
85.88 36.12
85.885 37.25
85.89 35.84
85.895 35.63
85.9 35.97
85.905 35.74
85.91 36
85.915 35.91
85.92 35.7
85.925 35.52
85.93 35.69
85.935 35.49
85.94 35.56
85.945 35.64
85.95 37.43
85.955 37.06
85.96 37.24
85.965 37.55
85.97 37.86
85.975 35.79
85.98 37.64
85.985 37.65
85.99 37.89
85.995 37.72
86 37.93
86.005 37.62
86.01 35.53
86.015 35.74
86.02 32.94
86.025 32.94
86.03 35.95
86.035 36.56
86.04 36.04
86.045 36.08
86.05 38.61
86.055 39.56
86.06 35.73
86.065 35.92
86.07 35.77
86.075 35.87
86.08 36
86.085 35.73
86.09 35.81
86.095 35.8
86.1 35.91
86.105 32.82
86.11 35.78
86.115 37.69
86.12 37.78
86.125 35.89
86.13 35.85
86.135 37.69
86.14 37.34
86.145 37.42
86.15 37.63
86.155 37.24
86.16 35.65
86.165 35.55
86.17 35.75
86.175 35.53
86.18 37.61
86.185 35.75
86.19 37.38
86.195 37.95
86.2 37.27
86.205 33.14
86.21 33.08
86.215 38.17
86.22 38.34
86.225 38.44
86.23 37.57
86.235 37.43
86.24 37.26
86.245 37.24
86.25 37.35
86.255 37.35
86.26 37.4
86.265 37.51
86.27 38.04
86.275 35.72
86.28 35.65
86.285 35.93
86.29 37.39
86.295 35.64
86.3 35.46
86.305 35.66
86.31 35.52
86.315 37.13
86.32 35.74
86.325 37.05
86.33 37.31
86.335 37.37
86.34 35.8
86.345 35.61
86.35 37.84
86.355 37.45
86.36 38.11
86.365 35.77
86.37 35.63
86.375 35.46
86.38 38.7
86.385 35.7
86.39 39.58
86.395 39.13
86.4 35.41
86.405 38.48
86.41 35.74
86.415 35.53
86.42 39.52
86.425 35.44
86.43 35.7
86.435 39.52
86.44 35.84
86.445 39.29
86.45 39.88
86.455 39
86.46 39.83
86.465 39.5
86.47 39.41
86.475 35.62
86.48 35.56
86.485 35.73
86.49 36.71
86.495 36.69
86.5 36.58
86.505 36.25
86.51 35.38
86.515 38.33
86.52 35.52
86.525 35.68
86.53 36.95
86.535 36.97
86.54 35.7
86.545 35.52
86.55 35.76
86.555 37.05
86.56 38.13
86.565 38.14
86.57 37.42
86.575 38.9
86.58 37.88
86.585 37.14
86.59 38.25
86.595 36.76
86.6 37.44
86.605 37.42
86.61 37.37
86.615 37.59
86.62 37.68
86.625 37.82
86.63 35.24
86.635 35.46
86.64 35.15
86.645 35.44
86.65 37.04
86.655 36.88
86.66 37.13
86.665 37.34
86.67 36.98
86.675 36.75
86.68 37.03
86.685 37.05
86.69 35.56
86.695 35.47
86.7 36.97
86.705 37.19
86.71 37.15
86.715 37.92
86.72 37.77
86.725 37.55
86.73 37.61
86.735 37.81
86.74 37.66
86.745 35.51
86.75 35.53
86.755 35.3
86.76 37.88
86.765 35.49
86.77 35.6
86.775 37.66
86.78 37.5
86.785 37.48
86.79 38.02
86.795 35.33
86.8 37.86
86.805 36.68
86.81 35.16
86.815 35.11
86.82 35.48
86.825 35.69
86.83 37.07
86.835 35.73
86.84 35.63
86.845 35.68
86.85 35.39
86.855 35.71
86.86 35.61
86.865 36.93
86.87 35.73
86.875 35.89
86.88 36.9
86.885 36.88
86.89 36.94
86.895 36.96
86.9 36.79
86.905 32.99
86.91 37.03
86.915 37.01
86.92 36.72
86.925 36.96
86.93 36.8
86.935 35.8
86.94 35.78
86.945 36.91
86.95 36.51
86.955 35.9
86.96 36.88
86.965 35.74
86.97 35.53
86.975 37.12
86.98 35.51
86.985 36.93
86.99 37.05
86.995 36.51
87 35.58
87.005 37.1
87.01 36.83
87.015 36.92
87.02 36.81
87.025 35.7
87.03 35.48
87.035 37.06
87.04 37.05
87.045 35.61
87.05 35.75
87.055 35.59
87.06 35.52
87.065 35.46
87.07 35.73
87.075 37.16
87.08 37.29
87.085 35.79
87.09 35.41
87.095 35.73
87.1 35.6
87.105 35.51
87.11 37.13
87.115 37.31
87.12 36.83
87.125 35.4
87.13 37.13
87.135 37.15
87.14 37.28
87.145 37.44
87.15 37.53
87.155 37.39
87.16 37.35
87.165 35.44
87.17 37.62
87.175 35.25
87.18 35.59
87.185 35.2
87.19 38.02
87.195 37.99
87.2 38.25
87.205 38
87.21 37.88
87.215 37.56
87.22 36.95
87.225 37.08
87.23 37.57
87.235 35.37
87.24 35.44
87.245 35.29
87.25 35.37
87.255 35.32
87.26 35.35
87.265 35.43
87.27 35.33
87.275 35.6
87.28 35.42
87.285 35.39
87.29 35.29
87.295 35.33
87.3 35.46
87.305 35.64
87.31 35.59
87.315 35.69
87.32 35.69
87.325 35.52
87.33 35.75
87.335 35.48
87.34 35.63
87.345 35.27
87.35 35.36
87.355 35.36
87.36 37.88
87.365 35.38
87.37 35.41
87.375 37.48
87.38 35.58
87.385 37.57
87.39 35.32
87.395 35.76
87.4 37.26
87.405 35.55
87.41 37.69
87.415 37.53
87.42 37.59
87.425 37.38
87.43 37.13
87.435 37.11
87.44 37.25
87.445 37.41
87.45 36.94
87.455 37.4
87.46 37.57
87.465 35.77
87.47 35.68
87.475 35.6
87.48 37.43
87.485 33.24
87.49 35.39
87.495 35.58
87.5 37.32
87.505 37.29
87.51 37.3
87.515 37.44
87.52 37.26
87.525 37.54
87.53 37.22
87.535 33.66
87.54 37.55
87.545 37.4
87.55 37.59
87.555 35.48
87.56 35.51
87.565 35.49
87.57 33.81
87.575 35.5
87.58 33.48
87.585 33.52
87.59 33.51
87.595 37.59
87.6 35.73
87.605 33.55
87.61 35.94
87.615 35.76
87.62 33.55
87.625 33.33
87.63 33.36
87.635 33.29
87.64 35.39
87.645 35.68
87.65 35.51
87.655 37.8
87.66 38.06
87.665 37.73
87.67 37.62
87.675 37.79
87.68 37.45
87.685 37.15
87.69 37.09
87.695 37.81
87.7 37.44
87.705 37.09
87.71 35.67
87.715 35.51
87.72 37.74
87.725 37.64
87.73 35.54
87.735 37.34
87.74 37.65
87.745 36.9
87.75 36.97
87.755 37.17
87.76 38.27
87.765 35.63
87.77 40.38
87.775 35.69
87.78 35.73
87.785 35.7
87.79 35.76
87.795 35.65
87.8 40.25
87.805 37.4
87.81 35.52
87.815 35.68
87.82 35.58
87.825 35.8
87.83 35.75
87.835 37.29
87.84 37.35
87.845 37.32
87.85 37.71
87.855 37.68
87.86 37.72
87.865 37.84
87.87 35.55
87.875 35.53
87.88 35.6
87.885 40.19
87.89 37.44
87.895 37.42
87.9 37.57
87.905 38.26
87.91 35.68
87.915 35.67
87.92 35.48
87.925 37.63
87.93 37.45
87.935 37.47
87.94 37.41
87.945 37.68
87.95 37.27
87.955 37.48
87.96 35.63
87.965 37.68
87.97 37.08
87.975 37.62
87.98 35.63
87.985 35.35
87.99 35.44
87.995 35.48
88 35.31
88.005 35.45
88.01 37.23
88.015 35.57
88.02 35.53
88.025 37.53
88.03 37.27
88.035 38.43
88.04 35.58
88.045 35.93
88.05 38.34
88.055 38.76
88.06 38.98
88.065 38.69
88.07 36.77
88.075 37.12
88.08 37.15
88.085 35.73
88.09 36.83
88.095 37.12
88.1 36.9
88.105 37.67
88.11 37.3
88.115 36.86
88.12 38.02
88.125 37.41
88.13 37.24
88.135 38.05
88.14 35.47
88.145 35.71
88.15 36.58
88.155 35.53
88.16 35.52
88.165 35.49
88.17 35.5
88.175 35.55
88.18 35.6
88.185 35.83
88.19 38.22
88.195 37.51
88.2 37.12
88.205 36.97
88.21 36.69
88.215 36.82
88.22 37.55
88.225 36.78
88.23 37.6
88.235 36.73
88.24 37.34
88.245 37.12
88.25 36.74
88.255 36.6
88.26 36.74
88.265 36.64
88.27 36.79
88.275 37.07
88.28 36.85
88.285 36.59
88.29 36.57
88.295 36.57
88.3 37.11
88.305 37
88.31 36.91
88.315 36.78
88.32 37.85
88.325 36.84
88.33 36.6
88.335 37.17
88.34 36.32
88.345 37.53
88.35 37.69
88.355 37.52
88.36 37.04
88.365 36.89
88.37 36.69
88.375 36.82
88.38 35.6
88.385 35.6
88.39 36.93
88.395 37.57
88.4 35.57
88.405 36.98
88.41 36.95
88.415 37.25
88.42 35.53
88.425 35.54
88.43 35.51
88.435 35.55
88.44 37.21
88.445 35.42
88.45 37.76
88.455 37.73
88.46 37.53
88.465 37.57
88.47 37.65
88.475 37.29
88.48 39.93
88.485 35.62
88.49 37.09
88.495 38.1
88.5 37.23
88.505 39.8
88.51 35.53
88.515 37.48
88.52 35.78
88.525 37.02
88.53 37.09
88.535 37.2
88.54 37.8
88.545 37.23
88.55 37.13
88.555 40.2
88.56 37.42
88.565 37.43
88.57 35.56
88.575 37.52
88.58 37.3
88.585 37.44
88.59 37.82
88.595 37.48
88.6 40.11
88.605 35.22
88.61 37.16
88.615 36.98
88.62 35.4
88.625 36.9
88.63 36.46
88.635 36.33
88.64 35.28
88.645 37.41
88.65 37.1
88.655 37.26
88.66 36.64
88.665 37.05
88.67 36.88
88.675 36.77
88.68 36.92
88.685 36.8
88.69 36.85
88.695 36.81
88.7 37.01
88.705 36.91
88.71 36.98
88.715 35.53
88.72 35.53
88.725 35.41
88.73 37.38
88.735 37.22
88.74 36.99
88.745 36.99
88.75 37.37
88.755 36.99
88.76 35.52
88.765 35.54
88.77 35.72
88.775 35.7
88.78 35.47
88.785 35.51
88.79 37.52
88.795 37.56
88.8 37.66
88.805 37.74
88.81 36.94
88.815 37.15
88.82 37.01
88.825 36.91
88.83 37.18
88.835 37.3
88.84 35.61
88.845 36.81
88.85 37
88.855 37.34
88.86 37.73
88.865 37.35
88.87 37.29
88.875 37.54
88.88 37.42
88.885 36.96
88.89 37.03
88.895 37
88.9 37.16
88.905 37.82
88.91 36.98
88.915 36.97
88.92 37.37
88.925 37.17
88.93 37.19
88.935 37.03
88.94 36.93
88.945 36.87
88.95 36.88
88.955 35.45
88.96 37.2
88.965 37.22
88.97 37.22
88.975 37.29
88.98 35.41
88.985 37
88.99 37.57
88.995 35.53
89 35.49
89.005 35.53
89.01 36.86
89.015 39.12
89.02 37.59
89.025 37.47
89.03 37.58
89.035 37.55
89.04 37.55
89.045 37.27
89.05 37.47
89.055 37.37
89.06 35.59
89.065 37.35
89.07 35.47
89.075 35.62
89.08 37.69
89.085 37.33
89.09 37.28
89.095 35.78
89.1 36.93
89.105 37.12
89.11 36.92
89.115 37.02
89.12 37.23
89.125 37.7
89.13 37.3
89.135 36.83
89.14 36.66
89.145 36.67
89.15 37.99
89.155 36.9
89.16 36.76
89.165 37.13
89.17 38.13
89.175 37.35
89.18 37.52
89.185 38.07
89.19 37.69
89.195 37.26
89.2 35.25
89.205 35.43
89.21 38.03
89.215 37.71
89.22 37.46
89.225 37.52
89.23 37.92
89.235 38.11
89.24 37.93
89.245 37.7
89.25 37.54
89.255 37.17
89.26 37.08
89.265 37.29
89.27 37.09
89.275 37.53
89.28 37.33
89.285 37.35
89.29 40.04
89.295 40.08
89.3 36.88
89.305 39.98
89.31 35.5
89.315 35.62
89.32 35.66
89.325 35.65
89.33 40.1
89.335 35.64
89.34 35.87
89.345 35.89
89.35 35.67
89.355 35.68
89.36 35.49
89.365 35.78
89.37 35.79
89.375 39.48
89.38 39.32
89.385 35.23
89.39 37.89
89.395 35.64
89.4 35.41
89.405 37.99
89.41 35.68
89.415 35.59
89.42 35.81
89.425 35.67
89.43 37.85
89.435 39.29
89.44 38.2
89.445 38.01
89.45 37.81
89.455 39.71
89.46 39.75
89.465 39.65
89.47 35.37
89.475 35.65
89.48 35.83
89.485 39.69
89.49 35.7
89.495 35.73
89.5 37.79
89.505 35.43
89.51 35.51
89.515 37.74
89.52 37.93
89.525 38.09
89.53 37.62
89.535 37.51
89.54 35.7
89.545 35.56
89.55 37.48
89.555 37.61
89.56 39.86
89.565 39.77
89.57 37.72
89.575 40.17
89.58 37.63
89.585 37.73
89.59 37.95
89.595 38.19
89.6 39.92
89.605 35.55
89.61 35.81
89.615 37.94
89.62 35.86
89.625 35.86
89.63 38.49
89.635 35.57
89.64 38.72
89.645 38.61
89.65 37.9
89.655 38.32
89.66 35.77
89.665 35.82
89.67 37.94
89.675 37.79
89.68 37.69
89.685 37.46
89.69 40.05
89.695 35.95
89.7 40.2
89.705 37.93
89.71 37.92
89.715 37.53
89.72 37.7
89.725 37.53
89.73 35.45
89.735 35.6
89.74 35.77
89.745 37.93
89.75 37.86
89.755 38.19
89.76 38.3
89.765 37.89
89.77 38.06
89.775 38.04
89.78 35.71
89.785 35.77
89.79 35.58
89.795 38.38
89.8 35.62
89.805 38.06
89.81 38.37
89.815 38.15
89.82 38.11
89.825 35.48
89.83 38.05
89.835 38.02
89.84 35.81
89.845 35.79
89.85 37.97
89.855 37.49
89.86 39.95
89.865 37.44
89.87 39.92
89.875 35.68
89.88 37.14
89.885 37.14
89.89 37.57
89.895 39.45
89.9 38.14
89.905 37.45
89.91 37.45
89.915 37.21
89.92 37.32
89.925 38.79
89.93 38.01
89.935 39.45
89.94 39.69
89.945 39.33
89.95 37.96
89.955 39.8
89.96 39.98
89.965 39.9
89.97 37.88
89.975 37.79
89.98 37.64
89.985 39.86
89.99 39.4
89.995 35.4
90 39.38
90.005 37.5
90.01 39.73
90.015 39.69
90.02 39.39
90.025 39.44
90.03 39.41
90.035 39.51
90.04 39.42
90.045 37.85
90.05 39.55
90.055 39.59
90.06 39.84
90.065 40.03
90.07 37.69
90.075 40.14
90.08 36.8
90.085 38.07
90.09 39.95
90.095 39.91
90.1 39.9
90.105 38.14
90.11 37.43
90.115 37.94
90.12 38.18
90.125 38.11
90.13 40.04
90.135 40
90.14 40.26
90.145 37.56
90.15 40.12
90.155 38.96
90.16 40.08
90.165 40.12
90.17 40.04
90.175 40
90.18 37.52
90.185 39.81
90.19 40.21
90.195 37.29
90.2 36.78
90.205 36.74
90.21 36.41
90.215 36.77
90.22 37.12
90.225 37.33
90.23 35.47
90.235 35.42
90.24 37.78
90.245 38.27
90.25 37.76
90.255 37.48
90.26 37.67
90.265 37.86
90.27 37.81
90.275 38.02
90.28 37.56
90.285 37.58
90.29 37.4
90.295 37.42
90.3 37.62
90.305 37.7
90.31 38.06
90.315 38.33
90.32 38.21
90.325 38
90.33 38.09
90.335 38.23
90.34 37.71
90.345 39.78
90.35 37.76
90.355 37.95
90.36 37.88
90.365 37.72
90.37 38.45
90.375 38.5
90.38 37.87
90.385 37.5
90.39 38.17
90.395 38.24
90.4 38
90.405 38.04
90.41 37.21
90.415 36.97
90.42 37.46
90.425 37.45
90.43 38.02
90.435 37.8
90.44 37.85
90.445 37.34
90.45 36.69
90.455 36.87
90.46 38.11
90.465 38.09
90.47 37.26
90.475 37.7
90.48 37.13
90.485 37
90.49 37.43
90.495 37.96
90.5 38.16
90.505 37.9
90.51 37.16
90.515 37.12
90.52 36.97
90.525 36.71
90.53 36.78
90.535 37.3
90.54 35.47
90.545 39.42
90.55 35.38
90.555 35.41
90.56 37.85
90.565 35.35
90.57 35.58
90.575 35.26
90.58 35.48
90.585 35.36
90.59 37.95
90.595 37.04
90.6 35.15
90.605 35.42
90.61 35.29
90.615 35.36
90.62 35.36
90.625 35.35
90.63 35.4
90.635 37.7
90.64 37.77
90.645 37.81
90.65 37.44
90.655 37.44
90.66 35.29
90.665 35.48
90.67 35.36
90.675 35.37
90.68 35.25
90.685 35.6
90.69 36.5
90.695 35.22
90.7 35.21
90.705 35.28
90.71 35.15
90.715 35.22
90.72 35.24
90.725 35.26
90.73 35.38
90.735 35.64
90.74 35.68
90.745 38.51
90.75 37.97
90.755 38.11
90.76 37.95
90.765 37.95
90.77 37.64
90.775 38.23
90.78 38.29
90.785 35.67
90.79 35.55
90.795 38.16
90.8 37.75
90.805 37.85
90.81 37.78
90.815 38.05
90.82 35.34
90.825 37.77
90.83 37.9
90.835 37.73
90.84 37.63
90.845 38.1
90.85 37.84
90.855 35.3
90.86 35.58
90.865 38.21
90.87 35.37
90.875 38.32
90.88 37.66
90.885 38.67
90.89 35.3
90.895 35.38
90.9 37.58
90.905 37.74
90.91 37.52
90.915 35.39
90.92 35.33
90.925 35.53
90.93 37.65
90.935 37.2
90.94 37.07
90.945 37.48
90.95 37.97
90.955 37.88
90.96 35.37
90.965 35.2
90.97 35.2
90.975 37.08
90.98 36.89
90.985 36.41
90.99 35.99
90.995 37.55
91 36.41
91.005 36.67
91.01 36.05
91.015 34.99
91.02 35.13
91.025 36.94
91.03 36.65
91.035 36.77
91.04 36.72
91.045 36.45
91.05 36.44
91.055 36.61
91.06 35.22
91.065 35.1
91.07 38.11
91.075 38.31
91.08 34.8
91.085 34.9
91.09 34.95
91.095 34.92
91.1 35.12
91.105 37.96
91.11 38.21
91.115 38.8
91.12 38.49
91.125 38.35
91.13 37.38
91.135 38.61
91.14 38.61
91.145 37.59
91.15 35.07
91.155 35.19
91.16 35.03
91.165 35.08
91.17 35.01
91.175 35.02
91.18 37.96
91.185 38.19
91.19 37.85
91.195 37.71
91.2 38.22
91.205 37.66
91.21 35.33
91.215 37.52
91.22 37.56
91.225 37.6
91.23 37.52
91.235 35.11
91.24 35.09
91.245 35.23
91.25 35.07
91.255 35.19
91.26 37.73
91.265 35.37
91.27 35.17
91.275 38.19
91.28 35.46
91.285 38.07
91.29 35.15
91.295 35.12
91.3 37.82
91.305 35.16
91.31 37.16
91.315 38.64
91.32 38.47
91.325 38.46
91.33 37.73
91.335 37.46
91.34 40.43
91.345 38.41
91.35 38.41
91.355 38.66
91.36 40.18
91.365 40.42
91.37 40.53
91.375 40.33
91.38 35.23
91.385 37.22
91.39 35.29
91.395 38.23
91.4 38.28
91.405 37.25
91.41 38.49
91.415 38.08
91.42 35.18
91.425 35.33
91.43 36.77
91.435 37.03
91.44 37
91.445 36.59
91.45 37.1
91.455 37.38
91.46 39.83
91.465 39.86
91.47 40.02
91.475 35.26
91.48 35.11
91.485 35.17
91.49 35.19
91.495 35.08
91.5 35.25
91.505 35.04
91.51 37.18
91.515 37.35
91.52 37.82
91.525 37.67
91.53 37.6
91.535 37.88
91.54 35.03
91.545 37.5
91.55 37.67
91.555 37.4
91.56 37.61
91.565 35.22
91.57 37.86
91.575 38.07
91.58 36.92
91.585 38.51
91.59 35.29
91.595 38.45
91.6 38.03
91.605 38.17
91.61 38.67
91.615 37.58
91.62 38.28
91.625 38.22
91.63 38.42
91.635 35.44
91.64 38.61
91.645 38.78
91.65 38.65
91.655 38.48
91.66 38.58
91.665 38.6
91.67 38.56
91.675 38.48
91.68 38.56
91.685 38.46
91.69 38.56
91.695 37.68
91.7 38.01
91.705 38.71
91.71 38.09
91.715 38.07
91.72 35.22
91.725 35.39
91.73 35.26
91.735 38.15
91.74 38.1
91.745 37.93
91.75 38.83
91.755 39.05
91.76 37.94
91.765 36.48
91.77 37.83
91.775 37.68
91.78 40.1
91.785 40.01
91.79 38.46
91.795 38.38
91.8 35.33
91.805 35.38
91.81 35.5
91.815 35.47
91.82 35.41
91.825 35.53
91.83 35.42
91.835 38.03
91.84 37.74
91.845 37.9
91.85 37.57
91.855 37.83
91.86 37.9
91.865 35.35
91.87 35.39
91.875 40.38
91.88 37.98
91.885 40.47
91.89 38.43
91.895 40.36
91.9 40.5
91.905 40.64
91.91 38.76
91.915 40.42
91.92 37.6
91.925 38.23
91.93 38.36
91.935 38.4
91.94 37.75
91.945 38.47
91.95 37.62
91.955 35.22
91.96 37.74
91.965 37.64
91.97 37.75
91.975 37.85
91.98 37.98
91.985 40.32
91.99 40.36
91.995 40.51
92 38.08
92.005 38.43
92.01 38.49
92.015 38.48
92.02 37.9
92.025 40.32
92.03 38.19
92.035 38.47
92.04 38.17
92.045 38.06
92.05 38.19
92.055 38.42
92.06 38.18
92.065 38.46
92.07 37.85
92.075 38.26
92.08 38.3
92.085 36.8
92.09 38.01
92.095 38.56
92.1 38.5
92.105 38.02
92.11 38.05
92.115 37.8
92.12 37.98
92.125 38
92.13 38.45
92.135 40.45
92.14 38.23
92.145 37.42
92.15 37.34
92.155 37.22
92.16 37.25
92.165 37.32
92.17 37.45
92.175 38.95
92.18 37.35
92.185 36.82
92.19 37.85
92.195 38.19
92.2 38.5
92.205 38.45
92.21 38.16
92.215 38.2
92.22 37.93
92.225 37.95
92.23 38.05
92.235 37.59
92.24 37.78
92.245 38.52
92.25 37.66
92.255 38.68
92.26 37.92
92.265 37.91
92.27 37.84
92.275 38.25
92.28 37.8
92.285 37.97
92.29 38.21
92.295 38.17
92.3 38.23
92.305 38.1
92.31 38.84
92.315 38.08
92.32 38.22
92.325 38.3
92.33 38.24
92.335 38.82
92.34 38.4
92.345 37.77
92.35 38.51
92.355 38.28
92.36 38.33
92.365 38.15
92.37 35.44
92.375 38.22
92.38 38.03
92.385 38.74
92.39 38.64
92.395 38.31
92.4 37.75
92.405 38.06
92.41 38.59
92.415 38.14
92.42 38.83
92.425 35.13
92.43 38.3
92.435 38.83
92.44 39.12
92.445 38.92
92.45 39.19
92.455 39.06
92.46 39.24
92.465 39.12
92.47 38.5
92.475 38.53
92.48 38.54
92.485 38.89
92.49 38.97
92.495 35.18
92.5 35.23
92.505 35.29
92.51 38.52
92.515 38.68
92.52 35.09
92.525 35.34
92.53 40.53
92.535 38.15
92.54 38.64
92.545 39.07
92.55 39.05
92.555 38.14
92.56 35
92.565 34.95
92.57 39.11
92.575 39.34
92.58 39.16
92.585 39.31
92.59 38.99
92.595 39.12
92.6 39.27
92.605 38.47
92.61 38.7
92.615 38.22
92.62 38.64
92.625 38.87
92.63 38.92
92.635 38.09
92.64 34.98
92.645 38.62
92.65 38.53
92.655 34.99
92.66 35.01
92.665 35.03
92.67 38.59
92.675 39.09
92.68 38.73
92.685 38.55
92.69 38.54
92.695 38.37
92.7 37.92
92.705 38.76
92.71 38.41
92.715 38.46
92.72 38.63
92.725 37.4
92.73 38.84
92.735 38.85
92.74 38.86
92.745 38.41
92.75 38.61
92.755 36.76
92.76 36.72
92.765 37.24
92.77 36.86
92.775 38.6
92.78 38.58
92.785 38.53
92.79 38.39
92.795 38.19
92.8 38.26
92.805 37.92
92.81 38.56
92.815 38.81
92.82 38.31
92.825 38.64
92.83 36.62
92.835 38.73
92.84 38.96
92.845 38.82
92.85 38.25
92.855 38.5
92.86 38.58
92.865 38.33
92.87 38.51
92.875 40.07
92.88 38.54
92.885 40.33
92.89 38.4
92.895 40.04
92.9 40.18
92.905 38.26
92.91 40.05
92.915 40.22
92.92 40.33
92.925 38.06
92.93 38.21
92.935 38.21
92.94 39.24
92.945 40.42
92.95 39.14
92.955 39.12
92.96 39.15
92.965 38.85
92.97 35.54
92.975 35.53
92.98 38.41
92.985 38.44
92.99 38.89
92.995 38.94
93 38.95
93.005 38.85
93.01 38.78
93.015 38.5
93.02 38.47
93.025 38.63
93.03 38.69
93.035 38.4
93.04 38.53
93.045 38.27
93.05 37.68
93.055 37.56
93.06 38.5
93.065 38.39
93.07 37.53
93.075 37.88
93.08 38.46
93.085 37.91
93.09 37.37
93.095 38.22
93.1 38.39
93.105 37.42
93.11 37.75
93.115 37.48
93.12 33.72
93.125 33.99
93.13 33.69
93.135 38.56
93.14 38.85
93.145 38.6
93.15 38.63
93.155 38.4
93.16 38.52
93.165 38.19
93.17 38.64
93.175 38.13
93.18 38.42
93.185 37.79
93.19 37.39
93.195 37.74
93.2 38.18
93.205 37.91
93.21 38.12
93.215 37.57
93.22 38.12
93.225 38
93.23 38.24
93.235 38.1
93.24 37.82
93.245 34.95
93.25 38.1
93.255 39.11
93.26 38.73
93.265 38.65
93.27 38.41
93.275 38.53
93.28 38.16
93.285 38.16
93.29 38.25
93.295 38.46
93.3 38.03
93.305 38.29
93.31 38.4
93.315 38.21
93.32 38.14
93.325 37.99
93.33 34.23
93.335 34.27
93.34 34.16
93.345 33.91
93.35 33.84
93.355 33.5
93.36 33.62
93.365 37.51
93.37 38.34
93.375 38.61
93.38 38.3
93.385 38.21
93.39 37.78
93.395 38.11
93.4 38.29
93.405 38.34
93.41 38.32
93.415 38.27
93.42 38.3
93.425 38.35
93.43 38.28
93.435 38.24
93.44 38.24
93.445 37.99
93.45 38.12
93.455 38.31
93.46 38.32
93.465 38.26
93.47 38.17
93.475 38.38
93.48 38.76
93.485 38.4
93.49 38.4
93.495 36.64
93.5 37.81
93.505 37.95
93.51 39.65
93.515 38.2
93.52 39.59
93.525 38.37
93.53 38.23
93.535 37.71
93.54 38.04
93.545 38.24
93.55 38.16
93.555 33.91
93.56 37.89
93.565 37.88
93.57 38.4
93.575 38.27
93.58 38.39
93.585 38.68
93.59 38.63
93.595 38.32
93.6 34.19
93.605 34.18
93.61 34.14
93.615 38.14
93.62 38.45
93.625 38.4
93.63 38.59
93.635 38.62
93.64 38.19
93.645 38.59
93.65 38.53
93.655 38.58
93.66 38.41
93.665 39.72
93.67 38.42
93.675 38.15
93.68 38.2
93.685 39.65
93.69 36.23
93.695 39.93
93.7 39.87
93.705 34.16
93.71 36.65
93.715 36.88
93.72 37.17
93.725 37.04
93.73 36.78
93.735 35.23
93.74 35.33
93.745 33.94
93.75 34.12
93.755 34.17
93.76 33.9
93.765 35.61
93.77 35.6
93.775 36
93.78 35.88
93.785 35.86
93.79 35.6
93.795 33.98
93.8 35.61
93.805 34.32
93.81 34.24
93.815 34.12
93.82 34.27
93.825 35.03
93.83 34.32
93.835 35.59
93.84 34.28
93.845 34
93.85 33.88
93.855 33.72
93.86 40.01
93.865 40.01
93.87 38.44
93.875 38.18
93.88 38.22
93.885 33.83
93.89 33.91
93.895 34.28
93.9 34.64
93.905 35.26
93.91 35.19
93.915 35.08
93.92 35.22
93.925 36.83
93.93 36.78
93.935 36.82
93.94 34.31
93.945 33.89
93.95 36.62
93.955 34.19
93.96 33.93
93.965 33.95
93.97 38.78
93.975 33.98
93.98 35.23
93.985 33.82
93.99 33.47
93.995 38.01
94 33.56
94.005 33.18
94.01 38.14
94.015 38.25
94.02 33.42
94.025 33.18
94.03 33.37
94.035 33.5
94.04 35.01
94.045 33.65
94.05 33.61
94.055 38.3
94.06 38.13
94.065 37.77
94.07 37.86
94.075 37.38
94.08 33.34
94.085 33.33
94.09 35.3
94.095 33.65
94.1 35.32
94.105 35.24
94.11 35.27
94.115 33.2
94.12 35.01
94.125 34.99
94.13 35.16
94.135 35.15
94.14 35.06
94.145 35.32
94.15 35.23
94.155 35.28
94.16 33.45
94.165 35.25
94.17 35.18
94.175 33.45
94.18 33.92
94.185 35.15
94.19 35.24
94.195 35.17
94.2 35.22
94.205 40.1
94.21 38.36
94.215 38.22
94.22 33.9
94.225 33.96
94.23 33.74
94.235 35.11
94.24 33.7
94.245 35.31
94.25 35.14
94.255 35.19
94.26 37.94
94.265 33.55
94.27 33.56
94.275 33.57
94.28 33.88
94.285 33.81
94.29 37.76
94.295 37.81
94.3 37.54
94.305 33.79
94.31 33.94
94.315 33.68
94.32 33.71
94.325 39.83
94.33 33.53
94.335 33.77
94.34 33.92
94.345 33.84
94.35 33.65
94.355 34.09
94.36 38.23
94.365 34.12
94.37 34.08
94.375 33.68
94.38 37.27
94.385 33.79
94.39 34.03
94.395 34.22
94.4 40.49
94.405 35.56
94.41 37.57
94.415 37.22
94.42 35.12
94.425 35.37
94.43 37.58
94.435 37.68
94.44 37.74
94.445 37.8
94.45 35.31
94.455 37.75
94.46 37.28
94.465 35.19
94.47 37.51
94.475 37.63
94.48 37.87
94.485 36.9
94.49 37.13
94.495 36.83
94.5 37.51
94.505 33.81
94.51 37.33
94.515 33.34
94.52 33.45
94.525 33.52
94.53 33.06
94.535 38.01
94.54 37.99
94.545 38
94.55 37.96
94.555 33.39
94.56 33.14
94.565 33.42
94.57 37.9
94.575 37.91
94.58 38.03
94.585 33.54
94.59 33.81
94.595 38.34
94.6 33.72
94.605 35.22
94.61 33.79
94.615 33.9
94.62 33.6
94.625 35.31
94.63 37.75
94.635 35.22
94.64 35.33
94.645 38.47
94.65 35.26
94.655 36.28
94.66 37.8
94.665 36.03
94.67 38.07
94.675 38.46
94.68 37.92
94.685 37.69
94.69 36.4
94.695 33.64
94.7 37.84
94.705 38.13
94.71 38.09
94.715 37.99
94.72 37.98
94.725 37.59
94.73 33.98
94.735 37.9
94.74 38.15
94.745 37.47
94.75 35.09
94.755 37.95
94.76 33.78
94.765 35.23
94.77 34.05
94.775 35.34
94.78 35.24
94.785 35.25
94.79 37.46
94.795 37.38
94.8 37.71
94.805 33.78
94.81 33.48
94.815 33.21
94.82 33.31
94.825 36.31
94.83 33.36
94.835 36.63
94.84 33.77
94.845 36.72
94.85 35.3
94.855 37.07
94.86 36.76
94.865 35.41
94.87 35.22
94.875 35.5
94.88 35.35
94.885 36.24
94.89 33.9
94.895 35.29
94.9 35.34
94.905 35.3
94.91 35.38
94.915 35.26
94.92 35.27
94.925 35.29
94.93 35.51
94.935 39.26
94.94 35.3
94.945 35.31
94.95 33.55
94.955 37.75
94.96 37.81
94.965 37.67
94.97 37.46
94.975 34.02
94.98 35.27
94.985 35.33
94.99 35.47
94.995 35.19
95 35.24
95.005 33.28
95.01 33.24
95.015 33.43
95.02 37.71
95.025 37.8
95.03 33.4
95.035 33.76
95.04 37.72
95.045 37.81
95.05 35.4
95.055 35.11
95.06 33.94
95.065 33.95
95.07 33.86
95.075 33.81
95.08 33.85
95.085 33.85
95.09 37.78
95.095 38.11
95.1 37.96
95.105 37.16
95.11 36.88
95.115 37.06
95.12 33.7
95.125 34.07
95.13 33.6
95.135 35.35
95.14 35.23
95.145 33.7
95.15 33.96
95.155 35.21
95.16 34.09
95.165 34.1
95.17 35.08
95.175 34.82
95.18 33.91
95.185 34.09
95.19 33.71
95.195 37.5
95.2 37.36
95.205 37.47
95.21 34.05
95.215 33.9
95.22 37.49
95.225 33.83
95.23 35.39
95.235 33.51
95.24 33.65
95.245 33.55
95.25 37.81
95.255 33.35
95.26 33.65
95.265 33.88
95.27 34.1
95.275 39.34
95.28 33.94
95.285 34
95.29 39.49
95.295 39.42
95.3 33.75
95.305 33.78
95.31 33.46
95.315 39.69
95.32 35.47
95.325 35.33
95.33 33.53
95.335 33.88
95.34 33.55
95.345 35.2
95.35 33.15
95.355 33.54
95.36 35.26
95.365 35.18
95.37 34.99
95.375 38.27
95.38 35.09
95.385 35.23
95.39 38.06
95.395 38.11
95.4 38.09
95.405 36.55
95.41 33.34
95.415 33.6
95.42 33.71
95.425 33.45
95.43 33.69
95.435 33.65
95.44 35.02
95.445 38.47
95.45 38.52
95.455 35.18
95.46 38.35
95.465 38.34
95.47 33.53
95.475 38.65
95.48 38.49
95.485 38.2
95.49 33.59
95.495 33.22
95.5 37.88
95.505 33.82
95.51 34.02
95.515 33.85
95.52 33.85
95.525 34.37
95.53 34
95.535 37.73
95.54 37.5
95.545 37.73
95.55 33.79
95.555 38.09
95.56 37.81
95.565 38.16
95.57 38.24
95.575 33.89
95.58 33.97
95.585 33.66
95.59 34.97
95.595 34.74
95.6 34.87
95.605 38.27
95.61 37.76
95.615 38.1
95.62 33.64
95.625 33.29
95.63 35.21
95.635 37.96
95.64 37.73
95.645 38.07
95.65 38.73
95.655 37.98
95.66 37.86
95.665 33.34
95.67 35.11
95.675 35.05
95.68 35.16
95.685 37.82
95.69 34.84
95.695 35.06
95.7 34.9
95.705 37.29
95.71 38.04
95.715 37.63
95.72 33.48
95.725 33.38
95.73 37.92
95.735 38.02
95.74 38.05
95.745 38.39
95.75 35.12
95.755 35.26
95.76 35.12
95.765 35.23
95.77 36.93
95.775 36.52
95.78 35.14
95.785 36.11
95.79 39.52
95.795 39.64
95.8 38.55
95.805 38.25
95.81 36.93
95.815 36.94
95.82 38.67
95.825 37.33
95.83 38.17
95.835 38.24
95.84 38.54
95.845 38.41
95.85 38.49
95.855 38.36
95.86 36.87
95.865 38.4
95.87 38.59
95.875 33.75
95.88 37.95
95.885 33.21
95.89 37.73
95.895 38.13
95.9 37.99
95.905 37.93
95.91 37.89
95.915 37.8
95.92 37.98
95.925 37.82
95.93 38.12
95.935 33.46
95.94 37.92
95.945 38.09
95.95 33.31
95.955 38.21
95.96 38.23
95.965 38.08
95.97 37.92
95.975 37.75
95.98 38.23
95.985 38.58
95.99 38.12
95.995 38.4
96 35.16
96.005 38.44
96.01 34.9
96.015 34.87
96.02 35.33
96.025 35.09
96.03 35.02
96.035 35
96.04 33.69
96.045 38.56
96.05 38.53
96.055 38.21
96.06 38.56
96.065 33.26
96.07 38.34
96.075 38.46
96.08 38.38
96.085 38.53
96.09 38.49
96.095 38.76
96.1 38.26
96.105 33.82
96.11 38.16
96.115 37.92
96.12 38.06
96.125 38.12
96.13 38.14
96.135 37.65
96.14 37.73
96.145 34.55
96.15 37.49
96.155 38.14
96.16 33.56
96.165 36.47
96.17 37.92
96.175 37.85
96.18 37.78
96.185 33.68
96.19 33.3
96.195 37.79
96.2 33.6
96.205 37.69
96.21 33.7
96.215 37.8
96.22 38.21
96.225 38.33
96.23 38.22
96.235 35.24
96.24 37.69
96.245 37.56
96.25 37.57
96.255 37.67
96.26 37.94
96.265 38.24
96.27 38.17
96.275 37.84
96.28 35.33
96.285 35.01
96.29 35.22
96.295 37.98
96.3 36.71
96.305 38.72
96.31 35.14
96.315 37.8
96.32 38.02
96.325 38.85
96.33 38.15
96.335 38.18
96.34 37.99
96.345 39.13
96.35 37.9
96.355 38.04
96.36 38.21
96.365 39.69
96.37 39.36
96.375 37.84
96.38 37.99
96.385 38.61
96.39 38.87
96.395 38.66
96.4 38.29
96.405 38.41
96.41 38.48
96.415 38.34
96.42 38.01
96.425 37.87
96.43 38.02
96.435 35.77
96.44 37.88
96.445 37.77
96.45 36.31
96.455 38.06
96.46 38.09
96.465 36.18
96.47 36.23
96.475 34.23
96.48 36.31
96.485 36.29
96.49 35.02
96.495 35.23
96.5 35.3
96.505 38.27
96.51 38.25
96.515 38.41
96.52 38.3
96.525 38.14
96.53 35.26
96.535 35.23
96.54 38.01
96.545 36.48
96.55 37.89
96.555 37.73
96.56 37.58
96.565 37.58
96.57 37.23
96.575 37.42
96.58 37.25
96.585 37.33
96.59 37.23
96.595 35.33
96.6 35.19
96.605 35.02
96.61 35.17
96.615 35.23
96.62 35.6
96.625 35.29
96.63 35.13
96.635 39.06
96.64 38.76
96.645 38.72
96.65 38.83
96.655 38.43
96.66 39.22
96.665 37.42
96.67 37.53
96.675 37.42
96.68 37.81
96.685 37.67
96.69 38.04
96.695 37.99
96.7 39.53
96.705 36.42
96.71 35.27
96.715 35.2
96.72 35.22
96.725 35.48
96.73 36.67
96.735 36.73
96.74 36.18
96.745 36.35
96.75 36.96
96.755 36.66
96.76 37.05
96.765 37.08
96.77 36.76
96.775 36.17
96.78 36.36
96.785 38.98
96.79 39.25
96.795 36.56
96.8 36.42
96.805 36.17
96.81 36.26
96.815 36.42
96.82 36.15
96.825 38.23
96.83 38.55
96.835 35.31
96.84 38.42
96.845 38.25
96.85 38.12
96.855 35.32
96.86 36.37
96.865 38.08
96.87 38.15
96.875 38.3
96.88 37.97
96.885 38.23
96.89 38.04
96.895 37.88
96.9 37.85
96.905 35.3
96.91 35.43
96.915 36.11
96.92 36.35
96.925 35.57
96.93 35.38
96.935 36.6
96.94 36.36
96.945 35.32
96.95 35.41
96.955 35.45
96.96 36.94
96.965 35.14
96.97 36.44
96.975 36.13
96.98 35.88
96.985 36.47
96.99 36.63
96.995 36.5
97 35.66
97.005 35.44
97.01 35.45
97.015 38.06
97.02 35.38
97.025 35.08
97.03 35.11
97.035 35.35
97.04 36.84
97.045 35.42
97.05 35.44
97.055 38.75
97.06 38.54
97.065 34.92
97.07 34.93
97.075 34.68
97.08 34.48
97.085 34.68
97.09 37.81
97.095 38.12
97.1 36.61
97.105 36.34
97.11 36.31
97.115 36.53
97.12 34.8
97.125 36.25
97.13 36.12
97.135 37.98
97.14 34.55
97.145 37.65
97.15 37.78
97.155 37.96
97.16 38.28
97.165 38.15
97.17 36.13
97.175 38.66
97.18 35.95
97.185 36.12
97.19 38.63
97.195 38.38
97.2 35.34
97.205 35.54
97.21 36.55
97.215 36.03
97.22 36.27
97.225 36.23
97.23 38.23
97.235 36.49
97.24 37.91
97.245 38.02
97.25 38.14
97.255 35.95
97.26 35.84
97.265 38.38
97.27 36.45
97.275 36.49
97.28 35.22
97.285 38.12
97.29 35.09
97.295 36.4
97.3 36.52
97.305 36.44
97.31 34.94
97.315 36.43
97.32 36.61
97.325 36.31
97.33 37.05
97.335 36.75
97.34 36.04
97.345 36.07
97.35 36.01
97.355 35.9
97.36 35.89
97.365 38.48
97.37 36.17
97.375 36.22
97.38 36.3
97.385 36.37
97.39 38.27
97.395 38.03
97.4 37.75
97.405 38.03
97.41 37.98
97.415 36.13
97.42 36.32
97.425 37.98
97.43 36.37
97.435 36.18
97.44 37.84
97.445 36.22
97.45 36.58
97.455 35.22
97.46 35.26
97.465 37.79
97.47 37.74
97.475 37.88
97.48 37.94
97.485 38.26
97.49 36.26
97.495 36.23
97.5 36.21
97.505 38
97.51 37.82
97.515 38.34
97.52 37.96
97.525 38.21
97.53 36.01
97.535 35.96
97.54 35.96
97.545 37.74
97.55 37.78
97.555 36.59
97.56 37.88
97.565 36.36
97.57 37.56
97.575 38
97.58 38.33
97.585 36.08
97.59 36.56
97.595 38.14
97.6 38.57
97.605 38.41
97.61 38.25
97.615 36.08
97.62 36.38
97.625 35.99
97.63 36.39
97.635 38.07
97.64 36.15
97.645 38.07
97.65 37.23
97.655 36.39
97.66 37.65
97.665 37.59
97.67 38.31
97.675 38.61
97.68 37.92
97.685 38.53
97.69 35.09
97.695 38.52
97.7 35.18
97.705 38.55
97.71 35.14
97.715 35.45
97.72 35.19
97.725 36.38
97.73 37.67
97.735 38.24
97.74 38.44
97.745 38.33
97.75 38.37
97.755 35.46
97.76 35.34
97.765 38.56
97.77 38.27
97.775 37.94
97.78 38.06
97.785 38.27
97.79 38.13
97.795 35.15
97.8 35.31
97.805 35.25
97.81 36.74
97.815 35.45
97.82 37.38
97.825 37.24
97.83 37.19
97.835 36.72
97.84 36.62
97.845 36.86
97.85 37.08
97.855 35.56
97.86 35.27
97.865 38.74
97.87 38.21
97.875 38.44
97.88 38.73
97.885 38.3
97.89 38.25
97.895 38.56
97.9 35.06
97.905 34.97
97.91 35.19
97.915 35.21
97.92 38.63
97.925 36.38
97.93 38.21
97.935 38.46
97.94 38.25
97.945 38.46
97.95 36.14
97.955 36.21
97.96 38.33
97.965 38.17
97.97 38.16
97.975 40.43
97.98 40.47
97.985 37.76
97.99 38.03
97.995 37.72
98 37.26
98.005 37.41
98.01 36.35
98.015 38
98.02 37.32
98.025 34.58
98.03 35.07
98.035 34.99
98.04 35.16
98.045 35.33
98.05 38.31
98.055 38.57
98.06 34.4
98.065 34.23
98.07 36.67
98.075 36.54
98.08 36.25
98.085 38.21
98.09 38.01
98.095 37.73
98.1 37.95
98.105 35.33
98.11 33.79
98.115 37.82
98.12 37.84
98.125 34.17
98.13 37.55
98.135 34.06
98.14 37.83
98.145 37.25
98.15 37.9
98.155 37.92
98.16 37.93
98.165 37.68
98.17 38.26
98.175 34.7
98.18 37.69
98.185 37.94
98.19 38.09
98.195 34.87
98.2 34.72
98.205 37.61
98.21 37.69
98.215 37.76
98.22 37.46
98.225 35.18
98.23 35.1
98.235 37.54
98.24 37.75
98.245 37.32
98.25 37.72
98.255 35.27
98.26 35.15
98.265 38.08
98.27 37.92
98.275 37.98
98.28 37.86
98.285 34.92
98.29 34.9
98.295 34.83
98.3 35.01
98.305 35.04
98.31 36.23
98.315 34.81
98.32 36.21
98.325 36.22
98.33 34.63
98.335 34.35
98.34 34.41
98.345 34.33
98.35 34.27
98.355 38.13
98.36 38.1
98.365 38
98.37 38.29
98.375 38.82
98.38 39.05
98.385 38.42
98.39 38.52
98.395 38.22
98.4 35.5
98.405 35.47
98.41 35.62
98.415 38.6
98.42 38.5
98.425 38.3
98.43 38.69
98.435 38.45
98.44 35.32
98.445 35.48
98.45 38.34
98.455 38.32
98.46 35.46
98.465 35.34
98.47 35.12
98.475 38
98.48 37.95
98.485 37.79
98.49 37.57
98.495 37.57
98.5 37.97
98.505 36.63
98.51 33.99
98.515 34.17
98.52 34.18
98.525 37.54
98.53 37.67
98.535 37.56
98.54 37.97
98.545 37.65
98.55 37.91
98.555 37.73
98.56 35.49
98.565 37.66
98.57 37.14
98.575 35.55
98.58 35.45
98.585 36.32
98.59 36.72
98.595 37.72
98.6 37.66
98.605 35.46
98.61 35.63
98.615 36.58
98.62 37.62
98.625 36.71
98.63 36.79
98.635 35.66
98.64 35.5
98.645 35.5
98.65 35.4
98.655 37.86
98.66 35.43
98.665 35.4
98.67 35.47
98.675 35.35
98.68 35.27
98.685 37.3
98.69 37.26
98.695 35.46
98.7 37.56
98.705 35.7
98.71 37.88
98.715 35.3
98.72 35.42
98.725 35.56
98.73 37.75
98.735 38.07
98.74 35.2
98.745 37.74
98.75 37.85
98.755 37.71
98.76 35.46
98.765 35.33
98.77 35.22
98.775 35.42
98.78 35.79
98.785 37.44
98.79 35.28
98.795 35.08
98.8 37.53
98.805 37.5
98.81 35.9
98.815 36.15
98.82 35.52
98.825 35.43
98.83 35.52
98.835 35.52
98.84 35.71
98.845 34.72
98.85 35.06
98.855 35.29
98.86 35.51
98.865 35.67
98.87 34.45
98.875 34.48
98.88 35.18
98.885 35.26
98.89 35.52
98.895 37.78
98.9 35.31
98.905 38.05
98.91 37.94
98.915 37.94
98.92 38.28
98.925 35.19
98.93 34.94
98.935 35.42
98.94 35.14
98.945 38.62
98.95 38.29
98.955 37.92
98.96 37.84
98.965 37.52
98.97 37.89
98.975 37.65
98.98 35.65
98.985 38.08
98.99 38.25
98.995 37.98
99 38.06
99.005 35.39
99.01 37.95
99.015 37.94
99.02 37.85
99.025 37.7
99.03 35.62
99.035 35.3
99.04 38.26
99.045 35.64
99.05 38.3
99.055 38.24
99.06 35.41
99.065 35.27
99.07 35.22
99.075 38.54
99.08 38.77
99.085 34.41
99.09 35.32
99.095 35.55
99.1 35.2
99.105 35.1
99.11 35.39
99.115 35.23
99.12 35.26
99.125 35.1
99.13 35.13
99.135 39.87
99.14 35.06
99.145 34.25
99.15 38.14
99.155 38.39
99.16 38.19
99.165 37.84
99.17 37.89
99.175 35.15
99.18 35.4
99.185 37.82
99.19 37.49
99.195 37.8
99.2 37.71
99.205 35.35
99.21 35.47
99.215 37.98
99.22 35.35
99.225 35.46
99.23 35.62
99.235 35.43
99.24 35.28
99.245 35.45
99.25 35.31
99.255 35.59
99.26 35.45
99.265 35.22
99.27 35.46
99.275 38.22
99.28 36.62
99.285 36.54
99.29 36.89
99.295 37.14
99.3 37
99.305 37.42
99.31 37.2
99.315 35.41
99.32 35.2
99.325 38.59
99.33 38.7
99.335 38.5
99.34 38.52
99.345 35.39
99.35 35.35
99.355 38.02
99.36 35.52
99.365 35.89
99.37 35.99
99.375 36.04
99.38 35.42
99.385 35.63
99.39 35.33
99.395 35.48
99.4 35.78
99.405 38.4
99.41 40.12
99.415 38.84
99.42 36.32
99.425 38.25
99.43 37.87
99.435 37.93
99.44 37.15
99.445 37.98
99.45 37.66
99.455 37.92
99.46 35.28
99.465 37.14
99.47 35.6
99.475 35.28
99.48 35.36
99.485 39.85
99.49 35.3
99.495 35.34
99.5 35.44
99.505 35.46
99.51 35.17
99.515 35.41
99.52 36.1
99.525 35.43
99.53 37.84
99.535 35.4
99.54 38.11
99.545 38.03
99.55 37.69
99.555 35.25
99.56 38
99.565 35.35
99.57 35.26
99.575 37.89
99.58 38.17
99.585 37.98
99.59 35.4
99.595 38.06
99.6 37.93
99.605 38.08
99.61 38.05
99.615 35.42
99.62 35.61
99.625 35.36
99.63 35.32
99.635 35.46
99.64 39.39
99.645 35.2
99.65 35.44
99.655 39.41
99.66 35.19
99.665 39.33
99.67 39.3
99.675 37.89
99.68 37.72
99.685 37.84
99.69 35.27
99.695 35.48
99.7 34.94
99.705 34.96
99.71 35.06
99.715 35.18
99.72 35.31
99.725 35.51
99.73 39.76
99.735 39.65
99.74 38.24
99.745 35.45
99.75 38.24
99.755 38.36
99.76 38.59
99.765 39.04
99.77 38.38
99.775 35.14
99.78 38.37
99.785 38.35
99.79 38.2
99.795 35.2
99.8 35.28
99.805 35.48
99.81 35.35
99.815 37.72
99.82 37.91
99.825 34.86
99.83 35.32
99.835 34.71
99.84 39.41
99.845 38.29
99.85 38.2
99.855 39.37
99.86 38.15
99.865 38.14
99.87 34.66
99.875 34.65
99.88 34.62
99.885 39.8
99.89 38.24
99.895 35.37
99.9 34.89
99.905 38.4
99.91 38.58
99.915 35.2
99.92 38.42
99.925 39.95
99.93 35.53
99.935 36.88
99.94 35
99.945 37.67
99.95 34.89
99.955 37.7
99.96 38.11
99.965 37.76
99.97 37.93
99.975 34.94
99.98 34.9
99.985 35.11
99.99 35.19
99.995 35.16
100 35.1
100.005 35.09
100.01 37.8
100.015 37.86
100.02 34.89
100.025 34.69
100.03 34.88
100.035 34.79
100.04 34.85
100.045 35.16
100.05 39.63
100.055 39.63
100.06 35.1
100.065 35.14
100.07 35.25
100.075 37.78
100.08 37.49
100.085 37.31
100.09 34.91
100.095 37.54
100.1 37.84
100.105 37.49
100.11 37.73
100.115 37.38
100.12 35.3
100.125 35.1
100.13 37.07
100.135 36.94
100.14 37.52
100.145 37.79
100.15 35.24
100.155 38.14
100.16 38.42
100.165 38.49
100.17 35.16
100.175 35.16
100.18 35.23
100.185 35.43
100.19 35.13
100.195 35.38
100.2 39.56
100.205 39.57
100.21 38.62
100.215 38.4
100.22 35.22
100.225 35.42
100.23 35.07
100.235 38.19
100.24 35.32
100.245 38.11
100.25 35.56
100.255 39.68
100.26 39.72
100.265 38.37
100.27 38.37
100.275 38.44
100.28 38.28
100.285 38.35
100.29 37.85
100.295 39.69
100.3 39.73
100.305 38.41
100.31 38.21
100.315 37.86
100.32 38.27
100.325 37.92
100.33 38.28
100.335 38.72
100.34 38.76
100.345 38.68
100.35 38.35
100.355 38.47
100.36 35.34
100.365 35.38
100.37 35.06
100.375 35.21
100.38 39.45
100.385 39.61
100.39 39.55
100.395 39.66
100.4 39.57
100.405 37.43
100.41 38.17
100.415 38.08
100.42 38.19
100.425 38.1
100.43 37.88
100.435 37.89
100.44 38.19
100.445 38.23
100.45 38.49
100.455 35.31
100.46 38.31
100.465 35.05
100.47 35.21
100.475 35.07
100.48 39.81
100.485 40.06
100.49 38.76
100.495 38.36
100.5 38.08
100.505 35.36
100.51 37.23
100.515 38.06
100.52 37.95
100.525 38.11
100.53 39.73
100.535 39.55
100.54 39.78
100.545 39.67
100.55 39.67
100.555 37.41
100.56 36.91
100.565 38.2
100.57 37.83
100.575 36.87
100.58 36.82
100.585 36.98
100.59 35.08
100.595 34.96
100.6 37.97
100.605 35.23
100.61 35.07
100.615 37.88
100.62 38.11
100.625 37.9
100.63 38.02
100.635 37.95
100.64 35.15
100.645 35.04
100.65 34.86
100.655 34.98
100.66 37.66
100.665 37.92
100.67 35.24
100.675 35.08
100.68 35.21
100.685 35.25
100.69 37.83
100.695 37.43
100.7 37.88
100.705 38.03
100.71 37.61
100.715 37.5
100.72 37.54
100.725 35.13
100.73 36.7
100.735 36.82
100.74 36.79
100.745 36.85
100.75 37.46
100.755 37.6
100.76 37.95
100.765 38.14
100.77 38.03
100.775 37.69
100.78 38.19
100.785 38.25
100.79 37.75
100.795 37.09
100.8 37.9
100.805 37.99
100.81 37.58
100.815 37.4
100.82 37.6
100.825 37.59
100.83 37.76
100.835 37.72
100.84 35.57
100.845 38.48
100.85 35.17
100.855 35.27
100.86 35.28
100.865 35.24
100.87 36.3
100.875 36.37
100.88 36.4
100.885 36.43
100.89 36.38
100.895 35.43
100.9 35.29
100.905 35.06
100.91 35.3
100.915 36.53
100.92 36.44
100.925 36.7
100.93 37.94
100.935 37.98
100.94 38.19
100.945 35.35
100.95 35.3
100.955 35.24
100.96 35.38
100.965 35.27
100.97 38.09
100.975 38.23
100.98 38.28
100.985 35.03
100.99 35.07
100.995 34.85
101 38.76
101.005 38.36
101.01 38.5
101.015 37.11
101.02 38.46
101.025 35.01
101.03 38.22
101.035 35.06
101.04 36.47
101.045 36.64
101.05 37.66
101.055 36.78
101.06 36.78
101.065 35.25
101.07 37.07
101.075 35.02
101.08 34.87
101.085 37.48
101.09 35
101.095 35.03
101.1 37.2
101.105 37.62
101.11 35.12
101.115 34.85
101.12 37.75
101.125 37.99
101.13 35.17
101.135 34.98
101.14 37.28
101.145 36.94
101.15 35.12
101.155 35.17
101.16 35.07
101.165 37.66
101.17 35.15
101.175 34.98
101.18 35.04
101.185 35.11
101.19 37.72
101.195 38
101.2 36.64
101.205 38.19
101.21 37.58
101.215 38.17
101.22 36.86
101.225 36.9
101.23 37.04
101.235 36.93
101.24 38.17
101.245 37.94
101.25 37.09
101.255 37.24
101.26 35.35
101.265 35.38
101.27 34.98
101.275 35.08
101.28 36.47
101.285 34.96
101.29 35.28
101.295 37.23
101.3 38.32
101.305 37
101.31 36.59
101.315 36.75
101.32 35.31
101.325 35.25
101.33 36.3
101.335 36.36
101.34 36.76
101.345 36.44
101.35 38.18
101.355 36.72
101.36 36.56
101.365 36.29
101.37 36.38
101.375 36.94
101.38 35.37
101.385 35.2
101.39 35.15
101.395 34.99
101.4 35
101.405 35.22
101.41 35.21
101.415 35.23
101.42 36.23
101.425 34.97
101.43 36.89
101.435 38.74
101.44 38.5
101.445 36.9
101.45 37.26
101.455 36.28
101.46 36.41
101.465 35.92
101.47 38.81
101.475 36.75
101.48 36.39
101.485 38.21
101.49 38.91
101.495 37.51
101.5 37.5
101.505 37.38
101.51 35.34
101.515 34.88
101.52 34.83
101.525 34.91
101.53 35.18
101.535 36.75
101.54 36.68
101.545 38.45
101.55 38.37
101.555 35.3
101.56 35.22
101.565 35.29
101.57 35.37
101.575 35.35
101.58 34.91
101.585 35.23
101.59 35.31
101.595 35.2
101.6 38.8
101.605 36.75
101.61 35.18
101.615 38.13
101.62 36.25
101.625 35.05
101.63 37.44
101.635 35
101.64 35.15
101.645 37.29
101.65 35.11
101.655 35.15
101.66 35.06
101.665 35.03
101.67 37.5
101.675 35
101.68 34.94
101.685 34.96
101.69 35.12
101.695 35.11
101.7 35.12
101.705 35.21
101.71 35.38
101.715 36.69
101.72 35.09
101.725 36.38
101.73 36.34
101.735 35.11
101.74 38.57
101.745 35.34
101.75 35.27
101.755 36.55
101.76 37.07
101.765 35.26
101.77 35.04
101.775 37.39
101.78 34.99
101.785 35.08
101.79 36.95
101.795 34.84
101.8 35.13
101.805 35.18
101.81 35.16
101.815 35.34
101.82 36.49
101.825 35.07
101.83 35.03
101.835 36.6
101.84 35.2
101.845 34.95
101.85 35.09
101.855 35.27
101.86 35.29
101.865 38.47
101.87 35.19
101.875 35.28
101.88 38.58
101.885 35.24
101.89 35.31
101.895 35.32
101.9 37.19
101.905 36.98
101.91 38.89
101.915 35.08
101.92 34.87
101.925 34.95
101.93 35.17
101.935 36.67
101.94 36.84
101.945 36.49
101.95 38.24
101.955 36.23
101.96 36.06
101.965 36.14
101.97 36.25
101.975 38.91
101.98 39.2
101.985 36.44
101.99 38.78
101.995 37.12
102 37.17
102.005 37.98
102.01 37.83
102.015 37.3
102.02 37.34
102.025 37.79
102.03 37.16
102.035 37.02
102.04 37.86
102.045 37.87
102.05 35.28
102.055 34.97
102.06 35.21
102.065 35.05
102.07 38.87
102.075 38.37
102.08 35
102.085 34.83
102.09 38.11
102.095 38.42
102.1 35.2
102.105 38.19
102.11 34.84
102.115 35.03
102.12 35.13
102.125 35.01
102.13 34.87
102.135 35.31
102.14 34.73
102.145 35.24
102.15 35.1
102.155 34.79
102.16 35.23
102.165 35.14
102.17 36.16
102.175 35.03
102.18 35.07
102.185 38.46
102.19 38.86
102.195 38.89
102.2 37.81
102.205 37.82
102.21 37.98
102.215 38.88
102.22 35.14
102.225 35.15
102.23 35.24
102.235 35.25
102.24 35.18
102.245 35.46
102.25 35.41
102.255 34.12
102.26 34.13
102.265 34.19
102.27 35.23
102.275 35.47
102.28 35.45
102.285 35.35
102.29 35.2
102.295 35.15
102.3 38.87
102.305 38.35
102.31 38.61
102.315 38.08
102.32 38.4
102.325 38.49
102.33 35.09
102.335 35.24
102.34 35.3
102.345 37.71
102.35 35.27
102.355 35.19
102.36 35.37
102.365 38.01
102.37 37.87
102.375 37.91
102.38 34.43
102.385 38.67
102.39 38.42
102.395 38.59
102.4 38.4
102.405 33.82
102.41 33.78
102.415 35.35
102.42 35.25
102.425 35.27
102.43 38.59
102.435 38.2
102.44 38.42
102.445 38.38
102.45 35.31
102.455 35.07
102.46 37.4
102.465 35.21
102.47 35.38
102.475 35.29
102.48 35.28
102.485 37.94
102.49 37.87
102.495 37.91
102.5 38.16
102.505 35.27
102.51 35.13
102.515 35.24
102.52 34.9
102.525 35.12
102.53 35.03
102.535 35.36
102.54 38.81
102.545 35.05
102.55 35.35
102.555 35.24
102.56 35.31
102.565 35.39
102.57 37.6
102.575 35.49
102.58 37.73
102.585 35.03
102.59 35.06
102.595 35.19
102.6 35.04
102.605 35.19
102.61 35.03
102.615 36.71
102.62 35.32
102.625 35.1
102.63 34.89
102.635 34.76
102.64 35.1
102.645 35.04
102.65 34.9
102.655 34.93
102.66 35.08
102.665 34.36
102.67 35.05
102.675 35.09
102.68 35.04
102.685 35.06
102.69 34.78
102.695 35.17
102.7 34.92
102.705 34.8
102.71 35.05
102.715 35.06
102.72 35.06
102.725 34.98
102.73 35.03
102.735 37.68
102.74 35.02
102.745 35.12
102.75 34.94
102.755 34.96
102.76 37.15
102.765 34.98
102.77 37.97
102.775 35.14
102.78 35.13
102.785 35.07
102.79 35.17
102.795 35.08
102.8 36.71
102.805 35.1
102.81 36.93
102.815 35.27
102.82 37.6
102.825 36.66
102.83 35.45
102.835 35.18
102.84 35.45
102.845 35.38
102.85 37.71
102.855 37.87
102.86 37.94
102.865 37.64
102.87 34.89
102.875 35.08
102.88 35.29
102.885 35.08
102.89 35.16
102.895 36.66
102.9 35.08
102.905 37.75
102.91 35.21
102.915 38.29
102.92 35.19
102.925 35.1
102.93 35
102.935 35.18
102.94 35.38
102.945 35.11
102.95 35.07
102.955 35.34
102.96 35.19
102.965 35.36
102.97 35.26
102.975 35.42
102.98 35.09
102.985 36.3
102.99 36.18
102.995 34.95
103 35.2
103.005 34.96
103.01 35.36
103.015 39.08
103.02 35.15
103.025 35.33
103.03 35.49
103.035 35.29
103.04 35.34
103.045 38.04
103.05 35.28
103.055 35.34
103.06 35.23
103.065 35.37
103.07 35.28
103.075 37.91
103.08 35.52
103.085 37.74
103.09 36.67
103.095 35.25
103.1 35.19
103.105 35.23
103.11 35.42
103.115 35.21
103.12 35.24
103.125 35.34
103.13 36.61
103.135 36.11
103.14 36.52
103.145 36.74
103.15 36.76
103.155 35.15
103.16 36.8
103.165 35.33
103.17 35.18
103.175 35.41
103.18 35.45
103.185 36.47
103.19 35.26
103.195 35.08
103.2 38.98
103.205 37.61
103.21 37.36
103.215 37.77
103.22 36.55
103.225 36.42
103.23 39.24
103.235 39.21
103.24 39.15
103.245 34.99
103.25 35.13
103.255 35.31
103.26 35.38
103.265 39.27
103.27 35.19
103.275 38.84
103.28 39.24
103.285 35.12
103.29 35.04
103.295 35.23
103.3 37.21
103.305 35.05
103.31 35.22
103.315 34.97
103.32 35.22
103.325 34.96
103.33 37.76
103.335 37.53
103.34 34.98
103.345 35.23
103.35 35.24
103.355 37.4
103.36 35.1
103.365 35.14
103.37 35.27
103.375 38.99
103.38 38.83
103.385 38.81
103.39 38.88
103.395 39.05
103.4 35.29
103.405 35.12
103.41 35.1
103.415 35.4
103.42 35.21
103.425 35.42
103.43 35.19
103.435 36.89
103.44 37.37
103.445 36.83
103.45 36.98
103.455 36.62
103.46 36.26
103.465 35.14
103.47 36.93
103.475 35.21
103.48 35.38
103.485 37.79
103.49 38.35
103.495 38.22
103.5 38.17
103.505 37.78
103.51 38.06
103.515 38.19
103.52 38.03
103.525 38.09
103.53 38.05
103.535 35.12
103.54 38.37
103.545 38.55
103.55 35.26
103.555 35.37
103.56 35.45
103.565 35.53
103.57 35.37
103.575 35.21
103.58 35.28
103.585 35.31
103.59 35.28
103.595 37.94
103.6 38.05
103.605 35.17
103.61 38.19
103.615 35.25
103.62 35.06
103.625 35.12
103.63 35.15
103.635 35.32
103.64 38.43
103.645 38.14
103.65 35.23
103.655 35.33
103.66 33.78
103.665 35.39
103.67 34.94
103.675 34.05
103.68 35.18
103.685 34.91
103.69 35.1
103.695 38.12
103.7 35.4
103.705 38.31
103.71 35.35
103.715 38.46
103.72 38.41
103.725 38.03
103.73 38.18
103.735 38.3
103.74 35.46
103.745 35.41
103.75 35.55
103.755 38.59
103.76 35.4
103.765 35.27
103.77 35.17
103.775 35.26
103.78 35.26
103.785 35.38
103.79 35.14
103.795 35.17
103.8 35.08
103.805 34.97
103.81 38.46
103.815 38.48
103.82 36.16
103.825 35.05
103.83 35.29
103.835 36.39
103.84 34.01
103.845 33.94
103.85 38.15
103.855 38.37
103.86 38.67
103.865 38.55
103.87 35.17
103.875 35.54
103.88 35.47
103.885 35.23
103.89 35.4
103.895 34.96
103.9 36.74
103.905 35.4
103.91 35.3
103.915 38.44
103.92 35.5
103.925 35.22
103.93 35.24
103.935 35.29
103.94 35.04
103.945 35.21
103.95 34.97
103.955 36.36
103.96 35.18
103.965 35.08
103.97 38.48
103.975 36.2
103.98 35.31
103.985 38.52
103.99 35.2
103.995 35.2
104 38.69
104.005 38.32
104.01 38.33
104.015 35.04
104.02 38.35
104.025 39.05
104.03 35.22
104.035 35.12
104.04 35.32
104.045 35.44
104.05 38.69
104.055 38.43
104.06 38.4
104.065 38.31
104.07 38.33
104.075 38.36
104.08 38.66
104.085 38.52
104.09 38.57
104.095 36.22
104.1 38.16
104.105 38.39
104.11 38.44
104.115 38.63
104.12 38.34
104.125 38.13
104.13 35.57
104.135 35.33
104.14 35.4
104.145 35.27
104.15 38.37
104.155 39.13
104.16 38.87
104.165 38.71
104.17 38.5
104.175 38.67
104.18 38.51
104.185 38.51
104.19 37.26
104.195 35.07
104.2 35.31
104.205 37.39
104.21 35.22
104.215 38.47
104.22 38.62
104.225 38.89
104.23 38.77
104.235 38.76
104.24 38.87
104.245 39.21
104.25 38.87
104.255 38.67
104.26 35.36
104.265 35.03
104.27 35.14
104.275 38.36
104.28 38.36
104.285 35.19
104.29 35.12
104.295 38.69
104.3 38.77
104.305 34.09
104.31 38.5
104.315 38.27
104.32 34.15
104.325 34.01
104.33 33.46
104.335 33.5
104.34 33.9
104.345 34.14
104.35 34.19
104.355 35.99
104.36 34.03
104.365 34.26
104.37 34.15
104.375 36.03
104.38 35.75
104.385 36.12
104.39 36.11
104.395 36.45
104.4 35.18
104.405 35.19
104.41 35.49
104.415 35.39
104.42 36.5
104.425 36.15
104.43 38.83
104.435 38.42
104.44 35.49
104.445 35.24
104.45 39.02
104.455 39
104.46 38.6
104.465 36.59
104.47 38.93
104.475 35.24
104.48 38.86
104.485 36.44
104.49 38.64
104.495 38.89
104.5 38.66
104.505 39.08
104.51 35.56
104.515 35.24
104.52 35.07
104.525 35.34
104.53 35.65
104.535 35.54
104.54 35.3
104.545 35.93
104.55 35.77
104.555 39.23
104.56 35.11
104.565 35.05
104.57 35.2
104.575 34.11
104.58 33.94
104.585 33.92
104.59 38.75
104.595 33.92
104.6 37.87
104.605 36.46
104.61 36.49
104.615 37.15
104.62 37.13
104.625 36.65
104.63 36.92
104.635 38.58
104.64 36.75
104.645 36.73
104.65 37.01
104.655 36.65
104.66 36.29
104.665 36.56
104.67 37.01
104.675 37.54
104.68 37.14
104.685 37.21
104.69 37.45
104.695 37.13
104.7 34.08
104.705 37.29
104.71 34.28
104.715 33.88
104.72 38.69
104.725 38.45
104.73 38.25
104.735 38.52
104.74 37.41
104.745 38.34
104.75 38.4
104.755 38.22
104.76 35.03
104.765 35.51
104.77 36.96
104.775 37.32
104.78 35.53
104.785 35.39
104.79 35.35
104.795 35.33
104.8 35.36
104.805 35.53
104.81 35.3
104.815 35.5
104.82 35.48
104.825 35.65
104.83 35.47
104.835 35.42
104.84 36.31
104.845 35.33
104.85 35.42
104.855 35.49
104.86 38.39
104.865 35.37
104.87 35.57
104.875 35.41
104.88 38.34
104.885 38.06
104.89 35.25
104.895 38.26
104.9 38.3
104.905 35.45
104.91 35.26
104.915 35.47
104.92 37.97
104.925 38.24
104.93 37.91
104.935 38.24
104.94 35.3
104.945 35.48
104.95 38.33
104.955 38.42
104.96 38.63
104.965 35.49
104.97 35.43
104.975 38.23
104.98 38.68
104.985 35.33
104.99 38.38
104.995 38.61
105 35.53
105.005 35.42
105.01 35.46
105.015 35.54
105.02 38.51
105.025 35.49
105.03 35.42
105.035 38.57
105.04 38.39
105.045 35.53
105.05 35.46
105.055 35.36
105.06 35.58
105.065 35.55
105.07 36.81
105.075 35.21
105.08 38.48
105.085 35.25
105.09 35.03
105.095 35.32
105.1 35.45
105.105 35.48
105.11 37.36
105.115 35.24
105.12 37.09
105.125 35.26
105.13 35.42
105.135 35.2
105.14 37.58
105.145 37.41
105.15 37.34
105.155 35.44
105.16 35.25
105.165 35.61
105.17 35.63
105.175 35.4
105.18 35.52
105.185 38.51
105.19 35.42
105.195 35.36
105.2 35.61
105.205 38.65
105.21 39.04
105.215 38.91
105.22 35.4
105.225 35.05
105.23 37.4
105.235 35.33
105.24 35.18
105.245 37.81
105.25 37.78
105.255 35.27
105.26 38.99
105.265 37.31
105.27 35.46
105.275 35.4
105.28 38.92
105.285 38.94
105.29 38.86
105.295 38.84
105.3 35.13
105.305 35.55
105.31 35.29
105.315 35.41
105.32 35.49
105.325 34.94
105.33 35.36
105.335 34.9
105.34 35.26
105.345 38.8
105.35 35.2
105.355 38.64
105.36 35.2
105.365 38.84
105.37 39
105.375 38.96
105.38 39.09
105.385 35.42
105.39 35.27
105.395 38.76
105.4 38.72
105.405 39.19
105.41 35.27
105.415 39.34
105.42 39.37
105.425 38.14
105.43 39.56
105.435 39.36
105.44 39.08
105.445 35.31
105.45 35.21
105.455 35.29
105.46 35.33
105.465 39.23
105.47 39.13
105.475 39.53
105.48 39.42
105.485 35.44
105.49 39.76
105.495 39.6
105.5 39.6
105.505 38
105.51 35.53
105.515 38.16
105.52 38.17
105.525 35.36
105.53 39.61
105.535 39.48
105.54 34.97
105.545 37.69
105.55 37.67
105.555 38.01
105.56 39.31
105.565 39.26
105.57 35.34
105.575 35.26
105.58 38.04
105.585 35.09
105.59 35.13
105.595 35.31
105.6 35.32
105.605 35.35
105.61 35.39
105.615 37.33
105.62 38.69
105.625 38.82
105.63 35.39
105.635 35.27
105.64 35.28
105.645 39.26
105.65 35.25
105.655 37.72
105.66 35.27
105.665 35.25
105.67 39.06
105.675 39.18
105.68 39.05
105.685 38.63
105.69 35.26
105.695 35.3
105.7 35.29
105.705 35.16
105.71 35.49
105.715 38.65
105.72 37.85
105.725 38.68
105.73 38.04
105.735 38
105.74 38.61
105.745 38.91
105.75 38.82
105.755 38.9
105.76 38.75
105.765 38.84
105.77 37.82
105.775 37.71
105.78 38.7
105.785 37.73
105.79 37.69
105.795 35.37
105.8 37.45
105.805 37.65
105.81 35.28
105.815 37.1
105.82 37.28
105.825 36.97
105.83 37.76
105.835 37.47
105.84 37.64
105.845 38.06
105.85 35.47
105.855 35.38
105.86 35.22
105.865 37.27
105.87 34.4
105.875 34.64
105.88 35.25
105.885 34.63
105.89 34.93
105.895 35.16
105.9 34.53
105.905 37.6
105.91 37.17
105.915 37.2
105.92 37.18
105.925 37.1
105.93 37.28
105.935 37.37
105.94 36.93
105.945 37.54
105.95 37.28
105.955 37.42
105.96 37.5
105.965 37.41
105.97 37.75
105.975 37.74
105.98 38.9
105.985 34.49
105.99 34.64
105.995 38.78
106 37.94
106.005 37.63
106.01 37.97
106.015 37.9
106.02 37.8
106.025 37.78
106.03 35.38
106.035 37.75
106.04 37.36
106.045 37.56
106.05 37.66
106.055 36.95
106.06 35.41
106.065 38.85
106.07 35.29
106.075 37.15
106.08 38.24
106.085 37.25
106.09 37.16
106.095 37.34
106.1 36.95
106.105 37.15
106.11 37.43
106.115 37.86
106.12 37.67
106.125 37.81
106.13 37.55
106.135 37.57
106.14 37.71
106.145 37.84
106.15 37.38
106.155 37.6
106.16 37.31
106.165 37.34
106.17 37.41
106.175 37.36
106.18 37.43
106.185 37.36
106.19 35.29
106.195 37.67
106.2 35.33
106.205 35.37
106.21 37.58
106.215 37.32
106.22 37.63
106.225 37.6
106.23 37.3
106.235 35.23
106.24 35.44
106.245 36.67
106.25 36.58
106.255 35.31
106.26 36.63
106.265 35.31
106.27 35.46
106.275 37.25
106.28 37.21
106.285 36.85
106.29 37.02
106.295 37.63
106.3 37.43
106.305 37.35
106.31 37.33
106.315 36.98
106.32 37.43
106.325 37.07
106.33 36.93
106.335 35.17
106.34 37.39
106.345 37.12
106.35 37.4
106.355 37.41
106.36 37.6
106.365 37.36
106.37 36.36
106.375 36.36
106.38 36.44
106.385 36.65
106.39 38.4
106.395 37.87
106.4 38.11
106.405 38.12
106.41 37.84
106.415 37.56
106.42 37.59
106.425 37.13
106.43 37.02
106.435 37.37
106.44 37.62
106.445 37.76
106.45 37.76
106.455 37.88
106.46 36.58
106.465 37.82
106.47 37.78
106.475 37.61
106.48 37.26
106.485 37.25
106.49 38.02
106.495 37.75
106.5 37.67
106.505 37.25
106.51 37.56
106.515 37.46
106.52 35.46
106.525 37.38
106.53 37.56
106.535 37.34
106.54 37.45
106.545 37.45
106.55 37.37
106.555 37.5
106.56 35.31
106.565 35.56
106.57 37.65
106.575 37.52
106.58 35.57
106.585 37.75
106.59 35.5
106.595 37.84
106.6 35.52
106.605 35.64
106.61 35.42
106.615 37.78
106.62 35.57
106.625 35.78
106.63 35.44
106.635 35.68
106.64 35.29
106.645 37.33
106.65 37.79
106.655 35.19
106.66 37.92
106.665 37.91
106.67 35.21
106.675 38.11
106.68 35.34
106.685 37.53
106.69 37.1
106.695 37.17
106.7 37.31
106.705 37.46
106.71 37.37
106.715 37.49
106.72 38.78
106.725 37.48
106.73 37.85
106.735 37.63
106.74 38.42
106.745 38.38
106.75 35.18
106.755 37.32
106.76 37.14
106.765 37.31
106.77 37.49
106.775 37.06
106.78 37.18
106.785 37.51
106.79 38.41
106.795 37.42
106.8 37.53
106.805 37.28
106.81 37.79
106.815 38.02
106.82 36.98
106.825 37.06
106.83 37.27
106.835 37.44
106.84 37.69
106.845 37.56
106.85 35.25
106.855 37.54
106.86 37.42
106.865 36.99
106.87 37.23
106.875 37.47
106.88 37.24
106.885 37
106.89 37.39
106.895 35.17
106.9 36.95
106.905 37.25
106.91 35.22
106.915 38.35
106.92 35.24
106.925 38.8
106.93 35.54
106.935 35.32
106.94 35.21
106.945 35.23
106.95 36.51
106.955 36.03
106.96 36.25
106.965 38.51
106.97 38.62
106.975 35.39
106.98 35.56
106.985 35.56
106.99 37.75
106.995 37.41
107 35.59
107.005 35.6
107.01 35.61
107.015 35.68
107.02 35.59
107.025 35.6
107.03 35.73
107.035 35.65
107.04 37.35
107.045 35.71
107.05 35.44
107.055 37.42
107.06 35.46
107.065 35.49
107.07 35.42
107.075 37.53
107.08 37.57
107.085 37.62
107.09 37.82
107.095 37.92
107.1 37.85
107.105 38.02
107.11 35.3
107.115 35.41
107.12 35.42
107.125 35.42
107.13 37.95
107.135 37.89
107.14 35.28
107.145 35.3
107.15 37.97
107.155 37.79
107.16 38.11
107.165 38.03
107.17 37.76
107.175 36.8
107.18 37.92
107.185 36.92
107.19 35.41
107.195 36.72
107.2 36.36
107.205 36.44
107.21 38.06
107.215 37.86
107.22 36.37
107.225 36.64
107.23 37.81
107.235 37.82
107.24 37.21
107.245 37.61
107.25 37.72
107.255 37.21
107.26 37.25
107.265 36.9
107.27 36.68
107.275 36.58
107.28 37.85
107.285 37.95
107.29 37.72
107.295 35.16
107.3 35.2
107.305 35.23
107.31 37.55
107.315 35
107.32 35.22
107.325 35.38
107.33 37.45
107.335 35.32
107.34 35.38
107.345 37.26
107.35 37.44
107.355 37.43
107.36 35.33
107.365 37.41
107.37 37.18
107.375 37.07
107.38 36.66
107.385 39.03
107.39 37.36
107.395 36.89
107.4 36.78
107.405 36.75
107.41 39.42
107.415 39.17
107.42 37.16
107.425 35.35
107.43 37.33
107.435 37.28
107.44 37.51
107.445 37.51
107.45 37.7
107.455 37.64
107.46 37.71
107.465 37.75
107.47 37.53
107.475 37.87
107.48 39.14
107.485 37.57
107.49 35.45
107.495 37.87
107.5 35.31
107.505 35.42
107.51 37.33
107.515 35.37
107.52 35.34
107.525 35.35
107.53 35.34
107.535 35.24
107.54 39.13
107.545 35.36
107.55 39.45
107.555 35.56
107.56 39.68
107.565 39.46
107.57 37.94
107.575 37.8
107.58 37.53
107.585 35.24
107.59 36.86
107.595 37.02
107.6 37.01
107.605 37.23
107.61 37.18
107.615 37.25
107.62 37.46
107.625 36.79
107.63 36.5
107.635 36.96
107.64 36.93
107.645 36.97
107.65 35.42
107.655 35.17
107.66 35.42
107.665 35.4
107.67 35.44
107.675 35.39
107.68 35.35
107.685 35.59
107.69 38.29
107.695 37.94
107.7 37.95
107.705 39.24
107.71 37.65
107.715 35.35
107.72 35.35
107.725 35.52
107.73 33.78
107.735 33.89
107.74 33.64
107.745 37.53
107.75 37.27
107.755 37.67
107.76 37.53
107.765 37.72
107.77 37.78
107.775 37.98
107.78 37.77
107.785 37.77
107.79 38.17
107.795 38.39
107.8 37.88
107.805 37.97
107.81 35.41
107.815 35.21
107.82 35.27
107.825 35.41
107.83 37.71
107.835 37.24
107.84 35.4
107.845 35.61
107.85 35.51
107.855 35.1
107.86 37.59
107.865 35.56
107.87 35.57
107.875 35.71
107.88 38.22
107.885 37.97
107.89 35.52
107.895 38
107.9 35.41
107.905 35.5
107.91 37.99
107.915 35.43
107.92 35.55
107.925 35.52
107.93 37.41
107.935 38.06
107.94 37.27
107.945 37.79
107.95 35.39
107.955 36.82
107.96 36.6
107.965 36.91
107.97 36.95
107.975 35.52
107.98 35.67
107.985 35.48
107.99 37.27
107.995 37.14
108 38.54
108.005 38.35
108.01 37.09
108.015 37.11
108.02 36.89
108.025 38.11
108.03 37.74
108.035 37.8
108.04 35.39
108.045 35.52
108.05 37.64
108.055 37.83
108.06 37.76
108.065 35.09
108.07 35.48
108.075 35.76
108.08 37.84
108.085 37.47
108.09 35.59
108.095 35.72
108.1 38.89
108.105 39.28
108.11 35.6
108.115 35.5
108.12 35.57
108.125 35.73
108.13 39.22
108.135 39.17
108.14 35.49
108.145 35.08
108.15 37.86
108.155 39.19
108.16 38.85
108.165 38.86
108.17 38.68
108.175 38.62
108.18 35.53
108.185 35.67
108.19 35.43
108.195 35.51
108.2 35.58
108.205 35.48
108.21 35.47
108.215 37.72
108.22 37.59
108.225 35.69
108.23 35.57
108.235 37.27
108.24 37.21
108.245 35.56
108.25 35.65
108.255 39.18
108.26 39.21
108.265 35.65
108.27 35.77
108.275 37.21
108.28 35.55
108.285 35.46
108.29 35.55
108.295 35.82
108.3 35.45
108.305 35.37
108.31 35.57
108.315 35.56
108.32 39.03
108.325 39.03
108.33 38.15
108.335 39.16
108.34 37.35
108.345 35.32
108.35 35.41
108.355 35.39
108.36 37.7
108.365 35.91
108.37 38.73
108.375 35.58
108.38 38
108.385 37.66
108.39 37.84
108.395 35.63
108.4 35.32
108.405 38.2
108.41 37.7
108.415 37.99
108.42 35.4
108.425 35.5
108.43 37.62
108.435 35.52
108.44 38.21
108.445 35.29
108.45 37.53
108.455 37.69
108.46 38.02
108.465 35.34
108.47 37.77
108.475 35.67
108.48 37.61
108.485 37.69
108.49 37.7
108.495 35.39
108.5 35.37
108.505 37.42
108.51 37.72
108.515 35.23
108.52 37.6
108.525 37.83
108.53 37.91
108.535 39.18
108.54 39.17
108.545 39.5
108.55 37.72
108.555 37.89
108.56 37.81
108.565 37.67
108.57 37.71
108.575 39.33
108.58 38.33
108.585 38.98
108.59 37.74
108.595 38.69
108.6 35.41
108.605 38.99
108.61 37.89
108.615 35.24
108.62 35.38
108.625 37.72
108.63 35.06
108.635 35.09
108.64 39.29
108.645 37.68
108.65 37.67
108.655 39.36
108.66 35.17
108.665 37.9
108.67 38.19
108.675 35.13
108.68 35.35
108.685 35.41
108.69 35.07
108.695 38.12
108.7 39.24
108.705 39.38
108.71 39.51
108.715 39.37
108.72 35.22
108.725 35.19
108.73 35.17
108.735 35.35
108.74 35.32
108.745 35.11
108.75 35.33
108.755 34.45
108.76 34.41
108.765 35.38
108.77 38.13
108.775 37.91
108.78 35.24
108.785 35.54
108.79 37.57
108.795 37.9
108.8 37.69
108.805 35.46
108.81 35.27
108.815 35.53
108.82 35
108.825 35.32
108.83 35.03
108.835 38.06
108.84 37.82
108.845 37.68
108.85 35.18
108.855 35.07
108.86 37.86
108.865 37.81
108.87 37.37
108.875 35.35
108.88 35.3
108.885 35.33
108.89 38.2
108.895 34.92
108.9 38.15
108.905 38.31
108.91 35.26
108.915 38.2
108.92 35.48
108.925 35.37
108.93 35.11
108.935 35.1
108.94 34.88
108.945 35.08
108.95 35.29
108.955 35.02
108.96 35.24
108.965 37.15
108.97 38.07
108.975 35.19
108.98 37.07
108.985 37.91
108.99 37.18
108.995 37.28
109 37.12
109.005 35.28
109.01 35.37
109.015 35.35
109.02 35.25
109.025 35.57
109.03 35.35
109.035 37.19
109.04 37.83
109.045 37.96
109.05 35.23
109.055 35.24
109.06 34.24
109.065 38.07
109.07 34.57
109.075 34.7
109.08 34.78
109.085 34.81
109.09 35.02
109.095 35
109.1 38.01
109.105 37.87
109.11 35.19
109.115 37.68
109.12 37.78
109.125 37.33
109.13 37.61
109.135 37.25
109.14 37.71
109.145 34.39
109.15 34.31
109.155 34.5
109.16 34.6
109.165 34.41
109.17 34.52
109.175 37.4
109.18 37.25
109.185 37.95
109.19 37.87
109.195 37.95
109.2 37.27
109.205 35.52
109.21 37.87
109.215 34.03
109.22 35.52
109.225 35.35
109.23 38.11
109.235 38.03
109.24 37.97
109.245 38.5
109.25 38.42
109.255 33.77
109.26 36.69
109.265 36.51
109.27 37.74
109.275 33.64
109.28 33.58
109.285 37.85
109.29 33.65
109.295 35.41
109.3 35.34
109.305 37.63
109.31 37.85
109.315 37.84
109.32 37.69
109.325 35.16
109.33 37.95
109.335 37.95
109.34 34.12
109.345 38.4
109.35 37.61
109.355 37.41
109.36 37.35
109.365 37.57
109.37 37.56
109.375 37.27
109.38 35.22
109.385 35.44
109.39 35.16
109.395 35.45
109.4 37.74
109.405 35.25
109.41 35.3
109.415 35.19
109.42 35.31
109.425 35.19
109.43 35.23
109.435 36.96
109.44 35.36
109.445 33.98
109.45 34.31
109.455 34.07
109.46 36.86
109.465 37.98
109.47 37.06
109.475 37.55
109.48 36.89
109.485 37.27
109.49 33.92
109.495 34.14
109.5 35.33
109.505 37.85
109.51 37.74
109.515 37.62
109.52 34.54
109.525 34.56
109.53 35.24
109.535 37.59
109.54 35.13
109.545 35.12
109.55 34.37
109.555 34.64
109.56 35.01
109.565 35.5
109.57 35.55
109.575 35.37
109.58 34.63
109.585 35.42
109.59 34.85
109.595 35
109.6 37.49
109.605 37.59
109.61 37.66
109.615 37.52
109.62 37.95
109.625 34.27
109.63 37.38
109.635 37.24
109.64 37.31
109.645 37.18
109.65 37.02
109.655 37.11
109.66 37
109.665 37.09
109.67 37.22
109.675 37.42
109.68 37.33
109.685 35.3
109.69 35.22
109.695 37.36
109.7 37.29
109.705 38.57
109.71 37.23
109.715 37.17
109.72 37.04
109.725 34.68
109.73 37.21
109.735 37.79
109.74 37.18
109.745 37.46
109.75 38.46
109.755 38.56
109.76 38.45
109.765 37.36
109.77 37.42
109.775 36.89
109.78 37.09
109.785 36.75
109.79 36.61
109.795 36.62
109.8 36.7
109.805 36.82
109.81 38.1
109.815 36.82
109.82 36.75
109.825 38.04
109.83 38.07
109.835 37.38
109.84 34.51
109.845 37.26
109.85 34.74
109.855 34.32
109.86 34.42
109.865 37.43
109.87 37.43
109.875 37.71
109.88 37.66
109.885 37.45
109.89 37.08
109.895 35.38
109.9 37.79
109.905 35.1
109.91 35.24
109.915 35.25
109.92 37.58
109.925 37.63
109.93 35.36
109.935 38.54
109.94 38.09
109.945 37.17
109.95 37.19
109.955 37.49
109.96 37.17
109.965 35.21
109.97 37.27
109.975 37.33
109.98 37.43
109.985 37.74
109.99 37.58
109.995 37.59
110 37.92
110.005 37.23
110.01 37.36
110.015 37.16
110.02 37.27
110.025 37.29
110.03 37.11
110.035 35.35
110.04 37.4
110.045 37.31
110.05 37.38
110.055 38.38
110.06 37.33
110.065 37.23
110.07 36.93
110.075 37.09
110.08 37.25
110.085 37.3
110.09 37.34
110.095 37.36
110.1 37.07
110.105 34.89
110.11 34.5
110.115 34.74
110.12 34.65
110.125 35.7
110.13 35.67
110.135 34.62
110.14 37.85
110.145 38.18
110.15 37.36
110.155 37.92
110.16 38.37
110.165 37.27
110.17 37.49
110.175 37.44
110.18 37.44
110.185 37.45
110.19 37.33
110.195 37.35
110.2 37.62
110.205 37.31
110.21 37.41
110.215 37.27
110.22 37.47
110.225 37.31
110.23 35.59
110.235 35.53
110.24 37.63
110.245 37.66
110.25 37.28
110.255 37.76
110.26 35.53
110.265 37.69
110.27 37.43
110.275 37.42
110.28 37.71
110.285 37.57
110.29 37.49
110.295 35.48
110.3 37.44
110.305 36.93
110.31 35.75
110.315 37.13
110.32 37
110.325 37.38
110.33 37.37
110.335 37.38
110.34 37.59
110.345 37.62
110.35 33.8
110.355 38
110.36 37.98
110.365 34.27
110.37 38.52
110.375 38.22
110.38 38.31
110.385 38.38
110.39 38.11
110.395 37.93
110.4 38.16
110.405 38.32
110.41 38.1
110.415 38.01
110.42 38.09
110.425 38.2
110.43 38.15
110.435 35.19
110.44 38.14
110.445 37.98
110.45 37.83
110.455 38.14
110.46 35.62
110.465 37.96
110.47 38.94
110.475 37.89
110.48 37.71
110.485 38.28
110.49 38.22
110.495 38.04
110.5 37.6
110.505 37.76
110.51 35.76
110.515 35.83
110.52 34.78
110.525 35.41
110.53 37.96
110.535 38.33
110.54 38.49
110.545 38.29
110.55 36.19
110.555 35.91
110.56 36.11
110.565 35.28
110.57 34.85
110.575 35.37
110.58 35.3
110.585 34.34
110.59 35.18
110.595 34.66
110.6 35.06
110.605 35.33
110.61 38.25
110.615 38.42
110.62 34.41
110.625 38.03
110.63 38.06
110.635 37.88
110.64 38.11
110.645 38.15
110.65 38.16
110.655 38.14
110.66 38.11
110.665 34.14
110.67 38.41
110.675 38.28
110.68 38.76
110.685 35.51
110.69 38.42
110.695 38.38
110.7 38.25
110.705 38.18
110.71 38.5
110.715 35.28
110.72 38.42
110.725 34.07
110.73 38.19
110.735 37.99
110.74 35.42
110.745 38.39
110.75 38.33
110.755 35.24
110.76 37.84
110.765 37.34
110.77 37.61
110.775 38.22
110.78 38.26
110.785 38.3
110.79 38.2
110.795 38.31
110.8 38.23
110.805 38.21
110.81 37.93
110.815 37.73
110.82 37.61
110.825 38.3
110.83 37.93
110.835 37.69
110.84 38.17
110.845 38.3
110.85 37.99
110.855 38
110.86 38.42
110.865 38.38
110.87 38.41
110.875 38.47
110.88 38.46
110.885 38.4
110.89 37.87
110.895 37.99
110.9 38.2
110.905 38.11
110.91 37.81
110.915 38.16
110.92 37.75
110.925 37.69
110.93 38.31
110.935 38.1
110.94 38.83
110.945 38.8
110.95 38.67
110.955 38.54
110.96 38.27
110.965 38.75
110.97 38.71
110.975 38.9
110.98 38.76
110.985 38.77
110.99 38.56
110.995 38.3
111 38.17
111.005 38.39
111.01 38.43
111.015 38.81
111.02 38.41
111.025 34.91
111.03 38.21
111.035 38
111.04 38.51
111.045 38.38
111.05 38.35
111.055 38.42
111.06 38.28
111.065 38.15
111.07 38.1
111.075 38.17
111.08 38.01
111.085 37.99
111.09 37.89
111.095 38.26
111.1 35.23
111.105 38.45
111.11 38.37
111.115 35.54
111.12 35.37
111.125 38.37
111.13 38.24
111.135 38.16
111.14 38.11
111.145 37.96
111.15 37.74
111.155 38.19
111.16 38.45
111.165 38.54
111.17 38.44
111.175 38.21
111.18 38.25
111.185 35.18
111.19 38.41
111.195 38.19
111.2 37.96
111.205 38.38
111.21 38.19
111.215 34.72
111.22 34.73
111.225 35.78
111.23 37.74
111.235 35.87
111.24 37.92
111.245 37.7
111.25 34.77
111.255 37.82
111.26 37.88
111.265 37.96
111.27 37.9
111.275 37.99
111.28 35.06
111.285 35.05
111.29 35.61
111.295 34.98
111.3 35.59
111.305 35.21
111.31 34.93
111.315 35.59
111.32 35.32
111.325 35.17
111.33 38.67
111.335 38.52
111.34 38.55
111.345 36.11
111.35 35.76
111.355 38.56
111.36 35.66
111.365 35.46
111.37 35.43
111.375 38.26
111.38 35.83
111.385 35.73
111.39 35.18
111.395 35.17
111.4 38.03
111.405 38.13
111.41 38.14
111.415 38.48
111.42 37.98
111.425 37.8
111.43 38.02
111.435 35.61
111.44 37.63
111.445 37.93
111.45 38.03
111.455 38.15
111.46 38.25
111.465 36.31
111.47 36.55
111.475 38
111.48 37.96
111.485 37.98
111.49 38.17
111.495 34.61
111.5 38
111.505 37.82
111.51 38.25
111.515 34.77
111.52 34.8
111.525 34.81
111.53 35.03
111.535 34.83
111.54 35.17
111.545 34.95
111.55 34.38
111.555 38.02
111.56 38.12
111.565 38.11
111.57 38.17
111.575 38.44
111.58 37.91
111.585 34.41
111.59 35.71
111.595 35.84
111.6 34.89
111.605 35.94
111.61 35.98
111.615 35.98
111.62 37.77
111.625 35.84
111.63 35.73
111.635 38.6
111.64 38.37
111.645 38.37
111.65 38.08
111.655 37.93
111.66 38.28
111.665 38.11
111.67 38.23
111.675 35.03
111.68 35.27
111.685 35.38
111.69 38.37
111.695 38.02
111.7 37.94
111.705 38.14
111.71 38.01
111.715 38.08
111.72 35.09
111.725 35.05
111.73 34.82
111.735 34.5
111.74 34.59
111.745 34.73
111.75 34.52
111.755 34.42
111.76 34.45
111.765 38.09
111.77 34.44
111.775 34.42
111.78 34.49
111.785 38.46
111.79 38.69
111.795 38.59
111.8 38.25
111.805 34.75
111.81 38.96
111.815 38.53
111.82 38.59
111.825 35.2
111.83 34.98
111.835 35.1
111.84 35.25
111.845 38.38
111.85 38.08
111.855 35.29
111.86 38.58
111.865 35.42
111.87 38.39
111.875 38.14
111.88 37.87
111.885 38.51
111.89 37.94
111.895 38.42
111.9 38.43
111.905 34.89
111.91 38.3
111.915 38.34
111.92 35.71
111.925 38.22
111.93 35.85
111.935 36.04
111.94 36
111.945 35.98
111.95 35.7
111.955 37.89
111.96 35.27
111.965 38.18
111.97 38.3
111.975 35.49
111.98 34.7
111.985 35.21
111.99 35.67
111.995 35.4
112 35.79
112.005 34.98
112.01 35.66
112.015 35.37
112.02 34.97
112.025 34.98
112.03 38.43
112.035 38.36
112.04 35.26
112.045 35.6
112.05 34.99
112.055 35.19
112.06 35.64
112.065 35.77
112.07 36.06
112.075 35.41
112.08 37.82
112.085 37.71
112.09 34.95
112.095 35.11
112.1 36.32
112.105 35.65
112.11 35.61
112.115 35.54
112.12 34.98
112.125 38.03
112.13 34.98
112.135 35.53
112.14 37.87
112.145 38.07
112.15 38.22
112.155 38.09
112.16 38.3
112.165 38.36
112.17 38.21
112.175 35.74
112.18 35.96
112.185 34.74
112.19 35.33
112.195 35.23
112.2 38.21
112.205 38.14
112.21 35.42
112.215 35.23
112.22 35.2
112.225 38.33
112.23 35.32
112.235 35.69
112.24 35.77
112.245 35.69
112.25 35.52
112.255 35.45
112.26 35.08
112.265 35.37
112.27 35.71
112.275 35.38
112.28 38.09
112.285 38.04
112.29 38.44
112.295 38.41
112.3 38.48
112.305 38.54
112.31 38.43
112.315 38.37
112.32 35.25
112.325 35.54
112.33 37.96
112.335 37.9
112.34 34.31
112.345 34.71
112.35 34.46
112.355 34.37
112.36 34.56
112.365 34.44
112.37 38.36
112.375 38.77
112.38 38.85
112.385 38.65
112.39 38.73
112.395 38.52
112.4 38.27
112.405 38.59
112.41 36.28
112.415 38.12
112.42 38.43
112.425 38.54
112.43 38.44
112.435 38.34
112.44 35.37
112.445 38.2
112.45 35.95
112.455 38.18
112.46 38.29
112.465 38.37
112.47 38.61
112.475 38.78
112.48 38.32
112.485 38.09
112.49 38.05
112.495 38.17
112.5 35.8
112.505 35.87
112.51 35.79
112.515 38.27
112.52 38.28
112.525 38.36
112.53 37.88
112.535 37.82
112.54 38.03
112.545 38.27
112.55 38.02
112.555 37.9
112.56 37.98
112.565 38.45
112.57 38.36
112.575 38.45
112.58 38.38
112.585 37.99
112.59 38.16
112.595 38.37
112.6 35.07
112.605 38.34
112.61 35.21
112.615 35.29
112.62 37.52
112.625 38.77
112.63 35.6
112.635 38.5
112.64 36.08
112.645 38.32
112.65 38.41
112.655 38.53
112.66 38.55
112.665 38.32
112.67 38.38
112.675 36.36
112.68 38.35
112.685 38.4
112.69 36.17
112.695 36.1
112.7 38.37
112.705 38.67
112.71 38.36
112.715 35.15
112.72 38.16
112.725 37.88
112.73 38.02
112.735 38.2
112.74 38.35
112.745 36.32
112.75 36.07
112.755 38.4
112.76 38.47
112.765 35.45
112.77 38.32
112.775 35.71
112.78 38.15
112.785 37.89
112.79 37.99
112.795 37.88
112.8 38.03
112.805 38.12
112.81 38.07
112.815 38.26
112.82 38.27
112.825 38.37
112.83 38.28
112.835 38.25
112.84 38.51
112.845 38.62
112.85 38.19
112.855 38.41
112.86 38.58
112.865 38.6
112.87 38.63
112.875 38.42
112.88 38.26
112.885 38.03
112.89 38.26
112.895 38.13
112.9 38.63
112.905 38.56
112.91 38.3
112.915 38.21
112.92 38.33
112.925 38.5
112.93 36.66
112.935 38.64
112.94 34.48
112.945 38.64
112.95 38.63
112.955 36.91
112.96 36.85
112.965 38.56
112.97 35.53
112.975 33.56
112.98 37.19
112.985 38.56
112.99 38.64
112.995 38.49
113 38.58
113.005 35.17
113.01 38.39
113.015 35.06
113.02 34.6
113.025 34.63
113.03 38.04
113.035 37.91
113.04 38.49
113.045 37.1
113.05 38.32
113.055 36.83
113.06 38.35
113.065 38.25
113.07 38.57
113.075 38.42
113.08 38.59
113.085 36.34
113.09 36.1
113.095 35.67
113.1 38.49
113.105 38.58
113.11 38.7
113.115 35.76
113.12 35.81
113.125 36.04
113.13 35.54
113.135 38.63
113.14 38.37
113.145 35.05
113.15 35.18
113.155 38.32
113.16 38.79
113.165 38.59
113.17 38.72
113.175 38.7
113.18 38.76
113.185 38.59
113.19 38.58
113.195 38.35
113.2 38.64
113.205 38.46
113.21 38.39
113.215 38.02
113.22 34.61
113.225 38.41
113.23 38.5
113.235 34.61
113.24 38.91
113.245 38.5
113.25 38.84
113.255 38.41
113.26 38.47
113.265 38.48
113.27 38.35
113.275 38.42
113.28 38.6
113.285 38.79
113.29 38.25
113.295 38.53
113.3 38.42
113.305 38.26
113.31 38.42
113.315 37.55
113.32 37.55
113.325 37.48
113.33 38.79
113.335 38.44
113.34 38.17
113.345 36.06
113.35 38.4
113.355 38.38
113.36 38.7
113.365 38.57
113.37 38.86
113.375 39.15
113.38 38.55
113.385 38.7
113.39 38.65
113.395 38.56
113.4 37.92
113.405 38.06
113.41 38.18
113.415 35.05
113.42 38.24
113.425 36.03
113.43 37.97
113.435 37.89
113.44 37.7
113.445 37.78
113.45 36.17
113.455 36.61
113.46 36.47
113.465 38.15
113.47 38.02
113.475 37.79
113.48 38.21
113.485 38.2
113.49 37.87
113.495 38.04
113.5 38.24
113.505 34.77
113.51 38.19
113.515 38.48
113.52 38.54
113.525 34.64
113.53 34.64
113.535 38.59
113.54 35.56
113.545 38.79
113.55 38.77
113.555 38.63
113.56 37.99
113.565 38.93
113.57 38.31
113.575 38.25
113.58 38.51
113.585 38.49
113.59 38.36
113.595 38.19
113.6 38.15
113.605 38.23
113.61 34.8
113.615 38.06
113.62 38.35
113.625 35.36
113.63 38.06
113.635 38.42
113.64 38.26
113.645 38.16
113.65 35.31
113.655 38.17
113.66 38.06
113.665 38.07
113.67 38.05
113.675 38.49
113.68 36.02
113.685 38.43
113.69 37.86
113.695 37.85
113.7 38.57
113.705 38.51
113.71 38.27
113.715 38.18
113.72 38.33
113.725 38.11
113.73 38.26
113.735 38.35
113.74 38.7
113.745 38.69
113.75 34.84
113.755 34.52
113.76 38.51
113.765 38.62
113.77 38.29
113.775 38.27
113.78 38.6
113.785 38.72
113.79 38.32
113.795 38.21
113.8 38.05
113.805 38.17
113.81 35.24
113.815 38.38
113.82 38.1
113.825 38.02
113.83 38.17
113.835 38.35
113.84 38.42
113.845 38.56
113.85 38.62
113.855 38.62
113.86 38.69
113.865 38.67
113.87 38.53
113.875 34.3
113.88 37.95
113.885 38.56
113.89 38.37
113.895 38.18
113.9 38.39
113.905 38.38
113.91 38.39
113.915 38.3
113.92 38.6
113.925 38.44
113.93 38.86
113.935 38.63
113.94 38.69
113.945 38.77
113.95 38.51
113.955 38.25
113.96 38.07
113.965 36.12
113.97 37.74
113.975 38.16
113.98 38.3
113.985 38.24
113.99 38.13
113.995 38.36
114 38.46
114.005 37.96
114.01 37.6
114.015 38.08
114.02 38.12
114.025 38.52
114.03 38.7
114.035 38.91
114.04 38.36
114.045 38.39
114.05 38.05
114.055 38.5
114.06 38.4
114.065 37.83
114.07 38.58
114.075 38.59
114.08 38.43
114.085 38.13
114.09 38.04
114.095 38.38
114.1 38.44
114.105 37.8
114.11 38.44
114.115 38.19
114.12 38.22
114.125 38.24
114.13 38.04
114.135 38.07
114.14 38.04
114.145 38.16
114.15 38.38
114.155 37.91
114.16 38.36
114.165 37.68
114.17 37.79
114.175 38.4
114.18 38.23
114.185 38.34
114.19 37.85
114.195 37.98
114.2 38.43
114.205 38.45
114.21 35.4
114.215 38.73
114.22 35.36
114.225 38.39
114.23 38.35
114.235 38.5
114.24 38.38
114.245 38.38
114.25 38.47
114.255 38.34
114.26 38.23
114.265 38.18
114.27 37.92
114.275 35.39
114.28 38.15
114.285 37.74
114.29 37.98
114.295 37.99
114.3 37.81
114.305 37.72
114.31 38.26
114.315 38.29
114.32 38.43
114.325 38.33
114.33 38.09
114.335 37.95
114.34 37.4
114.345 37.42
114.35 37.66
114.355 37.71
114.36 37.67
114.365 35.98
114.37 38.49
114.375 38.5
114.38 38.59
114.385 38.92
114.39 38.72
114.395 38.38
114.4 38.75
114.405 38.74
114.41 36.84
114.415 38.29
114.42 38.3
114.425 38.23
114.43 38.24
114.435 38.12
114.44 38.17
114.445 38.51
114.45 38.46
114.455 38.17
114.46 38.34
114.465 36.45
114.47 38.37
114.475 38.38
114.48 38.44
114.485 38.4
114.49 38.2
114.495 36.25
114.5 35.28
114.505 38.36
114.51 38.44
114.515 38.29
114.52 37.99
114.525 38.22
114.53 38.46
114.535 38.79
114.54 38.71
114.545 38.46
114.55 38.14
114.555 36.48
114.56 36.15
114.565 38.34
114.57 38.51
114.575 38.15
114.58 38.77
114.585 38.13
114.59 36.42
114.595 38.61
114.6 36.14
114.605 35.95
114.61 38.62
114.615 38.45
114.62 38.52
114.625 38.42
114.63 36.29
114.635 35.48
114.64 35.41
114.645 35.29
114.65 38.31
114.655 38.03
114.66 38.17
114.665 37.93
114.67 37.93
114.675 37.81
114.68 38.16
114.685 37.86
114.69 37.68
114.695 38.41
114.7 36.02
114.705 35.99
114.71 38.44
114.715 38.62
114.72 38.49
114.725 38.1
114.73 36.1
114.735 36.36
114.74 36.28
114.745 38.07
114.75 36.34
114.755 38.4
114.76 38.35
114.765 38.25
114.77 36.34
114.775 36.27
114.78 38.17
114.785 37.83
114.79 37.76
114.795 37.91
114.8 38.02
114.805 38.26
114.81 37.99
114.815 38.35
114.82 38.03
114.825 36.14
114.83 38.42
114.835 38.14
114.84 38.34
114.845 38.62
114.85 35.28
114.855 38.1
114.86 37.95
114.865 38.4
114.87 38.67
114.875 38.51
114.88 38.25
114.885 38.37
114.89 38.3
114.895 38.13
114.9 38.17
114.905 38.28
114.91 38.01
114.915 36.5
114.92 38.15
114.925 38.11
114.93 37.89
114.935 38.12
114.94 38.22
114.945 38.01
114.95 36.69
114.955 36.31
114.96 36.21
114.965 35.17
114.97 37.55
114.975 36.45
114.98 36.47
114.985 36.68
114.99 38.21
114.995 36.4
115 36.05
115.005 36.27
115.01 37.91
115.015 37.55
115.02 37.5
115.025 38.02
115.03 37.87
115.035 36.16
115.04 37.77
115.045 38.05
115.05 38.3
115.055 38.18
115.06 38.33
115.065 37.84
115.07 35.9
115.075 36.28
115.08 36.14
115.085 37.93
115.09 38.35
115.095 38.01
115.1 38.35
115.105 38.33
115.11 38.19
115.115 38.04
115.12 37.6
115.125 37.76
115.13 37.92
115.135 36.55
115.14 35.2
115.145 37.65
115.15 37.82
115.155 37.95
115.16 37.73
115.165 38.4
115.17 35.89
115.175 35.94
115.18 36.13
115.185 37.81
115.19 37.9
115.195 37.89
115.2 38.06
115.205 38.12
115.21 36.23
115.215 36.35
115.22 36.09
115.225 33.06
115.23 33.22
115.235 33.01
115.24 38.53
115.245 38.64
115.25 38.74
115.255 38.6
115.26 33.04
115.265 33.11
115.27 38.45
115.275 38.47
115.28 38.29
115.285 33.48
115.29 33.25
115.295 36.57
115.3 36.43
115.305 36.3
115.31 37.71
115.315 37.57
115.32 38.21
115.325 36.41
115.33 36.4
115.335 36.39
115.34 36.59
115.345 36.44
115.35 37.73
115.355 37.98
115.36 37.66
115.365 36.15
115.37 38.08
115.375 38.26
115.38 38.43
115.385 38.51
115.39 38.31
115.395 37.97
115.4 38.15
115.405 38.64
115.41 38.45
115.415 38.37
115.42 36.63
115.425 36.62
115.43 37.98
115.435 36.1
115.44 36.37
115.445 36.35
115.45 38.16
115.455 36.35
115.46 36.13
115.465 38.68
115.47 38.21
115.475 38.66
115.48 38.73
115.485 39.01
115.49 37.88
115.495 38.48
115.5 38.17
115.505 38.32
115.51 35.58
115.515 37.69
115.52 38.14
115.525 37.75
115.53 37.83
115.535 37.86
115.54 37.97
115.545 38
115.55 37.81
115.555 37.87
115.56 35.39
115.565 38
115.57 35.7
115.575 35.73
115.58 35.59
115.585 35.5
115.59 35.28
115.595 37.73
115.6 37.47
115.605 36.29
115.61 37.26
115.615 37.36
115.62 37.54
115.625 37.84
115.63 37.77
115.635 37.87
115.64 38.11
115.645 37.73
115.65 38.1
115.655 37.88
115.66 37.74
115.665 38
115.67 37.7
115.675 36.21
115.68 36.36
115.685 36.52
115.69 36.17
115.695 35.7
115.7 35.33
115.705 35.54
115.71 38
115.715 37.96
115.72 38.03
115.725 37.76
115.73 37.86
115.735 38.14
115.74 37.76
115.745 37.66
115.75 37.68
115.755 35.9
115.76 37.7
115.765 36.23
115.77 37.6
115.775 37.43
115.78 37.35
115.785 37.46
115.79 37.85
115.795 37.5
115.8 37.64
115.805 38.05
115.81 37.64
115.815 37.46
115.82 37.53
115.825 37.74
115.83 37.98
115.835 34.3
115.84 36.9
115.845 37.95
115.85 37.91
115.855 36.59
115.86 37.83
115.865 37.84
115.87 37.64
115.875 37.64
115.88 37.49
115.885 37.62
115.89 37.61
115.895 37.57
115.9 37.39
115.905 37.57
115.91 37.25
115.915 36.45
115.92 37.49
115.925 37.09
115.93 36.67
115.935 37.41
115.94 37.5
115.945 36.46
115.95 36.78
115.955 37.83
115.96 37.66
115.965 37.99
115.97 37.71
115.975 36.84
115.98 37.96
115.985 38.24
115.99 37.56
115.995 36.6
116 36.27
116.005 36.44
116.01 36.34
116.015 36.58
116.02 36.54
116.025 36.23
116.03 36.51
116.035 36.49
116.04 36.48
116.045 36.56
116.05 37.85
116.055 34.15
116.06 37.82
116.065 36.03
116.07 37.89
116.075 38.15
116.08 37.91
116.085 38.04
116.09 37.69
116.095 37.83
116.1 37.84
116.105 37.92
116.11 36
116.115 35.88
116.12 37.39
116.125 35.82
116.13 37.65
116.135 37.45
116.14 35.85
116.145 35.84
116.15 35.7
116.155 37.72
116.16 35.77
116.165 35.5
116.17 35.52
116.175 35.53
116.18 37.97
116.185 37.93
116.19 38.39
116.195 38.24
116.2 38.22
116.205 38.37
116.21 38.63
116.215 38.24
116.22 35.21
116.225 34.97
116.23 38.2
116.235 38.57
116.24 38.66
116.245 38.57
116.25 35.44
116.255 38.2
116.26 37.84
116.265 38.04
116.27 38.08
116.275 37.87
116.28 38.36
116.285 37.75
116.29 37.94
116.295 38.27
116.3 38.43
116.305 38.35
116.31 36.19
116.315 38.59
116.32 36.41
116.325 35.79
116.33 38.32
116.335 34.23
116.34 34.03
116.345 35.73
116.35 37.77
116.355 37.84
116.36 34.33
116.365 34.68
116.37 34.26
116.375 34.06
116.38 34.17
116.385 38.3
116.39 38.25
116.395 38.71
116.4 37.96
116.405 38.5
116.41 38.2
116.415 38.24
116.42 38.07
116.425 37.98
116.43 38.18
116.435 37.71
116.44 37.8
116.445 36.33
116.45 38.01
116.455 37.92
116.46 37.86
116.465 38.09
116.47 38.21
116.475 37.82
116.48 35.61
116.485 38.5
116.49 37.85
116.495 38.14
116.5 38.25
116.505 38.15
116.51 38.42
116.515 35.5
116.52 38.64
116.525 38.39
116.53 36.11
116.535 38.47
116.54 36.03
116.545 38.01
116.55 38.13
116.555 35.59
116.56 35.5
116.565 35.43
116.57 35.8
116.575 35.72
116.58 35.3
116.585 35.43
116.59 35.31
116.595 35.33
116.6 37.72
116.605 35.36
116.61 35.31
116.615 35.11
116.62 37.66
116.625 37.23
116.63 37.8
116.635 38.82
116.64 38.34
116.645 38.42
116.65 35.41
116.655 38.31
116.66 35.37
116.665 35.13
116.67 35.23
116.675 38.26
116.68 38.45
116.685 38.31
116.69 38.29
116.695 38.77
116.7 38.85
116.705 38.34
116.71 38.25
116.715 35.62
116.72 38.12
116.725 38.24
116.73 35.64
116.735 38.3
116.74 38.26
116.745 38.34
116.75 38.27
116.755 38.1
116.76 38.19
116.765 38.42
116.77 38.48
116.775 38.56
116.78 38.08
116.785 38.04
116.79 37.99
116.795 35.43
116.8 37.9
116.805 37.92
116.81 35.4
116.815 35.98
116.82 35.51
116.825 37.32
116.83 37.4
116.835 37.56
116.84 37.58
116.845 37.82
116.85 35.36
116.855 35.43
116.86 37.54
116.865 35.46
116.87 35.61
116.875 35.68
116.88 35.42
116.885 35.56
116.89 35.47
116.895 38.77
116.9 38.41
116.905 38.62
116.91 38.49
116.915 38.29
116.92 38.57
116.925 38.69
116.93 35.55
116.935 35.75
116.94 36.11
116.945 35.66
116.95 35.55
116.955 35.79
116.96 35.79
116.965 38.19
116.97 36.12
116.975 35.76
116.98 38.17
116.985 38.12
116.99 35.67
116.995 35.86
117 35.49
117.005 38.05
117.01 38.2
117.015 38.49
117.02 38.14
117.025 38.34
117.03 38.28
117.035 38.15
117.04 36.88
117.045 36.87
117.05 36.84
117.055 36
117.06 35.98
117.065 36.29
117.07 36.39
117.075 36.52
117.08 36.42
117.085 36.4
117.09 36.45
117.095 36.07
117.1 36.11
117.105 36.46
117.11 36.33
117.115 38.48
117.12 38.32
117.125 37.98
117.13 38.32
117.135 38.27
117.14 38.25
117.145 38.35
117.15 37.99
117.155 38.04
117.16 38.26
117.165 38.25
117.17 38.08
117.175 38.02
117.18 38.16
117.185 37.78
117.19 38.07
117.195 38.4
117.2 38.2
117.205 38.29
117.21 33.79
117.215 38.34
117.22 37.9
117.225 38.43
117.23 37.96
117.235 38.55
117.24 37.87
117.245 37.89
117.25 35.69
117.255 35.39
117.26 35.86
117.265 38.28
117.27 38.23
117.275 38.35
117.28 36.15
117.285 35.76
117.29 35.83
117.295 38.02
117.3 37.85
117.305 38.3
117.31 35.52
117.315 35.46
117.32 35.26
117.325 38.62
117.33 37.45
117.335 38.61
117.34 38.65
117.345 38.33
117.35 35.75
117.355 38.2
117.36 38.26
117.365 37.83
117.37 38.06
117.375 37.93
117.38 37.79
117.385 38.34
117.39 35.79
117.395 35.63
117.4 37.96
117.405 37.76
117.41 36.28
117.415 37.71
117.42 37.68
117.425 36.53
117.43 36.5
117.435 38.02
117.44 37.76
117.445 37.78
117.45 37.82
117.455 37.64
117.46 37.87
117.465 37.67
117.47 35.37
117.475 37.75
117.48 37.71
117.485 37.48
117.49 37.83
117.495 37.78
117.5 37.68
117.505 36.34
117.51 38.03
117.515 37.92
117.52 38.4
117.525 38.46
117.53 37.77
117.535 38.12
117.54 37.84
117.545 38.24
117.55 38.46
117.555 38.09
117.56 38.38
117.565 38.54
117.57 38.62
117.575 38.35
117.58 38.18
117.585 38.42
117.59 38.23
117.595 37.92
117.6 37.8
117.605 38.56
117.61 38.16
117.615 38.39
117.62 37.96
117.625 35.28
117.63 37.76
117.635 35.23
117.64 38.03
117.645 37.59
117.65 38.3
117.655 38.33
117.66 37.81
117.665 37.73
117.67 38.15
117.675 37.52
117.68 37.65
117.685 38.13
117.69 38.12
117.695 37.79
117.7 37.95
117.705 37.62
117.71 37.83
117.715 38.24
117.72 37.92
117.725 35.36
117.73 35.62
117.735 35.65
117.74 35.71
117.745 35.67
117.75 35.5
117.755 35.41
117.76 35.24
117.765 38.45
117.77 35.6
117.775 35.88
117.78 36.03
117.785 37.74
117.79 37.91
117.795 37.94
117.8 38.05
117.805 38.1
117.81 37.91
117.815 35.44
117.82 37.91
117.825 37.82
117.83 35.61
117.835 35.62
117.84 38.07
117.845 35.99
117.85 35.79
117.855 35.41
117.86 37.58
117.865 37.66
117.87 35.15
117.875 35.28
117.88 37.95
117.885 38.15
117.89 38.42
117.895 38.24
117.9 34.93
117.905 38.45
117.91 38.12
117.915 37.85
117.92 34.52
117.925 38.16
117.93 38.06
117.935 38.24
117.94 38.15
117.945 38.38
117.95 38.03
117.955 37.63
117.96 37.5
117.965 37.49
117.97 37.31
117.975 37.96
117.98 37.56
117.985 37.88
117.99 37.84
117.995 37.56
118 37.73
118.005 33.73
118.01 37.14
118.015 37.15
118.02 36.24
118.025 35.93
118.03 35.84
118.035 36.11
118.04 37.52
118.045 37.8
118.05 37.93
118.055 38.12
118.06 38.22
118.065 35.9
118.07 37.93
118.075 38.38
118.08 38.24
118.085 37.91
118.09 37.87
118.095 38.07
118.1 37.77
118.105 37.65
118.11 37.93
118.115 37.93
118.12 38.1
118.125 38.28
118.13 35.53
118.135 35.61
118.14 35.82
118.145 38.08
118.15 36.1
118.155 38.08
118.16 38.07
118.165 35.84
118.17 35.73
118.175 35.7
118.18 38.27
118.185 38.15
118.19 38.54
118.195 35.56
118.2 37.97
118.205 38.02
118.21 35.31
118.215 38.08
118.22 37.91
118.225 37.94
118.23 37.96
118.235 38.27
118.24 38.11
118.245 38.46
118.25 38.55
118.255 38.78
118.26 38.35
118.265 38.52
118.27 38.81
118.275 38.69
118.28 38.36
118.285 38.44
118.29 36.09
118.295 36.16
118.3 35.85
118.305 38.35
118.31 38.98
118.315 38.32
118.32 38.6
118.325 35.02
118.33 38.57
118.335 38.65
118.34 38.51
118.345 37.92
118.35 38.81
118.355 38.16
118.36 38.45
118.365 38.57
118.37 38.51
118.375 35.59
118.38 35.65
118.385 38.05
118.39 38.12
118.395 38.17
118.4 38.42
118.405 38.33
118.41 38.23
118.415 38.3
118.42 35.73
118.425 35.51
118.43 38.49
118.435 38.45
118.44 38.58
118.445 38.67
118.45 38.4
118.455 38.33
118.46 37.73
118.465 38.47
118.47 38.08
118.475 37.51
118.48 38.39
118.485 38.47
118.49 38.21
118.495 38.6
118.5 38.05
118.505 38
118.51 38.29
118.515 37.81
118.52 38.24
118.525 37.86
118.53 36.7
118.535 36.95
118.54 38.17
118.545 38.63
118.55 38.74
118.555 38.35
118.56 37.94
118.565 38.29
118.57 38.25
118.575 38.37
118.58 38.21
118.585 38.9
118.59 38.47
118.595 38.63
118.6 38.44
118.605 38.23
118.61 37.86
118.615 37.9
118.62 38.17
118.625 38.07
118.63 38.5
118.635 38.47
118.64 38.44
118.645 38.03
118.65 37.95
118.655 38.47
118.66 37.89
118.665 37.58
118.67 38.7
118.675 38.65
118.68 38.83
118.685 35.63
118.69 35.64
118.695 36.15
118.7 38.58
118.705 38.27
118.71 35.78
118.715 35.83
118.72 38.4
118.725 35.51
118.73 37.27
118.735 35.39
118.74 38.37
118.745 38.51
118.75 38.21
118.755 38.02
118.76 35.84
118.765 37.48
118.77 37.71
118.775 35.2
118.78 37.84
118.785 37.84
118.79 37.97
118.795 38.06
118.8 38.04
118.805 38.01
118.81 37.98
118.815 37.9
118.82 37.98
118.825 38.29
118.83 38.17
118.835 35.4
118.84 35.64
118.845 38.13
118.85 37.91
118.855 38.23
118.86 38.44
118.865 35.39
118.87 37.82
118.875 37.92
118.88 37.93
118.885 37.64
118.89 37.57
118.895 37.48
118.9 38.2
118.905 37.87
118.91 37.79
118.915 36.36
118.92 37.97
118.925 35.5
118.93 37.77
118.935 37.97
118.94 38.03
118.945 35.58
118.95 36.14
118.955 35.81
118.96 38.15
118.965 38.09
118.97 38.15
118.975 38.07
118.98 37.92
118.985 37.7
118.99 37.66
118.995 38.03
119 37.17
119.005 37.17
119.01 37.18
119.015 37.95
119.02 34.32
119.025 38.35
119.03 37.54
119.035 37.74
119.04 38.83
119.045 38.41
119.05 38.23
119.055 38.57
119.06 38.68
119.065 37.38
119.07 38.45
119.075 38.3
119.08 37.51
119.085 38.1
119.09 38.36
119.095 37.69
119.1 37.55
119.105 37.32
119.11 37.54
119.115 37.57
119.12 37.61
119.125 38.41
119.13 38.37
119.135 37.2
119.14 37.03
119.145 38.57
119.15 37.39
119.155 39.17
119.16 39.2
119.165 37.51
119.17 37.36
119.175 37.81
119.18 37.91
119.185 37.69
119.19 37.67
119.195 37.67
119.2 37.78
119.205 38.58
119.21 38.47
119.215 38.53
119.22 38.27
119.225 38.48
119.23 37.67
119.235 38.48
119.24 37.79
119.245 37.82
119.25 38.58
119.255 38
119.26 38.89
119.265 37.96
119.27 37.81
119.275 38.06
119.28 38.29
119.285 38.3
119.29 38.18
119.295 38.35
119.3 38.62
119.305 38.41
119.31 35.94
119.315 38.26
119.32 38.45
119.325 38.22
119.33 37.99
119.335 38.95
119.34 38.82
119.345 37.91
119.35 38.04
119.355 34.42
119.36 38.96
119.365 38.92
119.37 34.31
119.375 34.13
119.38 38.85
119.385 38.72
119.39 38.81
119.395 38.64
119.4 36.29
119.405 36.73
119.41 36.58
119.415 36.83
119.42 36.65
119.425 36.81
119.43 36.67
119.435 38.25
119.44 38.23
119.445 38.03
119.45 34.78
119.455 34.48
119.46 36.44
119.465 36.48
119.47 36.12
119.475 38.88
119.48 37.36
119.485 37.86
119.49 37.95
119.495 38.01
119.5 38.01
119.505 38.09
119.51 37.85
119.515 33.77
119.52 33.97
119.525 33.99
119.53 33.91
119.535 33.71
119.54 34.05
119.545 34.24
119.55 34.45
119.555 34.39
119.56 34.28
119.565 34.41
119.57 34.33
119.575 33.99
119.58 34
119.585 37.84
119.59 36.07
119.595 36.38
119.6 38.23
119.605 38.24
119.61 35.46
119.615 37.58
119.62 35.5
119.625 37.43
119.63 34.47
119.635 34.38
119.64 37.88
119.645 34.62
119.65 37.76
119.655 38.3
119.66 37.49
119.665 37.68
119.67 37.45
119.675 37.87
119.68 37.26
119.685 37.52
119.69 38.52
119.695 38.09
119.7 38.09
119.705 38.09
119.71 38.14
119.715 38.38
119.72 38.53
119.725 38.58
119.73 38.88
119.735 38.49
119.74 33.91
119.745 34.09
119.75 38.22
119.755 38.29
119.76 38.21
119.765 38.47
119.77 33.52
119.775 37.67
119.78 37.86
119.785 37.59
119.79 37.56
119.795 37.6
119.8 34.11
119.805 34.12
119.81 33.74
119.815 33.53
119.82 37.9
119.825 33.96
119.83 38.23
119.835 34.55
119.84 34.47
119.845 37.8
119.85 37.52
119.855 37.41
119.86 37.95
119.865 37.4
119.87 37.43
119.875 37.62
119.88 37.49
119.885 37.14
119.89 37.64
119.895 37.75
119.9 36
119.905 37.7
119.91 37.18
119.915 35.69
119.92 37.63
119.925 37.38
119.93 37.72
119.935 37.58
119.94 35.7
119.945 37.71
119.95 37.71
119.955 37.57
119.96 37.29
119.965 37.41
119.97 37.97
119.975 37.36
119.98 37.51
119.985 37.87
119.99 37.34
119.995 34.56
120 34.51
120.005 34.65
120.01 34.68
120.015 34.92
120.02 34.78
120.025 34.55
120.03 34.34
120.035 34.21
120.04 37.77
120.045 34.52
120.05 34.14
120.055 34.49
120.06 34.77
120.065 34.59
120.07 34.23
120.075 34.01
120.08 37.77
120.085 37.67
120.09 37.82
120.095 37.88
120.1 33.79
120.105 37.88
120.11 33.86
120.115 37.75
120.12 34.16
120.125 34.59
120.13 34.33
120.135 38.01
120.14 38.12
120.145 38.11
120.15 38.12
120.155 37.8
120.16 38.21
120.165 38.17
120.17 37.85
120.175 37.62
120.18 38.05
120.185 38.25
120.19 33.99
120.195 33.95
120.2 38.52
120.205 33.74
120.21 33.82
120.215 34.25
120.22 39.5
120.225 39.34
120.23 38.95
120.235 33.99
120.24 38.46
120.245 38.44
120.25 34.03
120.255 38.22
120.26 38.13
120.265 37.85
120.27 33.71
120.275 33.98
120.28 37.92
120.285 38.27
120.29 37.98
120.295 34.22
120.3 38.31
120.305 38.15
120.31 38.18
120.315 38.35
120.32 33.68
120.325 38.28
120.33 38.56
120.335 38.6
120.34 38.47
120.345 33.85
120.35 34.1
120.355 38.47
120.36 38.52
120.365 38.43
120.37 35.24
120.375 35.25
120.38 33.91
120.385 34.36
120.39 34.51
120.395 34.2
120.4 39.26
120.405 34.59
120.41 34.24
120.415 34.12
120.42 33.72
120.425 33.97
120.43 33.67
120.435 33.98
120.44 34.01
120.445 34.24
120.45 34.11
120.455 37.77
120.46 38.16
120.465 38.15
120.47 33.75
120.475 38.33
120.48 33.79
120.485 38.48
120.49 38.18
120.495 38.63
120.5 38
120.505 38.02
120.51 37.71
120.515 35.21
120.52 38.11
120.525 35.26
120.53 37.93
120.535 37.75
120.54 37.79
120.545 34
120.55 33.84
120.555 34.2
120.56 34.02
120.565 38.32
120.57 37.73
120.575 37.56
120.58 38.16
120.585 38.21
120.59 38.47
120.595 38.34
120.6 38.35
120.605 38.34
120.61 37.84
120.615 37.7
120.62 37.93
120.625 38.45
120.63 38.15
120.635 38.37
120.64 34.04
120.645 37.75
120.65 37.55
120.655 37.74
120.66 37.68
120.665 37.37
120.67 37.5
120.675 37.84
120.68 34.33
120.685 34.48
120.69 34.5
120.695 37.59
120.7 34.38
120.705 34.55
120.71 34.61
120.715 37.92
120.72 38.06
120.725 37.68
120.73 36.25
120.735 37.93
120.74 38.13
120.745 38.13
120.75 38.04
120.755 38.34
120.76 37.93
120.765 33.1
120.77 37.91
120.775 38.29
120.78 38.28
120.785 38.89
120.79 38.31
120.795 38.34
120.8 35.87
120.805 38.1
120.81 34.38
120.815 34.3
120.82 33.88
120.825 34.15
120.83 33.83
120.835 35.34
120.84 38.31
120.845 38.07
120.85 38.05
120.855 37.99
120.86 38.15
120.865 38.01
120.87 33.89
120.875 37.88
120.88 37.87
120.885 37.95
120.89 38.38
120.895 38.19
120.9 37.98
120.905 37.85
120.91 37.14
120.915 35.15
120.92 35.42
120.925 35.44
120.93 35.13
120.935 38.36
120.94 35.09
120.945 38.33
120.95 35.34
120.955 35.16
120.96 35.06
120.965 35.02
120.97 34.97
120.975 35.01
120.98 35.04
120.985 34.89
120.99 38.9
120.995 38.49
121 35.03
121.005 35
121.01 38.3
121.015 38.41
121.02 35.48
121.025 37.91
121.03 37.77
121.035 35.31
121.04 37.86
121.045 37.87
121.05 36.41
121.055 35.28
121.06 37.26
121.065 37.63
121.07 35.08
121.075 35
121.08 35.09
121.085 35.16
121.09 38.49
121.095 38.52
121.1 35.16
121.105 38.37
121.11 38.34
121.115 38.49
121.12 38.29
121.125 38.02
121.13 35.16
121.135 37.98
121.14 38.16
121.145 35.66
121.15 35.78
121.155 35.75
121.16 35.84
121.165 35.91
121.17 35.9
121.175 35.61
121.18 34.47
121.185 35.12
121.19 34.42
121.195 35.1
121.2 38.3
121.205 38.22
121.21 34.34
121.215 38.49
121.22 35.61
121.225 35.28
121.23 35.31
121.235 38.49
121.24 35.39
121.245 38.64
121.25 35.32
121.255 35.53
121.26 34.42
121.265 34.54
121.27 34.63
121.275 34.44
121.28 34.25
121.285 34.28
121.29 34.13
121.295 35.45
121.3 35.51
121.305 34.28
121.31 38.45
121.315 38.71
121.32 38.56
121.325 38.41
121.33 38.8
121.335 35.27
121.34 38.43
121.345 35.37
121.35 38.82
121.355 34.95
121.36 34.74
121.365 34.54
121.37 34.42
121.375 34.63
121.38 34.37
121.385 38.12
121.39 34.75
121.395 34.73
121.4 34.46
121.405 34.42
121.41 38.16
121.415 34.42
121.42 38.57
121.425 38.49
121.43 35.54
121.435 38.58
121.44 37.81
121.445 38.11
121.45 35.46
121.455 35.27
121.46 38.36
121.465 35.36
121.47 37.78
121.475 38.19
121.48 35.44
121.485 38.28
121.49 38.06
121.495 38.95
121.5 38.72
121.505 34.94
121.51 34.66
121.515 34.46
121.52 38.65
121.525 38.55
121.53 34.26
121.535 38.63
121.54 34.23
121.545 34.55
121.55 37.66
121.555 34.54
121.56 34.33
121.565 34.47
121.57 34.3
121.575 38.47
121.58 34.32
121.585 34.6
121.59 38.72
121.595 38.49
121.6 38.45
121.605 38.4
121.61 38.06
121.615 38.18
121.62 34.13
121.625 38.55
121.63 38.24
121.635 34.13
121.64 33.98
121.645 34.3
121.65 34.25
121.655 34.34
121.66 34.33
121.665 34.29
121.67 38.73
121.675 35.58
121.68 37.87
121.685 38.06
121.69 38.12
121.695 38.44
121.7 34.6
121.705 34.57
121.71 34.49
121.715 35.26
121.72 34.99
121.725 38.6
121.73 38.43
121.735 38.24
121.74 38.12
121.745 34.16
121.75 38.63
121.755 33.95
121.76 33.99
121.765 33.95
121.77 38.1
121.775 34.11
121.78 38.02
121.785 38.44
121.79 38.16
121.795 33.97
121.8 34.35
121.805 34.26
121.81 34.09
121.815 33.75
121.82 38.33
121.825 34.11
121.83 38.04
121.835 34.44
121.84 34.38
121.845 34.45
121.85 38.45
121.855 34.03
121.86 33.96
121.865 34.21
121.87 34.15
121.875 34.23
121.88 36.29
121.885 36.66
121.89 36.51
121.895 36.48
121.9 34.13
121.905 33.88
121.91 35.39
121.915 38.18
121.92 35.61
121.925 35.81
121.93 35.62
121.935 35.6
121.94 35.03
121.945 36.97
121.95 36.55
121.955 35.39
121.96 35.09
121.965 35.45
121.97 35.57
121.975 35.12
121.98 35.43
121.985 37.84
121.99 37.9
121.995 35.93
122 35.71
122.005 35.5
122.01 38.17
122.015 38.28
122.02 37.56
122.025 35.14
122.03 37.66
122.035 34.95
122.04 35.23
122.045 37.71
122.05 37.88
122.055 37.74
122.06 38.22
122.065 37.93
122.07 37.84
122.075 38.2
122.08 37.92
122.085 38.18
122.09 37.84
122.095 35.02
122.1 35.35
122.105 34.84
122.11 34.7
122.115 35.35
122.12 34.78
122.125 34.63
122.13 34.94
122.135 35.13
122.14 35.21
122.145 35.12
122.15 38.02
122.155 35.15
122.16 35.12
122.165 35.11
122.17 38.34
122.175 38.43
122.18 38.1
122.185 38.05
122.19 37.66
122.195 34.16
122.2 38.39
122.205 38.3
122.21 34.43
122.215 35.19
122.22 38.4
122.225 35.5
122.23 38.4
122.235 38.52
122.24 38.08
122.245 37.87
122.25 35.22
122.255 35.4
122.26 35.4
122.265 35.34
122.27 35.7
122.275 38.2
122.28 38.06
122.285 38.66
122.29 38.68
122.295 39.06
122.3 38.7
122.305 38.36
122.31 38.78
122.315 38.19
122.32 38.28
122.325 38.1
122.33 38.12
122.335 38.55
122.34 38.21
122.345 38.38
122.35 38.45
122.355 35.67
122.36 36.09
122.365 36.04
122.37 35.87
122.375 35.62
122.38 35.42
122.385 35.47
122.39 37.72
122.395 35.46
122.4 38.08
122.405 37.91
122.41 35.41
122.415 35.11
122.42 38.21
122.425 38.43
122.43 38.58
122.435 38.6
122.44 38.61
122.445 36.71
122.45 37.95
122.455 38.72
122.46 38.34
122.465 38.09
122.47 35.58
122.475 37.85
122.48 38.32
122.485 38.12
122.49 35.91
122.495 38.17
122.5 38.26
122.505 35.79
122.51 35.71
122.515 36
122.52 35.49
122.525 35.47
122.53 35.56
122.535 35.46
122.54 35.47
122.545 35.21
122.55 35.1
122.555 35.26
122.56 36.04
122.565 35.32
122.57 35.43
122.575 35.39
122.58 35.09
122.585 35.42
122.59 38.18
122.595 34.95
122.6 37.85
122.605 38.26
122.61 38.15
122.615 36.59
122.62 36.67
122.625 35.56
122.63 35.46
122.635 37.6
122.64 35.97
122.645 37.14
122.65 35.79
122.655 35.76
122.66 37.06
122.665 37.06
122.67 35.52
122.675 35.69
122.68 35.54
122.685 35.1
122.69 35.28
122.695 35.58
122.7 35.16
122.705 37.45
122.71 37.37
122.715 37.45
122.72 37.75
122.725 37.69
122.73 37.87
122.735 35.47
122.74 35.26
122.745 37.59
122.75 37.57
122.755 37.5
122.76 37.46
122.765 37.34
122.77 35.32
122.775 35.57
122.78 35.24
122.785 35.45
122.79 35.03
122.795 35.12
122.8 35.28
122.805 35.63
122.81 35.5
122.815 37.31
122.82 35.11
122.825 35.1
122.83 34.91
122.835 34.97
122.84 35.21
122.845 35.21
122.85 35.35
122.855 38.06
122.86 37.82
122.865 35.18
122.87 37.78
122.875 38.01
122.88 35.12
122.885 35.03
122.89 38.28
122.895 34.6
122.9 34.92
122.905 35.1
122.91 35.3
122.915 35.42
122.92 35.34
122.925 38.14
122.93 38.49
122.935 35.32
122.94 38.48
122.945 38.31
122.95 34.72
122.955 34.78
122.96 34.88
122.965 34.78
122.97 34.96
122.975 34.92
122.98 38.09
122.985 38.27
122.99 38.44
122.995 35.18
123 38.04
123.005 38.22
123.01 38.18
123.015 38.62
123.02 38.47
123.025 38.11
123.03 38.17
123.035 38.11
123.04 38.11
123.045 35.1
123.05 38.46
123.055 35.42
123.06 35.64
123.065 35.33
123.07 35.23
123.075 34.96
123.08 35.53
123.085 35.44
123.09 34.79
123.095 35.03
123.1 34.97
123.105 35.17
123.11 38.46
123.115 37.96
123.12 37.63
123.125 35.21
123.13 35.32
123.135 35.1
123.14 34.97
123.145 38.61
123.15 38.4
123.155 38.74
123.16 38.54
123.165 38.64
123.17 38.45
123.175 38.01
123.18 38.2
123.185 37.94
123.19 38.15
123.195 37.98
123.2 35.39
123.205 35.23
123.21 37.97
123.215 38.12
123.22 37.99
123.225 37.98
123.23 38.11
123.235 37.87
123.24 35.53
123.245 35.3
123.25 35.33
123.255 35.29
123.26 38.41
123.265 38.4
123.27 38.26
123.275 38.44
123.28 38.67
123.285 38.74
123.29 38.66
123.295 38.31
123.3 34.94
123.305 34.56
123.31 34.91
123.315 35.41
123.32 35.47
123.325 35.52
123.33 37.99
123.335 38
123.34 38.4
123.345 35.29
123.35 38.09
123.355 35.51
123.36 35.56
123.365 35.44
123.37 38.17
123.375 38.12
123.38 38.17
123.385 38.2
123.39 38.04
123.395 35.06
123.4 34.9
123.405 38.34
123.41 34.7
123.415 34.69
123.42 34.64
123.425 35.01
123.43 38.76
123.435 34.56
123.44 35.08
123.445 34.92
123.45 34.69
123.455 35.11
123.46 35.04
123.465 39.07
123.47 35.41
123.475 35.4
123.48 37.94
123.485 38.35
123.49 38.43
123.495 38.23
123.5 35.45
123.505 38
123.51 38.34
123.515 35.16
123.52 38.39
123.525 38.33
123.53 37.98
123.535 37.83
123.54 38.38
123.545 38.27
123.55 37.62
123.555 37.9
123.56 35.4
123.565 35.53
123.57 37.69
123.575 37.9
123.58 38.09
123.585 38.06
123.59 38.3
123.595 38.44
123.6 38.82
123.605 38.62
123.61 35.57
123.615 38.46
123.62 38.67
123.625 38.37
123.63 38.1
123.635 37.55
123.64 38.16
123.645 38.23
123.65 37.71
123.655 35.2
123.66 37.88
123.665 38.53
123.67 35.48
123.675 38.17
123.68 38.35
123.685 37.73
123.69 37.63
123.695 37.41
123.7 35.35
123.705 35.49
123.71 35.5
123.715 37.54
123.72 37.61
123.725 35.94
123.73 37.77
123.735 35.66
123.74 38.03
123.745 36.57
123.75 35.39
123.755 34.75
123.76 35.34
123.765 38.47
123.77 35.61
123.775 35.31
123.78 35.65
123.785 37.96
123.79 35.45
123.795 35.54
123.8 34.16
123.805 35.22
123.81 37.9
123.815 37.68
123.82 37.51
123.825 37.89
123.83 38.16
123.835 38.02
123.84 34.57
123.845 34.57
123.85 34.18
123.855 35.79
123.86 38.16
123.865 34.58
123.87 37.8
123.875 38.14
123.88 38.08
123.885 37.98
123.89 38.04
123.895 38.31
123.9 38.08
123.905 38.12
123.91 37.95
123.915 38.26
123.92 38.3
123.925 38.1
123.93 38
123.935 38.38
123.94 34.5
123.945 34.14
123.95 35.39
123.955 34.08
123.96 34.67
123.965 36.57
123.97 36.95
123.975 36.87
123.98 36.86
123.985 36.72
123.99 36.92
123.995 33.96
124 33.96
124.005 38
124.01 38.21
124.015 38.29
124.02 38.02
124.025 38.14
124.03 38.19
124.035 38.26
124.04 38.09
124.045 38.05
124.05 38.06
124.055 37.98
124.06 33.57
124.065 38.13
124.07 38.26
124.075 36.46
124.08 38.17
124.085 38.02
124.09 38.03
124.095 38.01
124.1 38.12
124.105 38.13
124.11 33.69
124.115 33.78
124.12 38.06
124.125 38
124.13 38.31
124.135 37.78
124.14 37.91
124.145 37.78
124.15 37.75
124.155 38.14
124.16 38.06
124.165 37.9
124.17 37.94
124.175 37.85
124.18 35.31
124.185 35.23
124.19 35.31
124.195 37.67
124.2 35.15
124.205 35.31
124.21 35.32
124.215 35.46
124.22 35.47
124.225 35.46
124.23 35.38
124.235 35.44
124.24 35.28
124.245 37.89
124.25 38.06
124.255 35.66
124.26 38.11
124.265 38.46
124.27 38.3
124.275 38.59
124.28 35.51
124.285 35.38
124.29 38.11
124.295 35.38
124.3 35.29
124.305 35.19
124.31 38.3
124.315 37.92
124.32 38.23
124.325 38.31
124.33 38.58
124.335 38.42
124.34 38.24
124.345 38.22
124.35 37.91
124.355 37.82
124.36 35.15
124.365 35.34
124.37 35.35
124.375 35.23
124.38 38.26
124.385 35.29
124.39 38.03
124.395 38.12
124.4 38.25
124.405 37.96
124.41 35.43
124.415 35.4
124.42 38
124.425 37.98
124.43 37.89
124.435 37.92
124.44 37.85
124.445 38.06
124.45 38
124.455 37.76
124.46 37.52
124.465 37.76
124.47 35.27
124.475 35.29
124.48 38.1
124.485 37.85
124.49 38.01
124.495 37.74
124.5 37.69
124.505 37.46
124.51 35.04
124.515 37.74
124.52 35.54
124.525 35.46
124.53 35.38
124.535 35.34
124.54 35.15
124.545 35.27
124.55 35.17
124.555 35.23
124.56 35.03
124.565 35.34
124.57 35.36
124.575 38.02
124.58 37.61
124.585 36.03
124.59 36
124.595 35.16
124.6 34.02
124.605 35.25
124.61 35.2
124.615 35.36
124.62 33.91
124.625 33.91
124.63 33.77
124.635 37.24
124.64 37.66
124.645 37.47
124.65 37.19
124.655 37.19
124.66 37.45
124.665 38.25
124.67 37.39
124.675 35.26
124.68 38.28
124.685 38.14
124.69 38.26
124.695 38.64
124.7 35.06
124.705 35.11
124.71 35.21
124.715 35.23
124.72 38.25
124.725 38.63
124.73 38.27
124.735 38.44
124.74 38.16
124.745 36.37
124.75 36.4
124.755 36.27
124.76 36.29
124.765 36.56
124.77 38.11
124.775 38.21
124.78 36.63
124.785 36.45
124.79 36.3
124.795 36.61
124.8 36.59
124.805 38.19
124.81 37.08
124.815 38.05
124.82 36.38
124.825 36.26
124.83 35.35
124.835 35.42
124.84 35.33
124.845 35.26
124.85 36.44
124.855 35.17
124.86 35.21
124.865 35.09
124.87 35.02
124.875 35.21
124.88 35.07
124.885 37.88
124.89 38.35
124.895 38.51
124.9 38.38
124.905 33.84
124.91 38.04
124.915 38.24
124.92 38.13
124.925 38.01
124.93 35.31
124.935 37.53
124.94 35
124.945 34.25
124.95 35.18
124.955 35.26
124.96 34.97
124.965 38.6
124.97 38.55
124.975 38.36
124.98 38.43
124.985 35.29
124.99 38.43
124.995 38.18
125 38.21
125.005 38.31
125.01 38.21
125.015 38.32
125.02 38.21
125.025 38.26
125.03 38.59
125.035 35.32
125.04 35.33
125.045 35.52
125.05 35.6
125.055 38.23
125.06 37.51
125.065 37.75
125.07 37.95
125.075 37.93
125.08 38.23
125.085 38.33
125.09 38.62
125.095 35.25
125.1 35.41
125.105 38.46
125.11 38.62
125.115 38.49
125.12 35.05
125.125 35.02
125.13 34.9
125.135 37.55
125.14 37.7
125.145 38.24
125.15 37.7
125.155 38.34
125.16 38.44
125.165 38.44
125.17 35.58
125.175 38.4
125.18 38.31
125.185 38.51
125.19 38.84
125.195 38.86
125.2 38.68
125.205 38.86
125.21 36.13
125.215 35.86
125.22 36.1
125.225 35.7
125.23 38.6
125.235 38.62
125.24 36.05
125.245 36.16
125.25 39.13
125.255 35.69
125.26 38.67
125.265 38.63
125.27 38.55
125.275 38.71
125.28 33.85
125.285 33.87
125.29 38.35
125.295 38.5
125.3 38.28
125.305 35.47
125.31 38.29
125.315 38.39
125.32 35.68
125.325 35.48
125.33 35.71
125.335 35.83
125.34 38.36
125.345 38.47
125.35 38.27
125.355 38.12
125.36 35.06
125.365 35.08
125.37 35.45
125.375 34.94
125.38 35.6
125.385 35.16
125.39 35.17
125.395 35.1
125.4 38.69
125.405 35.04
125.41 35.07
125.415 35.46
125.42 35.13
125.425 35.13
125.43 34.96
125.435 35
125.44 35.01
125.445 35.28
125.45 35.16
125.455 35.16
125.46 35.09
125.465 35.26
125.47 35.16
125.475 35.17
125.48 38.46
125.485 35.13
125.49 38.29
125.495 35.27
125.5 35.22
125.505 37.94
125.51 35.15
125.515 35.2
125.52 35
125.525 34.99
125.53 37.06
125.535 35.23
125.54 33.65
125.545 35.07
125.55 35.14
125.555 35.37
125.56 34.89
125.565 34.76
125.57 34.91
125.575 35.11
125.58 34.94
125.585 38.03
125.59 35.08
125.595 37.66
125.6 35.29
125.605 35.39
125.61 35.52
125.615 37.55
125.62 38.13
125.625 37.82
125.63 35.1
125.635 37.67
125.64 35.23
125.645 38.4
125.65 38.14
125.655 38.11
125.66 35.91
125.665 35.96
125.67 37.47
125.675 35.7
125.68 37.34
125.685 37.29
125.69 37.23
125.695 36.69
125.7 37.09
125.705 37
125.71 35.62
125.715 35.51
125.72 37.73
125.725 35.59
125.73 35.4
125.735 38.33
125.74 38.44
125.745 38.72
125.75 38.69
125.755 38.46
125.76 38.25
125.765 38.24
125.77 38.1
125.775 35.18
125.78 38.14
125.785 38.43
125.79 38.45
125.795 38.56
125.8 35.42
125.805 34.47
125.81 35.31
125.815 35.21
125.82 35.24
125.825 35.35
125.83 35.1
125.835 38.32
125.84 34.96
125.845 35.07
125.85 35.49
125.855 35.39
125.86 35.15
125.865 35.08
125.87 34.97
125.875 38
125.88 37.96
125.885 35.14
125.89 34.7
125.895 37.86
125.9 35.28
125.905 35.21
125.91 35.27
125.915 34.91
125.92 34.78
125.925 35.41
125.93 35.4
125.935 35.15
125.94 35.26
125.945 35.59
125.95 35.46
125.955 35.7
125.96 35.25
125.965 38.43
125.97 34.94
125.975 38.38
125.98 38.14
125.985 38.26
125.99 34.45
125.995 34.9
126 34.88
126.005 34.77
126.01 38.14
126.015 35.34
126.02 35.37
126.025 34.69
126.03 35.29
126.035 38.23
126.04 38.28
126.045 35.87
126.05 38.48
126.055 38.69
126.06 38.39
126.065 38.25
126.07 38.53
126.075 38.04
126.08 38.31
126.085 38.4
126.09 38.62
126.095 39.04
126.1 38.92
126.105 38.43
126.11 38.36
126.115 38.42
126.12 38.36
126.125 38.64
126.13 38.42
126.135 38.43
126.14 38.08
126.145 38
126.15 38.32
126.155 38.29
126.16 38.44
126.165 33.97
126.17 38.31
126.175 38.04
126.18 38.13
126.185 38.29
126.19 38.53
126.195 38.66
126.2 37.97
126.205 38.07
126.21 38.24
126.215 38.38
126.22 38.49
126.225 38.62
126.23 38.2
126.235 38.02
126.24 35.25
126.245 37.85
126.25 37.94
126.255 35.19
126.26 38.22
126.265 38.25
126.27 38.29
126.275 38.24
126.28 35.12
126.285 38.54
126.29 35.02
126.295 35.33
126.3 35.15
126.305 38.58
126.31 38.63
126.315 35.43
126.32 33.46
126.325 33.52
126.33 37.62
126.335 37.68
126.34 35.17
126.345 35.18
126.35 34.79
126.355 37.5
126.36 37.92
126.365 35.32
126.37 35.44
126.375 38.08
126.38 38.08
126.385 38.25
126.39 38.17
126.395 38.06
126.4 38.18
126.405 37.67
126.41 38.27
126.415 38.44
126.42 35.24
126.425 34.82
126.43 34.89
126.435 35.23
126.44 35.11
126.445 34.87
126.45 35.19
126.455 35.35
126.46 38.83
126.465 38.66
126.47 38.45
126.475 37.86
126.48 37.76
126.485 37.66
126.49 35.3
126.495 35.47
126.5 35.48
126.505 35.47
126.51 35.79
126.515 35.2
126.52 35.42
126.525 35.34
126.53 35.22
126.535 35.44
126.54 35.26
126.545 35.33
126.55 38.33
126.555 38.47
126.56 37.65
126.565 38.4
126.57 37.78
126.575 37.85
126.58 38.7
126.585 38.21
126.59 38.01
126.595 38.17
126.6 38.31
126.605 38.18
126.61 38.45
126.615 38.08
126.62 37.9
126.625 34.83
126.63 35.18
126.635 34.88
126.64 34.98
126.645 34.92
126.65 38.47
126.655 38.09
126.66 38.04
126.665 38.38
126.67 38.08
126.675 38.11
126.68 38.23
126.685 38.27
126.69 38.04
126.695 34.9
126.7 34.94
126.705 35.18
126.71 35.1
126.715 37.66
126.72 37.54
126.725 37.93
126.73 37.51
126.735 37.55
126.74 33.5
126.745 37.6
126.75 38.11
126.755 38.08
126.76 37.75
126.765 37.72
126.77 37.79
126.775 37.84
126.78 33.65
126.785 33.85
126.79 33.82
126.795 33.61
126.8 38.36
126.805 38.33
126.81 38.29
126.815 35.04
126.82 38.13
126.825 33.35
126.83 33.67
126.835 33.18
126.84 38.36
126.845 33.24
126.85 33.32
126.855 38.6
126.86 38.41
126.865 38.59
126.87 37.8
126.875 38.27
126.88 38.52
126.885 38.75
126.89 38.42
126.895 38.18
126.9 38.12
126.905 38.03
126.91 38.32
126.915 38.44
126.92 38.36
126.925 38.54
126.93 38.53
126.935 35.1
126.94 38.43
126.945 38.26
126.95 38.82
126.955 38.47
126.96 38.18
126.965 38.64
126.97 35.13
126.975 38.47
126.98 38.27
126.985 37.97
126.99 38.29
126.995 38.41
127 38.25
127.005 38.67
127.01 38.21
127.015 35.32
127.02 38.41
127.025 35.27
127.03 38.73
127.035 38.61
127.04 38.33
127.045 35.22
127.05 35.1
127.055 38.63
127.06 35.28
127.065 35.28
127.07 38.49
127.075 35.41
127.08 35.25
127.085 35.5
127.09 35.45
127.095 38.45
127.1 37.85
127.105 35.29
127.11 38.45
127.115 35.4
127.12 35.39
127.125 35.3
127.13 35.23
127.135 35.18
127.14 38.19
127.145 38.2
127.15 38.04
127.155 38.22
127.16 38.28
127.165 38.4
127.17 38.55
127.175 38.74
127.18 35.46
127.185 35.59
127.19 35.48
127.195 35.21
127.2 37.84
127.205 38.19
127.21 38.03
127.215 37.85
127.22 38.09
127.225 38.05
127.23 38.3
127.235 38.25
127.24 38.17
127.245 38.13
127.25 38.49
127.255 37.94
127.26 38.19
127.265 38.08
127.27 37.91
127.275 38.5
127.28 38.48
127.285 38.56
127.29 38.04
127.295 38.26
127.3 35.46
127.305 35.48
127.31 38.39
127.315 38.24
127.32 38.18
127.325 38.21
127.33 38.27
127.335 38.86
127.34 38.64
127.345 35.68
127.35 35.41
127.355 35.32
127.36 35.93
127.365 35.95
127.37 35.39
127.375 35.43
127.38 35.26
127.385 35.18
127.39 35.91
127.395 36.13
127.4 35.13
127.405 36
127.41 35.89
127.415 35.74
127.42 35.5
127.425 35.16
127.43 35.43
127.435 35.35
127.44 35.53
127.445 35.13
127.45 35.35
127.455 35.18
127.46 35.34
127.465 35.2
127.47 35.33
127.475 35.17
127.48 37.92
127.485 35.17
127.49 35.56
127.495 35.64
127.5 35.28
127.505 37.88
127.51 38.08
127.515 37.43
127.52 35.34
127.525 35.25
127.53 35.3
127.535 35.15
127.54 35.3
127.545 35.06
127.55 35.27
127.555 35.3
127.56 35.42
127.565 35.35
127.57 35.17
127.575 35.35
127.58 35.42
127.585 36.12
127.59 35.29
127.595 35.53
127.6 35.23
127.605 35.45
127.61 38.17
127.615 36.08
127.62 36.18
127.625 35.24
127.63 35.24
127.635 35.37
127.64 35.27
127.645 35.25
127.65 34.98
127.655 35.24
127.66 35.4
127.665 35.25
127.67 36.24
127.675 36.54
127.68 38.56
127.685 35.35
127.69 36.2
127.695 36.15
127.7 35.35
127.705 38.12
127.71 36.3
127.715 36.4
127.72 37.69
127.725 37.68
127.73 37.49
127.735 37.77
127.74 35.32
127.745 37.58
127.75 37.53
127.755 37.4
127.76 35.47
127.765 35.21
127.77 35.13
127.775 34.92
127.78 37.81
127.785 35.58
127.79 35.14
127.795 35.39
127.8 35.39
127.805 35.27
127.81 35.34
127.815 35.24
127.82 35.41
127.825 35.12
127.83 35.37
127.835 35.16
127.84 38.51
127.845 38.51
127.85 38.27
127.855 38.33
127.86 38.51
127.865 38.5
127.87 35.31
127.875 35.35
127.88 36.53
127.885 38.33
127.89 35.18
127.895 35.07
127.9 35.22
127.905 35.24
127.91 35.22
127.915 35.46
127.92 35.18
127.925 35.18
127.93 38.22
127.935 35.25
127.94 35.59
127.945 38.51
127.95 38.24
127.955 38.16
127.96 35.18
127.965 35.25
127.97 35.43
127.975 38.02
127.98 35.02
127.985 35.23
127.99 35.37
127.995 33.83
128 35.27
128.005 35.5
128.01 33.42
128.015 37.6
128.02 37.72
128.025 37.68
128.03 35.35
128.035 35.27
128.04 37.82
128.045 37.77
128.05 35.59
128.055 35.38
128.06 38.14
128.065 38
128.07 37.9
128.075 37.97
128.08 38.19
128.085 38.24
128.09 35.77
128.095 37.86
128.1 38.09
128.105 38.18
128.11 34.95
128.115 38.11
128.12 38.37
128.125 38.29
128.13 38.52
128.135 38.27
128.14 35.32
128.145 38.15
128.15 37.95
128.155 35.2
128.16 35.11
128.165 35.08
128.17 37.68
128.175 37.92
128.18 35.31
128.185 35.5
128.19 37.57
128.195 37.94
128.2 37.74
128.205 37.99
128.21 37.81
128.215 35.09
128.22 38.22
128.225 38.59
128.23 38.52
128.235 37.86
128.24 38.17
128.245 38.3
128.25 37.73
128.255 37.71
128.26 37.8
128.265 37.92
128.27 37.89
128.275 37.93
128.28 37.64
128.285 35.19
128.29 38
128.295 35.14
128.3 35.2
128.305 38.05
128.31 34.95
128.315 38.27
128.32 38.36
128.325 37.99
128.33 34.89
128.335 37.92
128.34 37.99
128.345 38.03
128.35 37.98
128.355 35.03
128.36 38.3
128.365 38.38
128.37 35.1
128.375 35.26
128.38 35.05
128.385 33.81
128.39 38.16
128.395 38.13
128.4 38.31
128.405 38.04
128.41 38.23
128.415 37.77
128.42 35.13
128.425 35.32
128.43 38.03
128.435 34.9
128.44 38.19
128.445 37.64
128.45 37.48
128.455 35.42
128.46 37.82
128.465 35.2
128.47 35.3
128.475 37.67
128.48 35.33
128.485 37.66
128.49 37.81
128.495 35.16
128.5 35.07
128.505 35.27
128.51 34.87
128.515 33.99
128.52 38.06
128.525 33.63
128.53 38.19
128.535 38.05
128.54 38.15
128.545 37.71
128.55 37.92
128.555 38.44
128.56 38.04
128.565 37.78
128.57 37.47
128.575 37.97
128.58 33.99
128.585 34.05
128.59 37.73
128.595 37.81
128.6 37.89
128.605 38.18
128.61 38.06
128.615 38.27
128.62 37.95
128.625 38.21
128.63 38.22
128.635 38.3
128.64 38.05
128.645 37.92
128.65 38.65
128.655 38.27
128.66 38.04
128.665 37.95
128.67 35.05
128.675 34.81
128.68 34.84
128.685 35
128.69 35.05
128.695 35
128.7 35.3
128.705 37.88
128.71 35.1
128.715 36.29
128.72 35.13
128.725 35.17
128.73 38.19
128.735 37.51
128.74 34.85
128.745 35.01
128.75 35.12
128.755 35.01
128.76 35
128.765 34.98
128.77 35.2
128.775 35.11
128.78 37.27
128.785 37.97
128.79 38.4
128.795 38.35
128.8 38.15
128.805 37.03
128.81 37.21
128.815 37.26
128.82 35.2
128.825 35.2
128.83 35.15
128.835 35.08
128.84 38.4
128.845 38.21
128.85 38.07
128.855 37.95
128.86 37.9
128.865 37.81
128.87 37.58
128.875 37.5
128.88 38.83
128.885 38.4
128.89 38.24
128.895 38.3
128.9 38.18
128.905 38.16
128.91 38.22
128.915 38.2
128.92 37.73
128.925 38.36
128.93 37.94
128.935 37.64
128.94 35.44
128.945 37.47
128.95 37.57
128.955 37.49
128.96 37.4
128.965 38.07
128.97 38.24
128.975 37.46
128.98 35.37
128.985 35.17
128.99 38.37
128.995 37.57
129 35.34
129.005 35.21
129.01 35.38
129.015 35.53
129.02 35.15
129.025 34.7
129.03 34.59
129.035 35.34
129.04 35.32
129.045 35.29
129.05 35.24
129.055 36.8
129.06 36.36
129.065 36.56
129.07 36.66
129.075 35.19
129.08 37.6
129.085 37.26
129.09 38.18
129.095 34.9
129.1 35.2
129.105 35.31
129.11 35.26
129.115 35.32
129.12 35.17
129.125 37.87
129.13 37.61
129.135 35.3
129.14 37.88
129.145 37.68
129.15 37.75
129.155 37.81
129.16 37.77
129.165 37.84
129.17 37.99
129.175 37.97
129.18 38.15
129.185 37.01
129.19 37.12
129.195 38.3
129.2 34.92
129.205 35.04
129.21 37.79
129.215 37.67
129.22 37.86
129.225 37.55
129.23 35.04
129.235 34.92
129.24 37.42
129.245 37.38
129.25 35.33
129.255 35.45
129.26 37.23
129.265 35.52
129.27 35.24
129.275 34.83
129.28 35.27
129.285 35.19
129.29 35.2
129.295 37.85
129.3 37.91
129.305 37.58
129.31 37.57
129.315 35.24
129.32 35.26
129.325 35.31
129.33 35
129.335 34.79
129.34 34.99
129.345 34.92
129.35 35.24
129.355 35.2
129.36 34.99
129.365 34.79
129.37 38.24
129.375 37.85
129.38 35.19
129.385 35.15
129.39 38.4
129.395 35.14
129.4 35.12
129.405 35.08
129.41 34.15
129.415 35.17
129.42 34.57
129.425 35.16
129.43 38
129.435 38.21
129.44 37.88
129.445 38.12
129.45 34.3
129.455 35.02
129.46 37.75
129.465 38.5
129.47 38.01
129.475 38.05
129.48 37.95
129.485 38.07
129.49 35.34
129.495 35.37
129.5 35.17
129.505 35.18
129.51 38.01
129.515 35.27
129.52 35.28
129.525 35.3
129.53 38.21
129.535 35.5
129.54 38.06
129.545 35.45
129.55 38.46
129.555 35.61
129.56 37.56
129.565 37.91
129.57 38
129.575 38.25
129.58 38.34
129.585 35.55
129.59 35.48
129.595 38.5
129.6 38.33
129.605 35.22
129.61 35.4
129.615 35.46
129.62 37.73
129.625 37.58
129.63 35.49
129.635 35.24
129.64 35.27
129.645 35.21
129.65 35.38
129.655 35.32
129.66 35.3
129.665 35.47
129.67 35.33
129.675 35.17
129.68 35.16
129.685 35.22
129.69 35.35
129.695 35.7
129.7 35.79
129.705 35.29
129.71 36.13
129.715 35.21
129.72 35.32
129.725 35.3
129.73 35.19
129.735 35.1
129.74 35.33
129.745 37.85
129.75 35.15
129.755 35.27
129.76 35.13
129.765 35.14
129.77 38.72
129.775 38.88
129.78 38.1
129.785 38.3
129.79 38.55
129.795 38.31
129.8 35.22
129.805 35.43
129.81 35.37
129.815 35.46
129.82 38.6
129.825 38.06
129.83 38.46
129.835 35.37
129.84 35.36
129.845 35.4
129.85 36.52
129.855 36.43
129.86 38.43
129.865 36.76
129.87 36.79
129.875 36.86
129.88 38.35
129.885 38.49
129.89 38.35
129.895 38.73
129.9 38.53
129.905 34.21
129.91 38.7
129.915 38.63
129.92 34.55
129.925 34.69
129.93 38.31
129.935 38.2
129.94 37.99
129.945 38.25
129.95 38.66
129.955 38.71
129.96 38.63
129.965 38.81
129.97 37.42
129.975 37.47
129.98 38.46
129.985 38.58
129.99 37.28
129.995 38.29
130 35.27
130.005 35.2
130.01 35.27
130.015 35.52
130.02 35.4
130.025 35.58
130.03 35.26
130.035 38.23
130.04 37.99
130.045 38.34
130.05 38.28
130.055 38.06
130.06 38.26
130.065 38.25
130.07 38.29
130.075 38.36
130.08 38.37
130.085 38.15
130.09 38.1
130.095 38.38
130.1 38.07
130.105 38.37
130.11 38.36
130.115 38.34
130.12 36.34
130.125 36.31
130.13 36.57
130.135 38.08
130.14 37.97
130.145 38.24
130.15 38.23
130.155 38.25
130.16 38.32
130.165 38.34
130.17 38.1
130.175 38.07
130.18 38
130.185 37.82
130.19 37.61
130.195 37.8
130.2 37.61
130.205 37.92
130.21 37.71
130.215 38.03
130.22 38.07
130.225 38.14
130.23 38.18
130.235 34.12
130.24 34.33
130.245 35.16
130.25 34.97
130.255 38.21
130.26 38.08
130.265 38
130.27 35.17
130.275 38.17
130.28 38
130.285 38.28
130.29 38.21
130.295 38.62
130.3 34.47
130.305 34.44
130.31 37.95
130.315 34.65
130.32 34.75
130.325 34.63
130.33 34.57
130.335 34.53
130.34 34.63
130.345 34.96
130.35 36.32
130.355 36.87
130.36 36.46
130.365 36.04
130.37 36.21
130.375 36.6
130.38 34.09
130.385 33.83
130.39 36.22
130.395 35.97
130.4 34.08
130.405 38.03
130.41 38.05
130.415 38.09
130.42 38.3
130.425 38.18
130.43 35.09
130.435 38.06
130.44 38.89
130.445 38.18
130.45 38.46
130.455 38.14
130.46 38.09
130.465 38.05
130.47 38.52
130.475 38.41
130.48 38.27
130.485 38.58
130.49 36.2
130.495 36.28
130.5 35.08
130.505 38.44
130.51 36.42
130.515 36.07
130.52 35.99
130.525 35.08
130.53 34.98
130.535 36.37
130.54 36.35
130.545 35.96
130.55 36.16
130.555 36.09
130.56 38.27
130.565 36.13
130.57 35.92
130.575 38.65
130.58 35.92
130.585 38
130.59 38.18
130.595 38.21
130.6 35.74
130.605 35.84
130.61 36.06
130.615 38.02
130.62 37.87
130.625 38.1
130.63 37.79
130.635 38.12
130.64 35.75
130.645 35.62
130.65 35.63
130.655 35.81
130.66 35.78
130.665 36.03
130.67 35.45
130.675 35.62
130.68 38.57
130.685 35.75
130.69 35.77
130.695 35.55
130.7 35.16
130.705 35.21
130.71 35.01
130.715 35.23
130.72 35.18
130.725 35.49
130.73 35.1
130.735 35.04
130.74 35.11
130.745 35.05
130.75 35.22
130.755 35.04
130.76 35.18
130.765 35.05
130.77 34.97
130.775 35.18
130.78 35.05
130.785 35.07
130.79 35.35
130.795 35.71
130.8 35.59
130.805 35.32
130.81 34.97
130.815 34.94
130.82 35.19
130.825 35
130.83 35.05
130.835 38.29
130.84 35.05
130.845 35.11
130.85 35.25
130.855 35.1
130.86 34.97
130.865 38.38
130.87 38.52
130.875 38.6
130.88 35.65
130.885 35.74
130.89 38.55
130.895 38.61
130.9 38.42
130.905 35.29
130.91 35.31
130.915 35.17
130.92 35.16
130.925 35.26
130.93 35.28
130.935 35.3
130.94 35.27
130.945 38.41
130.95 38.65
130.955 38.48
130.96 38.14
130.965 38.6
130.97 37.97
130.975 38.73
130.98 38.26
130.985 38.49
130.99 37.97
130.995 38.49
131 38.18
131.005 38.26
131.01 38.43
131.015 38.34
131.02 35.24
131.025 38.37
131.03 35.35
131.035 35.3
131.04 38.52
131.045 38.7
131.05 38.67
131.055 38.47
131.06 35.31
131.065 38.51
131.07 35.35
131.075 35.31
131.08 35.18
131.085 38.37
131.09 38.46
131.095 38.16
131.1 38.14
131.105 35.25
131.11 35.3
131.115 35.42
131.12 35.21
131.125 38.19
131.13 35.03
131.135 35.21
131.14 35.31
131.145 35.18
131.15 38.4
131.155 35.1
131.16 35.19
131.165 38.54
131.17 35.37
131.175 35.04
131.18 34.75
131.185 35.16
131.19 35.31
131.195 35.11
131.2 38.45
131.205 35.09
131.21 35.11
131.215 34.92
131.22 35.06
131.225 35.47
131.23 37.34
131.235 35.73
131.24 35.6
131.245 35.45
131.25 35.26
131.255 35.4
131.26 35.44
131.265 35.65
131.27 35.95
131.275 35.96
131.28 35.9
131.285 35.2
131.29 35.15
131.295 35.26
131.3 35.71
131.305 35.82
131.31 35.85
131.315 35.72
131.32 35.44
131.325 35.63
131.33 35.76
131.335 35.74
131.34 35.51
131.345 35.32
131.35 38.36
131.355 35.55
131.36 35.43
131.365 34.94
131.37 34.85
131.375 34.86
131.38 34.93
131.385 38.34
131.39 38.21
131.395 38.41
131.4 38.45
131.405 38.44
131.41 38.08
131.415 34.95
131.42 38.52
131.425 38.32
131.43 38.54
131.435 38.55
131.44 35.26
131.445 34.96
131.45 35.13
131.455 35.13
131.46 38.15
131.465 38.14
131.47 37.72
131.475 37.87
131.48 37.7
131.485 37.64
131.49 38.15
131.495 38.02
131.5 38.13
131.505 34.85
131.51 34.97
131.515 35.07
131.52 38.25
131.525 38.1
131.53 38.13
131.535 38.25
131.54 38.22
131.545 38.21
131.55 38.34
131.555 38.51
131.56 35.39
131.565 35.66
131.57 35.96
131.575 37.99
131.58 36
131.585 38.29
131.59 36.06
131.595 35.25
131.6 35.61
131.605 35.45
131.61 38.99
131.615 35.31
131.62 35.27
131.625 35.13
131.63 38.16
131.635 39.72
131.64 38.29
131.645 40
131.65 35.11
131.655 34.94
131.66 35.02
131.665 38.07
131.67 37.95
131.675 37.98
131.68 35.24
131.685 37.45
131.69 37.58
131.695 37.69
131.7 38.31
131.705 37.79
131.71 38.13
131.715 38.33
131.72 39.46
131.725 38.05
131.73 38.77
131.735 39.04
131.74 35.39
131.745 35.59
131.75 35.21
131.755 35.43
131.76 39.46
131.765 39.35
131.77 39.21
131.775 39.03
131.78 35.29
131.785 35.42
131.79 35.47
131.795 35.8
131.8 35.88
131.805 35.88
131.81 38.15
131.815 35.64
131.82 35.32
131.825 35.69
131.83 35.37
131.835 38.51
131.84 38.29
131.845 38.15
131.85 38.23
131.855 35.44
131.86 35.57
131.865 35.51
131.87 35.82
131.875 38.42
131.88 35.22
131.885 35.83
131.89 38.68
131.895 38.85
131.9 38.43
131.905 38.4
131.91 38.59
131.915 38.42
131.92 38.52
131.925 38.68
131.93 38.56
131.935 35.59
131.94 35.6
131.945 35.53
131.95 38.36
131.955 35.24
131.96 38.19
131.965 35.19
131.97 34.32
131.975 33.89
131.98 33.97
131.985 35.37
131.99 33.99
131.995 33.78
132 33.65
132.005 35.05
132.01 35.07
132.015 35.26
132.02 35.56
132.025 35.29
132.03 37.09
132.035 37.14
132.04 38.05
132.045 35.44
132.05 38.1
132.055 38.23
132.06 38.45
132.065 38.47
132.07 38.82
132.075 37.72
132.08 35.29
132.085 37.79
132.09 37.71
132.095 34.41
132.1 34.43
132.105 34.09
132.11 35.34
132.115 35.34
132.12 35.42
132.125 35.43
132.13 38.13
132.135 34.38
132.14 38.03
132.145 38.24
132.15 34.42
132.155 38.41
132.16 35.47
132.165 35.06
132.17 35.13
132.175 35.28
132.18 35.37
132.185 35.33
132.19 35.23
132.195 35.12
132.2 35.25
132.205 35.21
132.21 35.37
132.215 35.21
132.22 35.32
132.225 36.64
132.23 35.49
132.235 35.45
132.24 35.34
132.245 35.33
132.25 35.49
132.255 35.44
132.26 37.49
132.265 37.52
132.27 37.54
132.275 37.27
132.28 35.76
132.285 35.55
132.29 35.41
132.295 35.15
132.3 35.41
132.305 35.28
132.31 35.17
132.315 35.21
132.32 35.28
132.325 35.05
132.33 35.1
132.335 35
132.34 35.44
132.345 35.15
132.35 35.36
132.355 35.21
132.36 35.28
132.365 35.33
132.37 35.71
132.375 35.47
132.38 35.41
132.385 35.19
132.39 35.23
132.395 35.11
132.4 35.44
132.405 35.4
132.41 35.02
132.415 34.96
132.42 35.26
132.425 37.96
132.43 38.2
132.435 38.32
132.44 35.4
132.445 35.67
132.45 35.23
132.455 35.23
132.46 35.22
132.465 34.46
132.47 34.11
132.475 35.48
132.48 34.13
132.485 34.34
132.49 34.23
132.495 35.33
132.5 34.12
132.505 34.01
132.51 35.2
132.515 33.72
132.52 35.2
132.525 33.85
132.53 35.4
132.535 35.49
132.54 34.1
132.545 33.71
132.55 34.15
132.555 33.82
132.56 33.69
132.565 33.82
132.57 33.76
132.575 33.71
132.58 33.47
132.585 38.29
132.59 38.58
132.595 35.3
132.6 38.52
132.605 38.67
132.61 35.01
132.615 35.12
132.62 35.69
132.625 35.21
132.63 34.99
132.635 35.34
132.64 34.97
132.645 36.89
132.65 36.9
132.655 35.06
132.66 36.97
132.665 35.13
132.67 35.01
132.675 35.12
132.68 34.9
132.685 33.67
132.69 35.29
132.695 35.38
132.7 35.25
132.705 35.48
132.71 35.38
132.715 35.66
132.72 38.64
132.725 38.62
132.73 38.55
132.735 35.4
132.74 35.13
132.745 35.2
132.75 35.06
132.755 35.42
132.76 35.32
132.765 33.74
132.77 35.4
132.775 35.22
132.78 35.27
132.785 33.78
132.79 35.47
132.795 35.32
132.8 35.24
132.805 35.24
132.81 35.32
132.815 35.16
132.82 35.28
132.825 34.63
132.83 34.5
132.835 34.37
132.84 34.18
132.845 34.17
132.85 34.26
132.855 34.08
132.86 35.47
132.865 34.04
132.87 39.16
132.875 35.33
132.88 39.29
132.885 39.32
132.89 35.11
132.895 35.33
132.9 35.15
132.905 39.18
132.91 35.44
132.915 35.35
132.92 35.33
132.925 35.39
132.93 35.21
132.935 35.42
132.94 35.21
132.945 35.33
132.95 35.42
132.955 35.27
132.96 35.34
132.965 36.84
132.97 35.53
132.975 35.42
132.98 35.47
132.985 35.47
132.99 35.37
132.995 36.46
133 36.69
133.005 35.47
133.01 35.4
133.015 35.21
133.02 35.03
133.025 35.34
133.03 35.45
133.035 38.32
133.04 35.65
133.045 35.54
133.05 35.67
133.055 35.45
133.06 34.44
133.065 35.68
133.07 35.49
133.075 35.46
133.08 35.41
133.085 37.35
133.09 35.43
133.095 35.28
133.1 35.46
133.105 35.38
133.11 37.11
133.115 35.44
133.12 34.53
133.125 35.35
133.13 35.27
133.135 35.34
133.14 35.5
133.145 33.85
133.15 36.65
133.155 34.41
133.16 36.83
133.165 36.86
133.17 37.06
133.175 36.98
133.18 36.77
133.185 36.79
133.19 33.95
133.195 35.16
133.2 35.21
133.205 35.29
133.21 35.22
133.215 35.31
133.22 38.44
133.225 38.02
133.23 38.2
133.235 35.43
133.24 35.41
133.245 35.29
133.25 35.49
133.255 35.51
133.26 35.45
133.265 35.57
133.27 33.94
133.275 33.77
133.28 33.48
133.285 33.46
133.29 35.46
133.295 35.44
133.3 35.55
133.305 35.61
133.31 35.64
133.315 35.45
133.32 35.28
133.325 35.51
133.33 35.43
133.335 35.22
133.34 35.09
133.345 35.26
133.35 35.46
133.355 35.28
133.36 35.4
133.365 38.04
133.37 38.05
133.375 37.79
133.38 35.43
133.385 35.3
133.39 37.67
133.395 37.92
133.4 37.78
133.405 37.81
133.41 37.93
133.415 35.29
133.42 35.48
133.425 37.82
133.43 38.17
133.435 38.22
133.44 35.17
133.445 35.14
133.45 38.03
133.455 37.81
133.46 34.88
133.465 35.14
133.47 35.41
133.475 35.68
133.48 35.54
133.485 38.66
133.49 38.61
133.495 38.29
133.5 35.32
133.505 35.56
133.51 35.41
133.515 36.37
133.52 37.2
133.525 37.14
133.53 37.2
133.535 36.77
133.54 37.1
133.545 35.23
133.55 36.94
133.555 35.2
133.56 38.39
133.565 36.84
133.57 35.13
133.575 36.67
133.58 35.84
133.585 35.1
133.59 35.56
133.595 35.82
133.6 36.86
133.605 36.74
133.61 36.94
133.615 36.6
133.62 35.42
133.625 35.52
133.63 35.79
133.635 37.51
133.64 36.89
133.645 36.79
133.65 35.01
133.655 35.65
133.66 38.16
133.665 38.05
133.67 34.92
133.675 38.01
133.68 38.07
133.685 38.16
133.69 38.32
133.695 38.43
133.7 38.45
133.705 35.2
133.71 38.25
133.715 36.64
133.72 38.08
133.725 37.96
133.73 36.73
133.735 38.09
133.74 37.86
133.745 35.26
133.75 38.48
133.755 37.86
133.76 38.14
133.765 36.56
133.77 38.11
133.775 38.06
133.78 36.2
133.785 36.32
133.79 38.72
133.795 36.26
133.8 38.28
133.805 34.34
133.81 34.42
133.815 39.29
133.82 36.54
133.825 36.55
133.83 38.29
133.835 38.15
133.84 35.42
133.845 37.18
133.85 35.09
133.855 34.92
133.86 37.79
133.865 37.8
133.87 34.92
133.875 34.91
133.88 35.07
133.885 36.66
133.89 36.41
133.895 36.78
133.9 36.51
133.905 35.55
133.91 36.88
133.915 36.89
133.92 35.27
133.925 36.67
133.93 35.31
133.935 35.12
133.94 35.38
133.945 35.46
133.95 35.11
133.955 34.94
133.96 35.22
133.965 35.38
133.97 39.34
133.975 35.16
133.98 35.01
133.985 39.61
133.99 35.07
133.995 35.18
134 39.54
134.005 39.82
134.01 35.17
134.015 35.18
134.02 35.18
134.025 35.41
134.03 37.31
134.035 33.89
134.04 37.78
134.045 37.4
134.05 37.59
134.055 37.99
134.06 37.78
134.065 39.05
134.07 38.93
134.075 38.65
134.08 37.35
134.085 37.28
134.09 35.5
134.095 37.65
134.1 37.46
134.105 35.32
134.11 37.16
134.115 37.38
134.12 37.49
134.125 35.6
134.13 35.48
134.135 35.54
134.14 35.43
134.145 35.58
134.15 38.88
134.155 38.95
134.16 35.29
134.165 35.54
134.17 35.17
134.175 38.13
134.18 35.36
134.185 35.44
134.19 35.21
134.195 36.97
134.2 39.14
134.205 35.28
134.21 35.1
134.215 35.18
134.22 35.06
134.225 35.11
134.23 38.6
134.235 38.4
134.24 35.35
134.245 38.39
134.25 38.37
134.255 38.85
134.26 38.21
134.265 35.34
134.27 38.87
134.275 35.42
134.28 35.34
134.285 35.43
134.29 35.32
134.295 37.87
134.3 37.78
134.305 37.87
134.31 35.25
134.315 38.35
134.32 37.77
134.325 38.19
134.33 35.14
134.335 38.41
134.34 38.1
134.345 35.23
134.35 35.48
134.355 35.29
134.36 35.41
134.365 35.46
134.37 39.02
134.375 38.61
134.38 38.97
134.385 38.65
134.39 38.72
134.395 38.48
134.4 34.25
134.405 34.46
134.41 38.03
134.415 38.2
134.42 38.07
134.425 37.82
134.43 37.81
134.435 37.9
134.44 35.27
134.445 35.27
134.45 37.72
134.455 35.14
134.46 35.35
134.465 37.26
134.47 37.54
134.475 37.56
134.48 37.87
134.485 38.34
134.49 38.38
134.495 38.01
134.5 38.17
134.505 37.83
134.51 38.07
134.515 37.99
134.52 37.84
134.525 35.23
134.53 37.7
134.535 37.77
134.54 38.28
134.545 35.08
134.55 38.19
134.555 38.03
134.56 37.89
134.565 38.13
134.57 38.13
134.575 37.75
134.58 38.09
134.585 37.12
134.59 38.31
134.595 38.19
134.6 38.13
134.605 38.25
134.61 38.1
134.615 35.18
134.62 35.51
134.625 35.33
134.63 35.23
134.635 35.52
134.64 37.77
134.645 38.14
134.65 37.93
134.655 38.26
134.66 38.17
134.665 38
134.67 38.03
134.675 37.83
134.68 38.06
134.685 37.86
134.69 37.79
134.695 37.96
134.7 37.85
134.705 37.91
134.71 34.76
134.715 35.42
134.72 35.17
134.725 35.41
134.73 38.09
134.735 38.06
134.74 38.24
134.745 35.26
134.75 37.99
134.755 38.19
134.76 38.11
134.765 38.23
134.77 35.47
134.775 37.92
134.78 38.01
134.785 38.03
134.79 35.3
134.795 35.42
134.8 38.26
134.805 35.42
134.81 35.47
134.815 35.39
134.82 38.16
134.825 35.56
134.83 38.27
134.835 35.31
134.84 35.54
134.845 35.39
134.85 35.47
134.855 35.56
134.86 35.45
134.865 35.4
134.87 35.16
134.875 35.33
134.88 35.34
134.885 35.25
134.89 37.15
134.895 35.82
134.9 35.59
134.905 35.52
134.91 35.34
134.915 35.15
134.92 35.1
134.925 35.17
134.93 35.21
134.935 35.05
134.94 34.86
134.945 35.75
134.95 35.72
134.955 36.22
134.96 36.05
134.965 35.21
134.97 35.35
134.975 36.13
134.98 34.86
134.985 39.3
134.99 38.92
134.995 35.34
135 35.18
135.005 35.28
135.01 35.24
135.015 35.13
135.02 35.17
135.025 35.76
135.03 35.26
135.035 35.65
135.04 35.81
135.045 35.51
135.05 35.58
135.055 35.43
135.06 35.68
135.065 35.12
135.07 35.12
135.075 35.43
135.08 35.4
135.085 35.29
135.09 35.17
135.095 35.56
135.1 37.62
135.105 36.93
135.11 36.01
135.115 35.96
135.12 35.92
135.125 35.77
135.13 35.86
135.135 35.69
135.14 37.74
135.145 37.64
135.15 37.97
135.155 37.67
135.16 34.96
135.165 35.47
135.17 35.51
135.175 35.64
135.18 35.54
135.185 37.92
135.19 38.23
135.195 38.2
135.2 38.06
135.205 35.41
135.21 37.21
135.215 37.16
135.22 38
135.225 36.88
135.23 37.94
135.235 34.97
135.24 37.75
135.245 38.02
135.25 36.92
135.255 38.08
135.26 35.85
135.265 35.99
135.27 36.37
135.275 36.62
135.28 36.68
135.285 36.79
135.29 38.03
135.295 36.28
135.3 38.1
135.305 37.83
135.31 37.74
135.315 38.06
135.32 38.16
135.325 38.23
135.33 38.24
135.335 38.14
135.34 38.52
135.345 39.29
135.35 38.42
135.355 38.47
135.36 38.28
135.365 38.27
135.37 38.68
135.375 38.38
135.38 38.18
135.385 38.15
135.39 35.92
135.395 38.24
135.4 35.96
135.405 38.23
135.41 35.95
135.415 35.93
135.42 36.26
135.425 34.83
135.43 34.77
135.435 34.85
135.44 38.41
135.445 38.59
135.45 38.7
135.455 38.83
135.46 38.4
135.465 36.95
135.47 36.2
135.475 37.33
135.48 37.16
135.485 36.35
135.49 33.63
135.495 33.88
135.5 35.91
135.505 34.39
135.51 36.71
135.515 35.67
135.52 36.04
135.525 36.33
135.53 36.26
135.535 36.29
135.54 38.64
135.545 38.63
135.55 38.96
135.555 38.89
135.56 38.92
135.565 38.69
135.57 38.89
135.575 38.98
135.58 33.23
135.585 33.36
135.59 33.66
135.595 33.77
135.6 33.68
135.605 39.15
135.61 39.18
135.615 39.03
135.62 35.66
135.625 36.01
135.63 39.03
135.635 40.14
135.64 40.45
135.645 39.71
135.65 35.72
135.655 39.22
135.66 39.08
135.665 35.47
135.67 35.49
135.675 35.53
135.68 39.54
135.685 38.99
135.69 39.17
135.695 36.18
135.7 38.84
135.705 39.03
135.71 38.72
135.715 35.45
135.72 39
135.725 39.3
135.73 38.84
135.735 39.01
135.74 38.9
135.745 34.53
135.75 34.49
135.755 34.11
135.76 36.63
135.765 36.67
135.77 38.8
135.775 38.94
135.78 38.91
135.785 38.89
135.79 39.08
135.795 39.38
135.8 39.28
135.805 39.21
135.81 39.09
135.815 37.15
135.82 36.75
135.825 40.28
135.83 37.34
135.835 36.9
135.84 34.11
135.845 38.91
135.85 34.41
135.855 38.96
135.86 36.83
135.865 38.86
135.87 39.02
135.875 34.09
135.88 38.54
135.885 33.75
135.89 39.09
135.895 39.21
135.9 39.15
135.905 39.2
135.91 38.88
135.915 38.45
135.92 38.8
135.925 39.12
135.93 39.13
135.935 38.78
135.94 38.8
135.945 38.84
135.95 35.47
135.955 35.53
135.96 38.99
135.965 39.35
135.97 39.4
135.975 39.47
135.98 39.22
135.985 39.59
135.99 39.19
135.995 39.62
136 34.77
136.005 33.8
136.01 34.85
136.015 34.82
136.02 34.89
136.025 39.15
136.03 39.3
136.035 34.86
136.04 34.79
136.045 38.81
136.05 39.18
136.055 39.32
136.06 38.94
136.065 39.05
136.07 34.09
136.075 39.17
136.08 38.89
136.085 39.19
136.09 38.59
136.095 38.94
136.1 38.89
136.105 39.05
136.11 38.99
136.115 39.03
136.12 39.03
136.125 38.72
136.13 34.21
136.135 35.71
136.14 35.49
136.145 35.26
136.15 35.31
136.155 35.41
136.16 34.61
136.165 34.33
136.17 34.17
136.175 38.76
136.18 39.21
136.185 39.37
136.19 34.85
136.195 39.27
136.2 39.19
136.205 37.08
136.21 37.28
136.215 37.11
136.22 37.1
136.225 36.97
136.23 37.22
136.235 36.79
136.24 38.34
136.245 38.52
136.25 36.67
136.255 36.55
136.26 36.44
136.265 36.5
136.27 36.69
136.275 36.47
136.28 35.88
136.285 40.15
136.29 40.33
136.295 39
136.3 39.09
136.305 39.2
136.31 36.21
136.315 39.1
136.32 39.14
136.325 34.93
136.33 34.88
136.335 35.09
136.34 34.95
136.345 34.96
136.35 34.97
136.355 35.03
136.36 34.77
136.365 35.94
136.37 34.94
136.375 34.8
136.38 36.44
136.385 35.07
136.39 34.96
136.395 36.32
136.4 35.17
136.405 35.02
136.41 34.81
136.415 38.97
136.42 39.21
136.425 39.43
136.43 36.76
136.435 35.34
136.44 35.56
136.445 35.01
136.45 34.99
136.455 35.14
136.46 34.89
136.465 35.13
136.47 35.1
136.475 34.97
136.48 36.61
136.485 34.53
136.49 34.96
136.495 35.2
136.5 36.28
136.505 35.44
136.51 35.29
136.515 36.49
136.52 35.04
136.525 34.86
136.53 34.9
136.535 34.93
136.54 35.08
136.545 35.21
136.55 34.95
136.555 36.94
136.56 35.07
136.565 34.92
136.57 34.83
136.575 35
136.58 34.91
136.585 37.14
136.59 37.27
136.595 37.19
136.6 35.1
136.605 38.31
136.61 34.98
136.615 35.28
136.62 35.28
136.625 35.29
136.63 38.71
136.635 38.13
136.64 34.97
136.645 34.97
136.65 34.79
136.655 34.94
136.66 35.43
136.665 34.39
136.67 34.28
136.675 34.1
136.68 35.21
136.685 35.18
136.69 39.94
136.695 35.17
136.7 34.81
136.705 34.86
136.71 35.39
136.715 35.48
136.72 35.42
136.725 35.47
136.73 35.04
136.735 35.34
136.74 35.09
136.745 34.65
136.75 34.71
136.755 34.65
136.76 34
136.765 33.93
136.77 33.97
136.775 33.83
136.78 34.09
136.785 34.69
136.79 35.65
136.795 35.38
136.8 35.07
136.805 35.03
136.81 35.16
136.815 34.93
136.82 35.05
136.825 40.27
136.83 34.84
136.835 34.92
136.84 35.01
136.845 34.62
136.85 34.85
136.855 34.9
136.86 34.82
136.865 39.95
136.87 39.96
136.875 34.8
136.88 35.23
136.885 35.19
136.89 34.78
136.895 34.89
136.9 35.26
136.905 34.77
136.91 34.97
136.915 35.1
136.92 35.05
136.925 34.96
136.93 35.08
136.935 35.13
136.94 34.85
136.945 34.72
136.95 34.98
136.955 35.29
136.96 39.94
136.965 40.28
136.97 34.66
136.975 34.48
136.98 34.63
136.985 35.09
136.99 35.04
136.995 40.07
137 40.15
137.005 39.78
137.01 38.29
137.015 37.82
137.02 38.06
137.025 34.9
137.03 35.26
137.035 35.3
137.04 38.16
137.045 35.27
137.05 35.18
137.055 39.78
137.06 38.23
137.065 36.96
137.07 35.17
137.075 37.19
137.08 35.45
137.085 35.55
137.09 36.92
137.095 36.85
137.1 35.08
137.105 36.96
137.11 36.86
137.115 35.49
137.12 33.89
137.125 34.02
137.13 36.83
137.135 36.79
137.14 33.42
137.145 36.88
137.15 36.84
137.155 34.77
137.16 34.94
137.165 34.72
137.17 34.69
137.175 35.09
137.18 36.81
137.185 34.78
137.19 36.54
137.195 37.97
137.2 35.01
137.205 35.02
137.21 38.07
137.215 34.94
137.22 37.05
137.225 35.01
137.23 38.14
137.235 38.38
137.24 37.97
137.245 37.62
137.25 35.13
137.255 34.65
137.26 34.93
137.265 37.95
137.27 34.87
137.275 34.74
137.28 34.9
137.285 34.82
137.29 38.5
137.295 38.56
137.3 38.49
137.305 34.39
137.31 38.4
137.315 38.38
137.32 38.97
137.325 38.75
137.33 38.83
137.335 38.44
137.34 38.27
137.345 38.32
137.35 33.28
137.355 33.72
137.36 38.18
137.365 38.23
137.37 33.35
137.375 38.28
137.38 37.08
137.385 37.31
137.39 33.98
137.395 38.11
137.4 37.2
137.405 37.02
137.41 36.75
137.415 33.97
137.42 34.27
137.425 34.42
137.43 34.51
137.435 39.83
137.44 38.43
137.445 38.5
137.45 38.54
137.455 38.48
137.46 38.37
137.465 38.45
137.47 38.54
137.475 38.43
137.48 38.58
137.485 38.63
137.49 35.27
137.495 35.36
137.5 35.05
137.505 34.92
137.51 34.88
137.515 35.14
137.52 35.29
137.525 35.44
137.53 37.77
137.535 34.84
137.54 34.71
137.545 37.24
137.55 37.47
137.555 37.73
137.56 37.57
137.565 37.44
137.57 37.17
137.575 34.96
137.58 34.71
137.585 37.09
137.59 37.34
137.595 37.39
137.6 37.39
137.605 33.78
137.61 37.53
137.615 37.37
137.62 37.45
137.625 37.34
137.63 37.4
137.635 37.57
137.64 37.86
137.645 35.03
137.65 37.96
137.655 35.26
137.66 35.14
137.665 35.43
137.67 34.88
137.675 40.21
137.68 38.13
137.685 34.5
137.69 37.51
137.695 37.3
137.7 37.27
137.705 37.53
137.71 34.93
137.715 37.87
137.72 34.58
137.725 34.79
137.73 34.78
137.735 33.89
137.74 34.67
137.745 35.01
137.75 34.93
137.755 34.81
137.76 38.34
137.765 33.48
137.77 33.67
137.775 33.51
137.78 33.88
137.785 38.52
137.79 33.9
137.795 33.77
137.8 34.68
137.805 34.68
137.81 35.14
137.815 35.19
137.82 38.58
137.825 38.34
137.83 38.36
137.835 38.07
137.84 35.03
137.845 35.46
137.85 38.05
137.855 38.18
137.86 38.42
137.865 33.5
137.87 34.98
137.875 34.77
137.88 34.74
137.885 34.68
137.89 34.62
137.895 34.03
137.9 33.43
137.905 37.82
137.91 38.01
137.915 38.11
137.92 33.62
137.925 38.59
137.93 38.05
137.935 34.66
137.94 34.56
137.945 38.44
137.95 35.26
137.955 35.06
137.96 34.25
137.965 33.88
137.97 34.65
137.975 34.48
137.98 34.62
137.985 34.98
137.99 37.73
137.995 37.47
138 37
138.005 37.24
138.01 38.57
138.015 36.74
138.02 37
138.025 38.76
138.03 38.74
138.035 39.02
138.04 38.49
138.045 38.31
138.05 38.55
138.055 37.76
138.06 37.92
138.065 37.96
138.07 37.24
138.075 36.99
138.08 37.19
138.085 37.64
138.09 34.45
138.095 34.28
138.1 34.62
138.105 38.49
138.11 37.98
138.115 34.73
138.12 37.99
138.125 34.14
138.13 38.3
138.135 38.09
138.14 38.43
138.145 34.75
138.15 38.36
138.155 38.16
138.16 35.25
138.165 35.53
138.17 33.73
138.175 33.91
138.18 33.98
138.185 37.18
138.19 33.98
138.195 33.58
138.2 37.49
138.205 37.59
138.21 38.62
138.215 38.57
138.22 38.37
138.225 33.62
138.23 33.58
138.235 35.21
138.24 35.42
138.245 34.14
138.25 38.38
138.255 38.53
138.26 34.21
138.265 38.51
138.27 38.54
138.275 38.56
138.28 38.32
138.285 33.87
138.29 38.35
138.295 35.46
138.3 33.76
138.305 33.89
138.31 38.24
138.315 34.12
138.32 38.79
138.325 39.02
138.33 38.08
138.335 38.25
138.34 34.43
138.345 34.28
138.35 34.23
138.355 35.44
138.36 35.36
138.365 35.55
138.37 35.39
138.375 35.23
138.38 34.64
138.385 38.48
138.39 37.99
138.395 38.1
138.4 38.11
138.405 35.58
138.41 38.57
138.415 38.32
138.42 35.43
138.425 38.24
138.43 38.32
138.435 38.42
138.44 38.27
138.445 38.7
138.45 38.66
138.455 38.2
138.46 37.81
138.465 37.8
138.47 35.59
138.475 35.76
138.48 38.43
138.485 37.9
138.49 38.71
138.495 37.98
138.5 35.44
138.505 34.49
138.51 34.96
138.515 34.89
138.52 34.92
138.525 34.64
138.53 35.51
138.535 35.56
138.54 34.71
138.545 38.73
138.55 38.71
138.555 38.49
138.56 34.54
138.565 34.44
138.57 34.3
138.575 35.58
138.58 34.7
138.585 34.54
138.59 35.47
138.595 35.43
138.6 35.45
138.605 34.49
138.61 35.44
138.615 34.68
138.62 35.21
138.625 35.15
138.63 35.47
138.635 35.48
138.64 35.85
138.645 36.21
138.65 35.52
138.655 35.61
138.66 35.31
138.665 35.34
138.67 35.34
138.675 35.38
138.68 35.46
138.685 35.26
138.69 35.37
138.695 35.22
138.7 35.96
138.705 34.86
138.71 34.25
138.715 34.04
138.72 35.48
138.725 33.76
138.73 34.71
138.735 34.9
138.74 38.07
138.745 34.49
138.75 38.42
138.755 38.53
138.76 35.33
138.765 35.42
138.77 38.21
138.775 37.36
138.78 38.53
138.785 37.18
138.79 38.65
138.795 38.79
138.8 38.75
138.805 38.86
138.81 38.7
138.815 38.39
138.82 38.34
138.825 35.21
138.83 38.54
138.835 35.49
138.84 35.56
138.845 35.59
138.85 35.56
138.855 38.87
138.86 38.35
138.865 35.49
138.87 34.53
138.875 35.02
138.88 38.56
138.885 38.93
138.89 34.3
138.895 39.32
138.9 34.55
138.905 39.12
138.91 34.03
138.915 38.86
138.92 34.4
138.925 34.22
138.93 38.39
138.935 38.48
138.94 38.47
138.945 38.23
138.95 38.59
138.955 33.49
138.96 33.36
138.965 33.79
138.97 38.4
138.975 38.66
138.98 38.43
138.985 38.75
138.99 37.25
138.995 37.41
139 38.57
139.005 38.59
139.01 38.89
139.015 35.63
139.02 39.13
139.025 39.24
139.03 35.26
139.035 38.73
139.04 35.27
139.045 35.18
139.05 40.38
139.055 40.3
139.06 38.27
139.065 40.03
139.07 38.33
139.075 39.96
139.08 39.98
139.085 40.17
139.09 40.31
139.095 38.52
139.1 39.95
139.105 38.69
139.11 40.25
139.115 40.08
139.12 38.71
139.125 39.62
139.13 39.92
139.135 40.12
139.14 40.04
139.145 38.42
139.15 40
139.155 40.04
139.16 38.31
139.165 38.44
139.17 38.49
139.175 38.23
139.18 38.3
139.185 38.46
139.19 38.17
139.195 38.6
139.2 38.64
139.205 38.57
139.21 38.68
139.215 33.94
139.22 34.43
139.225 38.37
139.23 38.37
139.235 38.29
139.24 34.51
139.245 34.61
139.25 39.88
139.255 35.01
139.26 40.13
139.265 39.95
139.27 39.76
139.275 35.1
139.28 39.68
139.285 39.98
139.29 39.86
139.295 37.6
139.3 39.59
139.305 39.84
139.31 38.24
139.315 38.28
139.32 37.56
139.325 40.07
139.33 37.35
139.335 37.2
139.34 40.32
139.345 37.15
139.35 40.38
139.355 39.92
139.36 39.63
139.365 38.87
139.37 38.62
139.375 40.11
139.38 39.94
139.385 39.98
139.39 40.02
139.395 40.15
139.4 40.1
139.405 39.94
139.41 40.09
139.415 39.7
139.42 37.35
139.425 39.9
139.43 40.02
139.435 39.93
139.44 39.51
139.445 39.76
139.45 33.76
139.455 33.71
139.46 39.77
139.465 38.54
139.47 38.6
139.475 38.25
139.48 38.6
139.485 38.31
139.49 38.38
139.495 39.73
139.5 38.11
139.505 38.48
139.51 38.44
139.515 39.39
139.52 39.39
139.525 37.91
139.53 38.13
139.535 38.23
139.54 38.97
139.545 34.61
139.55 38.42
139.555 34.34
139.56 34.29
139.565 34.41
139.57 39.79
139.575 34.5
139.58 34.1
139.585 34.26
139.59 37.86
139.595 38.17
139.6 39.52
139.605 38.06
139.61 39.56
139.615 38.01
139.62 37.91
139.625 37.91
139.63 38.38
139.635 38.11
139.64 37.7
139.645 38.39
139.65 38.04
139.655 40.22
139.66 40.25
139.665 34.37
139.67 34.43
139.675 34.62
139.68 35.01
139.685 35.11
139.69 37.42
139.695 36.93
139.7 34.98
139.705 34.74
139.71 34.6
139.715 34.68
139.72 34.82
139.725 34.97
139.73 34.91
139.735 37.36
139.74 37.4
139.745 37.81
139.75 37.95
139.755 37.56
139.76 37.98
139.765 39.63
139.77 39.58
139.775 40.06
139.78 40.13
139.785 37.98
139.79 39.98
139.795 38.08
139.8 37.93
139.805 39.38
139.81 38.19
139.815 39.62
139.82 39.18
139.825 39.36
139.83 39.65
139.835 38.14
139.84 39.62
139.845 37.94
139.85 39.69
139.855 38.27
139.86 39.81
139.865 39.62
139.87 34.7
139.875 37.66
139.88 39.83
139.885 34.45
139.89 39.57
139.895 39.79
139.9 37.82
139.905 39.27
139.91 37.54
139.915 39.48
139.92 39.8
139.925 39.68
139.93 37.67
139.935 40.18
139.94 40
139.945 37.99
139.95 37.9
139.955 37.77
139.96 37.76
139.965 37.99
139.97 37.84
139.975 38.08
139.98 38.26
139.985 38.13
139.99 34.56
139.995 40.15
140 38.45
140.005 37.98
140.01 38.47
140.015 38.1
140.02 34.38
140.025 38.34
140.03 38.16
140.035 34.17
140.04 37.92
140.045 34.08
140.05 38.37
140.055 34.7
140.06 38.2
140.065 34.32
140.07 34.42
140.075 39.63
140.08 39.52
140.085 39.25
140.09 34.55
140.095 34.37
140.1 34.07
140.105 34.03
140.11 34
140.115 35.45
140.12 33.69
140.125 35.37
140.13 35.2
140.135 38.01
140.14 39.27
140.145 39.25
140.15 39.67
140.155 34.35
140.16 34.1
140.165 33.87
140.17 37.74
140.175 37.65
140.18 37.78
140.185 37.94
140.19 39.01
140.195 34.19
140.2 34.16
140.205 38.13
140.21 34.24
140.215 34.12
140.22 39.49
140.225 39.26
140.23 39.18
140.235 39.05
140.24 39.19
140.245 39.26
140.25 39.14
140.255 39.16
140.26 39.12
140.265 39.03
140.27 34.05
140.275 34.53
140.28 39.64
140.285 39.7
140.29 39.88
140.295 34.3
140.3 34.33
140.305 34.04
140.31 34.26
140.315 34.33
140.32 34.26
140.325 34.26
140.33 34.49
140.335 34.64
140.34 34.53
140.345 34.69
140.35 34.33
140.355 34.35
140.36 34.35
140.365 34.41
140.37 34.27
140.375 39.88
140.38 34.83
140.385 34.47
140.39 35.4
140.395 34.44
140.4 34.44
140.405 34.32
140.41 35.36
140.415 35.52
140.42 35.42
140.425 35.56
140.43 38.01
140.435 34.34
140.44 33.81
140.445 34.28
140.45 34.52
140.455 34.83
140.46 34.37
140.465 34.54
140.47 40.03
140.475 33.52
140.48 33.96
140.485 33.85
140.49 34.44
140.495 34.55
140.5 33.57
140.505 39.85
140.51 39.91
140.515 40.01
140.52 40.04
140.525 34.3
140.53 33.91
140.535 33.63
140.54 39.77
140.545 39.56
140.55 34.49
140.555 39.56
140.56 34.87
140.565 34.78
140.57 34.52
140.575 34.63
140.58 34.91
140.585 35.01
140.59 35.05
140.595 34.42
140.6 34.45
140.605 34.77
140.61 38.05
140.615 34.95
140.62 34.9
140.625 34.69
140.63 34.86
140.635 34.62
140.64 36.35
140.645 34.57
140.65 34.41
140.655 34.45
140.66 34.61
140.665 34.76
140.67 34.25
140.675 35.9
140.68 38.18
140.685 35.62
140.69 35.72
140.695 35.59
140.7 37.62
140.705 38.46
140.71 38.22
140.715 37.93
140.72 40.34
140.725 35.28
140.73 38.41
140.735 38.41
140.74 38.42
140.745 38.34
140.75 39.99
140.755 37.87
140.76 37.65
140.765 37.83
140.77 38.09
140.775 36
140.78 40.54
140.785 40.22
140.79 36.27
140.795 40.01
140.8 36.45
140.805 36.32
140.81 34.38
140.815 34.45
140.82 34.53
140.825 34.62
140.83 34.58
140.835 39.99
140.84 40.22
140.845 40.24
140.85 34.53
140.855 34.02
140.86 34.25
140.865 34.38
140.87 38.29
140.875 38.52
140.88 38.42
140.885 38.42
140.89 39.51
140.895 34.61
140.9 34.61
140.905 38.3
140.91 38.34
140.915 37.95
140.92 37.92
140.925 36.14
140.93 33.91
140.935 35.34
140.94 40.08
140.945 35.57
140.95 34.14
140.955 34.16
140.96 34.32
140.965 35.65
140.97 35.47
140.975 35.74
140.98 34.2
140.985 36.08
140.99 34.11
140.995 34.34
141 34.05
141.005 33.99
141.01 34.13
141.015 34.19
141.02 33.94
141.025 33.43
141.03 33.62
141.035 33.92
141.04 33.7
141.045 33.59
141.05 33.93
141.055 34.61
141.06 33.76
141.065 34.37
141.07 38.37
141.075 38.3
141.08 33.67
141.085 37.75
141.09 33.47
141.095 37.84
141.1 37.97
141.105 37.85
141.11 33.19
141.115 33.49
141.12 34.3
141.125 34.61
141.13 39.87
141.135 34.28
141.14 39.83
141.145 34.63
141.15 40.02
141.155 39.55
141.16 38.07
141.165 39.4
141.17 38.07
141.175 34.01
141.18 34.22
141.185 33.91
141.19 34.54
141.195 34.55
141.2 34.46
141.205 40.2
141.21 34.3
141.215 34.38
141.22 34.37
141.225 34.65
141.23 37.28
141.235 37.53
141.24 37.11
141.245 36.9
141.25 33.55
141.255 34.42
141.26 33.94
141.265 34.81
141.27 34.11
141.275 34.14
141.28 34.96
141.285 35.07
141.29 35.02
141.295 39.68
141.3 39.84
141.305 39.98
141.31 40.02
141.315 39.9
141.32 37.37
141.325 37.36
141.33 37.36
141.335 37.28
141.34 37.47
141.345 37.33
141.35 37.86
141.355 39.38
141.36 39.35
141.365 37.94
141.37 34.92
141.375 34.79
141.38 34.91
141.385 34.97
141.39 39.74
141.395 37.68
141.4 34.63
141.405 37.05
141.41 39.68
141.415 39.23
141.42 37.3
141.425 37.7
141.43 37.35
141.435 37.26
141.44 36.99
141.445 37.08
141.45 37.23
141.455 37.29
141.46 36.9
141.465 37.3
141.47 37.27
141.475 37.66
141.48 37.56
141.485 40.01
141.49 34.04
141.495 33.97
141.5 33.79
141.505 39.97
141.51 37.34
141.515 37.61
141.52 33.76
141.525 33.53
141.53 37.25
141.535 37.65
141.54 37.73
141.545 37.76
141.55 37.78
141.555 37.68
141.56 37.81
141.565 37.75
141.57 37.67
141.575 37.43
141.58 37.56
141.585 38.1
141.59 37.92
141.595 37.68
141.6 34.59
141.605 37.46
141.61 37.22
141.615 36.98
141.62 34.41
141.625 34.17
141.63 34.08
141.635 34.39
141.64 34.24
141.645 39.83
141.65 39.92
141.655 39.78
141.66 39.71
141.665 39.66
141.67 35.57
141.675 35.58
141.68 38.01
141.685 35.84
141.69 34.59
141.695 35.89
141.7 36.08
141.705 37.37
141.71 34.79
141.715 37.07
141.72 34.37
141.725 34.63
141.73 34.64
141.735 37.87
141.74 35.04
141.745 34.91
141.75 37.76
141.755 35.23
141.76 34.98
141.765 34.91
141.77 37.53
141.775 37.82
141.78 37.94
141.785 37.98
141.79 39.55
141.795 39.71
141.8 39.89
141.805 37.99
141.81 38.16
141.815 37.61
141.82 34.35
141.825 33.96
141.83 37.94
141.835 37.64
141.84 39.52
141.845 37.99
141.85 37.82
141.855 37.84
141.86 38.21
141.865 35.04
141.87 34.84
141.875 34.92
141.88 35.2
141.885 34.87
141.89 38.71
141.895 38.19
141.9 38.34
141.905 35.59
141.91 38.25
141.915 38.25
141.92 38.18
141.925 38.28
141.93 34.53
141.935 38.09
141.94 38.09
141.945 37.97
141.95 37.79
141.955 37.78
141.96 37.93
141.965 40.28
141.97 40.29
141.975 39.74
141.98 40.08
141.985 39.75
141.99 39.94
141.995 34.84
142 34.92
142.005 34.73
142.01 39.7
142.015 39.94
142.02 39.96
142.025 39.9
142.03 39.36
142.035 39.69
142.04 39.63
142.045 39.64
142.05 39.51
142.055 39.09
142.06 38.05
142.065 37.8
142.07 37.94
142.075 38.16
142.08 37.69
142.085 37.99
142.09 38.02
142.095 39.67
142.1 37.98
142.105 39.94
142.11 39.49
142.115 38.17
142.12 38.08
142.125 38.1
142.13 38.19
142.135 38.42
142.14 38.7
142.145 38.59
142.15 38.35
142.155 35.36
142.16 37.88
142.165 38.2
142.17 38.24
142.175 37.91
142.18 38.05
142.185 35.77
142.19 38.26
142.195 35.59
142.2 38.09
142.205 38.32
142.21 35.93
142.215 35.49
142.22 38.13
142.225 35.65
142.23 38.05
142.235 37.96
142.24 37.8
142.245 37.84
142.25 37.83
142.255 37.78
142.26 37.63
142.265 39.3
142.27 37.75
142.275 38.16
142.28 39.28
142.285 39.53
142.29 39.53
142.295 39.47
142.3 39.4
142.305 37.48
142.31 37.97
142.315 37.85
142.32 37.91
142.325 35.55
142.33 39.36
142.335 37.97
142.34 35.76
142.345 36.03
142.35 35.82
142.355 38.14
142.36 38.04
142.365 37.83
142.37 40.03
142.375 38.12
142.38 40.17
142.385 37.8
142.39 35.72
142.395 38.15
142.4 38.02
142.405 38.41
142.41 37.96
142.415 38.3
142.42 38.15
142.425 35.7
142.43 38.39
142.435 38.17
142.44 38.3
142.445 38.6
142.45 38.3
142.455 38.21
142.46 34.96
142.465 37.5
142.47 37.58
142.475 38.13
142.48 38.4
142.485 38.17
142.49 40.25
142.495 38.18
142.5 37.94
142.505 37.69
142.51 37.78
142.515 37.8
142.52 35.48
142.525 35.36
142.53 35.65
142.535 40.09
142.54 40.03
142.545 40.13
142.55 37.82
142.555 35.54
142.56 35.42
142.565 38.07
142.57 38.27
142.575 38.22
142.58 38.16
142.585 37.48
142.59 38.11
142.595 35.55
142.6 37.99
142.605 37.85
142.61 37.59
142.615 38.24
142.62 38.04
142.625 37.84
142.63 37.93
142.635 37.79
142.64 38.08
142.645 39.54
142.65 39.72
142.655 39.7
142.66 35.35
142.665 38.12
142.67 35.38
142.675 38.21
142.68 38.2
142.685 38.15
142.69 38.23
142.695 34.35
142.7 38.11
142.705 38.57
142.71 37.42
142.715 38.64
142.72 38.48
142.725 38.36
142.73 38.74
142.735 37.91
142.74 37.98
142.745 35.19
142.75 37.93
142.755 35.31
142.76 35.46
142.765 38.55
142.77 38.67
142.775 38.38
142.78 38.11
142.785 38.07
142.79 39
142.795 38.17
142.8 38.47
142.805 37.89
142.81 37.93
142.815 38
142.82 39.44
142.825 38.5
142.83 37.54
142.835 38.34
142.84 37.87
142.845 37.79
142.85 37.66
142.855 37.67
142.86 38.12
142.865 38
142.87 37.97
142.875 37.87
142.88 37.83
142.885 37.58
142.89 37.58
142.895 37.73
142.9 37.57
142.905 35.3
142.91 37.95
142.915 37.78
142.92 38.33
142.925 35.53
142.93 38.02
142.935 38.13
142.94 37.79
142.945 37.78
142.95 34.48
142.955 34.62
142.96 38.39
142.965 39.72
142.97 37.22
142.975 34.91
142.98 34.54
142.985 34.42
142.99 34.48
142.995 37.73
143 37.57
143.005 37.9
143.01 37.84
143.015 38.21
143.02 38.16
143.025 38.3
143.03 39.64
143.035 39.5
143.04 39.43
143.045 34.92
143.05 39.51
143.055 39.59
143.06 39.28
143.065 39.7
143.07 39.79
143.075 39.55
143.08 35.58
143.085 39.36
143.09 38.5
143.095 39.68
143.1 34.49
143.105 39.64
143.11 39.38
143.115 39.48
143.12 39.32
143.125 39.36
143.13 39.51
143.135 39.67
143.14 39.67
143.145 39.87
143.15 38.64
143.155 38.53
143.16 38.6
143.165 37.57
143.17 37.84
143.175 37.74
143.18 38.26
143.185 38.44
143.19 39.63
143.195 39.42
143.2 34.98
143.205 38.87
143.21 35.05
143.215 35.11
143.22 34.09
143.225 34.03
143.23 34.03
143.235 37.81
143.24 37.37
143.245 37.15
143.25 38.29
143.255 38.42
143.26 37.96
143.265 37.66
143.27 37.8
143.275 37.89
143.28 37.99
143.285 38.13
143.29 37.94
143.295 38.14
143.3 38.16
143.305 34.08
143.31 34.09
143.315 34.35
143.32 37.98
143.325 34.93
143.33 34.98
143.335 37.49
143.34 37.39
143.345 37.49
143.35 37.61
143.355 34.81
143.36 34.88
143.365 34.9
143.37 37.71
143.375 37.43
143.38 37.62
143.385 38.47
143.39 37.58
143.395 37.38
143.4 37.36
143.405 37.49
143.41 37.48
143.415 37.84
143.42 34.43
143.425 34.14
143.43 34.39
143.435 37.72
143.44 37.62
143.445 34.59
143.45 37.51
143.455 37.27
143.46 34.36
143.465 34.47
143.47 34.35
143.475 34.65
143.48 34.89
143.485 35.04
143.49 37.14
143.495 37.33
143.5 37.37
143.505 37.2
143.51 37.48
143.515 37.27
143.52 37.4
143.525 34.64
143.53 37.37
143.535 37.29
143.54 37.54
143.545 36.56
143.55 37.29
143.555 37.66
143.56 35.64
143.565 37.23
143.57 35.66
143.575 37.3
143.58 37.43
143.585 37.24
143.59 37.47
143.595 37.31
143.6 37.22
143.605 37.37
143.61 34.13
143.615 37.35
143.62 37.63
143.625 37.7
143.63 37.47
143.635 34.27
143.64 37.92
143.645 37.48
143.65 37.76
143.655 34.59
143.66 35.2
143.665 35.18
143.67 35.47
143.675 34.9
143.68 34.65
143.685 34.79
143.69 37.2
143.695 34.49
143.7 39.11
143.705 34.76
143.71 39.09
143.715 39
143.72 35.26
143.725 35.24
143.73 35.13
143.735 37.44
143.74 35.26
143.745 35.24
143.75 37.59
143.755 35.52
143.76 35.52
143.765 35.55
143.77 34.1
143.775 34.28
143.78 35.38
143.785 34.65
143.79 34.09
143.795 35.37
143.8 35.08
143.805 34.97
143.81 34.31
143.815 34.13
143.82 35.23
143.825 34.22
143.83 34.39
143.835 34.86
143.84 38.39
143.845 38.5
143.85 34.67
143.855 34.78
143.86 34.68
143.865 35.03
143.87 35.05
143.875 37.8
143.88 37.5
143.885 37.19
143.89 34.09
143.895 38.32
143.9 33.84
143.905 33.94
143.91 33.99
143.915 37.29
143.92 37.25
143.925 38.03
143.93 34.01
143.935 34.34
143.94 34.33
143.945 34.23
143.95 38.13
143.955 34.11
143.96 34.19
143.965 37.81
143.97 34.09
143.975 34.1
143.98 37.41
143.985 37.28
143.99 37.69
143.995 37.64
144 34.08
144.005 34.41
144.01 37.67
144.015 37.69
144.02 34.68
144.025 34.58
144.03 37.92
144.035 34.14
144.04 34.28
144.045 34.32
144.05 34.86
144.055 34.93
144.06 35.02
144.065 35.57
144.07 35.56
144.075 34.77
144.08 35.61
144.085 35.9
144.09 35.72
144.095 35.59
144.1 35.62
144.105 35.57
144.11 35.74
144.115 35.57
144.12 34.01
144.125 33.85
144.13 35.12
144.135 34.14
144.14 35.43
144.145 35.37
144.15 35.1
144.155 34.52
144.16 34.59
144.165 34.21
144.17 34.59
144.175 34.7
144.18 34.52
144.185 34.72
144.19 34.71
144.195 34.72
144.2 34.78
144.205 33.88
144.21 34.32
144.215 37.46
144.22 34.38
144.225 35.54
144.23 37.29
144.235 35.42
144.24 37.29
144.245 34.49
144.25 37.31
144.255 37.37
144.26 37.7
144.265 37.91
144.27 34.82
144.275 34.94
144.28 38.13
144.285 35.04
144.29 37.86
144.295 37.53
144.3 34.54
144.305 37.58
144.31 34.57
144.315 34.74
144.32 35.2
144.325 34.15
144.33 35.6
144.335 34.26
144.34 35.56
144.345 34.31
144.35 34.18
144.355 34.38
144.36 34.05
144.365 35.26
144.37 35.47
144.375 35.4
144.38 35.07
144.385 35.06
144.39 37.33
144.395 35.36
144.4 35.6
144.405 35.99
144.41 35.68
144.415 35.45
144.42 35.41
144.425 35.03
144.43 34.98
144.435 34.96
144.44 35.68
144.445 35.18
144.45 34.56
144.455 34.42
144.46 34.56
144.465 34.43
144.47 35.55
144.475 34.39
144.48 34.37
144.485 35.43
144.49 34.59
144.495 34.53
144.5 34.21
144.505 34.37
144.51 34.69
144.515 34.7
144.52 34.78
144.525 34.08
144.53 34.42
144.535 34.38
144.54 34.27
144.545 34.28
144.55 34.33
144.555 34.73
144.56 34.16
144.565 34.59
144.57 37.03
144.575 34.91
144.58 34.32
144.585 34.78
144.59 34.22
144.595 34.64
144.6 34.48
144.605 34.3
144.61 34.42
144.615 34.77
144.62 34.72
144.625 34.67
144.63 34.33
144.635 34.35
144.64 34.05
144.645 35.41
144.65 35.36
144.655 35.48
144.66 34.02
144.665 34.21
144.67 34.92
144.675 34.85
144.68 35.22
144.685 35.21
144.69 38.33
144.695 33.85
144.7 34.12
144.705 34.1
144.71 34.24
144.715 34.14
144.72 34.1
144.725 34.99
144.73 35.16
144.735 35.18
144.74 33.86
144.745 33.78
144.75 35.18
144.755 35.41
144.76 34
144.765 34.32
144.77 35.22
144.775 34.9
144.78 33.97
144.785 35.33
144.79 34.92
144.795 34.32
144.8 34.05
144.805 34.38
144.81 35.17
144.815 37.89
144.82 37.87
144.825 37.83
144.83 37.79
144.835 35.24
144.84 35.22
144.845 35.35
144.85 35.4
144.855 35.6
144.86 35.17
144.865 35.19
144.87 37.68
144.875 37.86
144.88 34.92
144.885 34.92
144.89 35.05
144.895 37
144.9 37.09
144.905 34.98
144.91 37.78
144.915 34.79
144.92 34.76
144.925 37.96
144.93 37.75
144.935 37.88
144.94 34.96
144.945 34.67
144.95 37.6
144.955 34.79
144.96 35.04
144.965 34.9
144.97 38.04
144.975 37.23
144.98 34.4
144.985 34.61
144.99 36.76
144.995 37.44
145 35.37
145.005 34.59
145.01 34.89
145.015 34.76
145.02 37.49
145.025 34.66
145.03 37.33
145.035 37.28
145.04 37.16
145.045 34.2
145.05 37.26
145.055 34.03
145.06 39.04
145.065 39.16
145.07 38.73
145.075 38.55
145.08 34.35
145.085 37.29
145.09 37.28
145.095 34.18
145.1 37.09
145.105 37.5
145.11 37.02
145.115 37.12
145.12 37.31
145.125 37.44
145.13 37.34
145.135 37.53
145.14 34.42
145.145 34.37
145.15 34.51
145.155 34.32
145.16 33.78
145.165 33.88
145.17 33.86
145.175 34.37
145.18 34.15
145.185 34.27
145.19 33.81
145.195 34.01
145.2 33.57
145.205 33.65
145.21 33.78
145.215 33.72
145.22 33.67
145.225 33.85
145.23 35.95
145.235 34.38
145.24 34.14
145.245 34.21
145.25 33.88
145.255 38.42
145.26 34.25
145.265 34.22
145.27 34.07
145.275 34.67
145.28 38.8
145.285 38.75
145.29 34.72
145.295 34.72
145.3 34.61
145.305 33.99
145.31 33.99
145.315 36.07
145.32 34.91
145.325 34.88
145.33 33.79
145.335 34.01
145.34 33.92
145.345 33.99
145.35 34.11
145.355 34.24
145.36 34.19
145.365 34.63
145.37 34.4
145.375 34.14
145.38 34.43
145.385 34.61
145.39 37.48
145.395 37.56
145.4 37.45
145.405 34.35
145.41 34.64
145.415 34.44
145.42 37.48
145.425 37.36
145.43 35.56
145.435 35.37
145.44 37.58
145.445 37.42
145.45 34.93
145.455 35
145.46 34.68
145.465 35.52
145.47 34.62
145.475 34.99
145.48 35.09
145.485 34.64
145.49 34.25
145.495 34.41
145.5 34.48
145.505 34.29
145.51 34.96
145.515 34.79
145.52 34.38
145.525 35.19
145.53 34.26
145.535 34.26
145.54 34.41
145.545 34.42
145.55 35.41
145.555 34.82
145.56 35.35
145.565 35.44
145.57 34.62
145.575 34.9
145.58 35.82
145.585 34.85
145.59 35.59
145.595 35.6
145.6 35.5
145.605 35.88
145.61 35.49
145.615 35.4
145.62 35.59
145.625 35.77
145.63 37.53
145.635 37.76
145.64 35.27
145.645 35.26
145.65 35.16
145.655 34.98
145.66 35.77
145.665 37.66
145.67 37.78
145.675 35.58
145.68 38.04
145.685 34.72
145.69 34.85
145.695 34.53
145.7 35.64
145.705 34.57
145.71 34.5
145.715 34.31
145.72 34.28
145.725 34.1
145.73 35.86
145.735 34.09
145.74 33.95
145.745 34.12
145.75 33.96
145.755 34.44
145.76 34.31
145.765 34.31
145.77 34.48
145.775 34.64
145.78 34.21
145.785 34.17
145.79 33.86
145.795 34.12
145.8 35.78
145.805 34.41
145.81 34.68
145.815 34.44
145.82 35.35
145.825 35.37
145.83 35.39
145.835 34.03
145.84 34.14
145.845 34.53
145.85 35.76
145.855 34.63
145.86 34.47
145.865 34.58
145.87 34.4
145.875 36.34
145.88 34.14
145.885 34.87
145.89 34.58
145.895 34.23
145.9 34.36
145.905 34.43
145.91 34.57
145.915 34.67
145.92 34.43
145.925 34.47
145.93 34.35
145.935 36.87
145.94 35.7
145.945 36.42
145.95 34.64
145.955 34.86
145.96 34.75
145.965 34.69
145.97 34.4
145.975 37.19
145.98 34.56
145.985 38
145.99 34.49
145.995 34.61
146 34.76
146.005 36.72
146.01 36.6
146.015 34.21
146.02 34.21
146.025 34.56
146.03 34.35
146.035 34.77
146.04 34.94
146.045 36.42
146.05 36.54
146.055 35.62
146.06 37.1
146.065 37.2
146.07 35.47
146.075 35.72
146.08 35.45
146.085 36.7
146.09 35.82
146.095 36.88
146.1 36.89
146.105 37.04
146.11 35.68
146.115 37.06
146.12 37.14
146.125 37.19
146.13 36.88
146.135 36.7
146.14 36.66
146.145 35.22
146.15 35.21
146.155 35.57
146.16 35.68
146.165 35.6
146.17 36.73
146.175 36.64
146.18 36.75
146.185 36.49
146.19 35.04
146.195 35.61
146.2 35.64
146.205 35.65
146.21 35.68
146.215 35.53
146.22 35.44
146.225 35.45
146.23 34.61
146.235 35.55
146.24 35.41
146.245 35.6
146.25 35.5
146.255 35.55
146.26 35.41
146.265 35.59
146.27 34.53
146.275 34.53
146.28 34.41
146.285 34.4
146.29 34.59
146.295 34.74
146.3 34.5
146.305 36.15
146.31 35.69
146.315 38.99
146.32 35.64
146.325 35.69
146.33 35.67
146.335 36.53
146.34 37.13
146.345 37.12
146.35 37.12
146.355 36.83
146.36 36.8
146.365 35.11
146.37 35.1
146.375 35.9
146.38 35.46
146.385 36.26
146.39 35.92
146.395 36.99
146.4 35.3
146.405 35.06
146.41 35.57
146.415 35.54
146.42 34.52
146.425 35.84
146.43 35.72
146.435 35.52
146.44 37.15
146.445 35.18
146.45 35.58
146.455 35.54
146.46 35.42
146.465 35.59
146.47 36.92
146.475 36.99
146.48 35.44
146.485 35.71
146.49 35.69
146.495 35.69
146.5 35.8
146.505 35.55
146.51 35.63
146.515 36.56
146.52 36.68
146.525 36.77
146.53 36.9
146.535 36.73
146.54 36.9
146.545 36.98
146.55 35.43
146.555 35.44
146.56 36.82
146.565 35.31
146.57 34.73
146.575 36.81
146.58 34.92
146.585 34.69
146.59 34.62
146.595 34.93
146.6 36.81
146.605 34.87
146.61 35.58
146.615 34.69
146.62 34.52
146.625 34.59
146.63 35.67
146.635 34.66
146.64 35.69
146.645 35.62
146.65 35.66
146.655 35.7
146.66 34.78
146.665 34.61
146.67 34.84
146.675 35.39
146.68 34.84
146.685 35.14
146.69 34.84
146.695 34.88
146.7 34.68
146.705 34.81
146.71 34.83
146.715 36.62
146.72 36.7
146.725 36.86
146.73 34.83
146.735 34.99
146.74 35.05
146.745 38.95
146.75 36.34
146.755 35.03
146.76 35.65
146.765 34.97
146.77 35.15
146.775 35.04
146.78 34.8
146.785 35.13
146.79 34.86
146.795 34.72
146.8 34.84
146.805 35.41
146.81 35.53
146.815 35.43
146.82 35.73
146.825 35.44
146.83 34.86
146.835 35.56
146.84 36.53
146.845 36.77
146.85 36.68
146.855 34.87
146.86 37.03
146.865 36.92
146.87 36.82
146.875 36.89
146.88 36.93
146.885 36.67
146.89 36.49
146.895 34.99
146.9 34.73
146.905 34.91
146.91 34.7
146.915 34.75
146.92 34.84
146.925 34.91
146.93 34.91
146.935 35.78
146.94 35.53
146.945 35.69
146.95 35.1
146.955 35.54
146.96 34.77
146.965 35.03
146.97 36.42
146.975 36.5
146.98 36.77
146.985 36.6
146.99 36.75
146.995 36.76
147 36.83
147.005 36.7
147.01 36.92
147.015 36.89
147.02 36.68
147.025 36.62
147.03 34.88
147.035 36.99
147.04 34.8
147.045 34.91
147.05 36.93
147.055 36.76
147.06 37.24
147.065 37.06
147.07 37.12
147.075 37.11
147.08 36.96
147.085 37.14
147.09 37.99
147.095 36.76
147.1 36.61
147.105 34.92
147.11 35.07
147.115 35.24
147.12 36.8
147.125 36.84
147.13 35.58
147.135 35.69
147.14 36.82
147.145 36.67
147.15 37.01
147.155 36.85
147.16 36.86
147.165 36.89
147.17 36.73
147.175 36.69
147.18 36.53
147.185 36.37
147.19 35.33
147.195 35.25
147.2 35.35
147.205 34.86
147.21 35.33
147.215 36.62
147.22 36.65
147.225 38.54
147.23 36.74
147.235 35.02
147.24 36.78
147.245 35.11
147.25 35.02
147.255 35.14
147.26 35.1
147.265 35.23
147.27 34.89
147.275 34.92
147.28 35.14
147.285 35
147.29 36.82
147.295 35.55
147.3 35.85
147.305 36.65
147.31 35.51
147.315 36.48
147.32 36.36
147.325 36.36
147.33 34.43
147.335 34.55
147.34 34.3
147.345 34.22
147.35 34.69
147.355 36.37
147.36 34.91
147.365 34.9
147.37 36.31
147.375 36.43
147.38 35.16
147.385 35.11
147.39 36.2
147.395 34.74
147.4 34.9
147.405 35.73
147.41 34.6
147.415 34.56
147.42 36.11
147.425 35.83
147.43 36.04
147.435 34.96
147.44 35.48
147.445 36.16
147.45 35.38
147.455 36.04
147.46 36.18
147.465 36.61
147.47 35.87
147.475 36.72
147.48 35.91
147.485 36.52
147.49 36.89
147.495 36.67
147.5 36.89
147.505 36.79
147.51 36.73
147.515 36.59
147.52 34.84
147.525 34.66
147.53 34.67
147.535 34.98
147.54 35.5
147.545 35.12
147.55 34.88
147.555 34.87
147.56 35.86
147.565 35.7
147.57 35.03
147.575 35.27
147.58 35.32
147.585 35.06
147.59 34.9
147.595 35.67
147.6 35.61
147.605 34.5
147.61 34.61
147.615 34.44
147.62 34.79
147.625 35.73
147.63 35.67
147.635 35.66
147.64 35.78
147.645 35.63
147.65 35.65
147.655 34.92
147.66 35.53
147.665 35.54
147.67 35.57
147.675 36.94
147.68 35.65
147.685 35.67
147.69 35.69
147.695 35.79
147.7 35.87
147.705 35.75
147.71 35.72
147.715 35.73
147.72 35.67
147.725 35.57
147.73 35.65
147.735 35.74
147.74 35.82
147.745 37.09
147.75 35.65
147.755 38.81
147.76 38.98
147.765 39.01
147.77 35.82
147.775 35.63
147.78 38.89
147.785 38.97
147.79 38.78
147.795 38.93
147.8 35.66
147.805 38.9
147.81 35.63
147.815 35.67
147.82 35.68
147.825 35.53
147.83 35.47
147.835 35.62
147.84 35.43
147.845 35.57
147.85 35.5
147.855 35.72
147.86 35.41
147.865 35.61
147.87 35.7
147.875 35.38
147.88 35.24
147.885 35.58
147.89 35.56
147.895 35.46
147.9 35.88
147.905 35.54
147.91 35.43
147.915 38.92
147.92 35.74
147.925 35.12
147.93 35.23
147.935 35.5
147.94 35.6
147.945 35.26
147.95 35.51
147.955 35.63
147.96 35.59
147.965 36.34
147.97 35.49
147.975 35.27
147.98 35.43
147.985 35.71
147.99 35.66
147.995 36.82
148 35.28
148.005 35.29
148.01 35.43
148.015 35.54
148.02 36.9
148.025 37.37
148.03 35.7
148.035 36.15
148.04 35.88
148.045 36.79
148.05 37.08
148.055 38.56
148.06 37.21
148.065 35.65
148.07 35.78
148.075 35.47
148.08 35.48
148.085 35.45
148.09 35.66
148.095 35.75
148.1 36.95
148.105 36.78
148.11 35.92
148.115 36.56
148.12 36.64
148.125 36.46
148.13 36.66
148.135 36.75
148.14 36.42
148.145 36.36
148.15 36.75
148.155 36.8
148.16 36.17
148.165 35.02
148.17 36.58
148.175 35.67
148.18 35.65
148.185 35.74
148.19 36.03
148.195 38.64
148.2 38.35
148.205 36.79
148.21 38.4
148.215 36.87
148.22 36.73
148.225 36.68
148.23 36.89
148.235 36.43
148.24 36.79
148.245 36.73
148.25 36.67
148.255 36.58
148.26 36.39
148.265 35.85
148.27 36.59
148.275 36.37
148.28 36.11
148.285 36.44
148.29 35.83
148.295 36.7
148.3 38.67
148.305 35.78
148.31 37.1
148.315 36.53
148.32 38.55
148.325 39.01
148.33 38.65
148.335 38.8
148.34 38.72
148.345 39.02
148.35 38.51
148.355 38.45
148.36 35.36
148.365 35.48
148.37 38.55
148.375 38.71
148.38 34.86
148.385 38.59
148.39 35.02
148.395 34.77
148.4 37.11
148.405 36.91
148.41 36.88
148.415 36.96
148.42 35.53
148.425 37.17
148.43 36.91
148.435 35.73
148.44 35.49
148.445 35.68
148.45 36.75
148.455 35.82
148.46 35.79
148.465 37.64
148.47 35.6
148.475 35.2
148.48 35.27
148.485 35.19
148.49 35.66
148.495 35.63
148.5 35.41
148.505 35.59
148.51 35.13
148.515 35.08
148.52 35.3
148.525 38.38
148.53 38.43
148.535 34.96
148.54 35.03
148.545 38.34
148.55 35.02
148.555 35.53
148.56 35.53
148.565 34.91
148.57 34.6
148.575 34.73
148.58 35.12
148.585 34.9
148.59 34.54
148.595 34.89
148.6 34.74
148.605 34.81
148.61 34.91
148.615 35.26
148.62 36.75
148.625 34.98
148.63 35.02
148.635 35.37
148.64 37.18
148.645 36.98
148.65 37.21
148.655 36.7
148.66 34.81
148.665 35.07
148.67 36.58
148.675 36.73
148.68 37.12
148.685 36.91
148.69 37.09
148.695 34.75
148.7 37.1
148.705 36.04
148.71 35.88
148.715 36.08
148.72 35.71
148.725 35.77
148.73 35.54
148.735 35.3
148.74 35.56
148.745 35.43
148.75 35.21
148.755 35.1
148.76 35.34
148.765 35.04
148.77 35.25
148.775 34.93
148.78 35.01
148.785 34.89
148.79 35.11
148.795 34.9
148.8 34.62
148.805 34.66
148.81 37.37
148.815 37.38
148.82 35.09
148.825 37.04
148.83 36.9
148.835 34.53
148.84 34.63
148.845 34.72
148.85 35.03
148.855 34.97
148.86 35.19
148.865 35.04
148.87 34.79
148.875 34.73
148.88 34.79
148.885 34.91
148.89 34.96
148.895 38.39
148.9 37.34
148.905 38.5
148.91 37.22
148.915 38.4
148.92 37.02
148.925 37.06
148.93 36.75
148.935 37.39
148.94 36.52
148.945 36.73
148.95 36.64
148.955 36.47
148.96 35
148.965 35.28
148.97 35.03
148.975 34.83
148.98 34.96
148.985 34.92
148.99 35.26
148.995 35.7
149 35.56
149.005 38.83
149.01 35.49
149.015 38.83
149.02 37.12
149.025 37.03
149.03 37.17
149.035 34.93
149.04 34.93
149.045 34.91
149.05 38.84
149.055 38.68
149.06 38.67
149.065 34.83
149.07 34.9
149.075 34.76
149.08 38.55
149.085 38.59
149.09 38.42
149.095 34.86
149.1 35.06
149.105 34.88
149.11 35.23
149.115 38.51
149.12 38.61
149.125 38.15
149.13 35.31
149.135 38.31
149.14 35.86
149.145 34.79
149.15 35.66
149.155 36.06
149.16 38.51
149.165 35.94
149.17 38.18
149.175 38.43
149.18 37.04
149.185 36.93
149.19 36.56
149.195 38.47
149.2 38.08
149.205 36.67
149.21 35.49
149.215 38.35
149.22 38.12
149.225 38.21
149.23 38.14
149.235 34.65
149.24 37.95
149.245 38.31
149.25 35.23
149.255 38.23
149.26 38.47
149.265 38.35
149.27 35.49
149.275 34.55
149.28 34.61
149.285 35.58
149.29 34.79
149.295 34.66
149.3 35.31
149.305 34.77
149.31 35.38
149.315 35.52
149.32 35.8
149.325 35.37
149.33 35.46
149.335 35.46
149.34 38.49
149.345 38.57
149.35 35.65
149.355 35.51
149.36 38.2
149.365 38.33
149.37 38.31
149.375 38.14
149.38 36.98
149.385 37.01
149.39 36.98
149.395 38.39
149.4 38.12
149.405 38.54
149.41 38.55
149.415 38.64
149.42 38.94
149.425 35.24
149.43 38.84
149.435 38.44
149.44 38.64
149.445 38.57
149.45 38.66
149.455 34.39
149.46 38.16
149.465 38.7
149.47 38.41
149.475 35.79
149.48 35.77
149.485 35.68
149.49 35.32
149.495 35.9
149.5 35.37
149.505 35.61
149.51 36.01
149.515 35.4
149.52 35.22
149.525 35.61
149.53 35.05
149.535 35.94
149.54 36.43
149.545 36.15
149.55 38.62
149.555 36.19
149.56 35.21
149.565 35.2
149.57 38.4
149.575 38.52
149.58 38.89
149.585 38.7
149.59 38.65
149.595 38.35
149.6 38.18
149.605 38.24
149.61 36.18
149.615 35.93
149.62 35.68
149.625 35.61
149.63 36.02
149.635 35.64
149.64 35.33
149.645 35.01
149.65 35.45
149.655 35.75
149.66 35.48
149.665 35.52
149.67 34.93
149.675 34.73
149.68 35.8
149.685 35.42
149.69 35.46
149.695 35.46
149.7 35.51
149.705 37.19
149.71 35.28
149.715 35.45
149.72 35.27
149.725 35.57
149.73 35.68
149.735 35.65
149.74 38.9
149.745 35.53
149.75 39.09
149.755 38.83
149.76 35.49
149.765 36.98
149.77 38.77
149.775 35.53
149.78 38.72
149.785 36.99
149.79 37.13
149.795 37.27
149.8 38.65
149.805 36.46
149.81 38.67
149.815 35.33
149.82 38.28
149.825 38.62
149.83 35.25
149.835 35.23
149.84 38.75
149.845 38.94
149.85 38.75
149.855 38.64
149.86 36.46
149.865 36.36
149.87 35.37
149.875 35.43
149.88 35.1
149.885 38.78
149.89 35.3
149.895 35.03
149.9 35.92
149.905 35.2
149.91 34.9
149.915 34.54
149.92 35.69
149.925 35.43
149.93 35.45
149.935 34.92
149.94 35.62
149.945 35.72
149.95 35.43
149.955 35.97
149.96 35.77
149.965 36.12
149.97 36.01
149.975 38.73
149.98 38.91
149.985 36.23
149.99 35.97
149.995 35.98
150 36.22
150.005 35.99
150.01 36.33
150.015 36.06
150.02 36.1
150.025 36.58
150.03 38.71
150.035 36.4
150.04 36.11
150.045 36.21
150.05 36.27
150.055 37.85
150.06 35.96
150.065 36.13
150.07 38.24
150.075 35.78
150.08 36.09
150.085 34.33
150.09 36.05
150.095 35.64
150.1 35.59
150.105 35.66
150.11 34.47
150.115 34.31
150.12 34.29
150.125 35.7
150.13 34.29
150.135 34.05
150.14 34.07
150.145 38.41
150.15 38.7
150.155 38.6
150.16 38.53
150.165 35.71
150.17 36.18
150.175 36.3
150.18 35.87
150.185 35.57
150.19 36.07
150.195 36.4
150.2 36.27
150.205 36.48
150.21 35.85
150.215 35.99
150.22 35.43
150.225 36.29
150.23 35.35
150.235 35.39
150.24 35.81
150.245 35.42
150.25 34.48
150.255 34.36
150.26 35.92
150.265 36.1
150.27 36.33
150.275 36.61
150.28 36.48
150.285 36.63
150.29 36.35
150.295 36.17
150.3 36.27
150.305 35.53
150.31 36.25
150.315 35.69
150.32 35.99
150.325 36.07
150.33 35.45
150.335 35.48
150.34 35.42
150.345 34.52
150.35 35.37
150.355 35.18
150.36 34.37
150.365 35.37
150.37 36.22
150.375 36.63
150.38 35.23
150.385 38.63
150.39 38.73
150.395 39.05
150.4 34.45
150.405 39.07
150.41 36.51
150.415 36.36
150.42 34.31
150.425 36.15
150.43 36.34
150.435 36.21
150.44 36.51
150.445 36.09
150.45 36.21
150.455 34.5
150.46 36.54
150.465 36.35
150.47 36.34
150.475 36.27
150.48 36.51
150.485 34.37
150.49 37.36
150.495 34.66
150.5 37.45
150.505 37.53
150.51 36.6
150.515 36.56
150.52 35.26
150.525 36.43
150.53 35.1
150.535 35.49
150.54 35.38
150.545 36.08
150.55 35.94
150.555 35.57
150.56 35.36
150.565 36.11
150.57 36.31
150.575 35.23
150.58 35.99
150.585 36.28
150.59 35.22
150.595 35.21
150.6 36.11
150.605 36.08
150.61 34.81
150.615 36.1
150.62 37.94
150.625 38.11
150.63 37.95
150.635 37.95
150.64 36.42
150.645 36.13
150.65 37.65
150.655 37.63
150.66 37.75
150.665 36.05
150.67 34.95
150.675 38.53
150.68 38.59
150.685 35
150.69 35
150.695 35.02
150.7 35.11
150.705 35.05
150.71 38.4
150.715 38.51
150.72 34.79
150.725 36.06
150.73 35.61
150.735 35.74
150.74 35.56
150.745 36.06
150.75 36.08
150.755 35.53
150.76 35.54
150.765 35.74
150.77 35.41
150.775 35.74
150.78 35.5
150.785 35.47
150.79 37.77
150.795 35.72
150.8 37.79
150.805 38.17
150.81 35.22
150.815 35.52
150.82 35.45
150.825 35.55
150.83 35.42
150.835 35.17
150.84 34.6
150.845 34.39
150.85 35.71
150.855 37.64
150.86 37.98
150.865 38.04
150.87 37.72
150.875 35.66
150.88 35.69
150.885 38.55
150.89 38.62
150.895 38.65
150.9 37.24
150.905 35.25
150.91 37.34
150.915 36.96
150.92 35.42
150.925 37.12
150.93 34.89
150.935 34.4
150.94 35.54
150.945 35.4
150.95 36.33
150.955 36.15
150.96 36.11
150.965 34.9
150.97 36.29
150.975 36.59
150.98 36.73
150.985 34.14
150.99 36.64
150.995 34.25
151 34.58
151.005 34.39
151.01 36.33
151.015 36.59
151.02 36.47
151.025 36.49
151.03 36.19
151.035 36.48
151.04 36.67
151.045 36.7
151.05 36.62
151.055 36.62
151.06 36.49
151.065 36.4
151.07 36.66
151.075 35.15
151.08 36.84
151.085 35.29
151.09 35.44
151.095 35.27
151.1 35.33
151.105 35.41
151.11 36.11
151.115 36.16
151.12 35.37
151.125 35.42
151.13 34.98
151.135 36.05
151.14 35.96
151.145 36.05
151.15 34.47
151.155 34.57
151.16 35.38
151.165 35.94
151.17 36.41
151.175 35.69
151.18 36.7
151.185 35.12
151.19 36.77
151.195 36.66
151.2 37.03
151.205 36.85
151.21 36.75
151.215 36.67
151.22 36.6
151.225 36.4
151.23 35.5
151.235 36.29
151.24 35.62
151.245 35.56
151.25 35.85
151.255 35.47
151.26 35.7
151.265 35.47
151.27 35.49
151.275 35.59
151.28 35.67
151.285 35.66
151.29 35.48
151.295 35.46
151.3 35.71
151.305 35.46
151.31 35.54
151.315 35.52
151.32 35.41
151.325 35.42
151.33 35.52
151.335 35.39
151.34 35.48
151.345 35.56
151.35 35.38
151.355 35.64
151.36 35.39
151.365 35.46
151.37 34.51
151.375 34.69
151.38 36.47
151.385 36.2
151.39 36.02
151.395 35.45
151.4 35.52
151.405 36.58
151.41 35.55
151.415 36.83
151.42 36.69
151.425 35.34
151.43 36.87
151.435 36.88
151.44 36.71
151.445 36.39
151.45 36.22
151.455 35.86
151.46 38.91
151.465 35.57
151.47 36.21
151.475 35.75
151.48 35.85
151.485 35.91
151.49 35.75
151.495 35.12
151.5 34.95
151.505 35.91
151.51 35.76
151.515 35.66
151.52 35.71
151.525 35.53
151.53 35.56
151.535 35.65
151.54 35.41
151.545 35.85
151.55 36.02
151.555 34.75
151.56 34.99
151.565 35.22
151.57 36.16
151.575 35.95
151.58 36.03
151.585 35.42
151.59 35.55
151.595 35.57
151.6 35.59
151.605 35.69
151.61 35.86
151.615 36.13
151.62 36.32
151.625 35.94
151.63 35.7
151.635 35.38
151.64 35.65
151.645 35.64
151.65 35.45
151.655 35.59
151.66 34.88
151.665 35.64
151.67 35.61
151.675 35.49
151.68 35.82
151.685 35.61
151.69 35.56
151.695 35.73
151.7 36.84
151.705 37.01
151.71 35.52
151.715 35.75
151.72 35.66
151.725 35.41
151.73 35.69
151.735 37.17
151.74 37.22
151.745 35.37
151.75 35.35
151.755 35.64
151.76 35.7
151.765 35.26
151.77 35.31
151.775 35.6
151.78 35.36
151.785 35.6
151.79 35.84
151.795 35.97
151.8 36.11
151.805 38.79
151.81 38.74
151.815 36.01
151.82 36.33
151.825 34.55
151.83 36.1
151.835 35.41
151.84 35.56
151.845 38.74
151.85 39
151.855 35
151.86 36.43
151.865 36.3
151.87 38.7
151.875 35.95
151.88 36.2
151.885 35.95
151.89 36.19
151.895 37.63
151.9 35.28
151.905 37.23
151.91 35.5
151.915 35.58
151.92 36.97
151.925 37.16
151.93 37.22
151.935 35.99
151.94 36.88
151.945 35.78
151.95 35.87
151.955 35.69
151.96 35.4
151.965 35.53
151.97 35.73
151.975 35.44
151.98 35.05
151.985 35.89
151.99 35.82
151.995 38.9
152 38.9
152.005 38.69
152.01 38.95
152.015 35.37
152.02 35.32
152.025 35.45
152.03 35.43
152.035 36.05
152.04 35.75
152.045 35.78
152.05 35.98
152.055 35.71
152.06 35.59
152.065 35.62
152.07 35.81
152.075 35.65
152.08 35.79
152.085 35.61
152.09 35.41
152.095 35.48
152.1 35.68
152.105 35.42
152.11 37.56
152.115 36.9
152.12 37.06
152.125 35.52
152.13 35.31
152.135 35.44
152.14 35.65
152.145 35.66
152.15 35.54
152.155 35.51
152.16 34.98
152.165 35.18
152.17 38.8
152.175 38.72
152.18 35.55
152.185 36.09
152.19 36.09
152.195 35.91
152.2 35.34
152.205 35.28
152.21 35.4
152.215 35.47
152.22 37.35
152.225 35.42
152.23 35.97
152.235 36.19
152.24 36.12
152.245 36.17
152.25 36.49
152.255 36.51
152.26 36.58
152.265 36.57
152.27 35.21
152.275 35.43
152.28 35.11
152.285 36.33
152.29 36.06
152.295 36.34
152.3 35.49
152.305 36.31
152.31 36.24
152.315 36.46
152.32 36.48
152.325 36.48
152.33 36.45
152.335 39.33
152.34 39.49
152.345 39.35
152.35 39.34
152.355 36.2
152.36 36.22
152.365 36.31
152.37 36.08
152.375 34.4
152.38 34.32
152.385 34.43
152.39 35.8
152.395 36.05
152.4 34.55
152.405 36.01
152.41 35.79
152.415 35.47
152.42 35.73
152.425 35.67
152.43 38.49
152.435 35.8
152.44 38.52
152.445 34.79
152.45 35.33
152.455 34.47
152.46 35.51
152.465 35.64
152.47 35.86
152.475 36.09
152.48 36.39
152.485 35.62
152.49 35.47
152.495 35.58
152.5 36.44
152.505 35.54
152.51 35.65
152.515 35.49
152.52 35.49
152.525 35.65
152.53 35.54
152.535 35.61
152.54 35.73
152.545 35.49
152.55 35.48
152.555 35.53
152.56 36.23
152.565 39.49
152.57 37.93
152.575 38.19
152.58 35.39
152.585 35.58
152.59 35.53
152.595 35.6
152.6 35.64
152.605 35.62
152.61 36.7
152.615 36.71
152.62 36.68
152.625 37.05
152.63 34.82
152.635 35.73
152.64 35.04
152.645 35.66
152.65 34.9
152.655 37.04
152.66 36.78
152.665 35.47
152.67 36.65
152.675 36.8
152.68 35.69
152.685 35.69
152.69 36.62
152.695 36.72
152.7 38.56
152.705 36.85
152.71 35.66
152.715 35.61
152.72 35.37
152.725 35.46
152.73 36.24
152.735 35.03
152.74 34.88
152.745 35.05
152.75 36.42
152.755 36.43
152.76 34.78
152.765 35.25
152.77 35.31
152.775 35.4
152.78 35.19
152.785 34.61
152.79 34.45
152.795 34.68
152.8 39.12
152.805 39.39
152.81 36.01
152.815 35.74
152.82 35.84
152.825 37.52
152.83 35.43
152.835 35.77
152.84 36.13
152.845 35.69
152.85 37.64
152.855 35.96
152.86 38.1
152.865 34.29
152.87 35.67
152.875 35.34
152.88 35.27
152.885 36.18
152.89 35.29
152.895 35.34
152.9 35.58
152.905 35.44
152.91 36.31
152.915 35.96
152.92 35.64
152.925 35.58
152.93 35.75
152.935 35.8
152.94 35.79
152.945 35.77
152.95 35.44
152.955 35.43
152.96 35.56
152.965 35.73
152.97 35.51
152.975 35.99
152.98 39.14
152.985 39.1
152.99 39.4
152.995 39.02
153 35.29
153.005 33.85
153.01 33.48
153.015 35.3
153.02 33.84
153.025 35.46
153.03 35.49
153.035 35.66
153.04 35.67
153.045 35.56
153.05 35.55
153.055 35.71
153.06 33.78
153.065 35.46
153.07 35.82
153.075 35.51
153.08 35.77
153.085 35.69
153.09 35.6
153.095 35.57
153.1 36.04
153.105 35.81
153.11 36.4
153.115 39.3
153.12 36.11
153.125 36.32
153.13 39.05
153.135 36.34
153.14 36.38
153.145 35.59
153.15 36.05
153.155 36.11
153.16 36.38
153.165 36.31
153.17 34.13
153.175 38.74
153.18 36.37
153.185 36.64
153.19 33.99
153.195 35.44
153.2 35.33
153.205 35.43
153.21 35.56
153.215 35.47
153.22 36.62
153.225 35.44
153.23 36.14
153.235 35.62
153.24 35.88
153.245 35.71
153.25 35.49
153.255 35.3
153.26 37.08
153.265 37.5
153.27 37.2
153.275 36.9
153.28 35.56
153.285 35.42
153.29 36.71
153.295 35.56
153.3 35.37
153.305 35.51
153.31 36.62
153.315 35.5
153.32 35.34
153.325 35.49
153.33 35.9
153.335 35.77
153.34 35.88
153.345 38.83
153.35 35.75
153.355 35.61
153.36 35.44
153.365 35.5
153.37 36.04
153.375 36.26
153.38 36.16
153.385 36.33
153.39 36.05
153.395 35.5
153.4 35.41
153.405 35.51
153.41 39.27
153.415 39.16
153.42 35.42
153.425 35.53
153.43 35.47
153.435 35.44
153.44 36.78
153.445 36.65
153.45 39.22
153.455 35.38
153.46 36.97
153.465 37.15
153.47 38.8
153.475 36.93
153.48 36.95
153.485 35.66
153.49 35.57
153.495 35.72
153.5 35.41
153.505 36.86
153.51 35.53
153.515 35.6
153.52 36.94
153.525 35.52
153.53 35.61
153.535 35.41
153.54 35.43
153.545 35.54
153.55 35.72
153.555 38.61
153.56 35.44
153.565 38.58
153.57 38.67
153.575 38.34
153.58 36.02
153.585 38.75
153.59 38.75
153.595 35.7
153.6 35.41
153.605 35.5
153.61 35.64
153.615 35.82
153.62 35.94
153.625 35.76
153.63 35.77
153.635 36.25
153.64 37.1
153.645 37.09
153.65 36.34
153.655 37.18
153.66 37.26
153.665 37.2
153.67 37.3
153.675 37.1
153.68 37.38
153.685 35.48
153.69 35.61
153.695 38.74
153.7 37.34
153.705 39.22
153.71 38.82
153.715 38.44
153.72 38.98
153.725 35.31
153.73 35.65
153.735 35.26
153.74 36.47
153.745 36.27
153.75 36.56
153.755 36.4
153.76 37.45
153.765 37.38
153.77 35.49
153.775 35.53
153.78 35.52
153.785 37.46
153.79 37.31
153.795 35.74
153.8 35.74
153.805 35.75
153.81 35.87
153.815 35.46
153.82 35.42
153.825 35.88
153.83 35.45
153.835 35.88
153.84 36.51
153.845 35.48
153.85 35.53
153.855 35.85
153.86 35.95
153.865 35.85
153.87 38.52
153.875 38.72
153.88 35.41
153.885 35.53
153.89 35.51
153.895 36.12
153.9 35.97
153.905 35.72
153.91 36.03
153.915 36.09
153.92 35.91
153.925 35.47
153.93 35.42
153.935 35.68
153.94 35.58
153.945 35.52
153.95 35.61
153.955 35.55
153.96 35.56
153.965 35.8
153.97 35.8
153.975 35.91
153.98 35.87
153.985 36.2
153.99 35.86
153.995 35.77
154 35.61
154.005 35.72
154.01 36.11
154.015 36.03
154.02 35.52
154.025 35.29
154.03 35.39
154.035 35.28
154.04 35.53
154.045 35.53
154.05 35.52
154.055 35.53
154.06 36
154.065 35.72
154.07 36.08
154.075 36.1
154.08 37.36
154.085 35.89
154.09 35.7
154.095 37.16
154.1 37.04
154.105 35.44
154.11 35.57
154.115 37.2
154.12 37.49
154.125 37.19
154.13 37.1
154.135 37.09
154.14 36.92
154.145 36.52
154.15 36.9
154.155 36.6
154.16 37.1
154.165 37.11
154.17 37.27
154.175 36.13
154.18 36.87
154.185 37.35
154.19 37.16
154.195 37.2
154.2 36.96
154.205 37.15
154.21 37.37
154.215 37.54
154.22 37.83
154.225 37.65
154.23 37.58
154.235 37.53
154.24 35.33
154.245 37.42
154.25 37.61
154.255 37.55
154.26 37.35
154.265 37.47
154.27 37.5
154.275 37.6
154.28 37.55
154.285 36.91
154.29 35.6
154.295 37.12
154.3 37.1
154.305 37.03
154.31 37.34
154.315 35.68
154.32 35.3
154.325 35.24
154.33 35.4
154.335 35.31
154.34 33.9
154.345 33.86
154.35 33.48
154.355 35.38
154.36 35.46
154.365 37.73
154.37 37.13
154.375 36.46
154.38 37.15
154.385 35.48
154.39 37.37
154.395 37.19
154.4 37.08
154.405 36.59
154.41 37.29
154.415 35.62
154.42 35.4
154.425 35.5
154.43 36.24
154.435 36.36
154.44 36.44
154.445 36.67
154.45 36.5
154.455 37.05
154.46 35.54
154.465 37.04
154.47 35.69
154.475 35.54
154.48 37.37
154.485 35.57
154.49 35.37
154.495 33.7
154.5 37.34
154.505 37.19
154.51 36.29
154.515 36.31
154.52 37.07
154.525 36.16
154.53 36.96
154.535 37.24
154.54 35.77
154.545 35.76
154.55 35.87
154.555 36.14
154.56 37.21
154.565 37.48
154.57 37.18
154.575 37.23
154.58 35.61
154.585 35.54
154.59 36.27
154.595 36.44
154.6 35.52
154.605 35.44
154.61 37.06
154.615 36.99
154.62 37.01
154.625 37.31
154.63 37.03
154.635 35.6
154.64 37
154.645 37.08
154.65 36.38
154.655 36.27
154.66 37.17
154.665 36.78
154.67 36.62
154.675 36.18
154.68 36.33
154.685 36.48
154.69 36.95
154.695 36.77
154.7 37.05
154.705 36.84
154.71 36.69
154.715 36.86
154.72 33.96
154.725 35.4
154.73 35.35
154.735 35.22
154.74 35.93
154.745 35.35
154.75 35.39
154.755 35.1
154.76 37.02
154.765 35.68
154.77 35.59
154.775 35.64
154.78 35.78
154.785 35.64
154.79 37.14
154.795 37.56
154.8 37.42
154.805 37.59
154.81 37.85
154.815 37.92
154.82 37.92
154.825 37.58
154.83 37.73
154.835 38.19
154.84 37.99
154.845 37.89
154.85 33.89
154.855 33.75
154.86 33.55
154.865 33.55
154.87 33.75
154.875 38.57
154.88 38.87
154.885 33.93
154.89 33.86
154.895 33.59
154.9 35.02
154.905 35.24
154.91 35.45
154.915 36.35
154.92 35.75
154.925 33.77
154.93 35.94
154.935 33.73
154.94 37.15
154.945 37.36
154.95 36.25
154.955 37.44
154.96 36.18
154.965 36.36
154.97 36.61
154.975 36.61
154.98 36.3
154.985 36.17
154.99 36.28
154.995 37.3
155 36.8
155.005 37.39
155.01 36.89
155.015 37.4
155.02 35.57
155.025 35.81
155.03 37.22
155.035 35.5
155.04 35.56
155.045 34.13
155.05 37.4
155.055 35.63
155.06 37.27
155.065 35.98
155.07 36.34
155.075 37.23
155.08 37.49
155.085 36.33
155.09 36.14
155.095 35.91
155.1 35.59
155.105 35.32
155.11 35.7
155.115 35.43
155.12 35.81
155.125 35.78
155.13 35.5
155.135 35.66
155.14 35.53
155.145 36.75
155.15 36.84
155.155 39.28
155.16 39.17
155.165 36.38
155.17 39.2
155.175 37.28
155.18 37.42
155.185 36.61
155.19 37.43
155.195 37.12
155.2 35.29
155.205 35.41
155.21 33.98
155.215 37.04
155.22 36.92
155.225 37.01
155.23 37.32
155.235 36.26
155.24 36.38
155.245 36.59
155.25 36.24
155.255 37.6
155.26 37.5
155.265 37.51
155.27 37.53
155.275 37.35
155.28 35.81
155.285 35.56
155.29 37.43
155.295 37.57
155.3 34.02
155.305 37.49
155.31 37.27
155.315 36.46
155.32 37.18
155.325 35.67
155.33 37.18
155.335 37.24
155.34 37.23
155.345 37.58
155.35 37.47
155.355 36.29
155.36 35.45
155.365 35.9
155.37 37.43
155.375 35.38
155.38 36.21
155.385 36.53
155.39 37.11
155.395 36.96
155.4 37.61
155.405 36.07
155.41 37.32
155.415 36.4
155.42 36.69
155.425 37.01
155.43 36.98
155.435 37.41
155.44 37.18
155.445 37.23
155.45 37.19
155.455 37.56
155.46 37.6
155.465 37.86
155.47 37.68
155.475 37.31
155.48 37.37
155.485 37.46
155.49 37.28
155.495 37.67
155.5 37.48
155.505 35.46
155.51 35.53
155.515 37.25
155.52 37.18
155.525 37.03
155.53 36.88
155.535 34.23
155.54 36.16
155.545 36.22
155.55 36.08
155.555 37.16
155.56 36.59
155.565 37.51
155.57 37.35
155.575 37.08
155.58 37.22
155.585 37.44
155.59 35.4
155.595 35.4
155.6 35.37
155.605 36.99
155.61 33.74
155.615 33.92
155.62 33.98
155.625 33.76
155.63 34.24
155.635 33.95
155.64 36.39
155.645 34.16
155.65 34.34
155.655 34.13
155.66 34.37
155.665 33.95
155.67 33.93
155.675 37.93
155.68 36.15
155.685 35.87
155.69 34.03
155.695 36.08
155.7 34.04
155.705 33.69
155.71 38.22
155.715 37.99
155.72 37.72
155.725 38.12
155.73 38.37
155.735 38
155.74 35.98
155.745 35.6
155.75 38.05
155.755 38.02
155.76 36.37
155.765 38.1
155.77 35.69
155.775 36.15
155.78 35.75
155.785 35.52
155.79 36.08
155.795 35.97
155.8 35.51
155.805 35.57
155.81 35.26
155.815 35.61
155.82 35.68
155.825 35.44
155.83 35.56
155.835 35.57
155.84 35.46
155.845 35.44
155.85 35.35
155.855 35.59
155.86 35.31
155.865 34.22
155.87 34.31
155.875 34.16
155.88 34.38
155.885 34.38
155.89 34.38
155.895 34.09
155.9 35.57
155.905 35.49
155.91 36.21
155.915 35.25
155.92 36.12
155.925 34.31
155.93 34.51
155.935 34.4
155.94 36.25
155.945 35.96
155.95 36.07
155.955 35.5
155.96 34.25
155.965 34.23
155.97 35.74
155.975 34.4
155.98 35.57
155.985 34.28
155.99 34.25
155.995 33.94
156 35.45
156.005 35.16
156.01 35.2
156.015 35.87
156.02 36
156.025 35.86
156.03 35.64
156.035 33.96
156.04 35.44
156.045 35.63
156.05 35.79
156.055 35.66
156.06 33.9
156.065 35.22
156.07 35.4
156.075 35.31
156.08 35.48
156.085 35.81
156.09 35.63
156.095 35.61
156.1 35.66
156.105 36.05
156.11 34.25
156.115 34.06
156.12 36.83
156.125 36.37
156.13 36.23
156.135 35.96
156.14 36.01
156.145 35.54
156.15 35.76
156.155 35.86
156.16 35.6
156.165 35.79
156.17 34.46
156.175 36
156.18 35.99
156.185 36.03
156.19 34.57
156.195 34.66
156.2 34.29
156.205 34.35
156.21 36.32
156.215 36.79
156.22 34.28
156.225 35.42
156.23 35.42
156.235 34.55
156.24 35.34
156.245 36.21
156.25 36.03
156.255 35.67
156.26 35.84
156.265 35.67
156.27 34.5
156.275 34.66
156.28 36.2
156.285 36.48
156.29 36.37
156.295 36.38
156.3 37.7
156.305 37.78
156.31 36.52
156.315 36.32
156.32 36.42
156.325 36.43
156.33 37.21
156.335 37.59
156.34 37.4
156.345 37.22
156.35 36.23
156.355 37.42
156.36 37.35
156.365 34.29
156.37 36.17
156.375 36.04
156.38 35.95
156.385 34.1
156.39 34.22
156.395 36.68
156.4 36.12
156.405 39.66
156.41 34.1
156.415 34.63
156.42 34.18
156.425 34.36
156.43 36.46
156.435 34.34
156.44 36.13
156.445 34.1
156.45 34.25
156.455 34.58
156.46 34.21
156.465 34.51
156.47 34.28
156.475 34.42
156.48 34.22
156.485 34.4
156.49 34.41
156.495 34.52
156.5 34.25
156.505 34.04
156.51 34.18
156.515 34
156.52 36.05
156.525 36.32
156.53 35.96
156.535 36.16
156.54 35.49
156.545 35.43
156.55 34.49
156.555 34.44
156.56 35.16
156.565 35.26
156.57 35.35
156.575 36.17
156.58 35.59
156.585 35.59
156.59 39.56
156.595 39.25
156.6 35.07
156.605 38.93
156.61 34.38
156.615 35.33
156.62 35.47
156.625 35.42
156.63 35.15
156.635 35.45
156.64 34.16
156.645 35.28
156.65 36.16
156.655 35.97
156.66 34.24
156.665 34.34
156.67 34.53
156.675 35.43
156.68 35.41
156.685 35.36
156.69 37.12
156.695 36.82
156.7 36.13
156.705 36.34
156.71 36.42
156.715 35.5
156.72 36.58
156.725 36.52
156.73 36.7
156.735 37
156.74 35.08
156.745 35.41
156.75 35.37
156.755 35.34
156.76 35.32
156.765 35.38
156.77 35.27
156.775 33.81
156.78 35.33
156.785 35.31
156.79 35.52
156.795 35.48
156.8 35.25
156.805 35.25
156.81 35.28
156.815 36.24
156.82 37.7
156.825 36.15
156.83 36.17
156.835 35.86
156.84 37.61
156.845 37.49
156.85 38.77
156.855 38.74
156.86 38.4
156.865 38.5
156.87 38.52
156.875 34.01
156.88 33.95
156.885 33.69
156.89 33.15
156.895 33.66
156.9 33.76
156.905 38.7
156.91 38.48
156.915 34.08
156.92 35.33
156.925 35.3
156.93 35.52
156.935 33.66
156.94 36.48
156.945 37.89
156.95 37.72
156.955 35.19
156.96 37.85
156.965 35.49
156.97 35.44
156.975 35.57
156.98 35.49
156.985 38.64
156.99 38.97
156.995 35.77
157 35.9
157.005 36.28
157.01 35.21
157.015 35.42
157.02 35.17
157.025 35.38
157.03 36.31
157.035 35.51
157.04 35.24
157.045 35.42
157.05 38.07
157.055 38.64
157.06 35.23
157.065 38.89
157.07 37.97
157.075 37.52
157.08 37.37
157.085 37.5
157.09 35.35
157.095 35.57
157.1 35.5
157.105 35.47
157.11 35.59
157.115 35.48
157.12 35.21
157.125 36.03
157.13 36.02
157.135 36.07
157.14 34.14
157.145 35.37
157.15 35.86
157.155 35.4
157.16 35.78
157.165 35.43
157.17 35.23
157.175 35.79
157.18 35.25
157.185 35.21
157.19 38.57
157.195 35.15
157.2 35.11
157.205 38.78
157.21 35.47
157.215 35.28
157.22 35.23
157.225 35.19
157.23 35.17
157.235 35.33
157.24 35.13
157.245 35.35
157.25 35.32
157.255 35.05
157.26 35.2
157.265 35.79
157.27 35.27
157.275 35.42
157.28 35.25
157.285 35.12
157.29 35.53
157.295 35.93
157.3 35.25
157.305 35.2
157.31 35.01
157.315 36
157.32 36.07
157.325 35.91
157.33 36.17
157.335 36.04
157.34 36.23
157.345 39.3
157.35 37.66
157.355 37.5
157.36 37.3
157.365 37.02
157.37 37.04
157.375 37
157.38 35.72
157.385 35.79
157.39 37.32
157.395 37.52
157.4 35.89
157.405 35.32
157.41 35.45
157.415 36.06
157.42 35.5
157.425 35.41
157.43 35.43
157.435 35.76
157.44 35.91
157.445 35.73
157.45 37.53
157.455 37.09
157.46 37.18
157.465 37.02
157.47 35.97
157.475 36.14
157.48 38.31
157.485 38.17
157.49 35.4
157.495 35.3
157.5 35.41
157.505 37.72
157.51 37.71
157.515 37.96
157.52 38.1
157.525 38
157.53 38.07
157.535 36.02
157.54 35.41
157.545 35.1
157.55 35.1
157.555 35.85
157.56 35.95
157.565 35.99
157.57 35.31
157.575 37.7
157.58 37.85
157.585 35.73
157.59 35.23
157.595 37.98
157.6 35.84
157.605 35.69
157.61 35.61
157.615 35.18
157.62 35.71
157.625 35.68
157.63 37.93
157.635 35.22
157.64 35.58
157.645 37.4
157.65 37.42
157.655 37.62
157.66 37.66
157.665 35.68
157.67 37.48
157.675 35.33
157.68 35.39
157.685 35.45
157.69 35.26
157.695 35.45
157.7 35.55
157.705 35.77
157.71 35.39
157.715 35.17
157.72 35.41
157.725 35.38
157.73 37.37
157.735 36.15
157.74 36.2
157.745 36
157.75 37.62
157.755 37.87
157.76 38.2
157.765 38.32
157.77 38.21
157.775 38.13
157.78 35.92
157.785 35.54
157.79 38.3
157.795 38.28
157.8 35.78
157.805 35.58
157.81 35.64
157.815 35.06
157.82 35.8
157.825 35.87
157.83 35.9
157.835 37.96
157.84 38.26
157.845 35.77
157.85 37.9
157.855 38.21
157.86 38.19
157.865 38.11
157.87 35.72
157.875 35.9
157.88 36.01
157.885 35.96
157.89 37.83
157.895 37.68
157.9 35.23
157.905 35.36
157.91 35.79
157.915 35.88
157.92 35.77
157.925 35.82
157.93 35.79
157.935 36.03
157.94 35.92
157.945 35.8
157.95 35.86
157.955 35.62
157.96 35.25
157.965 36
157.97 35.75
157.975 35.77
157.98 35.56
157.985 35.63
157.99 35.66
157.995 35.52
158 35.32
158.005 35.3
158.01 35.64
158.015 35.63
158.02 35.95
158.025 35.24
158.03 35.38
158.035 35.73
158.04 35.09
158.045 36.04
158.05 37.29
158.055 35.99
158.06 35.97
158.065 35.83
158.07 35.95
158.075 36.12
158.08 38.21
158.085 37.95
158.09 36.5
158.095 37.87
158.1 37.82
158.105 38.03
158.11 35.98
158.115 36.14
158.12 37.64
158.125 37.6
158.13 35.86
158.135 37.43
158.14 36.26
158.145 35.32
158.15 35.14
158.155 36.07
158.16 37.67
158.165 35.41
158.17 36.04
158.175 37.46
158.18 37.54
158.185 36.14
158.19 36.5
158.195 37.67
158.2 37.73
158.205 37.64
158.21 37.75
158.215 37.85
158.22 37.22
158.225 37.36
158.23 37.57
158.235 35.92
158.24 37.29
158.245 37.32
158.25 37.56
158.255 35.97
158.26 33.61
158.265 36.25
158.27 36.19
158.275 36.31
158.28 35.85
158.285 35.57
158.29 35.73
158.295 35.66
158.3 36.07
158.305 35.89
158.31 37.69
158.315 35.89
158.32 36.21
158.325 38.03
158.33 35.92
158.335 35.89
158.34 37.67
158.345 38.01
158.35 38.11
158.355 38.19
158.36 38.09
158.365 35.6
158.37 35.45
158.375 35.72
158.38 35.71
[truncated: 910,044 more chars]
