# Supplementary material for: Predicting the structural basis of targeted protein degradation by integrating molecular dynamics simulations with structural mass spectrometry
Source: Nat Commun. 2022 Oct 6;13:5884. doi: 10.1038/s41467-022-33575-4 (PMC9537307; doi:10.1038/s41467-022-33575-4)
Supplement: Supplementary file 6 — Source Data [file 41467_2022_33575_MOESM6_ESM.zip › source_data/supp_fig_19/rg_0.dat]

#time(us) #Rg(A)
0  24.4061
0.005  24.4832
0.01  24.8695
0.015  24.6001
0.02  24.5982
0.025  24.6375
0.03  24.4425
0.035  24.6603
0.04  24.5409
0.045  24.4813
0.05  24.5669
0.055  24.6506
0.06  24.7451
0.065  24.688
0.07  24.8669
0.075  24.5749
0.08  24.6642
0.085  24.6787
0.09  24.6015
0.095  24.5229
0.1  24.5367
0.105  24.7221
0.11  24.5642
0.115  24.8905
0.12  24.9
0.125  24.7347
0.13  24.6606
0.135  24.5198
0.14  24.5821
0.145  24.5295
0.15  24.9316
0.155  24.5238
0.16  24.5342
0.165  24.8822
0.17  24.9153
0.175  24.6413
0.18  24.4969
0.185  24.5131
0.19  24.6818
0.195  24.7512
0.2  24.7987
0.205  24.7341
0.21  24.6703
0.215  24.8098
0.22  24.8085
0.225  24.7171
0.23  24.8216
0.235  24.6834
0.24  24.8103
0.245  24.8011
0.25  24.9327
0.255  24.709
0.26  24.7316
0.265  24.9052
0.27  24.8222
0.275  24.8602
0.28  24.864
0.285  24.9523
0.29  24.809
0.295  24.8131
0.3  24.8915
0.305  24.8452
0.31  24.699
0.315  24.9729
0.32  24.7705
0.325  24.7536
0.33  24.6481
0.335  24.9658
0.34  24.667
0.345  24.899
0.35  24.7009
0.355  24.7802
0.36  24.7268
0.365  25.1917
0.37  24.937
0.375  24.978
0.38  24.7194
0.385  24.9096
0.39  24.8029
0.395  25.0646
0.4  24.7738
0.405  24.89
0.41  24.9602
0.415  25.0672
0.42  24.9953
0.425  24.9959
0.43  24.9452
0.435  24.9378
0.44  24.8185
0.445  24.9652
0.45  24.9265
0.455  24.8475
0.46  24.8166
0.465  24.7798
0.47  25.0346
0.475  25.1134
0.48  24.9485
0.485  24.8135
0.49  24.906
0.495  24.7488
0.5  24.7697
0.505  24.8189
0.51  24.853
0.515  24.7346
0.52  24.8401
0.525  24.7773
0.53  24.8886
0.535  24.8092
0.54  24.7118
0.545  24.7165
0.55  24.9123
0.555  24.7569
0.56  24.6368
0.565  24.7513
0.57  24.6608
0.575  24.8491
0.58  24.9534
0.585  24.7095
0.59  24.8108
0.595  24.5652
0.6  24.6031
0.605  24.7676
0.61  25.0912
0.615  24.6089
0.62  24.9578
0.625  24.4248
0.63  24.5641
0.635  24.788
0.64  24.7593
0.645  24.8119
0.65  24.6549
0.655  24.666
0.66  24.723
0.665  24.8113
0.67  24.7579
0.675  24.7357
0.68  24.7496
0.685  24.7333
0.69  24.6305
0.695  25.0783
0.7  24.7031
0.705  24.9663
0.71  24.9554
0.715  24.8542
0.72  24.8924
0.725  24.8795
0.73  24.9023
0.735  24.823
0.74  24.876
0.745  24.7565
0.75  24.7867
0.755  24.8804
0.76  24.8687
0.765  24.9824
0.77  25.0421
0.775  24.9089
0.78  24.7542
0.785  24.6985
0.79  24.6849
0.795  24.6363
0.8  24.7277
0.805  24.7156
0.81  24.7595
0.815  25.0407
0.82  24.9356
0.825  24.8481
0.83  24.8443
0.835  24.7161
0.84  24.9536
0.845  24.9253
0.85  24.9875
0.855  24.8216
0.86  25.1011
0.865  25.1018
0.87  24.9213
0.875  24.7785
0.88  24.8922
0.885  25.4167
0.89  24.7816
0.895  24.8812
0.9  25.5319
0.905  24.5629
0.91  24.6324
0.915  24.869
0.92  25.2154
0.925  24.8784
0.93  25.3076
0.935  25.4284
0.94  24.6608
0.945  25.3903
0.95  24.6909
0.955  24.7439
0.96  24.305
0.965  24.7844
0.97  24.9788
0.975  24.586
0.98  25.0086
0.985  24.9462
0.99  24.9436
0.995  24.723
1  24.7233
1.005  24.7742
1.01  24.5448
1.015  24.4374
1.02  24.4319
1.025  24.6528
1.03  24.8647
1.035  24.7077
1.04  24.6507
1.045  24.6073
1.05  24.6794
1.055  24.637
1.06  25.1437
1.065  24.7271
1.07  25.0945
1.075  25.0287
1.08  25.1051
1.085  24.9875
1.09  24.7693
1.095  24.9168
1.1  24.9442
1.105  24.924
1.11  24.8516
1.115  25.1374
1.12  24.8535
1.125  25.1311
1.13  24.9513
1.135  25.1491
1.14  25.1554
1.145  24.5276
1.15  24.4335
1.155  24.5512
1.16  24.544
1.165  24.6866
1.17  24.7294
1.175  24.9398
1.18  24.7791
1.185  24.8786
1.19  24.9129
1.195  24.9773
1.2  24.6513
1.205  24.8122
1.21  24.7443
1.215  24.85
1.22  24.8737
1.225  24.9544
1.23  25.0008
1.235  24.908
1.24  24.929
1.245  24.7916
1.25  24.6297
1.255  24.7052
1.26  24.6165
1.265  24.6223
1.27  24.6663
1.275  24.7162
1.28  24.928
1.285  24.7699
1.29  24.6776
1.295  24.743
1.3  24.8392
1.305  24.6618
1.31  24.8306
1.315  24.7823
1.32  24.6059
1.325  24.9052
1.33  24.8837
1.335  24.7688
1.34  24.5053
1.345  24.6923
1.35  24.6789
1.355  24.5221
1.36  24.7835
1.365  24.8352
1.37  25.0068
1.375  24.9488
1.38  24.9164
1.385  24.947
1.39  24.488
1.395  24.5968
1.4  25.0892
1.405  24.5519
1.41  24.9912
1.415  24.803
1.42  24.9265
1.425  24.9573
1.43  24.9656
1.435  24.6579
1.44  25.0651
1.445  24.9959
1.45  25.0536
1.455  25.0756
1.46  24.7966
1.465  24.8136
1.47  24.9325
1.475  24.9461
1.48  24.8813
1.485  24.8746
1.49  24.5995
1.495  24.8122
1.5  24.5291
1.505  24.6237
1.51  24.8774
1.515  24.8077
1.52  24.8521
1.525  24.4626
1.53  24.7136
1.535  24.6721
1.54  24.725
1.545  24.7101
1.55  24.9209
1.555  24.9378
1.56  24.9273
1.565  24.7209
1.57  24.8788
1.575  24.8418
1.58  24.7612
1.585  24.6192
1.59  24.7474
1.595  24.5689
1.6  24.5668
1.605  24.6514
1.61  24.5076
1.615  24.1741
1.62  24.6636
1.625  24.7521
1.63  24.6586
1.635  24.3452
1.64  24.5775
1.645  24.6086
1.65  24.6031
1.655  24.2498
1.66  24.22
1.665  24.2881
1.67  24.4889
1.675  24.2812
1.68  24.2998
1.685  24.3263
1.69  24.3689
1.695  24.2728
1.7  24.3848
1.705  24.2625
1.71  24.2037
1.715  24.0844
1.72  24.8361
1.725  24.2512
1.73  24.704
1.735  24.1845
1.74  24.1594
1.745  23.899
1.75  24.4051
1.755  24.4615
1.76  24.3801
1.765  24.4326
1.77  24.4969
1.775  24.5292
1.78  24.3469
1.785  24.2965
1.79  24.3283
1.795  24.5007
1.8  24.5669
1.805  24.0814
1.81  24.3845
1.815  25.2235
1.82  24.9916
1.825  25.2663
1.83  24.2935
1.835  25.3638
1.84  24.1719
1.845  24.3243
1.85  24.6443
1.855  24.2306
1.86  25.2713
1.865  24.3224
1.87  24.5045
1.875  24.0747
1.88  24.1589
1.885  24.3429
1.89  24.3859
1.895  24.4406
1.9  24.1741
1.905  24.1171
1.91  24.3612
1.915  24.2966
1.92  24.2285
1.925  24.3274
1.93  24.4315
1.935  24.1264
1.94  24.7541
1.945  24.9712
1.95  24.9888
1.955  25.0794
1.96  24.3619
1.965  24.4648
1.97  24.3419
1.975  24.3431
1.98  24.2161
1.985  24.1792
1.99  25.0044
1.995  23.9901
2  24.0156
2.005  24.0074
2.01  24.1367
2.015  25.0196
2.02  24.1031
2.025  24.1057
2.03  23.954
2.035  24.0882
2.04  23.9993
2.045  23.9795
2.05  25.1365
2.055  24.9125
2.06  24.2236
2.065  24.3315
2.07  24.409
2.075  24.2975
2.08  25.0824
2.085  25.048
2.09  25.1899
2.095  25.1724
2.1  25.3153
2.105  25.0448
2.11  25.0233
2.115  24.9564
2.12  24.699
2.125  24.3355
2.13  24.571
2.135  24.5479
2.14  24.5859
2.145  24.22
2.15  24.5239
2.155  24.615
2.16  24.3594
2.165  24.7192
2.17  24.545
2.175  24.339
2.18  24.3864
2.185  24.3618
2.19  24.3902
2.195  24.3819
2.2  24.3921
2.205  24.4183
2.21  24.3168
2.215  24.3656
2.22  24.4292
2.225  24.3298
2.23  24.2981
2.235  24.1826
2.24  25.1622
2.245  25.0609
2.25  24.3257
2.255  24.2655
2.26  24.3368
2.265  24.462
2.27  24.2983
2.275  24.42
2.28  24.6997
2.285  24.716
2.29  24.5816
2.295  24.8777
2.3  24.8732
2.305  24.3673
2.31  24.3804
2.315  24.3082
2.32  24.1754
2.325  24.3628
2.33  24.4435
2.335  24.4079
2.34  24.4205
2.345  24.4352
2.35  24.4397
2.355  24.6116
2.36  24.4807
2.365  24.4685
2.37  24.5566
2.375  24.4636
2.38  24.5209
2.385  24.4609
2.39  24.9549
2.395  24.9521
2.4  25.0247
2.405  24.3
2.41  24.6085
2.415  24.7445
2.42  24.4711
2.425  24.7136
2.43  24.5542
2.435  24.8376
2.44  25.2049
2.445  25.177
2.45  25.1248
2.455  24.6643
2.46  24.5374
2.465  24.7181
2.47  24.9187
2.475  24.7348
2.48  24.2603
2.485  24.3802
2.49  24.5737
2.495  24.3982
2.5  24.5408
2.505  24.5458
2.51  24.4448
2.515  24.4963
2.52  24.9151
2.525  25.0103
2.53  24.9015
2.535  25.1687
2.54  25.0284
2.545  24.4849
2.55  25.0008
2.555  25.1919
2.56  25.1278
2.565  24.9424
2.57  25.0088
2.575  24.1421
2.58  24.8844
2.585  24.9259
2.59  24.3009
2.595  24.3522
2.6  24.9353
2.605  24.9723
2.61  24.8302
2.615  24.8669
2.62  24.7469
2.625  24.9588
2.63  24.8037
2.635  24.1873
2.64  24.2452
2.645  24.2554
2.65  24.2515
2.655  24.059
2.66  24.5638
2.665  24.5684
2.67  24.1433
2.675  24.6984
2.68  24.4828
2.685  24.5749
2.69  24.1728
2.695  24.3845
2.7  24.276
2.705  24.333
2.71  24.7502
2.715  24.2897
2.72  24.2502
2.725  24.9386
2.73  24.2644
2.735  24.4475
2.74  24.4307
2.745  24.668
2.75  24.6194
2.755  24.9839
2.76  24.9786
2.765  24.7164
2.77  24.7648
2.775  24.6817
2.78  24.6857
2.785  24.8285
2.79  24.7308
2.795  24.1541
2.8  25.0466
2.805  24.8766
2.81  24.9549
2.815  24.8021
2.82  25.0617
2.825  24.9304
2.83  24.7717
2.835  25.2201
2.84  24.6464
2.845  25.2726
2.85  24.4138
2.855  25.2086
2.86  25.1282
2.865  24.8447
2.87  25.2616
2.875  24.7913
2.88  24.6308
2.885  24.6614
2.89  24.6019
2.895  24.5646
2.9  24.252
2.905  24.8711
2.91  24.5526
2.915  24.4057
2.92  24.3695
2.925  24.1928
2.93  24.21
2.935  24.3946
2.94  24.4532
2.945  24.3446
2.95  24.3968
2.955  25.1024
2.96  25.2411
2.965  25.1026
2.97  24.363
2.975  24.4573
2.98  25.0197
2.985  24.4611
2.99  24.6482
2.995  24.6004
3  24.6386
3.005  24.643
3.01  24.5336
3.015  24.708
3.02  24.0162
3.025  24.0588
3.03  25.1189
3.035  23.898
3.04  23.9975
3.045  23.9221
3.05  23.745
3.055  23.8324
3.06  24.4634
3.065  23.9679
3.07  24.0286
3.075  24.0451
3.08  24.4772
3.085  24.2208
3.09  24.2353
3.095  24.1519
3.1  24.8377
3.105  24.2971
3.11  24.1196
3.115  24.2633
3.12  25.1466
3.125  24.2017
3.13  23.8122
3.135  23.8535
3.14  24.357
3.145  24.2428
3.15  24.3573
3.155  24.6952
3.16  24.9496
3.165  24.0176
3.17  25.1044
3.175  25.1855
3.18  24.3467
3.185  25.0865
3.19  24.0737
3.195  25.1585
3.2  25.2544
3.205  24.3889
3.21  25.2171
3.215  24.9459
3.22  24.6473
3.225  25.1409
3.23  25.0777
3.235  25.2688
3.24  24.9348
3.245  24.3709
3.25  24.3436
3.255  24.3883
3.26  24.4808
3.265  24.4759
3.27  24.1885
3.275  24.4704
3.28  24.0413
3.285  25.184
3.29  24.0997
3.295  25.0545
3.3  25.077
3.305  25.154
3.31  25.1644
3.315  25.1798
3.32  25.0321
3.325  25.196
3.33  25.2246
3.335  24.9814
3.34  25.2066
3.345  24.8287
3.35  24.8514
3.355  24.8421
3.36  25.1792
3.365  24.8178
3.37  23.8994
3.375  25.0556
3.38  24.2086
3.385  25.0455
3.39  25.2653
3.395  24.977
3.4  24.9473
3.405  24.3971
3.41  24.4026
3.415  25.0655
3.42  24.4574
3.425  24.7507
3.43  24.6362
3.435  24.6192
3.44  25.1094
3.445  24.6768
3.45  24.4373
3.455  24.5561
3.46  24.6198
3.465  24.5846
3.47  24.5246
3.475  24.4783
3.48  24.467
3.485  24.6409
3.49  24.3095
3.495  24.5732
3.5  24.7547
3.505  24.2587
3.51  24.8609
3.515  24.8669
3.52  24.5595
3.525  24.5648
3.53  24.7902
3.535  25.0075
3.54  25.0958
3.545  24.1561
3.55  24.8131
3.555  25.041
3.56  25.0759
3.565  25.1108
3.57  25.0253
3.575  24.9182
3.58  24.8824
3.585  24.8655
3.59  24.1677
3.595  24.1353
3.6  24.2868
3.605  24.7836
3.61  24.9745
3.615  25.0445
3.62  24.964
3.625  24.9161
3.63  24.9423
3.635  24.4604
3.64  24.9563
3.645  24.8311
3.65  24.9282
3.655  24.2161
3.66  24.9179
3.665  24.8462
3.67  24.9556
3.675  25.0128
3.68  24.8822
3.685  23.9856
3.69  24.7337
3.695  24.0296
3.7  24.0411
3.705  24.8926
3.71  24.99
3.715  24.8781
3.72  24.8747
3.725  25.0159
3.73  25.0272
3.735  24.8592
3.74  25.1591
3.745  25.0577
3.75  24.9425
3.755  24.2566
3.76  25.003
3.765  24.9401
3.77  24.9252
3.775  24.4118
3.78  24.5644
3.785  24.7698
3.79  24.569
3.795  24.6927
3.8  24.8491
3.805  25.0328
3.81  24.7563
3.815  24.6558
3.82  24.7554
3.825  24.768
3.83  25.1132
3.835  25.1495
3.84  24.9691
3.845  24.8718
3.85  24.8279
3.855  24.9356
3.86  24.902
3.865  24.9456
3.87  24.7812
3.875  24.889
3.88  25.1515
3.885  25.0896
3.89  25.2677
3.895  24.8253
3.9  24.9493
3.905  25.0018
3.91  24.9594
3.915  24.9776
3.92  24.7572
3.925  24.8826
3.93  24.9235
3.935  24.8576
3.94  24.6734
3.945  24.7562
3.95  24.738
3.955  24.8306
3.96  24.7669
3.965  24.797
3.97  24.9888
3.975  25.1017
3.98  25.0277
3.985  24.8715
3.99  24.8344
3.995  24.9462
4  25.0574
4.005  24.9623
4.01  24.8999
4.015  24.8513
4.02  25.4116
4.025  24.0568
4.03  25.3342
4.035  25.1901
4.04  25.1834
4.045  24.9352
4.05  24.9755
4.055  24.9527
4.06  24.9903
4.065  25.1574
4.07  25.0689
4.075  25.1916
4.08  25.1689
4.085  25.1953
4.09  25.3212
4.095  24.9441
4.1  25.0609
4.105  25.2685
4.11  25.3132
4.115  25.112
4.12  25.4152
4.125  25.3238
4.13  25.4545
4.135  25.4707
4.14  25.4612
4.145  25.4337
4.15  24.4874
4.155  25.2447
4.16  25.2999
4.165  25.091
4.17  25.2894
4.175  25.2593
4.18  24.3475
4.185  25.0099
4.19  25.3398
4.195  25.2696
4.2  25.3517
4.205  25.2964
4.21  24.5034
4.215  24.4353
4.22  25.3903
4.225  25.6508
4.23  24.8067
4.235  24.202
4.24  24.7832
4.245  24.1266
4.25  24.3814
4.255  24.4481
4.26  24.9303
4.265  24.8265
4.27  24.7261
4.275  24.7517
4.28  24.9275
4.285  25.2399
4.29  24.7792
4.295  24.8498
4.3  24.8793
4.305  24.8453
4.31  24.2605
4.315  24.7691
4.32  24.8383
4.325  24.3433
4.33  24.2561
4.335  24.2971
4.34  24.2039
4.345  24.2823
4.35  24.5931
4.355  24.9215
4.36  24.7456
4.365  24.5894
4.37  24.9389
4.375  24.9257
4.38  24.8296
4.385  24.7867
4.39  24.7047
4.395  24.7283
4.4  24.6773
4.405  24.8797
4.41  24.7793
4.415  24.9977
4.42  25.1092
4.425  25.2558
4.43  25.1432
4.435  25.1397
4.44  25.0751
4.445  24.9432
4.45  24.9927
4.455  25.0041
4.46  24.9999
4.465  24.9801
4.47  24.7676
4.475  24.8167
4.48  24.141
4.485  24.1258
4.49  24.1399
4.495  24.0694
4.5  24.242
4.505  24.4053
4.51  25.447
4.515  24.3753
4.52  24.1966
4.525  24.1513
4.53  24.0181
4.535  24.0633
4.54  24.1716
4.545  24.0641
4.55  24.2534
4.555  24.312
4.56  25.1323
4.565  24.6201
4.57  24.9649
4.575  24.8202
4.58  25.084
4.585  24.91
4.59  24.9381
4.595  24.9695
4.6  24.1814
4.605  24.2005
4.61  24.148
4.615  25.2214
4.62  24.9654
4.625  25.0101
4.63  25.1382
4.635  25.0367
4.64  24.3368
4.645  24.4066
4.65  24.3897
4.655  24.9812
4.66  24.4019
4.665  24.7089
4.67  24.8197
4.675  24.7804
4.68  24.359
4.685  24.4756
4.69  24.7595
4.695  24.7771
4.7  24.4724
4.705  24.4937
4.71  24.4381
4.715  24.928
4.72  24.2754
4.725  24.6759
4.73  24.8745
4.735  24.631
4.74  24.6683
4.745  24.6913
4.75  24.2397
4.755  24.8929
4.76  25.0542
4.765  25.0124
4.77  24.9679
4.775  24.2697
4.78  24.9312
4.785  25.0575
4.79  24.9654
4.795  24.9638
4.8  24.5018
4.805  24.621
4.81  24.5675
4.815  24.8452
4.82  24.8178
4.825  24.9587
4.83  24.8782
4.835  24.8665
4.84  24.9076
4.845  24.6759
4.85  24.6969
4.855  24.9249
4.86  24.8616
4.865  25.2359
4.87  25.1893
4.875  25.2079
4.88  24.9012
4.885  25.0713
4.89  25.2607
4.895  24.2994
4.9  25.2271
4.905  24.3304
4.91  24.3545
4.915  24.2789
4.92  24.2974
4.925  24.3563
4.93  25.0097
4.935  24.6818
4.94  24.7222
4.945  24.7146
4.95  25.3742
4.955  25.4157
4.96  24.8853
4.965  25.4805
4.97  25.4787
4.975  25.2115
4.98  25.4824
4.985  25.4761
4.99  25.491
4.995  25.4322
5  25.4058
5.005  25.3449
5.01  25.5007
5.015  25.2717
5.02  25.2362
5.025  25.1701
5.03  25.0402
5.035  25.3974
5.04  25.3257
5.045  25.4627
5.05  24.3973
5.055  24.3185
5.06  25.2531
5.065  24.4004
5.07  24.6272
5.075  24.6799
5.08  24.5552
5.085  24.0443
5.09  23.9504
5.095  24.0789
5.1  24.2278
5.105  25.3001
5.11  25.3648
5.115  25.4242
5.12  25.3604
5.125  24.883
5.13  25.2734
5.135  25.2448
5.14  25.2566
5.145  24.8135
5.15  24.887
5.155  24.6489
5.16  25.2725
5.165  25.2007
5.17  25.3853
5.175  25.4432
5.18  24.1363
5.185  24.0142
5.19  24.8206
5.195  24.7256
5.2  25.3119
5.205  23.9873
5.21  23.9191
5.215  24.7049
5.22  24.7498
5.225  24.6832
5.23  24.7469
5.235  25.0544
5.24  25.7148
5.245  25.6766
5.25  25.0539
5.255  23.9756
5.26  24.0089
5.265  23.8034
5.27  24.3023
5.275  24.8744
5.28  24.2693
5.285  24.3321
5.29  24.5509
5.295  24.4553
5.3  24.8315
5.305  24.7216
5.31  24.8724
5.315  24.8325
5.32  25.7548
5.325  25.7041
5.33  24.4878
5.335  24.4165
5.34  24.4563
5.345  24.5243
5.35  24.4221
5.355  24.4605
5.36  24.4761
5.365  24.5436
5.37  24.565
5.375  24.5023
5.38  25.1722
5.385  25.106
5.39  24.9631
5.395  24.4876
5.4  24.9814
5.405  24.6554
5.41  25.0085
5.415  24.7302
5.42  24.9425
5.425  24.6504
5.43  24.9192
5.435  24.7975
5.44  25.1335
5.445  24.114
5.45  24.8874
5.455  25.0978
5.46  25.0849
5.465  25.2065
5.47  25.2899
5.475  25.01
5.48  25.115
5.485  25.5586
5.49  25.4589
5.495  24.8261
5.5  24.8043
5.505  25.7717
5.51  24.9551
5.515  25.7608
5.52  24.6623
5.525  24.922
5.53  24.835
5.535  24.5708
5.54  24.5011
5.545  24.6915
5.55  24.6497
5.555  24.5847
5.56  24.5347
5.565  25.6663
5.57  24.5831
5.575  24.7741
5.58  24.7828
5.585  24.5426
5.59  24.718
5.595  25.1159
5.6  25.1277
5.605  25.0701
5.61  24.0864
5.615  25.2424
5.62  24.7784
5.625  24.799
5.63  25.0238
5.635  25.0637
5.64  25.1871
5.645  24.8914
5.65  25.2225
5.655  25.1579
5.66  25.2018
5.665  24.7241
5.67  24.773
5.675  25.1304
5.68  25.1124
5.685  24.9192
5.69  24.6639
5.695  24.9226
5.7  24.1777
5.705  24.3763
5.71  25.0773
5.715  24.9023
5.72  24.9063
5.725  24.4336
5.73  24.8752
5.735  25.1154
5.74  25.0857
5.745  24.5557
5.75  24.1893
5.755  24.2938
5.76  24.4742
5.765  24.7386
5.77  24.6791
5.775  24.4628
5.78  24.4527
5.785  24.4244
5.79  24.4032
5.795  24.6946
5.8  25.078
5.805  24.5155
5.81  24.5929
5.815  24.594
5.82  24.6341
5.825  24.9826
5.83  24.8748
5.835  24.8906
5.84  24.8205
5.845  24.6063
5.85  24.6188
5.855  24.4343
5.86  24.5604
5.865  24.7645
5.87  24.6488
5.875  24.7386
5.88  24.4764
5.885  24.5608
5.89  24.0138
5.895  24.3578
5.9  24.5366
5.905  24.1882
5.91  24.2443
5.915  24.2688
5.92  24.8398
5.925  24.2567
5.93  24.8569
5.935  24.9223
5.94  24.6818
5.945  24.692
5.95  24.7391
5.955  24.8021
5.96  24.8644
5.965  24.5092
5.97  24.5123
5.975  24.0176
5.98  24.1344
5.985  24.3097
5.99  24.2111
5.995  24.327
6  24.3021
6.005  24.6291
6.01  24.619
6.015  24.4934
6.02  24.3807
6.025  24.6984
6.03  24.4043
6.035  24.3416
6.04  24.5655
6.045  24.6296
6.05  24.3892
6.055  24.2705
6.06  24.7409
6.065  24.4439
6.07  24.473
6.075  24.6817
6.08  24.7954
6.085  24.6594
6.09  24.6981
6.095  24.656
6.1  24.7551
6.105  24.7975
6.11  24.5894
6.115  24.5514
6.12  24.6817
6.125  24.7921
6.13  24.7975
6.135  24.8254
6.14  24.7477
6.145  23.9425
6.15  23.8401
6.155  24.5861
6.16  24.6664
6.165  25.2215
6.17  24.5988
6.175  24.7395
6.18  24.963
6.185  24.9147
6.19  24.81
6.195  24.1723
6.2  24.8777
6.205  24.3406
6.21  24.7579
6.215  24.6719
6.22  24.7267
6.225  23.9444
6.23  23.8549
6.235  23.823
6.24  25.0028
6.245  24.9701
6.25  24.9941
6.255  24.955
6.26  25.1933
6.265  25.142
6.27  24.4776
6.275  24.523
6.28  25.2385
6.285  25.2902
6.29  25.3685
6.295  25.3015
6.3  25.2246
6.305  24.5808
6.31  25.0927
6.315  24.8074
6.32  24.6558
6.325  24.7117
6.33  24.939
6.335  25.0365
6.34  24.9776
6.345  24.7649
6.35  24.7771
6.355  24.5834
6.36  24.7253
6.365  24.8106
6.37  24.927
6.375  24.9837
6.38  24.8974
6.385  24.7646
6.39  24.8483
6.395  24.7719
6.4  24.9354
6.405  24.8549
6.41  24.8838
6.415  25.0062
6.42  24.6901
6.425  25.0327
6.43  24.695
6.435  24.6494
6.44  25.0571
6.445  24.5183
6.45  25.0689
6.455  24.5898
6.46  24.9477
6.465  24.9405
6.47  25.0206
6.475  24.2966
6.48  24.4451
6.485  24.5931
6.49  24.5752
6.495  24.7339
6.5  25.018
6.505  24.6974
6.51  24.756
6.515  24.7581
6.52  24.7442
6.525  24.7321
6.53  24.8845
6.535  24.9173
6.54  24.3122
6.545  24.7168
6.55  24.7713
6.555  24.6564
6.56  24.6495
6.565  24.6675
6.57  24.5742
6.575  24.3599
6.58  24.4699
6.585  25.6884
6.59  25.7128
6.595  25.7447
6.6  24.5725
6.605  24.6841
6.61  24.7697
6.615  24.7514
6.62  24.6202
6.625  24.4998
6.63  24.5233
6.635  24.6256
6.64  24.3069
6.645  24.3152
6.65  24.6937
6.655  24.6382
6.66  24.4089
6.665  24.5116
6.67  24.4246
6.675  24.4475
6.68  25.2973
6.685  25.312
6.69  24.6157
6.695  24.4757
6.7  24.3059
6.705  24.4957
6.71  24.5807
6.715  24.757
6.72  24.6297
6.725  24.5042
6.73  24.5799
6.735  24.524
6.74  24.4085
6.745  24.3319
6.75  24.3734
6.755  24.3654
6.76  24.4042
6.765  25.35
6.77  25.1189
6.775  24.5377
6.78  25.1204
6.785  23.972
6.79  24.8903
6.795  24.9945
6.8  25.0374
6.805  25.0018
6.81  25.0126
6.815  24.9532
6.82  24.9935
6.825  24.4919
6.83  24.6924
6.835  24.5508
6.84  24.4863
6.845  24.3737
6.85  24.8612
6.855  24.7115
6.86  24.8465
6.865  24.8136
6.87  25.1049
6.875  24.3654
6.88  24.3411
6.885  24.528
6.89  24.4823
6.895  24.4476
6.9  24.394
6.905  24.3206
6.91  24.1655
6.915  24.8423
6.92  24.141
6.925  24.7537
6.93  23.9975
6.935  24.046
6.94  24.0293
6.945  24.1858
6.95  24.0454
6.955  24.8734
6.96  24.0858
6.965  24.5591
6.97  24.4884
6.975  24.5592
6.98  24.4978
6.985  24.5074
6.99  24.4764
6.995  24.5168
7  25.2236
7.005  25.2787
7.01  24.732
7.015  24.6309
7.02  25.0962
7.025  24.7495
7.03  25.0484
7.035  25.1553
7.04  24.9025
7.045  24.751
7.05  25.1195
7.055  24.9894
7.06  24.7496
7.065  24.7991
7.07  24.8731
7.075  24.7599
7.08  24.6221
7.085  24.7063
7.09  24.9759
7.095  24.6993
7.1  24.4719
7.105  24.465
7.11  24.5914
7.115  24.8749
7.12  24.7958
7.125  24.6598
7.13  24.7288
7.135  24.7682
7.14  25.4525
7.145  24.6639
7.15  24.583
7.155  24.5837
7.16  24.6151
7.165  24.6111
7.17  24.7115
7.175  24.5846
7.18  24.7232
7.185  24.7623
7.19  24.8266
7.195  24.778
7.2  24.7857
7.205  24.8514
7.21  24.5848
7.215  24.6287
7.22  25.7455
7.225  25.7694
7.23  25.7138
7.235  24.4014
7.24  24.4582
7.245  25.7783
7.25  24.55
7.255  24.318
7.26  24.2745
7.265  24.3967
7.27  26.1084
7.275  24.2525
7.28  24.4886
7.285  24.4322
7.29  24.5533
7.295  24.558
7.3  24.5016
7.305  24.6295
7.31  24.2551
7.315  24.4135
7.32  25.9502
7.325  24.459
7.33  24.2456
7.335  24.3159
7.34  24.1409
7.345  24.2882
7.35  24.5497
7.355  24.6709
7.36  24.6237
7.365  24.1083
7.37  24.0299
7.375  24.1544
7.38  24.3643
7.385  24.3666
7.39  24.5456
7.395  24.6084
7.4  24.5405
7.405  24.4174
7.41  25.9326
7.415  24.6386
7.42  24.5446
7.425  24.6263
7.43  24.6994
7.435  24.4459
7.44  24.6782
7.445  24.7286
7.45  24.6583
7.455  24.4832
7.46  24.4493
7.465  25.6103
7.47  25.7454
7.475  25.6589
7.48  25.5299
7.485  24.4393
7.49  24.4253
7.495  24.2112
7.5  24.6046
7.505  24.5639
7.51  24.2213
7.515  25.5762
7.52  25.6718
7.525  25.5255
7.53  25.5312
7.535  25.515
7.54  24.5374
7.545  24.5909
7.55  24.2218
7.555  25.5753
7.56  24.4545
7.565  24.289
7.57  25.6729
7.575  25.5612
7.58  25.3801
7.585  25.3988
7.59  25.4706
7.595  25.3658
7.6  25.4548
7.605  25.3439
7.61  25.4397
7.615  25.6266
7.62  24.5148
7.625  25.5456
7.63  24.5055
7.635  24.5065
7.64  24.5768
7.645  24.7133
7.65  24.746
7.655  24.6696
7.66  24.6364
7.665  24.4322
7.67  24.3208
7.675  24.1581
7.68  25.1766
7.685  24.6152
7.69  24.6424
7.695  24.817
7.7  24.6487
7.705  24.253
7.71  24.82
7.715  24.2931
7.72  24.7944
7.725  24.875
7.73  24.7689
7.735  24.0575
7.74  24.1675
7.745  25.6328
7.75  25.6391
7.755  24.6141
7.76  24.2307
7.765  24.3441
7.77  24.1712
7.775  24.3031
7.78  24.1752
7.785  24.4675
7.79  25.7805
7.795  24.2887
7.8  24.3175
7.805  24.4568
7.81  24.1531
7.815  24.6288
7.82  24.7936
7.825  24.3383
7.83  24.5189
7.835  24.6105
7.84  24.5272
7.845  24.5535
7.85  24.4577
7.855  25.4883
7.86  24.4775
7.865  24.658
7.87  24.4632
7.875  24.0664
7.88  24.4176
7.885  24.4754
7.89  24.242
7.895  24.426
7.9  24.6059
7.905  24.6565
7.91  24.4486
7.915  24.5552
7.92  24.4562
7.925  24.5191
7.93  24.3667
7.935  24.497
7.94  24.5046
7.945  24.354
7.95  24.1247
7.955  24.2228
7.96  24.7173
7.965  24.6869
7.97  24.2621
7.975  24.1733
7.98  24.3291
7.985  24.1969
7.99  24.1752
7.995  24.3438
8  24.3613
8.005  24.2326
8.01  24.3155
8.015  24.1963
8.02  24.6142
8.025  24.6192
8.03  24.5744
8.035  24.3829
8.04  24.5388
8.045  24.6164
8.05  24.624
8.055  24.6016
8.06  24.5914
8.065  25.6227
8.07  24.4807
8.075  24.4331
8.08  25.4914
8.085  25.4938
8.09  24.1985
8.095  24.1908
8.1  24.2771
8.105  24.307
8.11  25.2363
8.115  25.2313
8.12  24.1423
8.125  24.2187
8.13  24.7583
8.135  24.226
8.14  24.7236
8.145  24.8995
8.15  25.0144
8.155  24.3123
8.16  25.3637
8.165  25.6322
8.17  25.6396
8.175  25.5561
8.18  25.465
8.185  25.409
8.19  25.482
8.195  25.5944
8.2  25.4883
8.205  25.6863
8.21  25.6521
8.215  24.3631
8.22  25.732
8.225  25.6913
8.23  25.6632
8.235  24.4076
8.24  25.401
8.245  25.4274
8.25  25.4303
8.255  24.0712
8.26  24.1806
8.265  24.059
8.27  25.3228
8.275  24.0503
8.28  25.5187
8.285  24.2413
8.29  24.2556
8.295  24.3347
8.3  24.0938
8.305  24.2122
8.31  24.4484
8.315  24.338
8.32  24.1762
8.325  24.2523
8.33  24.4457
8.335  24.1896
8.34  24.0938
8.345  24.4973
8.35  24.5936
8.355  24.1308
8.36  24.1969
8.365  24.231
8.37  24.2734
8.375  24.2427
8.38  24.1538
8.385  24.5594
8.39  24.0082
8.395  24.4935
8.4  24.6522
8.405  24.7356
8.41  25.7491
8.415  24.3846
8.42  24.5625
8.425  24.2649
8.43  24.2952
8.435  24.1377
8.44  24.261
8.445  24.136
8.45  25.8861
8.455  24.2271
8.46  24.5336
8.465  24.1321
8.47  24.1173
8.475  25.6905
8.48  24.0187
8.485  24.0334
8.49  25.5218
8.495  24.0033
8.5  23.9615
8.505  23.8705
8.51  23.901
8.515  23.9033
8.52  24.2333
8.525  23.9822
8.53  24.0217
8.535  24.0236
8.54  24.7411
8.545  24.1864
8.55  23.9959
8.555  23.96
8.56  24.2686
8.565  24.3064
8.57  23.9147
8.575  25.6724
8.58  25.7465
8.585  25.6285
8.59  24.1596
8.595  24.5263
8.6  24.4155
8.605  24.38
8.61  24.4083
8.615  24.3074
8.62  24.683
8.625  25.4351
8.63  24.6351
8.635  24.6761
8.64  24.7121
8.645  24.6037
8.65  25.5897
8.655  25.5708
8.66  24.2608
8.665  24.4682
8.67  24.5737
8.675  24.2631
8.68  24.5447
8.685  24.2496
8.69  25.6735
8.695  24.5082
8.7  24.2415
8.705  24.1555
8.71  24.8717
8.715  24.2343
8.72  24.1081
8.725  24.0393
8.73  25.4914
8.735  24.0488
8.74  23.9593
8.745  24.1115
8.75  24.028
8.755  24.1292
8.76  24.1533
8.765  24.0963
8.77  24.501
8.775  24.2639
8.78  24.721
8.785  25.3518
8.79  24.3973
8.795  24.2641
8.8  24.375
8.805  24.5115
8.81  24.4159
8.815  24.0748
8.82  24.4016
8.825  24.3423
8.83  24.2151
8.835  24.12
8.84  24.1024
8.845  24.1222
8.85  24.3381
8.855  23.9604
8.86  24.0014
8.865  24.1181
8.87  23.8063
8.875  23.7748
8.88  24.5977
8.885  24.6152
8.89  24.4494
8.895  23.8104
8.9  23.7198
8.905  23.6783
8.91  23.7459
8.915  24.9345
8.92  23.8673
8.925  23.8324
8.93  23.8683
8.935  23.9599
8.94  24.0151
8.945  24.0186
8.95  24.1292
8.955  24.0708
8.96  24.1039
8.965  23.9492
8.97  24.055
8.975  23.94
8.98  25.3592
8.985  25.419
8.99  24.0874
8.995  24.0611
9  24.1761
9.005  24.0109
9.01  24.1775
9.015  23.9522
9.02  23.9726
9.025  24.0014
9.03  24.0615
9.035  24.5547
9.04  24.51
9.045  23.8996
9.05  23.8246
9.055  23.8069
9.06  23.9586
9.065  24.0574
9.07  24.5842
9.075  24.7657
9.08  24.1079
9.085  24.7433
9.09  24.1155
9.095  24.0409
9.1  24.3151
9.105  24.283
9.11  24.1213
9.115  24.3375
9.12  24.7028
9.125  25.8595
9.13  24.2817
9.135  24.0946
9.14  24.2105
9.145  24.3461
9.15  24.2322
9.155  25.7746
9.16  24.1658
9.165  24.1143
9.17  25.5443
9.175  25.4561
9.18  24.0423
9.185  25.5258
9.19  24.0785
9.195  24.2353
9.2  24.2301
9.205  24.168
9.21  24.2218
9.215  24.0749
9.22  23.9627
9.225  23.8597
9.23  23.8976
9.235  24.4925
9.24  24.0521
9.245  23.9263
9.25  23.9178
9.255  24.0127
9.26  24.0181
9.265  24.4709
9.27  24.5752
9.275  24.9096
9.28  23.9716
9.285  24.5979
9.29  23.9697
9.295  23.878
9.3  23.8363
9.305  23.9837
9.31  24.5899
9.315  24.0633
9.32  24.5419
9.325  24.7456
9.33  24.849
9.335  24.8612
9.34  24.6678
9.345  24.0694
9.35  24.4384
9.355  24.4223
9.36  24.0246
9.365  24.5606
9.37  24.3806
9.375  24.7187
9.38  25.1251
9.385  25.2943
9.39  24.7102
9.395  24.5862
9.4  24.7497
9.405  25.2398
9.41  24.9569
9.415  25.2856
9.42  24.7067
9.425  24.8188
9.43  25.3149
9.435  25.1959
9.44  24.9566
9.445  25.0629
9.45  25.2358
9.455  24.6424
9.46  25.296
9.465  23.6684
9.47  23.7353
9.475  23.7962
9.48  25.4358
9.485  25.4007
9.49  25.1755
9.495  25.5014
9.5  25.4923
9.505  25.3706
9.51  25.0916
9.515  24.7577
9.52  25.4267
9.525  25.365
9.53  24.6379
9.535  25.5296
9.54  25.3899
9.545  25.3081
9.55  25.3188
9.555  25.2409
9.56  24.6716
9.565  24.7061
9.57  24.7946
9.575  24.8285
9.58  25.2875
9.585  25.1512
9.59  25.2153
9.595  24.5846
9.6  24.3271
9.605  25.3028
9.61  24.3822
9.615  24.3154
9.62  24.3998
9.625  24.4095
9.63  25.2449
9.635  24.0659
9.64  25.0084
9.645  24.3177
9.65  24.3312
9.655  24.3439
9.66  23.8481
9.665  24.2156
9.67  24.2728
9.675  24.3984
9.68  25.0234
9.685  24.9661
9.69  25.1639
9.695  25.0037
9.7  23.8603
9.705  23.7373
9.71  24.9597
9.715  24.3402
9.72  24.3666
9.725  24.2888
9.73  24.3905
9.735  25.1278
9.74  25.1774
9.745  25.0142
9.75  23.9915
9.755  24.2191
9.76  24.9617
9.765  24.9012
9.77  25.0985
9.775  25.1699
9.78  24.3662
9.785  25.1259
9.79  24.4949
9.795  24.4491
9.8  24.4649
9.805  25.3538
9.81  25.2617
9.815  25.1133
9.82  24.4141
9.825  25.1757
9.83  24.5378
9.835  25.1374
9.84  25.0282
9.845  25.1286
9.85  24.9719
9.855  25.1845
9.86  25.115
9.865  25.253
9.87  25.3078
9.875  25.348
9.88  25.1847
9.885  25.2182
9.89  25.4566
9.895  24.1382
9.9  25.0875
9.905  24.0962
9.91  24.4482
9.915  24.6767
9.92  24.7749
9.925  24.5009
9.93  24.6882
9.935  24.7068
9.94  24.615
9.945  24.6508
9.95  24.7615
9.955  24.7978
9.96  24.6648
9.965  24.522
9.97  24.6664
9.975  24.6453
9.98  24.8311
9.985  24.6021
9.99  24.678
9.995  24.7826
10  24.5468
10.005  24.8375
10.01  25.1904
10.015  25.1725
10.02  25.0302
10.025  25.1194
10.03  25.1687
10.035  25.0225
10.04  25.0007
10.045  24.8952
10.05  24.5701
10.055  24.5037
10.06  24.5643
10.065  24.3863
10.07  24.3104
10.075  24.836
10.08  24.6787
10.085  24.5827
10.09  24.3703
10.095  24.9915
10.1  25.035
10.105  25.0676
10.11  24.9453
10.115  24.5557
10.12  24.7936
10.125  24.6665
10.13  24.6844
10.135  24.7723
10.14  25.1282
10.145  25.2082
10.15  24.7404
10.155  25.2434
10.16  25.3682
10.165  24.6062
10.17  25.2135
10.175  24.5707
10.18  24.7309
10.185  24.842
10.19  24.9385
10.195  24.9733
10.2  25.0509
10.205  25.0165
10.21  25.0081
10.215  24.7974
10.22  24.8666
10.225  24.8508
10.23  24.6132
10.235  24.6727
10.24  24.6294
10.245  24.5425
10.25  24.9537
10.255  24.7655
10.26  24.6323
10.265  24.4442
10.27  24.8447
10.275  25.0578
10.28  24.5946
10.285  24.6462
10.29  24.5486
10.295  24.5608
10.3  24.4703
10.305  24.9342
10.31  24.8614
10.315  24.3234
10.32  24.0005
10.325  24.4662
10.33  25.0702
10.335  25.1156
10.34  24.2073
10.345  25.278
10.35  24.4976
10.355  24.5249
10.36  24.3649
10.365  24.4057
10.37  24.3717
10.375  24.4009
10.38  24.7177
10.385  24.6007
10.39  24.5598
10.395  24.4451
10.4  24.894
10.405  24.8912
10.41  24.4623
10.415  24.3564
10.42  24.3599
10.425  24.3535
10.43  24.371
10.435  25.0724
10.44  24.285
10.445  24.2023
10.45  24.3611
10.455  24.4755
10.46  24.4263
10.465  24.1852
10.47  24.0946
10.475  24.2618
10.48  24.2583
10.485  24.226
10.49  24.1716
10.495  24.4608
10.5  24.3745
10.505  24.4542
10.51  24.4678
10.515  24.3257
10.52  24.3359
10.525  25.2008
10.53  24.2295
10.535  25.0662
10.54  24.9934
10.545  24.9764
10.55  24.2698
10.555  24.3369
10.56  24.0117
10.565  24.1704
10.57  24.441
10.575  24.3009
10.58  24.4859
10.585  24.4206
10.59  24.4456
10.595  24.4111
10.6  24.4473
10.605  24.3163
10.61  24.3502
10.615  24.1775
10.62  24.3634
10.625  24.1523
10.63  24.3102
10.635  24.6138
10.64  24.4148
10.645  24.3942
10.65  24.7263
10.655  24.9906
10.66  24.143
10.665  24.2645
10.67  24.5612
10.675  24.028
10.68  24.5385
10.685  23.9769
10.69  24.113
10.695  24.0944
10.7  23.6286
10.705  23.7185
10.71  23.7603
10.715  24.3337
10.72  24.6498
10.725  23.6179
10.73  24.5908
10.735  23.7589
10.74  24.3939
10.745  24.4407
10.75  24.8576
10.755  24.6488
10.76  24.8057
10.765  24.932
10.77  24.9583
10.775  24.9362
10.78  24.6774
10.785  23.7982
10.79  24.6688
10.795  24.4813
10.8  24.976
10.805  24.8934
10.81  24.8718
10.815  24.3345
10.82  24.2849
10.825  24.2651
10.83  24.1287
10.835  23.8425
10.84  25.2329
10.845  25.2927
10.85  24.0006
10.855  24.1169
10.86  25.1577
10.865  25.0456
10.87  24.4733
10.875  23.976
10.88  24.1593
10.885  24.104
10.89  24.9615
10.895  24.9899
10.9  25.0925
10.905  25.2291
10.91  24.2206
10.915  23.5458
10.92  24.8982
10.925  23.606
10.93  24.6643
10.935  24.5861
10.94  23.6379
10.945  23.709
10.95  23.7957
10.955  24.0063
10.96  23.8343
10.965  23.9233
10.97  23.8507
10.975  24.2143
10.98  24.13
10.985  24.0816
10.99  24.5683
10.995  24.4721
11  24.374
11.005  24.6598
11.01  24.7252
11.015  24.3605
11.02  24.2414
11.025  24.3288
11.03  24.564
11.035  24.4954
11.04  24.3735
11.045  24.0683
11.05  24.3598
11.055  24.231
11.06  24.2436
11.065  24.3175
11.07  24.3863
11.075  24.2894
11.08  24.1974
11.085  24.2504
11.09  24.3235
11.095  24.2603
11.1  24.1507
11.105  24.3062
11.11  24.2706
11.115  24.2661
11.12  24.5117
11.125  24.552
11.13  24.0043
11.135  23.8036
11.14  24.6391
11.145  24.5098
11.15  24.9039
11.155  24.6408
11.16  24.7118
11.165  24.5577
11.17  24.9048
11.175  24.8916
11.18  24.9
11.185  24.7496
11.19  24.6328
11.195  24.6807
11.2  24.853
11.205  23.9328
11.21  24.046
11.215  24.0037
11.22  24.4546
11.225  23.8965
11.23  23.8404
11.235  23.7449
11.24  23.898
11.245  24.3654
11.25  24.4392
11.255  24.4483
11.26  24.5686
11.265  24.5127
11.27  24.3378
11.275  24.3731
11.28  24.4145
11.285  24.449
11.29  24.7174
11.295  24.5156
11.3  24.4336
11.305  24.4773
11.31  24.5349
11.315  24.5706
11.32  24.4618
11.325  24.3859
11.33  24.4164
11.335  24.3365
11.34  24.1689
11.345  24.2175
11.35  24.1548
11.355  24.3509
11.36  24.2461
11.365  24.3289
11.37  24.2543
11.375  24.1868
11.38  24.136
11.385  23.9093
11.39  23.8231
11.395  23.8503
11.4  23.7572
11.405  24.2634
11.41  24.2019
11.415  24.2672
11.42  24.3245
11.425  24.3949
11.43  23.7953
11.435  24.4426
11.44  24.3842
11.445  24.6385
11.45  24.5688
11.455  23.9878
11.46  24.5528
11.465  24.4815
11.47  24.0273
11.475  24.3463
11.48  24.1975
11.485  24.3043
11.49  24.3177
11.495  24.2857
11.5  24.2195
11.505  24.1099
11.51  24.212
11.515  24.2304
11.52  24.1541
11.525  24.086
11.53  24.2302
11.535  24.2224
11.54  24.3009
11.545  24.4895
11.55  24.7591
11.555  24.7999
11.56  24.4217
11.565  24.7932
11.57  24.8864
11.575  25.0458
11.58  24.9294
11.585  25.0454
11.59  23.9961
11.595  24.1897
11.6  25.0808
11.605  24.444
11.61  24.4835
11.615  24.4615
11.62  24.5514
11.625  24.4291
11.63  24.6299
11.635  24.4163
11.64  25.0996
11.645  24.5143
11.65  24.3238
11.655  24.2971
11.66  24.1785
11.665  24.2151
11.67  25.0601
11.675  24.5405
11.68  24.6151
11.685  24.493
11.69  25.1215
11.695  24.729
11.7  24.9652
11.705  25.0502
11.71  25.2033
11.715  25.0965
11.72  23.9695
11.725  24.5791
11.73  24.7378
11.735  24.8762
11.74  24.9151
11.745  24.8859
11.75  24.8499
11.755  24.7279
11.76  24.693
11.765  24.9114
11.77  24.8019
11.775  24.8438
11.78  24.9185
11.785  25.0326
11.79  24.4609
11.795  24.9141
11.8  25.3114
11.805  25.1076
11.81  25.1875
11.815  25.086
11.82  24.7058
11.825  24.7856
11.83  25.1182
11.835  25.1892
11.84  25.3167
11.845  24.8305
11.85  24.9222
11.855  24.9357
11.86  25.1507
11.865  24.9361
11.87  24.1714
11.875  24.7958
11.88  24.2168
11.885  24.4796
11.89  24.5573
11.895  24.3836
11.9  24.4438
11.905  24.4232
11.91  25.1394
11.915  24.3111
11.92  24.4176
11.925  24.397
11.93  25.0476
11.935  24.1675
11.94  24.228
11.945  24.163
11.95  24.6617
11.955  24.2352
11.96  24.3135
11.965  24.0632
11.97  24.1478
11.975  23.9563
11.98  25.0486
11.985  25.2566
11.99  25.1294
11.995  25.2391
12  25.1182
12.005  24.0602
12.01  24.1945
12.015  24.2611
12.02  24.23
12.025  24.2317
12.03  25.059
12.035  24.0694
12.04  25.0359
12.045  24.9949
12.05  24.6752
12.055  24.6991
12.06  23.8796
12.065  24.5925
12.07  24.8081
12.075  23.995
12.08  24.1002
12.085  24.8803
12.09  24.0825
12.095  24.0806
12.1  24.276
12.105  24.1711
12.11  24.3622
12.115  24.1935
12.12  24.164
12.125  24.1716
12.13  24.9864
12.135  25.0266
12.14  25.1795
12.145  25.1417
12.15  24.3843
12.155  24.1998
12.16  24.4805
12.165  24.5666
12.17  24.4656
12.175  24.3504
12.18  24.2938
12.185  24.2518
12.19  24.9725
12.195  24.765
12.2  24.8761
12.205  24.9169
12.21  24.8787
12.215  25.002
12.22  24.4488
12.225  24.3925
12.23  24.3182
12.235  24.2234
12.24  24.2196
12.245  24.2886
12.25  24.3825
12.255  24.4358
12.26  24.3155
12.265  24.231
12.27  24.1626
12.275  24.1489
12.28  24.2634
12.285  24.3124
12.29  24.2687
12.295  24.8207
12.3  24.9227
12.305  24.8852
12.31  25.1357
12.315  24.3671
12.32  24.367
12.325  25.0499
12.33  25.0765
12.335  25.0028
12.34  25.1498
12.345  24.9969
12.35  24.3616
12.355  24.593
12.36  24.9696
12.365  25.1334
12.37  24.4973
12.375  25.1183
12.38  24.9754
12.385  24.9004
12.39  24.8127
12.395  24.292
12.4  24.3385
12.405  24.18
12.41  24.2388
12.415  24.3112
12.42  24.3234
12.425  24.531
12.43  24.4495
12.435  24.7144
12.44  24.736
12.445  24.7332
12.45  24.5012
12.455  24.7038
12.46  24.5369
12.465  24.7275
12.47  24.7968
12.475  24.5998
12.48  24.9663
12.485  24.98
12.49  25.0406
12.495  25.0113
12.5  24.8811
12.505  25.0704
12.51  24.543
12.515  24.6943
12.52  24.6407
12.525  24.4562
12.53  24.3496
12.535  24.3638
12.54  24.1185
12.545  24.4936
12.55  24.0125
12.555  24.3976
12.56  24.5831
12.565  24.6394
12.57  24.5957
12.575  24.6236
12.58  24.6921
12.585  24.5579
12.59  24.8388
12.595  24.7716
12.6  24.677
12.605  24.7307
12.61  24.7273
12.615  24.6428
12.62  24.6655
12.625  24.8055
12.63  25.3788
12.635  24.7053
12.64  25.3193
12.645  25.0397
12.65  25.2278
12.655  25.2706
12.66  24.8752
12.665  24.7665
12.67  24.9145
12.675  24.9224
12.68  25.0992
12.685  24.9905
12.69  25.1095
12.695  24.9233
12.7  24.9031
12.705  24.8114
12.71  24.6796
12.715  24.4445
12.72  24.3538
12.725  24.292
12.73  25.3112
12.735  25.1599
12.74  25.2005
12.745  25.0239
12.75  24.8999
12.755  24.9322
12.76  24.5531
12.765  24.6396
12.77  25.0787
12.775  25.0891
12.78  25.3215
12.785  24.8417
12.79  25.2051
12.795  25.1943
12.8  25.0431
12.805  24.7558
12.81  24.7101
12.815  24.6546
12.82  24.7292
12.825  24.8589
12.83  25.1653
12.835  25.1581
12.84  25.2385
12.845  25.1795
12.85  24.3597
12.855  25.2506
12.86  25.314
12.865  25.3638
12.87  25.2929
12.875  25.4286
12.88  25.4011
12.885  24.4771
12.89  24.7354
12.895  25.2639
12.9  24.6557
12.905  24.6644
12.91  25.4515
12.915  25.4991
12.92  25.3606
12.925  24.2897
12.93  25.3475
12.935  24.4616
12.94  24.4706
12.945  24.3836
12.95  24.3796
12.955  24.3774
12.96  24.4973
12.965  24.4651
12.97  24.4245
12.975  24.4191
12.98  24.5363
12.985  24.4671
12.99  24.4896
12.995  24.3747
13  24.3349
13.005  24.4447
13.01  24.3773
13.015  24.5155
13.02  24.449
13.025  24.7011
13.03  24.885
13.035  24.7016
13.04  25.2094
13.045  24.4886
13.05  24.3859
13.055  24.6128
13.06  24.568
13.065  24.3587
13.07  24.7679
13.075  24.7955
13.08  24.7425
13.085  24.6932
13.09  24.6155
13.095  25.5142
13.1  24.6604
13.105  25.0115
13.11  24.472
13.115  24.4012
13.12  24.46
13.125  24.3261
13.13  24.2845
13.135  24.6442
13.14  24.8766
13.145  24.4534
13.15  24.3776
13.155  24.3926
13.16  24.3688
13.165  24.3496
13.17  24.32
13.175  24.3488
13.18  24.4853
13.185  24.3448
13.19  24.042
13.195  24.1963
13.2  24.1914
13.205  25.2947
13.21  24.2898
13.215  24.2054
13.22  25.1326
13.225  25.2606
13.23  24.6353
13.235  25.3397
13.24  24.7975
13.245  24.7052
13.25  24.6779
13.255  24.4703
13.26  24.678
13.265  24.3996
13.27  24.6737
13.275  24.6095
13.28  24.5852
13.285  24.7711
13.29  24.4867
13.295  24.5453
13.3  24.5183
13.305  24.5866
13.31  24.1449
13.315  24.7454
13.32  24.859
13.325  24.8323
13.33  24.6147
13.335  24.6172
13.34  25.4339
13.345  25.3494
13.35  23.9786
13.355  25.4459
13.36  23.9949
13.365  24.6459
13.37  24.4757
13.375  25.4231
13.38  25.4521
13.385  25.4308
13.39  25.4609
13.395  25.2799
13.4  24.1145
13.405  24.1955
13.41  24.1661
13.415  24.3643
13.42  24.3827
13.425  25.5615
13.43  24.2189
13.435  25.1739
13.44  24.9861
13.445  25.1639
13.45  25.308
13.455  25.3109
13.46  25.2151
13.465  25.135
13.47  24.4942
13.475  24.4096
13.48  24.2308
13.485  24.4125
13.49  24.3146
13.495  24.9349
13.5  24.7918
13.505  24.4936
13.51  24.8468
13.515  24.5752
13.52  24.628
13.525  24.6458
13.53  24.5241
13.535  24.9825
13.54  23.8248
13.545  23.8627
13.55  25.3214
13.555  25.1395
13.56  25.0053
13.565  24.3183
13.57  24.9133
13.575  24.3272
13.58  23.9492
13.585  25.0809
13.59  24.0055
13.595  23.8026
13.6  25.1815
13.605  24.9042
13.61  24.9125
13.615  24.8015
13.62  25.1495
13.625  24.6377
13.63  23.7131
13.635  23.7272
13.64  23.7021
13.645  25.1565
13.65  23.4972
13.655  23.4549
13.66  24.4232
13.665  23.5483
13.67  23.4888
13.675  23.5966
13.68  24.4274
13.685  24.4046
13.69  24.4467
13.695  24.3209
13.7  25.3831
13.705  25.5268
13.71  24.3274
13.715  24.3319
13.72  25.3535
13.725  23.575
13.73  25.3186
13.735  24.7031
13.74  24.7532
13.745  24.7148
13.75  25.1678
13.755  25.1593
13.76  24.4519
13.765  24.6161
13.77  25.2509
13.775  24.7901
13.78  24.7569
13.785  25.3255
13.79  25.4063
13.795  25.3305
13.8  25.2108
13.805  25.1285
13.81  24.818
13.815  24.432
13.82  25.3008
13.825  25.241
13.83  24.9848
13.835  24.9433
13.84  23.5954
13.845  23.6689
13.85  23.6224
13.855  24.7427
13.86  24.9847
13.865  24.848
13.87  24.9173
13.875  25.0381
13.88  24.6611
13.885  24.5083
13.89  23.9997
13.895  24.8761
13.9  24.783
13.905  24.7021
13.91  24.5126
13.915  24.4337
13.92  24.7137
13.925  24.7704
13.93  24.5224
13.935  24.5438
13.94  24.6146
13.945  24.8995
13.95  24.806
13.955  24.5501
13.96  23.6707
13.965  24.8248
13.97  24.7988
13.975  24.6989
13.98  23.9372
13.985  24.6861
13.99  24.694
13.995  24.8949
14  24.6753
14.005  24.9035
14.01  24.2738
14.015  24.2687
14.02  24.2545
14.025  24.5095
14.03  23.9627
14.035  25.0001
14.04  24.9398
14.045  24.8263
14.05  23.9593
14.055  23.931
14.06  23.8643
14.065  23.9722
14.07  24.5526
14.075  24.6019
14.08  24.8035
14.085  24.7603
14.09  24.8194
14.095  24.8183
14.1  24.8648
14.105  25.005
14.11  25.0493
14.115  24.9292
14.12  24.1607
14.125  24.1599
14.13  24.9057
14.135  24.0243
14.14  24.0726
14.145  24.2526
14.15  24.8599
14.155  24.3332
14.16  24.1904
14.165  24.2307
14.17  24.9756
14.175  24.9209
14.18  24.554
14.185  24.8424
14.19  23.8322
14.195  23.966
14.2  25.0513
14.205  24.0707
14.21  25.1751
14.215  24.9241
14.22  23.9741
14.225  24.924
14.23  24.9804
14.235  24.9502
14.24  25.018
14.245  24.9605
14.25  25.1243
14.255  24.3608
14.26  24.7841
14.265  24.8686
14.27  24.3169
14.275  24.7481
14.28  24.725
14.285  24.8739
14.29  24.2517
14.295  24.299
14.3  24.5976
14.305  24.725
14.31  24.7361
14.315  24.7771
14.32  24.6607
14.325  24.5995
14.33  24.5205
14.335  24.3931
14.34  24.1974
14.345  24.1922
14.35  24.2715
14.355  24.4009
14.36  24.609
14.365  24.6616
14.37  24.7746
14.375  24.9384
14.38  24.6802
14.385  24.9358
14.39  24.8785
14.395  24.9806
14.4  25.1699
14.405  25.1228
14.41  25.2679
14.415  24.7338
14.42  24.8078
14.425  25.226
14.43  24.5448
14.435  24.5523
14.44  24.706
14.445  25.1395
14.45  24.5214
14.455  24.4721
14.46  24.8926
14.465  24.7592
14.47  24.6122
14.475  24.7186
14.48  24.6923
14.485  24.8401
14.49  24.6283
14.495  24.5273
14.5  24.6392
14.505  24.8914
14.51  24.8205
14.515  24.8932
14.52  24.8782
14.525  24.9339
14.53  24.6808
14.535  24.8726
14.54  24.8236
14.545  24.7693
14.55  24.7357
14.555  24.9088
14.56  23.8735
14.565  23.8317
14.57  24.0414
14.575  23.9138
14.58  23.947
14.585  23.6944
14.59  24.7979
14.595  24.7518
14.6  24.634
14.605  23.9031
14.61  23.9092
14.615  24.5075
14.62  23.8701
14.625  24.6538
14.63  24.0392
14.635  24.9416
14.64  24.5721
14.645  24.5079
14.65  24.9691
14.655  24.6229
14.66  24.5942
14.665  24.695
14.67  24.4915
14.675  24.5328
14.68  24.7284
14.685  24.7354
14.69  24.7665
14.695  24.8378
14.7  24.8411
14.705  24.3891
14.71  24.5161
14.715  24.5163
14.72  24.7772
14.725  24.7717
14.73  24.732
14.735  24.9865
14.74  24.5606
14.745  24.5861
14.75  24.7248
14.755  24.5184
14.76  24.7086
14.765  24.4852
14.77  24.7028
14.775  24.6825
14.78  24.7341
14.785  24.977
14.79  24.8299
14.795  24.8314
14.8  24.9374
14.805  24.7795
14.81  24.7474
14.815  24.6805
14.82  24.9639
14.825  24.8968
14.83  24.7222
14.835  25.0159
14.84  25.0019
14.845  24.9247
14.85  25.1003
14.855  24.8531
14.86  24.8413
14.865  24.9467
14.87  24.9357
14.875  25.078
14.88  25.0644
14.885  25.0042
14.89  24.9757
14.895  24.132
14.9  24.7246
14.905  24.9729
14.91  24.9247
14.915  25.2311
14.92  24.8837
14.925  25.1344
14.93  23.9323
14.935  23.8786
14.94  25.4015
14.945  24.9434
14.95  24.9537
14.955  24.7087
14.96  23.9028
14.965  24.0836
14.97  23.7807
14.975  23.928
14.98  24.0768
14.985  24.0153
14.99  23.87
14.995  23.86
15  24.8621
15.005  25.3574
15.01  25.2099
15.015  25.317
15.02  25.3087
15.025  25.2805
15.03  23.9606
15.035  23.999
15.04  23.9017
15.045  24.6714
15.05  24.927
15.055  24.0228
15.06  23.9118
15.065  25.0093
15.07  25.0742
15.075  25.1092
15.08  23.8491
15.085  24.9064
15.09  23.8929
15.095  23.8804
15.1  23.7366
15.105  23.6922
15.11  23.6736
15.115  23.7098
15.12  23.6542
15.125  23.7655
15.13  24.6017
15.135  25.0375
15.14  24.8451
15.145  24.616
15.15  23.9613
15.155  24.0081
15.16  24.6037
15.165  24.6339
15.17  25.1176
15.175  25.4607
15.18  24.6276
15.185  25.1758
15.19  25.1177
15.195  25.2908
15.2  24.6151
15.205  24.684
15.21  23.5933
15.215  23.5946
15.22  25.1949
15.225  25.2992
15.23  23.6295
15.235  23.6026
15.24  25.2904
15.245  25.4359
15.25  25.4773
15.255  25.5224
15.26  25.4359
15.265  24.7577
15.27  25.4822
15.275  24.8948
15.28  25.2414
15.285  25.282
15.29  24.9914
15.295  25.1894
15.3  25.27
15.305  25.28
15.31  25.2771
15.315  25.2666
15.32  25.1491
15.325  25.2702
15.33  25.3566
15.335  24.977
15.34  25.3045
15.345  25.2388
15.35  25.1966
15.355  25.304
15.36  25.3438
15.365  24.7202
15.37  24.7885
15.375  24.7866
15.38  24.9512
15.385  24.9669
15.39  25.0008
15.395  24.9867
15.4  25.2272
15.405  25.0828
15.41  24.9718
15.415  25.0131
15.42  24.5824
15.425  24.7401
15.43  24.6692
15.435  24.8874
15.44  24.9331
15.445  24.7959
15.45  24.8437
15.455  24.825
15.46  24.6544
15.465  25.0734
15.47  25.1026
15.475  24.7584
15.48  25.0066
15.485  25.071
15.49  25.0546
15.495  24.9338
15.5  24.7553
15.505  24.7396
15.51  24.5358
15.515  24.5913
15.52  24.7089
15.525  24.7299
15.53  24.7674
15.535  24.8487
15.54  24.9503
15.545  24.7407
15.55  24.6321
15.555  24.6239
15.56  24.499
15.565  24.0005
15.57  23.9604
15.575  24.955
15.58  24.9381
15.585  24.5747
15.59  24.5968
15.595  24.5812
15.6  24.5543
15.605  24.9653
15.61  24.5914
15.615  24.6476
15.62  24.7044
15.625  25.0566
15.63  24.5076
15.635  24.6809
15.64  24.5719
15.645  24.6451
15.65  24.6089
15.655  24.5125
15.66  24.5949
15.665  24.4768
15.67  24.4327
15.675  24.6316
15.68  24.5211
15.685  24.4881
15.69  24.406
15.695  24.1074
15.7  24.1714
15.705  24.3462
15.71  24.7857
15.715  24.174
15.72  24.6101
15.725  24.6743
15.73  24.6134
15.735  23.7863
15.74  23.7871
15.745  23.8206
15.75  24.5443
15.755  24.5956
15.76  23.8031
15.765  23.9206
15.77  23.9525
15.775  24.0581
15.78  23.8078
15.785  24.0223
15.79  25.085
15.795  25.0052
15.8  25.0482
15.805  25.6727
15.81  24.9928
15.815  24.9471
15.82  24.6963
15.825  24.1594
15.83  24.0236
15.835  24.1944
15.84  24.7257
15.845  24.1356
15.85  24.0903
15.855  23.9922
15.86  24.1079
15.865  24.2424
15.87  24.4162
15.875  24.5137
15.88  24.6872
15.885  24.5635
15.89  24.4645
15.895  24.604
15.9  24.0933
15.905  24.7831
15.91  24.7719
15.915  24.1288
15.92  24.3855
15.925  24.2448
15.93  24.8338
15.935  24.767
15.94  24.7188
15.945  24.6808
15.95  24.7968
15.955  24.8044
15.96  24.2577
15.965  24.6622
15.97  24.1656
15.975  24.7878
15.98  24.7854
15.985  24.8801
15.99  24.9507
15.995  24.9466
16  25.0561
16.005  24.9371
16.01  24.8336
16.015  24.1104
16.02  24.1181
16.025  24.189
16.03  24.0814
16.035  24.1157
16.04  24.123
16.045  24.0329
16.05  24.9568
16.055  24.8601
16.06  25.0664
16.065  25.11
16.07  25.1597
16.075  25.2703
16.08  25.2094
16.085  25.0346
16.09  25.0867
16.095  25.1206
16.1  25.1195
16.105  25.0932
16.11  25.0215
16.115  23.8072
16.12  24.9755
16.125  24.0579
16.13  24.0091
16.135  24.1552
16.14  24.2324
16.145  24.1615
16.15  24.521
16.155  23.8885
16.16  23.889
16.165  24.5103
16.17  24.493
16.175  23.963
16.18  24.7539
16.185  24.7339
16.19  23.9134
16.195  24.8086
16.2  24.7263
16.205  24.7631
16.21  24.6673
16.215  24.5095
16.22  24.1202
16.225  24.1898
16.23  24.259
16.235  24.502
16.24  24.859
16.245  23.9978
16.25  24.1029
16.255  24.1387
16.26  24.1317
16.265  24.1372
16.27  24.1856
16.275  24.2262
16.28  24.2427
16.285  24.279
16.29  24.3111
16.295  24.3954
16.3  24.4459
16.305  24.3962
16.31  24.3063
16.315  24.4829
16.32  24.4082
16.325  24.5447
16.33  24.5695
16.335  24.5952
16.34  24.6373
16.345  24.5835
16.35  23.999
16.355  24.1724
16.36  24.1195
16.365  24.0814
16.37  24.8416
16.375  24.7004
16.38  24.7443
16.385  24.7627
16.39  24.6872
16.395  24.6925
16.4  24.3671
16.405  24.2875
16.41  24.0813
16.415  24.0091
16.42  24.1021
16.425  24.0517
16.43  24.2886
16.435  24.3204
16.44  24.2345
16.445  24.3871
16.45  24.1382
16.455  24.0806
16.46  23.9817
16.465  23.8939
16.47  24.0303
16.475  24.5343
16.48  24.4929
16.485  24.2856
16.49  24.5396
16.495  24.3412
16.5  24.7787
16.505  24.0921
16.51  24.252
16.515  24.5831
16.52  24.2735
16.525  24.3169
16.53  24.4776
16.535  24.4279
16.54  24.069
16.545  24.6222
16.55  24.4479
16.555  24.4422
16.56  24.3056
16.565  24.2037
16.57  24.4265
16.575  24.3146
16.58  24.3131
16.585  25.4334
16.59  25.2327
16.595  24.9629
16.6  24.3749
16.605  24.3701
16.61  24.4783
16.615  24.2755
16.62  24.6584
16.625  24.5664
16.63  24.8615
16.635  24.8591
16.64  24.7183
16.645  24.8453
16.65  23.8939
16.655  24.4541
16.66  24.46
16.665  24.342
16.67  23.9457
16.675  24.3355
16.68  24.4089
16.685  24.3166
16.69  24.6
16.695  24.3333
16.7  24.5318
16.705  24.6244
16.71  24.1595
16.715  24.0502
16.72  24.6429
16.725  24.0443
16.73  24.0103
16.735  24.7413
16.74  24.1217
16.745  24.6706
16.75  24.3042
16.755  24.6304
16.76  24.5502
16.765  24.4437
16.77  24.2468
16.775  24.2854
16.78  24.5933
16.785  24.5705
16.79  24.4933
16.795  24.3306
16.8  24.3101
16.805  24.262
16.81  24.2351
16.815  24.1751
16.82  24.2903
16.825  24.1594
16.83  24.2896
16.835  24.316
16.84  24.3878
16.845  24.3498
16.85  24.5096
16.855  24.4702
16.86  24.5211
16.865  24.4306
16.87  24.5263
16.875  24.4375
16.88  24.5667
16.885  24.7328
16.89  24.6191
16.895  24.7284
16.9  24.9007
16.905  24.3656
16.91  24.7307
16.915  24.8412
16.92  24.8702
16.925  24.106
16.93  24.7073
16.935  24.5623
16.94  24.7159
16.945  24.5497
16.95  24.52
16.955  24.6472
16.96  24.5605
16.965  24.7145
16.97  24.7872
16.975  24.6805
16.98  24.7145
16.985  24.6576
16.99  24.6043
16.995  24.323
17  24.2502
17.005  24.5149
17.01  24.545
17.015  23.9647
17.02  25.0165
17.025  25.2524
17.03  25.1829
17.035  25.0509
17.04  24.8782
17.045  24.7547
17.05  24.8012
17.055  24.8975
17.06  24.8923
17.065  24.2023
17.07  24.353
17.075  24.3329
17.08  24.4344
17.085  24.3879
17.09  24.4107
17.095  24.5189
17.1  24.5337
17.105  24.4041
17.11  24.4953
17.115  24.5105
17.12  24.2924
17.125  24.536
17.13  24.7097
17.135  24.3462
17.14  24.316
17.145  24.794
17.15  24.8531
17.155  24.7673
17.16  24.7453
17.165  24.5422
17.17  24.7024
17.175  24.5426
17.18  24.7226
17.185  24.6532
17.19  24.5924
17.195  24.4733
17.2  24.6546
17.205  24.5642
17.21  24.5682
17.215  23.9175
17.22  23.9108
17.225  24.118
17.23  23.9688
17.235  23.9448
17.24  23.8997
17.245  23.9354
17.25  24.034
17.255  24.0228
17.26  24.1179
17.265  23.9028
17.27  24.2607
17.275  24.1261
17.28  24.2913
17.285  24.2116
17.29  24.2999
17.295  24.9048
17.3  23.9683
17.305  23.9875
17.31  23.8718
17.315  23.8939
17.32  24.9577
17.325  24.9702
17.33  23.7579
17.335  23.9215
17.34  23.6971
17.345  24.7204
17.35  23.9055
17.355  24.8063
17.36  24.9298
17.365  24.2203
17.37  23.7694
17.375  23.9149
17.38  23.7611
17.385  25.1569
17.39  23.8535
17.395  25.2598
17.4  23.8549
17.405  23.9489
17.41  24.6985
17.415  24.6398
17.42  24.0462
17.425  24.2547
17.43  23.9664
17.435  23.9082
17.44  23.914
17.445  25.0451
17.45  24.3087
17.455  23.9933
17.46  25.0758
17.465  25.1907
17.47  25.0481
17.475  24.1678
17.48  24.1289
17.485  23.9537
17.49  23.9506
17.495  23.9136
17.5  24.1655
17.505  24.102
17.51  24.8621
17.515  24.8971
17.52  23.8931
17.525  24.8707
17.53  23.8778
17.535  23.9794
17.54  24.094
17.545  24.0455
17.55  24.0065
17.555  24.7398
17.56  24.0126
17.565  23.9004
17.57  23.951
17.575  23.8828
17.58  23.9328
17.585  24.4154
17.59  23.9715
17.595  24.0071
17.6  24.1375
17.605  24.1318
17.61  24.3193
17.615  23.8492
17.62  24.3823
17.625  24.4772
17.63  24.7402
17.635  25.0067
17.64  25.0709
17.645  24.1541
17.65  24.1487
17.655  23.989
17.66  24.1817
17.665  24.138
17.67  25.2096
17.675  24.9283
17.68  24.4345
17.685  24.4382
17.69  24.9372
17.695  24.4782
17.7  24.5316
17.705  24.6846
17.71  24.3307
17.715  24.0863
17.72  24.0536
17.725  24.0107
17.73  23.7764
17.735  23.7985
17.74  24.2814
17.745  24.256
17.75  24.0111
17.755  24.0929
17.76  24.0026
17.765  24.4949
17.77  24.3515
17.775  24.6845
17.78  24.6814
17.785  24.858
17.79  24.395
17.795  24.2418
17.8  24.4044
17.805  24.3815
17.81  24.3458
17.815  24.3598
17.82  24.089
17.825  24.1497
17.83  24.4867
17.835  24.1665
17.84  24.2032
17.845  24.2505
17.85  24.0808
17.855  24.582
17.86  24.4992
17.865  24.5347
17.87  24.4009
17.875  24.3149
17.88  24.3146
17.885  24.2466
17.89  24.323
17.895  24.1604
17.9  24.4452
17.905  24.1102
17.91  24.566
17.915  24.325
17.92  24.5123
17.925  24.3793
17.93  24.278
17.935  24.1364
17.94  24.1187
17.945  23.9963
17.95  24.1251
17.955  24.2849
17.96  24.2215
17.965  24.2886
17.97  24.165
17.975  24.3096
17.98  24.2484
17.985  24.1805
17.99  24.2183
17.995  24.2255
18  24.2189
18.005  24.6207
18.01  24.63
18.015  24.5604
18.02  24.5466
18.025  24.6669
18.03  24.4179
18.035  24.4412
18.04  24.191
18.045  24.2012
18.05  24.0902
18.055  24.0665
18.06  24.1376
18.065  24.1456
18.07  24.5162
18.075  24.2245
18.08  24.1826
18.085  24.3047
18.09  24.112
18.095  24.0836
18.1  24.0598
18.105  24.0917
18.11  24.1366
18.115  24.2047
18.12  24.3115
18.125  24.3461
18.13  24.4805
18.135  24.3441
18.14  24.3559
18.145  24.517
18.15  24.0688
18.155  24.1624
18.16  24.2605
18.165  24.3654
18.17  24.2576
18.175  24.2142
18.18  24.9912
18.185  24.0928
18.19  24.2077
18.195  24.5733
18.2  24.422
18.205  24.3933
18.21  24.373
18.215  24.2617
18.22  24.3241
18.225  24.7847
18.23  24.8824
18.235  24.3612
18.24  24.3922
18.245  24.4028
18.25  24.2871
18.255  24.2772
18.26  24.3907
18.265  24.2847
18.27  24.5385
18.275  24.6405
18.28  24.1709
18.285  24.5624
18.29  24.9186
18.295  24.7785
18.3  23.7663
18.305  24.8168
18.31  24.8758
18.315  24.9226
18.32  24.7327
18.325  24.6983
18.33  24.3253
18.335  24.279
18.34  24.4252
18.345  24.5195
18.35  24.8435
18.355  24.6696
18.36  24.7288
18.365  24.8888
18.37  24.8624
18.375  24.7639
18.38  24.6752
18.385  24.7162
18.39  24.6386
18.395  24.6611
18.4  24.616
18.405  23.5957
18.41  23.6713
18.415  23.9474
18.42  23.6237
18.425  24.8633
18.43  24.522
18.435  24.8558
18.44  24.8438
18.445  24.8194
18.45  24.9057
18.455  24.8005
18.46  24.7646
18.465  24.9232
18.47  24.7917
18.475  24.3444
18.48  24.3058
18.485  24.2772
18.49  24.5442
18.495  24.8062
18.5  24.849
18.505  24.6497
18.51  24.8132
18.515  24.4943
18.52  24.6566
18.525  24.6832
18.53  24.8619
18.535  24.9928
18.54  24.3154
18.545  25.0168
18.55  24.9082
18.555  25.1571
18.56  25.095
18.565  25.0223
18.57  24.9169
18.575  24.7198
18.58  24.6754
18.585  24.5184
18.59  24.4948
18.595  24.4348
18.6  24.3825
18.605  24.2532
18.61  24.1624
18.615  24.2502
18.62  24.7806
18.625  24.7129
18.63  24.6341
18.635  24.4096
18.64  24.229
18.645  24.345
18.65  24.2512
18.655  24.2569
18.66  24.1566
18.665  24.278
18.67  24.5311
18.675  24.3502
18.68  24.3843
18.685  24.298
18.69  24.2554
18.695  24.7094
18.7  24.2465
18.705  24.7734
18.71  24.8014
18.715  24.2188
18.72  24.6806
18.725  24.0478
18.73  24.1473
18.735  24.7301
18.74  24.5329
18.745  24.424
18.75  24.1755
18.755  24.1552
18.76  24.0662
18.765  24.5263
18.77  24.4537
18.775  24.4204
18.78  23.8262
18.785  23.8544
18.79  23.7686
18.795  23.8247
18.8  24.4242
18.805  24.0304
18.81  23.8928
18.815  24.4974
18.82  24.5593
18.825  24.444
18.83  24.5624
18.835  24.5554
18.84  24.4238
18.845  24.3542
18.85  24.2828
18.855  24.1516
18.86  24.2335
18.865  24.1676
18.87  24.2622
18.875  23.9568
18.88  23.8241
18.885  24.1605
18.89  24.1603
18.895  24.0519
18.9  24.3749
18.905  24.5438
18.91  24.1055
18.915  23.9288
18.92  23.9221
18.925  23.9419
18.93  24.1864
18.935  24.2357
18.94  24.1999
18.945  24.3136
18.95  24.2542
18.955  24.2172
18.96  24.7157
18.965  24.2437
18.97  24.2884
18.975  24.1754
18.98  24.2877
18.985  24.3588
18.99  24.3549
18.995  24.3078
19  24.4787
19.005  23.9495
19.01  23.9393
19.015  24.3377
19.02  24.677
19.025  23.8586
19.03  24.3452
19.035  24.3526
19.04  24.3231
19.045  24.1496
19.05  24.6928
19.055  24.7807
19.06  24.8373
19.065  24.6846
19.07  24.8784
19.075  24.8287
19.08  24.758
19.085  24.5724
19.09  24.3914
19.095  24.3951
19.1  24.5032
19.105  23.9259
19.11  24.0478
19.115  24.0612
19.12  24.5008
19.125  24.3576
19.13  24.6337
19.135  24.6757
19.14  24.1576
19.145  24.6207
19.15  24.6201
19.155  24.5953
19.16  24.5434
19.165  24.6461
19.17  24.4096
19.175  24.4123
19.18  24.4684
19.185  24.5411
19.19  24.3845
19.195  24.3425
19.2  24.4573
19.205  24.4285
19.21  24.2314
19.215  24.1464
19.22  24.0906
19.225  24.1224
19.23  24.2661
19.235  24.2132
19.24  24.1981
19.245  24.7054
19.25  23.9768
19.255  24.1051
19.26  24.2694
19.265  24.3141
19.27  23.938
19.275  23.8773
19.28  23.9523
19.285  23.9782
19.29  24.6989
19.295  24.6316
19.3  24.5266
19.305  24.36
19.31  24.3334
19.315  24.2701
19.32  24.3618
19.325  24.5732
19.33  24.863
19.335  24.6093
19.34  24.2301
19.345  24.0785
19.35  24.3098
19.355  24.1329
19.36  24.2222
19.365  24.3175
19.37  24.1479
19.375  24.1658
19.38  24.1649
19.385  24.1511
19.39  24.6642
19.395  24.4922
19.4  24.7332
19.405  24.1692
19.41  24.3203
19.415  24.0154
19.42  24.4541
19.425  24.3924
19.43  24.3889
19.435  24.5165
19.44  24.4681
19.445  24.5358
19.45  24.5344
19.455  24.7472
19.46  24.6355
19.465  24.6762
19.47  24.6757
19.475  24.434
19.48  24.468
19.485  24.0372
19.49  24.2542
19.495  24.0331
19.5  24.1884
19.505  24.4458
19.51  24.47
19.515  23.8705
19.52  24.5684
19.525  24.4743
19.53  24.7139
19.535  24.2721
19.54  24.4305
19.545  24.3095
19.55  24.2909
19.555  24.2703
19.56  24.3046
19.565  23.9611
19.57  24.6489
19.575  24.6194
19.58  24.3012
19.585  24.6178
19.59  24.7829
19.595  24.1572
19.6  24.469
19.605  24.493
19.61  24.6708
19.615  24.585
19.62  24.4135
19.625  24.4245
19.63  24.4225
19.635  24.5974
19.64  24.3496
19.645  24.1821
19.65  24.3284
19.655  24.4421
19.66  24.5876
19.665  24.5435
19.67  24.7503
19.675  24.2461
19.68  24.5568
19.685  24.4488
19.69  24.6565
19.695  24.6946
19.7  24.5003
19.705  24.5723
19.71  24.3021
19.715  24.203
19.72  24.1976
19.725  24.4476
19.73  24.4272
19.735  24.3516
19.74  24.1914
19.745  24.1243
19.75  24.0803
19.755  24.1964
19.76  24.1233
19.765  24.2168
19.77  24.2681
19.775  24.6051
19.78  24.3933
19.785  24.24
19.79  24.4989
19.795  24.3022
19.8  24.2251
19.805  24.3876
19.81  24.4684
19.815  24.5941
19.82  24.2052
19.825  24.391
19.83  24.312
19.835  24.296
19.84  24.3377
19.845  24.2714
19.85  24.2457
19.855  23.7606
19.86  24.5981
19.865  24.6375
19.87  24.7222
19.875  24.7593
19.88  24.6643
19.885  24.4759
19.89  24.4253
19.895  24.6475
19.9  24.6169
19.905  24.5344
19.91  24.7515
19.915  24.7718
19.92  24.5615
19.925  24.5859
19.93  24.4421
19.935  24.6937
19.94  24.6499
19.945  24.2754
19.95  24.1825
19.955  24.3273
19.96  24.5068
19.965  24.689
19.97  24.7028
19.975  24.5581
19.98  24.421
19.985  24.495
19.99  24.4243
19.995  24.4594
20  24.4575
20.005  24.6014
20.01  24.5387
20.015  24.7764
20.02  24.085
20.025  24.0686
20.03  24.2328
20.035  24.216
20.04  24.1832
20.045  24.0689
20.05  24.0719
20.055  24.129
20.06  23.9083
20.065  24.2948
20.07  24.2962
20.075  24.4138
20.08  24.4403
20.085  24.2776
20.09  24.3944
20.095  24.354
20.1  24.2708
20.105  23.9272
20.11  23.7711
20.115  23.9373
20.12  23.9273
20.125  24.0365
20.13  24.0334
20.135  24.5187
20.14  24.1169
20.145  24.5095
20.15  23.9911
20.155  24.0353
20.16  24.5687
20.165  24.4208
20.17  24.6492
20.175  24.6227
20.18  24.483
20.185  24.6204
20.19  24.7175
20.195  24.4989
20.2  24.3868
20.205  24.1424
20.21  24.4614
20.215  24.413
20.22  24.373
20.225  24.4783
20.23  24.3674
20.235  24.4266
20.24  24.3313
20.245  24.1427
20.25  24.1612
20.255  24.1301
20.26  23.6871
20.265  24.1773
20.27  24.0805
20.275  23.8939
20.28  24.705
20.285  24.6946
20.29  24.5767
20.295  24.5536
20.3  24.5797
20.305  24.7135
20.31  24.8506
20.315  23.7845
20.32  24.7044
20.325  24.7291
20.33  24.7137
20.335  24.724
20.34  24.6601
20.345  23.9226
20.35  23.7987
20.355  24.9923
20.36  25.0001
20.365  24.1161
20.37  24.6006
20.375  24.7289
20.38  24.7226
20.385  24.8713
20.39  24.8508
20.395  24.9838
20.4  24.8702
20.405  23.6544
20.41  24.6972
20.415  24.6091
20.42  24.6241
20.425  24.4446
20.43  24.4379
20.435  24.3936
20.44  24.431
20.445  24.6911
20.45  24.7249
20.455  24.6874
20.46  24.8326
20.465  24.8969
20.47  24.9461
20.475  24.8445
20.48  24.6066
20.485  24.8418
20.49  24.9127
20.495  23.9247
20.5  24.8678
20.505  24.374
20.51  24.3098
20.515  24.3997
20.52  24.5453
20.525  24.4407
20.53  24.2561
20.535  24.9651
20.54  24.2475
20.545  24.4723
20.55  23.9725
20.555  24.0205
20.56  24.4757
20.565  24.4583
20.57  23.9451
20.575  24.4963
20.58  24.1015
20.585  24.1312
20.59  24.2487
20.595  24.4493
20.6  24.8177
20.605  24.1602
20.61  24.1203
20.615  24.0485
20.62  24.3117
20.625  24.453
20.63  24.6742
20.635  24.1114
20.64  24.0534
20.645  24.0686
20.65  23.9773
20.655  24.7102
20.66  24.7504
20.665  24.5211
20.67  24.328
20.675  24.3055
20.68  24.6438
20.685  24.6181
20.69  24.6524
20.695  24.8178
20.7  24.0329
20.705  24.6628
20.71  24.6319
20.715  24.6836
20.72  24.363
20.725  24.6152
20.73  24.6241
20.735  24.6416
20.74  24.5981
20.745  24.5158
20.75  24.0172
20.755  24.1131
20.76  24.4768
20.765  24.5729
20.77  24.4185
20.775  24.4553
20.78  24.0413
20.785  23.9938
20.79  23.9913
20.795  24.6096
20.8  24.5935
20.805  24.5213
20.81  23.9545
20.815  24.2077
20.82  24.1368
20.825  24.1744
20.83  24.2685
20.835  24.1219
20.84  24.0906
20.845  24.6498
20.85  23.9704
20.855  24.1001
20.86  24.0883
20.865  24.0221
20.87  24.2497
20.875  24.1107
20.88  24.0646
20.885  24.0783
20.89  24.3879
20.895  24.5369
20.9  24.6006
20.905  24.5293
20.91  24.2566
20.915  24.101
20.92  24.2184
20.925  24.2401
20.93  24.5491
20.935  24.5491
20.94  24.7685
20.945  24.3446
20.95  24.3403
20.955  24.2834
20.96  24.3167
20.965  24.2936
20.97  24.8759
20.975  25.0887
20.98  24.9623
20.985  24.9943
20.99  24.9626
20.995  24.8983
21  24.1873
21.005  24.7295
21.01  24.1281
21.015  24.1956
21.02  24.2351
21.025  24.2587
21.03  24.3587
21.035  24.864
21.04  24.094
21.045  24.5366
21.05  24.5577
21.055  24.6474
21.06  24.8536
21.065  24.8518
21.07  25.0213
21.075  25.1533
21.08  25.0987
21.085  25.2623
21.09  24.1718
21.095  25.0627
21.1  25.0223
21.105  25.2316
21.11  25.2461
21.115  25.1863
21.12  25.1586
21.125  25.1936
21.13  23.9907
21.135  23.9216
21.14  24.0692
21.145  24.049
21.15  24.0524
21.155  24.0576
21.16  24.0972
21.165  24.2481
21.17  24.3323
21.175  24.3733
21.18  24.1183
21.185  24.0604
21.19  23.9096
21.195  24.3204
21.2  23.9042
21.205  23.9185
21.21  24.3976
21.215  23.8532
21.22  23.9897
21.225  24.1773
21.23  24.2129
21.235  24.1185
21.24  24.202
21.245  24.9188
21.25  24.1106
21.255  24.1626
21.26  24.8794
21.265  25.0374
21.27  25.149
21.275  24.9622
21.28  24.9603
21.285  25.1372
21.29  24.9654
21.295  24.9957
21.3  24.5924
21.305  24.8052
21.31  24.2226
21.315  24.0256
21.32  24.8396
21.325  25.0379
21.33  24.8008
21.335  24.7609
21.34  24.7781
21.345  24.9278
21.35  24.5438
21.355  24.8174
21.36  24.7837
21.365  24.7908
21.37  24.8675
21.375  24.7348
21.38  24.5395
21.385  24.5706
21.39  24.6622
21.395  24.6722
21.4  24.6295
21.405  24.741
21.41  24.9161
21.415  25.1374
21.42  25.1474
21.425  24.2343
21.43  25.1273
21.435  24.8769
21.44  25.373
21.445  25.2513
21.45  24.2626
21.455  24.1979
21.46  25.0368
21.465  24.4911
21.47  24.8631
21.475  24.8362
21.48  24.81
21.485  24.9335
21.49  24.1787
21.495  24.1703
21.5  24.9615
21.505  24.9963
21.51  24.9568
21.515  24.2299
21.52  24.138
21.525  25.1593
21.53  24.0024
21.535  24.0443
21.54  24.0979
21.545  23.9813
21.55  24.0078
21.555  24.0676
21.56  24.162
21.565  24.1836
21.57  25.1212
21.575  24.2782
21.58  24.2244
21.585  24.1665
21.59  24.261
21.595  24.1474
21.6  24.5267
21.605  24.5146
21.61  24.0234
21.615  24.1008
21.62  24.4246
21.625  24.1831
21.63  24.2421
21.635  24.207
21.64  23.9489
21.645  24.028
21.65  25.3435
21.655  24.1724
21.66  24.1978
21.665  24.2881
21.67  24.2097
21.675  24.2169
21.68  24.233
21.685  24.2774
21.69  23.8633
21.695  24.2929
21.7  24.4057
21.705  24.1866
21.71  24.1836
21.715  24.3645
21.72  24.5781
21.725  24.2771
21.73  24.4318
21.735  24.4001
21.74  24.5468
21.745  24.435
21.75  24.2923
21.755  24.4428
21.76  24.491
21.765  24.1005
21.77  24.1349
21.775  24.1169
21.78  24.5368
21.785  24.3155
21.79  24.003
21.795  24.0986
21.8  24.0615
21.805  23.9038
21.81  24.0798
21.815  24.0479
21.82  24.0022
21.825  23.8401
21.83  23.9675
21.835  25.306
21.84  24.046
21.845  23.8887
21.85  25.5538
21.855  25.3736
21.86  23.9355
21.865  23.8754
21.87  24.076
21.875  24.0583
21.88  24.0739
21.885  24.0216
21.89  25.3674
21.895  23.9468
21.9  23.8242
21.905  23.9858
21.91  25.2719
21.915  25.0916
21.92  24.6218
21.925  24.1735
21.93  24.1261
21.935  24.4907
21.94  24.6301
21.945  24.1206
21.95  24.13
21.955  24.2569
21.96  24.1424
21.965  24.4005
21.97  24.1639
21.975  24.2533
21.98  24.1363
21.985  24.1163
21.99  24.9666
21.995  23.8871
22  25.1185
22.005  25.0694
22.01  24.25
22.015  24.1787
22.02  24.1092
22.025  24.0783
22.03  23.9871
22.035  24.0705
22.04  24.6024
22.045  24.6053
22.05  24.42
22.055  24.824
22.06  24.5919
22.065  24.615
22.07  24.6647
22.075  24.0559
22.08  24.7238
22.085  24.4677
22.09  24.4404
22.095  24.3788
22.1  24.3804
22.105  24.466
22.11  24.6041
22.115  24.7278
22.12  24.4407
22.125  24.1825
22.13  24.2814
22.135  24.2411
22.14  24.513
22.145  24.2613
22.15  24.2819
22.155  24.297
22.16  24.457
22.165  24.4726
22.17  24.5202
22.175  24.3865
22.18  24.3225
22.185  24.4508
22.19  24.472
22.195  24.4058
22.2  24.434
22.205  24.5093
22.21  24.4931
22.215  24.4985
22.22  24.5798
22.225  24.4609
22.23  24.4392
22.235  24.5814
22.24  24.6839
22.245  24.7724
22.25  24.4236
22.255  24.4884
22.26  24.412
22.265  24.5315
22.27  24.2325
22.275  24.6776
22.28  24.1842
22.285  24.2786
22.29  24.2172
22.295  24.1796
22.3  24.5403
22.305  24.6384
22.31  24.5307
22.315  24.4191
22.32  24.4045
22.325  24.5186
22.33  24.5027
22.335  24.545
22.34  24.4377
22.345  24.4347
22.35  24.191
22.355  24.1599
22.36  24.3217
22.365  24.3791
22.37  24.3459
22.375  24.2848
22.38  24.1144
22.385  24.2165
22.39  24.4165
22.395  24.5608
22.4  24.4986
22.405  24.5056
22.41  24.1358
22.415  24.2627
22.42  23.8982
22.425  24.0036
22.43  24.2089
22.435  24.0836
22.44  24.4081
22.445  24.459
22.45  24.5652
22.455  24.5698
22.46  24.2685
22.465  24.2534
22.47  24.6616
22.475  24.5485
22.48  24.5044
22.485  24.4117
22.49  24.2403
22.495  24.3535
22.5  24.4399
22.505  24.5977
22.51  24.6623
22.515  24.6406
22.52  24.5696
22.525  24.6157
22.53  24.6477
22.535  24.8175
22.54  24.6552
22.545  24.6725
22.55  24.6863
22.555  24.6056
22.56  24.7622
22.565  24.6208
22.57  24.7052
22.575  24.762
22.58  24.6951
22.585  24.4424
22.59  24.42
22.595  24.2163
22.6  24.832
22.605  24.9802
22.61  25.0989
22.615  24.9214
22.62  24.8104
22.625  24.1744
22.63  24.8503
22.635  24.9064
22.64  24.818
22.645  24.6606
22.65  24.6972
22.655  24.8785
22.66  24.7013
22.665  24.4285
22.67  24.3875
22.675  24.3282
22.68  24.2673
22.685  24.3837
22.69  24.2388
22.695  24.7685
22.7  24.3042
22.705  24.6544
22.71  24.7258
22.715  24.2837
22.72  24.7184
22.725  24.7087
22.73  24.7779
22.735  25.0246
22.74  24.8711
22.745  24.9469
22.75  23.9846
22.755  24.9439
22.76  24.3608
22.765  24.2555
22.77  24.1074
22.775  24.0014
22.78  24.124
22.785  23.9622
22.79  24.9715
22.795  24.946
22.8  24.8282
22.805  24.7376
22.81  24.8982
22.815  24.7863
22.82  24.2671
22.825  24.4007
22.83  24.5165
22.835  23.9905
22.84  23.9922
22.845  24.0963
22.85  24.1917
22.855  24.6549
22.86  24.1177
22.865  24.4399
22.87  24.4549
22.875  24.5561
22.88  24.4421
22.885  24.6062
22.89  24.3036
22.895  24.0739
22.9  24.3444
22.905  24.2241
22.91  24.2664
22.915  24.3352
22.92  24.31
22.925  24.369
22.93  24.4596
22.935  24.3172
22.94  24.4277
22.945  24.4374
22.95  24.5296
22.955  24.1952
22.96  24.3393
22.965  24.3382
22.97  24.3758
22.975  24.5053
22.98  24.2903
22.985  24.5509
22.99  24.4661
22.995  24.6812
23  24.544
23.005  24.6301
23.01  24.3854
23.015  24.4839
23.02  24.6286
23.025  24.473
23.03  24.574
23.035  24.5229
23.04  24.4789
23.045  24.4948
23.05  24.6557
23.055  24.5865
23.06  24.6548
23.065  24.311
23.07  24.6622
23.075  24.5417
23.08  24.8585
23.085  24.3669
23.09  24.354
23.095  24.707
23.1  25.0785
23.105  24.8712
23.11  24.7468
23.115  24.7048
23.12  24.7623
23.125  24.7854
23.13  24.6422
23.135  24.7125
23.14  24.7777
23.145  24.1233
23.15  24.0447
23.155  24.7775
23.16  24.6805
23.165  24.8224
23.17  24.4844
23.175  24.4197
23.18  24.4068
23.185  24.4311
23.19  24.3066
23.195  24.8221
23.2  24.6754
23.205  24.2421
23.21  24.5503
23.215  24.2331
23.22  24.0539
23.225  24.8413
23.23  24.5932
23.235  24.5144
23.24  24.5087
23.245  24.6604
23.25  24.456
23.255  24.2238
23.26  24.563
23.265  24.4549
23.27  24.5762
23.275  24.5739
23.28  24.5802
23.285  24.2376
23.29  24.4649
23.295  24.413
23.3  24.3039
23.305  24.3596
23.31  24.2979
23.315  24.3141
23.32  24.1877
23.325  24.2063
23.33  24.1758
23.335  24.4992
23.34  24.5336
23.345  24.5495
23.35  23.9209
23.355  24.6337
23.36  24.8077
23.365  25.0337
23.37  25.0122
23.375  25.0817
23.38  24.9195
23.385  24.2995
23.39  24.6461
23.395  24.5496
23.4  24.3248
23.405  24.6281
23.41  24.7175
23.415  24.7692
23.42  24.1639
23.425  24.6324
23.43  24.0701
23.435  24.9783
23.44  24.8266
23.445  24.7095
23.45  24.9459
23.455  24.5334
23.46  25.0212
23.465  24.9886
23.47  24.4939
23.475  24.8795
23.48  24.985
23.485  24.9571
23.49  24.8501
23.495  24.5895
23.5  24.9457
23.505  24.6338
23.51  25.031
23.515  24.9576
23.52  24.8701
23.525  25.014
23.53  24.9039
23.535  24.9443
23.54  25.0332
23.545  25.0138
23.55  25.0347
23.555  25.088
23.56  24.9859
23.565  25.1361
23.57  24.9112
23.575  24.8372
23.58  24.8516
23.585  24.766
23.59  24.6679
23.595  24.5744
23.6  24.3081
23.605  24.2879
23.61  24.7605
23.615  24.7837
23.62  24.8259
23.625  24.713
23.63  24.5819
23.635  24.537
23.64  24.5812
23.645  24.6606
23.65  24.2128
23.655  24.5286
23.66  24.759
23.665  24.7066
23.67  24.6931
23.675  23.9448
23.68  24.9183
23.685  24.8704
23.69  24.6607
23.695  24.6435
23.7  24.7646
23.705  24.6518
23.71  24.7642
23.715  24.8251
23.72  24.7724
23.725  24.887
23.73  25.1427
23.735  25.1198
23.74  24.6868
23.745  24.7526
23.75  25.0686
23.755  24.7514
23.76  24.8095
23.765  24.772
23.77  24.9174
23.775  24.8749
23.78  24.9956
23.785  24.7176
23.79  24.7689
23.795  24.7107
23.8  24.6179
23.805  24.5669
23.81  24.5375
23.815  24.6442
23.82  24.6061
23.825  24.8791
23.83  24.7005
23.835  24.8118
23.84  24.7788
23.845  24.5811
23.85  24.6277
23.855  24.4146
23.86  24.454
23.865  24.672
23.87  24.643
23.875  24.465
23.88  24.5741
23.885  24.7399
23.89  24.7539
23.895  24.6664
23.9  24.1949
23.905  24.3043
23.91  24.5939
23.915  24.5763
23.92  24.6274
23.925  24.7214
23.93  24.2726
23.935  24.3544
23.94  24.5261
23.945  24.4693
23.95  24.3297
23.955  24.8165
23.96  24.9022
23.965  24.7958
23.97  24.912
23.975  24.3678
23.98  24.7131
23.985  24.8696
23.99  24.8151
23.995  24.8505
24  24.8361
24.005  24.694
24.01  24.4952
24.015  24.6985
24.02  24.7831
24.025  24.6894
24.03  24.573
24.035  24.5782
24.04  24.9355
24.045  24.7614
24.05  24.6265
24.055  24.5921
24.06  24.6877
24.065  24.6167
24.07  24.6662
24.075  24.6261
24.08  24.4105
24.085  24.7938
24.09  24.7171
24.095  24.6581
24.1  24.7767
24.105  24.676
24.11  24.7446
24.115  24.656
24.12  24.56
24.125  24.6417
24.13  24.5899
24.135  24.3702
24.14  24.4319
24.145  24.3786
24.15  24.3327
24.155  24.5132
24.16  24.4912
24.165  24.1621
24.17  24.2786
24.175  24.1899
24.18  24.39
24.185  24.5393
24.19  24.4431
24.195  24.4228
24.2  24.4386
24.205  23.959
24.21  24.6207
24.215  24.026
24.22  24.3705
24.225  24.5367
24.23  24.4465
24.235  24.4253
24.24  24.3639
24.245  24.3796
24.25  24.3407
24.255  24.3511
24.26  24.5803
24.265  24.3547
24.27  24.2109
24.275  24.1421
24.28  24.1577
24.285  24.2227
24.29  24.0869
24.295  24.0867
24.3  23.9972
24.305  24.0964
24.31  24.1659
24.315  24.2647
24.32  24.3042
24.325  24.1035
24.33  24.4374
24.335  24.3815
24.34  24.3794
24.345  24.5672
24.35  24.4293
24.355  24.3275
24.36  24.2287
24.365  24.309
24.37  24.1522
24.375  24.6186
24.38  24.5456
24.385  24.4148
24.39  24.5627
24.395  24.4978
24.4  24.3831
24.405  24.5944
24.41  24.4511
24.415  24.5242
24.42  24.5128
24.425  24.6278
24.43  24.593
24.435  24.6044
24.44  24.5613
24.445  24.6771
24.45  24.2361
24.455  24.1836
24.46  24.1225
24.465  24.3424
24.47  24.306
24.475  24.917
24.48  24.7823
24.485  24.2143
24.49  24.1074
24.495  24.0347
24.5  23.926
24.505  24.0125
24.51  24.1907
24.515  24.1737
24.52  24.1374
24.525  24.232
24.53  24.7756
24.535  24.7668
24.54  24.7552
24.545  24.2822
24.55  24.1523
24.555  24.2542
24.56  24.3008
24.565  24.0809
24.57  24.3679
24.575  24.5372
24.58  24.2646
24.585  24.3887
24.59  24.4088
24.595  24.5533
24.6  24.3298
24.605  24.1039
24.61  24.4545
24.615  24.3133
24.62  24.273
24.625  24.4341
24.63  24.3469
24.635  24.4618
24.64  24.3091
24.645  24.3553
24.65  24.5324
24.655  24.4473
24.66  24.4913
24.665  24.6642
24.67  24.5829
24.675  24.4518
24.68  24.4142
24.685  24.4047
24.69  24.415
24.695  24.5426
24.7  24.3679
24.705  24.4296
24.71  24.292
24.715  24.2564
24.72  24.1462
24.725  24.2158
24.73  24.2646
24.735  24.3648
24.74  24.7684
24.745  24.6142
24.75  24.2115
24.755  24.2849
24.76  24.5073
24.765  24.6857
24.77  24.7986
24.775  24.7614
24.78  24.2017
24.785  24.2402
24.79  24.8245
24.795  24.3991
24.8  24.0474
24.805  24.462
24.81  24.1314
24.815  24.1129
24.82  24.2718
24.825  24.0916
24.83  24.2055
24.835  24.3027
24.84  24.256
24.845  24.328
24.85  24.3106
24.855  24.2536
24.86  24.3935
24.865  24.4825
24.87  24.3378
24.875  24.3683
24.88  24.2643
24.885  24.1781
24.89  24.3124
24.895  24.2974
24.9  24.0067
24.905  24.3249
24.91  24.2037
24.915  24.3608
24.92  24.7863
24.925  24.5535
24.93  24.6023
24.935  24.9006
24.94  24.9455
24.945  24.2251
24.95  24.231
24.955  24.574
24.96  24.542
24.965  24.1286
24.97  24.0522
24.975  24.1685
24.98  24.9073
24.985  24.5404
24.99  24.4323
24.995  24.5324
25  24.4809
25.005  24.6145
25.01  24.8668
25.015  24.8776
25.02  24.3384
25.025  24.5921
25.03  24.4141
25.035  24.7537
25.04  24.6412
25.045  24.6169
25.05  24.6696
25.055  24.6029
25.06  24.3559
25.065  24.6246
25.07  24.4752
25.075  24.2206
25.08  24.7417
25.085  24.5052
25.09  24.6375
25.095  24.7379
25.1  24.6022
25.105  24.5776
25.11  24.318
25.115  24.5129
25.12  24.5842
25.125  24.5311
25.13  24.9214
25.135  24.7539
25.14  24.548
25.145  24.669
25.15  24.4344
25.155  24.6683
25.16  24.6208
25.165  24.5708
25.17  24.6491
25.175  24.5681
25.18  24.5296
25.185  24.5653
25.19  24.5383
25.195  24.535
25.2  24.6411
25.205  24.4511
25.21  24.5603
25.215  24.3945
25.22  24.52
25.225  24.5805
25.23  24.408
25.235  23.8287
25.24  24.4257
25.245  24.4366
25.25  24.4924
25.255  23.9311
25.26  24.0091
25.265  24.3957
25.27  24.4565
25.275  23.8518
25.28  23.8133
25.285  24.646
25.29  24.5447
25.295  24.3642
25.3  24.6346
25.305  24.6884
25.31  24.6146
25.315  24.6586
25.32  24.5232
25.325  25.044
25.33  24.5553
25.335  24.7698
25.34  25.2016
25.345  24.7158
25.35  24.7659
25.355  24.6648
25.36  24.6824
25.365  24.5668
25.37  25.0622
25.375  24.8774
25.38  25.0121
25.385  24.9295
25.39  24.8329
25.395  24.9064
25.4  24.6228
25.405  24.7547
25.41  24.6088
25.415  24.8231
25.42  24.73
25.425  24.912
25.43  25.0005
25.435  24.7202
25.44  24.7115
25.445  24.8349
25.45  24.6855
25.455  24.5498
25.46  24.6551
25.465  24.8443
25.47  24.9158
25.475  24.9922
25.48  24.956
25.485  24.9114
25.49  24.703
25.495  24.6341
25.5  24.5888
25.505  24.5618
25.51  24.4189
25.515  24.3595
25.52  24.2143
25.525  25.0556
25.53  24.8463
25.535  24.1488
25.54  24.2248
25.545  24.338
25.55  24.9307
25.555  25.1522
25.56  25.128
25.565  24.585
25.57  25.1689
25.575  25.1404
25.58  25.0959
25.585  24.4316
25.59  25.1234
25.595  24.6537
25.6  24.7655
25.605  25.5244
25.61  24.8801
25.615  24.8357
25.62  25.5803
25.625  25.0612
25.63  24.7875
25.635  25.3349
25.64  25.2459
25.645  25.1778
25.65  25.1212
25.655  24.8886
25.66  25.133
25.665  25.0131
25.67  24.9614
25.675  24.7177
25.68  24.7993
25.685  24.7424
25.69  24.8562
25.695  24.0787
25.7  24.7297
25.705  24.6852
25.71  24.7165
25.715  24.6272
25.72  23.6395
25.725  25.0889
25.73  24.483
25.735  24.5778
25.74  24.8927
25.745  25.0633
25.75  25.2075
25.755  25.169
25.76  24.5744
25.765  24.4369
25.77  24.2958
25.775  24.4624
25.78  25.0872
25.785  24.6299
25.79  24.5359
25.795  24.5829
25.8  24.5981
25.805  24.2722
25.81  24.239
25.815  24.9334
25.82  24.7142
25.825  24.7942
25.83  24.8374
25.835  24.8263
25.84  24.6021
25.845  24.7112
25.85  24.6361
25.855  24.5813
25.86  24.538
25.865  24.4
25.87  24.6444
25.875  24.5104
25.88  24.4759
25.885  24.5262
25.89  24.7037
25.895  24.7719
25.9  24.5808
25.905  24.6501
25.91  24.812
25.915  24.8843
25.92  24.9194
25.925  24.5853
25.93  24.2879
25.935  24.6015
25.94  24.4831
25.945  24.5269
25.95  24.4809
25.955  24.7451
25.96  24.8328
25.965  24.8466
25.97  24.9091
25.975  24.7227
25.98  24.8189
25.985  24.872
25.99  25.1212
25.995  24.4445
26  24.5082
26.005  24.4891
26.01  24.5649
26.015  24.9095
26.02  24.4945
26.025  24.5476
26.03  24.5906
26.035  24.5056
26.04  24.5353
26.045  24.6319
26.05  24.5837
26.055  24.681
26.06  24.5296
26.065  24.5791
26.07  24.5979
26.075  24.6275
26.08  24.6804
26.085  24.6954
26.09  24.692
26.095  24.5794
26.1  24.7441
26.105  24.6273
26.11  24.4013
26.115  24.4618
26.12  24.4939
26.125  24.4239
26.13  24.4757
26.135  23.983
26.14  24.3548
26.145  24.5265
26.15  24.5242
26.155  24.5727
26.16  24.6241
26.165  24.673
26.17  24.5599
26.175  24.722
26.18  24.8252
26.185  24.3702
26.19  24.4429
26.195  24.5449
26.2  24.5865
26.205  24.6389
26.21  24.4337
26.215  24.4128
26.22  24.6733
26.225  24.5758
26.23  24.1269
26.235  24.2655
26.24  24.1343
26.245  24.2561
26.25  24.7534
26.255  24.6816
26.26  24.116
26.265  24.7028
26.27  24.4907
26.275  24.1673
26.28  24.1442
26.285  24.35
26.29  24.6056
26.295  24.4996
26.3  24.5648
26.305  24.6675
26.31  24.633
26.315  24.6482
26.32  24.5538
26.325  24.7155
26.33  24.7224
26.335  24.5712
26.34  24.5702
26.345  24.4937
26.35  24.5415
26.355  24.5779
26.36  24.2818
26.365  24.5967
26.37  24.46
26.375  24.5198
26.38  24.4507
26.385  24.4951
26.39  24.4374
26.395  24.5881
26.4  24.3456
26.405  24.6109
26.41  24.771
26.415  24.6115
26.42  24.3076
26.425  24.7303
26.43  24.3888
26.435  24.5845
26.44  24.6364
26.445  24.7265
26.45  24.6925
26.455  24.6471
26.46  24.5554
26.465  24.3589
26.47  24.6643
26.475  24.4303
26.48  24.3804
26.485  24.0206
26.49  24.5659
26.495  23.8698
26.5  24.5878
26.505  24.4314
26.51  23.9133
26.515  23.8088
26.52  23.7991
26.525  23.8243
26.53  23.8297
26.535  23.9038
26.54  24.3296
26.545  24.6639
26.55  24.5667
26.555  24.4871
26.56  24.6034
26.565  24.4162
26.57  24.3412
26.575  24.4458
26.58  24.7057
26.585  24.5319
26.59  24.3719
26.595  24.3621
26.6  24.5195
26.605  24.6751
26.61  24.677
26.615  24.5317
26.62  25.1766
26.625  25.0589
26.63  24.663
26.635  24.7552
26.64  24.7263
26.645  24.6374
26.65  24.8323
26.655  24.8377
26.66  25.1797
26.665  25.2578
26.67  24.4656
26.675  24.4993
26.68  24.7885
26.685  24.4353
26.69  25.1785
26.695  24.9517
26.7  24.5754
26.705  24.1963
26.71  25.1805
26.715  25.0277
26.72  25.4388
26.725  24.9582
26.73  25.1349
26.735  25.1801
26.74  25.1501
26.745  25.1019
26.75  25.1604
26.755  24.3922
26.76  25.0331
26.765  25.0444
26.77  24.1183
26.775  24.5141
26.78  24.2446
26.785  24.2076
26.79  24.5436
26.795  24.3234
26.8  24.2314
26.805  24.2548
26.81  24.244
26.815  24.1786
26.82  25.1825
26.825  24.0564
26.83  24.9957
26.835  25.1469
26.84  25.0758
26.845  24.5296
26.85  24.2347
26.855  24.2026
26.86  24.5429
26.865  24.3634
26.87  25.3702
26.875  24.0036
26.88  24.8774
26.885  24.8913
26.89  24.6899
26.895  24.8366
26.9  24.7409
26.905  24.7776
26.91  24.7895
26.915  24.9701
26.92  24.9566
26.925  24.9137
26.93  24.9653
26.935  25.069
26.94  24.4859
26.945  24.4606
26.95  24.5638
26.955  24.3943
26.96  24.973
26.965  25.4305
26.97  25.2872
26.975  25.0297
26.98  24.9562
26.985  24.9972
26.99  24.73
26.995  24.5671
27  24.4281
27.005  25.2419
27.01  24.5947
27.015  24.5121
27.02  24.5689
27.025  25.2945
27.03  24.4747
27.035  24.5415
27.04  24.6248
27.045  25.318
27.05  24.299
27.055  24.3902
27.06  25.387
27.065  25.1703
27.07  25.0435
27.075  24.873
27.08  24.8045
27.085  25.2952
27.09  25.2103
27.095  25.2938
27.1  25.2757
27.105  25.196
27.11  25.1234
27.115  25.1153
27.12  24.5149
27.125  24.9575
27.13  24.3655
27.135  25.1523
27.14  25.0381
27.145  24.9798
27.15  25.1808
27.155  24.5667
27.16  24.5343
27.165  24.573
27.17  24.8954
27.175  24.7845
27.18  24.5823
27.185  24.5882
27.19  24.3269
27.195  24.6431
27.2  24.6865
27.205  24.7926
27.21  24.8905
27.215  25.1346
27.22  25.0877
27.225  24.4539
27.23  24.6655
27.235  24.7153
27.24  24.517
27.245  24.5669
27.25  24.6197
27.255  24.3666
27.26  24.5469
27.265  24.4457
27.27  24.3777
27.275  24.3738
27.28  24.377
27.285  23.6219
27.29  24.3822
27.295  24.5343
27.3  24.4717
27.305  24.4384
27.31  24.4663
27.315  24.1999
27.32  24.2525
27.325  24.4086
27.33  24.4093
27.335  24.3197
27.34  23.7329
27.345  23.836
27.35  24.0958
27.355  24.2007
27.36  24.2013
27.365  24.3901
27.37  24.4509
27.375  24.1499
27.38  24.6984
27.385  24.7573
27.39  24.3096
27.395  24.7485
27.4  24.1263
27.405  24.0863
27.41  24.255
27.415  24.3778
27.42  24.1098
27.425  24.6969
27.43  24.0581
27.435  23.9825
27.44  23.9113
27.445  24.5201
27.45  24.5933
27.455  24.6481
27.46  24.7749
27.465  23.9788
27.47  24.0192
27.475  24.0414
27.48  24.6375
27.485  24.6022
27.49  24.7073
27.495  23.9587
27.5  24.7482
27.505  24.7303
27.51  24.7643
27.515  24.8715
27.52  24.8035
27.525  24.7851
27.53  24.7765
27.535  24.8652
27.54  24.7254
27.545  24.6379
27.55  24.6891
27.555  24.6676
27.56  24.6629
27.565  24.7726
27.57  24.7463
27.575  24.5795
27.58  24.2415
27.585  24.6066
27.59  24.6927
27.595  24.5932
27.6  24.6378
27.605  24.497
27.61  24.558
27.615  24.5506
27.62  24.6964
27.625  24.5977
27.63  24.4422
27.635  24.5234
27.64  24.2431
27.645  24.2642
27.65  24.2004
27.655  24.949
27.66  24.6066
27.665  24.9566
27.67  24.8787
27.675  24.7896
27.68  24.6792
27.685  24.8047
27.69  24.8283
27.695  24.8489
27.7  24.8173
27.705  24.8199
27.71  24.4878
27.715  24.4954
27.72  24.7894
27.725  24.5909
27.73  24.6989
27.735  24.4331
27.74  24.3546
27.745  24.6784
27.75  24.4199
27.755  24.776
27.76  24.4744
27.765  24.7269
27.77  24.6148
27.775  24.6297
27.78  24.6188
27.785  24.5944
27.79  24.636
27.795  24.5226
27.8  24.1927
27.805  24.5502
27.81  23.9658
27.815  24.1092
27.82  24.1403
27.825  24.2316
27.83  24.2229
27.835  24.3626
27.84  24.2524
27.845  24.6903
27.85  24.2007
27.855  24.1582
27.86  24.9253
27.865  24.1358
27.87  24.2227
27.875  24.7519
27.88  24.6278
27.885  24.0197
27.89  24.4356
27.895  24.4962
27.9  24.0248
27.905  24.0762
27.91  24.0577
27.915  24.2037
27.92  24.1761
27.925  24.0962
27.93  23.9761
27.935  24.7287
27.94  24.0642
27.945  25.1346
27.95  25.071
27.955  25.1214
27.96  24.6605
27.965  24.9869
27.97  24.5295
27.975  24.8971
27.98  24.7999
27.985  24.9064
27.99  24.3079
27.995  24.4248
28  24.0014
28.005  24.6609
28.01  24.4569
28.015  24.3457
28.02  24.4857
28.025  24.5627
28.03  24.7542
28.035  24.3531
28.04  24.4487
28.045  24.5697
28.05  24.5085
28.055  24.4999
28.06  24.0192
28.065  24.0101
28.07  23.7895
28.075  24.3602
28.08  24.3732
28.085  24.5287
28.09  23.7847
28.095  24.6043
28.1  24.6383
28.105  24.7279
28.11  24.7402
28.115  24.9504
28.12  25.0058
28.125  24.7832
28.13  24.951
28.135  24.7672
28.14  24.7773
28.145  24.579
28.15  23.8378
28.155  24.6245
28.16  24.8058
28.165  24.5031
28.17  24.3802
28.175  24.4262
28.18  24.3449
28.185  23.9661
28.19  24.0435
28.195  24.0752
28.2  24.4079
28.205  24.3992
28.21  24.5224
28.215  24.2918
28.22  24.6279
28.225  24.7579
28.23  24.6906
28.235  24.6831
28.24  24.6437
28.245  24.3336
28.25  24.779
28.255  24.8628
28.26  24.692
28.265  24.7287
28.27  24.7312
28.275  24.7547
28.28  24.8095
28.285  24.8973
28.29  24.5612
28.295  24.657
28.3  24.7878
28.305  24.7314
28.31  24.8118
28.315  24.8795
28.32  24.858
28.325  24.5884
28.33  24.6292
28.335  24.7742
28.34  24.6503
28.345  24.8016
28.35  24.6537
28.355  24.7466
28.36  24.6674
28.365  24.5901
28.37  24.4704
28.375  24.6223
28.38  24.5784
28.385  24.4701
28.39  24.9745
28.395  24.8763
28.4  24.62
28.405  24.8713
28.41  24.7284
28.415  24.7752
28.42  24.7404
28.425  24.7999
28.43  24.4282
28.435  25.2239
28.44  24.5354
28.445  24.6457
28.45  24.5926
28.455  24.618
28.46  24.6229
28.465  24.2881
28.47  24.3061
28.475  24.4471
28.48  24.3257
28.485  24.3981
28.49  24.7211
28.495  24.8795
28.5  24.5096
28.505  24.5435
28.51  24.6002
28.515  24.5884
28.52  24.5087
28.525  24.5466
28.53  24.3245
28.535  24.3394
28.54  24.1898
28.545  24.9577
28.55  24.8072
28.555  24.7347
28.56  24.5432
28.565  24.384
28.57  24.8762
28.575  24.4946
28.58  24.5587
28.585  24.3899
28.59  24.3951
28.595  24.4271
28.6  24.4138
28.605  24.4525
28.61  24.535
28.615  24.6971
28.62  24.5719
28.625  24.6234
28.63  24.3021
28.635  24.3465
28.64  24.3398
28.645  24.325
28.65  24.3941
28.655  24.4436
28.66  24.5699
28.665  24.5694
28.67  24.4187
28.675  24.4271
28.68  24.4158
28.685  24.4223
28.69  25.2294
28.695  25.2063
28.7  24.6517
28.705  24.5963
28.71  24.6322
28.715  24.5694
28.72  24.7303
28.725  24.4636
28.73  24.5203
28.735  24.4543
28.74  24.4495
28.745  24.6076
28.75  24.5933
28.755  24.5671
28.76  24.4171
28.765  24.4468
28.77  24.455
28.775  25.3639
28.78  24.8952
28.785  24.7392
28.79  24.6438
28.795  24.8223
28.8  24.7152
28.805  24.6723
28.81  24.735
28.815  24.8735
28.82  24.8012
28.825  25.0296
28.83  24.7006
28.835  24.6918
28.84  24.5797
28.845  24.4981
28.85  24.5093
28.855  24.4898
28.86  24.5903
28.865  24.969
28.87  24.8299
28.875  24.7802
28.88  24.9284
28.885  25.0427
28.89  24.9184
28.895  24.869
28.9  24.8863
28.905  24.9924
28.91  24.4835
28.915  25.1214
28.92  24.6694
28.925  24.5335
28.93  24.4823
28.935  24.6984
28.94  24.6948
28.945  24.7357
28.95  24.7438
28.955  24.7325
28.96  24.4936
28.965  24.7166
28.97  24.4878
28.975  24.5035
28.98  24.8706
28.985  24.6275
28.99  24.7645
28.995  24.7229
29  24.729
29.005  24.5151
29.01  24.3728
29.015  24.8659
29.02  24.7609
29.025  24.8276
29.03  24.3686
29.035  24.3956
29.04  24.3997
29.045  24.4217
29.05  24.5399
29.055  24.5319
29.06  24.5039
29.065  24.7348
29.07  24.9456
29.075  24.8451
29.08  24.7606
29.085  24.7154
29.09  24.6842
29.095  24.7617
29.1  24.8589
29.105  24.9237
29.11  24.481
29.115  24.8933
29.12  24.9867
29.125  25.0472
29.13  24.9043
29.135  24.9873
29.14  24.966
29.145  24.7993
29.15  24.8919
29.155  24.8764
29.16  24.6671
29.165  24.5657
29.17  24.4205
29.175  24.3827
29.18  25.0818
29.185  24.9954
29.19  25.0898
29.195  24.9725
29.2  24.6077
29.205  25.0155
29.21  24.9418
29.215  24.9698
29.22  24.7041
29.225  24.8231
29.23  24.8973
29.235  24.8466
29.24  24.6536
29.245  24.7954
29.25  24.6519
29.255  24.9523
29.26  24.8645
29.265  24.8749
29.27  24.736
29.275  24.6288
29.28  24.6427
29.285  24.8174
29.29  24.5512
29.295  24.558
29.3  24.313
29.305  24.2342
29.31  24.2811
29.315  24.6423
29.32  24.6881
29.325  24.4843
29.33  24.4954
29.335  24.4465
29.34  24.713
29.345  24.7155
29.35  24.73
29.355  25.1326
29.36  24.9982
29.365  24.5384
29.37  24.4279
29.375  24.7086
29.38  24.7069
29.385  24.7789
29.39  24.8696
29.395  24.754
29.4  24.8252
29.405  24.7835
29.41  24.6057
29.415  24.4747
29.42  24.5362
29.425  24.8213
29.43  24.842
29.435  24.772
29.44  24.6919
29.445  24.8753
29.45  24.6368
29.455  24.4733
29.46  24.4706
29.465  24.4431
29.47  24.5857
29.475  24.5324
29.48  24.5767
29.485  24.6049
29.49  24.6636
29.495  24.5582
29.5  24.5499
29.505  24.5056
29.51  24.5933
29.515  24.5738
29.52  24.6774
29.525  24.5832
29.53  24.4696
29.535  24.3524
29.54  24.4403
29.545  24.5217
29.55  24.4042
29.555  24.4101
29.56  24.5426
29.565  24.6038
29.57  24.5584
29.575  24.4083
29.58  24.8231
29.585  24.7021
29.59  24.7589
29.595  24.4194
29.6  24.5611
29.605  24.6721
29.61  24.5169
29.615  24.6148
29.62  24.5368
29.625  24.6206
29.63  24.5011
29.635  24.4837
29.64  24.5972
29.645  24.4656
29.65  24.6378
29.655  24.65
29.66  24.4338
29.665  24.4166
29.67  24.3969
29.675  24.4244
29.68  25.0111
29.685  25.011
29.69  24.5781
29.695  24.4818
29.7  24.5546
29.705  24.4492
29.71  24.8718
29.715  24.8762
29.72  24.8382
29.725  24.9143
29.73  24.9327
29.735  24.8678
29.74  24.2614
29.745  24.6937
29.75  24.7773
29.755  24.8491
29.76  24.9375
29.765  24.7511
29.77  24.4882
29.775  24.6004
29.78  24.6592
29.785  24.472
29.79  24.4218
29.795  24.319
29.8  25.0916
29.805  24.864
29.81  24.769
29.815  24.6392
29.82  24.7652
29.825  24.844
29.83  24.7232
29.835  24.514
29.84  24.6589
29.845  24.7065
29.85  24.454
29.855  24.5612
29.86  24.6467
29.865  24.6934
29.87  24.7034
29.875  24.6208
29.88  24.7661
29.885  24.6813
29.89  24.7038
29.895  24.6723
29.9  24.5363
29.905  24.7629
29.91  24.7906
29.915  24.8724
29.92  24.9251
29.925  24.4725
29.93  24.5241
29.935  24.5556
29.94  24.4282
29.945  24.621
29.95  24.7424
29.955  24.7041
29.96  24.6744
29.965  24.5184
29.97  24.6818
29.975  24.7192
29.98  24.6611
29.985  24.6242
29.99  24.8639
29.995  24.5859
30  24.4407
30.005  24.4923
30.01  24.4282
30.015  24.4713
30.02  24.6458
30.025  24.4257
30.03  24.6821
30.035  24.3781
30.04  24.5165
30.045  24.3591
30.05  24.4776
30.055  24.5513
30.06  24.4567
30.065  24.5027
30.07  24.4739
30.075  24.4508
30.08  24.3703
30.085  24.4038
30.09  24.8155
30.095  24.0516
30.1  24.6467
30.105  24.5437
30.11  24.4936
30.115  24.4666
30.12  24.4568
30.125  24.589
30.13  24.5319
30.135  24.7655
30.14  24.7803
30.145  24.5839
30.15  24.5713
30.155  24.6038
30.16  24.7892
30.165  24.7538
30.17  24.7897
30.175  24.766
30.18  24.6991
30.185  24.6644
30.19  24.652
30.195  24.5458
30.2  24.9939
30.205  25.1976
30.21  24.6703
30.215  24.6142
30.22  24.755
30.225  24.5792
30.23  24.5553
30.235  25.053
30.24  24.5929
30.245  25.1188
30.25  25.2035
30.255  24.9918
30.26  24.9631
30.265  24.8594
30.27  24.9158
30.275  24.8043
30.28  24.7451
30.285  24.5867
30.29  24.6712
30.295  24.648
30.3  24.6691
30.305  24.5786
30.31  24.75
30.315  24.7631
30.32  24.6545
30.325  24.5583
30.33  24.5857
30.335  24.712
30.34  24.655
30.345  24.5879
30.35  24.5448
30.355  24.7165
30.36  24.6778
30.365  24.7869
30.37  24.5753
30.375  24.5033
30.38  24.4594
30.385  24.4833
30.39  24.488
30.395  24.5477
30.4  24.4741
30.405  24.7924
30.41  24.7441
30.415  24.5403
30.42  24.4706
30.425  24.5824
30.43  24.7987
30.435  24.6781
30.44  24.8894
30.445  24.5085
30.45  24.4938
30.455  24.6299
30.46  24.6257
30.465  24.6006
30.47  24.4617
30.475  24.3616
30.48  24.7352
30.485  24.6548
30.49  24.6842
30.495  24.7265
30.5  24.6049
30.505  24.7542
30.51  24.4502
30.515  24.6112
30.52  24.5098
30.525  24.4569
30.53  24.3397
30.535  24.7639
30.54  24.9174
30.545  24.4945
30.55  24.8853
30.555  24.8101
30.56  24.9387
30.565  25.017
30.57  24.9144
30.575  24.8402
30.58  24.8534
30.585  24.8252
30.59  24.999
30.595  24.81
30.6  24.8414
30.605  24.6521
30.61  24.7126
30.615  24.6317
30.62  24.6487
30.625  24.7913
30.63  24.8573
30.635  24.7491
30.64  24.527
30.645  24.5233
30.65  24.5737
30.655  24.4561
30.66  24.5363
30.665  24.457
30.67  24.516
30.675  24.5563
30.68  23.6408
30.685  24.3882
30.69  24.6481
30.695  24.7279
30.7  24.8183
30.705  25.095
30.71  24.5292
30.715  24.5064
30.72  24.7208
30.725  24.6095
30.73  24.8638
30.735  24.7609
30.74  24.7992
30.745  24.6389
30.75  25.1755
30.755  24.7501
30.76  24.6972
30.765  24.695
30.77  24.8338
30.775  24.7822
30.78  24.9391
30.785  24.8999
30.79  24.7584
30.795  24.8585
30.8  24.7791
30.805  24.8377
30.81  25.0174
30.815  24.9203
30.82  24.7561
30.825  24.815
30.83  24.8089
30.835  24.9424
30.84  25.1533
30.845  24.8212
30.85  24.7563
30.855  24.9079
30.86  24.94
30.865  24.9597
30.87  24.9749
30.875  24.8068
30.88  24.6807
30.885  24.764
30.89  24.8542
30.895  24.4208
30.9  24.643
30.905  24.9426
30.91  24.3991
30.915  24.9415
30.92  25.09
30.925  24.8731
30.93  24.9113
30.935  24.8806
30.94  24.7823
30.945  24.794
30.95  24.8352
30.955  24.8408
30.96  24.9884
30.965  24.8231
30.97  24.7451
30.975  24.8513
30.98  24.7472
30.985  24.6815
30.99  24.6154
30.995  24.6928
31  24.8001
31.005  24.6907
31.01  24.8151
31.015  24.8907
31.02  24.6519
31.025  24.823
31.03  24.7316
31.035  24.7222
31.04  24.7754
31.045  24.7272
31.05  24.7301
31.055  24.6287
31.06  24.9564
31.065  24.5243
31.07  24.9558
31.075  25.0044
31.08  24.4227
31.085  24.3611
31.09  24.3281
31.095  24.4388
31.1  24.5112
31.105  24.6088
31.11  24.5388
31.115  24.6209
31.12  24.6109
31.125  24.7629
31.13  24.8607
31.135  24.8645
31.14  24.6814
31.145  24.7477
31.15  24.8277
31.155  24.7771
31.16  24.705
31.165  24.7092
31.17  24.9485
31.175  25.0343
31.18  24.9202
31.185  25.0022
31.19  24.949
31.195  24.9841
31.2  24.9089
31.205  24.9199
31.21  25.0755
31.215  24.9905
31.22  25.0884
31.225  24.0008
31.23  24.9225
31.235  24.6905
31.24  24.7911
31.245  24.9174
31.25  24.6569
31.255  24.555
31.26  24.4975
31.265  24.5294
31.27  24.7142
31.275  24.8511
31.28  24.9905
31.285  24.6084
31.29  24.9083
31.295  24.9014
31.3  24.948
31.305  24.8381
31.31  24.6745
31.315  24.8721
31.32  24.9453
31.325  24.8657
31.33  24.8529
31.335  24.7847
31.34  24.7826
31.345  24.3726
31.35  24.4706
31.355  24.4305
31.36  24.6179
31.365  24.6268
31.37  24.5494
31.375  24.5494
31.38  24.6451
31.385  24.4138
31.39  24.4663
31.395  24.3686
31.4  24.2493
31.405  24.232
31.41  24.7891
31.415  24.8457
31.42  24.9133
31.425  24.8467
31.43  24.7586
31.435  24.7857
31.44  24.8459
31.445  24.821
31.45  24.9068
31.455  24.7611
31.46  24.9034
31.465  24.7946
31.47  24.9438
31.475  24.6713
31.48  24.8171
31.485  25.0065
31.49  24.8492
31.495  24.5001
31.5  24.5222
31.505  24.6073
31.51  24.6193
31.515  24.5882
31.52  24.4964
31.525  24.6058
31.53  24.5707
31.535  24.5663
31.54  24.6526
31.545  24.624
31.55  24.788
31.555  24.8621
31.56  24.8414
31.565  24.8857
31.57  24.9157
31.575  24.5287
31.58  24.9704
31.585  25.0926
31.59  24.9435
31.595  24.6194
31.6  24.9068
31.605  24.7991
31.61  24.9331
31.615  24.9334
31.62  24.7255
31.625  24.6627
31.63  24.4929
31.635  24.8573
31.64  24.4342
31.645  24.5528
31.65  24.8893
31.655  24.79
31.66  24.7761
31.665  24.8646
31.67  24.7394
31.675  24.416
31.68  24.8678
31.685  24.948
31.69  24.738
31.695  24.7643
31.7  24.8193
31.705  24.7964
31.71  24.5547
31.715  24.5862
31.72  24.7659
31.725  24.7279
31.73  24.3939
31.735  24.8777
31.74  24.7865
31.745  24.5575
31.75  24.45
31.755  24.4898
31.76  24.3965
31.765  24.4306
31.77  24.3416
31.775  24.6987
31.78  24.4851
31.785  24.4965
31.79  24.6129
31.795  24.5332
31.8  24.5122
31.805  24.567
31.81  24.648
31.815  23.8873
31.82  24.3819
31.825  24.34
31.83  24.3623
31.835  24.4288
31.84  24.3984
31.845  24.2913
31.85  24.4822
31.855  24.3228
31.86  24.5459
31.865  24.5516
31.87  24.6268
31.875  24.4996
31.88  24.5178
31.885  24.5313
31.89  24.5819
31.895  24.3636
31.9  24.4025
31.905  24.9622
31.91  24.9641
31.915  24.8345
31.92  24.6867
31.925  24.5918
31.93  24.6388
31.935  24.5568
31.94  24.4596
31.945  24.4372
31.95  24.3787
31.955  24.5621
31.96  24.7611
31.965  24.6308
31.97  24.3513
31.975  24.2372
31.98  24.4902
31.985  24.6496
31.99  24.7163
31.995  24.4807
32  24.5581
32.005  24.7277
32.01  24.7937
32.015  24.6977
32.02  24.7415
32.025  24.7638
32.03  24.8136
32.035  24.8684
32.04  24.715
32.045  24.9492
32.05  24.757
32.055  24.7504
32.06  24.6239
32.065  24.9127
32.07  24.6241
32.075  24.7895
32.08  24.5735
32.085  24.6333
32.09  24.6438
32.095  24.8448
32.1  24.3704
32.105  24.6166
32.11  24.5167
32.115  24.4758
32.12  24.4901
32.125  24.4884
32.13  24.3102
32.135  24.5296
32.14  24.3807
32.145  24.2972
32.15  24.3364
32.155  24.6313
32.16  24.5323
32.165  24.6062
32.17  24.7815
32.175  24.5854
32.18  24.4379
32.185  24.7415
32.19  24.4198
32.195  24.3735
32.2  24.5412
32.205  24.9661
32.21  24.8766
32.215  24.8468
32.22  24.7543
32.225  24.7549
32.23  24.8365
32.235  24.7717
32.24  24.6025
32.245  24.9219
32.25  24.5774
32.255  24.6759
32.26  24.4942
32.265  24.1459
32.27  24.2407
32.275  24.0002
32.28  24.0681
32.285  23.9865
32.29  23.9835
32.295  24.3303
32.3  24.3258
32.305  24.2413
32.31  24.398
32.315  24.5041
32.32  24.3878
32.325  24.4037
32.33  24.4222
32.335  24.4718
32.34  24.6576
32.345  24.6166
32.35  24.8592
32.355  24.7754
32.36  24.798
32.365  24.6849
32.37  24.5615
32.375  24.5133
32.38  24.6935
32.385  24.544
32.39  24.6673
32.395  24.8931
32.4  24.5333
32.405  24.8807
32.41  24.6899
32.415  24.4949
32.42  24.0045
32.425  24.0923
32.43  24.0613
32.435  24.1277
32.44  24.3139
32.445  24.2693
32.45  24.3396
32.455  24.4427
32.46  24.5716
32.465  24.5734
32.47  24.6486
32.475  24.4663
32.48  24.3593
32.485  24.3876
32.49  24.7639
32.495  24.6296
32.5  24.5807
32.505  24.2353
32.51  24.3039
32.515  24.3214
32.52  24.3096
32.525  24.2694
32.53  24.4496
32.535  24.4286
32.54  24.2001
32.545  24.2253
32.55  24.2281
32.555  24.2388
32.56  24.2631
32.565  24.1097
32.57  24.3705
32.575  24.2069
32.58  24.4504
32.585  24.4518
32.59  24.5295
32.595  24.3558
32.6  24.4566
32.605  24.3528
32.61  24.4967
32.615  24.304
32.62  24.2793
32.625  24.4368
32.63  24.5017
32.635  24.76
32.64  24.4351
32.645  24.4889
32.65  24.4414
32.655  24.6348
32.66  24.512
32.665  24.6728
32.67  24.7847
32.675  24.6705
32.68  24.6329
32.685  24.6879
32.69  24.5772
32.695  24.6797
32.7  24.7267
32.705  24.7685
32.71  24.8899
32.715  24.9072
32.72  24.981
32.725  24.905
32.73  24.4687
32.735  24.9599
32.74  24.2333
32.745  24.2189
32.75  24.5893
32.755  25.0226
32.76  24.9863
32.765  24.7877
32.77  24.7525
32.775  24.7814
32.78  24.687
32.785  24.3478
32.79  24.6439
32.795  24.5705
32.8  24.778
32.805  24.7539
32.81  24.4958
32.815  24.7668
32.82  24.1213
32.825  24.7238
32.83  24.5611
32.835  24.7975
32.84  24.7476
32.845  24.5436
32.85  24.4906
32.855  24.5556
32.86  24.4567
32.865  24.5714
32.87  24.6369
32.875  24.8279
32.88  24.4553
32.885  24.4213
32.89  24.1606
32.895  24.5962
32.9  24.694
32.905  24.6031
32.91  24.5511
32.915  24.5981
32.92  24.5841
32.925  24.5911
32.93  24.6602
32.935  24.503
32.94  24.4872
32.945  24.2694
32.95  24.4321
32.955  24.752
32.96  24.5776
32.965  24.4878
32.97  24.3815
32.975  24.5777
32.98  24.5219
32.985  24.2775
32.99  24.4703
32.995  24.5581
33  24.3641
33.005  24.3981
33.01  24.464
33.015  24.4429
33.02  24.801
33.025  24.7264
33.03  24.6658
33.035  24.6031
33.04  24.5223
33.045  24.6997
33.05  24.5199
33.055  24.5289
33.06  24.9133
33.065  24.5142
33.07  24.4654
33.075  24.8337
33.08  24.6876
33.085  24.6979
33.09  24.648
33.095  24.735
33.1  24.6405
33.105  24.6742
33.11  24.5565
33.115  24.6405
33.12  24.7461
33.125  24.5213
33.13  24.3214
33.135  24.7765
33.14  24.6317
33.145  24.7313
33.15  24.6293
33.155  24.4306
33.16  24.7188
33.165  24.6081
33.17  24.4123
33.175  24.3205
33.18  24.6298
33.185  24.6109
33.19  24.8131
33.195  24.3628
33.2  24.5813
33.205  24.4306
33.21  24.4697
33.215  24.4286
33.22  24.571
33.225  24.7015
33.23  24.4876
33.235  24.6934
33.24  24.7047
33.245  24.3695
33.25  24.4855
33.255  24.5636
33.26  24.4636
33.265  24.4012
33.27  24.3911
33.275  24.2243
33.28  24.5567
33.285  24.3319
33.29  24.6129
33.295  24.4392
33.3  24.347
33.305  24.3921
33.31  24.444
33.315  24.5881
33.32  24.5532
33.325  24.346
33.33  24.4305
33.335  24.2219
33.34  24.6008
33.345  24.507
33.35  24.6435
33.355  24.602
33.36  24.6463
33.365  24.6733
33.37  24.7161
33.375  24.7014
33.38  24.6718
33.385  24.6288
33.39  24.7621
33.395  24.5646
33.4  24.2187
33.405  24.1782
33.41  24.0572
33.415  24.1244
33.42  24.578
33.425  24.5182
33.43  24.6894
33.435  24.5279
33.44  24.6226
33.445  24.6465
33.45  24.1126
33.455  24.6347
33.46  24.5935
33.465  25.0069
33.47  24.8555
33.475  24.6556
33.48  25.13
33.485  24.9999
33.49  24.4795
33.495  25.1044
33.5  24.3929
33.505  24.393
33.51  25.0511
33.515  25.1058
33.52  24.5443
33.525  24.777
33.53  24.7444
33.535  25.1879
33.54  24.3442
33.545  24.7856
33.55  25.1459
33.555  25.2193
33.56  25.0741
33.565  24.8311
33.57  23.9685
33.575  23.8921
33.58  24.078
33.585  23.8065
33.59  23.9393
33.595  23.9615
33.6  23.9798
33.605  23.9972
33.61  23.9963
33.615  24.0139
33.62  24.0901
33.625  24.1301
33.63  24.3063
33.635  24.5768
33.64  24.7331
33.645  24.6296
33.65  24.0688
33.655  24.9163
33.66  24.7821
33.665  24.7212
33.67  24.993
33.675  25.1011
33.68  24.4907
33.685  23.9649
33.69  24.0514
33.695  24.9234
33.7  24.1046
33.705  24.9281
33.71  24.8487
33.715  24.7986
33.72  24.8552
33.725  23.9723
33.73  24.0073
33.735  24.0875
33.74  25.0971
33.745  24.7043
33.75  24.1573
33.755  24.0767
33.76  24.9333
33.765  24.895
33.77  24.7809
33.775  24.6521
33.78  24.5307
33.785  24.4655
33.79  24.7847
33.795  24.6535
33.8  24.3605
33.805  24.3666
33.81  24.3237
33.815  24.3053
33.82  24.3844
33.825  24.2341
33.83  24.3579
33.835  24.4159
33.84  24.366
33.845  24.5736
33.85  24.4417
33.855  24.59
33.86  24.6349
33.865  24.6855
33.87  24.4371
33.875  24.3047
33.88  24.5289
33.885  24.9683
33.89  24.7258
33.895  25.0082
33.9  25.1624
33.905  24.3304
33.91  24.3667
33.915  24.1722
33.92  24.5092
33.925  24.3953
33.93  24.3568
33.935  24.4812
33.94  24.4414
33.945  24.4969
33.95  24.3864
33.955  24.3797
33.96  24.9698
33.965  25.0481
33.97  24.9964
33.975  24.8255
33.98  24.9731
33.985  24.9707
33.99  24.2352
33.995  24.2581
34  24.3205
34.005  24.2458
34.01  25.1108
34.015  25.0761
34.02  25.0991
34.025  24.1641
34.03  23.988
34.035  24.7943
34.04  24.0919
34.045  24.1948
34.05  24.3619
34.055  24.8256
34.06  25.0926
34.065  24.9949
34.07  24.9909
34.075  25.0972
34.08  24.962
34.085  24.9226
34.09  25.0612
34.095  24.8179
34.1  24.2891
34.105  24.6949
34.11  24.2879
34.115  24.6677
34.12  24.6687
34.125  24.4913
34.13  24.5475
34.135  24.15
34.14  24.6666
34.145  24.7198
34.15  24.5916
34.155  24.4404
34.16  24.3296
34.165  24.3758
34.17  24.7207
34.175  24.7554
34.18  24.5794
34.185  24.7239
34.19  24.563
34.195  24.5614
34.2  24.2252
34.205  24.7169
34.21  24.7159
34.215  24.5525
34.22  24.7004
34.225  24.791
34.23  24.6143
34.235  24.6079
34.24  24.5062
34.245  24.5206
34.25  24.4742
34.255  24.7702
34.26  24.3941
34.265  24.4615
34.27  24.3889
34.275  24.3733
34.28  24.5388
34.285  24.794
34.29  24.7323
34.295  24.3566
34.3  24.4544
34.305  24.4692
34.31  24.1999
34.315  24.4301
34.32  24.8668
34.325  24.4953
34.33  24.4464
34.335  24.4991
34.34  24.402
34.345  24.3015
34.35  24.8999
34.355  24.6674
34.36  24.5761
34.365  24.6718
34.37  24.3786
34.375  24.4775
34.38  25.094
34.385  25.0266
34.39  24.629
34.395  24.7173
34.4  24.9703
34.405  24.59
34.41  25.0014
34.415  24.9027
34.42  24.2859
34.425  24.3462
34.43  24.2393
34.435  24.9358
34.44  24.7715
34.445  24.228
34.45  24.1588
34.455  24.233
34.46  24.6886
34.465  24.5917
34.47  24.176
34.475  24.0902
34.48  24.2123
34.485  24.2648
34.49  24.3572
34.495  24.4591
34.5  25.0796
34.505  24.7875
34.51  24.3328
34.515  24.8212
34.52  24.8393
34.525  24.485
34.53  24.4196
34.535  24.3415
34.54  24.9073
34.545  24.8537
34.55  24.2782
34.555  24.2524
34.56  24.2685
34.565  24.2663
34.57  24.7384
34.575  24.6772
34.58  24.6763
34.585  24.8307
34.59  24.6656
34.595  24.2758
34.6  24.6493
34.605  24.6279
34.61  24.7113
34.615  24.6562
34.62  24.1419
34.625  24.3959
34.63  24.238
34.635  24.3604
34.64  24.7808
34.645  24.6782
34.65  24.5955
34.655  24.4998
34.66  24.6834
34.665  24.7574
34.67  24.2397
34.675  24.5667
34.68  24.5363
34.685  24.7199
34.69  24.6382
34.695  24.6623
34.7  24.7679
34.705  23.828
34.71  24.7113
34.715  24.0375
34.72  23.8242
34.725  23.8576
34.73  24.6037
34.735  24.7244
34.74  23.8995
34.745  23.9395
34.75  25.0248
34.755  25.0659
34.76  25.1102
34.765  25.0515
34.77  24.8718
34.775  24.7822
34.78  25.1963
34.785  25.1234
34.79  25.1567
34.795  25.197
34.8  25.0761
34.805  25.2047
34.81  25.1751
34.815  24.9011
34.82  24.983
34.825  25.0519
34.83  24.7552
34.835  24.9305
34.84  24.9263
34.845  25.0025
34.85  24.9542
34.855  24.7627
34.86  24.7762
34.865  24.7313
34.87  24.8504
34.875  24.7781
34.88  24.7156
34.885  24.8029
34.89  24.6383
34.895  24.7593
34.9  24.9522
34.905  24.9279
34.91  24.9171
34.915  24.7611
34.92  24.6055
34.925  24.6585
34.93  24.8395
34.935  24.959
34.94  24.914
34.945  25.132
34.95  24.4628
34.955  24.8048
34.96  24.9169
34.965  25.0106
34.97  25.1066
34.975  25.0471
34.98  25.1233
34.985  25.0648
34.99  25.1094
34.995  24.9106
35  25.1559
35.005  24.8106
35.01  24.9935
35.015  24.9226
35.02  24.3703
35.025  24.526
35.03  24.6032
35.035  24.9057
35.04  24.6417
35.045  25.0082
35.05  24.9994
35.055  25.1099
35.06  25.1829
35.065  25.4019
35.07  25.2625
35.075  25.0156
35.08  25.0816
35.085  24.8676
35.09  25.0281
35.095  25.0849
35.1  25.059
35.105  25.0916
35.11  24.8341
35.115  24.8469
35.12  24.9529
35.125  24.9372
35.13  24.6354
35.135  24.6612
35.14  24.8835
35.145  24.6605
35.15  24.6076
35.155  24.7527
35.16  24.8695
35.165  24.7804
35.17  24.2751
35.175  24.2974
35.18  24.4135
35.185  24.5567
35.19  24.717
35.195  24.5471
35.2  24.4569
35.205  24.5249
35.21  24.4833
35.215  24.4097
35.22  24.4143
35.225  24.2904
35.23  24.5303
35.235  24.5633
35.24  24.5337
35.245  24.5887
35.25  24.6198
35.255  24.7893
35.26  24.5952
35.265  24.6457
35.27  24.603
35.275  24.5487
35.28  24.5052
35.285  24.4035
35.29  24.8371
35.295  24.6995
35.3  24.6669
35.305  24.285
35.31  24.2739
35.315  24.5367
35.32  24.418
35.325  24.922
35.33  24.9013
35.335  24.9953
35.34  24.3329
35.345  25.0611
35.35  25.0212
35.355  25.1402
35.36  25.1443
35.365  25.1178
35.37  24.9685
35.375  24.9229
35.38  24.8339
35.385  25.0681
35.39  25.2032
35.395  25.1869
35.4  24.0544
35.405  24.1748
35.41  24.1823
35.415  24.3143
35.42  24.4406
35.425  24.5314
35.43  24.7309
35.435  24.706
35.44  24.6538
35.445  24.4349
35.45  24.3548
35.455  24.3951
35.46  24.4179
35.465  24.5337
35.47  24.5092
35.475  24.4096
35.48  24.5243
35.485  24.6242
35.49  24.7046
35.495  24.6485
35.5  24.6537
35.505  24.4526
35.51  24.5712
35.515  24.3897
35.52  24.6389
35.525  24.7336
35.53  24.666
35.535  24.8734
35.54  24.837
35.545  24.8562
35.55  24.6414
35.555  25.0664
35.56  25.1466
35.565  25.0969
35.57  25.1388
35.575  24.9556
35.58  24.9473
35.585  24.6501
35.59  24.5804
35.595  25.1754
35.6  24.3556
35.605  24.4119
35.61  24.751
35.615  24.8396
35.62  24.803
35.625  24.8206
35.63  24.7435
35.635  24.9427
35.64  24.99
35.645  25.2953
35.65  24.9289
35.655  25.0173
35.66  24.8927
35.665  24.8995
35.67  24.8629
35.675  25.0308
35.68  24.9278
35.685  24.8659
35.69  25.223
35.695  24.6724
35.7  24.7492
35.705  24.9245
35.71  24.9776
35.715  24.9554
35.72  24.8274
35.725  24.9427
35.73  24.9612
35.735  24.7691
35.74  24.7199
35.745  24.7855
35.75  24.6091
35.755  24.8213
35.76  24.7723
35.765  24.8169
35.77  24.6453
35.775  24.6446
35.78  24.6544
35.785  24.6297
35.79  24.6479
35.795  24.7344
35.8  24.7305
35.805  24.6603
35.81  24.6474
35.815  24.6126
35.82  24.5669
35.825  24.4875
35.83  24.6535
35.835  23.8431
35.84  23.9137
35.845  24.3669
35.85  24.6124
35.855  24.4954
35.86  24.5918
35.865  24.2949
35.87  24.4787
35.875  24.4705
35.88  24.5054
35.885  24.4368
35.89  24.26
35.895  24.3374
35.9  24.2849
35.905  24.3319
35.91  24.9084
35.915  24.704
35.92  24.2124
35.925  24.3345
35.93  24.3739
35.935  24.2672
35.94  24.2445
35.945  24.4956
35.95  24.4434
35.955  24.2015
35.96  24.3573
35.965  24.4536
35.97  24.5441
35.975  24.3019
35.98  24.5311
35.985  24.5074
35.99  24.5914
35.995  24.8227
36  24.7616
36.005  24.3894
36.01  24.5663
36.015  24.6629
36.02  24.7282
36.025  24.7511
36.03  24.7016
36.035  24.6438
36.04  24.7049
36.045  24.6181
36.05  24.6221
36.055  24.7306
36.06  24.8846
36.065  24.8324
36.07  24.8836
36.075  24.9731
36.08  24.9535
36.085  24.8384
36.09  24.8634
36.095  24.6271
36.1  24.8054
36.105  24.8177
36.11  24.7288
36.115  24.7752
36.12  24.7867
36.125  24.8293
36.13  24.1883
36.135  24.7725
36.14  24.9789
36.145  25.1205
36.15  24.9756
36.155  24.9452
36.16  25.0224
36.165  24.9184
36.17  24.3535
36.175  24.3347
36.18  24.7273
36.185  24.3086
36.19  24.8368
36.195  24.6705
36.2  24.1905
36.205  24.5631
36.21  24.1905
36.215  24.1223
36.22  24.6099
36.225  24.5251
36.23  24.0283
36.235  24.123
36.24  24.1462
36.245  24.711
36.25  24.7319
36.255  24.5621
36.26  24.8123
36.265  24.7295
36.27  24.7373
36.275  24.8382
36.28  24.7303
36.285  24.6616
36.29  24.7879
36.295  24.7446
36.3  24.581
36.305  24.5681
36.31  24.4205
36.315  24.4473
36.32  24.6749
36.325  24.393
36.33  24.5507
36.335  24.2176
36.34  24.1829
36.345  24.3471
36.35  24.2829
36.355  24.1999
36.36  24.3499
36.365  24.4491
36.37  24.3318
36.375  24.3746
36.38  24.645
36.385  24.4153
36.39  24.6495
36.395  24.6265
36.4  24.5135
36.405  24.745
36.41  24.4782
36.415  24.675
36.42  24.1637
36.425  24.326
36.43  24.2063
36.435  24.2735
36.44  24.7073
36.445  24.0981
36.45  24.2275
36.455  24.1326
36.46  24.0652
36.465  24.5371
36.47  24.6217
36.475  24.8298
36.48  24.7516
36.485  24.6796
36.49  23.9048
36.495  24.4114
36.5  23.9917
36.505  24.0061
36.51  23.987
36.515  24.0269
36.52  24.1791
36.525  24.0999
36.53  24.415
36.535  24.2669
36.54  24.247
36.545  24.1431
36.55  23.995
36.555  24.0698
36.56  24.2857
36.565  24.1749
36.57  24.1476
36.575  24.3194
36.58  24.2499
36.585  24.4053
36.59  24.2663
36.595  24.4678
36.6  24.0046
36.605  23.9349
36.61  23.9295
36.615  24.8416
36.62  24.1554
36.625  24.9519
36.63  24.1192
36.635  24.0948
36.64  24.1722
36.645  24.5642
36.65  24.4695
36.655  24.3873
36.66  24.4168
36.665  24.4294
36.67  24.3419
36.675  24.5523
36.68  24.6018
36.685  24.4785
36.69  24.4429
36.695  24.6117
36.7  24.5114
36.705  24.5162
36.71  24.298
36.715  24.1533
36.72  24.1861
36.725  24.2023
36.73  24.1774
36.735  24.2256
36.74  24.5001
36.745  24.3303
36.75  24.3256
36.755  24.3438
36.76  24.2805
36.765  24.251
36.77  24.2297
36.775  24.5212
36.78  24.1731
36.785  24.2901
36.79  24.0954
36.795  24.1907
36.8  24.2417
36.805  24.2843
36.81  24.2357
36.815  24.4076
36.82  24.4008
36.825  24.3015
36.83  24.3065
36.835  24.2655
36.84  24.2442
36.845  24.0524
36.85  24.364
36.855  24.1098
36.86  24.0988
36.865  24.1397
36.87  23.9152
36.875  24.0387
36.88  24.2457
36.885  24.4336
36.89  24.3275
36.895  24.4312
36.9  24.3857
36.905  24.3738
36.91  24.1992
36.915  24.5351
36.92  24.3147
36.925  24.2536
36.93  24.3403
36.935  24.1749
36.94  24.1619
36.945  24.1521
36.95  24.0197
36.955  24.0632
36.96  23.9951
36.965  24.1525
36.97  24.359
36.975  24.0559
36.98  24.0603
36.985  24.0687
36.99  24.4557
36.995  24.0695
37  24.1886
37.005  24.1605
37.01  24.0511
37.015  24.1258
37.02  24.0587
37.025  24.6639
37.03  24.0108
37.035  23.9185
37.04  23.9166
37.045  23.9821
37.05  23.9266
37.055  24.0343
37.06  24.0114
37.065  24.3817
37.07  24.333
37.075  24.3956
37.08  24.02
37.085  24.4968
37.09  24.0364
37.095  23.9846
37.1  24.0206
37.105  24.0396
37.11  24.0374
37.115  24.0845
37.12  24.5942
37.125  24.552
37.13  24.581
37.135  24.5494
37.14  24.4686
37.145  25.0488
37.15  24.565
37.155  24.4277
37.16  24.4636
37.165  24.2719
37.17  24.2189
37.175  24.1754
37.18  24.3828
37.185  24.2416
37.19  24.3779
37.195  24.8579
37.2  24.3698
37.205  24.6391
37.21  24.4783
37.215  24.3099
37.22  24.35
37.225  24.1833
37.23  24.1749
37.235  24.2377
37.24  24.1755
37.245  24.1489
37.25  24.2331
37.255  24.209
37.26  24.3384
37.265  24.2211
37.27  24.1966
37.275  24.1564
37.28  24.3081
37.285  24.4333
37.29  24.419
37.295  24.1538
37.3  24.0387
37.305  24.0806
37.31  24.0292
37.315  24.088
37.32  24.0402
37.325  24.1923
37.33  23.8921
37.335  23.8389
37.34  23.9724
37.345  23.9358
37.35  24.1952
37.355  24.1765
37.36  24.1321
37.365  24.1982
37.37  23.877
37.375  24.0754
37.38  23.993
37.385  24.5393
37.39  24.4607
37.395  24.5859
37.4  24.0412
37.405  24.0366
37.41  24.7872
37.415  23.9873
37.42  24.03
37.425  23.8625
37.43  24.5403
37.435  23.9406
37.44  23.8715
37.445  24.4035
37.45  23.9766
37.455  25.1114
37.46  24.5596
37.465  24.0476
37.47  24.6194
37.475  24.0886
37.48  24.0532
37.485  24.0639
37.49  24.7473
37.495  24.7915
37.5  24.8784
37.505  24.4775
37.51  24.5349
37.515  24.5017
37.52  24.5431
37.525  24.4483
37.53  24.5849
37.535  24.4645
37.54  24.2927
37.545  24.3492
37.55  24.2957
37.555  24.2082
37.56  24.3802
37.565  24.7168
37.57  24.6206
37.575  24.1278
37.58  24.5234
37.585  24.5228
37.59  24.3082
37.595  24.3265
37.6  24.3799
37.605  24.3784
37.61  24.3696
37.615  24.6434
37.62  24.668
37.625  24.5823
37.63  24.4666
37.635  24.3084
37.64  24.2692
37.645  24.6904
37.65  24.2046
37.655  25.0736
37.66  25.0389
37.665  24.3845
37.67  24.2255
37.675  24.3295
37.68  24.2287
37.685  24.3443
37.69  24.0454
37.695  24.2729
37.7  24.3046
37.705  24.1848
37.71  24.1945
37.715  24.1574
37.72  24.313
37.725  24.1913
37.73  24.3145
37.735  24.338
37.74  25.0161
37.745  24.3647
37.75  24.3344
37.755  24.0724
37.76  24.0824
37.765  24.6786
37.77  24.2019
37.775  24.1486
37.78  24.2001
37.785  24.6316
37.79  24.3271
37.795  24.9872
37.8  24.2702
37.805  24.206
37.81  24.2196
37.815  24.2799
37.82  24.0425
37.825  24.2007
37.83  23.9767
37.835  24.2653
37.84  24.4525
37.845  24.3037
37.85  24.2556
37.855  23.9418
37.86  24.5498
37.865  24.177
37.87  24.1551
37.875  24.3032
37.88  24.4019
37.885  24.1327
37.89  24.2003
37.895  24.057
37.9  23.9733
37.905  24.4993
37.91  24.3704
37.915  24.4392
37.92  24.1515
37.925  24.3932
37.93  24.1341
37.935  24.3997
37.94  24.4169
37.945  24.2659
37.95  24.1031
37.955  23.9967
37.96  24.1634
37.965  24.0992
37.97  24.2041
37.975  24.1638
37.98  24.1652
37.985  24.6555
37.99  24.324
37.995  24.4921
38  24.2949
38.005  24.3831
38.01  24.3418
38.015  23.9797
38.02  23.943
38.025  24.0034
38.03  24.1078
38.035  23.7342
38.04  23.7014
38.045  23.7198
38.05  23.8469
38.055  23.8947
38.06  23.8434
38.065  24.2812
38.07  24.1543
38.075  24.2137
38.08  24.3207
38.085  24.1521
38.09  23.9726
38.095  24.3769
38.1  24.4025
38.105  24.5425
38.11  24.5876
38.115  24.3895
38.12  23.7683
38.125  23.9703
38.13  24.6021
38.135  23.9857
38.14  24.019
38.145  24.4697
38.15  24.6367
38.155  24.5834
38.16  23.9766
38.165  23.8493
38.17  24.1941
38.175  24.1129
38.18  23.7768
38.185  23.9128
38.19  24.1154
38.195  23.9799
38.2  23.9492
38.205  24.0091
38.21  23.8059
38.215  23.892
38.22  23.9359
38.225  24.1111
38.23  24.0734
38.235  23.9565
38.24  23.8952
38.245  24.102
38.25  23.9749
38.255  24.1457
38.26  24.2207
38.265  24.1124
38.27  24.1986
38.275  24.0877
38.28  24.0586
38.285  24.1519
38.29  24.0704
38.295  24.0083
38.3  23.7657
38.305  23.8837
38.31  23.8078
38.315  24.1209
38.32  23.8109
38.325  23.7545
38.33  23.7036
38.335  23.6921
38.34  24.6475
38.345  23.7283
38.35  23.7157
38.355  23.6368
38.36  23.7693
38.365  24.754
38.37  23.7061
38.375  23.7209
38.38  24.2005
38.385  23.9883
38.39  23.9834
38.395  23.9688
38.4  23.3874
38.405  23.4118
38.41  23.3272
38.415  23.6974
38.42  23.59
38.425  23.5583
38.43  23.5743
38.435  23.6896
38.44  23.5665
38.445  23.6897
38.45  24.1619
38.455  24.1959
38.46  24.0951
38.465  24.1369
38.47  23.9996
38.475  23.9936
38.48  23.6024
38.485  23.7167
38.49  23.7821
38.495  23.8409
38.5  24.8214
38.505  24.8687
38.51  23.6363
38.515  23.7821
38.52  23.6459
38.525  23.9256
38.53  23.958
38.535  23.8701
38.54  23.8263
38.545  23.9462
38.55  23.5473
38.555  24.0241
38.56  23.9089
38.565  23.6693
38.57  24.2096
38.575  23.6546
38.58  23.5909
38.585  23.4912
38.59  24.272
38.595  24.2693
38.6  24.0819
38.605  24.063
38.61  23.7112
38.615  23.4536
38.62  23.6584
38.625  24.3458
38.63  23.6683
38.635  23.7619
38.64  23.7041
38.645  23.7692
38.65  23.6562
38.655  24.3758
38.66  24.2544
38.665  23.723
38.67  24.2617
38.675  24.2858
38.68  24.1623
38.685  24.218
38.69  24.2727
38.695  24.17
38.7  23.9716
38.705  24.1728
38.71  23.7268
38.715  24.1051
38.72  23.713
38.725  23.9941
38.73  24.0323
38.735  23.9886
38.74  24.1722
38.745  23.6992
38.75  23.628
38.755  23.7639
38.76  24.0462
38.765  23.8734
38.77  24.0681
38.775  23.8793
38.78  23.589
38.785  23.6272
38.79  23.6372
38.795  23.5164
38.8  23.5118
38.805  24.5702
38.81  24.6455
38.815  24.4412
38.82  24.1668
38.825  24.23
38.83  24.2513
38.835  23.4925
38.84  23.3493
38.845  23.3925
38.85  24.2183
38.855  23.408
38.86  23.5075
38.865  24.3456
38.87  23.4721
38.875  23.3737
38.88  23.2608
38.885  24.185
38.89  24.5197
38.895  24.1083
38.9  24.1621
38.905  23.5014
38.91  23.5154
38.915  23.472
38.92  24.4141
38.925  24.3664
38.93  23.4814
38.935  23.4649
38.94  24.3827
38.945  24.5215
38.95  23.5144
38.955  23.5223
38.96  24.4386
38.965  24.3683
38.97  24.3916
38.975  23.5807
38.98  23.5465
38.985  23.4785
38.99  23.5792
38.995  24.4473
39  23.5294
39.005  23.5721
39.01  23.5632
39.015  23.6241
39.02  23.4827
39.025  24.4745
39.03  24.0993
39.035  23.4789
39.04  24.5876
39.045  23.5986
39.05  24.5232
39.055  24.6116
39.06  24.6951
39.065  24.6683
39.07  23.5563
39.075  24.6374
39.08  23.3852
39.085  24.2239
39.09  23.476
39.095  24.2565
39.1  24.1301
39.105  23.5392
39.11  23.5924
39.115  24.5728
39.12  24.0407
39.125  23.9482
39.13  23.5855
39.135  23.703
39.14  23.9721
39.145  23.9269
39.15  23.8277
39.155  24.8117
39.16  23.5437
39.165  23.6372
39.17  23.5428
39.175  23.5024
39.18  24.7275
39.185  24.7434
39.19  23.3673
39.195  24.7123
39.2  23.3815
39.205  24.5697
39.21  25.027
39.215  23.3626
39.22  23.3063
39.225  23.3233
39.23  23.3908
39.235  23.3804
39.24  23.4622
39.245  23.3774
39.25  23.8991
39.255  23.9634
39.26  24.1229
39.265  24.0593
39.27  23.4664
39.275  23.4987
39.28  24.0679
39.285  23.5628
39.29  24.1553
39.295  23.5476
39.3  23.5569
39.305  23.7357
39.31  24.3751
39.315  23.5465
39.32  25.3669
39.325  25.4146
39.33  25.0163
39.335  25.1427
39.34  25.1588
39.345  25.2672
39.35  25.3275
39.355  23.4112
39.36  23.5357
39.365  24.9298
39.37  23.5362
39.375  23.4324
39.38  24.4482
39.385  24.4423
39.39  24.4604
39.395  24.3573
39.4  24.9374
39.405  24.4005
39.41  24.574
39.415  24.5593
39.42  24.9023
39.425  24.9646
39.43  24.7421
39.435  24.7834
39.44  25.1207
39.445  24.3985
39.45  24.4718
39.455  24.3975
39.46  24.5145
39.465  24.4286
39.47  24.8748
39.475  24.8766
39.48  24.4322
39.485  24.9282
39.49  23.5841
39.495  23.4662
39.5  23.3596
39.505  23.4454
39.51  24.4488
39.515  24.3839
39.52  23.7377
39.525  24.3988
39.53  24.922
39.535  24.8412
39.54  23.6685
39.545  24.7049
39.55  24.5725
39.555  23.6355
39.56  24.4632
39.565  23.4326
39.57  23.3583
39.575  23.3945
39.58  24.9735
39.585  24.8749
39.59  23.4255
39.595  23.3938
39.6  24.6091
39.605  25.0234
39.61  23.3727
39.615  23.4144
39.62  23.525
39.625  23.4273
39.63  23.1867
39.635  23.2612
39.64  23.3387
39.645  24.5169
39.65  24.4016
39.655  23.1621
39.66  23.1971
39.665  24.358
39.67  24.5142
39.675  24.4277
39.68  24.4942
39.685  24.3777
39.69  24.4019
39.695  23.4244
39.7  24.168
39.705  24.2987
39.71  23.5326
39.715  23.4673
39.72  24.132
39.725  24.9227
39.73  24.0988
39.735  23.986
39.74  23.3366
39.745  23.2248
39.75  24.5106
39.755  24.5304
39.76  24.6136
39.765  23.2487
39.77  23.1006
39.775  23.2161
39.78  23.0436
39.785  23.0694
39.79  23.1719
39.795  23.2526
39.8  23.3221
39.805  24.6629
39.81  24.6225
39.815  24.6207
39.82  24.8307
39.825  24.1227
39.83  23.4618
39.835  23.2224
39.84  24.9794
39.845  25.0128
39.85  24.8931
39.855  24.6465
39.86  24.477
39.865  24.4889
39.87  23.5878
39.875  23.5639
39.88  23.5687
39.885  23.5443
39.89  23.4495
39.895  23.4422
39.9  23.3819
39.905  24.4991
39.91  24.4325
39.915  24.061
39.92  23.3781
39.925  23.4949
39.93  23.4901
39.935  23.4541
39.94  23.3885
39.945  23.5128
39.95  23.3169
39.955  24.1837
39.96  24.4333
39.965  24.27
39.97  23.3757
39.975  24.1282
39.98  23.402
39.985  23.5209
39.99  23.5637
39.995  23.4112
40  23.581
40.005  23.5705
40.01  23.5648
40.015  23.4485
40.02  23.4585
40.025  23.5278
40.03  23.5652
40.035  23.505
40.04  23.5425
40.045  23.4594
40.05  23.4809
40.055  23.3613
40.06  23.4482
40.065  24.242
40.07  23.3912
40.075  24.5594
40.08  24.4828
40.085  23.3497
40.09  23.3892
40.095  23.4964
40.1  23.3729
40.105  23.3453
40.11  23.3676
40.115  23.563
40.12  23.5759
40.125  24.1491
40.13  24.067
40.135  24.5397
40.14  24.5411
40.145  24.543
40.15  24.2545
40.155  24.2748
40.16  24.2663
40.165  24.2423
40.17  24.3191
40.175  24.5162
40.18  24.4393
40.185  24.4531
40.19  24.4683
40.195  24.7383
40.2  24.7443
40.205  24.3286
40.21  24.0779
40.215  24.2888
40.22  24.2173
40.225  24.6825
40.23  24.7623
40.235  24.7079
40.24  24.6953
40.245  24.7462
40.25  24.8729
40.255  23.2037
40.26  24.4577
40.265  23.1901
40.27  24.6549
40.275  23.2143
40.28  23.0883
40.285  23.1731
40.29  23.1505
40.295  24.6937
40.3  24.1331
40.305  24.4461
40.31  24.3829
40.315  23.1995
40.32  24.683
40.325  23.1454
40.33  24.6337
40.335  24.7111
40.34  24.6555
40.345  23.3406
40.35  24.3859
40.355  24.8165
40.36  24.2359
40.365  24.3655
40.37  23.2489
40.375  23.4379
40.38  24.28
40.385  24.4193
40.39  23.4057
40.395  23.4428
40.4  24.3542
40.405  24.4599
40.41  24.3604
40.415  24.408
40.42  23.5103
40.425  23.5221
40.43  23.4375
40.435  24.8686
40.44  24.8377
40.445  24.3609
40.45  24.8258
40.455  23.5924
40.46  24.5989
40.465  24.4
40.47  24.4539
40.475  24.2822
40.48  23.5016
40.485  23.519
40.49  23.4881
40.495  24.3337
40.5  24.6654
40.505  23.5815
40.51  24.5693
40.515  24.523
40.52  24.6735
40.525  24.5299
40.53  24.5149
40.535  23.3445
40.54  24.5056
40.545  24.4399
40.55  23.3926
40.555  24.4062
40.56  24.5592
40.565  24.3451
40.57  24.3843
40.575  23.384
40.58  24.3151
40.585  24.2913
40.59  23.2044
40.595  23.3485
40.6  24.3527
40.605  24.39
40.61  24.4981
40.615  24.4779
40.62  24.2832
40.625  24.3031
40.63  24.4901
40.635  24.4475
40.64  23.3819
40.645  24.4399
40.65  24.3905
40.655  24.4216
40.66  24.5273
40.665  24.5357
40.67  24.6008
40.675  24.6595
40.68  24.5246
40.685  24.4507
40.69  24.496
40.695  24.5017
40.7  24.6187
40.705  24.5718
40.71  24.3916
40.715  24.3244
40.72  24.5064
40.725  24.4897
40.73  24.3474
40.735  24.3379
40.74  24.3529
40.745  24.3859
40.75  23.3865
40.755  24.2817
40.76  24.1165
40.765  24.7404
40.77  24.5565
40.775  24.5601
40.78  24.4603
40.785  24.6254
40.79  23.3445
40.795  23.3436
40.8  23.3967
40.805  23.2463
40.81  23.2658
40.815  23.3142
40.82  23.3114
40.825  24.4386
40.83  23.3747
40.835  23.344
40.84  23.3097
40.845  24.4657
40.85  24.5959
40.855  24.5384
40.86  24.3426
40.865  23.5364
40.87  24.25
40.875  24.2739
40.88  24.0727
40.885  23.7151
40.89  23.538
40.895  24.3603
40.9  24.1907
40.905  24.1219
40.91  24.1149
40.915  24.2669
40.92  23.6859
40.925  23.7978
40.93  23.9248
40.935  23.7962
40.94  23.9707
40.945  23.71
40.95  23.6532
40.955  23.7434
40.96  23.6901
40.965  23.7099
40.97  24.3579
40.975  24.2302
40.98  24.2205
40.985  24.0277
40.99  23.8692
40.995  23.8544
41  23.79
41.005  24.1933
41.01  24.1103
41.015  24.0442
41.02  24.0874
41.025  23.91
41.03  24.1565
41.035  24.2167
41.04  24.0806
41.045  24.1851
41.05  24.0722
41.055  24.2681
41.06  24.1174
41.065  24.1014
41.07  23.6427
41.075  23.6356
41.08  23.9883
41.085  23.6456
41.09  23.961
41.095  23.8555
41.1  23.7065
41.105  24.2822
41.11  24.2526
41.115  23.7061
41.12  23.9154
41.125  24.0973
41.13  23.8713
41.135  24.344
41.14  23.9629
41.145  23.9608
41.15  24.04
41.155  24.0116
41.16  24.0474
41.165  24.1035
41.17  24.0026
41.175  23.9507
41.18  24.0335
41.185  23.9735
41.19  24.1324
41.195  24.177
41.2  24.229
41.205  24.4019
41.21  24.0573
41.215  24.0386
41.22  24.1577
41.225  23.9088
41.23  24.5285
41.235  24.4946
41.24  24.1295
41.245  23.9956
41.25  23.9174
41.255  23.9978
41.26  24.4875
41.265  24.6903
41.27  24.3822
41.275  24.4743
41.28  24.3561
41.285  24.371
41.29  24.1376
41.295  23.9202
41.3  23.9835
41.305  23.993
41.31  24.0192
41.315  24.0184
41.32  24.186
41.325  24.3106
41.33  24.8204
41.335  24.41
41.34  24.371
41.345  24.2181
41.35  24.1736
41.355  24.1137
41.36  24.1683
41.365  24.189
41.37  24.3208
41.375  24.5058
41.38  24.3741
41.385  24.3796
41.39  24.3514
41.395  24.2738
41.4  24.2955
41.405  24.4019
41.41  24.5327
41.415  24.2599
41.42  23.9394
41.425  24.6229
41.43  24.6684
41.435  24.4138
41.44  24.4869
41.445  24.379
41.45  24.3161
41.455  24.3339
41.46  24.2984
41.465  24.257
41.47  24.3019
41.475  24.0326
41.48  24.144
41.485  24.2746
41.49  24.2067
41.495  24.1929
41.5  24.3234
41.505  24.2062
41.51  24.2404
41.515  23.9853
41.52  23.9611
41.525  24.1456
41.53  24.201
41.535  24.241
41.54  24.3734
41.545  24.1708
41.55  24.262
41.555  23.9013
41.56  24.3068
41.565  24.1825
41.57  24.5123
41.575  24.3733
41.58  24.1997
41.585  24.2419
41.59  24.2131
41.595  24.4075
41.6  24.4262
41.605  24.3403
41.61  24.2795
41.615  24.5229
41.62  24.4519
41.625  24.4576
41.63  24.2939
41.635  24.357
41.64  24.2446
41.645  24.2258
41.65  24.43
41.655  24.4745
41.66  24.4558
41.665  24.3309
41.67  24.6041
41.675  24.494
41.68  24.5279
41.685  24.5654
41.69  24.5509
41.695  24.2041
41.7  24.5019
41.705  24.5252
41.71  24.5626
41.715  24.4712
41.72  24.5219
41.725  24.5633
41.73  24.691
41.735  24.5033
41.74  24.7015
41.745  24.7927
41.75  24.0463
41.755  24.0115
41.76  24.0319
41.765  23.8032
41.77  23.7703
41.775  23.849
41.78  23.8813
41.785  24.6274
41.79  24.6601
41.795  24.6863
41.8  23.7283
41.805  23.7161
41.81  24.7412
41.815  24.655
41.82  24.7392
41.825  23.8255
41.83  24.7015
41.835  24.7438
41.84  24.7628
41.845  24.646
41.85  23.588
41.855  23.6543
41.86  24.9204
41.865  24.444
41.87  23.9647
41.875  23.7908
41.88  23.8388
41.885  23.8517
41.89  24.3353
41.895  24.4428
41.9  24.5638
41.905  24.7038
41.91  24.5345
41.915  24.5083
41.92  24.5281
41.925  24.6151
41.93  24.456
41.935  24.7291
41.94  24.0602
41.945  24.0239
41.95  24.1189
41.955  23.7473
41.96  23.7037
41.965  23.5883
41.97  23.6469
41.975  24.5978
41.98  24.6363
41.985  24.6478
41.99  24.4854
41.995  23.9088
42  24.3222
42.005  24.4148
42.01  24.4265
42.015  24.2185
42.02  24.2338
42.025  24.4511
42.03  24.6298
42.035  24.618
42.04  24.6579
42.045  24.7483
42.05  24.5433
42.055  24.1671
42.06  23.4768
42.065  23.4703
42.07  24.2135
42.075  24.252
42.08  24.3566
42.085  24.4669
42.09  24.5055
42.095  23.9606
42.1  24.0158
42.105  24.0103
42.11  24.0609
42.115  23.9767
42.12  24.6108
42.125  24.7194
42.13  24.7164
42.135  24.5388
42.14  24.4869
42.145  23.497
42.15  23.4851
42.155  24.2717
42.16  24.1687
42.165  24.2034
42.17  24.174
42.175  23.8038
42.18  24.3108
42.185  23.6711
42.19  24.2086
42.195  24.2441
42.2  23.8433
42.205  24.4327
42.21  24.0355
42.215  24.1057
42.22  24.2291
42.225  24.2974
42.23  23.9045
42.235  24.9678
42.24  23.9065
42.245  23.8288
42.25  23.7028
42.255  23.6439
42.26  25.0241
42.265  24.7989
42.27  24.5541
42.275  24.5942
42.28  24.6311
42.285  24.263
42.29  24.6175
42.295  24.5998
42.3  24.4511
42.305  24.4239
42.31  24.3362
42.315  24.2311
42.32  24.1591
42.325  24.165
42.33  24.2288
42.335  24.1811
42.34  24.2153
42.345  24.3947
42.35  24.5958
42.355  24.3793
42.36  24.3386
42.365  24.4152
42.37  24.4282
42.375  24.2819
42.38  24.442
42.385  24.2189
42.39  24.1845
42.395  24.3599
42.4  24.6281
42.405  24.3294
42.41  24.4162
42.415  24.4188
42.42  24.4685
42.425  24.1486
42.43  24.2529
42.435  24.275
42.44  24.3071
42.445  24.2697
42.45  24.3505
42.455  24.1856
42.46  24.2536
42.465  24.4171
42.47  24.2118
42.475  24.3476
42.48  23.8189
42.485  24.4272
42.49  24.412
42.495  24.1796
42.5  24.31
42.505  24.2893
42.51  23.7285
42.515  23.7379
42.52  24.2232
42.525  24.3239
42.53  24.3588
42.535  23.8886
42.54  23.8987
42.545  23.777
42.55  24.0369
42.555  24.1428
42.56  24.2081
42.565  24.142
42.57  24.4141
42.575  24.6442
42.58  24.0754
42.585  24.0692
42.59  24.0239
42.595  24.6107
42.6  24.0578
42.605  24.0685
42.61  24.6318
42.615  24.6276
42.62  24.7795
42.625  24.6606
42.63  24.5228
42.635  24.5824
42.64  24.5006
42.645  24.5617
42.65  24.239
42.655  24.0715
42.66  24.2122
42.665  24.3127
42.67  24.0781
42.675  24.1423
42.68  24.2296
42.685  24.0963
42.69  24.2496
42.695  24.1979
42.7  24.204
42.705  24.2043
42.71  24.3942
42.715  24.3705
42.72  24.4424
42.725  24.4013
42.73  24.426
42.735  24.2659
42.74  24.2507
42.745  24.1817
42.75  24.1196
42.755  24.2444
42.76  24.2586
42.765  24.2742
42.77  24.1924
42.775  24.1849
42.78  24.0634
42.785  24.238
42.79  24.3239
42.795  24.2889
42.8  24.2574
42.805  24.3622
42.81  24.4155
42.815  24.3024
42.82  24.4462
42.825  24.0859
42.83  23.8648
42.835  24.283
42.84  24.4158
42.845  24.2864
42.85  23.7367
42.855  24.4112
42.86  24.4689
42.865  24.2419
42.87  24.4157
42.875  24.4067
42.88  24.483
42.885  24.345
42.89  24.4584
42.895  24.0398
42.9  24.4313
42.905  24.4415
42.91  24.0811
42.915  24.1881
42.92  24.302
42.925  24.0096
42.93  24.1072
42.935  24.2517
42.94  24.1617
42.945  24.052
42.95  24.1771
42.955  24.0414
42.96  24.2104
42.965  24.3556
42.97  24.3596
42.975  23.8617
42.98  23.8614
42.985  24.2443
42.99  23.8199
42.995  23.8164
43  23.7434
43.005  24.1559
43.01  24.0852
43.015  24.1787
43.02  23.8521
43.025  24.2547
43.03  23.8119
43.035  23.9123
43.04  24.0468
43.045  24.0383
43.05  24.1773
43.055  24.0837
43.06  24.2572
43.065  24.21
43.07  23.8048
43.075  24.245
43.08  24.2254
43.085  24.3647
43.09  24.2936
43.095  23.9163
43.1  24.2633
43.105  24.1156
43.11  23.8982
43.115  23.8314
43.12  23.8824
43.125  23.8802
43.13  23.9028
43.135  24.023
43.14  24.0182
43.145  23.9297
43.15  23.7322
43.155  24.2118
43.16  24.1805
43.165  24.1223
43.17  24.2195
43.175  24.0722
43.18  23.8105
43.185  24.0936
43.19  24.0313
43.195  23.7991
43.2  23.5284
43.205  23.471
43.21  23.6419
43.215  23.5169
43.22  23.6499
43.225  23.5013
43.23  23.6066
43.235  23.5146
43.24  23.566
43.245  23.693
43.25  24.1924
43.255  24.3222
43.26  24.2074
43.265  23.7331
43.27  24.1856
43.275  24.1665
43.28  24.2509
43.285  24.2109
43.29  24.2566
43.295  24.3982
43.3  24.0566
43.305  24.4658
43.31  24.2833
43.315  24.3041
43.32  24.2291
43.325  24.1905
43.33  24.1932
43.335  24.4468
43.34  24.2773
43.345  24.2414
43.35  24.1517
43.355  24.2308
43.36  24.2812
43.365  24.3018
43.37  24.184
43.375  23.7993
43.38  23.7059
43.385  24.3023
43.39  23.6696
43.395  23.6866
43.4  24.3017
43.405  24.4165
43.41  24.5947
43.415  24.1873
43.42  24.4609
43.425  24.4414
43.43  24.5246
43.435  23.6855
43.44  24.2145
43.445  24.4107
43.45  24.2128
43.455  24.2081
43.46  24.4266
43.465  24.4021
43.47  24.3193
43.475  24.2938
43.48  24.45
43.485  24.3853
43.49  24.4432
43.495  24.3928
43.5  24.2583
43.505  24.0877
43.51  24.0614
43.515  24.2353
43.52  24.1242
43.525  24.1097
43.53  24.3549
43.535  24.2088
43.54  24.395
43.545  24.2624
43.55  24.1882
43.555  24.3796
43.56  24.2778
43.565  23.9144
43.57  24.2812
43.575  24.1858
43.58  24.1343
43.585  24.0994
43.59  24.0964
43.595  24.2594
43.6  24.1234
43.605  24.4114
43.61  24.2692
43.615  24.5543
43.62  24.4759
43.625  24.3798
43.63  24.3676
43.635  24.3548
43.64  24.281
43.645  24.5849
43.65  24.3171
43.655  24.3515
43.66  24.2159
43.665  24.3115
43.67  24.2545
43.675  24.1921
43.68  24.0589
43.685  24.2628
43.69  24.3947
43.695  24.2964
43.7  24.2419
43.705  24.1827
43.71  24.2483
43.715  24.2351
43.72  24.0836
43.725  24.0387
43.73  24.1011
43.735  24.4811
43.74  24.6017
43.745  24.2246
43.75  24.5792
43.755  24.4026
43.76  24.3456
43.765  24.3796
43.77  24.2096
43.775  24.2635
43.78  24.1116
43.785  24.0564
43.79  24.0436
43.795  24.0634
43.8  24.2522
43.805  24.0191
43.81  24.391
43.815  24.234
43.82  24.1201
43.825  24.0022
43.83  24.0975
43.835  24.0538
43.84  24.0323
43.845  24.0157
43.85  24.0553
43.855  24.3183
43.86  24.5527
43.865  24.5348
43.87  24.4781
43.875  24.3938
43.88  24.5523
43.885  24.2207
43.89  24.2741
43.895  24.127
43.9  24.1912
43.905  24.4023
43.91  24.1964
43.915  24.0844
43.92  24.0849
43.925  24.1539
43.93  24.1103
43.935  24.297
43.94  24.3784
43.945  24.2112
43.95  24.2095
43.955  24.235
43.96  24.3735
43.965  24.3715
43.97  24.0202
43.975  24.4759
43.98  24.2206
43.985  24.3326
43.99  24.2782
43.995  24.1159
44  24.4458
44.005  24.3658
44.01  24.1765
44.015  24.3257
44.02  24.3369
44.025  24.3806
44.03  24.5092
44.035  24.4686
44.04  24.4994
44.045  24.6316
44.05  24.5515
44.055  24.3627
44.06  24.366
44.065  24.5095
44.07  24.5627
44.075  24.5185
44.08  24.5098
44.085  24.4014
44.09  24.5207
44.095  24.6039
44.1  24.5183
44.105  24.6866
44.11  24.7258
44.115  24.715
44.12  24.4253
44.125  24.914
44.13  24.9938
44.135  24.9405
44.14  24.9114
44.145  24.3363
44.15  24.269
44.155  24.3453
44.16  24.3339
44.165  24.8067
44.17  24.2254
44.175  24.2122
44.18  24.0595
44.185  24.7506
44.19  24.7351
44.195  24.732
44.2  24.6099
44.205  24.6804
44.21  24.5694
44.215  24.6214
44.22  24.4108
44.225  24.1084
44.23  24.075
44.235  24.3728
44.24  24.3473
44.245  24.3303
44.25  24.4345
44.255  24.6222
44.26  24.4954
44.265  24.4733
44.27  24.4322
44.275  24.8726
44.28  24.3567
44.285  24.4759
44.29  24.286
44.295  24.3808
44.3  24.5952
44.305  24.1703
44.31  24.1104
44.315  24.0261
44.32  24.4491
44.325  24.0951
44.33  24.251
44.335  24.1235
44.34  24.0886
44.345  24.1926
44.35  24.4314
44.355  24.373
44.36  24.1719
44.365  24.0387
44.37  24.2504
44.375  24.2216
44.38  24.8885
44.385  24.6679
44.39  24.1431
44.395  24.3682
44.4  24.0332
44.405  24.2206
44.41  24.1502
44.415  23.935
44.42  23.9258
44.425  24.4167
44.43  24.4308
44.435  23.9755
44.44  23.8892
44.445  24.1474
44.45  23.7891
44.455  24.4351
44.46  24.4969
44.465  24.3687
44.47  24.3689
44.475  24.3363
44.48  24.3136
44.485  24.4492
44.49  24.2454
44.495  24.3111
44.5  23.8355
44.505  23.8546
44.51  24.412
44.515  23.9829
44.52  23.8709
44.525  23.8716
44.53  24.062
44.535  24.0197
44.54  23.7736
44.545  23.6594
44.55  23.5523
44.555  23.7687
44.56  23.6973
44.565  23.7163
44.57  23.9406
44.575  24.0042
44.58  23.9299
44.585  23.9659
44.59  23.9686
44.595  23.8402
44.6  23.8721
44.605  24.9674
44.61  24.0747
44.615  23.9254
44.62  24.0027
44.625  24.4474
44.63  24.5545
44.635  24.062
44.64  23.9579
44.645  24.2551
44.65  23.9096
44.655  24.0004
44.66  24.1062
44.665  24.3159
44.67  24.3544
44.675  24.2322
44.68  24.2025
44.685  24.2268
44.69  24.2844
44.695  24.428
44.7  24.0879
44.705  24.1224
44.71  24.6413
44.715  24.7493
44.72  24.5186
44.725  24.4284
44.73  24.5552
44.735  24.4201
44.74  24.3661
44.745  24.3933
44.75  24.4853
44.755  24.6065
44.76  24.1838
44.765  24.2977
44.77  24.3976
44.775  24.2728
44.78  24.1186
44.785  24.3576
44.79  24.3988
44.795  24.3346
44.8  24.8874
44.805  24.6896
44.81  24.2736
44.815  24.3903
44.82  24.3211
44.825  24.3022
44.83  24.1721
44.835  24.2904
44.84  24.8434
44.845  24.1982
44.85  24.1416
44.855  24.0243
44.86  24.0757
44.865  23.9893
44.87  24.0238
44.875  24.5608
44.88  24.4341
44.885  24.5407
44.89  24.6485
44.895  24.2103
44.9  24.3205
44.905  24.2305
44.91  24.2002
44.915  24.4635
44.92  24.6346
44.925  24.3236
44.93  24.8277
44.935  24.3798
44.94  24.5508
44.945  24.4074
44.95  24.6761
44.955  24.673
44.96  24.2537
44.965  24.2718
44.97  24.3545
44.975  24.1544
44.98  24.1951
44.985  24.3321
44.99  24.4266
44.995  24.5921
45  24.3979
45.005  24.3
45.01  24.2642
45.015  24.398
45.02  24.5645
45.025  24.6109
45.03  24.5665
45.035  24.5324
45.04  24.5511
45.045  24.248
45.05  24.1631
45.055  24.3553
45.06  24.2751
45.065  24.504
45.07  24.4211
45.075  24.4649
45.08  24.3724
45.085  24.2842
45.09  24.3405
45.095  24.3904
45.1  24.5336
45.105  24.4178
45.11  24.516
45.115  24.0762
45.12  24.1865
45.125  24.0439
45.13  23.9822
45.135  24.1636
45.14  23.9064
45.145  23.9809
45.15  23.8826
45.155  24.0778
45.16  24.2983
45.165  24.2778
45.17  24.103
45.175  24.1856
45.18  23.7237
45.185  23.7641
45.19  23.8068
45.195  23.744
45.2  24.1461
45.205  24.3753
45.21  24.275
45.215  24.6034
45.22  24.3416
45.225  24.3469
45.23  24.3199
45.235  24.5921
45.24  24.5439
45.245  24.5523
45.25  24.5401
45.255  24.5777
45.26  24.4382
45.265  24.4495
45.27  24.4055
45.275  24.32
45.28  24.3375
45.285  24.2324
45.29  24.1321
45.295  24.2098
45.3  24.1891
45.305  24.4508
45.31  24.5481
45.315  24.6421
45.32  24.6605
45.325  24.4701
45.33  24.5778
45.335  24.501
45.34  24.5173
45.345  24.4434
45.35  24.6826
45.355  24.6271
45.36  24.4992
45.365  24.1882
45.37  24.7252
45.375  24.34
45.38  24.4213
45.385  24.3887
45.39  24.3388
45.395  24.2223
45.4  24.3479
45.405  24.2253
45.41  24.1623
45.415  24.2349
45.42  24.2369
45.425  24.304
45.43  24.1998
45.435  24.1045
45.44  24.085
45.445  24.5603
45.45  24.2464
45.455  24.0981
45.46  24.2639
45.465  24.2857
45.47  24.3653
45.475  24.2929
45.48  24.4328
45.485  24.3146
45.49  24.5092
45.495  24.5219
45.5  24.2662
45.505  24.7769
45.51  24.6715
45.515  24.2798
45.52  24.6113
45.525  24.6331
45.53  24.4943
45.535  24.5173
45.54  24.5731
45.545  24.5596
45.55  24.5153
45.555  24.5872
45.56  24.5338
45.565  24.127
45.57  24.1718
45.575  24.3075
45.58  24.3779
45.585  24.5954
45.59  24.6069
45.595  24.5647
45.6  24.7048
45.605  24.6066
45.61  24.5247
45.615  24.5817
45.62  24.5358
45.625  24.6232
45.63  24.5185
45.635  24.6686
45.64  24.5624
45.645  24.6914
45.65  24.6729
45.655  24.1261
45.66  24.6905
45.665  24.472
45.67  24.5501
45.675  24.2705
45.68  24.173
45.685  24.3241
45.69  24.6593
45.695  24.6201
45.7  24.574
45.705  24.6279
45.71  24.2032
45.715  24.8791
45.72  24.8564
45.725  24.8021
45.73  24.6513
45.735  24.3635
45.74  24.5468
45.745  24.5221
45.75  24.7602
45.755  24.8586
45.76  24.8144
45.765  24.5972
45.77  24.3026
45.775  24.2631
45.78  24.3678
45.785  24.4651
45.79  24.4695
45.795  24.7136
45.8  24.3966
45.805  24.6799
45.81  24.1614
45.815  24.4455
45.82  24.1329
45.825  24.2891
45.83  24.508
45.835  24.1307
45.84  24.4943
45.845  24.4504
45.85  24.5853
45.855  24.1938
45.86  24.2575
45.865  24.5094
45.87  24.3144
45.875  24.3625
45.88  24.3697
45.885  24.1294
45.89  24.4241
45.895  24.3657
45.9  24.561
45.905  24.6362
45.91  24.6333
45.915  24.5766
45.92  24.5617
45.925  24.3822
45.93  24.3345
45.935  24.3415
45.94  24.3845
45.945  24.6698
45.95  24.4932
45.955  24.3669
45.96  24.4022
45.965  24.3303
45.97  24.2668
45.975  24.3301
45.98  24.3371
45.985  24.2718
45.99  24.1775
45.995  24.1298
46  24.0904
46.005  24.236
46.01  24.1173
46.015  24.4492
46.02  24.3359
46.025  24.2916
46.03  23.8333
46.035  23.9468
46.04  23.9294
46.045  24.5193
46.05  24.5519
46.055  24.4729
46.06  24.6308
46.065  24.1805
46.07  24.1724
46.075  24.0622
46.08  24.0446
46.085  24.1722
46.09  24.9474
46.095  24.2001
46.1  24.8349
46.105  24.8145
46.11  24.4128
46.115  24.2778
46.12  24.2276
46.125  24.2349
46.13  24.3463
46.135  24.282
46.14  24.4822
46.145  24.7225
46.15  24.4668
46.155  24.3133
46.16  24.4791
46.165  24.4941
46.17  24.4236
46.175  24.3741
46.18  24.3439
46.185  24.2744
46.19  24.1584
46.195  24.3018
46.2  24.3576
46.205  24.4163
46.21  24.3898
46.215  24.3157
46.22  24.3937
46.225  24.6328
46.23  24.5946
46.235  24.3564
46.24  24.4596
46.245  24.6533
46.25  24.6379
46.255  24.6139
46.26  24.4324
46.265  24.6095
46.27  24.4255
46.275  24.4599
46.28  24.5677
46.285  24.3572
46.29  24.4004
46.295  24.2898
46.3  24.2983
46.305  24.3066
46.31  24.1887
46.315  24.5745
46.32  24.1733
46.325  24.6478
46.33  24.6775
46.335  24.6754
46.34  24.5831
46.345  24.45
46.35  24.7754
46.355  24.8924
46.36  24.1772
46.365  24.5888
46.37  24.3606
46.375  24.5259
46.38  24.6633
46.385  24.3474
46.39  24.3553
46.395  24.5718
46.4  24.2056
46.405  24.613
46.41  24.7093
46.415  24.6757
46.42  24.5436
46.425  24.6854
46.43  24.4901
46.435  24.4846
46.44  24.3518
46.445  24.4489
46.45  24.3981
46.455  24.4521
46.46  24.4898
46.465  24.3863
46.47  24.3891
46.475  24.3936
46.48  24.3351
46.485  24.3863
46.49  24.2338
46.495  24.3563
46.5  24.3034
46.505  24.4517
46.51  24.4946
46.515  24.4147
46.52  24.4204
46.525  24.275
46.53  23.6579
46.535  23.6691
46.54  24.3476
46.545  24.2136
46.55  24.4602
46.555  24.4497
46.56  24.3413
46.565  24.2893
46.57  24.1901
46.575  24.2201
46.58  24.3405
46.585  24.1401
46.59  24.3226
46.595  24.2978
46.6  24.3251
46.605  24.1911
46.61  24.2925
46.615  23.7606
46.62  24.4941
46.625  24.54
46.63  24.454
46.635  24.6604
46.64  24.6765
46.645  24.8238
46.65  24.752
46.655  24.7169
46.66  23.7511
46.665  23.647
46.67  23.6711
46.675  24.5394
46.68  24.3989
46.685  25.0572
46.69  23.9344
46.695  23.8289
46.7  23.9639
46.705  24.5021
46.71  24.6036
46.715  24.582
46.72  23.9741
46.725  23.9538
46.73  24.0706
46.735  24.2891
46.74  24.2143
46.745  24.2341
46.75  24.4182
46.755  24.4201
46.76  24.5169
46.765  24.4597
46.77  24.4716
46.775  24.6463
46.78  25.0053
46.785  24.4494
46.79  24.5145
46.795  24.648
46.8  24.5934
46.805  24.3796
46.81  24.3083
46.815  24.8233
46.82  24.1517
46.825  24.2047
46.83  24.8558
46.835  23.5538
46.84  24.7898
46.845  24.8429
46.85  24.9974
46.855  24.9006
46.86  23.6303
46.865  23.6433
46.87  24.6427
46.875  24.5648
46.88  23.5687
46.885  23.5472
46.89  23.6745
46.895  24.4169
46.9  24.3027
46.905  23.6096
46.91  24.1391
46.915  24.175
46.92  24.246
46.925  24.2811
46.93  24.2886
46.935  24.4089
46.94  24.2432
46.945  23.7993
46.95  23.9172
46.955  23.7983
46.96  23.8108
46.965  23.8186
46.97  23.7091
46.975  24.3752
46.98  23.7867
46.985  24.4799
46.99  24.5897
46.995  24.4634
47  24.5575
47.005  24.4553
47.01  24.2464
47.015  24.5935
47.02  24.4965
47.025  23.6078
47.03  24.5841
47.035  23.5779
47.04  24.6721
47.045  24.5078
47.05  24.279
47.055  24.3782
47.06  24.2826
47.065  24.2503
47.07  24.2657
47.075  24.3882
47.08  24.5925
47.085  24.4099
47.09  24.284
47.095  24.1631
47.1  24.2657
47.105  24.2712
47.11  24.4119
47.115  24.2993
47.12  24.3549
47.125  24.2972
47.13  24.4107
47.135  24.4217
47.14  24.54
47.145  24.4663
47.15  24.5786
47.155  24.6326
47.16  24.898
47.165  24.9653
47.17  24.8808
47.175  24.7985
47.18  25.0598
47.185  24.9835
47.19  24.9457
47.195  24.8294
47.2  24.8744
47.205  24.7682
47.21  24.6071
47.215  25.0156
47.22  24.5753
47.225  24.7905
47.23  24.7918
47.235  24.7282
47.24  24.9188
47.245  24.5923
47.25  24.5069
47.255  24.3332
47.26  24.2769
47.265  24.3594
47.27  24.3182
47.275  24.2271
47.28  24.1229
47.285  24.3296
47.29  24.4833
47.295  24.4143
47.3  24.4075
47.305  24.6052
47.31  24.3165
47.315  24.3212
47.32  24.1901
47.325  24.6782
47.33  24.1354
47.335  24.1119
47.34  24.7343
47.345  24.5767
47.35  24.3642
47.355  24.5049
47.36  24.5673
47.365  24.6542
47.37  24.6195
47.375  24.6975
47.38  24.5537
47.385  24.6235
47.39  24.6156
47.395  24.5125
47.4  24.5811
47.405  24.5311
47.41  24.6606
47.415  24.7254
47.42  24.7898
47.425  24.7697
47.43  24.7768
47.435  24.9745
47.44  24.5299
47.445  24.7522
47.45  24.8163
47.455  24.7314
47.46  24.6363
47.465  24.7561
47.47  24.6959
47.475  24.7863
47.48  24.5622
47.485  24.6552
47.49  24.281
47.495  24.8552
47.5  24.196
47.505  24.8263
47.51  24.7326
47.515  24.7352
47.52  24.7184
47.525  23.4801
47.53  24.5365
47.535  24.5111
47.54  24.4481
47.545  24.4077
47.55  24.3499
47.555  24.3313
47.56  23.3737
47.565  23.499
47.57  24.1696
47.575  24.5823
47.58  24.8272
47.585  24.7775
47.59  24.7537
47.595  24.5024
47.6  24.6495
47.605  24.7609
47.61  24.7901
47.615  24.6679
47.62  24.8845
47.625  24.8171
47.63  24.6331
47.635  24.7095
47.64  24.8097
47.645  24.8486
47.65  24.9068
47.655  24.9339
47.66  24.5946
47.665  24.8679
47.67  24.7753
47.675  24.5756
47.68  24.3988
47.685  24.5644
47.69  24.8154
47.695  24.9631
47.7  24.7957
47.705  24.8337
47.71  24.7919
47.715  24.7781
47.72  24.7604
47.725  24.6171
47.73  24.9
47.735  24.5312
47.74  25.03
47.745  24.464
47.75  24.5057
47.755  24.6649
47.76  24.3625
47.765  24.3741
47.77  23.3034
47.775  23.1392
47.78  23.263
47.785  23.4305
47.79  23.1191
47.795  23.1319
47.8  23.3638
47.805  24.6009
47.81  23.1989
47.815  23.0627
47.82  23.1557
47.825  23.0989
47.83  24.3978
47.835  23.1973
47.84  23.0987
47.845  24.6204
47.85  23.1425
47.855  23.1639
47.86  24.8268
47.865  24.2336
47.87  24.2079
47.875  24.7373
47.88  24.8993
47.885  23.3271
47.89  23.2766
47.895  23.2429
47.9  24.9041
47.905  24.8523
47.91  23.365
47.915  24.7584
47.92  24.1942
47.925  24.038
47.93  23.3713
47.935  23.3173
47.94  23.2895
47.945  23.2609
47.95  24.8313
47.955  23.262
47.96  25.0934
47.965  25.0176
47.97  23.3392
47.975  23.1488
47.98  24.9554
47.985  24.9909
47.99  23.0955
47.995  23.1254
48  24.7385
48.005  23.0679
48.01  24.9264
48.015  25.0133
48.02  24.4876
48.025  23.1039
48.03  24.8892
48.035  24.3042
48.04  24.8522
48.045  24.9574
48.05  24.3954
48.055  24.2562
48.06  24.3643
48.065  24.3531
48.07  24.2493
48.075  24.341
48.08  24.1865
48.085  24.2323
48.09  25.553
48.095  24.5612
48.1  24.3698
48.105  24.7603
48.11  24.6937
48.115  24.6368
48.12  24.7024
48.125  23.057
48.13  23.122
48.135  24.6278
48.14  24.6039
48.145  24.6367
48.15  24.5491
48.155  24.5604
48.16  24.518
48.165  24.6709
48.17  23.0479
48.175  22.9885
48.18  24.7396
48.185  24.7198
48.19  24.6438
48.195  24.6063
48.2  24.5827
48.205  24.4653
48.21  24.5893
48.215  24.4675
48.22  24.5115
48.225  24.5765
48.23  24.4043
48.235  24.5529
48.24  24.2223
48.245  24.5395
48.25  24.1257
48.255  24.2276
48.26  23.0037
48.265  24.3231
48.27  24.4911
48.275  24.6083
48.28  24.627
48.285  24.521
48.29  24.3543
48.295  24.4403
48.3  23.071
48.305  23.1706
48.31  23.3115
48.315  23.3269
48.32  23.224
48.325  24.7581
48.33  23.1296
48.335  23.0858
48.34  23.2183
48.345  24.6486
48.35  24.6156
48.355  24.9462
48.36  24.9624
48.365  24.1121
48.37  24.3249
48.375  24.3354
48.38  24.7548
48.385  24.2462
48.39  24.4822
48.395  24.3049
48.4  25.1754
48.405  24.505
48.41  24.5591
48.415  24.5099
48.42  25.2179
48.425  24.3837
48.43  25.1437
48.435  25.0686
48.44  24.4398
48.445  24.5703
48.45  24.4695
48.455  24.4808
48.46  24.5295
48.465  24.4927
48.47  24.5844
48.475  23.1522
48.48  24.6329
48.485  24.4542
48.49  23.0903
48.495  23.0894
48.5  24.6681
48.505  24.1415
48.51  25.2522
48.515  25.2914
48.52  24.145
48.525  24.3342
48.53  24.3946
48.535  24.5818
48.54  24.6865
48.545  24.9293
48.55  24.925
48.555  24.8413
48.56  24.986
48.565  24.9046
48.57  24.9307
48.575  22.8529
48.58  22.9603
48.585  24.9255
48.59  23.0274
48.595  23.0999
48.6  24.046
48.605  24.284
48.61  23.0355
48.615  22.9377
48.62  24.2407
48.625  24.1686
48.63  24.1632
48.635  24.2964
48.64  24.3415
48.645  24.3335
48.65  24.3932
48.655  24.331
48.66  24.2039
48.665  24.3088
48.67  24.7088
48.675  24.8774
48.68  24.8553
48.685  23.1548
48.69  23.0998
48.695  22.98
48.7  22.9385
48.705  22.9202
48.71  23.0039
48.715  23.0121
48.72  24.032
48.725  24.1049
48.73  24.2844
48.735  23.088
48.74  23.0322
48.745  24.3348
48.75  24.4807
48.755  24.2606
48.76  24.4092
48.765  24.2837
48.77  24.5256
48.775  24.6338
48.78  24.619
48.785  24.3489
48.79  24.4915
48.795  24.2579
48.8  24.3862
48.805  24.383
48.81  24.3937
48.815  24.3357
48.82  24.3059
48.825  24.4045
48.83  24.4768
48.835  24.2913
48.84  24.4855
48.845  24.8806
48.85  24.4497
48.855  24.6301
48.86  24.6012
48.865  24.552
48.87  24.4921
48.875  24.5889
48.88  24.5731
48.885  24.5827
48.89  24.4818
48.895  24.4213
48.9  24.3921
48.905  24.3755
48.91  24.4881
48.915  24.3843
48.92  24.5137
48.925  24.564
48.93  24.4711
48.935  24.6535
48.94  24.6153
48.945  23.2128
48.95  23.1821
48.955  24.4113
48.96  23.2459
48.965  24.7657
48.97  23.2518
48.975  24.305
48.98  23.2276
48.985  24.3105
48.99  24.6115
48.995  24.5431
49  24.5427
49.005  24.5752
49.01  24.6452
49.015  24.6795
49.02  24.8213
49.025  23.2687
49.03  23.0854
49.035  24.6856
49.04  24.7103
49.045  23.1494
49.05  24.5998
49.055  23.0085
49.06  23.1782
49.065  24.6394
49.07  24.6038
49.075  24.7656
49.08  24.8397
49.085  23.2848
49.09  23.3163
49.095  23.3873
49.1  23.357
49.105  23.3177
49.11  23.2839
49.115  24.6639
49.12  24.5428
49.125  24.521
49.13  23.227
49.135  24.6669
49.14  23.0816
49.145  23.2004
49.15  23.0484
49.155  23.0734
49.16  23.2715
49.165  23.1586
49.17  24.4897
49.175  23.1555
49.18  23.1095
49.185  24.4852
49.19  24.6294
49.195  23.2711
49.2  23.1794
49.205  23.2263
49.21  23.3598
49.215  23.3586
49.22  23.5492
49.225  24.5827
49.23  24.4903
49.235  24.3768
49.24  23.6578
49.245  24.3984
49.25  24.2562
49.255  24.2677
49.26  24.2391
49.265  24.1475
49.27  24.1533
49.275  24.0701
49.28  23.9237
49.285  24.2073
49.29  24.1853
49.295  24.1475
49.3  24.2819
49.305  23.4189
49.31  24.3337
49.315  24.3125
49.32  24.2653
49.325  24.3018
49.33  24.3283
49.335  24.3982
49.34  24.4402
49.345  23.3753
49.35  23.5039
49.355  23.4407
49.36  24.4113
49.365  23.436
49.37  24.3519
49.375  24.465
49.38  23.423
49.385  23.4048
49.39  24.5011
49.395  23.498
49.4  24.4419
49.405  24.446
49.41  24.4056
49.415  24.398
49.42  24.281
49.425  23.3689
49.43  23.4485
49.435  25.0214
49.44  24.4305
49.445  24.3521
49.45  24.4095
49.455  24.4779
49.46  24.4678
49.465  24.4955
49.47  23.9967
49.475  24.3763
49.48  24.3767
49.485  24.4977
49.49  24.5124
49.495  24.3432
49.5  24.4658
49.505  23.5719
49.51  24.3733
49.515  24.4244
49.52  23.5479
49.525  23.4662
49.53  23.6115
49.535  23.6221
49.54  23.6042
49.545  23.6415
49.55  24.608
49.555  25.0027
49.56  24.8627
49.565  24.5039
49.57  24.7564
49.575  24.6179
49.58  24.6052
49.585  23.4339
49.59  24.461
49.595  24.6299
49.6  24.784
49.605  24.7171
49.61  23.5775
49.615  24.6546
49.62  23.6906
49.625  23.5712
49.63  24.5976
49.635  23.4785
49.64  24.4519
49.645  24.5948
49.65  24.375
49.655  24.4993
49.66  24.5527
49.665  24.5322
49.67  24.5104
49.675  24.4492
49.68  24.3165
49.685  24.1574
49.69  23.4485
49.695  24.0914
49.7  24.0438
49.705  24.0663
49.71  23.334
49.715  23.2274
49.72  23.2348
49.725  24.3509
49.73  23.4847
49.735  24.4718
49.74  24.5176
49.745  24.441
49.75  24.3296
49.755  24.4566
49.76  24.1471
49.765  24.2405
49.77  24.1676
49.775  24.1872
49.78  24.2051
49.785  24.4601
49.79  24.6315
49.795  24.5556
49.8  24.5751
49.805  24.5955
49.81  24.551
49.815  24.5577
49.82  24.5042
49.825  24.4561
49.83  24.5459
49.835  24.4629
49.84  24.5749
49.845  24.4545
49.85  24.2415
49.855  24.5099
49.86  24.4637
49.865  24.4945
49.87  24.3829
49.875  22.9799
49.88  24.3491
49.885  23.0698
49.89  23.0881
49.895  24.4735
49.9  24.4612
49.905  24.5519
49.91  24.5135
49.915  24.4905
49.92  22.8982
49.925  24.5331
49.93  24.3929
49.935  23.0295
49.94  23.1018
49.945  22.9946
49.95  23.189
49.955  23.3
49.96  23.1987
49.965  23.2621
49.97  23.195
49.975  24.4229
49.98  23.168
49.985  24.5115
49.99  23.0939
49.995  24.5471
50  24.6037
50.005  24.7073
50.01  24.601
50.015  23.0622
50.02  24.5953
50.025  23.0146
50.03  23.1319
50.035  23.0399
50.04  24.8342
50.045  24.8639
50.05  24.7547
50.055  24.3631
50.06  24.6732
50.065  24.575
50.07  22.9889
50.075  22.894
50.08  22.9304
50.085  24.7299
50.09  24.6399
50.095  24.1138
50.1  24.3462
50.105  24.6432
50.11  24.8318
50.115  24.2064
50.12  24.1433
50.125  22.7269
50.13  22.8107
50.135  24.8634
50.14  22.9073
50.145  24.9222
50.15  24.814
50.155  24.8985
50.16  23.1201
50.165  23.117
50.17  24.4908
50.175  24.5804
50.18  23.222
50.185  23.09
50.19  24.8654
50.195  24.8606
50.2  24.76
50.205  23.145
50.21  23.1388
50.215  23.1574
50.22  24.7877
50.225  23.2133
50.23  24.2218
50.235  24.2019
50.24  23.1496
50.245  23.1367
50.25  23.0355
50.255  22.9983
50.26  23.0328
50.265  23.0901
50.27  24.5925
50.275  22.9498
50.28  22.8902
50.285  23.1461
50.29  23.2671
50.295  23.1697
50.3  24.3326
50.305  24.4017
50.31  23.1365
50.315  23.0634
50.32  24.932
50.325  24.3614
50.33  23.0885
50.335  23.1396
50.34  24.4297
50.345  23.0422
50.35  23.0988
50.355  23.2205
50.36  23.1326
50.365  23.1163
50.37  24.6201
50.375  23.1291
50.38  23.0398
50.385  23.0002
50.39  22.9642
50.395  22.8699
50.4  22.9118
50.405  23.0715
50.41  22.9785
50.415  22.9356
50.42  23.0342
50.425  23.0715
50.43  22.9559
50.435  22.945
50.44  24.2967
50.445  24.5131
50.45  22.8273
50.455  23.0485
50.46  23.0664
50.465  23.1723
50.47  23.2224
50.475  23.0507
50.48  24.6242
50.485  23.1663
50.49  25.4274
50.495  24.2756
50.5  25.5606
50.505  24.3902
50.51  24.5062
50.515  23.0043
50.52  24.3611
50.525  24.26
50.53  23.1716
50.535  23.1089
50.54  24.3094
50.545  24.3203
50.55  25.6504
50.555  25.4979
50.56  24.3873
50.565  25.4858
50.57  24.2478
50.575  25.2762
50.58  23.1028
50.585  24.6919
50.59  23.1577
50.595  23.2624
50.6  25.4716
50.605  25.5948
50.61  25.4952
50.615  24.2011
50.62  24.245
50.625  24.2015
50.63  24.1592
50.635  24.469
50.64  24.4858
50.645  23.338
50.65  24.2811
50.655  24.2345
50.66  24.3585
50.665  24.36
50.67  24.5847
50.675  23.1218
50.68  23.1107
50.685  23.32
50.69  24.2929
50.695  24.376
50.7  24.6744
50.705  24.6696
50.71  24.4314
50.715  24.2191
50.72  24.1144
50.725  24.0822
50.73  24.3354
50.735  24.161
50.74  24.2312
50.745  24.0925
50.75  24.5319
50.755  24.4743
50.76  24.6223
50.765  22.9893
50.77  24.2145
50.775  24.3227
50.78  24.4307
50.785  24.2942
50.79  24.3568
50.795  23.1053
50.8  23.1302
50.805  23.1892
50.81  24.414
50.815  23.1158
50.82  23.0901
50.825  23.0217
50.83  23.0946
50.835  23.0086
50.84  24.6917
50.845  24.8177
50.85  23.0173
50.855  23.0146
50.86  23.0628
50.865  22.9483
50.87  23.0709
50.875  23.1526
50.88  23.1534
50.885  23.0372
50.89  23.063
50.895  22.9978
50.9  23.0413
50.905  24.415
50.91  23.0644
50.915  23.0428
50.92  23.0526
50.925  23.0503
50.93  22.9196
50.935  23.0419
50.94  23.0694
50.945  22.9537
50.95  24.4235
50.955  22.8948
50.96  22.9079
50.965  24.8144
50.97  24.7929
50.975  23.0687
50.98  23.1469
50.985  24.3208
50.99  22.9124
50.995  22.7858
51  22.8521
51.005  22.939
51.01  23.0452
51.015  24.1902
51.02  23.1159
51.025  24.2649
51.03  24.1472
51.035  24.2488
51.04  24.2315
51.045  24.1487
51.05  22.7455
51.055  22.924
51.06  22.9877
51.065  24.3819
51.07  23.1518
51.075  23.168
51.08  23.133
51.085  23.144
51.09  24.5174
51.095  23.0886
51.1  23.1937
51.105  23.2358
51.11  23.0654
51.115  23.0625
51.12  23.1374
51.125  24.3786
51.13  24.3959
51.135  24.7582
51.14  24.7176
51.145  24.3697
51.15  24.4077
51.155  24.3943
51.16  24.9555
51.165  24.8231
51.17  23.1333
51.175  23.1786
51.18  23.1635
51.185  25.0572
51.19  23.0712
51.195  25.0861
51.2  23.1926
51.205  23.2138
51.21  23.0956
51.215  23.0911
51.22  23.0897
51.225  23.0188
51.23  23.2289
51.235  23.1907
51.24  23.1627
51.245  23.1451
51.25  23.0556
51.255  23.1003
51.26  23.1534
51.265  24.5501
51.27  24.5499
51.275  24.6684
51.28  24.6192
51.285  23.1377
51.29  24.6191
51.295  24.6078
51.3  24.6085
51.305  23.0278
51.31  22.9914
51.315  24.4171
51.32  24.3586
51.325  24.4367
51.33  23.0736
51.335  23.1574
51.34  24.8376
51.345  24.1519
51.35  24.0883
51.355  24.159
51.36  22.9257
51.365  23.1128
51.37  24.1245
51.375  24.0365
51.38  23.126
51.385  24.1626
51.39  24.2474
51.395  24.2673
51.4  22.9767
51.405  25.0458
51.41  23.1548
51.415  24.8669
51.42  24.9994
51.425  24.8397
51.43  23.1045
51.435  23.083
51.44  24.866
51.445  23.0539
51.45  22.9656
51.455  24.2811
51.46  22.9024
51.465  22.9924
51.47  23.0072
51.475  24.199
51.48  22.943
51.485  23.0601
51.49  23.0863
51.495  23.104
51.5  23.1477
51.505  23.0105
51.51  23.0785
51.515  22.9486
51.52  24.2208
51.525  24.0859
51.53  24.4657
51.535  24.5503
51.54  24.65
51.545  24.36
51.55  24.4155
51.555  24.401
51.56  25.0129
51.565  24.8863
51.57  24.1735
51.575  24.5328
51.58  24.3999
51.585  24.0498
51.59  24.0625
51.595  24.146
51.6  23.0982
51.605  24.0924
51.61  24.0658
51.615  23.1373
51.62  24.5603
51.625  24.2597
51.63  24.1902
51.635  24.3365
51.64  24.387
51.645  24.2714
51.65  24.3537
51.655  24.2836
51.66  22.9835
51.665  25.7939
51.67  23.0299
51.675  22.8759
51.68  22.8747
51.685  24.4706
51.69  22.9182
51.695  22.9002
51.7  22.6625
51.705  22.7947
51.71  23.0028
51.715  22.8887
51.72  23.052
51.725  23.0648
51.73  23.1003
51.735  24.8416
51.74  24.8486
51.745  23.1557
51.75  24.1567
51.755  23.1401
51.76  23.1529
51.765  24.3695
51.77  24.2555
51.775  24.3113
51.78  22.8614
51.785  22.982
51.79  23.0197
51.795  23.0516
51.8  22.911
51.805  24.4945
51.81  23.0972
51.815  24.6032
51.82  24.6594
51.825  24.459
51.83  22.8793
51.835  24.4226
51.84  24.3104
51.845  22.9829
51.85  24.312
51.855  24.3955
51.86  23.1627
51.865  23.2395
51.87  24.084
51.875  24.272
51.88  24.2577
51.885  24.2817
51.89  24.4388
51.895  24.5569
51.9  24.3848
51.905  23.1178
51.91  24.3224
51.915  24.3545
51.92  24.2385
51.925  24.3148
51.93  24.3241
51.935  24.2214
51.94  24.2327
51.945  24.2666
51.95  24.3198
51.955  24.3361
51.96  25.1973
51.965  24.3072
51.97  24.2781
51.975  24.4108
51.98  24.3475
51.985  24.4276
51.99  24.3863
51.995  24.2805
52  24.2986
52.005  25.4556
52.01  25.3319
52.015  25.4162
52.02  25.4169
52.025  25.3644
52.03  24.1774
52.035  23.0428
52.04  22.8998
52.045  25.1513
52.05  24.4287
52.055  24.2647
52.06  24.4055
52.065  24.3929
52.07  23.3127
52.075  24.3724
52.08  24.483
52.085  24.5336
52.09  23.1413
52.095  23.0464
52.1  23.0444
52.105  22.9132
52.11  23.1167
52.115  23.0507
52.12  23.1132
52.125  22.9585
52.13  24.447
52.135  24.4587
52.14  24.365
52.145  24.6314
52.15  24.0987
52.155  23.1688
52.16  23.2453
52.165  23.1774
52.17  23.2679
52.175  23.0955
52.18  23.2138
52.185  24.4582
52.19  24.329
52.195  24.4198
52.2  24.1146
52.205  24.3064
52.21  22.9958
52.215  23.2748
52.22  24.2661
52.225  24.2082
52.23  24.3145
52.235  24.1859
52.24  24.6576
52.245  24.0509
52.25  24.1946
52.255  23.2106
52.26  23.0426
52.265  24.9131
52.27  23.0693
52.275  23.102
52.28  23.1902
52.285  23.0704
52.29  23.0439
52.295  24.8327
52.3  22.971
52.305  23.0254
52.31  23.0477
52.315  23.1044
52.32  24.3973
52.325  23.0707
52.33  22.974
52.335  23.0298
52.34  23.0777
52.345  24.8661
52.35  24.3952
52.355  24.813
52.36  24.4215
52.365  24.1548
52.37  24.3797
52.375  24.5157
52.38  23.1101
52.385  23.1126
52.39  25.3748
52.395  24.1999
52.4  23.0417
52.405  25.3036
52.41  23.2037
52.415  23.1196
52.42  22.9905
52.425  25.0054
52.43  25.0073
52.435  24.916
52.44  23.098
52.445  23.0184
52.45  22.9196
52.455  23.0074
52.46  23.0064
52.465  23.0704
52.47  25.061
52.475  23.0522
52.48  23.1168
52.485  24.1018
52.49  23.011
52.495  23.1582
52.5  23.0843
52.505  22.9759
52.51  22.8682
52.515  22.8917
52.52  22.9122
52.525  23.0534
52.53  24.9293
52.535  24.9906
52.54  24.8805
52.545  23.0518
52.55  23.0916
52.555  25.066
52.56  23.0216
52.565  22.9746
52.57  22.9094
52.575  25.1828
52.58  24.3615
52.585  24.3968
52.59  23.1462
52.595  24.3778
52.6  24.3655
52.605  24.2918
52.61  24.2694
52.615  24.3036
52.62  24.3569
52.625  24.9333
52.63  24.8923
52.635  24.452
52.64  24.9491
52.645  24.4057
52.65  25.2103
52.655  25.0052
52.66  22.8357
52.665  22.9577
52.67  24.7094
52.675  22.9887
52.68  24.5952
52.685  23.2347
52.69  24.6053
52.695  24.6703
52.7  24.6358
52.705  24.4987
52.71  24.4515
52.715  24.4981
52.72  24.7279
52.725  23.3965
52.73  23.2864
52.735  23.3635
52.74  23.4588
52.745  23.1873
52.75  23.2324
52.755  24.4703
52.76  24.4527
52.765  24.6296
52.77  24.7197
52.775  24.8047
52.78  24.7346
52.785  24.5858
52.79  24.5163
52.795  23.2739
52.8  24.7202
52.805  24.3035
52.81  25.4443
52.815  23.2733
52.82  24.3512
52.825  25.4108
52.83  24.4875
52.835  25.342
52.84  24.4168
52.845  24.428
52.85  24.419
52.855  25.3167
52.86  24.3999
52.865  24.4714
52.87  24.3966
52.875  25.2101
52.88  25.2433
52.885  25.0553
52.89  22.8807
52.895  22.8981
52.9  24.6963
52.905  24.605
52.91  24.3657
52.915  22.947
52.92  24.4393
52.925  24.4776
52.93  23.0046
52.935  22.9661
52.94  23.0486
52.945  25.0937
52.95  25.2481
52.955  25.0849
52.96  25.0462
52.965  24.9685
52.97  25.1337
52.975  23.1871
52.98  23.3459
52.985  23.2791
52.99  24.169
52.995  23.0938
53  23.1438
53.005  23.1092
53.01  24.0402
53.015  24.6416
53.02  24.3384
53.025  24.1799
53.03  24.3923
53.035  24.3413
53.04  23.1245
53.045  23.2488
53.05  24.5176
53.055  24.5338
53.06  24.8145
53.065  24.8348
53.07  24.7627
53.075  25.1362
53.08  24.8243
53.085  24.6043
53.09  24.903
53.095  23.252
53.1  24.8264
53.105  24.8701
53.11  24.9186
53.115  24.9672
53.12  23.4213
53.125  23.3775
53.13  23.1837
53.135  23.3073
53.14  23.3328
53.145  23.3029
53.15  23.1313
53.155  23.1461
53.16  23.1868
53.165  24.3205
53.17  24.4913
53.175  24.4619
53.18  24.6544
53.185  24.4373
53.19  23.2362
53.195  22.9421
53.2  23.0727
53.205  24.6497
53.21  23.1499
53.215  24.1253
53.22  24.146
53.225  24.2034
53.23  23.2068
53.235  23.1679
53.24  23.2292
53.245  23.1459
53.25  22.9821
53.255  23.0994
53.26  23.0568
53.265  23.0545
53.27  24.6864
53.275  24.7788
53.28  24.7966
53.285  24.6744
53.29  23.1366
53.295  23.4037
53.3  24.691
53.305  23.5436
53.31  23.5114
53.315  23.4131
53.32  25.6429
53.325  24.3675
53.33  24.3645
53.335  24.4317
53.34  24.3174
53.345  24.3767
53.35  24.4263
53.355  24.4829
53.36  24.2809
53.365  24.3017
53.37  23.3808
53.375  23.3508
53.38  24.4933
53.385  24.369
53.39  24.4003
53.395  24.6023
53.4  24.6336
53.405  24.41
53.41  24.4524
53.415  24.5461
53.42  23.2531
53.425  23.4616
53.43  24.6412
53.435  23.316
53.44  23.355
53.445  23.3756
53.45  23.2368
53.455  23.3335
53.46  23.3335
53.465  24.561
53.47  23.5789
53.475  23.4235
53.48  23.615
53.485  23.6437
53.49  23.6927
53.495  24.5993
53.5  24.5558
53.505  23.7574
53.51  23.6189
53.515  23.545
53.52  23.5399
53.525  24.337
53.53  23.564
53.535  23.6254
53.54  24.5938
53.545  24.5818
53.55  24.9073
53.555  25.0368
53.56  24.9629
53.565  25.1272
53.57  23.5055
53.575  23.2204
53.58  24.5029
53.585  25.1561
53.59  23.2952
53.595  23.2478
53.6  23.1851
53.605  23.1939
53.61  23.1495
53.615  24.2786
53.62  24.1987
53.625  24.3054
53.63  24.4279
53.635  24.1594
53.64  24.7099
53.645  23.3026
53.65  23.324
53.655  23.279
53.66  23.1948
53.665  23.2139
53.67  23.201
53.675  23.3554
53.68  24.1384
53.685  24.1159
53.69  23.315
53.695  24.0793
53.7  23.2535
53.705  23.1927
53.71  23.1898
53.715  23.2792
53.72  23.1745
53.725  23.2754
53.73  24.3864
53.735  24.5387
53.74  24.4682
53.745  24.385
53.75  24.3094
53.755  24.2932
53.76  24.4498
53.765  24.3576
53.77  24.6649
53.775  24.3179
53.78  24.4753
53.785  24.7939
53.79  24.2377
53.795  24.2991
53.8  24.9131
53.805  24.3098
53.81  24.7621
53.815  24.6047
53.82  24.7182
53.825  24.6843
53.83  24.5776
53.835  24.633
53.84  22.8965
53.845  23.0309
53.85  23.0249
53.855  24.4369
53.86  24.2756
53.865  22.9773
53.87  22.8442
53.875  23.0102
53.88  23.0635
53.885  22.9825
53.89  22.9982
53.895  24.5353
53.9  24.5208
53.905  24.498
53.91  24.6474
53.915  24.7552
53.92  24.8392
53.925  24.6685
53.93  24.6072
53.935  24.6219
53.94  24.4896
53.945  24.1712
53.95  24.2477
53.955  24.3263
53.96  24.2705
53.965  24.408
53.97  24.4696
53.975  23.1804
53.98  24.762
53.985  24.6312
53.99  23.2345
53.995  23.0489
54  23.0181
54.005  24.7446
54.01  24.6004
54.015  24.6095
54.02  23.2223
54.025  23.1031
54.03  23.1311
54.035  24.9336
54.04  23.2129
54.045  24.2214
54.05  24.2289
54.055  24.8495
54.06  24.4314
54.065  23.0181
54.07  23.1581
54.075  24.4587
54.08  23.2277
54.085  23.0912
54.09  24.4424
54.095  24.0925
54.1  24.3733
54.105  24.6872
54.11  24.6373
54.115  24.5151
54.12  24.5875
54.125  24.4335
54.13  24.2864
54.135  24.455
54.14  24.5309
54.145  24.2855
54.15  24.662
54.155  24.7251
54.16  24.7779
54.165  24.6777
54.17  24.4843
54.175  24.4839
54.18  24.4405
54.185  24.6839
54.19  24.497
54.195  24.4865
54.2  24.3261
54.205  24.3934
54.21  24.3076
54.215  24.3376
54.22  24.3838
54.225  24.3574
54.23  24.549
54.235  24.3631
54.24  24.5033
54.245  24.4839
54.25  24.4116
54.255  24.3873
54.26  24.3521
54.265  24.2984
54.27  24.5174
54.275  24.3721
54.28  24.6765
54.285  24.2856
54.29  24.5406
54.295  24.394
54.3  24.3772
54.305  24.7764
54.31  24.5316
54.315  24.6794
54.32  24.7256
54.325  24.6532
54.33  24.6174
54.335  24.5401
54.34  24.8004
54.345  24.8517
54.35  24.3431
54.355  24.344
54.36  24.4155
54.365  24.5842
54.37  24.5236
54.375  24.7832
54.38  24.5405
54.385  24.7159
54.39  24.6844
54.395  24.3923
54.4  24.5267
54.405  24.4408
54.41  24.3994
54.415  24.5694
54.42  24.6825
54.425  24.3989
54.43  24.4848
54.435  24.5675
54.44  23.0061
54.445  22.9655
54.45  24.266
54.455  24.2148
54.46  24.2553
54.465  24.1882
54.47  24.1813
54.475  24.1609
54.48  24.1605
54.485  24.1547
54.49  24.3036
54.495  24.2198
54.5  24.2695
54.505  24.2213
54.51  24.4242
54.515  22.7984
54.52  24.3958
54.525  22.6617
54.53  22.6234
54.535  22.5383
54.54  24.3728
54.545  24.3872
54.55  24.2652
54.555  24.3553
54.56  24.2722
54.565  24.3956
54.57  24.4133
54.575  24.5356
54.58  24.3423
54.585  22.8272
54.59  22.7049
54.595  24.4824
54.6  24.4027
54.605  24.5703
54.61  24.5008
54.615  24.4842
54.62  24.5243
54.625  24.4418
54.63  24.4481
54.635  24.601
54.64  24.5645
54.645  24.585
54.65  24.6336
54.655  24.5216
54.66  24.3636
54.665  24.5251
54.67  24.6361
54.675  24.6514
54.68  24.9123
54.685  24.8279
54.69  24.4482
54.695  24.4629
54.7  24.3187
54.705  24.9038
54.71  24.2455
54.715  24.2971
54.72  24.6939
54.725  24.3678
54.73  24.3958
54.735  24.3562
54.74  24.3288
54.745  24.34
54.75  24.1743
54.755  24.2874
54.76  24.5807
54.765  24.2748
54.77  24.4595
54.775  24.4058
54.78  24.3797
54.785  24.447
54.79  24.3586
54.795  24.3314
54.8  24.3114
54.805  24.2806
54.81  24.4932
54.815  24.9061
54.82  24.5668
54.825  24.5389
54.83  24.414
54.835  24.3878
54.84  24.5135
54.845  24.3723
54.85  24.2351
54.855  24.3134
54.86  24.3444
54.865  24.3151
54.87  24.3278
54.875  24.7282
54.88  24.3682
54.885  24.5153
54.89  24.6918
54.895  24.4938
54.9  24.5949
54.905  24.4895
54.91  24.482
54.915  24.557
54.92  24.301
54.925  24.2734
54.93  24.2827
54.935  24.3468
54.94  24.3713
54.945  24.3528
54.95  24.3531
54.955  24.483
54.96  24.4113
54.965  24.201
54.97  24.1961
54.975  24.3471
54.98  24.4199
54.985  23.085
54.99  22.9648
54.995  23.0291
55  24.3385
55.005  24.2601
55.01  24.1264
55.015  24.0855
55.02  24.2246
55.025  24.2881
55.03  24.6639
55.035  24.5492
55.04  24.3064
55.045  24.4142
55.05  24.6
55.055  24.5742
55.06  24.4205
55.065  24.4663
55.07  23.0645
55.075  24.4042
55.08  23.0463
55.085  24.4694
55.09  24.6588
55.095  24.5207
55.1  23.4235
55.105  23.236
55.11  24.6349
55.115  24.7798
55.12  24.6661
55.125  24.5888
55.13  24.686
55.135  24.5822
55.14  24.6031
55.145  23.2822
55.15  24.4065
55.155  24.5103
55.16  24.9005
55.165  24.8949
55.17  24.6108
55.175  24.5442
55.18  24.505
55.185  24.3772
55.19  24.4118
55.195  24.3618
55.2  24.4293
55.205  24.3688
55.21  24.2284
55.215  24.4784
55.22  24.3823
55.225  24.2129
55.23  24.3417
55.235  24.4536
55.24  24.5223
55.245  24.7121
55.25  24.5046
55.255  24.5299
55.26  24.4542
55.265  24.3398
55.27  24.4502
55.275  24.4694
55.28  23.2113
55.285  23.173
55.29  24.3996
55.295  24.4876
55.3  24.4147
55.305  24.4178
55.31  23.2154
55.315  24.569
55.32  24.3515
55.325  24.4023
55.33  24.4904
55.335  24.3121
55.34  23.2521
55.345  24.2567
55.35  24.2986
55.355  24.4031
55.36  24.4264
55.365  24.1458
55.37  24.1411
55.375  24.1688
55.38  24.2313
55.385  24.2443
55.39  24.3017
55.395  24.1711
55.4  24.4714
55.405  24.2605
55.41  24.3656
55.415  24.1792
55.42  23.0401
55.425  22.9861
55.43  24.1087
55.435  24.2839
55.44  23.9715
55.445  24.2316
55.45  24.3813
55.455  24.3079
55.46  24.3112
55.465  24.2274
55.47  24.4041
55.475  24.309
55.48  24.1686
55.485  24.1874
55.49  24.6834
55.495  24.5605
55.5  24.6386
55.505  24.5475
55.51  24.2495
55.515  24.1404
55.52  24.4313
55.525  24.4754
55.53  24.5796
55.535  24.4447
55.54  24.3428
55.545  24.2418
55.55  24.2687
55.555  24.5586
55.56  24.5933
55.565  24.6253
55.57  24.301
55.575  24.3728
55.58  24.4565
55.585  24.3775
55.59  24.2384
55.595  24.5456
55.6  24.533
55.605  24.7052
55.61  24.7094
55.615  24.6441
55.62  24.4195
55.625  24.5009
55.63  24.4553
55.635  24.5618
55.64  24.3034
55.645  24.3696
55.65  24.0396
55.655  24.203
55.66  24.0442
55.665  24.1595
55.67  24.2297
55.675  24.6266
55.68  24.1573
55.685  24.3627
55.69  24.3666
55.695  24.2716
55.7  24.1763
55.705  25.1303
55.71  24.311
55.715  24.3185
55.72  24.2621
55.725  24.1964
55.73  24.2913
55.735  24.2934
55.74  24.3119
55.745  24.3018
55.75  22.9825
55.755  24.3574
55.76  24.2647
55.765  24.2084
55.77  23.0599
55.775  24.4045
55.78  24.2941
55.785  24.4491
55.79  24.2062
55.795  24.4299
55.8  24.4493
55.805  24.4655
55.81  24.3694
55.815  24.4365
55.82  24.2237
55.825  24.2728
55.83  24.2159
55.835  24.5023
55.84  24.4485
55.845  24.5138
55.85  24.2822
55.855  24.2149
55.86  24.0708
55.865  24.1807
55.87  24.4236
55.875  24.5397
55.88  24.1991
55.885  24.313
55.89  24.6229
55.895  24.2825
55.9  24.3731
55.905  24.3662
55.91  24.4276
55.915  24.4556
55.92  24.31
55.925  24.3579
55.93  24.4364
55.935  23.0552
55.94  24.2926
55.945  22.9995
55.95  23.0514
55.955  24.166
55.96  23.1298
55.965  24.2011
55.97  24.4
55.975  24.447
55.98  24.0676
55.985  23.0548
55.99  24.252
55.995  24.3388
56  22.9142
56.005  24.0529
56.01  24.0973
56.015  24.1516
56.02  24.221
56.025  24.1532
56.03  24.0841
56.035  24.0488
56.04  24.8362
56.045  23.1164
56.05  23.1306
56.055  23.2026
56.06  24.0294
56.065  23.9563
56.07  24.0647
56.075  23.1561
56.08  24.2627
56.085  23.0492
56.09  24.0207
56.095  22.9245
56.1  24.5435
56.105  24.6133
56.11  24.661
56.115  24.3125
56.12  24.2589
56.125  23.0124
56.13  24.3972
56.135  24.5419
56.14  24.6575
56.145  25.1124
56.15  24.1569
56.155  24.1024
56.16  24.1039
56.165  24.1539
56.17  24.0441
56.175  24.2984
56.18  24.282
56.185  24.1345
56.19  25.066
56.195  24.061
56.2  25.1785
56.205  23.1091
56.21  23.164
56.215  25.2339
56.22  24.1046
56.225  24.0878
56.23  23.157
56.235  23.957
56.24  23.1217
56.245  23.8648
56.25  23.9667
56.255  23.9961
56.26  24.2819
56.265  24.2115
56.27  24.2865
56.275  24.3296
56.28  24.2664
56.285  22.9064
56.29  24.2509
56.295  24.4016
56.3  22.8487
56.305  24.3377
56.31  24.2701
56.315  24.2293
56.32  24.189
56.325  24.2016
56.33  24.2194
56.335  22.9581
56.34  24.1394
56.345  24.1407
56.35  24.0295
56.355  24.019
56.36  24.1585
56.365  24.0487
56.37  22.9358
56.375  22.9023
56.38  24.1664
56.385  23.0318
56.39  23.0937
56.395  23.1009
56.4  25.9346
56.405  24.2217
56.41  24.1732
56.415  25.6213
56.42  25.3846
56.425  25.404
56.43  25.4961
56.435  25.6577
56.44  23.1998
56.445  23.1265
56.45  24.3368
56.455  23.0236
56.46  24.1781
56.465  22.8984
56.47  23.9744
56.475  24.0593
56.48  24.0746
56.485  24.0609
56.49  23.9618
56.495  23.9454
56.5  24.0646
56.505  24.0286
56.51  24.0141
56.515  23.8949
56.52  24.738
56.525  24.8373
56.53  24.9339
56.535  24.3361
56.54  24.1784
56.545  24.1188
56.55  24.7291
56.555  24.661
56.56  23.9701
56.565  24.7854
56.57  24.1438
56.575  23.9124
56.58  24.6853
56.585  24.7552
56.59  24.8178
56.595  24.7826
56.6  23.058
56.605  23.1755
56.61  23.2212
56.615  23.1628
56.62  22.983
56.625  22.9789
56.63  24.3822
56.635  24.322
56.64  24.3992
56.645  24.57
56.65  24.7362
56.655  24.2838
56.66  22.9821
56.665  22.7999
56.67  24.3327
56.675  24.3626
56.68  24.2828
56.685  24.3449
56.69  24.4489
56.695  24.2874
56.7  24.3901
56.705  24.387
56.71  24.2622
56.715  24.3133
56.72  23.0418
56.725  22.9777
56.73  23.0163
56.735  24.3903
56.74  23.049
56.745  24.273
56.75  24.3484
56.755  22.9651
56.76  24.286
56.765  24.4772
56.77  24.1676
56.775  24.349
56.78  24.248
56.785  24.8427
56.79  24.5063
56.795  24.7317
56.8  24.5378
56.805  24.4758
56.81  24.5897
56.815  24.425
56.82  24.315
56.825  24.3979
56.83  24.4814
56.835  24.4688
56.84  22.8677
56.845  24.4342
56.85  24.6441
56.855  24.4853
56.86  24.4563
56.865  24.3889
56.87  24.2703
56.875  24.4025
56.88  24.5512
56.885  24.5461
56.89  24.739
56.895  24.6498
56.9  24.6864
56.905  24.6171
56.91  24.4968
56.915  24.5303
56.92  22.9724
56.925  24.5431
56.93  24.5505
56.935  24.3442
56.94  23.9702
56.945  24.2937
56.95  23.0706
56.955  23.0931
56.96  23.083
56.965  24.2226
56.97  24.1734
56.975  24.0709
56.98  24.305
56.985  24.3038
56.99  24.4598
56.995  24.0701
57  24.1171
57.005  24.1782
57.01  24.0936
57.015  24.0629
57.02  23.9975
57.025  24.1193
57.03  24.0868
57.035  24.1275
57.04  24.152
57.045  24.6255
57.05  24.4207
57.055  24.2953
57.06  24.269
57.065  24.4313
57.07  24.3056
57.075  24.124
57.08  23.0719
57.085  23.9743
57.09  22.8861
57.095  22.7131
57.1  24.4635
57.105  23.9703
57.11  24.245
57.115  24.5556
57.12  24.0254
57.125  24.4014
57.13  24.1635
57.135  24.4971
57.14  24.3931
57.145  24.2518
57.15  24.5127
57.155  24.3265
57.16  23.0721
57.165  24.3403
57.17  22.906
57.175  22.9184
57.18  24.2974
57.185  24.2933
57.19  23.0132
57.195  22.9018
57.2  22.9171
57.205  24.3619
57.21  24.1238
57.215  24.1304
57.22  22.8149
57.225  24.0911
57.23  24.1172
57.235  24.0918
57.24  24.1021
57.245  24.1046
57.25  24.116
57.255  24.2468
57.26  24.7222
57.265  24.7896
57.27  24.7477
57.275  24.0551
57.28  24.1097
57.285  24.2306
57.29  24.2552
57.295  24.1658
57.3  24.241
57.305  24.3246
57.31  24.3259
57.315  24.3026
57.32  24.1643
57.325  24.2267
57.33  24.7074
57.335  24.5334
57.34  24.1203
57.345  24.1927
57.35  24.3866
57.355  24.1883
57.36  24.223
57.365  24.1186
57.37  24.0064
57.375  23.9161
57.38  24.7008
57.385  23.85
57.39  24.6004
57.395  23.8926
57.4  24.0271
57.405  24.8756
57.41  24.8712
57.415  24.0361
57.42  24.0542
57.425  24.185
57.43  24.0831
57.435  23.9952
57.44  24.0993
57.445  24.1698
57.45  24.2695
57.455  24.4261
57.46  24.4943
57.465  23.0905
57.47  23.0539
57.475  23.0906
57.48  23.0228
57.485  23.1022
57.49  24.0657
57.495  24.2822
57.5  22.9436
57.505  24.1309
57.51  24.1366
57.515  22.8895
57.52  22.9397
57.525  24.4811
57.53  24.3876
57.535  24.4597
57.54  24.4025
57.545  22.9913
57.55  24.6141
57.555  24.805
57.56  24.7767
57.565  23.9809
57.57  24.0104
57.575  23.9608
57.58  24.6915
57.585  24.6914
57.59  24.7276
57.595  24.5923
57.6  24.1339
57.605  24.9038
57.61  24.8242
57.615  23.8555
57.62  23.8498
57.625  23.874
57.63  24.2759
57.635  24.1755
57.64  24.3786
57.645  23.7423
57.65  23.8787
57.655  23.8464
57.66  23.9408
57.665  23.9589
57.67  23.7385
57.675  23.7792
57.68  23.7902
57.685  23.7734
57.69  23.6582
57.695  23.6814
57.7  24.8546
57.705  23.7897
57.71  24.7771
57.715  24.7048
57.72  23.8497
57.725  24.6003
57.73  24.6593
57.735  24.6559
57.74  24.1301
57.745  24.0882
57.75  24.4358
57.755  24.1937
57.76  23.1312
57.765  24.1728
57.77  24.2506
57.775  24.3323
57.78  24.1932
57.785  24.2382
57.79  24.3434
57.795  24.4013
57.8  24.2813
57.805  24.4851
57.81  24.2658
57.815  24.3361
57.82  24.1287
57.825  24.2086
57.83  24.4793
57.835  24.3474
57.84  24.4287
57.845  24.3353
57.85  24.2495
57.855  24.3017
57.86  24.3194
57.865  24.1041
57.87  24.1621
57.875  24.1038
57.88  24.151
57.885  24.2887
57.89  24.2873
57.895  24.4095
57.9  24.3249
57.905  24.2723
57.91  24.3986
57.915  24.3271
57.92  24.3798
57.925  23.9606
57.93  23.9806
57.935  23.9553
57.94  24.3761
57.945  23.809
57.95  23.7574
57.955  24.2131
57.96  23.9905
57.965  24.1773
57.97  24.0284
57.975  24.0465
57.98  24.1643
57.985  24.2749
57.99  24.2858
57.995  24.2744
58  24.4887
58.005  24.4386
58.01  24.4495
58.015  24.5644
58.02  24.57
58.025  24.2255
58.03  24.2392
58.035  24.3821
58.04  24.2288
58.045  23.9733
58.05  23.9912
58.055  23.9486
58.06  23.9628
58.065  24.0726
58.07  23.8492
58.075  24.3729
58.08  24.4758
58.085  24.0322
58.09  24.0925
58.095  24.045
58.1  24.1539
58.105  24.1284
58.11  24.2515
58.115  24.2473
58.12  24.5958
58.125  23.0932
58.13  24.2091
58.135  23.3449
58.14  24.3293
58.145  24.2308
58.15  24.3071
58.155  24.5404
58.16  24.6672
58.165  24.502
58.17  23.9686
58.175  24.083
58.18  24.1072
58.185  24.2579
58.19  24.5981
58.195  24.0694
58.2  24.3617
58.205  24.0207
58.21  24.3397
58.215  24.2566
58.22  24.2569
58.225  24.1233
58.23  24.4408
58.235  24.4292
58.24  23.0396
58.245  23.1346
58.25  24.3287
58.255  23.0658
58.26  23.1749
58.265  24.1396
58.27  24.3169
58.275  23.2142
58.28  23.1753
58.285  24.3735
58.29  24.0289
58.295  23.9028
58.3  23.0265
58.305  23.1425
58.31  23.074
58.315  24.458
58.32  24.2739
58.325  24.4677
58.33  23.1535
58.335  24.0713
58.34  24.1133
58.345  24.2511
58.35  24.1201
58.355  24.0714
58.36  24.1135
58.365  24.0909
58.37  23.127
58.375  22.9459
58.38  24.6857
58.385  24.5538
58.39  24.416
58.395  24.3877
58.4  24.1683
58.405  24.1694
58.41  24.1095
58.415  24.4103
58.42  24.3017
58.425  24.3541
58.43  23.0632
58.435  23.1767
58.44  24.4224
58.445  23.0726
58.45  24.5804
58.455  23.1141
58.46  23.0548
58.465  24.3104
58.47  23.1693
58.475  23.0441
58.48  22.9696
58.485  23.0933
58.49  23.1181
58.495  23.2697
58.5  24.9171
58.505  24.9863
58.51  24.873
58.515  24.9892
58.52  24.8882
58.525  24.9274
58.53  24.537
58.535  24.6195
58.54  24.6789
58.545  24.7265
58.55  24.9431
58.555  24.5893
58.56  24.7033
58.565  24.6184
58.57  24.3275
58.575  24.3224
58.58  24.3513
58.585  24.2953
58.59  23.1698
58.595  23.2283
58.6  23.0658
58.605  24.4678
58.61  24.5671
58.615  23.2654
58.62  23.2508
58.625  23.2527
58.63  24.4073
58.635  24.4773
58.64  23.0019
58.645  24.5822
58.65  24.4486
58.655  23.1251
58.66  24.2218
58.665  23.0391
58.67  24.3244
58.675  23.0601
58.68  23.0839
58.685  23.2042
58.69  24.7713
58.695  24.0942
58.7  23.2065
58.705  24.4088
58.71  23.2139
58.715  24.2055
58.72  24.2269
58.725  24.5032
58.73  24.2814
58.735  24.2725
58.74  23.1088
58.745  22.9655
58.75  24.353
58.755  24.2235
58.76  24.3079
58.765  24.2824
58.77  24.3974
58.775  24.3065
58.78  24.3233
58.785  24.2794
58.79  24.3358
58.795  24.2892
58.8  24.2022
58.805  24.2026
58.81  24.5429
58.815  23.1306
58.82  23.1284
58.825  24.7201
58.83  24.2438
58.835  23.2193
58.84  23.0468
58.845  23.0317
58.85  24.1902
58.855  24.0384
58.86  24.0033
58.865  23.1981
58.87  24.1053
58.875  23.9983
58.88  24.0593
58.885  23.9862
58.89  23.9182
58.895  24.0715
58.9  24.4194
58.905  24.3149
58.91  24.4524
58.915  24.2882
58.92  24.5404
58.925  24.4978
58.93  24.5629
58.935  24.1908
58.94  24.2088
58.945  24.3353
58.95  24.1389
58.955  24.2145
58.96  24.3678
58.965  24.5426
58.97  24.5828
58.975  24.5065
58.98  24.53
58.985  24.6793
58.99  24.7712
58.995  24.3944
59  24.6667
59.005  24.7804
59.01  24.2203
59.015  24.1845
59.02  24.4843
59.025  24.3647
59.03  24.3125
59.035  24.3375
59.04  24.3647
59.045  24.5433
59.05  24.5409
59.055  24.6859
59.06  24.6724
59.065  24.7147
59.07  24.7713
59.075  23.0854
59.08  23.118
59.085  23.1986
59.09  23.0103
59.095  22.9538
59.1  22.9573
59.105  23.0885
59.11  24.6016
59.115  24.6817
59.12  24.4497
59.125  24.4559
59.13  24.5053
59.135  24.2383
59.14  24.389
59.145  24.4063
59.15  23.1293
59.155  24.2623
59.16  24.2336
59.165  24.0958
59.17  23.1321
59.175  23.2651
59.18  23.2509
59.185  24.2614
59.19  24.4611
59.195  23.176
59.2  24.523
59.205  24.764
59.21  24.7259
59.215  24.8088
59.22  24.6496
59.225  24.6048
59.23  24.8142
59.235  24.8713
59.24  24.3828
59.245  24.3954
59.25  24.4588
59.255  24.4641
59.26  24.3424
59.265  24.8573
59.27  24.2707
59.275  24.4587
59.28  25.0893
59.285  24.5575
59.29  24.4803
59.295  24.5187
59.3  24.7157
59.305  24.6952
59.31  24.7248
59.315  24.7937
59.32  24.6135
59.325  24.8301
59.33  24.8664
59.335  24.8809
59.34  25.0384
59.345  24.947
59.35  24.9364
59.355  24.9327
59.36  24.8309
59.365  24.7277
59.37  24.238
59.375  24.3285
59.38  23.0113
59.385  24.12
59.39  24.0937
59.395  23.1552
59.4  23.1979
59.405  24.0935
59.41  24.0606
59.415  24.872
59.42  24.7653
59.425  24.7779
59.43  24.849
59.435  24.8286
59.44  24.8014
59.445  24.7999
59.45  24.6992
59.455  24.7811
59.46  23.9335
59.465  23.8625
59.47  23.8022
59.475  23.795
59.48  23.8933
59.485  24.9505
59.49  24.7041
59.495  24.5826
59.5  24.5217
59.505  24.4706
59.51  24.5925
59.515  24.3162
59.52  24.8206
59.525  25.1325
59.53  24.7957
59.535  24.2045
59.54  24.0163
59.545  25.4382
59.55  25.5083
59.555  25.4992
59.56  24.7619
59.565  25.6519
59.57  25.5523
59.575  24.6201
59.58  24.5857
59.585  24.7167
59.59  24.8352
59.595  24.2617
59.6  24.2195
59.605  24.3837
59.61  24.1772
59.615  24.3569
59.62  24.216
59.625  24.7521
59.63  24.2736
59.635  24.0135
59.64  24.2085
59.645  23.975
59.65  24.0676
59.655  24.0007
59.66  23.3068
59.665  24.2081
59.67  24.1172
59.675  24.2344
59.68  24.3084
59.685  24.2294
59.69  24.3471
59.695  24.2499
59.7  24.3022
59.705  24.099
59.71  23.9689
59.715  24.142
59.72  24.1646
59.725  24.0156
59.73  23.8721
59.735  24.0243
59.74  23.8929
59.745  23.994
59.75  24.0243
59.755  23.4414
59.76  24.2432
59.765  23.2832
59.77  24.3085
59.775  23.4714
59.78  23.2815
59.785  23.2251
59.79  23.2335
59.795  23.3292
59.8  24.1822
59.805  24.2784
59.81  23.3138
59.815  24.2569
59.82  24.5253
59.825  24.3011
59.83  25.6052
59.835  24.2879
59.84  24.2218
59.845  24.3383
59.85  23.8392
59.855  24.0622
59.86  24.6021
59.865  24.6487
59.87  23.9554
59.875  23.8544
59.88  23.9501
59.885  24.0485
59.89  23.8858
59.895  23.9324
59.9  23.942
59.905  24.0839
59.91  24.1093
59.915  23.9356
59.92  24.3339
59.925  23.7765
59.93  23.8736
59.935  24.1173
59.94  24.131
59.945  24.1102
59.95  24.162
59.955  24.171
59.96  24.2762
59.965  24.3382
59.97  24.2967
59.975  23.7846
59.98  23.7769
59.985  23.6722
59.99  23.2139
59.995  23.8028
60  23.9496
60.005  25.3719
60.01  24.2026
60.015  24.3059
60.02  25.2345
60.025  24.4206
60.03  24.5114
60.035  24.151
60.04  25.6586
60.045  23.9834
60.05  24.0097
60.055  23.6836
60.06  23.4337
60.065  23.4114
60.07  23.7681
60.075  23.8102
60.08  24.3639
60.085  24.4639
60.09  24.6089
60.095  24.1063
60.1  24.3628
60.105  24.4299
60.11  23.8305
60.115  23.8786
60.12  24.3891
60.125  24.7096
60.13  24.1788
60.135  23.8532
60.14  24.0348
60.145  24.1219
60.15  24.1842
60.155  23.1281
60.16  24.2385
60.165  23.3366
60.17  24.3837
60.175  24.4162
60.18  24.3798
60.185  24.5295
60.19  24.3724
60.195  24.2243
60.2  25.5094
60.205  25.3857
60.21  24.3598
60.215  24.377
60.22  23.1073
60.225  23.0449
60.23  23.0292
60.235  25.598
60.24  23.2733
60.245  25.7888
60.25  25.4906
60.255  25.4425
60.26  24.0431
60.265  23.968
60.27  24
60.275  23.796
60.28  25.1023
60.285  25.0433
60.29  23.8115
60.295  23.7869
60.3  23.8184
60.305  23.8892
60.31  23.9456
60.315  25.3414
60.32  23.9766
60.325  23.8741
60.33  23.8859
60.335  24.0497
60.34  24.0195
60.345  24.1727
60.35  24.1285
60.355  24.1739
60.36  24.125
60.365  24.2168
60.37  24.0241
60.375  24.1491
60.38  24.3301
60.385  25.3293
60.39  24.2373
60.395  24.04
60.4  25.2694
60.405  25.2797
60.41  23.9085
60.415  23.9167
60.42  23.9138
60.425  23.9667
60.43  23.9788
60.435  24.0302
60.44  24.2439
60.445  24.2341
60.45  23.5351
60.455  23.992
60.46  23.8356
60.465  23.2582
60.47  23.8351
60.475  23.9079
60.48  24.0616
60.485  24.0467
60.49  24.1416
60.495  24.2945
60.5  24.3929
60.505  24.431
60.51  23.37
60.515  23.1158
60.52  23.1497
60.525  24.2737
60.53  24.1883
60.535  24.1814
60.54  24.0922
60.545  24.1114
60.55  24.2988
60.555  23.4916
60.56  24.2418
60.565  24.1279
60.57  24.0612
60.575  23.4321
60.58  24.1838
60.585  24.2844
60.59  23.4442
60.595  24.2992
60.6  23.4689
60.605  23.3375
60.61  23.2799
60.615  23.1304
60.62  24.0762
60.625  24.2798
60.63  23.3606
60.635  24.0849
60.64  24.2354
60.645  24.2461
60.65  24.3036
60.655  24.2577
60.66  24.506
60.665  24.5676
60.67  23.2468
60.675  23.2212
60.68  23.3921
60.685  23.1462
60.69  23.1385
60.695  24.463
60.7  23.1735
60.705  24.4089
60.71  24.6213
60.715  24.1498
60.72  24.4409
60.725  24.3946
60.73  24.2779
60.735  24.4409
60.74  24.6915
60.745  24.3593
60.75  24.7568
60.755  24.1943
60.76  24.1863
60.765  24.2563
60.77  24.154
60.775  23.0111
60.78  24.0204
60.785  24.2062
60.79  24.1513
60.795  23.2008
60.8  23.1252
60.805  23.2088
60.81  23.1083
60.815  23.2353
60.82  23.1613
60.825  23.3002
60.83  23.3728
60.835  24.0754
60.84  24.0234
60.845  24.0798
60.85  23.3073
60.855  23.3203
60.86  24.1241
60.865  24.0648
60.87  24.2313
60.875  23.4194
60.88  24.223
60.885  24.3228
60.89  24.226
60.895  24.5714
60.9  24.3781
60.905  24.4098
60.91  24.2042
60.915  24.3193
60.92  24.9049
60.925  24.9329
60.93  25.015
60.935  25.0495
60.94  25.1441
60.945  23.3439
60.95  23.3225
60.955  23.4983
60.96  25.1632
60.965  23.2895
60.97  24.4366
60.975  25.027
60.98  24.7442
60.985  24.7779
60.99  24.4153
60.995  24.357
61  24.2599
61.005  24.3621
61.01  24.8663
61.015  24.9062
61.02  24.3108
61.025  24.4217
61.03  24.6182
61.035  24.2005
61.04  24.2263
61.045  24.3285
61.05  24.4185
61.055  24.3608
61.06  24.3216
61.065  24.3775
61.07  24.4349
61.075  24.3298
61.08  24.2729
61.085  24.8595
61.09  24.3633
61.095  24.6602
61.1  24.748
61.105  24.4842
61.11  24.4064
61.115  24.5868
61.12  24.5268
61.125  24.4303
61.13  24.6256
61.135  23.395
61.14  23.5475
61.145  23.6391
61.15  24.5982
61.155  24.5728
61.16  24.7313
61.165  24.5835
61.17  24.0901
61.175  24.299
61.18  24.2206
61.185  24.4037
61.19  24.3231
61.195  24.4887
61.2  24.3291
61.205  24.3212
61.21  24.3251
61.215  24.5057
61.22  25.2925
61.225  24.637
61.23  24.3867
61.235  24.4857
61.24  24.5414
61.245  24.2842
61.25  24.3639
61.255  24.3672
61.26  24.3191
61.265  24.2359
61.27  23.216
61.275  24.4685
61.28  24.4239
61.285  25.0007
61.29  23.4246
61.295  23.5142
61.3  24.237
61.305  24.5832
61.31  24.7613
61.315  24.6468
61.32  24.6509
61.325  24.3525
61.33  24.3666
61.335  25.0921
61.34  25.1001
61.345  25.1776
61.35  24.3337
61.355  24.3398
61.36  24.3435
61.365  24.4809
61.37  24.4198
61.375  24.4477
61.38  24.3865
61.385  24.409
61.39  24.3393
61.395  24.3471
61.4  24.4017
61.405  24.4423
61.41  24.5028
61.415  24.4301
61.42  24.5654
61.425  24.5982
61.43  24.621
61.435  24.7397
61.44  24.81
61.445  24.6536
61.45  24.5542
61.455  24.4711
61.46  24.5562
61.465  24.6406
61.47  24.728
61.475  24.4566
61.48  24.5489
61.485  24.6718
61.49  24.8784
61.495  24.8917
61.5  24.9046
61.505  24.9749
61.51  24.4967
61.515  24.5187
61.52  24.7759
61.525  24.5237
61.53  24.5263
61.535  24.5655
61.54  24.6292
61.545  24.4704
61.55  24.6203
61.555  24.5467
61.56  24.565
61.565  24.4746
61.57  24.3855
61.575  24.6536
61.58  24.6803
61.585  24.8202
61.59  24.3371
61.595  24.5394
61.6  24.3406
61.605  24.6981
61.61  24.473
61.615  24.4267
61.62  24.3428
61.625  24.4088
61.63  24.4433
61.635  24.4406
61.64  24.3667
61.645  24.3322
61.65  24.4203
61.655  24.4365
61.66  24.4329
61.665  24.4562
61.67  24.4466
61.675  24.3358
61.68  24.503
61.685  24.3882
61.69  24.5234
61.695  24.5507
61.7  24.7041
61.705  24.5805
61.71  24.5203
61.715  24.4995
61.72  24.5411
61.725  24.5719
61.73  24.4795
61.735  24.4158
61.74  24.6054
61.745  23.9423
61.75  24.5848
61.755  24.5671
61.76  24.6493
61.765  22.8983
61.77  22.9408
61.775  24.5121
61.78  24.5615
61.785  24.6243
61.79  24.4397
61.795  22.8944
61.8  23.026
61.805  24.5138
61.81  24.3731
61.815  22.8952
61.82  24.5462
61.825  24.4618
61.83  24.4004
61.835  24.3786
61.84  22.9469
61.845  22.9654
61.85  24.4888
61.855  24.5855
61.86  22.928
61.865  23.1204
61.87  22.962
61.875  22.9278
61.88  22.9175
61.885  24.4732
61.89  24.408
61.895  24.6014
61.9  24.5721
61.905  24.6519
61.91  24.5844
61.915  24.6561
61.92  24.5099
61.925  24.3826
61.93  24.3546
61.935  24.3594
61.94  24.3465
61.945  24.2467
61.95  24.236
61.955  24.4639
61.96  24.33
61.965  24.3356
61.97  24.2675
61.975  24.4527
61.98  24.3042
61.985  24.0854
61.99  24.1535
61.995  24.4778
62  24.5276
62.005  24.1496
62.01  24.1711
62.015  24.1427
62.02  24.6104
62.025  24.4598
62.03  24.3926
62.035  24.5154
62.04  24.6132
62.045  24.4228
62.05  24.39
62.055  24.4275
62.06  24.2988
62.065  24.4201
62.07  23.1241
62.075  23.0424
62.08  22.9584
62.085  22.8736
62.09  24.8616
62.095  22.9962
62.1  24.8192
62.105  22.9276
62.11  24.4024
62.115  24.2062
62.12  24.3302
62.125  24.4613
62.13  23.0006
62.135  24.6254
62.14  24.4673
62.145  24.4021
62.15  24.5905
62.155  23.0945
62.16  24.6209
62.165  23.0373
62.17  23.0308
62.175  24.4699
62.18  24.6475
62.185  24.4965
62.19  24.3804
62.195  24.352
62.2  24.387
62.205  24.3089
62.21  24.3545
62.215  24.2141
62.22  24.511
62.225  24.5345
62.23  24.4776
62.235  24.5163
62.24  24.5522
62.245  24.6635
62.25  24.6698
62.255  24.6333
62.26  24.4505
62.265  24.6067
62.27  24.5245
62.275  24.5134
62.28  24.467
62.285  24.3843
62.29  24.3561
62.295  24.4624
62.3  24.2873
62.305  24.3706
62.31  24.4328
62.315  24.4834
62.32  24.4821
62.325  24.4975
62.33  24.4912
62.335  23.0626
62.34  24.4271
62.345  24.4027
62.35  23.1243
62.355  23.0605
62.36  24.2758
62.365  23.2079
62.37  24.4761
62.375  23.3417
62.38  24.373
62.385  24.3239
62.39  24.2218
62.395  24.1992
62.4  24.2556
62.405  23.2361
62.41  23.1926
62.415  23.1999
62.42  23.1397
62.425  23.2968
62.43  24.1532
62.435  24.5721
62.44  24.4798
62.445  24.1993
62.45  24.5524
62.455  24.3377
62.46  24.5216
62.465  24.391
62.47  24.38
62.475  24.3834
62.48  23.4099
62.485  24.4511
62.49  24.5638
62.495  24.5782
62.5  24.2688
62.505  23.2791
62.51  24.5143
62.515  24.3726
62.52  24.4167
62.525  24.3265
62.53  24.4338
62.535  24.4612
62.54  24.5221
62.545  23.2375
62.55  23.2099
62.555  24.491
62.56  24.3741
62.565  24.424
62.57  24.5034
62.575  24.5767
62.58  24.558
62.585  24.4905
62.59  24.378
62.595  24.538
62.6  24.2911
62.605  24.43
62.61  24.4035
62.615  24.2942
62.62  24.3719
62.625  24.4634
62.63  24.1483
62.635  24.1605
62.64  24.1123
62.645  23.6552
62.65  24.0987
62.655  24.1921
62.66  23.4579
62.665  24.2429
62.67  23.971
62.675  24.0451
62.68  24.1417
62.685  24.541
62.69  23.7138
62.695  24.6
62.7  23.4009
62.705  23.2803
62.71  24.6805
62.715  24.3967
62.72  24.394
62.725  24.8202
62.73  24.9128
62.735  24.8988
62.74  24.8969
62.745  24.8046
62.75  24.7825
62.755  24.7915
62.76  24.8007
62.765  24.8045
62.77  23.2108
62.775  24.8772
62.78  25.0063
62.785  24.0977
62.79  23.2796
62.795  24.5723
62.8  24.2552
62.805  24.3978
62.81  24.5136
62.815  24.3814
62.82  24.4828
62.825  23.435
62.83  24.4301
62.835  24.5309
62.84  24.5125
62.845  24.4508
62.85  24.5314
62.855  23.5502
62.86  24.3385
62.865  24.3784
62.87  24.472
62.875  24.4531
62.88  24.4026
62.885  24.5344
62.89  24.5045
62.895  24.1351
62.9  24.463
62.905  24.4211
62.91  24.6212
62.915  24.476
62.92  24.3619
62.925  24.3141
62.93  24.2578
62.935  24.5453
62.94  24.5667
62.945  24.4447
62.95  24.1915
62.955  24.719
62.96  24.5611
62.965  24.4227
62.97  24.4051
62.975  24.3687
62.98  24.4667
62.985  24.1892
62.99  24.3393
62.995  24.198
63  23.9686
63.005  23.9099
63.01  23.9331
63.015  24.5569
63.02  23.9761
63.025  24.1367
63.03  24.2225
63.035  24.2673
63.04  24.1395
63.045  23.9801
63.05  24.4324
63.055  24.1129
63.06  24.0754
63.065  24.6226
63.07  24.6435
63.075  24.4057
63.08  24.4973
63.085  24.4858
63.09  24.4091
63.095  24.3208
63.1  24.5426
63.105  24.4758
63.11  24.6226
63.115  24.5853
63.12  24.7038
63.125  24.6525
63.13  24.6011
63.135  23.3691
63.14  24.4452
63.145  24.4101
63.15  24.3444
63.155  24.3417
63.16  24.3092
63.165  24.5069
63.17  24.0996
63.175  24.6014
63.18  24.0338
63.185  24.4812
63.19  24.5175
63.195  24.6903
63.2  24.6092
63.205  24.7768
63.21  23.3865
63.215  23.4108
63.22  24.2344
63.225  24.4123
63.23  24.5386
63.235  24.009
63.24  24.4536
63.245  24.1955
63.25  24.5064
63.255  24.3589
63.26  24.3487
63.265  24.5272
63.27  24.6997
63.275  24.4196
63.28  24.3772
63.285  24.4198
63.29  24.4235
63.295  24.4482
63.3  24.3934
63.305  24.5451
63.31  24.3648
63.315  24.4446
63.32  24.1742
63.325  24.1034
63.33  24.553
63.335  24.5064
63.34  24.1879
63.345  24.5974
63.35  24.1089
63.355  23.515
63.36  24.1777
63.365  24.2918
63.37  24.2819
63.375  24.1848
63.38  24.2543
63.385  24.3198
63.39  24.2478
63.395  23.5249
63.4  23.6071
63.405  24.2454
63.41  23.5108
63.415  23.4734
63.42  24.3501
63.425  24.0966
63.43  24.0883
63.435  24.0258
63.44  23.6929
63.445  24.388
63.45  24.2577
63.455  24.2202
63.46  24.3121
63.465  24.2183
63.47  24.2352
63.475  24.2794
63.48  24.2282
63.485  24.4338
63.49  24.4337
63.495  24.5255
63.5  24.398
63.505  24.4582
63.51  24.3224
63.515  24.383
63.52  24.3656
63.525  24.424
63.53  24.4422
63.535  24.493
63.54  24.2967
63.545  24.255
63.55  24.2438
63.555  24.0733
63.56  24.4147
63.565  24.2524
63.57  23.4255
63.575  23.4583
63.58  23.3432
63.585  23.9123
63.59  23.738
63.595  24.5458
63.6  24.5821
63.605  23.922
63.61  23.7038
63.615  24.3945
63.62  24.3622
63.625  24.3797
63.63  24.3341
63.635  23.7541
63.64  24.2457
63.645  24.3679
63.65  24.3275
63.655  23.8663
63.66  23.9822
63.665  24.1457
63.67  24.1362
63.675  24.129
63.68  24.1797
63.685  24.3305
63.69  24.0622
63.695  24.103
63.7  24.1041
63.705  24.0843
63.71  24.1756
63.715  24.032
63.72  24.0974
63.725  24.196
63.73  24.4153
63.735  24.0182
63.74  24.0761
63.745  24.2736
63.75  24.2331
63.755  24.0738
63.76  24.1779
63.765  24.2552
63.77  23.9265
63.775  24.294
63.78  24.187
63.785  23.9231
63.79  24.2394
63.795  24.2988
63.8  23.8201
63.805  24.2708
63.81  24.2694
63.815  24.057
63.82  24.0605
63.825  24.3062
63.83  23.9323
63.835  23.9621
63.84  24.003
63.845  23.961
63.85  24.1067
63.855  24.1203
63.86  24.1273
63.865  24.055
63.87  24.0052
63.875  24.0261
63.88  24.1324
63.885  24.0783
63.89  24.1039
63.895  24.1801
63.9  24.2762
63.905  24.0663
63.91  24.0345
63.915  23.541
63.92  24.0137
63.925  23.5476
63.93  23.365
63.935  24.2124
63.94  24.0715
63.945  23.9396
63.95  23.9992
63.955  24.1681
63.96  24.1774
63.965  24.2694
63.97  24.1527
63.975  24.1827
63.98  23.0154
63.985  24.0869
63.99  24.103
63.995  24.2897
64  23.0751
64.005  24.4258
64.01  23.1784
64.015  24.0123
64.02  23.2178
64.025  24.0792
64.03  24.0769
64.035  24.5424
64.04  24.5012
64.045  23.9526
64.05  23.9658
64.055  24.4108
64.06  24.5322
64.065  24.449
64.07  24.3797
64.075  24.2765
64.08  24.3346
64.085  24.3189
64.09  24.3185
64.095  24.2121
64.1  24.2646
64.105  24.3652
64.11  24.2959
64.115  24.2731
64.12  24.7456
64.125  24.7051
64.13  24.7202
64.135  24.3487
64.14  24.3546
64.145  24.2259
64.15  24.2671
64.155  24.3623
64.16  24.2579
64.165  24.4227
64.17  24.0424
64.175  24.4166
64.18  24.3901
64.185  24.2554
64.19  24.3656
64.195  24.2438
64.2  24.3733
64.205  24.3329
64.21  24.0961
64.215  23.1068
64.22  24.3143
64.225  24.3104
64.23  24.24
64.235  24.4632
64.24  24.2515
64.245  24.4345
64.25  24.3151
64.255  24.3013
64.26  23.0496
64.265  24.4201
64.27  24.2913
64.275  24.2493
64.28  24.159
64.285  24.3377
64.29  24.1895
64.295  24.3461
64.3  23.0738
64.305  23.079
64.31  24.3342
64.315  24.2573
64.32  24.0421
64.325  24.0705
64.33  23.9449
64.335  24.2456
64.34  23.9413
64.345  23.7743
64.35  23.9775
64.355  24.2533
64.36  23.7264
64.365  23.7386
64.37  23.6117
64.375  23.8735
64.38  24.057
64.385  23.797
64.39  23.6357
64.395  24.33
64.4  23.7016
64.405  23.7751
64.41  23.9194
64.415  24.2245
64.42  24.437
64.425  24.1917
64.43  24.1061
64.435  24.2734
64.44  24.2296
64.445  24.3549
64.45  24.2838
64.455  24.3757
64.46  24.3058
64.465  24.1857
64.47  24.1587
64.475  23.9456
64.48  24.3832
64.485  24.3195
64.49  24.3426
64.495  24.343
64.5  24.2364
64.505  24.3344
64.51  24.2658
64.515  24.236
64.52  24.2206
64.525  24.2305
64.53  24.2635
64.535  23.666
64.54  24.2768
64.545  23.5726
64.55  24.2439
64.555  24.4858
64.56  23.6681
64.565  24.3003
64.57  23.5417
64.575  23.4117
64.58  23.6092
64.585  23.5179
64.59  23.559
64.595  23.4224
64.6  24.3435
64.605  24.5243
64.61  24.5401
64.615  24.7721
64.62  24.5801
64.625  24.579
64.63  24.1265
64.635  24.0317
64.64  24.2977
64.645  24.2388
64.65  24.3042
64.655  24.239
64.66  23.9387
64.665  24.1766
64.67  24.4378
64.675  24.4056
64.68  24.241
64.685  24.3512
64.69  24.3832
64.695  24.3632
64.7  24.299
64.705  24.305
64.71  24.152
64.715  24.2207
64.72  24.2628
64.725  24.2222
64.73  24.2882
64.735  24.2355
64.74  24.3585
64.745  24.319
64.75  24.3915
64.755  24.439
64.76  24.7695
64.765  24.374
64.77  24.4692
64.775  24.5165
64.78  23.8917
64.785  23.9002
64.79  24.8054
64.795  24.6255
64.8  24.4356
64.805  24.3197
64.81  24.6297
64.815  24.4631
64.82  24.3514
64.825  24.0419
64.83  24.4025
64.835  24.5015
64.84  24.241
64.845  24.3937
64.85  24.4144
64.855  24.5497
64.86  24.4109
64.865  24.3531
64.87  24.2643
64.875  24.338
64.88  24.5269
64.885  24.107
64.89  24.5062
64.895  24.618
64.9  24.7746
64.905  24.8745
64.91  24.2425
64.915  24.1439
64.92  24.2666
64.925  24.1658
64.93  24.2834
64.935  24.1256
64.94  24.4907
64.945  24.3318
64.95  24.38
64.955  24.4035
64.96  24.4494
64.965  24.4693
64.97  24.5783
64.975  24.3466
64.98  24.313
64.985  24.3346
64.99  24.2645
64.995  23.9604
65  24.2179
65.005  24.3101
65.01  24.3178
65.015  24.4201
65.02  24.2537
65.025  24.3085
65.03  24.263
65.035  24.2077
65.04  24.2942
65.045  24.2226
65.05  24.1989
65.055  24.2266
65.06  24.0981
65.065  24.597
65.07  24.146
65.075  24.3082
65.08  24.367
65.085  24.2173
65.09  24.1223
65.095  24.1238
65.1  24.5045
65.105  24.211
65.11  24.2926
65.115  24.4017
65.12  24.3617
65.125  24.2135
65.13  24.2282
65.135  24.2345
65.14  24.6403
65.145  24.3205
65.15  24.6382
65.155  24.5325
65.16  24.1474
65.165  24.145
65.17  24.3582
65.175  24.0999
65.18  24.1765
65.185  24.5056
65.19  24.4567
65.195  24.5507
65.2  24.4406
65.205  24.5038
65.21  24.2726
65.215  24.3144
65.22  24.3265
65.225  24.054
65.23  24.1125
65.235  24.0716
65.24  24.1885
65.245  24.1156
65.25  24.0536
65.255  24.2246
65.26  23.0561
65.265  23.2664
65.27  23.1095
65.275  23.2137
65.28  24.2068
65.285  24.3361
65.29  24.2244
65.295  24.2126
65.3  24.283
65.305  24.2403
65.31  23.2321
65.315  24.4262
65.32  24.2227
65.325  24.2895
65.33  24.3176
65.335  24.2451
65.34  24.1602
65.345  24.3581
65.35  24.2559
65.355  24.2506
65.36  24.2583
65.365  24.15
65.37  24.127
65.375  24.1712
65.38  24.1909
65.385  24.1034
65.39  23.9975
65.395  24.0301
65.4  23.9781
65.405  24.9792
65.41  24.9575
65.415  24.2947
65.42  24.6385
65.425  24.2735
65.43  25.1254
65.435  25.1145
65.44  24.1752
65.445  24.1105
65.45  24.0694
65.455  24.226
65.46  24.3881
65.465  24.4983
65.47  24.4145
65.475  24.4097
65.48  24.3319
65.485  24.3716
65.49  24.4089
65.495  23.3857
65.5  23.372
65.505  23.367
65.51  24.5469
65.515  24.32
65.52  24.5116
65.525  24.4996
65.53  24.4434
65.535  24.4239
65.54  24.5258
65.545  23.4688
65.55  24.4558
65.555  24.4358
65.56  24.3972
65.565  24.4786
65.57  24.4568
65.575  24.4503
65.58  24.378
65.585  24.4213
65.59  24.1653
65.595  24.1685
65.6  24.5245
65.605  24.6143
65.61  24.5939
65.615  24.1424
65.62  24.6831
65.625  24.686
65.63  24.663
65.635  24.6592
65.64  24.6734
65.645  23.4332
65.65  23.3817
65.655  23.5388
65.66  24.528
65.665  23.3402
65.67  24.4767
65.675  24.4478
65.68  24.5187
65.685  24.3663
65.69  24.4403
65.695  24.467
65.7  24.3727
65.705  24.3721
65.71  23.1537
65.715  23.0428
65.72  24.231
65.725  24.2485
65.73  24.2435
65.735  24.2178
65.74  24.4076
65.745  24.3431
65.75  24.4696
65.755  25.0729
65.76  24.4126
65.765  24.3361
65.77  25.0518
65.775  24.2834
65.78  24.3764
65.785  24.4698
65.79  24.4235
65.795  24.3784
65.8  24.6188
65.805  24.6015
65.81  24.6817
65.815  24.4734
65.82  24.5386
65.825  24.3813
65.83  24.4286
65.835  24.4315
65.84  23.2578
65.845  24.4867
65.85  23.2302
65.855  24.5364
65.86  23.1599
65.865  23.1663
65.87  24.2863
65.875  24.5756
65.88  24.3838
65.885  24.4655
65.89  24.3152
65.895  24.2225
65.9  24.1817
65.905  24.1062
65.91  24.464
65.915  24.359
65.92  24.2518
65.925  24.0311
65.93  23.0055
65.935  24.0746
65.94  23.0977
65.945  23.0825
65.95  24.4773
65.955  22.8987
65.96  24.4587
65.965  22.9633
65.97  24.3092
65.975  24.2198
65.98  24.3222
65.985  24.3763
65.99  24.5033
65.995  24.3825
66  24.5229
66.005  24.397
66.01  24.5127
66.015  24.551
66.02  24.5286
66.025  24.6257
66.03  24.585
66.035  23.0255
66.04  23.0632
66.045  24.4967
66.05  22.774
66.055  24.6289
66.06  22.8834
66.065  22.9621
66.07  22.8188
66.075  24.5746
66.08  24.5565
66.085  22.9146
66.09  22.8789
66.095  22.8973
66.1  22.9973
66.105  22.9899
66.11  22.9975
66.115  23.1231
66.12  23.0495
66.125  24.6443
66.13  24.6757
66.135  22.9332
66.14  23.0319
66.145  22.9115
66.15  22.8435
66.155  24.5194
66.16  22.8646
66.165  22.8748
66.17  24.8241
66.175  22.9615
66.18  22.8967
66.185  22.794
66.19  22.8201
66.195  22.8383
66.2  23.0096
66.205  22.9012
66.21  23.1703
66.215  23.1655
66.22  24.7152
66.225  24.6422
66.23  24.8495
66.235  24.2969
66.24  24.2144
66.245  24.3061
66.25  24.9756
66.255  23.4107
66.26  24.435
66.265  23.3313
66.27  23.3007
66.275  23.2726
66.28  24.2856
66.285  23.328
66.29  23.4133
66.295  24.7964
66.3  23.5471
66.305  23.5151
66.31  24.3221
66.315  24.3091
66.32  23.4369
66.325  24.5883
66.33  24.6717
66.335  23.3495
66.34  24.6408
66.345  23.4302
66.35  24.5533
66.355  24.5194
66.36  24.5057
66.365  24.572
66.37  24.5039
66.375  24.5108
66.38  23.3486
66.385  24.479
66.39  22.997
66.395  24.7023
66.4  24.6268
66.405  24.5303
66.41  23.2215
66.415  24.6012
66.42  24.5892
66.425  24.4669
66.43  24.4518
66.435  23.2526
66.44  23.2398
66.445  24.5847
66.45  23.2613
66.455  24.5115
66.46  24.4232
66.465  24.5253
66.47  24.5924
66.475  24.5703
66.48  23.3165
66.485  24.9548
66.49  23.218
66.495  23.2998
66.5  24.6024
66.505  24.5557
66.51  24.5451
66.515  24.5937
66.52  24.5272
66.525  24.7011
66.53  24.5146
66.535  24.399
66.54  24.3211
66.545  24.4305
66.55  24.3294
66.555  24.2444
66.56  22.9853
66.565  24.3651
66.57  24.3716
66.575  23.2018
66.58  23.2102
66.585  23.1023
66.59  22.9542
66.595  24.3525
66.6  24.363
66.605  24.502
66.61  23.7001
66.615  23.0732
66.62  24.6347
66.625  24.8165
66.63  24.6472
66.635  24.5784
66.64  24.4966
66.645  23.1501
66.65  23.1873
66.655  23.1949
66.66  23.3474
66.665  24.5135
66.67  23.2425
66.675  23.2411
66.68  24.3425
66.685  24.4017
66.69  24.4305
66.695  24.5013
66.7  24.9943
66.705  25.1361
66.71  23.2964
66.715  23.1222
66.72  23.0155
66.725  24.4314
66.73  24.6891
66.735  24.4795
66.74  23.0709
66.745  23.1234
66.75  23.0682
66.755  22.8581
66.76  24.3649
66.765  22.9169
66.77  23.1141
66.775  24.3243
66.78  23.0588
66.785  24.6626
66.79  24.4821
66.795  24.5951
66.8  24.4764
66.805  24.5038
66.81  24.3995
66.815  23.0149
66.82  23.0563
66.825  24.4461
66.83  22.954
66.835  22.9345
66.84  24.4188
66.845  23.1534
66.85  24.6483
66.855  24.5287
66.86  24.6087
66.865  24.0067
66.87  24.4927
66.875  24.5044
66.88  24.456
66.885  24.5097
66.89  24.6908
66.895  24.5964
66.9  24.5934
66.905  24.3804
66.91  24.5631
66.915  24.4734
66.92  24.5863
66.925  24.6173
66.93  24.5558
66.935  24.6105
66.94  24.4806
66.945  24.6053
66.95  24.5629
66.955  24.4739
66.96  23.0436
66.965  24.5437
66.97  23.2078
66.975  24.6027
66.98  23.0401
66.985  24.6095
66.99  24.6109
66.995  24.4948
67  24.4454
67.005  24.3845
67.01  24.4147
67.015  24.4105
67.02  25.0564
67.025  24.407
67.03  23.0923
67.035  24.6051
67.04  24.6198
67.045  22.9403
67.05  24.4911
67.055  24.5778
67.06  24.4966
67.065  24.6117
67.07  24.5574
67.075  23.8513
67.08  24.647
67.085  24.6587
67.09  24.0112
67.095  24.5332
67.1  23.1392
67.105  24.6819
67.11  24.6634
67.115  24.547
67.12  24.7014
67.125  24.5535
67.13  24.522
67.135  24.5648
67.14  24.5473
67.145  24.4837
67.15  24.4509
67.155  24.3669
67.16  24.5216
67.165  24.6427
67.17  23.1337
67.175  24.6139
67.18  24.7276
67.185  24.9686
67.19  24.5747
67.195  24.5044
67.2  24.6189
67.205  24.556
67.21  24.4998
67.215  23.1052
67.22  24.3748
67.225  24.3496
67.23  24.5173
67.235  24.4979
67.24  24.4293
67.245  24.3936
67.25  24.484
67.255  22.7962
67.26  22.9273
67.265  24.4798
67.27  24.4927
67.275  24.4596
67.28  23.0879
67.285  23.0955
67.29  24.488
67.295  24.5901
67.3  23.0338
67.305  23.0154
67.31  23.1834
67.315  24.5957
67.32  24.6082
67.325  23.2074
67.33  23.0132
67.335  22.8998
67.34  24.3164
67.345  24.3999
67.35  24.4198
67.355  24.5072
67.36  24.4901
67.365  23.1243
67.37  22.9925
67.375  23.0381
67.38  24.486
67.385  24.4866
67.39  24.6232
67.395  24.4723
67.4  23.326
67.405  23.2943
67.41  24.3102
67.415  24.2623
67.42  24.4391
67.425  24.3749
67.43  24.335
67.435  24.4696
67.44  24.4521
67.445  24.4846
67.45  24.4174
67.455  24.4125
67.46  24.4168
67.465  24.4083
67.47  24.2642
67.475  24.6323
67.48  24.2519
67.485  24.3195
67.49  24.4072
67.495  24.3636
67.5  24.3637
67.505  24.44
67.51  24.3657
67.515  24.5344
67.52  24.4422
67.525  24.6122
67.53  24.3768
67.535  24.5456
67.54  23.1487
67.545  23.0427
67.55  24.8241
67.555  24.4959
67.56  24.5599
67.565  24.5177
67.57  24.8246
67.575  24.6913
67.58  24.2674
67.585  24.3013
67.59  24.3276
67.595  24.4673
67.6  24.4786
67.605  24.5088
67.61  24.562
67.615  24.455
67.62  24.293
67.625  24.4234
67.63  24.2634
67.635  24.2802
67.64  24.7057
67.645  24.3724
67.65  24.5141
67.655  24.3803
67.66  23.3229
67.665  23.2189
67.67  24.4863
67.675  24.4175
67.68  24.3618
67.685  24.4288
67.69  24.5196
67.695  24.5256
67.7  24.6148
67.705  24.7352
67.71  24.6043
67.715  24.5611
67.72  24.5849
67.725  24.4873
67.73  24.5216
67.735  24.5185
67.74  24.5441
67.745  24.652
67.75  24.7073
67.755  24.5645
67.76  24.43
67.765  23.0525
67.77  23.1321
67.775  23.1921
67.78  23.1964
67.785  23.1171
67.79  23.0347
67.795  23.0751
67.8  24.4871
67.805  24.3191
67.81  24.2833
67.815  24.2086
67.82  24.2228
67.825  24.3573
67.83  22.9772
67.835  23.0102
67.84  25.3317
67.845  25.2264
67.85  25.3203
67.855  25.2874
67.86  24.303
67.865  24.4178
67.87  24.4271
67.875  24.4056
67.88  24.2473
67.885  24.4068
67.89  24.0487
67.895  24.413
67.9  24.518
67.905  24.5419
67.91  24.6053
67.915  24.5298
67.92  24.65
67.925  24.6271
67.93  24.4031
67.935  24.4355
67.94  24.6867
67.945  24.6621
67.95  24.473
67.955  24.4662
67.96  24.5722
67.965  24.3777
67.97  24.6725
67.975  24.5881
67.98  24.6048
67.985  24.508
67.99  24.4694
67.995  24.4887
68  24.448
68.005  24.7374
68.01  24.5872
68.015  24.5514
68.02  24.5115
68.025  24.5031
68.03  24.6293
68.035  24.4619
68.04  24.3649
68.045  24.3827
68.05  24.3659
68.055  24.4877
68.06  24.5235
68.065  23.0826
68.07  24.349
68.075  24.3316
68.08  24.4599
68.085  24.5184
68.09  24.4502
68.095  24.4204
68.1  24.2877
68.105  24.517
68.11  24.4153
68.115  24.5166
68.12  24.4805
68.125  24.4386
68.13  24.5681
68.135  24.6466
68.14  24.6913
68.145  24.7176
68.15  24.7864
68.155  24.7662
68.16  24.5807
68.165  24.9781
68.17  24.6043
68.175  24.6565
68.18  24.5941
68.185  24.6452
68.19  24.8411
68.195  24.499
68.2  24.5765
68.205  24.4788
68.21  24.6053
68.215  24.5082
68.22  24.4744
68.225  24.5192
68.23  24.459
68.235  24.5174
68.24  24.4416
68.245  24.6311
68.25  24.4588
68.255  24.4331
68.26  24.4372
68.265  24.6753
68.27  24.5421
68.275  24.5452
68.28  24.5716
68.285  24.4744
68.29  24.4762
68.295  24.467
68.3  24.6026
68.305  24.5483
68.31  24.5173
68.315  24.4338
68.32  24.4699
68.325  24.4604
68.33  24.3667
68.335  24.3501
68.34  24.7707
68.345  24.7379
68.35  24.6109
68.355  24.73
68.36  24.4731
68.365  24.5126
68.37  24.8436
68.375  24.9436
68.38  24.5036
68.385  24.8701
68.39  24.9698
68.395  24.9805
68.4  24.3919
68.405  24.5984
68.41  25.0499
68.415  24.6097
68.42  24.6279
68.425  24.199
68.43  25.1148
68.435  24.4649
68.44  25.1737
68.445  25.1076
68.45  25.3113
68.455  25.1541
68.46  25.1062
68.465  24.9106
68.47  25.1505
68.475  25.1472
68.48  25.2236
68.485  24.6089
68.49  24.5425
68.495  24.5934
68.5  24.5842
68.505  24.699
68.51  24.5195
68.515  24.4713
68.52  24.8436
68.525  24.5726
68.53  24.587
68.535  24.8558
68.54  24.5652
68.545  24.5456
68.55  24.5852
68.555  24.5961
68.56  24.6774
68.565  24.6077
68.57  24.6185
68.575  24.6058
68.58  24.5371
68.585  24.5891
68.59  24.4674
68.595  25.2897
68.6  24.471
68.605  24.518
68.61  24.5042
68.615  24.5099
68.62  24.5194
68.625  24.5261
68.63  24.615
68.635  24.8497
68.64  24.8369
68.645  24.5507
68.65  24.582
68.655  24.4716
68.66  24.6682
68.665  24.544
68.67  24.5143
68.675  24.4398
68.68  24.5121
68.685  25.4946
68.69  24.3839
68.695  24.4123
68.7  24.1559
68.705  24.2091
68.71  25.5243
68.715  25.4729
68.72  25.4516
68.725  25.5022
68.73  25.4349
68.735  25.3979
68.74  25.37
68.745  25.4097
68.75  25.2113
68.755  24.477
68.76  25.3197
68.765  25.3849
68.77  25.3355
68.775  24.6472
68.78  24.3903
68.785  24.3473
68.79  24.2944
68.795  24.2273
68.8  24.2881
68.805  24.2965
68.81  24.2759
68.815  24.4946
68.82  24.379
68.825  24.2692
68.83  24.1198
68.835  24.1493
68.84  24.067
68.845  24.1885
68.85  24.1118
68.855  24.1699
68.86  24.8926
68.865  24.2561
68.87  25.1506
68.875  25.0711
68.88  25.0733
68.885  25.0549
68.89  25.0317
68.895  24.976
68.9  25.0235
68.905  25.0453
68.91  24.6894
68.915  24.9337
68.92  24.2324
68.925  24.201
68.93  24.9119
68.935  24.3345
68.94  24.4947
68.945  25.0004
68.95  25.0018
68.955  25.1387
68.96  25.2422
68.965  24.4293
68.97  24.4784
68.975  24.3471
68.98  24.3517
68.985  24.3048
68.99  24.4068
68.995  25.2711
69  24.3529
69.005  24.3042
69.01  25.06
69.015  24.8196
69.02  24.4849
69.025  24.3924
69.03  24.4431
69.035  24.3941
69.04  24.4078
69.045  24.5175
69.05  24.5059
69.055  24.5303
69.06  24.2394
69.065  24.2483
69.07  24.1885
69.075  24.29
69.08  24.386
69.085  25.3268
69.09  24.4076
69.095  24.3349
69.1  24.4332
69.105  24.344
69.11  24.4013
69.115  24.4713
69.12  24.4973
69.125  24.4692
69.13  24.471
69.135  24.3878
69.14  24.4036
69.145  24.2801
69.15  24.1494
69.155  24.2379
69.16  24.2423
69.165  25.1516
69.17  24.8422
69.175  24.809
69.18  24.2638
69.185  24.3224
69.19  24.289
69.195  24.3567
69.2  24.2751
69.205  24.8985
69.21  25.0057
69.215  24.3424
69.22  24.1851
69.225  24.9061
69.23  25.0439
69.235  24.2035
69.24  24.2283
69.245  24.1822
69.25  24.8212
69.255  24.8995
69.26  24.9083
69.265  24.3017
69.27  24.4213
69.275  24.901
69.28  24.3095
69.285  24.2867
69.29  24.2726
69.295  24.9366
69.3  24.3269
69.305  25.1233
69.31  25.2929
69.315  25.1875
69.32  24.3461
69.325  25.0534
69.33  24.8126
69.335  24.9421
69.34  25.0122
69.345  25.0522
69.35  24.9894
69.355  25.1749
69.36  24.6754
69.365  24.3067
69.37  25.1651
69.375  25.128
69.38  24.2574
69.385  25.0494
69.39  24.2494
69.395  24.2959
69.4  24.2909
69.405  25.3903
69.41  24.3474
69.415  24.3387
69.42  24.8831
69.425  24.9874
69.43  24.8984
69.435  24.9539
69.44  24.6709
69.445  24.8616
69.45  24.8979
69.455  24.3249
69.46  24.9232
69.465  24.2884
69.47  24.8238
69.475  24.3451
69.48  24.0535
69.485  24.011
69.49  24.2253
69.495  24.2122
69.5  24.8135
69.505  24.7328
69.51  24.7544
69.515  24.3392
69.52  24.9135
69.525  24.755
69.53  24.3531
69.535  24.3587
69.54  24.3765
69.545  24.0926
69.55  24.906
69.555  24.1933
69.56  24.3534
69.565  24.3466
69.57  24.3232
69.575  24.276
69.58  24.1993
69.585  24.2963
69.59  24.2378
69.595  24.7887
69.6  24.2473
69.605  24.2514
69.61  24.8242
69.615  24.9391
69.62  24.2474
69.625  24.3225
69.63  24.3322
69.635  24.3504
69.64  24.2958
69.645  24.2878
69.65  24.2795
69.655  24.3442
69.66  24.2493
69.665  24.2649
69.67  24.3466
69.675  24.311
69.68  24.3073
69.685  24.9435
69.69  24.3929
69.695  24.3534
69.7  24.8341
69.705  24.4516
69.71  23.7584
69.715  23.8143
69.72  24.3048
69.725  24.3742
69.73  24.8409
69.735  24.836
69.74  24.9589
69.745  25.0527
69.75  24.2921
69.755  24.2887
69.76  25.1242
69.765  24.9439
69.77  24.397
69.775  24.9962
69.78  24.7916
69.785  24.4996
69.79  24.8446
69.795  24.4861
69.8  24.429
69.805  24.4499
69.81  24.3824
69.815  24.3849
69.82  24.4521
69.825  25.2972
69.83  24.6977
69.835  24.7669
69.84  24.5451
69.845  24.4885
69.85  24.9433
69.855  24.3201
69.86  24.9656
69.865  24.3454
69.87  24.3413
69.875  24.3823
69.88  25.1464
69.885  25.1527
69.89  24.4102
69.895  24.3888
69.9  24.3783
69.905  24.883
69.91  24.7609
69.915  24.4025
69.92  24.4497
69.925  24.4214
69.93  24.3898
69.935  24.4689
69.94  23.808
69.945  24.4585
69.95  24.3771
69.955  24.4123
69.96  24.4463
69.965  24.4276
69.97  23.724
69.975  24.3667
69.98  24.3459
69.985  24.3484
69.99  24.2926
69.995  25.2955
70  24.2976
70.005  25.0815
70.01  24.7069
70.015  24.9612
70.02  24.8445
70.025  25.0512
70.03  24.3546
70.035  24.6841
70.04  24.8512
70.045  24.9047
70.05  24.9088
70.055  24.4457
70.06  24.5441
70.065  24.4185
70.07  24.6376
70.075  24.358
70.08  24.3347
70.085  24.4015
70.09  24.5098
70.095  24.5357
70.1  24.4392
70.105  24.4565
70.11  24.5009
70.115  24.4384
70.12  24.3636
70.125  24.4295
70.13  24.5706
70.135  24.6138
70.14  24.6106
70.145  24.4255
70.15  24.877
70.155  24.8464
70.16  24.4187
70.165  24.4756
70.17  24.4264
70.175  24.4941
70.18  24.5431
70.185  24.6248
70.19  24.5629
70.195  25.0312
70.2  24.8988
70.205  24.8849
70.21  24.813
70.215  24.3446
70.22  24.5648
70.225  24.6304
70.23  24.6041
70.235  24.9016
70.24  25.1349
70.245  24.5994
70.25  25.0119
70.255  25.2005
70.26  25.2193
70.265  24.6001
70.27  25.1313
70.275  24.5743
70.28  24.4352
70.285  24.358
70.29  24.4324
70.295  24.5509
70.3  24.8687
70.305  24.5346
70.31  24.6345
70.315  24.496
70.32  24.527
70.325  24.408
70.33  24.4779
70.335  24.847
70.34  24.3455
70.345  24.4562
70.35  24.4883
70.355  24.519
70.36  24.6989
70.365  24.5517
70.37  24.4605
70.375  24.6063
70.38  24.9585
70.385  24.5803
70.39  24.531
70.395  24.5815
70.4  24.8348
70.405  24.8411
70.41  24.7799
70.415  24.799
70.42  24.8128
70.425  24.8388
70.43  24.8126
70.435  24.8282
70.44  24.6363
70.445  24.6453
70.45  24.5675
70.455  24.5661
70.46  24.4055
70.465  24.4026
70.47  24.4007
70.475  24.4782
70.48  24.4681
70.485  24.7246
70.49  24.5818
70.495  24.557
70.5  24.5579
70.505  24.5686
70.51  24.4558
70.515  23.9296
70.52  24.5503
70.525  24.5529
70.53  24.415
70.535  23.8385
70.54  24.4144
70.545  24.3199
70.55  24.9275
70.555  24.3486
70.56  24.3549
70.565  24.234
70.57  24.3097
70.575  24.3871
70.58  24.3623
70.585  24.1335
70.59  24.334
70.595  24.3914
70.6  24.3574
70.605  24.3318
70.61  24.4339
70.615  24.3692
70.62  24.2746
70.625  24.3788
70.63  24.3303
70.635  24.2352
70.64  24.3311
70.645  24.3209
70.65  24.3012
70.655  24.2937
70.66  24.335
70.665  24.3739
70.67  24.3995
70.675  24.4779
70.68  24.4359
70.685  24.3297
70.69  24.4078
70.695  25.2625
70.7  24.5831
70.705  25.1069
70.71  25.104
70.715  24.4482
70.72  24.3513
70.725  25.0766
70.73  25.0737
70.735  25.128
70.74  24.4484
70.745  24.4539
70.75  24.4019
70.755  24.3674
70.76  24.4072
70.765  24.3183
70.77  24.3935
70.775  24.4821
70.78  25.0545
70.785  24.5111
70.79  24.5277
70.795  24.4517
70.8  24.4802
70.805  24.4299
70.81  24.5
70.815  25.2677
70.82  25.3355
70.825  25.1733
70.83  25.2168
70.835  25.1246
70.84  24.1805
70.845  25.2416
70.85  24.2588
70.855  24.31
70.86  24.3623
70.865  24.1932
70.87  25.2074
70.875  25.1179
70.88  24.3309
70.885  24.3003
70.89  24.4283
70.895  24.3766
70.9  24.418
70.905  24.3952
70.91  24.1044
70.915  25.3989
70.92  24.8135
70.925  24.9217
70.93  25.3577
70.935  25.3021
70.94  24.2952
70.945  24.2603
70.95  24.2579
70.955  24.3065
70.96  25.0804
70.965  25.2021
70.97  24.2864
70.975  24.4693
70.98  24.3427
70.985  24.5726
70.99  24.5202
70.995  24.5537
71  24.6541
71.005  24.431
71.01  25.0163
71.015  24.5131
71.02  24.4548
71.025  25.1678
71.03  24.5314
71.035  24.5945
71.04  24.4609
71.045  24.404
71.05  24.4762
71.055  24.3919
71.06  24.3299
71.065  24.402
71.07  24.3444
71.075  24.3805
71.08  24.3332
71.085  24.4256
71.09  24.4634
71.095  24.4471
71.1  24.4383
71.105  24.4765
71.11  24.5129
71.115  24.3994
71.12  24.2697
71.125  24.2266
71.13  25.0735
71.135  24.6851
71.14  24.2795
71.145  24.2842
71.15  24.2495
71.155  24.3273
71.16  24.3497
71.165  24.2661
71.17  24.4428
71.175  24.4973
71.18  24.4313
71.185  24.4148
71.19  24.4495
71.195  24.3817
71.2  24.4291
71.205  24.3679
71.21  24.3463
71.215  24.4243
71.22  24.4427
71.225  24.4319
71.23  25.1417
71.235  24.3291
71.24  24.4923
71.245  24.9377
71.25  24.3094
71.255  24.4193
71.26  24.3212
71.265  24.4401
71.27  24.4879
71.275  24.4844
71.28  24.1366
71.285  24.476
71.29  24.4887
71.295  24.3193
71.3  24.3208
71.305  24.1373
71.31  24.1849
71.315  24.2874
71.32  24.179
71.325  24.3818
71.33  24.4551
71.335  24.3905
71.34  24.3404
71.345  24.4021
71.35  24.3176
71.355  24.4065
71.36  24.4041
71.365  24.3276
71.37  24.1945
71.375  24.4535
71.38  24.3892
71.385  24.3432
71.39  24.3224
71.395  24.4854
71.4  24.469
71.405  24.1708
71.41  24.1815
71.415  24.3085
71.42  24.4315
71.425  24.1717
71.43  24.5428
71.435  24.5392
71.44  24.1031
71.445  24.2767
71.45  24.4038
71.455  24.5187
71.46  24.4701
71.465  24.493
71.47  24.5171
71.475  24.5826
71.48  25.0834
71.485  25.1437
71.49  24.1065
71.495  24.1905
71.5  24.4469
71.505  24.3436
71.51  24.5124
71.515  24.4198
71.52  24.3718
71.525  24.4114
71.53  24.1875
71.535  24.3715
71.54  24.3591
71.545  24.388
71.55  24.4724
71.555  24.4229
71.56  24.4144
71.565  25.1378
71.57  24.4571
71.575  24.371
71.58  24.4128
71.585  24.4211
71.59  24.449
71.595  24.352
71.6  24.2116
71.605  24.5054
71.61  24.1947
71.615  25.0231
71.62  24.9278
71.625  24.5191
71.63  24.3897
71.635  24.463
71.64  24.2519
71.645  24.4259
71.65  24.4136
71.655  24.3344
71.66  24.449
71.665  24.5774
71.67  24.3898
71.675  24.3855
71.68  24.4242
71.685  24.441
71.69  24.8616
71.695  24.1479
71.7  24.2319
71.705  24.709
71.71  24.5135
71.715  24.5861
71.72  24.5379
71.725  24.5302
71.73  24.4128
71.735  24.5198
71.74  24.4175
71.745  24.4331
71.75  24.3818
71.755  24.5488
71.76  24.4543
71.765  24.9779
71.77  24.4098
71.775  24.7313
71.78  23.5916
71.785  23.6675
71.79  24.2313
71.795  24.4564
71.8  24.4469
71.805  24.5431
71.81  24.4758
71.815  23.5832
71.82  24.8904
71.825  25.229
71.83  25.2155
71.835  25.2203
71.84  25.2324
71.845  25.1723
71.85  25.2935
71.855  25.0906
71.86  25.0849
71.865  24.721
71.87  24.6204
71.875  24.485
71.88  24.6416
71.885  24.4033
71.89  24.6363
71.895  24.4948
71.9  24.4979
71.905  24.4279
71.91  24.5409
71.915  24.5834
71.92  24.626
71.925  24.5433
71.93  24.4551
71.935  24.4787
71.94  24.5299
71.945  24.585
71.95  24.4503
71.955  24.5913
71.96  24.7135
71.965  24.7333
71.97  24.6017
71.975  24.6108
71.98  23.5489
71.985  23.4703
71.99  24.5203
71.995  24.4787
72  24.4252
72.005  24.4618
72.01  24.6717
72.015  24.514
72.02  24.2478
72.025  24.5786
72.03  24.4753
72.035  24.38
72.04  24.4803
72.045  24.6439
72.05  25.2642
72.055  24.4941
72.06  24.6479
72.065  24.5841
72.07  24.5389
72.075  24.5247
72.08  24.5816
72.085  24.8773
72.09  24.6714
72.095  24.9983
72.1  24.5283
72.105  24.514
72.11  24.5208
72.115  24.5623
72.12  24.5553
72.125  24.5445
72.13  24.5419
72.135  24.5906
72.14  24.4032
72.145  24.5105
72.15  24.275
72.155  24.414
72.16  24.4914
72.165  24.3585
72.17  24.9649
72.175  24.9136
72.18  24.8222
72.185  25.089
72.19  25.0234
72.195  25.1034
72.2  24.4544
72.205  24.5084
72.21  24.2643
72.215  24.1686
72.22  23.6131
72.225  24.6493
72.23  24.5914
72.235  24.2464
72.24  24.251
72.245  24.4543
72.25  24.3476
72.255  24.199
72.26  24.542
72.265  24.3626
72.27  24.3333
72.275  25.1291
72.28  24.3339
72.285  24.4811
72.29  24.4719
72.295  24.8736
72.3  24.9822
72.305  24.8266
72.31  24.8261
72.315  24.4636
72.32  24.4547
72.325  24.2279
72.33  24.5214
72.335  24.4337
72.34  24.3791
72.345  24.3679
72.35  24.3341
72.355  24.5064
72.36  24.5088
72.365  24.4579
72.37  24.6608
72.375  24.5677
72.38  24.5759
72.385  24.6568
72.39  24.5672
72.395  24.5682
72.4  24.5907
72.405  24.4439
72.41  24.3917
72.415  24.4865
72.42  24.5048
72.425  24.611
72.43  24.4034
72.435  24.5329
72.44  24.4766
72.445  24.4141
72.45  24.4071
72.455  24.3482
72.46  24.4326
72.465  24.4912
72.47  24.4352
72.475  24.3816
72.48  24.4564
72.485  23.8201
72.49  24.6486
72.495  24.6794
72.5  24.6324
72.505  24.6311
72.51  24.5082
72.515  24.5334
72.52  23.5444
72.525  23.5192
72.53  23.4571
72.535  23.5295
72.54  24.4401
72.545  24.364
72.55  24.4343
72.555  24.318
72.56  24.3471
72.565  24.2756
72.57  24.3221
72.575  24.3485
72.58  24.3856
72.585  24.3976
72.59  24.3706
72.595  24.2819
72.6  24.4784
72.605  23.3475
72.61  24.3146
72.615  25.296
72.62  24.3076
72.625  24.2569
72.63  24.836
72.635  25.2622
72.64  24.3519
72.645  24.4236
72.65  24.4728
72.655  24.4438
72.66  24.5336
72.665  24.4185
72.67  24.4638
72.675  24.8246
72.68  24.8217
72.685  25.1645
72.69  25.0427
72.695  24.2625
72.7  24.9481
72.705  24.3803
72.71  24.407
72.715  24.7092
72.72  24.406
72.725  24.8083
72.73  24.4762
72.735  24.7795
72.74  24.6738
72.745  24.4653
72.75  23.3417
72.755  24.3298
72.76  23.2567
72.765  23.2367
72.77  23.2597
72.775  23.3417
72.78  24.4804
72.785  24.35
72.79  24.3454
72.795  24.3654
72.8  24.414
72.805  24.372
72.81  24.3033
72.815  24.3332
72.82  24.3422
72.825  24.333
72.83  24.5569
72.835  24.3863
72.84  24.2529
72.845  23.1063
72.85  23.173
72.855  23.2863
72.86  24.3415
72.865  24.3343
72.87  24.5671
72.875  23.5063
72.88  23.5043
72.885  24.3084
72.89  24.3593
72.895  24.4484
72.9  24.4593
72.905  24.5023
72.91  24.2306
72.915  24.5812
72.92  24.6459
72.925  24.6564
72.93  24.4389
72.935  24.6368
72.94  24.562
72.945  24.5949
72.95  24.5693
72.955  24.4385
72.96  25.0108
72.965  25.0092
72.97  24.4862
72.975  24.4168
72.98  24.4757
72.985  24.3779
72.99  24.6176
72.995  24.3955
73  24.3819
73.005  24.3713
73.01  24.4731
73.015  24.3982
73.02  24.4177
73.025  24.364
73.03  25.2241
73.035  24.3804
73.04  24.3994
73.045  24.367
73.05  24.3639
73.055  23.2805
73.06  24.4598
73.065  24.4398
73.07  24.4987
73.075  24.4341
73.08  23.1443
73.085  23.1435
73.09  24.2858
73.095  24.3209
73.1  24.2785
73.105  24.5191
73.11  24.4596
73.115  24.5886
73.12  24.5905
73.125  24.5755
73.13  24.4815
73.135  24.5738
73.14  24.4223
73.145  24.4337
73.15  24.4997
73.155  24.5537
73.16  24.687
73.165  24.3597
73.17  24.4127
73.175  24.4145
73.18  25.1293
73.185  24.5449
73.19  24.3199
73.195  25.0982
73.2  24.9632
73.205  25.4839
73.21  25.3424
73.215  24.4627
73.22  25.188
73.225  25.2289
73.23  25.0167
73.235  25.1682
73.24  24.6681
73.245  24.7035
73.25  24.6636
73.255  24.7825
73.26  24.7124
73.265  24.7834
73.27  25.1005
73.275  25.0365
73.28  25.216
73.285  25.0459
73.29  25.037
73.295  25.3693
73.3  24.9507
73.305  24.8851
73.31  23.5108
73.315  24.91
73.32  24.9216
73.325  25.3084
73.33  25.0462
73.335  25.4516
73.34  25.0215
73.345  24.9237
73.35  23.308
73.355  24.7885
73.36  24.7567
73.365  25.0926
73.37  25.1039
73.375  25.1388
73.38  24.5703
73.385  24.6877
73.39  24.9768
73.395  24.9364
73.4  25.0047
73.405  25.0338
73.41  25.2906
73.415  24.1697
73.42  25.328
73.425  25.3672
73.43  24.6273
73.435  24.7689
73.44  24.7534
73.445  24.6715
73.45  24.5636
73.455  25.4657
73.46  25.3436
73.465  25.4574
73.47  24.5898
73.475  24.597
73.48  25.2644
73.485  25.5559
73.49  24.6523
73.495  24.7049
73.5  24.7736
73.505  24.8406
73.51  24.6899
73.515  24.6185
73.52  24.6671
73.525  24.6456
73.53  24.7263
73.535  24.7662
73.54  24.777
73.545  24.6804
73.55  24.6573
73.555  24.6127
73.56  24.6091
73.565  24.4513
73.57  24.6583
73.575  24.5336
73.58  24.6017
73.585  24.4447
73.59  24.1678
73.595  24.5319
73.6  24.5469
73.605  24.2177
73.61  24.3294
73.615  24.1331
73.62  24.1795
73.625  24.19
73.63  24.6471
73.635  24.7211
73.64  24.6927
73.645  24.1833
73.65  24.6627
73.655  24.6693
73.66  24.6247
73.665  24.4973
73.67  24.6036
73.675  24.4731
73.68  24.5984
73.685  24.4142
73.69  24.5119
73.695  24.7648
73.7  24.7051
73.705  24.7156
73.71  24.821
73.715  24.7862
73.72  24.8887
73.725  24.1982
73.73  24.7141
73.735  24.7775
73.74  24.6348
73.745  25.0233
73.75  24.7163
73.755  24.7634
73.76  24.6921
73.765  24.5706
73.77  24.6229
73.775  24.686
73.78  24.658
73.785  24.6351
73.79  24.4714
73.795  24.3425
73.8  24.3497
73.805  24.462
73.81  24.4912
73.815  24.4805
73.82  24.5858
73.825  23.9776
73.83  24.6565
73.835  24.6027
73.84  24.6197
73.845  24.6077
73.85  24.5657
73.855  24.823
73.86  24.5795
73.865  24.522
73.87  24.1416
73.875  24.2615
73.88  24.1094
73.885  24.5569
73.89  24.5215
73.895  24.5696
73.9  24.598
73.905  24.5195
73.91  24.502
73.915  24.1346
73.92  24.4556
73.925  24.4315
73.93  24.4235
73.935  24.2717
73.94  24.3641
73.945  24.3373
73.95  24.4334
73.955  24.5424
73.96  24.4215
73.965  24.7367
73.97  24.8618
73.975  24.698
73.98  24.4943
73.985  24.5345
73.99  24.5688
73.995  24.4819
74  24.5422
74.005  24.5856
74.01  24.5387
74.015  24.7033
74.02  24.5353
74.025  24.6704
74.03  24.4709
74.035  24.687
74.04  24.6104
74.045  24.6272
74.05  24.6699
74.055  24.5738
74.06  24.6043
74.065  24.5048
74.07  24.6019
74.075  24.5856
74.08  24.4072
74.085  24.5003
74.09  24.2383
74.095  24.6036
74.1  24.5411
74.105  24.5554
74.11  24.6206
74.115  24.6408
74.12  24.5077
74.125  23.9753
74.13  24.4215
74.135  24.4639
74.14  24.4952
74.145  24.5349
74.15  24.563
74.155  24.5615
74.16  24.6193
74.165  24.5918
74.17  24.2132
74.175  24.399
74.18  24.4124
74.185  24.6341
74.19  24.6251
74.195  24.4673
74.2  24.554
74.205  24.4289
74.21  24.6009
74.215  24.6069
74.22  24.5918
74.225  24.4897
74.23  24.5292
74.235  24.6405
74.24  24.4168
74.245  24.4184
74.25  24.3576
74.255  24.4647
74.26  24.4982
74.265  24.5659
74.27  24.4297
74.275  24.5249
74.28  24.648
74.285  24.7178
74.29  24.6999
74.295  24.7847
74.3  24.6184
74.305  24.2455
74.31  24.2968
74.315  24.1088
74.32  24.2325
74.325  24.2623
74.33  24.3192
74.335  24.4433
74.34  24.1714
74.345  24.56
74.35  24.5446
74.355  24.1856
74.36  24.5976
74.365  24.5212
74.37  24.5675
74.375  24.5158
74.38  24.194
74.385  24.557
74.39  24.4633
74.395  24.4673
74.4  24.0366
74.405  24.0247
74.41  24.4123
74.415  23.915
74.42  23.9335
74.425  24.0982
74.43  24.4716
74.435  24.3382
74.44  24.4695
74.445  24.4025
74.45  24.3876
74.455  24.4253
74.46  24.5549
74.465  24.5
74.47  24.885
74.475  24.4398
74.48  24.4876
74.485  24.5377
74.49  24.4181
74.495  24.2713
74.5  24.2583
74.505  24.3533
74.51  24.2916
74.515  24.336
74.52  24.2892
74.525  24.0754
74.53  24.5277
74.535  24.5258
74.54  24.4385
74.545  23.9607
74.55  24.5105
74.555  24.4994
74.56  24.5512
74.565  24.5014
74.57  24.582
74.575  24.5007
74.58  24.4993
74.585  24.567
74.59  23.3993
74.595  23.5188
74.6  24.4933
74.605  24.4223
74.61  24.4509
74.615  24.5054
74.62  24.5274
74.625  24.5078
74.63  24.4681
74.635  24.4709
74.64  24.6109
74.645  24.4767
74.65  24.514
74.655  23.3698
74.66  24.4313
74.665  24.6117
74.67  23.3938
74.675  23.3532
74.68  24.5754
74.685  24.5772
74.69  24.6907
74.695  24.6775
74.7  23.9587
74.705  24.557
74.71  24.5122
74.715  24.6113
74.72  24.5325
74.725  24.4972
74.73  24.5144
74.735  24.5759
74.74  24.7681
74.745  24.4747
74.75  24.466
74.755  24.5059
74.76  24.6499
74.765  24.7274
74.77  24.7389
74.775  24.6468
74.78  24.6212
74.785  23.8093
74.79  24.099
74.795  23.9163
74.8  24.5864
74.805  24.5285
74.81  24.5001
74.815  24.4674
74.82  24.5777
74.825  24.5552
74.83  24.5661
74.835  24.4699
74.84  24.759
74.845  24.8416
74.85  24.6002
74.855  24.6833
74.86  24.6216
74.865  24.6323
74.87  24.6229
74.875  24.5411
74.88  24.535
74.885  24.4232
74.89  24.599
74.895  23.6182
74.9  24.5269
74.905  24.4976
74.91  24.5505
74.915  24.4896
74.92  24.2502
74.925  24.4575
74.93  24.2584
74.935  24.2746
74.94  24.5694
74.945  24.2721
74.95  24.3798
74.955  24.3874
74.96  23.9859
74.965  24.463
74.97  24.4452
74.975  24.4336
74.98  24.3053
74.985  24.4382
74.99  24.4053
74.995  23.6523
75  23.6061
75.005  24.35
75.01  24.5495
75.015  24.6102
75.02  24.4602
75.025  24.5614
75.03  23.5331
75.035  24.6336
75.04  24.573
75.045  23.8306
75.05  24.5636
75.055  24.4674
75.06  24.4638
75.065  24.4131
75.07  24.5497
75.075  24.5829
75.08  24.5014
75.085  24.4729
75.09  24.5694
75.095  24.4769
75.1  24.5606
75.105  24.5328
75.11  24.5778
75.115  24.4617
75.12  23.2452
75.125  24.5573
75.13  24.5183
75.135  24.345
75.14  24.4612
75.145  24.44
75.15  23.259
75.155  24.8519
75.16  24.9126
75.165  24.7619
75.17  24.8389
75.175  24.4546
75.18  24.4166
75.185  24.5089
75.19  24.5338
75.195  24.4422
75.2  24.3766
75.205  24.9988
75.21  24.4525
75.215  24.6241
75.22  24.614
75.225  24.6321
75.23  24.638
75.235  24.6837
75.24  24.5398
75.245  24.5281
75.25  24.4907
75.255  24.413
75.26  24.6389
75.265  24.6806
75.27  24.5708
75.275  24.6051
75.28  24.5204
75.285  24.5636
75.29  24.5354
75.295  24.438
75.3  24.2755
75.305  24.5815
75.31  24.5212
75.315  24.6244
75.32  24.6078
75.325  24.5076
75.33  24.5065
75.335  24.4658
75.34  24.5957
75.345  24.5666
75.35  24.6624
75.355  24.4858
75.36  24.4973
75.365  24.3588
75.37  24.5456
75.375  24.7331
75.38  24.5788
75.385  24.3276
75.39  24.4269
75.395  24.9193
75.4  24.9995
75.405  25.032
75.41  24.8298
75.415  24.9844
75.42  24.8647
75.425  24.9248
75.43  24.4492
75.435  24.8801
75.44  24.5718
75.445  24.6878
75.45  24.6289
75.455  24.5867
75.46  24.3579
75.465  24.2488
75.47  24.3176
75.475  24.3545
75.48  24.4014
75.485  24.3115
75.49  23.6487
75.495  24.1647
75.5  24.1763
75.505  24.32
75.51  24.2296
75.515  24.2117
75.52  24.1698
75.525  23.5421
75.53  23.5462
75.535  23.4105
75.54  24.4276
75.545  24.9606
75.55  24.875
75.555  24.8845
75.56  24.9887
75.565  24.3681
75.57  24.3345
75.575  24.3904
75.58  24.3514
75.585  24.322
75.59  24.5574
75.595  24.5107
75.6  24.5475
75.605  24.3588
75.61  24.4204
75.615  24.3144
75.62  24.386
75.625  23.776
75.63  23.7128
75.635  23.6247
75.64  23.6705
75.645  24.2437
75.65  24.2263
75.655  24.3063
75.66  24.3416
75.665  24.3592
75.67  24.2618
75.675  24.1032
75.68  24.1358
75.685  24.2275
75.69  24.397
75.695  24.3296
75.7  24.2261
75.705  24.2666
75.71  24.2634
75.715  24.383
75.72  24.4448
75.725  23.7759
75.73  24.2609
75.735  25.2129
75.74  24.1739
75.745  25.0101
75.75  23.7273
75.755  23.6943
75.76  24.6902
75.765  24.4372
75.77  24.4584
75.775  24.5565
75.78  24.4961
75.785  24.5648
75.79  24.5095
75.795  24.4267
75.8  24.3561
75.805  24.3736
75.81  24.3789
75.815  24.5246
75.82  24.5857
75.825  24.4612
75.83  24.3975
75.835  24.3991
75.84  24.3958
75.845  24.4274
75.85  24.4248
75.855  23.619
75.86  24.6439
75.865  24.6248
75.87  24.541
75.875  24.5128
75.88  24.5525
75.885  24.4364
75.89  24.3791
75.895  24.5072
75.9  24.6032
75.905  24.48
75.91  24.4422
75.915  24.5655
75.92  24.7343
75.925  24.5577
75.93  24.7146
75.935  24.4698
75.94  24.5901
75.945  24.5064
75.95  24.4546
75.955  24.4193
75.96  24.3901
75.965  24.5058
75.97  24.377
75.975  24.4123
75.98  24.3373
75.985  24.4598
75.99  24.3359
75.995  24.5713
76  24.6372
76.005  24.2935
76.01  24.353
76.015  24.3364
76.02  24.2316
76.025  24.3395
76.03  24.2859
76.035  24.3901
76.04  24.4131
76.045  24.4698
76.05  24.506
76.055  24.1964
76.06  24.3344
76.065  24.2071
76.07  24.2529
76.075  24.5161
76.08  24.2146
76.085  23.4964
76.09  24.4239
76.095  24.4863
76.1  24.6129
76.105  24.6493
76.11  24.5012
76.115  24.5057
76.12  23.6364
76.125  24.3154
76.13  23.5139
76.135  23.5311
76.14  23.5852
76.145  23.5023
76.15  23.4765
76.155  23.9981
76.16  24.1458
76.165  24.5677
76.17  23.6338
76.175  24.4866
76.18  24.5403
76.185  24.5075
76.19  24.4731
76.195  24.4337
76.2  23.5283
76.205  24.4915
76.21  24.5871
76.215  24.6102
76.22  24.6516
76.225  24.5733
76.23  24.4133
76.235  24.6405
76.24  24.5799
76.245  24.5512
76.25  24.5439
76.255  24.485
76.26  24.3904
76.265  24.5137
76.27  24.5514
76.275  24.6309
76.28  24.4326
76.285  24.4158
76.29  24.3713
76.295  24.2847
76.3  24.4794
76.305  24.5587
76.31  24.4789
76.315  24.5495
76.32  24.3481
76.325  24.4498
76.33  24.3549
76.335  24.4363
76.34  24.4051
76.345  24.4738
76.35  24.7835
76.355  24.1618
76.36  24.4798
76.365  24.5965
76.37  24.4863
76.375  24.3736
76.38  24.4568
76.385  25.2207
76.39  24.6499
76.395  24.5781
76.4  24.5809
76.405  24.4715
76.41  24.4242
76.415  24.341
76.42  24.3001
76.425  24.4568
76.43  23.3443
76.435  23.3241
76.44  24.4483
76.445  24.4941
76.45  24.451
76.455  24.4061
76.46  24.621
76.465  24.4793
76.47  24.4489
76.475  24.5493
76.48  24.333
76.485  24.4434
76.49  24.3626
76.495  24.3283
76.5  24.4055
76.505  24.4355
76.51  24.4843
76.515  24.4321
76.52  24.4459
76.525  24.4019
76.53  24.8494
76.535  24.5314
76.54  23.2707
76.545  23.223
76.55  23.3282
76.555  25.3159
76.56  23.1204
76.565  23.0478
76.57  23.1189
76.575  24.6036
76.58  24.5646
76.585  24.475
76.59  24.46
76.595  24.507
76.6  24.5301
76.605  24.6268
76.61  24.6364
76.615  24.6838
76.62  25.0549
76.625  25.1316
76.63  25.241
76.635  24.5554
76.64  23.1958
76.645  24.5319
76.65  25.0679
76.655  25.103
76.66  24.5131
76.665  23.1996
76.67  24.6244
76.675  24.6372
76.68  23.2162
76.685  23.2806
76.69  24.5776
76.695  24.5846
76.7  24.7425
76.705  23.1904
76.71  24.5825
76.715  24.6878
76.72  24.6373
76.725  24.4347
76.73  24.6083
76.735  24.6475
76.74  24.5661
76.745  24.7573
76.75  24.4315
76.755  23.2622
76.76  24.4095
76.765  24.4364
76.77  24.5385
76.775  23.1488
76.78  23.1729
76.785  24.5055
76.79  24.5527
76.795  24.6852
76.8  24.679
76.805  24.5323
76.81  24.5908
76.815  24.6635
76.82  23.1309
76.825  23.1156
76.83  23.1093
76.835  23.0546
76.84  24.4782
76.845  24.6642
76.85  24.5734
76.855  24.5098
76.86  24.4914
76.865  24.4331
76.87  24.8113
76.875  22.9897
76.88  24.4787
76.885  24.4307
76.89  23.0927
76.895  23.019
76.9  24.6461
76.905  24.8286
76.91  24.2661
76.915  24.5446
76.92  24.9001
76.925  24.6905
76.93  24.732
76.935  24.2828
76.94  24.7116
76.945  24.8231
76.95  23.9681
76.955  24.1117
76.96  23.1604
76.965  23.027
76.97  24.5569
76.975  24.5188
76.98  24.6381
76.985  24.6801
76.99  24.4475
76.995  24.5616
77  24.6134
77.005  24.3369
77.01  24.5346
77.015  24.5991
77.02  24.6317
77.025  24.4845
77.03  24.6112
77.035  24.5878
77.04  24.8619
77.045  24.7761
77.05  24.2705
77.055  24.932
77.06  25.3241
77.065  25.2412
77.07  25.318
77.075  24.6821
77.08  24.5931
77.085  24.3573
77.09  22.9387
77.095  24.6268
77.1  23.0262
77.105  23.0244
77.11  24.564
77.115  23.004
77.12  24.5807
77.125  24.6325
77.13  24.5011
77.135  24.6509
77.14  24.6086
77.145  24.566
77.15  24.6165
77.155  24.6807
77.16  25.217
77.165  25.0295
77.17  24.6418
77.175  24.6641
77.18  24.5786
77.185  24.274
77.19  24.5943
77.195  25.2237
77.2  24.4656
77.205  24.4619
77.21  24.518
77.215  24.6227
77.22  24.589
77.225  24.6268
77.23  24.5824
77.235  24.6319
77.24  24.6324
77.245  24.8393
77.25  24.8497
77.255  24.6418
77.26  24.585
77.265  24.6396
77.27  24.4584
77.275  24.6139
77.28  24.5358
77.285  24.7577
77.29  23.7183
77.295  24.7024
77.3  24.7912
77.305  24.6472
77.31  24.6475
77.315  24.6839
77.32  24.8132
77.325  24.6868
77.33  24.7441
77.335  23.4582
77.34  24.6278
77.345  24.4966
77.35  24.4186
77.355  24.3348
77.36  24.3814
77.365  24.3892
77.37  23.7052
77.375  23.714
77.38  24.483
77.385  24.4416
77.39  25.3378
77.395  24.4574
77.4  24.5607
77.405  24.5123
77.41  24.5425
77.415  24.5675
77.42  24.4458
77.425  24.4614
77.43  23.8075
77.435  23.7059
77.44  24.4754
77.445  24.5677
77.45  24.6756
77.455  24.4698
77.46  24.4041
77.465  24.5159
77.47  24.6648
77.475  24.5734
77.48  24.6617
77.485  24.8136
77.49  24.6545
77.495  24.8037
77.5  24.7278
77.505  24.6191
77.51  24.6558
77.515  24.7043
77.52  24.6973
77.525  24.6721
77.53  24.6145
77.535  24.6702
77.54  24.9759
77.545  25.0045
77.55  24.6123
77.555  24.5684
77.56  24.4897
77.565  25.0916
77.57  24.6549
77.575  24.5006
77.58  24.5608
77.585  24.4822
77.59  24.5641
77.595  24.5952
77.6  24.5692
77.605  24.5441
77.61  24.791
77.615  24.7905
77.62  24.7223
77.625  24.7239
77.63  24.6087
77.635  24.8336
77.64  24.7111
77.645  24.4155
77.65  24.6351
77.655  24.6243
77.66  24.7531
77.665  24.5337
77.67  24.5578
77.675  24.6236
77.68  24.4189
77.685  24.6381
77.69  24.5933
77.695  24.5873
77.7  24.3935
77.705  24.4316
77.71  24.4348
77.715  24.6374
77.72  24.5821
77.725  24.6366
77.73  24.7094
77.735  24.2873
77.74  23.7781
77.745  24.6273
77.75  24.5777
77.755  24.749
77.76  24.662
77.765  24.5632
77.77  24.5834
77.775  24.6389
77.78  23.9051
77.785  23.8858
77.79  23.8828
77.795  23.8723
77.8  24.7081
77.805  24.565
77.81  24.3905
77.815  24.444
77.82  24.4325
77.825  24.3104
77.83  24.4153
77.835  24.5079
77.84  24.6082
77.845  23.8754
77.85  23.851
77.855  23.7017
77.86  24.4624
77.865  24.5158
77.87  24.4758
77.875  24.4627
77.88  23.6198
77.885  24.5051
77.89  23.5837
77.895  24.5529
77.9  23.6811
77.905  23.7156
77.91  24.5345
77.915  24.4462
77.92  24.4847
77.925  23.5793
77.93  24.3506
77.935  24.3971
77.94  24.4438
77.945  24.5838
77.95  24.5699
77.955  24.4262
77.96  24.5833
77.965  24.5031
77.97  24.5342
77.975  24.4442
77.98  24.1224
77.985  24.2671
77.99  24.1822
77.995  24.1176
78  24.4293
78.005  24.4978
78.01  24.2464
78.015  24.1373
78.02  24.2681
78.025  24.4095
78.03  24.3721
78.035  24.3904
78.04  24.5397
78.045  24.2376
78.05  24.1961
78.055  24.7132
78.06  24.6793
78.065  24.5451
78.07  24.5755
78.075  24.9473
78.08  23.7913
78.085  25.0205
78.09  24.4235
78.095  25.0608
78.1  24.4831
78.105  24.4213
78.11  24.3376
78.115  24.2927
78.12  23.7225
78.125  24.5818
78.13  24.694
78.135  24.5634
78.14  24.552
78.145  24.4287
78.15  25.1847
78.155  24.4665
78.16  24.384
78.165  24.3803
78.17  24.5651
78.175  24.5451
78.18  24.503
78.185  24.5727
78.19  25.2505
78.195  25.2222
78.2  25.252
78.205  24.6203
78.21  24.667
78.215  24.5824
78.22  25.0548
78.225  24.9675
78.23  24.9828
78.235  23.725
78.24  23.8804
78.245  23.7858
78.25  24.5352
78.255  24.4079
78.26  23.7089
78.265  24.5689
78.27  24.4156
78.275  23.6226
78.28  23.7097
78.285  24.6382
78.29  24.5441
78.295  24.5902
78.3  24.5082
78.305  24.6074
78.31  24.6278
78.315  23.7035
78.32  24.5424
78.325  24.1356
78.33  24.1255
78.335  24.6877
78.34  23.8236
78.345  24.5481
78.35  24.4867
78.355  24.4668
78.36  24.4315
78.365  24.4401
78.37  24.4461
78.375  23.8338
78.38  24.4345
78.385  23.7341
78.39  24.38
78.395  24.4195
78.4  24.4959
78.405  24.4039
78.41  24.3633
78.415  24.5183
78.42  24.4618
78.425  24.4236
78.43  24.4676
78.435  24.537
78.44  24.373
78.445  24.6406
78.45  23.7912
78.455  24.5088
78.46  24.3996
78.465  24.5185
78.47  24.3926
78.475  24.5159
78.48  24.4593
78.485  24.5263
78.49  24.6196
78.495  24.5529
78.5  23.7959
78.505  24.5098
78.51  24.4429
78.515  24.4722
78.52  24.6198
78.525  24.6151
78.53  24.6327
78.535  24.5892
78.54  24.6561
78.545  24.5422
78.55  24.7522
78.555  24.5247
78.56  24.4689
78.565  24.56
78.57  24.4299
78.575  24.4363
78.58  24.3692
78.585  24.3894
78.59  24.4451
78.595  24.4868
78.6  24.5458
78.605  24.5509
78.61  24.5316
78.615  24.3982
78.62  24.4143
78.625  24.3217
78.63  24.2105
78.635  24.4317
78.64  24.4851
78.645  24.5268
78.65  24.4419
78.655  24.4236
78.66  24.3657
78.665  24.3486
78.67  24.3404
78.675  24.4646
78.68  24.3689
78.685  24.3462
78.69  24.4999
78.695  24.5984
78.7  24.6135
78.705  24.6005
78.71  24.5689
78.715  24.5212
78.72  24.3537
78.725  24.536
78.73  24.425
78.735  24.5543
78.74  24.3511
78.745  24.1947
78.75  24.5581
78.755  24.2785
78.76  24.5406
78.765  24.4828
78.77  24.6203
78.775  24.6794
78.78  24.6677
78.785  24.5019
78.79  24.5662
78.795  24.424
78.8  24.2984
78.805  24.3472
78.81  24.4494
78.815  24.5807
78.82  24.5277
78.825  24.4851
78.83  24.5429
78.835  24.5596
78.84  24.5154
78.845  24.3454
78.85  24.3419
78.855  24.3143
78.86  24.3529
78.865  23.431
78.87  23.6885
78.875  23.5716
78.88  24.3275
78.885  24.3703
78.89  24.372
78.895  24.3715
78.9  24.4262
78.905  24.5147
78.91  24.0061
78.915  24.1446
78.92  24.229
78.925  24.3095
78.93  24.2511
78.935  24.2671
78.94  24.3693
78.945  23.6825
78.95  24.4471
78.955  24.4831
78.96  24.0901
78.965  24.4193
78.97  24.5211
78.975  24.4015
78.98  23.8272
78.985  24.541
78.99  24.4129
78.995  23.716
79  24.5865
79.005  24.4992
79.01  23.7183
79.015  24.5151
79.02  24.3581
79.025  23.7394
79.03  24.9298
79.035  24.368
79.04  24.2824
79.045  24.4603
79.05  24.4888
79.055  24.3713
79.06  24.5562
79.065  24.5939
79.07  24.4984
79.075  24.3999
79.08  23.8327
79.085  23.8337
79.09  24.4062
79.095  24.4356
79.1  24.3604
79.105  24.4061
79.11  24.375
79.115  24.3727
79.12  24.2658
79.125  24.2485
79.13  24.3443
79.135  24.2865
79.14  23.6848
79.145  23.6528
79.15  23.6463
79.155  24.4755
79.16  24.4367
79.165  23.7345
79.17  23.8075
79.175  24.4512
79.18  24.4188
79.185  24.4718
79.19  24.7217
79.195  24.7177
79.2  24.6338
79.205  24.5144
79.21  24.5457
79.215  24.5693
79.22  24.527
79.225  24.5075
79.23  24.5418
79.235  24.5855
79.24  24.5179
79.245  24.782
79.25  24.3763
79.255  24.82
79.26  24.6778
79.265  24.6564
79.27  24.5467
79.275  24.6695
79.28  24.6797
79.285  24.6582
79.29  24.5608
79.295  24.5562
79.3  24.5095
79.305  24.2475
79.31  24.4278
79.315  24.4148
79.32  24.52
79.325  24.3798
79.33  24.38
79.335  24.5359
79.34  24.492
79.345  24.4108
79.35  24.762
79.355  24.7087
79.36  24.6946
79.365  24.6155
79.37  24.5517
79.375  24.7226
79.38  24.0759
79.385  24.0847
79.39  24.5353
79.395  24.3943
79.4  24.2148
79.405  24.4463
79.41  24.5577
79.415  24.685
79.42  24.6151
79.425  24.6434
79.43  24.6635
79.435  24.5535
79.44  24.4549
79.445  23.2931
79.45  23.2446
79.455  24.4042
79.46  24.6062
79.465  24.5969
79.47  24.6164
79.475  24.6437
79.48  24.5181
79.485  24.3448
79.49  24.3428
79.495  24.0685
79.5  24.4682
79.505  24.4076
79.51  24.714
79.515  24.6859
79.52  24.8515
79.525  24.8664
79.53  24.9186
79.535  24.5943
79.54  24.8474
79.545  24.5468
79.55  24.3682
79.555  24.9254
79.56  24.9081
79.565  24.9471
79.57  25.0291
79.575  24.7669
79.58  24.9123
79.585  24.9631
79.59  24.4753
79.595  24.5934
79.6  24.5798
79.605  24.5355
79.61  24.5774
79.615  24.482
79.62  24.7199
79.625  24.7731
79.63  24.3213
79.635  24.3471
79.64  24.3881
79.645  24.452
79.65  24.5495
79.655  24.477
79.66  24.8903
79.665  24.8062
79.67  24.5741
79.675  24.5077
79.68  24.5471
79.685  24.5089
79.69  24.5232
79.695  24.4168
79.7  24.5416
79.705  24.4167
79.71  24.5803
79.715  24.4978
79.72  24.5478
79.725  24.5552
79.73  24.528
79.735  24.5701
79.74  24.2591
79.745  24.4574
79.75  24.4488
79.755  24.3996
79.76  24.4334
79.765  24.5121
79.77  24.5233
79.775  24.6481
79.78  24.5993
79.785  24.5268
79.79  24.6041
79.795  24.9275
79.8  24.6298
79.805  24.7092
79.81  24.6902
79.815  24.7269
79.82  24.6533
79.825  24.6423
79.83  24.5756
79.835  24.468
79.84  24.4989
79.845  24.5716
79.85  24.3426
79.855  24.3933
79.86  24.5468
79.865  24.538
79.87  24.8679
79.875  25.0091
79.88  24.5257
79.885  24.563
79.89  24.4233
79.895  24.4296
79.9  24.4393
79.905  24.923
79.91  24.3548
79.915  24.468
79.92  24.463
79.925  24.4599
79.93  24.3585
79.935  24.4938
79.94  24.4792
79.945  24.5046
79.95  24.542
79.955  24.5431
79.96  24.6196
79.965  23.5396
79.97  23.6502
79.975  24.5366
79.98  24.599
79.985  24.5993
79.99  24.4142
79.995  24.6776
80  24.6746
80.005  24.7279
80.01  23.544
80.015  23.4547
80.02  24.5492
80.025  24.5238
80.03  24.3692
80.035  24.5518
80.04  24.5147
80.045  24.4865
80.05  24.523
80.055  24.5332
80.06  24.5411
80.065  24.599
80.07  23.6139
80.075  23.6475
80.08  24.5127
80.085  24.5441
80.09  24.5537
80.095  24.6395
80.1  23.8741
80.105  24.8486
80.11  24.8101
80.115  24.1836
80.12  24.3367
80.125  24.3436
80.13  24.387
80.135  24.4778
80.14  24.4418
80.145  24.4943
80.15  24.3688
80.155  24.406
80.16  24.4809
80.165  24.5536
80.17  24.5302
80.175  24.6612
80.18  24.6082
80.185  24.4468
80.19  24.4237
80.195  24.4995
80.2  24.6033
80.205  24.7134
80.21  24.5232
80.215  24.6641
80.22  24.6626
80.225  24.5878
80.23  24.1565
80.235  23.9955
80.24  24.1717
80.245  24.6268
80.25  24.6579
80.255  24.7087
80.26  24.81
80.265  24.6726
80.27  24.5032
80.275  24.5757
80.28  24.5276
80.285  24.6793
80.29  24.6385
80.295  24.6962
80.3  24.5306
80.305  23.8366
80.31  24.3511
80.315  24.6119
80.32  24.643
80.325  24.67
80.33  24.6686
80.335  24.6794
80.34  24.6708
80.345  24.6542
80.35  24.5503
80.355  24.5539
80.36  24.6023
80.365  24.5881
80.37  24.6922
80.375  24.6325
80.38  24.5756
80.385  24.5554
80.39  24.7146
80.395  24.8081
80.4  24.832
80.405  24.983
80.41  24.5772
80.415  24.588
80.42  24.5873
80.425  24.5622
80.43  24.4767
80.435  24.519
80.44  24.6115
80.445  24.264
80.45  24.6087
80.455  24.6012
80.46  24.7781
80.465  24.5079
80.47  24.5648
80.475  24.7789
80.48  24.4524
80.485  24.6586
80.49  24.5363
80.495  24.5669
80.5  24.507
80.505  24.5403
80.51  24.5983
80.515  24.4793
80.52  24.5338
80.525  24.5186
80.53  24.5063
80.535  24.4722
80.54  24.465
80.545  24.9058
80.55  24.6
80.555  23.7949
80.56  24.7733
80.565  24.7194
80.57  24.4725
80.575  24.5351
80.58  24.5397
80.585  24.5527
80.59  24.499
80.595  24.5795
80.6  24.5176
80.605  24.4571
80.61  24.4984
80.615  24.3984
80.62  24.36
80.625  24.4572
80.63  24.5881
80.635  24.5732
80.64  24.799
80.645  24.5646
80.65  24.5185
80.655  24.7918
80.66  24.842
80.665  24.8238
80.67  24.4191
80.675  24.9523
80.68  24.7919
80.685  24.9205
80.69  25.01
80.695  24.9559
80.7  24.8479
80.705  24.7775
80.71  24.3952
80.715  24.3356
80.72  24.4831
80.725  24.4705
80.73  24.5057
80.735  24.5834
80.74  24.4201
80.745  24.4692
80.75  24.6234
80.755  24.5054
80.76  24.5142
80.765  23.7748
80.77  24.4049
80.775  24.5259
80.78  24.617
80.785  24.5437
80.79  24.4462
80.795  24.3412
80.8  24.7305
80.805  24.3451
80.81  24.8061
80.815  24.7513
80.82  24.4526
80.825  24.5457
80.83  24.4485
80.835  24.4121
80.84  24.5332
80.845  24.4919
80.85  24.5269
80.855  24.5365
80.86  24.4579
80.865  23.8911
80.87  24.4794
80.875  24.4839
80.88  24.3132
80.885  24.516
80.89  24.5133
80.895  24.575
80.9  24.8446
80.905  24.8837
80.91  24.4148
80.915  24.3824
80.92  24.4196
80.925  24.4345
80.93  24.3384
80.935  24.4129
80.94  24.6053
80.945  24.3619
80.95  23.8693
80.955  23.8588
80.96  23.7921
80.965  24.8496
80.97  24.845
80.975  24.8389
80.98  24.4872
80.985  24.5181
80.99  24.4381
80.995  24.3846
81  24.4429
81.005  24.8291
81.01  24.7689
81.015  24.8859
81.02  24.3518
81.025  24.8111
81.03  24.8561
81.035  24.8299
81.04  24.7706
81.045  24.95
81.05  24.917
81.055  24.4838
81.06  24.0512
81.065  24.0069
81.07  24.3523
81.075  24.4118
81.08  24.4369
81.085  24.1565
81.09  23.9492
81.095  23.96
81.1  23.95
81.105  24.0638
81.11  23.8916
81.115  24.0401
81.12  24.9358
81.125  24.1456
81.13  23.7114
81.135  23.6842
81.14  24.3064
81.145  24.3623
81.15  24.4023
81.155  24.4109
81.16  25.0207
81.165  24.4397
81.17  25.0163
81.175  24.3881
81.18  24.5668
81.185  24.6299
81.19  24.6497
81.195  24.5106
81.2  24.3854
81.205  24.5909
81.21  24.5094
81.215  24.6044
81.22  24.5263
81.225  24.676
81.23  24.6402
81.235  24.4845
81.24  24.4124
81.245  24.9448
81.25  24.575
81.255  24.4724
81.26  24.5184
81.265  24.4408
81.27  24.509
81.275  24.5654
81.28  24.5138
81.285  24.6416
81.29  24.5091
81.295  24.6221
81.3  24.6127
81.305  24.6546
81.31  24.7355
81.315  24.609
81.32  24.751
81.325  24.8062
81.33  24.8827
81.335  24.8443
81.34  24.5822
81.345  24.5521
81.35  23.84
81.355  24.5448
81.36  24.4679
81.365  24.6358
81.37  24.6297
81.375  24.5372
81.38  24.7049
81.385  24.6468
81.39  24.6036
81.395  24.7253
81.4  24.5985
81.405  24.7557
81.41  24.6241
81.415  24.5905
81.42  24.6803
81.425  24.6541
81.43  24.4181
81.435  24.7032
81.44  24.3526
81.445  24.7251
81.45  24.3434
81.455  24.3586
81.46  24.4113
81.465  24.7264
81.47  24.2459
81.475  24.9468
81.48  24.9281
81.485  24.4147
81.49  24.3959
81.495  24.2437
81.5  24.5063
81.505  24.8965
81.51  24.451
81.515  24.9013
81.52  24.2629
81.525  24.446
81.53  24.4401
81.535  24.4247
81.54  24.5536
81.545  24.7927
81.55  24.8077
81.555  24.3701
81.56  24.7662
81.565  24.2733
81.57  24.3389
81.575  24.4192
81.58  24.8709
81.585  24.6025
81.59  25.0035
81.595  24.4046
81.6  24.6546
81.605  24.5046
81.61  24.5154
81.615  24.3489
81.62  24.5047
81.625  24.8476
81.63  24.7897
81.635  24.3956
81.64  24.4574
81.645  24.5386
81.65  24.7041
81.655  24.5918
81.66  24.4102
81.665  24.5017
81.67  24.4077
81.675  24.5269
81.68  24.456
81.685  23.9982
81.69  24.5709
81.695  24.412
81.7  24.5377
81.705  24.4697
81.71  24.6357
81.715  24.5557
81.72  24.4875
81.725  24.4184
81.73  24.4718
81.735  24.4656
81.74  24.4871
81.745  24.5676
81.75  24.6599
81.755  24.3288
81.76  24.507
81.765  24.5004
81.77  24.4706
81.775  24.4171
81.78  24.5673
81.785  24.5482
81.79  25.0194
81.795  24.5973
81.8  24.0634
81.805  24.4606
81.81  24.4527
81.815  24.0948
81.82  24.367
81.825  24.1251
81.83  24.0532
81.835  24.1234
81.84  24.4657
81.845  24.3032
81.85  24.2979
81.855  24.393
81.86  24.4993
81.865  24.5028
81.87  24.5285
81.875  24.3574
81.88  24.4653
81.885  24.4565
81.89  24.425
81.895  24.2943
81.9  24.4293
81.905  24.8442
81.91  24.4374
81.915  24.6053
81.92  24.0378
81.925  24.2953
81.93  24.3349
81.935  24.3461
81.94  24.2956
81.945  24.721
81.95  24.2766
81.955  24.3506
81.96  24.4182
81.965  24.5318
81.97  23.9567
81.975  24.0151
81.98  23.9849
81.985  24.618
81.99  23.9455
81.995  24.4155
82  24.4141
82.005  24.6484
82.01  24.3983
82.015  24.5876
82.02  24.4562
82.025  24.4617
82.03  24.4357
82.035  24.6077
82.04  24.0606
82.045  24.0931
82.05  24.5552
82.055  24.2235
82.06  24.5019
82.065  24.5597
82.07  24.2949
82.075  24.5968
82.08  24.7484
82.085  24.6023
82.09  23.7724
82.095  24.5493
82.1  23.756
82.105  24.4884
82.11  23.7445
82.115  24.5115
82.12  24.5922
82.125  24.5229
82.13  24.4075
82.135  24.9804
82.14  24.4956
82.145  24.964
82.15  24.6183
82.155  24.5415
82.16  24.6084
82.165  24.549
82.17  24.4049
82.175  24.4277
82.18  24.5739
82.185  24.4395
82.19  24.4896
82.195  24.6497
82.2  24.625
82.205  24.5832
82.21  24.6931
82.215  24.6121
82.22  24.6248
82.225  24.4713
82.23  24.715
82.235  24.6331
82.24  24.4733
82.245  23.824
82.25  24.6867
82.255  24.5486
82.26  24.5764
82.265  23.8627
82.27  24.4228
82.275  23.7959
82.28  24.5778
82.285  24.3953
82.29  24.4541
82.295  24.4997
82.3  24.5057
82.305  24.5048
82.31  23.8029
82.315  24.5499
82.32  24.4241
82.325  24.5381
82.33  24.2601
82.335  24.4274
82.34  24.4028
82.345  24.222
82.35  24.3232
82.355  24.4241
82.36  24.3653
82.365  24.3317
82.37  24.3042
82.375  24.305
82.38  24.2126
82.385  24.1625
82.39  24.3476
82.395  23.7372
82.4  24.5085
82.405  24.4655
82.41  24.4128
82.415  24.3707
82.42  24.4262
82.425  24.4314
82.43  24.6208
82.435  24.2828
82.44  23.7746
82.445  24.6911
82.45  24.5049
82.455  24.4002
82.46  24.5221
82.465  24.7595
82.47  24.6473
82.475  24.7485
82.48  24.5795
82.485  24.4703
82.49  23.7951
82.495  23.831
82.5  23.723
82.505  24.5805
82.51  24.761
82.515  23.8208
82.52  24.6738
82.525  24.7111
82.53  24.7362
82.535  24.8362
82.54  24.4926
82.545  24.7795
82.55  24.8227
82.555  23.8589
82.56  23.8388
82.565  24.2407
82.57  24.0949
82.575  24.1629
82.58  24.1493
82.585  24.6374
82.59  24.7126
82.595  24.7379
82.6  24.6726
82.605  24.6153
82.61  24.6895
82.615  24.7958
82.62  24.9026
82.625  24.4571
82.63  24.5008
82.635  24.4838
82.64  24.5074
82.645  24.6702
82.65  24.5438
82.655  24.6752
82.66  24.6897
82.665  24.9871
82.67  23.8298
82.675  23.8157
82.68  24.5667
82.685  24.5723
82.69  24.4888
82.695  24.7187
82.7  23.8318
82.705  23.8669
82.71  23.8649
82.715  24.6683
82.72  24.6044
82.725  24.5286
82.73  24.2398
82.735  24.3112
82.74  23.7649
82.745  23.8355
82.75  23.7573
82.755  23.8452
82.76  23.7956
82.765  24.4387
82.77  24.321
82.775  24.423
82.78  24.4161
82.785  24.4354
82.79  23.8009
82.795  23.7454
82.8  24.3851
82.805  24.3613
82.81  24.4769
82.815  24.4467
82.82  24.4613
82.825  24.5647
82.83  23.7794
82.835  23.7245
82.84  23.7955
82.845  23.7804
82.85  24.5018
82.855  24.3633
82.86  24.377
82.865  23.7163
82.87  24.3719
82.875  24.5988
82.88  24.6039
82.885  23.7101
82.89  24.4343
82.895  23.7061
82.9  24.6092
82.905  24.5835
82.91  24.5349
82.915  24.5719
82.92  24.6117
82.925  24.4969
82.93  24.4899
82.935  24.9452
82.94  24.4636
82.945  24.5198
82.95  24.4735
82.955  24.5569
82.96  24.5875
82.965  24.5708
82.97  24.6897
82.975  24.6274
82.98  24.6591
82.985  24.5733
82.99  24.4117
82.995  24.4416
83  23.7563
83.005  23.7889
83.01  24.6329
83.015  23.897
83.02  24.5531
83.025  24.5161
83.03  23.9964
83.035  24.5656
83.04  23.7878
83.045  23.8614
83.05  24.9181
83.055  23.4075
83.06  23.3812
83.065  23.2906
83.07  23.3912
83.075  25.2128
83.08  25.013
83.085  24.989
83.09  24.9587
83.095  24.9501
83.1  24.8541
83.105  24.9973
83.11  24.5884
83.115  24.4772
83.12  24.7276
83.125  24.432
83.13  24.357
83.135  24.3256
83.14  24.2583
83.145  24.1928
83.15  24.1344
83.155  24.2448
83.16  24.1092
83.165  24.1117
83.17  24.2908
83.175  24.3458
83.18  23.7896
83.185  24.3252
83.19  23.7869
83.195  23.7665
83.2  23.6591
83.205  23.7099
83.21  23.6996
83.215  23.8024
83.22  24.4794
83.225  24.3576
83.23  23.7637
83.235  23.7794
83.24  24.4352
83.245  23.7619
83.25  23.7833
83.255  23.8027
83.26  24.7247
83.265  24.4325
83.27  24.3089
83.275  25.0003
83.28  24.7085
83.285  24.822
83.29  24.7136
83.295  24.8102
83.3  25.0278
83.305  24.6286
83.31  24.5133
83.315  24.1285
83.32  24.26
83.325  24.7888
83.33  24.4
83.335  24.4075
83.34  23.7624
83.345  23.7124
83.35  23.7699
83.355  24.3052
83.36  24.2349
83.365  23.5989
83.37  24.4187
83.375  23.7988
83.38  23.7018
83.385  23.7256
83.39  24.2892
83.395  24.2883
83.4  24.3026
83.405  23.796
83.41  24.5169
83.415  23.8225
83.42  24.4189
83.425  24.4065
83.43  24.3529
83.435  23.8268
83.44  23.7861
83.445  23.8013
83.45  24.6864
83.455  24.6285
83.46  24.6445
83.465  24.5584
83.47  24.5041
83.475  24.5706
83.48  24.4523
83.485  24.6457
83.49  25.0151
83.495  24.6357
83.5  24.7045
83.505  24.6157
83.51  23.871
83.515  24.479
83.52  23.7236
83.525  24.5652
83.53  24.8261
83.535  23.7798
83.54  24.4184
83.545  24.4771
83.55  24.476
83.555  23.8057
83.56  24.4943
83.565  24.4102
83.57  24.4539
83.575  24.0254
83.58  23.9903
83.585  24.3819
83.59  24.4229
83.595  22.798
83.6  24.4091
83.605  24.469
83.61  24.3676
83.615  22.8219
83.62  24.3502
83.625  24.443
83.63  24.5078
83.635  24.5076
83.64  24.4435
83.645  24.4055
83.65  24.3938
83.655  24.3821
83.66  24.4287
83.665  24.4415
83.67  25.1228
83.675  24.3086
83.68  24.7642
83.685  24.5057
83.69  24.7385
83.695  24.4067
83.7  24.4713
83.705  24.4462
83.71  24.798
83.715  24.6808
83.72  24.8787
83.725  24.3547
83.73  24.8026
83.735  22.7881
83.74  22.7811
83.745  24.8029
83.75  24.4578
83.755  22.8966
83.76  23.7628
83.765  24.3947
83.77  23.7478
83.775  24.4146
83.78  24.4822
83.785  23.7616
83.79  23.7853
83.795  23.9697
83.8  24.0616
83.805  23.8527
83.81  24.4616
83.815  24.4844
83.82  24.428
83.825  24.2525
83.83  24.3637
83.835  24.4182
83.84  24.5173
83.845  23.0967
83.85  24.6558
83.855  24.4662
83.86  24.5061
83.865  25.0484
83.87  24.421
83.875  24.4888
83.88  24.4688
83.885  24.4614
83.89  24.4944
83.895  23.1906
83.9  23.0725
83.905  23.156
83.91  24.4588
83.915  24.3652
83.92  24.4235
83.925  23.7375
83.93  24.3706
83.935  24.2978
83.94  24.4341
83.945  24.4057
83.95  24.1812
83.955  24.2463
83.96  24.5226
83.965  24.4417
83.97  24.4244
83.975  24.4141
83.98  24.4368
83.985  24.5209
83.99  24.4904
83.995  24.5292
84  24.8417
84.005  25.0299
84.01  24.5192
84.015  24.5679
84.02  24.5569
84.025  24.4378
84.03  24.7901
84.035  24.4609
84.04  24.3721
84.045  24.4131
84.05  24.4211
84.055  24.3867
84.06  24.2447
84.065  24.4721
84.07  24.8706
84.075  24.9064
84.08  24.7347
84.085  24.819
84.09  24.7227
84.095  24.6092
84.1  24.5537
84.105  24.4584
84.11  24.5849
84.115  24.1275
84.12  24.4244
84.125  24.6449
84.13  24.2721
84.135  24.2247
84.14  24.3709
84.145  24.3032
84.15  24.3225
84.155  24.1364
84.16  24.4267
84.165  24.4205
84.17  24.3529
84.175  24.3238
84.18  23.8475
84.185  24.3811
84.19  24.3512
84.195  24.391
84.2  24.3764
84.205  24.8927
84.21  24.8584
84.215  24.5762
84.22  24.9022
84.225  24.5419
84.23  24.5201
84.235  24.3444
84.24  24.3575
84.245  24.3245
84.25  24.3019
84.255  24.304
84.26  24.6281
84.265  24.7255
84.27  24.341
84.275  24.5065
84.28  24.3274
84.285  24.3144
84.29  24.385
84.295  24.3487
84.3  24.2654
84.305  24.1982
84.31  25.0197
84.315  24.9625
84.32  25.1638
84.325  25.201
84.33  25.1089
84.335  25.1889
84.34  25.1052
84.345  24.5149
84.35  24.572
84.355  24.2073
84.36  24.5774
84.365  24.6117
84.37  24.5724
84.375  24.4407
84.38  24.8113
84.385  24.9029
84.39  25.0436
84.395  25.0578
84.4  24.5476
84.405  24.5228
84.41  24.0971
84.415  24.9153
84.42  24.7779
84.425  24.8543
84.43  24.5169
84.435  24.2191
84.44  24.3961
84.445  24.2612
84.45  24.1735
84.455  24.2699
84.46  24.1913
84.465  24.2296
84.47  24.2272
84.475  24.2313
84.48  25.1604
84.485  25.035
84.49  24.4765
84.495  24.4657
84.5  24.6614
84.505  24.7967
84.51  24.6772
84.515  24.5722
84.52  24.5437
84.525  24.7855
84.53  24.66
84.535  24.8164
84.54  24.325
84.545  24.2361
84.55  24.3554
84.555  24.246
84.56  24.1891
84.565  24.3453
84.57  24.2559
84.575  22.9394
84.58  24.0959
84.585  22.9676
84.59  22.9606
84.595  23.0765
84.6  24.6576
84.605  24.6798
84.61  24.6716
84.615  22.8803
84.62  22.8487
84.625  24.9257
84.63  24.6259
84.635  25.0856
84.64  24.5045
84.645  24.5515
84.65  23.0228
84.655  24.5666
84.66  24.7139
84.665  22.7877
84.67  24.6627
84.675  24.6144
84.68  24.7505
84.685  24.6211
84.69  24.5912
84.695  24.7474
84.7  24.7921
84.705  24.8896
84.71  24.8638
84.715  24.7855
84.72  24.8504
84.725  24.7587
84.73  24.7966
84.735  24.6977
84.74  24.6911
84.745  24.7102
84.75  24.6184
84.755  24.803
84.76  24.6328
84.765  24.6669
84.77  24.5836
84.775  24.5324
84.78  23.8406
84.785  24.6508
84.79  24.6922
84.795  23.837
84.8  24.7546
84.805  23.8208
84.81  24.7347
84.815  24.7651
84.82  23.9241
84.825  23.8384
84.83  24.5985
84.835  24.4217
84.84  23.7538
84.845  23.839
84.85  24.6108
84.855  22.6918
84.86  22.6932
84.865  22.7188
84.87  22.9529
84.875  22.8199
84.88  24.6076
84.885  22.7053
84.89  23.8097
84.895  23.7111
84.9  22.7908
84.905  22.9201
84.91  22.8124
84.915  22.7183
84.92  23.7423
84.925  23.8631
84.93  24.6015
84.935  23.8415
84.94  22.9246
84.945  24.4169
84.95  24.4764
84.955  24.4666
84.96  24.528
84.965  24.3949
84.97  24.5109
84.975  24.4694
84.98  24.4129
84.985  24.3971
84.99  24.4171
84.995  24.8109
85  24.9287
85.005  24.8491
85.01  23.961
85.015  25.2592
85.02  24.4067
85.025  24.426
85.03  24.3507
85.035  24.4262
85.04  24.3219
85.045  24.3654
85.05  24.3485
85.055  24.509
85.06  24.4779
85.065  24.6369
85.07  23.9645
85.075  23.8958
85.08  24.7499
85.085  24.7894
85.09  24.8637
85.095  24.817
85.1  24.8825
85.105  23.8942
85.11  23.8947
85.115  23.8716
85.12  24.7958
85.125  24.781
85.13  24.725
85.135  24.7373
85.14  23.7865
85.145  23.8041
85.15  23.8707
85.155  23.8734
85.16  23.8379
85.165  23.7907
85.17  23.9503
85.175  23.8306
85.18  23.8104
85.185  23.9888
85.19  25.0135
85.195  25.1221
85.2  25.0473
85.205  25.0963
85.21  25.1893
85.215  25.1431
85.22  23.9685
85.225  23.8763
85.23  23.8459
85.235  23.9623
85.24  23.9324
85.245  23.874
85.25  23.9002
85.255  23.8345
85.26  24.4838
85.265  24.3763
85.27  24.6125
85.275  23.9097
85.28  24.0114
85.285  23.9294
85.29  23.0428
85.295  24.4261
85.3  24.5206
85.305  24.9614
85.31  25.1076
85.315  25.034
85.32  24.9641
85.325  25.2072
85.33  25.2753
85.335  25.0765
85.34  25.1329
85.345  23.8607
85.35  23.8306
85.355  24.3089
85.36  24.1806
85.365  24.8998
85.37  24.9732
85.375  25.0359
85.38  25.1242
85.385  25.0431
85.39  25.0614
85.395  24.2554
85.4  25.011
85.405  24.9097
85.41  25.005
85.415  24.9535
85.42  24.8961
85.425  24.2522
85.43  24.9122
85.435  24.9599
85.44  24.7294
85.445  24.8551
85.45  24.343
85.455  24.413
85.46  24.3957
85.465  23.9147
85.47  25.2533
85.475  25.154
85.48  24.4017
85.485  25.1069
85.49  24.2453
85.495  25.1026
85.5  25.0045
85.505  25.1504
85.51  24.9822
85.515  25.2078
85.52  25.2277
85.525  25.1439
85.53  24.2819
85.535  24.3196
85.54  25.0296
85.545  25.0588
85.55  25.2439
85.555  25.2243
85.56  25.2363
85.565  25.306
85.57  25.1918
85.575  25.3154
85.58  24.5688
85.585  24.9551
85.59  24.8984
85.595  24.7173
85.6  24.5733
85.605  24.9281
85.61  24.8748
85.615  25.0351
85.62  23.9689
85.625  25.0854
85.63  24.9303
85.635  24.3544
85.64  24.8374
85.645  24.9581
85.65  24.867
85.655  24.4812
85.66  24.0261
85.665  24.4343
85.67  24.6241
85.675  24.6155
85.68  24.6966
85.685  24.7232
85.69  24.6818
85.695  24.5636
85.7  23.8746
85.705  23.9904
85.71  24.4476
85.715  25.1093
85.72  25.1101
85.725  25.072
85.73  25.1457
85.735  24.3298
85.74  24.2452
85.745  24.251
85.75  24.3451
85.755  24.4389
85.76  24.3855
85.765  24.8943
85.77  24.4011
85.775  24.3902
85.78  24.4712
85.785  24.5124
85.79  24.4588
85.795  24.4662
85.8  24.5025
85.805  23.9602
85.81  24.4107
85.815  24.3758
85.82  22.8984
85.825  23.9218
85.83  23.8634
85.835  23.8203
85.84  24.2538
85.845  24.2804
85.85  23.8021
85.855  24.4063
85.86  23.8308
85.865  23.7834
85.87  23.8336
85.875  23.8975
85.88  23.9391
85.885  24.3761
85.89  23.8427
85.895  23.8081
85.9  23.9164
85.905  23.8329
85.91  23.9901
85.915  23.9016
85.92  23.8367
85.925  23.7798
85.93  23.8062
85.935  23.7526
85.94  23.8288
85.945  23.7826
85.95  24.492
85.955  24.362
85.96  24.4212
85.965  24.545
85.97  24.6674
85.975  23.9116
85.98  24.434
85.985  24.4166
85.99  24.6449
85.995  24.5678
86  24.5558
86.005  24.5647
86.01  23.7257
86.015  23.8485
86.02  22.7649
86.025  22.788
86.03  23.9728
86.035  24.173
86.04  24.0019
86.045  24.0027
86.05  24.8558
86.055  25.2764
86.06  23.9353
86.065  23.9715
86.07  23.9354
86.075  23.9479
86.08  23.9439
86.085  23.9276
86.09  23.9309
86.095  23.9293
86.1  23.9469
86.105  22.803
86.11  23.9048
86.115  24.5765
86.12  24.6633
86.125  23.957
86.13  23.9015
86.135  24.6017
86.14  24.447
86.145  24.4854
86.15  24.5587
86.155  24.3838
86.16  23.8578
86.165  23.7761
86.17  23.8653
86.175  23.8267
86.18  24.5397
86.185  23.9224
86.19  24.4618
86.195  24.7281
86.2  24.4394
86.205  22.9362
86.21  22.8714
86.215  24.803
86.22  24.8618
86.225  24.9176
86.23  24.4273
86.235  24.4396
86.24  24.3964
86.245  24.3283
86.25  24.4391
86.255  24.385
86.26  24.3846
86.265  24.4553
86.27  24.5605
86.275  23.7903
86.28  23.7525
86.285  23.8663
86.29  24.4252
86.295  23.8237
86.3  23.7416
86.305  23.8307
86.31  23.7413
86.315  24.3504
86.32  23.865
86.325  24.3164
86.33  24.4364
86.335  24.4427
86.34  23.8598
86.345  23.7745
86.35  24.6381
86.355  24.4859
86.36  24.604
86.365  23.8562
86.37  23.8154
86.375  23.7833
86.38  24.8244
86.385  23.8115
86.39  25.2292
86.395  25.0207
86.4  23.8001
86.405  24.708
86.41  23.8762
86.415  23.7586
86.42  25.1647
86.425  23.7299
86.43  23.8753
86.435  25.1892
86.44  23.8929
86.445  25.107
86.45  25.3065
86.455  24.9979
86.46  25.2724
86.465  25.144
86.47  25.1603
86.475  23.8512
86.48  23.8282
86.485  23.8298
86.49  24.2497
86.495  24.2418
86.5  24.1996
86.505  24.0737
86.51  23.7186
86.515  24.7535
86.52  23.8312
86.525  23.8996
86.53  24.2431
86.535  24.2533
86.54  23.886
86.545  23.8001
86.55  23.8879
86.555  24.2996
86.56  24.6502
86.565  24.6992
86.57  24.5389
86.575  24.9195
86.58  24.7054
86.585  24.4126
86.59  24.6781
86.595  24.2666
86.6  24.3359
86.605  24.4229
86.61  24.3268
86.615  24.3978
86.62  24.4061
86.625  24.4329
86.63  23.6772
86.635  23.7876
86.64  23.676
86.645  23.8079
86.65  24.3856
86.655  24.2853
86.66  24.3657
86.665  24.4858
86.67  24.3913
86.675  24.2774
86.68  24.3881
86.685  24.3576
86.69  23.7921
86.695  23.7577
86.7  24.3648
86.705  24.3975
86.71  24.378
86.715  24.5901
86.72  24.5055
86.725  24.4211
86.73  24.6684
86.735  24.5257
86.74  24.4238
86.745  23.7962
86.75  23.7832
86.755  23.7666
86.76  24.4746
86.765  23.754
86.77  23.8215
86.775  24.4596
86.78  24.422
86.785  24.3826
86.79  24.6302
86.795  23.7256
86.8  24.6145
86.805  24.211
86.81  23.6177
86.815  23.6266
86.82  23.7463
86.825  23.8656
86.83  24.3404
86.835  23.8614
86.84  23.7727
86.845  23.8666
86.85  23.7329
86.855  23.8087
86.86  23.7775
86.865  24.3062
86.87  23.8427
86.875  23.9429
86.88  24.3558
86.885  24.3398
86.89  24.3626
86.895  24.3575
86.9  24.3171
86.905  22.7953
86.91  24.3882
86.915  24.3925
86.92  24.251
86.925  24.4122
86.93  24.2971
86.935  23.8505
86.94  23.8593
86.945  24.3237
86.95  24.2322
86.955  23.8679
86.96  24.4543
86.965  23.829
86.97  23.7009
86.975  24.4198
86.98  23.8031
86.985  24.3796
86.99  24.416
86.995  24.2152
87  23.8208
87.005  24.4199
87.01  24.3244
87.015  24.3514
87.02  24.3565
87.025  23.8457
87.03  23.7345
87.035  24.4369
87.04  24.4412
87.045  23.8225
87.05  23.9044
87.055  23.7757
87.06  23.7467
87.065  23.7684
87.07  23.8672
87.075  24.3721
87.08  24.4194
87.085  23.9269
87.09  23.7719
87.095  23.8581
87.1  23.7847
87.105  23.8377
87.11  24.3612
87.115  24.4481
87.12  24.3938
87.125  23.7315
87.13  24.4793
87.135  24.3423
87.14  24.3842
87.145  24.4651
87.15  24.4902
87.155  24.4981
87.16  24.4154
87.165  23.6668
87.17  24.5481
87.175  23.6872
87.18  23.8497
87.185  23.6227
87.19  24.7114
87.195  24.6692
87.2  24.8233
87.205  24.6905
87.21  24.6318
87.215  24.5559
87.22  24.2772
87.225  24.3227
87.23  24.6731
87.235  23.6558
87.24  23.6974
87.245  23.6477
87.25  23.6305
87.255  23.6661
87.26  23.6955
87.265  23.7653
87.27  23.6854
87.275  23.7833
87.28  23.7508
87.285  23.7434
87.29  23.6764
87.295  23.7286
87.3  23.6993
87.305  23.8044
87.31  23.7936
87.315  23.8889
87.32  23.861
87.325  23.7949
87.33  23.8368
87.335  23.7635
87.34  23.848
87.345  23.6527
87.35  23.8108
87.355  23.7504
87.36  24.6062
87.365  23.7896
87.37  23.7504
87.375  24.4612
87.38  23.7814
87.385  24.5573
87.39  23.7344
87.395  23.89
87.4  24.4494
87.405  23.8435
87.41  24.6069
87.415  24.5005
87.42  24.5424
87.425  24.4908
87.43  24.3729
87.435  24.4344
87.44  24.3736
87.445  24.4157
87.45  24.2724
87.455  24.4843
87.46  24.5507
87.465  23.8538
87.47  23.8544
87.475  23.8121
87.48  24.4569
87.485  22.9987
87.49  23.7736
87.495  23.824
87.5  24.3969
87.505  24.4097
87.51  24.417
87.515  24.4714
87.52  24.4072
87.525  24.4892
87.53  24.3481
87.535  23.1986
87.54  24.5498
87.545  24.5046
87.55  24.5544
87.555  23.7961
87.56  23.7445
87.565  23.823
87.57  23.25
87.575  23.8622
87.58  23.1224
87.585  23.1317
87.59  23.1522
87.595  24.5319
87.6  23.9075
87.605  23.1373
87.61  24.0168
87.615  23.9067
87.62  23.1866
87.625  23.1191
87.63  23.1535
87.635  23.2572
87.64  23.7896
87.645  23.8437
87.65  23.7645
87.655  24.5547
87.66  24.6662
87.665  24.5454
87.67  24.4944
87.675  24.5101
87.68  24.3625
87.685  24.2337
87.69  24.2588
87.695  24.6249
87.7  24.4121
87.705  24.32
87.71  23.8274
87.715  23.7533
87.72  24.5566
87.725  24.552
87.73  23.7758
87.735  24.4216
87.74  24.526
87.745  24.3054
87.75  24.2551
87.755  24.3276
87.76  24.6983
87.765  23.8373
87.77  25.4867
87.775  23.8707
87.78  23.899
87.785  23.8715
87.79  23.8607
87.795  23.8405
87.8  25.4071
87.805  24.4271
87.81  23.8163
87.815  23.8779
87.82  23.874
87.825  23.9397
87.83  23.8934
87.835  24.4212
87.84  24.4746
87.845  24.4493
87.85  24.6077
87.855  24.5591
87.86  24.5399
87.865  24.5791
87.87  23.8089
87.875  23.8288
87.88  23.8831
87.885  25.6369
87.89  24.4635
87.895  24.4776
87.9  24.5285
87.905  24.7215
87.91  23.8571
87.915  23.8312
87.92  23.729
87.925  24.5077
87.93  24.4669
87.935  24.4478
87.94  24.439
87.945  24.5391
87.95  24.4
87.955  24.4996
87.96  23.8611
87.965  24.5651
87.97  24.3803
87.975  24.587
87.98  23.8276
87.985  23.774
87.99  23.769
87.995  23.7779
88  23.7466
88.005  23.7914
88.01  24.4155
88.015  23.8739
88.02  23.7535
88.025  24.4669
88.03  24.3331
88.035  24.8272
88.04  23.801
88.045  23.9615
88.05  24.769
88.055  24.9608
88.06  25.0069
88.065  24.8985
88.07  24.1556
88.075  24.2933
88.08  24.305
88.085  23.8637
88.09  24.1998
88.095  24.3659
88.1  24.2429
88.105  24.5517
88.11  24.4089
88.115  24.1664
88.12  24.6374
88.125  24.4131
88.13  24.7412
88.135  24.6007
88.14  23.7523
88.145  23.8824
88.15  24.1459
88.155  23.7707
88.16  23.8075
88.165  23.741
88.17  23.7743
88.175  23.8162
88.18  23.8247
88.185  23.9104
88.19  24.6901
88.195  24.4912
88.2  24.2467
88.205  24.2031
88.21  24.0504
88.215  24.1732
88.22  24.5248
88.225  24.2111
88.23  24.5434
88.235  24.1503
88.24  24.3623
88.245  24.2562
88.25  24.0681
88.255  24.0864
88.26  24.1541
88.265  24.0935
88.27  24.1604
88.275  24.2437
88.28  24.2446
88.285  24.0882
88.29  24.0564
88.295  24.1503
88.3  24.2608
88.305  24.3642
88.31  24.3213
88.315  24.2635
88.32  24.6443
88.325  24.1921
88.33  24.1703
88.335  24.344
88.34  24.0282
88.345  24.5336
88.35  24.5737
88.355  24.5363
88.36  24.3424
88.365  24.3025
88.37  24.1958
88.375  24.2066
88.38  23.7844
88.385  23.7885
88.39  24.3281
88.395  24.5198
88.4  23.8127
88.405  24.3073
88.41  24.3142
88.415  24.3756
88.42  23.787
88.425  23.7615
88.43  23.787
88.435  23.7603
88.44  24.4034
88.445  23.7504
88.45  24.6398
88.455  24.581
88.46  24.5338
88.465  24.522
88.47  24.5697
88.475  24.426
88.48  25.3491
88.485  23.9155
88.49  24.4034
88.495  24.6898
88.5  24.4405
88.505  25.2766
88.51  23.7818
88.515  24.524
88.52  23.8458
88.525  24.3244
88.53  24.3481
88.535  24.3754
88.54  24.5743
88.545  24.3761
88.55  24.3967
88.555  25.4586
88.56  24.4856
88.565  24.5345
88.57  23.7745
88.575  24.5059
88.58  24.4757
88.585  24.5518
88.59  24.626
88.595  24.4633
88.6  25.3895
88.605  23.6887
88.61  24.3572
88.615  24.2978
88.62  23.7727
88.625  24.3601
88.63  24.199
88.635  24.1276
88.64  23.6538
88.645  24.3739
88.65  24.4332
88.655  24.3504
88.66  24.1679
88.665  24.3111
88.67  24.2903
88.675  24.2565
88.68  24.2918
88.685  24.3302
88.69  24.2926
88.695  24.3289
88.7  24.3643
88.705  24.2794
88.71  24.3031
88.715  23.7742
88.72  23.7661
88.725  23.7615
88.73  24.4271
88.735  24.3797
88.74  24.3146
88.745  24.3232
88.75  24.4561
88.755  24.3244
88.76  23.7757
88.765  23.8
88.77  23.8696
88.775  23.8983
88.78  23.7667
88.785  23.8152
88.79  24.5336
88.795  24.5018
88.8  24.4871
88.805  24.4737
88.81  24.2406
88.815  24.3255
88.82  24.3071
88.825  24.2557
88.83  24.3585
88.835  24.4245
88.84  23.8111
88.845  24.249
88.85  24.3222
88.855  24.4609
88.86  24.5958
88.865  24.4873
88.87  24.3644
88.875  24.5559
88.88  24.4413
88.885  24.2918
88.89  24.3649
88.895  24.3031
88.9  24.3377
88.905  24.5679
88.91  24.2687
88.915  24.2934
88.92  24.3841
88.925  24.3297
88.93  24.3551
88.935  24.278
88.94  24.2215
88.945  24.2628
88.95  24.2834
88.955  23.8035
88.96  24.3086
88.965  24.3338
88.97  24.3465
88.975  24.4204
88.98  23.6795
88.985  24.3071
88.99  24.5015
88.995  23.7385
89  23.6562
89.005  23.7484
89.01  24.2324
89.015  25.1724
89.02  24.5143
89.025  24.4769
89.03  24.5473
89.035  24.516
89.04  24.4874
89.045  24.4134
89.05  24.4408
89.055  24.4401
89.06  23.7678
89.065  24.4284
89.07  23.7317
89.075  23.7695
89.08  24.5591
89.085  24.4206
89.09  24.4073
89.095  23.8517
89.1  24.2946
89.105  24.2795
89.11  24.1994
89.115  24.2741
89.12  24.3505
89.125  24.5985
89.13  24.3859
89.135  24.1868
89.14  24.1764
89.145  24.1779
89.15  24.6517
89.155  24.2193
89.16  24.151
89.165  24.3019
89.17  24.7196
89.175  24.3422
89.18  24.4536
89.185  24.6624
89.19  24.5177
89.195  24.3857
89.2  23.6743
89.205  23.7519
89.21  24.6324
89.215  24.5119
89.22  24.4503
89.225  24.431
89.23  24.6207
89.235  24.7093
89.24  24.6464
89.245  24.5173
89.25  24.4586
89.255  24.3792
89.26  24.3658
89.265  24.382
89.27  24.3868
89.275  24.4841
89.28  24.4587
89.285  24.4808
89.29  25.3521
89.295  25.3437
89.3  24.244
89.305  25.3295
89.31  23.7563
89.315  23.8094
89.32  23.7742
89.325  23.7968
89.33  25.3965
89.335  23.8723
89.34  23.8701
89.345  23.9435
89.35  23.8964
89.355  23.8672
89.36  23.7602
89.365  23.8703
89.37  23.9181
89.375  25.1963
89.38  25.1283
89.385  23.7055
89.39  24.6053
89.395  23.8761
89.4  23.7693
89.405  24.6549
89.41  23.932
89.415  23.8881
89.42  23.9259
89.425  23.9051
89.43  24.5605
89.435  25.0674
89.44  24.7926
89.445  24.7517
89.45  24.6699
89.455  25.2195
89.46  25.237
89.465  25.1918
89.47  23.753
89.475  23.8612
89.48  23.9529
89.485  25.223
89.49  23.8417
89.495  23.8334
89.5  24.5859
89.505  23.7653
89.51  23.7571
89.515  24.5693
89.52  24.6405
89.525  24.6556
89.53  24.5122
89.535  24.4808
89.54  23.8762
89.545  23.85
89.55  24.4614
89.555  24.4613
89.56  25.3326
89.565  25.3185
89.57  24.6158
89.575  25.4905
89.58  24.524
89.585  24.5619
89.59  24.6104
89.595  24.6802
89.6  25.3344
89.605  23.8642
89.61  23.9803
89.615  24.5744
89.62  23.9132
89.625  23.8772
89.63  24.8107
89.635  23.8131
89.64  24.913
89.645  24.9044
89.65  24.6363
89.655  24.7913
89.66  23.8776
89.665  23.9259
89.67  24.6757
89.675  24.615
89.68  24.5591
89.685  24.5027
89.69  25.3716
89.695  23.9175
89.7  25.4593
89.705  24.6003
89.71  24.5865
89.715  24.3802
89.72  24.51
89.725  24.4519
89.73  23.7922
89.735  23.8547
89.74  23.945
89.745  24.6016
89.75  24.5851
89.755  24.7468
89.76  24.7296
89.765  24.5958
89.77  24.6684
89.775  24.6465
89.78  23.8867
89.785  23.8914
89.79  23.8274
89.795  24.7804
89.8  23.8038
89.805  24.6152
89.81  24.7423
89.815  24.6513
89.82  24.6912
89.825  23.797
89.83  24.6403
89.835  24.6178
89.84  23.9345
89.845  23.8409
89.85  24.6171
89.855  24.4051
89.86  25.3269
89.865  24.4128
89.87  25.3308
89.875  23.8132
89.88  24.2595
89.885  24.2863
89.89  24.4072
89.895  25.0981
89.9  24.7414
89.905  24.4297
89.91  24.4347
89.915  24.3667
89.92  24.4218
89.925  25.0636
89.93  24.6726
89.935  25.1183
89.94  25.1561
89.945  25.0478
89.95  24.6009
89.955  25.2874
89.96  25.3122
89.965  25.2665
89.97  24.613
89.975  24.6022
89.98  24.5273
89.985  25.2257
89.99  25.0941
89.995  23.7287
90  25.0809
90.005  24.4724
90.01  25.2377
90.015  25.2598
90.02  25.0684
90.025  25.0906
90.03  25.0921
90.035  25.1208
90.04  25.1592
90.045  24.5935
90.05  25.1878
90.055  25.1679
90.06  25.2303
90.065  25.389
90.07  24.5504
90.075  25.3511
90.08  24.2726
90.085  24.6708
90.09  25.2889
90.095  25.2822
90.1  25.3019
90.105  24.7007
90.11  24.4427
90.115  24.5956
90.12  24.6398
90.125  24.63
90.13  25.2914
90.135  25.3601
90.14  25.4178
90.145  24.4711
90.15  25.3625
90.155  25.1154
90.16  25.3817
90.165  25.4319
90.17  25.4201
90.175  25.3393
90.18  24.4735
90.185  25.2527
90.19  25.3898
90.195  24.3934
90.2  24.1524
90.205  24.1508
90.21  23.9747
90.215  24.1683
90.22  24.3285
90.225  24.3815
90.23  23.8128
90.235  23.7446
90.24  24.6172
90.245  24.7496
90.25  24.5506
90.255  24.4715
90.26  24.4996
90.265  24.5929
90.27  24.5076
90.275  24.5906
90.28  24.4498
90.285  24.497
90.29  24.3413
90.295  24.4031
90.3  24.4734
90.305  24.4901
90.31  24.6833
90.315  24.7077
90.32  24.6936
90.325  24.5977
90.33  24.6125
90.335  24.6393
90.34  24.5036
90.345  25.366
90.35  24.489
90.355  24.5847
90.36  24.553
90.365  24.532
90.37  24.89
90.375  24.902
90.38  24.5905
90.385  24.4044
90.39  24.759
90.395  24.7851
90.4  24.6116
90.405  24.6669
90.41  24.3163
90.415  24.2991
90.42  24.3807
90.425  24.4225
90.43  24.6136
90.435  24.5692
90.44  24.6283
90.445  24.3498
90.45  24.1289
90.455  24.2079
90.46  24.6531
90.465  24.7209
90.47  24.3018
90.475  24.5055
90.48  24.2141
90.485  24.2334
90.49  24.4016
90.495  24.6498
90.5  24.7657
90.505  24.604
90.51  24.3015
90.515  24.2459
90.52  24.2136
90.525  24.1017
90.53  24.1531
90.535  24.4402
90.54  23.7301
90.545  25.2619
90.55  23.7817
90.555  23.7435
90.56  24.6887
90.565  23.7401
90.57  23.7972
90.575  23.7403
90.58  23.7391
90.585  23.7157
90.59  24.6581
90.595  24.3029
90.6  23.607
90.605  23.7084
90.61  23.7425
90.615  23.7702
90.62  23.7733
90.625  23.7558
90.63  23.7675
90.635  24.5339
90.64  24.5393
90.645  24.6194
90.65  24.4745
90.655  24.4746
90.66  23.6926
90.665  23.7727
90.67  23.7491
90.675  23.7924
90.68  23.7181
90.685  23.8197
90.69  24.0795
90.695  23.6203
90.7  23.7182
90.705  23.7062
90.71  23.5843
90.715  23.6951
90.72  23.7169
90.725  23.7085
90.73  23.787
90.735  23.8942
90.74  23.8438
90.745  24.8519
90.75  24.693
90.755  24.7266
90.76  24.6547
90.765  24.6151
90.77  24.5809
90.775  24.7497
90.78  24.8075
90.785  23.8237
90.79  23.7632
90.795  24.7086
90.8  24.6165
90.805  24.6272
90.81  24.6032
90.815  24.6724
90.82  23.631
90.825  24.5932
90.83  24.5985
90.835  24.4852
90.84  24.5174
90.845  24.7049
90.85  24.6192
90.855  23.7106
90.86  23.8023
90.865  24.7328
90.87  23.6948
90.875  24.8016
90.88  24.5439
90.885  24.9514
90.89  23.6722
90.895  23.7
90.9  24.4867
90.905  24.5719
90.91  24.5053
90.915  23.7206
90.92  23.701
90.925  23.7623
90.93  24.5259
90.935  24.3607
90.94  24.3738
90.945  24.3669
90.95  24.7571
90.955  24.5118
90.96  23.6904
90.965  23.621
90.97  23.6359
90.975  24.3846
90.98  24.2792
90.985  24.0949
90.99  23.9218
90.995  24.4949
91  24.1004
91.005  24.1733
91.01  23.9446
91.015  23.5698
91.02  23.6145
91.025  24.3245
91.03  24.1249
91.035  24.1584
91.04  24.2089
91.045  24.1125
91.05  24.1026
91.055  24.1954
91.06  23.692
91.065  23.665
91.07  24.7189
91.075  24.8145
91.08  23.5151
91.085  23.5847
91.09  23.5772
91.095  23.5637
91.1  23.5968
91.105  24.6376
91.11  24.762
91.115  24.9218
91.12  24.8187
91.125  24.7382
91.13  24.4218
91.135  24.8207
91.14  24.8635
91.145  24.4811
91.15  23.695
91.155  23.7549
91.16  23.6408
91.165  23.6483
91.17  23.6212
91.175  23.6613
91.18  24.6366
91.185  24.7111
91.19  24.5734
91.195  24.5685
91.2  24.7284
91.205  24.5584
91.21  23.7424
91.215  24.5029
91.22  24.5174
91.225  24.4671
91.23  24.4456
91.235  23.6078
91.24  23.5958
91.245  23.6774
91.25  23.6178
91.255  23.6673
91.26  24.5617
91.265  23.7106
91.27  23.6099
91.275  24.8077
91.28  23.7463
91.285  24.7467
91.29  23.6649
91.295  23.6689
91.3  24.5951
91.305  23.667
91.31  24.3679
91.315  24.8788
91.32  24.8308
91.325  24.8762
91.33  24.5317
91.335  24.4955
91.34  25.5656
91.345  24.8399
91.35  24.8452
91.355  24.9609
91.36  25.693
91.365  25.5794
91.37  25.6223
91.375  25.6699
91.38  23.7315
91.385  24.4263
91.39  23.6957
91.395  24.8193
91.4  24.8081
91.405  24.5135
91.41  24.8309
91.415  24.6931
91.42  23.6768
91.425  23.7377
91.43  24.3145
91.435  24.3536
91.44  24.3603
91.445  24.1663
91.45  24.4042
91.455  24.4662
91.46  25.9958
91.465  26.0075
91.47  25.8884
91.475  23.6947
91.48  23.6982
91.485  23.6405
91.49  23.652
91.495  23.6182
91.5  23.6811
91.505  23.6047
91.51  24.3773
91.515  24.4404
91.52  24.6246
91.525  24.5327
91.53  24.5107
91.535  24.5935
91.54  23.5378
91.545  24.4711
91.55  24.5009
91.555  24.4218
91.56  24.4879
91.565  23.6574
91.57  24.5579
91.575  24.655
91.58  24.2707
91.585  24.8345
91.59  23.7051
91.595  24.8332
91.6  24.6192
91.605  24.6746
91.61  24.9289
91.615  24.4343
91.62  24.795
91.625  24.7335
91.63  24.7531
91.635  23.836
91.64  24.8575
91.645  24.9094
91.65  24.9124
91.655  24.8051
91.66  24.8634
91.665  24.936
91.67  24.852
91.675  24.8461
91.68  24.8464
91.685  24.8103
91.69  24.8569
91.695  24.5183
91.7  24.6524
91.705  24.9809
91.71  24.7051
91.715  24.6272
91.72  23.6471
91.725  23.6954
91.73  23.6791
91.735  24.7129
91.74  24.6833
91.745  24.616
91.75  24.9454
91.755  25.0733
91.76  24.6729
91.765  24.1464
91.77  24.5992
91.775  24.576
91.78  25.4426
91.785  25.3393
91.79  24.8935
91.795  24.8658
91.8  23.7488
91.805  23.7541
91.81  23.7848
91.815  23.6665
91.82  23.7272
91.825  23.7333
91.83  23.7489
91.835  24.6662
91.84  24.5603
91.845  24.5979
91.85  24.4475
91.855  24.6282
91.86  24.6717
91.865  23.6837
91.87  23.7139
91.875  25.4415
91.88  24.6667
91.885  25.6028
91.89  24.8628
91.895  25.4257
91.9  25.5726
91.905  25.5849
91.91  24.9202
91.915  25.5285
91.92  24.4333
91.925  24.8161
91.93  24.8624
91.935  24.821
91.94  24.5724
91.945  24.864
91.95  24.4629
91.955  23.695
91.96  24.5682
91.965  24.4776
91.97  24.5729
91.975  24.5902
91.98  24.6545
91.985  25.4906
91.99  25.5297
91.995  25.629
92  24.7564
92.005  24.8651
92.01  24.8961
92.015  24.865
92.02  24.6247
92.025  25.4511
92.03  24.8124
92.035  24.9049
92.04  24.8305
92.045  24.6974
92.05  24.7621
92.055  24.8197
92.06  24.7474
92.065  24.8479
92.07  24.5519
92.075  24.8096
92.08  24.8038
92.085  24.2216
92.09  24.715
92.095  24.9415
92.1  24.814
92.105  24.7168
92.11  24.7731
92.115  24.6196
92.12  24.7049
92.125  24.7452
92.13  24.7606
92.135  25.5524
92.14  24.704
92.145  24.4935
92.15  24.4719
92.155  24.383
92.16  24.4036
92.165  24.3914
92.17  24.4668
92.175  24.9677
92.18  24.4448
92.185  24.2344
92.19  24.6129
92.195  24.7421
92.2  24.8649
92.205  24.8409
92.21  24.7211
92.215  24.6999
92.22  24.6693
92.225  24.6847
92.23  24.7284
92.235  24.5845
92.24  24.6258
92.245  24.8656
92.25  24.5798
92.255  24.8742
92.26  24.6482
92.265  24.6426
92.27  24.6203
92.275  24.7556
92.28  24.6084
92.285  24.6395
92.29  24.6997
92.295  24.771
92.3  24.7395
92.305  24.6634
92.31  24.9208
92.315  24.7242
92.32  24.798
92.325  24.8098
92.33  24.7573
92.335  25.0264
92.34  24.8045
92.345  24.6338
92.35  24.829
92.355  24.7325
92.36  24.7433
92.365  24.7405
92.37  23.6808
92.375  24.7324
92.38  24.6664
92.385  24.9035
92.39  24.8582
92.395  24.7677
92.4  24.4771
92.405  24.6268
92.41  24.854
92.415  24.698
92.42  24.957
92.425  23.5724
92.43  24.7457
92.435  24.9884
92.44  25.0952
92.445  24.9593
92.45  25.1177
92.455  25.0626
92.46  25.1886
92.465  25.0875
92.47  24.7951
92.475  24.9338
92.48  24.9177
92.485  25.0217
92.49  25.0557
92.495  23.637
92.5  23.6343
92.505  23.6642
92.51  24.8003
92.515  24.8673
92.52  23.5415
92.525  23.6071
92.53  25.5808
92.535  24.6882
92.54  24.8583
92.545  25.0129
92.55  25.0287
92.555  24.6442
92.56  23.491
92.565  23.5237
92.57  25.0681
92.575  25.1017
92.58  25.0816
92.585  25.1215
92.59  25.0449
92.595  25.0988
92.6  25.165
92.605  24.8454
92.61  24.9518
92.615  24.751
92.62  24.8693
92.625  25.0022
92.63  25.0163
92.635  24.6791
92.64  23.516
92.645  24.7574
92.65  24.8406
92.655  23.6004
92.66  23.5335
92.665  23.554
92.67  24.9404
92.675  25.1325
92.68  24.9614
92.685  24.9386
92.69  24.9736
92.695  24.7386
92.7  24.63
92.705  25.0499
92.71  24.75
92.715  24.7298
92.72  25.0125
92.725  24.4393
92.73  24.9766
92.735  25.0548
92.74  24.9253
92.745  24.7885
92.75  24.8375
92.755  24.0647
92.76  24.023
92.765  24.2508
92.77  24.1403
92.775  24.8175
92.78  24.7739
92.785  24.8001
92.79  24.8026
92.795  24.6691
92.8  24.7285
92.805  24.5593
92.81  24.8587
92.815  24.9175
92.82  24.754
92.825  24.8664
92.83  24.0397
92.835  24.8934
92.84  24.9645
92.845  24.9239
92.85  24.7075
92.855  24.9276
92.86  24.9525
92.865  24.8752
92.87  24.9067
92.875  25.7203
92.88  24.9333
92.885  25.4593
92.89  24.7944
92.895  25.6429
92.9  25.4848
92.905  24.8139
92.91  25.6556
92.915  25.5712
92.92  25.5503
92.925  24.7246
92.93  24.7866
92.935  24.7861
92.94  25.1056
92.945  25.5667
92.95  25.0206
92.955  25.053
92.96  25.0444
92.965  24.9832
92.97  23.7917
92.975  23.7813
92.98  24.8984
92.985  24.8822
92.99  24.9501
92.995  24.9956
93  25.003
93.005  24.9701
93.01  24.9156
93.015  24.8589
93.02  24.8032
93.025  24.8735
93.03  24.926
93.035  24.818
93.04  24.8523
93.045  24.7037
93.05  24.5458
93.055  24.4968
93.06  24.7836
93.065  24.7573
93.07  24.5075
93.075  24.6207
93.08  24.7933
93.085  24.6251
93.09  24.3958
93.095  24.7493
93.1  24.8329
93.105  24.3749
93.11  24.508
93.115  24.4358
93.12  23.0886
93.125  23.1826
93.13  23.0774
93.135  24.8417
93.14  24.8984
93.145  24.8573
93.15  24.9046
93.155  24.7738
93.16  24.8383
93.165  24.7016
93.17  24.8305
93.175  24.7002
93.18  24.7655
93.185  24.5931
93.19  24.3763
93.195  24.5886
93.2  24.7124
93.205  24.6406
93.21  24.6579
93.215  24.4636
93.22  24.6222
93.225  24.6046
93.23  24.6917
93.235  24.7166
93.24  24.5404
93.245  23.5342
93.25  24.6622
93.255  25.0934
93.26  24.9475
93.265  24.8889
93.27  24.7915
93.275  24.8642
93.28  24.6819
93.285  24.6395
93.29  24.6778
93.295  24.8075
93.3  24.7249
93.305  24.8041
93.31  24.7949
93.315  24.7562
93.32  24.735
93.325  24.6408
93.33  23.2448
93.335  23.3119
93.34  23.2222
93.345  23.1375
93.35  23.1361
93.355  23.0138
93.36  23.1603
93.365  24.4652
93.37  24.7988
93.375  24.831
93.38  24.7751
93.385  24.6636
93.39  24.6053
93.395  24.7168
93.4  24.7543
93.405  24.7368
93.41  24.7894
93.415  24.7419
93.42  24.7892
93.425  24.7712
93.43  24.7399
93.435  24.7091
93.44  24.6625
93.445  24.6091
93.45  24.7112
93.455  24.7528
93.46  24.7526
93.465  24.7341
93.47  24.7024
93.475  24.7613
93.48  24.9051
93.485  24.7533
93.49  24.7295
93.495  24.2301
93.5  24.5923
93.505  24.6557
93.51  25.1671
93.515  24.6726
93.52  25.1265
93.525  24.7863
93.53  24.7499
93.535  24.5052
93.54  24.6601
93.545  24.7429
93.55  24.647
93.555  23.208
93.56  24.5833
93.565  24.6337
93.57  24.7911
93.575  24.6976
93.58  24.8172
93.585  24.93
93.59  24.8484
93.595  24.7466
93.6  23.2647
93.605  23.2522
93.61  23.1853
93.615  24.7074
93.62  24.7831
93.625  24.7761
93.63  24.8502
93.635  24.8037
93.64  24.6583
93.645  24.7734
93.65  24.797
93.655  24.7889
93.66  24.7449
93.665  25.2754
93.67  24.7685
93.675  24.6579
93.68  24.7112
93.685  25.226
93.69  23.919
93.695  25.2956
93.7  25.34
93.705  23.2165
93.71  24.0941
93.715  24.224
93.72  24.309
93.725  24.2768
93.73  24.1719
93.735  23.7307
93.74  23.7309
93.745  23.2488
93.75  23.2028
93.755  23.303
93.76  23.199
93.765  23.9535
93.77  24.0052
93.775  24.1244
93.78  24.0645
93.785  24.037
93.79  23.9809
93.795  23.1914
93.8  23.979
93.805  23.2957
93.81  23.2562
93.815  23.2432
93.82  23.2983
93.825  23.7293
93.83  23.2728
93.835  23.8655
93.84  23.2959
93.845  23.1651
93.85  23.1211
93.855  23.0925
93.86  25.5275
93.865  25.5029
93.87  24.8229
93.875  24.7175
93.88  24.7595
93.885  23.1832
93.89  23.1274
93.895  23.2817
93.9  23.4275
93.905  23.6708
93.91  23.6649
93.915  23.6185
93.92  23.6614
93.925  24.2018
93.93  24.1891
93.935  24.193
93.94  23.2838
93.945  23.0576
93.95  24.1619
93.955  23.2256
93.96  23.1388
93.965  23.1027
93.97  24.8636
93.975  23.1478
93.98  23.6609
93.985  23.0483
93.99  22.9117
93.995  24.6171
94  23.043
94.005  22.8484
94.01  24.7089
94.015  24.7228
94.02  22.9992
94.025  22.8916
94.03  22.9447
94.035  22.9446
94.04  23.6583
94.045  23.0598
94.05  23.0527
94.055  24.7397
94.06  24.6672
94.065  24.5397
94.07  24.5199
94.075  24.3745
94.08  22.9374
94.085  22.8898
94.09  23.7255
94.095  22.987
94.1  23.6866
94.105  23.6574
94.11  23.6778
94.115  22.8627
94.12  23.6171
94.125  23.5402
94.13  23.6454
94.135  23.649
94.14  23.5996
94.145  23.6637
94.15  23.6739
94.155  23.6388
94.16  22.9389
94.165  23.6572
94.17  23.6343
94.175  22.933
94.18  23.147
94.185  23.6825
94.19  23.6482
94.195  23.6825
94.2  23.6619
94.205  25.3808
94.21  24.7545
94.215  24.7251
94.22  23.1352
94.225  23.1566
94.23  23.0246
94.235  23.561
94.24  23.081
94.245  23.6815
94.25  23.6128
94.255  23.6677
94.26  24.6331
94.265  23.0144
94.27  23.033
94.275  23.0099
94.28  23.1226
94.285  23.09
94.29  24.47
94.295  24.523
94.3  24.3666
94.305  23.0391
94.31  23.1043
94.315  23.0375
94.32  23.0628
94.325  25.2645
94.33  23.0411
94.335  23.08
94.34  23.1887
94.345  23.1913
94.35  23.0404
94.355  23.1805
94.36  24.8302
94.365  23.2444
94.37  23.2098
94.375  23.0698
94.38  24.4071
94.385  23.141
94.39  23.2014
94.395  23.2472
94.4  25.6514
94.405  23.7692
94.41  24.5037
94.415  24.3856
94.42  23.5866
94.425  23.6862
94.43  24.4882
94.435  24.5025
94.44  24.5745
94.445  24.5995
94.45  23.6659
94.455  24.5501
94.46  24.3692
94.465  23.5787
94.47  24.4825
94.475  24.4775
94.48  24.5748
94.485  24.3709
94.49  24.4868
94.495  24.3682
94.5  24.4597
94.505  23.1003
94.51  24.4295
94.515  22.9269
94.52  22.9966
94.525  23.0028
94.53  22.813
94.535  24.6571
94.54  24.5893
94.545  24.6686
94.55  24.6518
94.555  22.9909
94.56  22.8249
94.565  22.9908
94.57  24.6048
94.575  24.593
94.58  24.6289
94.585  23.027
94.59  23.0782
94.595  24.7601
94.6  23.0555
94.605  23.6327
94.61  23.0795
94.615  23.123
94.62  23.0599
94.625  23.7334
94.63  24.5014
94.635  23.6742
94.64  23.6666
94.645  24.8373
94.65  23.6384
94.655  24.2004
94.66  24.5397
94.665  24.0981
94.67  24.7337
94.675  24.8238
94.68  24.5893
94.685  24.4768
94.69  24.2506
94.695  23.0508
94.7  24.5598
94.705  24.7093
94.71  24.6953
94.715  24.6263
94.72  24.6393
94.725  24.4821
94.73  23.2141
94.735  24.5802
94.74  24.7092
94.745  24.4571
94.75  23.6131
94.755  24.6708
94.76  23.1451
94.765  23.6696
94.77  23.262
94.775  23.6261
94.78  23.5957
94.785  23.6167
94.79  24.4767
94.795  24.4767
94.8  24.5551
94.805  23.1379
94.81  22.9747
94.815  22.8595
94.82  22.8616
94.825  24.2153
94.83  22.9228
94.835  24.3893
94.84  23.0406
94.845  24.4158
94.85  23.6679
94.855  24.554
94.86  24.5144
94.865  23.7263
94.87  23.654
94.875  23.7857
94.88  23.7224
94.885  24.2181
94.89  23.1821
94.895  23.6651
94.9  23.7233
94.905  23.6942
94.91  23.759
94.915  23.6954
94.92  23.666
94.925  23.6987
94.93  23.7986
94.935  25.0496
94.94  23.7103
94.945  23.6947
94.95  23.0177
94.955  24.6554
94.96  24.6536
94.965  24.5826
94.97  24.5251
94.975  23.1949
94.98  23.6391
94.985  23.6822
94.99  23.7787
94.995  23.6707
95  23.6704
95.005  22.9221
95.01  22.9004
95.015  22.9886
95.02  24.6269
95.025  24.6119
95.03  22.9781
95.035  23.1319
95.04  24.5647
95.045  24.6052
95.05  23.7036
95.055  23.6417
95.06  23.1883
95.065  23.2163
95.07  23.1664
95.075  23.1145
95.08  23.1328
95.085  23.173
95.09  24.6055
95.095  24.7188
95.1  24.6853
95.105  24.354
95.11  24.2281
95.115  24.2936
95.12  23.0756
95.125  23.2472
95.13  23.0395
95.135  23.7522
95.14  23.6792
95.145  23.0613
95.15  23.1021
95.155  23.6746
95.16  23.1935
95.165  23.234
95.17  23.6666
95.175  23.5616
95.18  23.1733
95.185  23.2336
95.19  23.0631
95.195  24.4931
95.2  24.4223
95.205  24.4628
95.21  23.145
95.215  23.1312
95.22  24.4338
95.225  23.0782
95.23  23.6738
95.235  23.0485
95.24  23.0593
95.245  23.0234
95.25  24.6165
95.255  22.9484
95.26  23.0483
95.265  23.118
95.27  23.2109
95.275  25.0361
95.28  23.1742
95.285  23.1986
95.29  25.102
95.295  25.0941
95.3  23.1312
95.305  23.1006
95.31  22.969
95.315  25.2153
95.32  23.7928
95.325  23.7003
95.33  23.0301
95.335  23.1368
95.34  23.0419
95.345  23.693
95.35  22.8895
95.355  23.0033
95.36  23.6877
95.365  23.6729
95.37  23.5842
95.375  24.7421
95.38  23.7548
95.385  23.7639
95.39  24.6729
95.395  24.6899
95.4  24.6832
95.405  24.2328
95.41  22.9704
95.415  23.0299
95.42  23.0893
95.425  23.0039
95.43  23.0193
95.435  22.9229
95.44  23.6036
95.445  24.8169
95.45  24.815
95.455  23.6405
95.46  24.7367
95.465  24.7356
95.47  22.9816
95.475  24.868
95.48  24.8274
95.485  24.7009
95.49  23.0067
95.495  22.885
95.5  24.584
95.505  23.0778
95.51  23.1429
95.515  23.0608
95.52  23.1245
95.525  23.326
95.53  23.1735
95.535  24.6359
95.54  24.5082
95.545  24.5801
95.55  23.0944
95.555  24.6764
95.56  24.6178
95.565  24.7115
95.57  24.7506
95.575  23.136
95.58  23.1736
95.585  23.0346
95.59  23.5587
95.595  23.5002
95.6  23.5627
95.605  24.7367
95.61  24.5459
95.615  24.7208
95.62  23.0527
95.625  22.9483
95.63  23.6832
95.635  24.6849
95.64  24.5907
95.645  24.6819
95.65  24.9068
95.655  24.6422
95.66  24.6249
95.665  23.0167
95.67  23.6965
95.675  23.6684
95.68  23.677
95.685  24.6212
95.69  23.5697
95.695  23.5769
95.7  23.5493
95.705  24.3439
95.71  24.6081
95.715  24.4611
95.72  23.002
95.725  22.961
95.73  24.6025
95.735  24.6614
95.74  24.6364
95.745  24.8737
95.75  23.6238
95.755  23.778
95.76  23.6719
95.765  23.6991
95.77  24.317
95.775  24.1847
95.78  23.7061
95.785  24.0173
95.79  25.138
95.795  25.2034
95.8  24.8663
95.805  24.7908
95.81  24.3729
95.815  24.31
95.82  24.9302
95.825  24.4965
95.83  24.7451
95.835  24.7738
95.84  24.8713
95.845  24.8525
95.85  24.8647
95.855  24.7859
95.86  24.3593
95.865  24.7889
95.87  24.8754
95.875  23.138
95.88  24.6303
95.885  22.9762
95.89  24.542
95.895  24.7342
95.9  24.6758
95.905  24.5855
95.91  24.5843
95.915  24.5961
95.92  24.5992
95.925  24.5956
95.93  24.6932
95.935  23.0193
95.94  24.6569
95.945  24.6587
95.95  22.9275
95.955  24.6955
95.96  24.7324
95.965  24.676
95.97  24.6913
95.975  24.5863
95.98  24.7561
95.985  24.8938
95.99  24.6676
95.995  24.8254
96  23.6594
96.005  24.8046
96.01  23.5719
96.015  23.5583
96.02  23.7486
96.025  23.6301
96.03  23.6287
96.035  23.6029
96.04  22.996
96.045  24.8672
96.05  24.883
96.055  24.7344
96.06  24.8798
96.065  22.9524
96.07  24.7546
96.075  24.7763
96.08  24.7541
96.085  24.8641
96.09  24.8208
96.095  24.901
96.1  24.7168
96.105  23.1564
96.11  24.6456
96.115  24.6701
96.12  24.6321
96.125  24.6821
96.13  24.695
96.135  24.5257
96.14  24.5327
96.145  23.4683
96.15  24.4653
96.155  24.6899
96.16  23.1095
96.165  24.0837
96.17  24.6134
96.175  24.6294
96.18  24.6095
96.185  23.1194
96.19  22.964
96.195  24.5415
96.2  23.0553
96.205  24.5202
96.21  23.1054
96.215  24.5705
96.22  24.7394
96.225  24.7827
96.23  24.7671
96.235  23.6314
96.24  24.5077
96.245  24.4089
96.25  24.4682
96.255  24.4949
96.26  24.6299
96.265  24.759
96.27  24.7255
96.275  24.5899
96.28  23.7294
96.285  23.6042
96.29  23.6758
96.295  24.6538
96.3  24.1172
96.305  24.8821
96.31  23.6546
96.315  24.615
96.32  24.7108
96.325  24.9837
96.33  24.6957
96.335  24.7227
96.34  24.6523
96.345  25.0921
96.35  24.617
96.355  24.6752
96.36  24.7749
96.365  25.184
96.37  25.1332
96.375  24.5807
96.38  24.5969
96.385  24.8504
96.39  24.9675
96.395  24.8507
96.4  24.7507
96.405  24.8221
96.41  24.8211
96.415  24.8028
96.42  24.6811
96.425  24.6364
96.43  24.658
96.435  23.8355
96.44  24.6157
96.445  24.5649
96.45  24.0195
96.455  24.7102
96.46  24.7344
96.465  23.9371
96.47  23.9932
96.475  23.2648
96.48  23.9999
96.485  24.0287
96.49  23.5515
96.495  23.6036
96.5  23.688
96.505  24.7554
96.51  24.7353
96.515  24.7783
96.52  24.7891
96.525  24.6472
96.53  23.6546
96.535  23.6471
96.54  24.6715
96.545  24.1051
96.55  24.6182
96.555  24.5152
96.56  24.5183
96.565  24.5079
96.57  24.408
96.575  24.4318
96.58  24.3543
96.585  24.469
96.59  24.4055
96.595  23.7148
96.6  23.6252
96.605  23.6556
96.61  23.646
96.615  23.6278
96.62  23.9129
96.625  23.6397
96.63  23.5698
96.635  24.9914
96.64  24.8998
96.645  24.8735
96.65  24.9339
96.655  24.8074
96.66  25.0424
96.665  24.4495
96.67  24.4859
96.675  24.4474
96.68  24.5454
96.685  24.4774
96.69  24.6469
96.695  24.6238
96.7  25.1847
96.705  24.1706
96.71  23.6653
96.715  23.6944
96.72  23.6378
96.725  23.7411
96.73  24.35
96.735  24.4174
96.74  24.0048
96.745  24.0773
96.75  24.5665
96.755  24.2053
96.76  24.6045
96.765  24.5686
96.77  24.4511
96.775  24.202
96.78  24.2597
96.785  24.9502
96.79  25.0642
96.795  24.1096
96.8  24.0123
96.805  23.9454
96.81  23.901
96.815  24.0093
96.82  23.9229
96.825  24.7262
96.83  24.8664
96.835  23.6958
96.84  24.7782
96.845  24.7087
96.85  24.6722
96.855  23.7163
96.86  23.9902
96.865  24.7048
96.87  24.6915
96.875  24.7821
96.88  24.6627
96.885  24.7496
96.89  24.6351
96.895  24.573
96.9  24.5726
96.905  23.671
96.91  23.7252
96.915  24.2948
96.92  24.331
96.925  23.7899
96.93  23.7359
96.935  24.4444
96.94  24.3912
96.945  23.6966
96.95  23.7416
96.955  23.7479
96.96  24.2064
96.965  23.614
96.97  24.0357
96.975  23.9603
96.98  23.838
96.985  24.0397
96.99  24.0837
96.995  24.0095
97  23.8005
97.005  23.7173
97.01  23.6907
97.015  24.713
97.02  23.6714
97.025  23.5793
97.03  23.5637
97.035  23.6698
97.04  24.2165
97.045  23.6779
97.05  23.7229
97.055  24.8529
97.06  24.7916
97.065  23.5812
97.07  23.5647
97.075  23.4889
97.08  23.431
97.085  23.4805
97.09  24.6118
97.095  24.729
97.1  24.0645
97.105  23.93
97.11  23.9357
97.115  24.0491
97.12  23.5094
97.125  23.8889
97.13  23.8576
97.135  24.6907
97.14  23.3561
97.145  24.5494
97.15  24.67
97.155  24.7677
97.16  24.7092
97.165  24.6573
97.17  23.9123
97.175  24.907
97.18  23.8215
97.185  23.8859
97.19  24.8582
97.195  24.7463
97.2  23.6526
97.205  23.7291
97.21  24.085
97.215  23.8274
97.22  23.9346
97.225  23.9112
97.23  24.7563
97.235  24.035
97.24  24.6397
97.245  24.6433
97.25  24.7178
97.255  23.8546
97.26  23.8019
97.265  24.7815
97.27  23.996
97.275  24.0459
97.28  23.6751
97.285  24.6781
97.29  23.6313
97.295  24.0108
97.3  24.0132
97.305  24.0289
97.31  23.5338
97.315  23.9905
97.32  24.0658
97.325  23.9693
97.33  24.2421
97.335  24.1774
97.34  23.9895
97.345  23.963
97.35  23.8704
97.355  23.8678
97.36  23.8168
97.365  24.8096
97.37  23.8917
97.375  23.9153
97.38  23.9275
97.385  23.9392
97.39  24.7951
97.395  24.6753
97.4  24.6146
97.405  24.7401
97.41  24.6327
97.415  23.868
97.42  23.945
97.425  24.6417
97.43  23.9997
97.435  23.923
97.44  24.6214
97.445  23.9696
97.45  24.1066
97.455  23.7093
97.46  23.738
97.465  24.617
97.47  24.5254
97.475  24.6193
97.48  24.6505
97.485  24.6505
97.49  23.938
97.495  23.9188
97.5  23.9069
97.505  24.6353
97.51  24.598
97.515  24.8051
97.52  24.6194
97.525  24.7261
97.53  23.8903
97.535  23.8385
97.54  23.8396
97.545  24.5428
97.55  24.6153
97.555  24.1009
97.56  24.5773
97.565  24.0135
97.57  24.5022
97.575  24.6421
97.58  24.7616
97.585  23.8699
97.59  24.0214
97.595  24.7312
97.6  24.8517
97.605  24.8313
97.61  24.7609
97.615  23.8519
97.62  23.963
97.625  23.781
97.63  23.9215
97.635  24.7033
97.64  23.8216
97.645  24.6468
97.65  24.4627
97.655  23.9366
97.66  24.6304
97.665  24.6299
97.67  24.7331
97.675  24.8319
97.68  24.5785
97.685  24.8716
97.69  23.6143
97.695  24.8633
97.7  23.6932
97.705  24.8001
97.71  23.648
97.715  23.7087
97.72  23.6136
97.725  23.925
97.73  24.5411
97.735  24.7395
97.74  24.8096
97.745  24.8172
97.75  24.7817
97.755  23.7795
97.76  23.7572
97.765  24.8849
97.77  24.764
97.775  24.6333
97.78  24.6364
97.785  24.7166
97.79  24.717
97.795  23.5856
97.8  23.7078
97.805  23.6041
97.81  24.0701
97.815  23.7206
97.82  24.68
97.825  24.6067
97.83  24.5831
97.835  24.3746
97.84  24.3249
97.845  24.4089
97.85  24.5104
97.855  23.7693
97.86  23.6603
97.865  24.8984
97.87  24.7226
97.875  24.823
97.88  24.932
97.885  24.7749
97.89  24.6985
97.895  24.808
97.9  23.602
97.905  23.5463
97.91  23.6393
97.915  23.6147
97.92  24.8492
97.925  23.9641
97.93  24.6541
97.935  24.7787
97.94  24.7148
97.945  24.7802
97.95  23.8879
97.955  23.9042
97.96  24.7494
97.965  24.7308
97.97  24.6711
97.975  25.5525
97.98  25.5012
97.985  24.5594
97.99  24.6969
97.995  24.5696
98  24.3287
98.005  24.4156
98.01  23.9927
98.015  24.6432
98.02  24.5807
98.025  23.3482
98.03  23.5921
98.035  23.5865
98.04  23.648
98.045  23.7035
98.05  24.7816
98.055  24.8531
98.06  23.3278
98.065  23.2856
98.07  24.0802
98.075  24.0309
98.08  23.9418
98.085  24.6744
98.09  24.6425
98.095  24.57
98.1  24.6548
98.105  23.6777
98.11  23.0564
98.115  24.6033
98.12  24.6392
98.125  23.2216
98.13  24.5505
98.135  23.2043
98.14  24.6433
98.145  24.41
98.15  24.6832
98.155  24.6808
98.16  24.605
98.165  24.5416
98.17  24.7773
98.175  23.4375
98.18  24.5666
98.185  24.6394
98.19  24.7561
98.195  23.555
98.2  23.4851
98.205  24.5369
98.21  24.5858
98.215  24.6187
98.22  24.4736
98.225  23.6721
98.23  23.601
98.235  24.5736
98.24  24.6466
98.245  24.4438
98.25  24.6158
98.255  23.6685
98.26  23.6101
98.265  24.6811
98.27  24.6804
98.275  24.7308
98.28  24.6326
98.285  23.4126
98.29  23.4603
98.295  23.3634
98.3  23.5054
98.305  23.5665
98.31  23.9302
98.315  23.431
98.32  23.937
98.325  23.9785
98.33  23.2607
98.335  23.2706
98.34  23.3073
98.345  23.3047
98.35  23.236
98.355  24.6805
98.36  24.6625
98.365  24.6596
98.37  24.8289
98.375  24.9668
98.38  25.0523
98.385  24.8305
98.39  24.922
98.395  24.7667
98.4  23.7403
98.405  23.736
98.41  23.8381
98.415  24.9006
98.42  24.8753
98.425  24.7945
98.43  24.9649
98.435  24.8971
98.44  23.7254
98.445  23.8215
98.45  24.8332
98.455  24.8468
98.46  23.7287
98.465  23.6977
98.47  23.695
98.475  24.6704
98.48  24.6052
98.485  24.5542
98.49  24.4652
98.495  24.4917
98.5  24.6511
98.505  24.1133
98.51  23.1903
98.515  23.2312
98.52  23.2402
98.525  24.456
98.53  24.5083
98.535  24.4513
98.54  24.5858
98.545  24.4599
98.55  24.5695
98.555  24.5688
98.56  23.7809
98.565  24.5169
98.57  24.332
98.575  23.8138
98.58  23.758
98.585  23.9506
98.59  24.0774
98.595  24.5265
98.6  24.5252
98.605  23.7566
98.61  23.7967
98.615  24.0369
98.62  24.5721
98.625  24.091
98.63  24.1307
98.635  23.8417
98.64  23.7399
98.645  23.7854
98.65  23.7729
98.655  24.5719
98.66  23.8011
98.665  23.7319
98.67  23.712
98.675  23.719
98.68  23.6689
98.685  24.4009
98.69  24.4316
98.695  23.765
98.7  24.4839
98.705  24.0669
98.71  24.6895
98.715  23.7308
98.72  23.729
98.725  23.7988
98.73  24.5288
98.735  24.6259
98.74  23.6404
98.745  24.5711
98.75  24.6411
98.755  24.5415
98.76  23.75
98.765  23.7782
98.77  23.7234
98.775  23.7569
98.78  23.8759
98.785  24.486
98.79  23.7254
98.795  23.5941
98.8  24.5143
98.805  24.4712
98.81  23.7539
98.815  23.8789
98.82  24.0756
98.825  24.0393
98.83  23.7037
98.835  23.7004
98.84  23.8039
98.845  23.7075
98.85  23.8201
98.855  23.9426
98.86  23.7621
98.865  23.8424
98.87  23.3838
98.875  23.4237
98.88  23.9013
98.885  23.9917
98.89  24.0571
98.895  24.5667
98.9  23.9414
98.905  24.6541
98.91  24.6103
98.915  24.6042
98.92  24.7569
98.925  23.5853
98.93  23.4739
98.935  23.9586
98.94  23.8697
98.945  24.8369
98.95  24.7272
98.955  24.5645
98.96  24.5271
98.965  24.4755
98.97  24.5963
98.975  24.4864
98.98  24.0616
98.985  24.71
98.99  24.7047
98.995  24.6377
99  24.6666
99.005  23.7934
99.01  24.6008
99.015  24.6042
99.02  24.5137
99.025  24.4948
99.03  23.8856
99.035  23.7466
99.04  24.6835
99.045  23.8314
99.05  24.7309
99.055  24.7051
99.06  23.8236
99.065  23.7235
99.07  23.7139
99.075  24.8268
99.08  24.8934
99.085  23.339
99.09  23.7741
99.095  23.8907
99.1  23.7708
99.105  23.6541
99.11  23.7894
99.115  23.751
99.12  23.7856
99.125  23.7147
99.13  23.7112
99.135  25.2888
99.14  23.7077
99.145  23.356
99.15  24.6301
99.155  24.7282
99.16  24.7
99.165  24.5721
99.17  24.5782
99.175  23.7536
99.18  23.7596
99.185  24.5844
99.19  24.4775
99.195  24.5709
99.2  24.5559
99.205  23.7458
99.21  23.7784
99.215  24.604
99.22  23.7255
99.225  23.7883
99.23  23.8433
99.235  23.788
99.24  23.6821
99.245  23.6963
99.25  23.6762
99.255  23.7695
99.26  23.7278
99.265  23.6772
99.27  23.7953
99.275  24.7807
99.28  24.2797
99.285  24.2478
99.29  24.384
99.295  24.411
99.3  24.4152
99.305  24.4949
99.31  24.4689
99.315  23.7631
99.32  23.7205
99.325  24.8089
99.33  24.8777
99.335  24.7605
99.34  24.8189
99.345  23.7647
99.35  23.8301
99.355  24.6189
99.36  23.8003
99.365  23.8591
99.37  23.9171
99.375  23.9789
99.38  23.7353
99.385  23.8474
99.39  23.7236
99.395  23.8104
99.4  23.8911
99.405  24.7982
99.41  25.5331
99.415  24.9133
99.42  24.0888
99.425  24.7511
99.43  24.5947
99.435  24.5932
99.44  24.4284
99.445  24.6595
99.45  24.5589
99.455  24.6007
99.46  23.7865
99.465  24.4662
99.47  23.858
99.475  23.7628
99.48  23.7724
99.485  25.4504
99.49  23.7283
99.495  23.7125
99.5  23.7297
99.505  23.7812
99.51  23.7128
99.515  23.7365
99.52  23.9959
99.525  23.7436
99.53  24.5501
99.535  23.7367
99.54  24.6428
99.545  24.6382
99.55  24.5274
99.555  23.7633
99.56  24.6682
99.565  23.7144
99.57  23.7433
99.575  24.5822
99.58  24.7012
99.585  24.6254
99.59  23.7379
99.595  24.6736
99.6  24.6157
99.605  24.6812
99.61  24.6529
99.615  23.7404
99.62  23.8444
99.625  23.7619
99.63  23.6886
99.635  23.7953
99.64  25.1998
99.645  23.7202
99.65  23.7551
99.655  25.2438
99.66  23.7036
99.665  25.2109
99.67  25.1883
99.675  24.5406
99.68  24.5569
99.685  24.5931
99.69  23.6817
99.695  23.8519
99.7  23.6371
99.705  23.6629
99.71  23.6749
99.715  23.7209
99.72  23.7433
99.725  23.8477
99.73  25.357
99.735  25.3679
99.74  24.7655
99.745  23.764
99.75  24.7417
99.755  24.9458
99.76  25.0473
99.765  25.2008
99.77  24.7623
99.775  23.8115
99.78  24.7432
99.785  24.7509
99.79  24.6452
99.795  23.7894
99.8  23.7388
99.805  23.8249
99.81  23.7295
99.815  24.5672
99.82  24.6049
99.825  23.7099
99.83  23.7456
99.835  23.6669
99.84  25.1742
99.845  24.7521
99.85  24.6758
99.855  25.1592
99.86  24.6636
99.865  24.6583
99.87  23.6273
99.875  23.5884
99.88  23.5955
99.885  25.3703
99.89  24.7064
99.895  23.922
99.9  23.6781
99.905  24.7538
99.91  24.8085
99.915  23.8184
99.92  24.753
99.925  25.4375
99.93  23.9832
99.935  24.4381
99.94  23.5706
99.945  24.5442
99.95  23.6037
99.955  24.5106
99.96  24.6528
99.965  24.5564
99.97  24.628
99.975  23.5661
99.98  23.5822
99.985  23.6375
99.99  23.6589
99.995  23.659
100  23.6009
100.005  23.6265
100.01  24.5355
100.015  24.6007
100.02  23.554
100.025  23.4785
100.03  23.5253
100.035  23.4807
100.04  23.5612
100.045  23.6659
100.05  25.2601
100.055  25.2379
100.06  23.6705
100.065  23.6389
100.07  23.6719
100.075  24.5602
100.08  24.4339
100.085  24.3549
100.09  23.5661
100.095  24.4168
100.1  24.5834
100.105  24.4685
100.11  24.5897
100.115  24.37
100.12  23.7181
100.125  23.5988
100.13  24.254
100.135  24.2567
100.14  24.4363
100.145  24.5283
100.15  23.6578
100.155  24.6914
100.16  24.8203
100.165  24.8399
100.17  23.6704
100.175  23.6869
100.18  23.6873
100.185  23.7225
100.19  23.6372
100.195  23.713
100.2  25.2546
100.205  25.2905
100.21  24.889
100.215  24.8108
100.22  23.6655
100.225  23.7715
100.23  23.7959
100.235  24.8369
100.24  23.6319
100.245  24.8561
100.25  23.794
100.255  25.3035
100.26  25.2579
100.265  24.9173
100.27  24.7902
100.275  24.9701
100.28  24.7807
100.285  24.7366
100.29  24.7891
100.295  25.2794
100.3  25.2884
100.305  24.7744
100.31  24.8117
100.315  24.5824
100.32  24.8615
100.325  24.6272
100.33  24.8071
100.335  24.9587
100.34  24.9943
100.345  24.9185
100.35  24.8085
100.355  24.8368
100.36  23.6078
100.365  23.7332
100.37  23.6097
100.375  23.6672
100.38  25.1833
100.385  25.2117
100.39  25.1683
100.395  25.267
100.4  25.1791
100.405  24.5218
100.41  24.6649
100.415  24.6282
100.42  24.6991
100.425  24.6673
100.43  24.5889
100.435  24.5928
100.44  24.7396
100.445  24.7713
100.45  24.8201
100.455  23.6645
100.46  24.7866
100.465  23.655
100.47  23.7018
100.475  23.5728
100.48  25.3396
100.485  25.4219
100.49  25.0406
100.495  24.7526
100.5  24.7896
100.505  23.7449
100.51  24.45
100.515  24.6784
100.52  24.6215
100.525  24.7235
100.53  25.3429
100.535  25.2703
100.54  25.4008
100.545  25.3619
100.55  25.2825
100.555  24.4969
100.56  24.3124
100.565  24.7846
100.57  24.6082
100.575  24.3677
100.58  24.3905
100.585  24.4249
100.59  23.653
100.595  23.5818
100.6  24.6352
100.605  23.6403
100.61  23.6419
100.615  24.6381
100.62  24.6913
100.625  24.6217
100.63  24.6712
100.635  24.5966
100.64  23.6561
100.645  23.5749
100.65  23.5595
100.655  23.5669
100.66  24.5368
100.665  24.6661
100.67  23.6815
100.675  23.6109
100.68  23.6974
100.685  23.6811
100.69  24.6312
100.695  24.5036
100.7  24.6337
100.705  24.6836
100.71  24.4527
100.715  24.4314
100.72  24.4144
100.725  23.6163
100.73  24.1956
100.735  24.2152
100.74  24.2893
100.745  24.2558
100.75  24.4445
100.755  24.51
100.76  24.6568
100.765  24.7308
100.77  24.6401
100.775  24.5353
100.78  24.7532
100.785  24.8182
100.79  24.5828
100.795  24.3406
100.8  24.6857
100.805  24.672
100.81  24.5782
100.815  24.41
100.82  24.6006
100.825  24.5892
100.83  24.6373
100.835  24.6244
100.84  23.7883
100.845  24.8821
100.85  23.687
100.855  23.6981
100.86  23.7116
100.865  23.7766
100.87  24.014
100.875  24.0669
100.88  24.0544
100.885  24.0762
100.89  24.0063
100.895  23.6984
100.9  23.6741
100.905  23.5498
100.91  23.6823
100.915  24.0545
100.92  24.04
100.925  24.0904
100.93  24.6449
100.935  24.6786
100.94  24.7061
100.945  23.7076
100.95  23.7026
100.955  23.6765
100.96  23.7529
100.965  23.6261
100.97  24.6379
100.975  24.7529
100.98  24.7522
100.985  23.6074
100.99  23.6319
100.995  23.5751
101  24.9398
101.005  24.818
101.01  24.8505
101.015  24.2625
101.02  24.8968
101.025  23.6028
101.03  24.7572
101.035  23.6774
101.04  24.1526
101.045  24.168
101.05  24.5876
101.055  24.2214
101.06  24.1928
101.065  23.6666
101.07  24.3854
101.075  23.5267
101.08  23.5281
101.085  24.5173
101.09  23.5408
101.095  23.6247
101.1  24.3756
101.105  24.542
101.11  23.6086
101.115  23.552
101.12  24.6489
101.125  24.6612
101.13  23.6394
101.135  23.5875
101.14  24.2982
101.145  24.1998
101.15  23.5897
101.155  23.6222
101.16  23.5596
101.165  24.5841
101.17  23.6879
101.175  23.564
101.18  23.5963
101.185  23.6736
101.19  24.5941
101.195  24.6417
101.2  24.1634
101.205  24.7609
101.21  24.5078
101.215  24.7449
101.22  24.2911
101.225  24.3359
101.23  24.4029
101.235  24.3398
101.24  24.7275
101.245  24.6513
101.25  24.4215
101.255  24.3907
101.26  23.7976
101.265  23.777
101.27  23.6217
101.275  23.7315
101.28  24.0783
101.285  23.5962
101.29  23.7725
101.295  24.4621
101.3  24.7691
101.305  24.3792
101.31  24.1814
101.315  24.2308
101.32  23.7639
101.325  23.7315
101.33  24.0442
101.335  24.0803
101.34  24.2417
101.345  24.1101
101.35  24.7108
101.355  24.2115
101.36  24.1523
101.365  24.0381
101.37  24.0647
101.375  24.2588
101.38  23.7501
101.385  23.6582
101.39  23.5709
101.395  23.5597
101.4  23.6119
101.405  23.7467
101.41  23.7066
101.415  23.7383
101.42  23.987
101.425  23.6413
101.43  24.1885
101.435  24.9063
101.44  24.842
101.445  24.2287
101.45  24.3196
101.455  24.0896
101.46  24.093
101.465  23.8952
101.47  25.0811
101.475  24.2297
101.48  24.0821
101.485  24.7164
101.49  25.0873
101.495  24.4832
101.5  24.4664
101.505  24.4472
101.51  23.7642
101.515  23.5985
101.52  23.5671
101.525  23.6081
101.53  23.6668
101.535  24.1748
101.54  24.1553
101.545  24.8464
101.55  24.8818
101.555  23.7721
101.56  23.7333
101.565  23.7003
101.57  23.7621
101.575  23.7872
101.58  23.6301
101.585  23.6951
101.59  23.7361
101.595  23.7005
101.6  25.0167
101.605  24.1772
101.61  23.6822
101.615  24.7266
101.62  24.0063
101.625  23.6366
101.63  24.384
101.635  23.6565
101.64  23.6609
101.645  24.3782
101.65  23.6959
101.655  23.7015
101.66  23.6683
101.665  23.6371
101.67  24.4057
101.675  23.654
101.68  23.6243
101.685  23.6375
101.69  23.6872
101.695  23.6633
101.7  23.6259
101.705  23.6462
101.71  23.7806
101.715  24.2485
101.72  23.6352
101.725  24.1302
101.73  24.0885
101.735  23.6566
101.74  24.9419
101.745  23.7638
101.75  23.6898
101.755  24.0794
101.76  24.2993
101.765  23.6697
101.77  23.5616
101.775  24.3922
101.78  23.5828
101.785  23.6298
101.79  24.2397
101.795  23.5555
101.8  23.6816
101.805  23.7236
101.81  23.6948
101.815  23.7224
101.82  24.1378
101.825  23.6552
101.83  23.5842
101.835  24.1689
101.84  23.7008
101.845  23.5983
101.85  23.613
101.855  23.6851
101.86  23.6902
101.865  24.8241
101.87  23.6967
101.875  23.6912
101.88  24.845
101.885  23.6949
101.89  23.6913
101.895  23.668
101.9  24.2907
101.905  24.2399
101.91  25.0053
101.915  23.6279
101.92  23.5791
101.925  23.5842
101.93  23.6452
101.935  24.2203
101.94  24.2902
101.945  24.1526
101.95  24.7568
101.955  23.9984
101.96  23.9522
101.965  24.0204
101.97  24.0643
101.975  24.984
101.98  25.0462
101.985  24.1172
101.99  24.9433
101.995  24.3151
102  24.3202
102.005  24.7584
102.01  24.7011
102.015  24.3822
102.02  24.3663
102.025  24.5673
102.03  24.3036
102.035  24.2268
102.04  24.6272
102.045  24.6075
102.05  23.6887
102.055  23.5718
102.06  23.676
102.065  23.6439
102.07  24.9876
102.075  24.7771
102.08  23.6333
102.085  23.5588
102.09  24.736
102.095  24.9501
102.1  23.7244
102.105  24.7614
102.11  23.5532
102.115  23.6557
102.12  23.5745
102.125  23.6728
102.13  23.439
102.135  23.7568
102.14  23.4395
102.145  23.7067
102.15  23.7474
102.155  23.5284
102.16  23.6702
102.165  23.6705
102.17  24.0744
102.175  23.561
102.18  23.6385
102.185  24.8561
102.19  25.018
102.195  24.9611
102.2  24.5987
102.205  24.6349
102.21  24.7002
102.215  25.0381
102.22  23.7024
102.225  23.6425
102.23  23.6552
102.235  23.7145
102.24  23.7087
102.245  23.7809
102.25  23.7914
102.255  23.3494
102.26  23.3725
102.265  23.4229
102.27  23.7315
102.275  23.8127
102.28  23.8048
102.285  23.7761
102.29  23.7099
102.295  23.6411
102.3  24.9061
102.305  24.8128
102.31  24.9165
102.315  24.7814
102.32  24.8316
102.325  24.902
102.33  23.6926
102.335  23.703
102.34  23.7469
102.345  24.7292
102.35  23.7567
102.355  23.7022
102.36  23.7391
102.365  24.7157
102.37  24.6673
102.375  24.69
102.38  23.3692
102.385  24.9462
102.39  24.7711
102.395  24.877
102.4  24.8225
102.405  23.2535
102.41  23.3069
102.415  23.75
102.42  23.6619
102.425  23.7233
102.43  24.9278
102.435  24.8195
102.44  24.9002
102.445  24.8106
102.45  23.7658
102.455  23.6252
102.46  24.3705
102.465  23.7168
102.47  23.7285
102.475  23.6959
102.48  23.6823
102.485  24.7085
102.49  24.6524
102.495  24.6681
102.5  24.7634
102.505  23.7012
102.51  23.6244
102.515  23.7072
102.52  23.5907
102.525  23.6692
102.53  23.6558
102.535  23.7689
102.54  24.9682
102.545  23.6889
102.55  23.7467
102.555  23.7474
102.56  23.7312
102.565  23.7579
102.57  24.5578
102.575  23.818
102.58  24.5799
102.585  23.571
102.59  23.5992
102.595  23.6922
102.6  23.6176
102.605  23.715
102.61  23.6663
102.615  24.1798
102.62  23.7922
102.625  23.6855
102.63  23.5927
102.635  23.5004
102.64  23.7142
102.645  23.6236
102.65  23.5807
102.655  23.6152
102.66  23.6039
102.665  23.4668
102.67  23.6303
102.675  23.6879
102.68  23.6342
102.685  23.7301
102.69  23.5699
102.695  23.6677
102.7  23.5796
102.705  23.5922
102.71  23.6345
102.715  23.6501
102.72  23.6426
102.725  23.6823
102.73  23.6328
102.735  24.5323
102.74  23.6238
102.745  23.6461
102.75  23.6231
102.755  23.6636
102.76  24.7267
102.765  23.6485
102.77  24.719
102.775  23.6367
102.78  23.6709
102.785  23.6952
102.79  23.7032
102.795  23.6839
102.8  24.1843
102.805  23.6928
102.81  24.5946
102.815  23.7274
102.82  24.5089
102.825  24.4207
102.83  23.8024
102.835  23.6761
102.84  23.7642
102.845  23.8029
102.85  24.6132
102.855  24.665
102.86  24.6946
102.865  24.6312
102.87  23.5968
102.875  23.6268
102.88  23.7756
102.885  23.6792
102.89  23.7089
102.895  24.4312
102.9  23.7104
102.905  24.591
102.91  23.7267
102.915  24.8017
102.92  23.7836
102.925  23.7487
102.93  23.713
102.935  23.7052
102.94  23.8074
102.945  23.681
102.95  23.6288
102.955  23.7004
102.96  23.686
102.965  23.7441
102.97  23.6994
102.975  23.7753
102.98  23.6873
102.985  24.2209
102.99  24.1059
102.995  23.6471
103  23.7292
103.005  23.6353
103.01  23.8204
103.015  25.0458
103.02  23.6796
103.025  23.8016
103.03  23.8275
103.035  23.7036
103.04  23.779
103.045  24.7169
103.05  23.7483
103.055  23.806
103.06  23.7896
103.065  23.8435
103.07  23.7367
103.075  24.7415
103.08  23.792
103.085  24.6442
103.09  24.2208
103.095  23.7045
103.1  23.6997
103.105  23.6764
103.11  23.7751
103.115  23.7215
103.12  23.766
103.125  23.801
103.13  24.4894
103.135  24.2396
103.14  24.4176
103.145  24.4916
103.15  24.4983
103.155  23.6931
103.16  24.4903
103.165  23.7531
103.17  23.7391
103.175  23.8285
103.18  23.8326
103.185  24.3468
103.19  23.77
103.195  23.6504
103.2  25.0347
103.205  24.6086
103.21  24.4876
103.215  24.5645
103.22  24.2648
103.225  24.1504
103.23  25.0895
103.235  25.0661
103.24  25.0981
103.245  23.6282
103.25  23.6553
103.255  23.7868
103.26  23.7568
103.265  25.0878
103.27  23.6222
103.275  24.8871
103.28  25.0848
103.285  23.6307
103.29  23.5537
103.295  23.6375
103.3  24.5941
103.305  23.5977
103.31  23.6561
103.315  23.5672
103.32  23.6465
103.325  23.6154
103.33  24.6117
103.335  24.5213
103.34  23.5941
103.345  23.6878
103.35  23.7322
103.355  24.4008
103.36  23.6508
103.365  23.718
103.37  23.8162
103.375  24.9734
103.38  24.8783
103.385  24.8977
103.39  24.9411
103.395  25.0519
103.4  23.7841
103.405  23.6412
103.41  23.6853
103.415  23.7696
103.42  23.6738
103.425  23.8224
103.43  23.7619
103.435  24.3431
103.44  24.5146
103.445  24.3161
103.45  24.3704
103.455  24.2249
103.46  24.1071
103.465  23.6345
103.47  24.2588
103.475  23.6974
103.48  23.7393
103.485  24.6244
103.49  24.8693
103.495  24.746
103.5  24.7138
103.505  24.5553
103.51  24.7194
103.515  24.7893
103.52  24.7293
103.525  24.7114
103.53  24.6813
103.535  23.5835
103.54  24.8065
103.545  24.9193
103.55  23.7114
103.555  23.6375
103.56  23.7595
103.565  23.7233
103.57  23.6693
103.575  23.6056
103.58  23.6902
103.585  23.6973
103.59  23.6865
103.595  24.6598
103.6  24.6441
103.605  23.5423
103.61  24.7472
103.615  23.6172
103.62  23.5633
103.625  23.609
103.63  23.6543
103.635  23.6932
103.64  24.8527
103.645  24.7634
103.65  23.6987
103.655  23.6577
103.66  23.1768
103.665  23.7284
103.67  23.5338
103.675  23.2929
103.68  23.6296
103.685  23.5404
103.69  23.6442
103.695  24.8015
103.7  23.6935
103.705  24.8158
103.71  23.6513
103.715  24.9096
103.72  24.8737
103.725  24.7199
103.73  24.8165
103.735  24.8257
103.74  23.7004
103.745  23.6792
103.75  23.7507
103.755  24.9283
103.76  23.6613
103.765  23.6472
103.77  23.5809
103.775  23.6017
103.78  23.6707
103.785  23.6974
103.79  23.6167
103.795  23.5917
103.8  23.5544
103.805  23.5361
103.81  24.8392
103.815  24.8914
103.82  23.9799
103.825  23.5313
103.83  23.6113
103.835  24.1385
103.84  23.1509
103.845  23.1495
103.85  24.7972
103.855  24.8266
103.86  24.9053
103.865  24.8741
103.87  23.5444
103.875  23.7331
103.88  23.6887
103.885  23.6064
103.89  23.673
103.895  23.6234
103.9  24.2129
103.905  23.6971
103.91  23.6047
103.915  24.8665
103.92  23.6832
103.925  23.6342
103.93  23.6216
103.935  23.6931
103.94  23.6038
103.945  23.6149
103.95  23.5932
103.955  24.0555
103.96  23.5756
103.965  23.6173
103.97  24.8003
103.975  24.0366
103.98  23.6439
103.985  24.8767
103.99  23.5968
103.995  23.5929
104  24.8856
104.005  24.8104
104.01  24.7858
104.015  23.5293
104.02  24.8119
104.025  25.0791
104.03  23.5912
104.035  23.5331
104.04  23.6578
104.045  23.83
104.05  24.9621
104.055  24.8457
104.06  24.8364
104.065  24.8284
104.07  24.7965
104.075  24.8513
104.08  24.9765
104.085  24.8445
104.09  24.8527
104.095  23.8937
104.1  24.7615
104.105  24.8261
104.11  24.8467
104.115  24.9084
104.12  24.8384
104.125  24.7464
104.13  23.7347
104.135  23.6429
104.14  23.7278
104.145  23.6686
104.15  24.8656
104.155  25.0513
104.16  25.0945
104.165  24.9664
104.17  24.8917
104.175  24.9626
104.18  24.8492
104.185  24.9284
104.19  24.287
104.195  23.5677
104.2  23.692
104.205  24.4011
104.21  23.6921
104.215  24.874
104.22  24.9739
104.225  25.0307
104.23  24.9899
104.235  24.93
104.24  24.9856
104.245  25.1375
104.25  24.9743
104.255  24.9608
104.26  23.6362
104.265  23.5597
104.27  23.6077
104.275  24.8337
104.28  24.8284
104.285  23.6674
104.29  23.6297
104.295  24.9175
104.3  24.9475
104.305  23.3473
104.31  24.8594
104.315  24.7898
104.32  23.2848
104.325  23.2932
104.33  23.0863
104.335  23.1138
104.34  23.1635
104.345  23.2962
104.35  23.327
104.355  23.8296
104.36  23.2127
104.365  23.2945
104.37  23.2599
104.375  23.9283
104.38  23.7717
104.385  23.965
104.39  23.8946
104.395  24.0557
104.4  23.6401
104.405  23.641
104.41  23.7534
104.415  23.7034
104.42  24.0337
104.425  23.8827
104.43  24.8986
104.435  24.777
104.44  23.7367
104.445  23.628
104.45  25.0327
104.455  25.0398
104.46  24.8842
104.465  24.1209
104.47  24.9894
104.475  23.6685
104.48  24.8985
104.485  24.003
104.49  24.8673
104.495  25.0696
104.5  24.9922
104.505  25.1287
104.51  23.7119
104.515  23.6345
104.52  23.5353
104.525  23.6245
104.53  23.8248
104.535  23.7358
104.54  23.6775
104.545  23.8545
104.55  23.8066
104.555  25.0681
104.56  23.5919
104.565  23.5931
104.57  23.6808
104.575  23.3116
104.58  23.35
104.585  23.2181
104.59  24.8423
104.595  23.2292
104.6  24.6498
104.605  23.9972
104.61  24.0249
104.615  24.289
104.62  24.2727
104.625  24.0548
104.63  24.1759
104.635  24.8443
104.64  24.1747
104.645  24.1427
104.65  24.2474
104.655  24.1111
104.66  23.961
104.665  24.0751
104.67  24.2361
104.675  24.4695
104.68  24.3224
104.685  24.3017
104.69  24.4181
104.695  24.2358
104.7  23.402
104.705  24.3239
104.71  23.4487
104.715  23.3284
104.72  24.8298
104.725  24.7557
104.73  24.6651
104.735  24.7868
104.74  24.445
104.745  24.7136
104.75  24.7705
104.755  24.6832
104.76  23.6078
104.765  23.7304
104.77  24.1596
104.775  24.3251
104.78  23.7503
104.785  23.7291
104.79  23.7457
104.795  23.6885
104.8  23.708
104.805  23.7432
104.81  23.6264
104.815  23.7239
104.82  23.7054
104.825  23.7558
104.83  23.6962
104.835  23.7154
104.84  23.9547
104.845  23.6806
104.85  23.7062
104.855  23.6956
104.86  24.8443
104.865  23.6901
104.87  23.7469
104.875  23.6836
104.88  24.7975
104.885  24.7482
104.89  23.6591
104.895  24.697
104.9  24.6976
104.905  23.73
104.91  23.661
104.915  23.7739
104.92  24.6785
104.925  24.778
104.93  24.66
104.935  24.7532
104.94  23.657
104.945  23.7055
104.95  24.7195
104.955  24.7746
104.96  24.8526
104.965  23.7429
104.97  23.7548
104.975  24.7925
104.98  24.8861
104.985  23.6507
104.99  24.8544
104.995  24.9706
105  23.7104
105.005  23.7159
105.01  23.6734
105.015  23.7105
105.02  24.8968
105.025  23.7133
105.03  23.6902
105.035  24.8649
105.04  24.7538
105.045  23.7644
105.05  23.6741
105.055  23.6114
105.06  23.7504
105.065  23.7338
105.07  24.1326
105.075  23.6038
105.08  24.8962
105.085  23.6533
105.09  23.5374
105.095  23.6462
105.1  23.703
105.105  23.7656
105.11  24.4228
105.115  23.6441
105.12  24.3059
105.125  23.6457
105.13  23.7205
105.135  23.6236
105.14  24.4964
105.145  24.435
105.15  24.3918
105.155  23.7131
105.16  23.6611
105.165  23.8311
105.17  23.827
105.175  23.7161
105.18  23.7778
105.185  24.8159
105.19  23.7681
105.195  23.7461
105.2  23.7803
105.205  24.886
105.21  25.0541
105.215  25.0139
105.22  23.7459
105.225  23.543
105.23  24.4369
105.235  23.6929
105.24  23.6245
105.245  24.5861
105.25  24.5269
105.255  23.6549
105.26  25.0185
105.265  24.393
105.27  23.7739
105.275  23.7562
105.28  24.9883
105.285  24.962
105.29  24.9658
105.295  24.9438
105.3  23.5377
105.305  23.7405
105.31  23.6542
105.315  23.6908
105.32  23.7521
105.325  23.4887
105.33  23.664
105.335  23.543
105.34  23.6861
105.345  24.9625
105.35  23.6875
105.355  24.9289
105.36  23.6246
105.365  25.0466
105.37  25.0988
105.375  25.0383
105.38  25.084
105.385  23.8154
105.39  23.7065
105.395  24.9024
105.4  24.8641
105.405  25.0568
105.41  23.6948
105.415  25.0938
105.42  25.1268
105.425  24.7604
105.43  25.2386
105.435  25.1684
105.44  25.0443
105.445  23.6804
105.45  23.6102
105.455  23.6888
105.46  23.7157
105.465  25.0561
105.47  25.0261
105.475  25.1771
105.48  25.1529
105.485  23.7685
105.49  25.2941
105.495  25.1931
105.5  25.24
105.505  24.7167
105.51  23.7657
105.515  24.7957
105.52  24.7845
105.525  23.7066
105.53  25.2627
105.535  25.2342
105.54  23.5567
105.545  24.565
105.55  24.5283
105.555  24.7038
105.56  25.0815
105.565  25.1211
105.57  23.6785
105.575  23.6228
105.58  24.7191
105.585  23.6246
105.59  23.6685
105.595  23.7023
105.6  23.6357
105.605  23.7062
105.61  23.6246
105.615  24.3611
105.62  24.947
105.625  24.9199
105.63  23.7166
105.635  23.6798
105.64  23.6613
105.645  25.0815
105.65  23.6408
105.655  24.6312
105.66  23.6472
105.665  23.6745
105.67  24.9647
105.675  25.0377
105.68  24.9895
105.685  24.8461
105.69  23.6444
105.695  23.661
105.7  23.6721
105.705  23.5901
105.71  23.7079
105.715  24.8512
105.72  24.5645
105.725  24.8622
105.73  24.7253
105.735  24.7183
105.74  24.8694
105.745  24.94
105.75  24.9537
105.755  24.9644
105.76  24.8829
105.765  24.9259
105.77  24.6288
105.775  24.6083
105.78  24.8183
105.785  24.5601
105.79  24.5526
105.795  23.7166
105.8  24.5286
105.805  24.5736
105.81  23.6724
105.815  24.2664
105.82  24.3772
105.825  24.256
105.83  24.5684
105.835  24.3841
105.84  24.4525
105.845  24.6235
105.85  23.7592
105.855  23.7639
105.86  23.6778
105.865  24.3414
105.87  23.2983
105.875  23.3802
105.88  23.7196
105.885  23.4483
105.89  23.5478
105.895  23.6352
105.9  23.406
105.905  24.5312
105.91  24.357
105.915  24.3389
105.92  24.3761
105.925  24.3582
105.93  24.421
105.935  24.4164
105.94  24.233
105.945  24.516
105.95  24.4197
105.955  24.4909
105.96  24.4685
105.965  24.4762
105.97  24.5937
105.975  24.5506
105.98  25.0033
105.985  23.4142
105.99  23.4741
105.995  24.9836
106  24.6453
106.005  24.4858
106.01  24.5578
106.015  24.6382
106.02  24.534
106.025  24.5601
106.03  23.7666
106.035  24.541
106.04  24.4046
106.045  24.5153
106.05  24.52
106.055  24.3559
106.06  23.686
106.065  24.9254
106.07  23.6972
106.075  24.304
106.08  24.6819
106.085  24.4324
106.09  24.3836
106.095  24.4374
106.1  24.3056
106.105  24.3307
106.11  24.5116
106.115  24.5988
106.12  24.5378
106.125  24.5585
106.13  24.4862
106.135  24.5098
106.14  24.5108
106.145  24.5904
106.15  24.4246
106.155  24.4549
106.16  24.4324
106.165  24.4116
106.17  24.46
106.175  24.44
106.18  24.413
106.185  24.469
106.19  23.6619
106.195  24.5203
106.2  23.7016
106.205  23.7561
106.21  24.5465
106.215  24.4249
106.22  24.4877
106.225  24.5149
106.23  24.4117
106.235  23.6876
106.24  23.7531
106.245  24.1855
106.25  24.1096
106.255  23.731
106.26  24.1864
106.265  23.7047
106.27  23.7762
106.275  24.3723
106.28  24.4632
106.285  24.3605
106.29  24.3303
106.295  24.5458
106.3  24.4641
106.305  24.4125
106.31  24.4431
106.315  24.3034
106.32  24.4964
106.325  24.3184
106.33  24.3146
106.335  23.6722
106.34  24.5291
106.345  24.3494
106.35  24.4823
106.355  24.4405
106.36  24.4787
106.365  24.4153
106.37  24.0289
106.375  24.0184
106.38  24.0031
106.385  24.0776
106.39  24.8076
106.395  24.6474
106.4  24.7308
106.405  24.7064
106.41  24.6638
106.415  24.4397
106.42  24.4915
106.425  24.4321
106.43  24.3241
106.435  24.4979
106.44  24.518
106.445  24.5852
106.45  24.6086
106.455  24.5906
106.46  24.1224
106.465  24.5593
106.47  24.5699
106.475  24.4832
106.48  24.4206
106.485  24.4263
106.49  24.6394
106.495  24.543
106.5  24.5211
106.505  24.3617
106.51  24.4624
106.515  24.4681
106.52  23.7222
106.525  24.461
106.53  24.5284
106.535  24.4568
106.54  24.5236
106.545  24.4952
106.55  24.4611
106.555  24.4737
106.56  23.6997
106.565  23.7664
106.57  24.5314
106.575  24.4668
106.58  23.8283
106.585  24.5998
106.59  23.7702
106.595  24.5952
106.6  23.7973
106.605  23.8206
106.61  23.7072
106.615  24.5459
106.62  23.8155
106.625  23.8218
106.63  23.7173
106.635  23.8159
106.64  23.6406
106.645  24.4127
106.65  24.5748
106.655  23.6515
106.66  24.6319
106.665  24.6565
106.67  23.6412
106.675  24.7184
106.68  23.6739
106.685  24.4346
106.69  24.305
106.695  24.336
106.7  24.4041
106.705  24.4485
106.71  24.4123
106.715  24.4518
106.72  24.8303
106.725  24.4626
106.73  24.5555
106.735  24.514
106.74  24.6868
106.745  24.6455
106.75  23.6975
106.755  24.355
106.76  24.3043
106.765  24.3969
106.77  24.4916
106.775  24.3032
106.78  24.3278
106.785  24.4891
106.79  24.716
106.795  24.4512
106.8  24.4712
106.805  24.4458
106.81  24.5363
106.815  24.6328
106.82  24.2659
106.825  24.2967
106.83  24.3887
106.835  24.4611
106.84  24.5149
106.845  24.4814
106.85  23.6598
106.855  24.5271
106.86  24.4131
106.865  24.3018
106.87  24.4083
106.875  24.4902
106.88  24.4117
106.885  24.3133
106.89  24.4427
106.895  23.6584
106.9  24.2054
106.905  24.3781
106.91  23.6469
106.915  24.6653
106.92  23.6939
106.925  24.8806
106.93  23.7541
106.935  23.656
106.94  23.6402
106.945  23.6547
106.95  24.0145
106.955  23.8751
106.96  23.954
106.965  24.729
106.97  24.8296
106.975  23.7222
106.98  23.7927
106.985  23.7509
106.99  24.4595
106.995  24.3534
107  23.7599
107.005  23.7188
107.01  23.768
107.015  23.829
107.02  23.7495
107.025  23.7637
107.03  23.894
107.035  23.7847
107.04  24.4179
107.045  23.8467
107.05  23.7956
107.055  24.4253
107.06  23.7575
107.065  23.7478
107.07  23.7554
107.075  24.5212
107.08  24.5136
107.085  24.5744
107.09  24.6152
107.095  24.6303
107.1  24.6371
107.105  24.6617
107.11  23.7043
107.115  23.7171
107.12  23.7428
107.125  23.7355
107.13  24.6144
107.135  24.5949
107.14  23.6578
107.145  23.7284
107.15  24.6125
107.155  24.6277
107.16  24.6887
107.165  24.6513
107.17  24.5627
107.175  24.2221
107.18  24.6085
107.185  24.175
107.19  23.6936
107.195  24.1587
107.2  23.9997
107.205  24.0262
107.21  24.6311
107.215  24.5812
107.22  24.0578
107.225  24.1231
107.23  24.5517
107.235  24.5841
107.24  24.3781
107.245  24.5427
107.25  24.5198
107.255  24.3632
107.26  24.3906
107.265  24.2472
107.27  24.1532
107.275  24.1421
107.28  24.5798
107.285  24.6175
107.29  24.5364
107.295  23.6019
107.3  23.6281
107.305  23.602
107.31  24.4239
107.315  23.5102
107.32  23.6679
107.325  23.7305
107.33  24.4289
107.335  23.7392
107.34  23.8193
107.345  24.3758
107.35  24.4976
107.355  24.4389
107.36  23.7313
107.365  24.4513
107.37  24.387
107.375  24.3424
107.38  24.2176
107.385  25.0034
107.39  24.4771
107.395  24.2642
107.4  24.2802
107.405  24.2444
107.41  25.2138
107.415  25.0624
107.42  24.3466
107.425  23.6999
107.43  24.4626
107.435  24.4671
107.44  24.5084
107.445  24.4982
107.45  24.524
107.455  24.5354
107.46  24.5274
107.465  24.5688
107.47  24.5239
107.475  24.5832
107.48  25.024
107.485  24.4679
107.49  23.7814
107.495  24.609
107.5  23.6668
107.505  23.7274
107.51  24.3595
107.515  23.6749
107.52  23.6602
107.525  23.7457
107.53  23.7403
107.535  23.6936
107.54  25.095
107.545  23.7565
107.55  25.2244
107.555  23.7812
107.56  25.2626
107.565  25.2191
107.57  24.6041
107.575  24.5568
107.58  24.5136
107.585  23.6148
107.59  24.2743
107.595  24.2902
107.6  24.2824
107.605  24.3762
107.61  24.3424
107.615  24.3705
107.62  24.4713
107.625  24.1998
107.63  23.9871
107.635  24.2944
107.64  24.264
107.645  24.2588
107.65  23.7628
107.655  23.6707
107.66  23.7837
107.665  23.785
107.67  23.8106
107.675  23.7973
107.68  23.7577
107.685  23.8817
107.69  24.6614
107.695  24.5568
107.7  24.5518
107.705  25.2512
107.71  24.4886
107.715  23.7695
107.72  23.7629
107.725  23.803
107.73  23.1615
107.735  23.1888
107.74  23.0846
107.745  24.427
107.75  24.3197
107.755  24.4699
107.76  24.419
107.765  24.4886
107.77  24.4946
107.775  24.6435
107.78  24.5813
107.785  24.5314
107.79  24.6619
107.795  24.7248
107.8  24.5542
107.805  24.6001
107.81  23.796
107.815  23.6933
107.82  23.7052
107.825  23.7774
107.83  24.5361
107.835  24.3094
107.84  23.77
107.845  23.833
107.85  23.8099
107.855  23.6377
107.86  24.4487
107.865  23.9321
107.87  23.874
107.875  23.9138
107.88  24.6623
107.885  24.6699
107.89  23.8518
107.895  24.662
107.9  23.8015
107.905  23.8477
107.91  24.6071
107.915  23.7944
107.92  23.8661
107.925  23.8348
107.93  24.3914
107.935  24.6701
107.94  24.2766
107.945  24.5121
107.95  23.6879
107.955  24.1226
107.96  24.0523
107.965  24.1626
107.97  24.2021
107.975  23.8368
107.98  23.8995
107.985  23.833
107.99  24.3199
107.995  24.2542
108  24.8173
108.005  24.7112
108.01  24.3341
108.015  24.2955
108.02  24.2396
108.025  24.6736
108.03  24.5427
108.035  24.519
108.04  23.7874
108.045  23.8638
108.05  24.5146
108.055  24.5723
108.06  24.5422
108.065  23.7963
108.07  23.8201
108.075  23.969
108.08  24.5634
108.085  24.3723
108.09  23.9263
108.095  24.0417
108.1  24.9206
108.105  25.0939
108.11  23.9335
108.115  23.9286
108.12  23.9198
108.125  24.0636
108.13  24.9903
108.135  25.024
108.14  23.989
108.145  23.8598
108.15  24.4847
108.155  25.0166
108.16  24.9314
108.165  24.8225
108.17  24.7921
108.175  24.7896
108.18  23.9056
108.185  24.0187
108.19  23.8521
108.195  23.9385
108.2  23.9419
108.205  23.8838
108.21  23.8927
108.215  24.5274
108.22  24.4652
108.225  23.9657
108.23  23.9436
108.235  24.3486
108.24  24.353
108.245  23.8708
108.25  23.9848
108.255  24.9577
108.26  24.9523
108.265  23.97
108.27  24.0277
108.275  24.3462
108.28  23.8995
108.285  23.9805
108.29  23.9787
108.295  24.1321
108.3  23.9348
108.305  23.9039
108.31  23.8984
108.315  23.8432
108.32  24.9969
108.325  24.958
108.33  24.7131
108.335  25.0104
108.34  24.363
108.345  23.7663
108.35  23.7766
108.355  23.8047
108.36  24.6043
108.365  23.9916
108.37  24.8228
108.375  23.8661
108.38  24.6664
108.385  24.5854
108.39  24.5613
108.395  23.8826
108.4  23.7708
108.405  24.6749
108.41  24.5676
108.415  24.6862
108.42  23.765
108.425  23.8023
108.43  24.4743
108.435  23.7951
108.44  24.7721
108.445  23.7003
108.45  24.4552
108.455  24.5557
108.46  24.6075
108.465  23.6879
108.47  24.5519
108.475  23.8028
108.48  24.5091
108.485  24.5148
108.49  24.5358
108.495  23.7896
108.5  23.7584
108.505  24.3805
108.51  24.53
108.515  23.7499
108.52  24.4893
108.525  24.5423
108.53  24.6198
108.535  25.0586
108.54  25.0644
108.545  25.1679
108.55  24.5308
108.555  24.6271
108.56  24.5731
108.565  24.5726
108.57  24.5828
108.575  25.1492
108.58  24.7312
108.585  24.9506
108.59  24.599
108.595  24.8295
108.6  23.7538
108.605  24.9285
108.61  24.6044
108.615  23.7135
108.62  23.7555
108.625  24.573
108.63  23.7175
108.635  23.7305
108.64  24.9932
108.645  24.4738
108.65  24.4836
108.655  25.039
108.66  23.6635
108.665  24.6116
108.67  24.7007
108.675  23.6519
108.68  23.7696
108.685  23.7813
108.69  23.664
108.695  24.6398
108.7  25.0353
108.705  25.116
108.71  25.1166
108.715  25.0599
108.72  23.6609
108.725  23.692
108.73  23.7641
108.735  23.7356
108.74  23.7199
108.745  23.6383
108.75  23.7368
108.755  23.3183
108.76  23.3978
108.765  23.7554
108.77  24.6395
108.775  24.5267
108.78  23.6732
108.785  23.7907
108.79  24.5065
108.795  24.6106
108.8  24.537
108.805  23.7856
108.81  23.7176
108.815  23.826
108.82  23.6133
108.825  23.7111
108.83  23.6896
108.835  24.6572
108.84  24.5373
108.845  24.5424
108.85  23.6567
108.855  23.6346
108.86  24.5775
108.865  24.4997
108.87  24.4019
108.875  23.7565
108.88  23.6846
108.885  23.7359
108.89  24.7963
108.895  23.5901
108.9  24.6894
108.905  24.7879
108.91  23.6814
108.915  24.7396
108.92  23.7854
108.925  23.7086
108.93  23.6802
108.935  23.6834
108.94  23.5852
108.945  23.6454
108.95  23.7553
108.955  23.6559
108.96  23.6989
108.965  24.3795
108.97  24.6215
108.975  23.7267
108.98  24.2639
108.985  24.6586
108.99  24.3381
108.995  24.4074
109  24.2812
109.005  23.6978
109.01  23.7903
109.015  23.7456
109.02  23.6884
109.025  23.8238
109.03  23.7475
109.035  24.3447
109.04  24.5661
109.045  24.6031
109.05  23.7403
109.055  23.7495
109.06  23.2707
109.065  24.6596
109.07  23.462
109.075  23.5227
109.08  23.531
109.085  23.4727
109.09  23.5503
109.095  23.5908
109.1  24.6196
109.105  24.6045
109.11  23.6275
109.115  24.5842
109.12  24.6296
109.125  24.4749
109.13  24.5512
109.135  24.3521
109.14  24.5119
109.145  23.391
109.15  23.3388
109.155  23.3754
109.16  23.4574
109.165  23.3548
109.17  23.3771
109.175  24.4278
109.18  24.3228
109.185  24.6009
109.19  24.5399
109.195  24.6335
109.2  24.3379
109.205  23.793
109.21  24.5491
109.215  23.2127
109.22  23.807
109.225  23.7185
109.23  24.6615
109.235  24.6682
109.24  24.6533
109.245  24.807
109.25  24.7697
109.255  23.1706
109.26  24.1243
109.265  24.0852
109.27  24.5645
109.275  23.1289
109.28  23.1128
109.285  24.5843
109.29  23.1177
109.295  23.7479
109.3  23.8253
109.305  24.4943
109.31  24.5752
109.315  24.5691
109.32  24.4941
109.325  23.6766
109.33  24.5833
109.335  24.5883
109.34  23.2973
109.345  24.8249
109.35  24.5712
109.355  24.4896
109.36  24.5008
109.365  24.4807
109.37  24.4964
109.375  24.3412
109.38  23.7139
109.385  23.8295
109.39  23.6895
109.395  23.7954
109.4  24.527
109.405  23.6974
109.41  23.7078
109.415  23.7058
109.42  23.7753
109.425  23.7283
109.43  23.7847
109.435  24.2537
109.44  23.8072
109.445  23.2119
109.45  23.2683
109.455  23.1922
109.46  24.2233
109.465  24.7359
109.47  24.2864
109.475  24.5902
109.48  24.1716
109.485  24.3239
109.49  23.1147
109.495  23.2276
109.5  23.6941
109.505  24.6999
109.51  24.6881
109.515  24.5892
109.52  23.4809
109.525  23.4159
109.53  23.7276
109.535  24.6081
109.54  23.7317
109.545  23.7015
109.55  23.4439
109.555  23.4645
109.56  23.6447
109.565  23.8032
109.57  23.7761
109.575  23.6872
109.58  23.5278
109.585  23.7205
109.59  23.5694
109.595  23.5603
109.6  24.4526
109.605  24.559
109.61  24.5387
109.615  24.4257
109.62  24.6136
109.625  23.3302
109.63  24.3961
109.635  24.3668
109.64  24.3799
109.645  24.2909
109.65  24.2005
109.655  24.233
109.66  24.21
109.665  24.2639
109.67  24.2759
109.675  24.4003
109.68  24.4274
109.685  23.7336
109.69  23.6302
109.695  24.4077
109.7  24.333
109.705  24.7501
109.71  24.2833
109.715  24.2894
109.72  24.2181
109.725  23.4549
109.73  24.2947
109.735  24.5654
109.74  24.4121
109.745  24.3933
109.75  24.6961
109.755  24.7349
109.76  24.7244
109.765  24.4319
109.77  24.4505
109.775  24.3201
109.78  24.435
109.785  24.2685
109.79  24.1996
109.795  24.1369
109.8  24.2287
109.805  24.2082
109.81  24.6362
109.815  24.2739
109.82  24.2231
109.825  24.6776
109.83  24.6932
109.835  24.4397
109.84  23.3557
109.845  24.3938
109.85  23.4609
109.855  23.3368
109.86  23.3789
109.865  24.472
109.87  24.4765
109.875  24.5422
109.88  24.5536
109.885  24.4068
109.89  24.2856
109.895  23.7174
109.9  24.5298
109.905  23.6003
109.91  23.6664
109.915  23.6896
109.92  24.4925
109.925  24.5387
109.93  23.6958
109.935  24.8165
109.94  24.621
109.945  24.3442
109.95  24.423
109.955  24.4854
109.96  24.3733
109.965  23.7054
109.97  24.3966
109.975  24.4366
109.98  24.4443
109.985  24.586
109.99  24.5412
109.995  24.5186
110  24.6392
110.005  24.3866
110.01  24.4402
110.015  24.3025
110.02  24.4086
110.025  24.4085
110.03  24.3511
110.035  23.7781
110.04  24.4394
110.045  24.419
110.05  24.4492
110.055  24.7216
110.06  24.4458
110.065  24.4065
110.07  24.3199
110.075  24.2876
110.08  24.3375
110.085  24.3784
110.09  24.3473
110.095  24.4017
110.1  24.2242
110.105  23.5378
110.11  23.3896
110.115  23.5234
110.12  23.4384
110.125  23.8686
110.13  23.8886
110.135  23.4646
110.14  24.5781
110.145  24.6449
110.15  24.3871
110.155  24.5468
110.16  24.7464
110.165  24.367
110.17  24.4304
110.175  24.4231
110.18  24.3998
110.185  24.4521
110.19  24.373
110.195  24.3678
110.2  24.4596
110.205  24.3516
110.21  24.3745
110.215  24.3739
110.22  24.421
110.225  24.3698
110.23  23.8921
110.235  23.8767
110.24  24.5047
110.245  24.5484
110.25  24.3956
110.255  24.5319
110.26  23.8937
110.265  24.6048
110.27  24.4445
110.275  24.3952
110.28  24.5841
110.285  24.4844
110.29  24.4933
110.295  23.6657
110.3  24.4569
110.305  24.2332
110.31  23.9163
110.315  24.2794
110.32  24.3273
110.325  24.371
110.33  24.3832
110.335  24.3735
110.34  24.4981
110.345  24.4972
110.35  23.1335
110.355  24.675
110.36  24.6573
110.365  23.3161
110.37  24.863
110.375  24.7019
110.38  24.7579
110.385  24.7926
110.39  24.6938
110.395  24.6034
110.4  24.7364
110.405  24.7748
110.41  24.6814
110.415  24.6752
110.42  24.6803
110.425  24.7358
110.43  24.6837
110.435  23.5412
110.44  24.6942
110.445  24.6779
110.45  24.6009
110.455  24.7202
110.46  23.8125
110.465  24.6304
110.47  25.042
110.475  24.5988
110.48  24.5566
110.485  24.7447
110.49  24.7007
110.495  24.6516
110.5  24.4778
110.505  24.4866
110.51  23.8391
110.515  23.87
110.52  23.4698
110.525  23.7075
110.53  24.6449
110.535  24.7831
110.54  24.8742
110.545  24.7672
110.55  24.039
110.555  23.877
110.56  23.9734
110.565  23.7543
110.57  23.533
110.575  23.7627
110.58  23.7169
110.585  23.2715
110.59  23.6144
110.595  23.4304
110.6  23.5995
110.605  23.6457
110.61  24.7113
110.615  24.7877
110.62  23.33
110.625  24.6825
110.63  24.647
110.635  24.6584
110.64  24.6606
110.645  24.6926
110.65  24.7304
110.655  24.7345
110.66  24.6729
110.665  23.1907
110.67  24.7842
110.675  24.7211
110.68  24.871
110.685  23.7345
110.69  24.7667
110.695  24.7173
110.7  24.733
110.705  24.6867
110.71  24.775
110.715  23.8788
110.72  24.7825
110.725  23.2224
110.73  24.7234
110.735  24.5684
110.74  23.8025
110.745  24.7991
110.75  24.8063
110.755  23.7363
110.76  24.6161
110.765  24.424
110.77  24.5457
110.775  24.7561
110.78  24.7766
110.785  24.7642
110.79  24.7435
110.795  24.7529
110.8  24.7575
110.805  24.7839
110.81  24.6811
110.815  24.5175
110.82  24.4959
110.825  24.7633
110.83  24.631
110.835  24.4986
110.84  24.6707
110.845  24.7767
110.85  24.6281
110.855  24.6805
110.86  24.7862
110.865  24.7798
110.87  24.7556
110.875  24.808
110.88  24.8028
110.885  24.8181
110.89  24.647
110.895  24.5768
110.9  24.6954
110.905  24.6685
110.91  24.6287
110.915  24.6888
110.92  24.5615
110.925  24.5433
110.93  24.7631
110.935  24.7056
110.94  24.9385
110.945  24.9642
110.95  24.9455
110.955  24.8532
110.96  24.7664
110.965  24.9222
110.97  24.9152
110.975  25.0089
110.98  24.925
110.985  24.9605
110.99  24.8402
110.995  24.7672
111  24.7092
111.005  24.8124
111.01  24.829
111.015  24.9831
111.02  24.8285
111.025  23.571
111.03  24.739
111.035  24.6495
111.04  24.848
111.045  24.7754
111.05  24.8013
111.055  24.8023
111.06  24.7146
111.065  24.6433
111.07  24.6638
111.075  24.6914
111.08  24.629
111.085  24.6938
111.09  24.6404
111.095  24.7584
111.1  23.6562
111.105  24.771
111.11  24.8353
111.115  23.7792
111.12  23.7323
111.125  24.8717
111.13  24.8065
111.135  24.74
111.14  24.7402
111.145  24.6449
111.15  24.5425
111.155  24.7421
111.16  24.8239
111.165  24.8406
111.17  24.7834
111.175  24.7363
111.18  24.779
111.185  23.6881
111.19  24.7773
111.195  24.7352
111.2  24.6338
111.205  24.8037
111.21  24.7241
111.215  23.4769
111.22  23.5104
111.225  23.8738
111.23  24.5681
111.235  23.8345
111.24  24.6319
111.245  24.5535
111.25  23.5727
111.255  24.6314
111.26  24.6654
111.265  24.6704
111.27  24.6301
111.275  24.7062
111.28  23.5946
111.285  23.5609
111.29  23.8084
111.295  23.5375
111.3  23.7883
111.305  23.6273
111.31  23.4354
111.315  23.7653
111.32  23.6666
111.325  23.6137
111.33  24.9851
111.335  24.9058
111.34  24.8646
111.345  23.935
111.35  23.8123
111.355  24.8483
111.36  23.7747
111.365  23.7553
111.37  23.6861
111.375  24.7581
111.38  23.8325
111.385  23.8226
111.39  23.6326
111.395  23.5818
111.4  24.6644
111.405  24.7024
111.41  24.7116
111.415  24.8145
111.42  24.6651
111.425  24.5951
111.43  24.6149
111.435  23.7583
111.44  24.5485
111.445  24.6882
111.45  24.6887
111.455  24.7106
111.46  24.7973
111.465  24.0531
111.47  24.1437
111.475  24.6656
111.48  24.6746
111.485  24.6638
111.49  24.7433
111.495  23.4227
111.5  24.6641
111.505  24.6229
111.51  24.7939
111.515  23.3983
111.52  23.4632
111.525  23.4894
111.53  23.5759
111.535  23.4938
111.54  23.6368
111.545  23.6365
111.55  23.3002
111.555  24.6508
111.56  24.6746
111.565  24.7171
111.57  24.6958
111.575  24.8216
111.58  24.5954
111.585  23.3778
111.59  23.8191
111.595  23.8396
111.6  23.4932
111.605  23.8594
111.61  23.8581
111.615  23.8774
111.62  24.6115
111.625  23.8244
111.63  23.7712
111.635  24.8308
111.64  24.7951
111.645  24.7436
111.65  24.8102
111.655  24.71
111.66  24.8295
111.665  24.7509
111.67  24.7992
111.675  23.5843
111.68  23.7463
111.685  23.7038
111.69  24.822
111.695  24.6751
111.7  24.5962
111.705  24.7127
111.71  24.6868
111.715  24.7317
111.72  23.5519
111.725  23.5098
111.73  23.426
111.735  23.3373
111.74  23.3628
111.745  23.4175
111.75  23.3266
111.755  23.2628
111.76  23.2886
111.765  24.6365
111.77  23.3073
111.775  23.315
111.78  23.3357
111.785  24.8452
111.79  24.933
111.795  24.8956
111.8  24.753
111.805  23.4765
111.81  25.0008
111.815  24.8879
111.82  24.8973
111.825  23.6559
111.83  23.5698
111.835  23.5539
111.84  23.6151
111.845  24.8113
111.85  24.6894
111.855  23.649
111.86  24.8849
111.865  23.693
111.87  24.8951
111.875  24.7907
111.88  24.6919
111.885  24.9107
111.89  24.6353
111.895  24.8716
111.9  24.8231
111.905  23.4946
111.91  24.761
111.915  24.835
111.92  23.81
111.925  24.747
111.93  23.7896
111.935  23.89
111.94  23.9097
111.945  23.8908
111.95  23.7787
111.955  24.5968
111.96  23.6502
111.965  24.7297
111.97  24.7467
111.975  23.6983
111.98  23.4222
111.985  23.5794
111.99  23.8392
111.995  23.7627
112  23.8061
112.005  23.5245
112.01  23.7877
112.015  23.6918
112.02  23.6029
112.025  23.5526
112.03  24.8844
112.035  24.8233
112.04  23.6465
112.045  23.7442
112.05  23.4906
112.055  23.5853
112.06  23.7891
112.065  23.792
112.07  23.9159
112.075  23.7035
112.08  24.6208
112.085  24.5924
112.09  23.4685
112.095  23.5812
112.1  24.0036
112.105  23.7595
112.11  23.7394
112.115  23.7428
112.12  23.5088
112.125  24.6562
112.13  23.4639
112.135  23.7477
112.14  24.5896
112.145  24.7027
112.15  24.723
112.155  24.636
112.16  24.688
112.165  24.7644
112.17  24.6932
112.175  23.8319
112.18  23.8484
112.185  23.4788
112.19  23.6996
112.195  23.7035
112.2  24.7219
112.205  24.6869
112.21  23.6673
112.215  23.5712
112.22  23.6204
112.225  24.8005
112.23  23.6513
112.235  23.751
112.24  23.7641
112.245  23.7528
112.25  23.7297
112.255  23.7011
112.26  23.5747
112.265  23.6466
112.27  23.8331
112.275  23.6429
112.28  24.684
112.285  24.6691
112.29  24.7994
112.295  24.7697
112.3  24.7649
112.305  24.79
112.31  24.7311
112.315  24.6951
112.32  23.5795
112.325  23.6968
112.33  24.9566
112.335  25.0115
112.34  23.2836
112.345  23.4921
112.35  23.3337
112.355  23.3328
112.36  23.4035
112.365  23.3475
112.37  24.799
112.375  24.9555
112.38  24.9604
112.385  24.9419
112.39  24.9376
112.395  24.8843
112.4  24.7792
112.405  24.9181
112.41  23.9894
112.415  24.8155
112.42  24.8879
112.425  24.8951
112.43  24.7941
112.435  24.8387
112.44  23.6865
112.445  24.7811
112.45  23.9303
112.455  24.736
112.46  24.755
112.465  24.7847
112.47  24.9063
112.475  24.9584
112.48  24.7769
112.485  24.7003
112.49  24.6975
112.495  24.745
112.5  23.8047
112.505  23.7867
112.51  23.7947
112.515  24.7912
112.52  24.7413
112.525  24.7687
112.53  24.6257
112.535  24.6015
112.54  24.6627
112.545  24.7626
112.55  24.6452
112.555  24.6164
112.56  24.6316
112.565  24.8498
112.57  24.8252
112.575  24.8388
112.58  24.8066
112.585  24.6871
112.59  24.6835
112.595  24.7641
112.6  23.614
112.605  24.763
112.61  23.6727
112.615  23.7327
112.62  24.4757
112.625  24.9517
112.63  23.7886
112.635  24.8626
112.64  23.907
112.645  24.7632
112.65  24.7962
112.655  24.9123
112.66  24.8721
112.665  24.8019
112.67  24.8268
112.675  23.981
112.68  24.7599
112.685  24.8561
112.69  23.8922
112.695  23.9087
112.7  24.7722
112.705  24.8971
112.71  24.7907
112.715  23.6409
112.72  24.7394
112.725  24.6254
112.73  24.6469
112.735  24.7334
112.74  24.7675
112.745  23.9066
112.75  23.8374
112.755  24.7988
112.76  24.8144
112.765  23.6457
112.77  24.7729
112.775  23.7217
112.78  24.7764
112.785  24.6507
112.79  24.6608
112.795  24.6107
112.8  24.6445
112.805  24.7056
112.81  24.6802
112.815  24.764
112.82  24.7554
112.825  24.8111
112.83  24.7159
112.835  24.7282
112.84  24.8211
112.845  24.8649
112.85  24.7117
112.855  24.8457
112.86  24.9118
112.865  24.8678
112.87  24.8953
112.875  24.8097
112.88  24.7539
112.885  24.7279
112.89  24.7898
112.895  24.7399
112.9  24.8584
112.905  24.8648
112.91  24.7647
112.915  24.6836
112.92  24.7746
112.925  24.808
112.93  24.1192
112.935  24.9167
112.94  23.3957
112.945  24.9064
112.95  24.8574
112.955  24.2567
112.96  24.2116
112.965  24.8611
112.97  23.7574
112.975  22.9301
112.98  24.3052
112.985  24.8445
112.99  24.8884
112.995  24.7686
113  24.8423
113.005  23.6257
113.01  24.8085
113.015  23.573
113.02  23.4095
113.025  23.4426
113.03  24.6765
113.035  24.6298
113.04  24.8291
113.045  24.2119
113.05  24.7607
113.055  24.1317
113.06  24.7904
113.065  24.673
113.07  24.828
113.075  24.7471
113.08  24.8111
113.085  23.921
113.09  23.8672
113.095  23.7033
113.1  24.8189
113.105  24.854
113.11  24.9036
113.115  23.7671
113.12  23.7433
113.125  23.8462
113.13  23.6589
113.135  24.843
113.14  24.7673
113.145  23.4967
113.15  23.6488
113.155  24.7638
113.16  24.8938
113.165  24.8216
113.17  24.8553
113.175  24.8315
113.18  24.8768
113.185  24.8889
113.19  24.8809
113.195  24.7975
113.2  24.8596
113.205  24.7793
113.21  24.7548
113.215  24.5724
113.22  23.4522
113.225  24.7305
113.23  24.8483
113.235  23.5187
113.24  25.005
113.245  24.6986
113.25  24.9407
113.255  24.7686
113.26  24.8441
113.265  24.8189
113.27  24.7649
113.275  24.7467
113.28  24.8207
113.285  24.9269
113.29  24.753
113.295  24.7923
113.3  24.8042
113.305  24.7617
113.31  24.7674
113.315  24.4077
113.32  24.3872
113.325  24.3956
113.33  24.9245
113.335  24.7982
113.34  24.7029
113.345  23.8399
113.35  24.7669
113.355  24.7975
113.36  24.887
113.365  24.829
113.37  24.9147
113.375  25.0497
113.38  24.8451
113.385  24.8958
113.39  24.8757
113.395  24.8504
113.4  24.5894
113.405  24.6238
113.41  24.6875
113.415  23.5608
113.42  24.7388
113.425  23.9088
113.43  24.6246
113.435  24.641
113.44  24.5787
113.445  24.624
113.45  23.9657
113.455  24.1294
113.46  24.0572
113.465  24.644
113.47  24.6414
113.475  24.5792
113.48  24.765
113.485  24.727
113.49  24.6255
113.495  24.6658
113.5  24.7296
113.505  23.525
113.51  24.7069
113.515  24.8168
113.52  24.8522
113.525  23.4241
113.53  23.4256
113.535  24.825
113.54  23.6351
113.545  24.8657
113.55  24.8558
113.555  24.8316
113.56  24.65
113.565  24.9463
113.57  24.7509
113.575  24.7161
113.58  24.7504
113.585  24.7965
113.59  24.8378
113.595  24.7431
113.6  24.7181
113.605  24.7868
113.61  23.4518
113.615  24.6783
113.62  24.7655
113.625  23.6349
113.63  24.6722
113.635  24.7876
113.64  24.6928
113.645  24.6553
113.65  23.6164
113.655  24.7118
113.66  24.6067
113.665  24.6396
113.67  24.6652
113.675  24.8008
113.68  23.8997
113.685  24.8213
113.69  24.6007
113.695  24.6569
113.7  24.7651
113.705  24.7804
113.71  24.6776
113.715  24.6599
113.72  24.7297
113.725  24.6494
113.73  24.7251
113.735  24.7742
113.74  24.9207
113.745  24.8861
113.75  23.4732
113.755  23.3673
113.76  24.8049
113.765  24.8291
113.77  24.7691
113.775  24.7152
113.78  24.8798
113.785  24.8905
113.79  24.7396
113.795  24.8
113.8  24.6425
113.805  24.6929
113.81  23.5732
113.815  24.7829
113.82  24.6581
113.825  24.6636
113.83  24.7867
113.835  24.7125
113.84  24.7764
113.845  24.8599
113.85  24.8395
113.855  24.8309
113.86  24.9006
113.865  24.876
113.87  24.8579
113.875  23.1564
113.88  24.65
113.885  24.9061
113.89  24.7747
113.895  24.6918
113.9  24.7862
113.905  24.7545
113.91  24.7607
113.915  24.7003
113.92  24.8635
113.925  24.8524
113.93  24.9884
113.935  24.8927
113.94  24.9162
113.945  24.9566
113.95  24.8445
113.955  24.8138
113.96  24.6793
113.965  23.9002
113.97  24.455
113.975  24.7443
113.98  24.7838
113.985  24.7562
113.99  24.7335
113.995  24.7493
114  24.7844
114.005  24.6694
114.01  24.4978
114.015  24.6873
114.02  24.7347
114.025  24.888
114.03  24.9288
114.035  25.0028
114.04  24.7578
114.045  24.8397
114.05  24.6482
114.055  24.8681
114.06  24.8139
114.065  24.545
114.07  24.8725
114.075  24.8846
114.08  24.8094
114.085  24.7361
114.09  24.6163
114.095  24.8278
114.1  24.8065
114.105  24.5475
114.11  24.8349
114.115  24.7069
114.12  24.7687
114.125  24.7574
114.13  24.7016
114.135  24.7316
114.14  24.7031
114.145  24.7166
114.15  24.8202
114.155  24.5906
114.16  24.7737
114.165  24.505
114.17  24.4855
114.175  24.7387
114.18  24.7138
114.185  24.7908
114.19  24.5633
114.195  24.5793
114.2  24.8547
114.205  24.8343
114.21  23.598
114.215  24.9445
114.22  23.5663
114.225  24.7195
114.23  24.6996
114.235  24.762
114.24  24.7278
114.245  24.7456
114.25  24.8031
114.255  24.7821
114.26  24.6864
114.265  24.7001
114.27  24.6035
114.275  23.6495
114.28  24.6897
114.285  24.5216
114.29  24.6458
114.295  24.6691
114.3  24.5343
114.305  24.5116
114.31  24.7196
114.315  24.7738
114.32  24.8157
114.325  24.757
114.33  24.6854
114.335  24.5775
114.34  24.3988
114.345  24.4349
114.35  24.5404
114.355  24.5649
114.36  24.522
114.365  23.8482
114.37  24.8627
114.375  24.7877
114.38  24.8537
114.385  24.9965
114.39  24.9085
114.395  24.7528
114.4  24.8977
114.405  24.9223
114.41  24.1286
114.415  24.7556
114.42  24.7337
114.425  24.7137
114.43  24.7504
114.435  24.6989
114.44  24.7071
114.445  24.8212
114.45  24.8582
114.455  24.6813
114.46  24.804
114.465  24.0663
114.47  24.7787
114.475  24.7683
114.48  24.8389
114.485  24.7722
114.49  24.7121
114.495  24.0142
114.5  23.5732
114.505  24.7671
114.51  24.8013
114.515  24.7961
114.52  24.6503
114.525  24.7352
114.53  24.8326
114.535  24.9904
114.54  24.9082
114.545  24.8386
114.55  24.6677
114.555  24.1403
114.56  23.9885
114.565  24.7627
114.57  24.856
114.575  24.7497
114.58  24.9604
114.585  24.8547
114.59  24.1696
114.595  24.8251
114.6  23.9715
114.605  23.9161
114.61  24.8248
114.615  24.7514
114.62  24.7885
114.625  24.8029
114.63  24.0436
114.635  23.6491
114.64  23.7418
114.645  23.6366
114.65  24.786
114.655  24.6923
114.66  24.7078
114.665  24.623
114.67  24.6468
114.675  24.6276
114.68  24.6946
114.685  24.6266
114.69  24.5303
114.695  24.7997
114.7  23.8932
114.705  23.8433
114.71  24.8742
114.715  24.8973
114.72  24.8297
114.725  24.7201
114.73  23.8818
114.735  24.0026
114.74  23.9369
114.745  24.7888
114.75  23.9466
114.755  24.7749
114.76  24.7657
114.765  24.7559
114.77  24.0177
114.775  23.965
114.78  24.7238
114.785  24.5515
114.79  24.5978
114.795  24.6142
114.8  24.737
114.805  24.6764
114.81  24.6194
114.815  24.7322
114.82  24.6517
114.825  23.9686
114.83  24.823
114.835  24.7049
114.84  24.7871
114.845  24.8454
114.85  23.6178
114.855  24.6777
114.86  24.7555
114.865  24.7664
114.87  24.924
114.875  24.8575
114.88  24.7794
114.885  24.8176
114.89  24.8432
114.895  24.6992
114.9  24.7181
114.905  24.7474
114.91  24.6536
114.915  24.067
114.92  24.7073
114.925  24.7127
114.93  24.5914
114.935  24.6603
114.94  24.6885
114.945  24.6993
114.95  24.151
114.955  23.9646
114.96  23.9677
114.965  23.5624
114.97  24.5176
114.975  24.0838
114.98  24.0896
114.985  24.1747
114.99  24.7471
114.995  24.0881
115  23.8715
115.005  23.9215
115.01  24.648
115.015  24.5336
115.02  24.5554
115.025  24.7325
115.03  24.6383
115.035  23.9206
115.04  24.6349
115.045  24.7194
115.05  24.7684
115.055  24.7368
115.06  24.8233
115.065  24.6851
115.07  23.891
115.075  23.9502
115.08  23.9435
115.085  24.6967
115.09  24.7821
115.095  24.688
115.1  24.7941
115.105  24.8088
115.11  24.7269
115.115  24.6924
115.12  24.5603
115.125  24.5858
115.13  24.6019
115.135  24.1156
115.14  23.6664
115.145  24.5438
115.15  24.6074
115.155  24.6714
115.16  24.696
115.165  24.8877
115.17  23.94
115.175  23.9826
115.18  24.0651
115.185  24.7391
115.19  24.6943
115.195  24.6992
115.2  24.7411
115.205  24.745
115.21  23.9519
115.215  24.0356
115.22  23.906
115.225  22.8862
115.23  22.942
115.235  22.8699
115.24  24.8696
115.245  24.9134
115.25  24.9664
115.255  24.9281
115.26  22.8797
115.265  22.8935
115.27  24.8224
115.275  24.7759
115.28  24.762
115.285  23.0434
115.29  22.9213
115.295  24.1088
115.3  24.0914
115.305  23.954
115.31  24.6303
115.315  24.5573
115.32  24.7194
115.325  24.0424
115.33  24.0263
115.335  24.0356
115.34  24.1174
115.345  24.0488
115.35  24.6978
115.355  24.8119
115.36  24.7024
115.365  23.8561
115.37  24.7101
115.375  24.8066
115.38  24.8728
115.385  24.8575
115.39  24.8133
115.395  24.8714
115.4  24.755
115.405  24.9108
115.41  24.8882
115.415  24.8323
115.42  24.1379
115.425  24.1661
115.43  24.6706
115.435  23.9283
115.44  24.0578
115.445  24.1176
115.45  25.0155
115.455  24.0521
115.46  23.9756
115.465  24.9437
115.47  24.9715
115.475  24.9441
115.48  24.9908
115.485  25.0427
115.49  24.8245
115.495  24.9525
115.5  24.8356
115.505  24.8653
115.51  23.7399
115.515  24.6451
115.52  24.9077
115.525  24.7391
115.53  24.8054
115.535  24.864
115.54  24.7394
115.545  24.7695
115.55  24.7054
115.555  24.7637
115.56  23.7761
115.565  24.8777
115.57  23.8534
115.575  23.8702
115.58  23.8191
115.585  23.7613
115.59  23.7156
115.595  24.8668
115.6  24.7476
115.605  23.999
115.61  24.6545
115.615  24.7351
115.62  24.7964
115.625  24.9172
115.63  24.8218
115.635  24.8758
115.64  24.8077
115.645  24.7279
115.65  24.771
115.655  24.7299
115.66  24.7267
115.665  24.776
115.67  24.6459
115.675  23.9422
115.68  23.9622
115.685  24.0676
115.69  23.9567
115.695  23.778
115.7  23.5523
115.705  23.6804
115.71  24.8497
115.715  24.7957
115.72  24.8984
115.725  24.5736
115.73  24.6445
115.735  24.7597
115.74  24.611
115.745  24.5826
115.75  24.5491
115.755  23.896
115.76  24.5889
115.765  24.0394
115.77  24.5969
115.775  24.5637
115.78  24.5842
115.785  24.5516
115.79  24.691
115.795  24.5621
115.8  24.6514
115.805  24.7641
115.81  24.6055
115.815  24.5321
115.82  24.5367
115.825  24.6464
115.83  24.6975
115.835  23.2482
115.84  24.2691
115.845  24.6799
115.85  24.678
115.855  24.1461
115.86  24.6832
115.865  24.6203
115.87  24.5826
115.875  24.6093
115.88  24.5745
115.885  24.5763
115.89  24.5559
115.895  24.5662
115.9  24.5728
115.905  24.6399
115.91  24.4915
115.915  24.1052
115.92  24.5332
115.925  24.4115
115.93  24.2105
115.935  24.4561
115.94  24.5725
115.945  24.0397
115.95  24.22
115.955  24.8507
115.96  24.8017
115.965  24.8699
115.97  24.5537
115.975  24.1934
115.98  24.8407
115.985  24.9693
115.99  24.5637
115.995  24.1075
116  23.9659
116.005  24.0622
116.01  24.056
116.015  24.1068
116.02  24.0683
116.025  23.9827
116.03  24.0857
116.035  24.0681
116.04  24.0254
116.045  24.1196
116.05  24.7399
116.055  23.2632
116.06  24.7897
116.065  23.8633
116.07  24.7314
116.075  24.8049
116.08  24.7482
116.085  24.8443
116.09  24.5982
116.095  24.6791
116.1  24.7055
116.105  24.6721
116.11  23.982
116.115  24.0006
116.12  24.6742
116.125  24.0056
116.13  24.7436
116.135  24.6857
116.14  23.9179
116.145  23.8937
116.15  23.826
116.155  24.7978
116.16  23.8975
116.165  23.7475
116.17  23.7672
116.175  23.7909
116.18  24.6511
116.185  24.6346
116.19  24.9645
116.195  24.957
116.2  24.8762
116.205  24.7511
116.21  24.8811
116.215  24.8679
116.22  23.6764
116.225  23.5699
116.23  24.8618
116.235  24.9905
116.24  25.0113
116.245  24.9759
116.25  23.6762
116.255  24.9022
116.26  24.8175
116.265  24.8776
116.27  24.8274
116.275  24.7838
116.28  25.0037
116.285  24.5186
116.29  24.8318
116.295  24.9883
116.3  24.9746
116.305  24.9622
116.31  23.881
116.315  25.0779
116.32  23.9666
116.325  23.7386
116.33  25.011
116.335  23.221
116.34  23.0833
116.345  23.7342
116.35  24.7626
116.355  24.7567
116.36  23.2815
116.365  23.428
116.37  23.2335
116.375  23.2367
116.38  23.2509
116.385  24.7827
116.39  24.7227
116.395  25.1466
116.4  24.5825
116.405  25.0512
116.41  24.9751
116.415  24.7609
116.42  24.6658
116.425  24.6702
116.43  24.6304
116.435  24.4653
116.44  24.554
116.445  23.9999
116.45  24.6553
116.455  24.5478
116.46  24.5846
116.465  24.6315
116.47  24.708
116.475  24.5608
116.48  23.8044
116.485  24.7479
116.49  24.5176
116.495  24.657
116.5  24.6949
116.505  24.6723
116.51  24.7934
116.515  23.7535
116.52  24.8836
116.525  24.7658
116.53  23.9274
116.535  24.8109
116.54  23.8804
116.545  24.6339
116.55  24.6604
116.555  23.7691
116.56  23.6566
116.565  23.654
116.57  23.8317
116.575  23.8499
116.58  23.6756
116.585  23.6905
116.59  23.6865
116.595  23.6908
116.6  24.6195
116.605  23.6921
116.61  23.6851
116.615  23.6684
116.62  24.5462
116.625  24.2626
116.63  24.5201
116.635  25.2094
116.64  25.0065
116.645  25.0748
116.65  23.7839
116.655  25.0222
116.66  23.7709
116.665  23.6573
116.67  23.6723
116.675  24.9877
116.68  25.0441
116.685  25.0317
116.69  25.0109
116.695  25.1207
116.7  25.208
116.705  25.0124
116.71  24.9783
116.715  23.7853
116.72  24.9391
116.725  25.0086
116.73  23.8905
116.735  24.6951
116.74  24.7622
116.745  24.7387
116.75  24.7312
116.755  24.655
116.76  24.9089
116.765  24.9577
116.77  24.96
116.775  24.9747
116.78  24.8862
116.785  24.9094
116.79  24.8592
116.795  23.6416
116.8  24.7481
116.805  24.6587
116.81  23.8043
116.815  23.883
116.82  23.7503
116.825  24.4595
116.83  24.486
116.835  24.5593
116.84  24.5043
116.845  24.6325
116.85  23.7746
116.855  23.7715
116.86  24.56
116.865  23.7745
116.87  23.8297
116.875  23.8787
116.88  23.7032
116.885  23.7575
116.89  23.7537
116.895  24.9019
116.9  24.7814
116.905  24.8482
116.91  24.8293
116.915  24.7161
116.92  24.8684
116.925  24.8466
116.93  23.7416
116.935  23.8765
116.94  23.9057
116.945  23.8191
116.95  23.7869
116.955  23.8506
116.96  23.8335
116.965  24.6716
116.97  23.9787
116.975  23.8495
116.98  24.6565
116.985  24.6768
116.99  23.8139
116.995  23.8477
117  23.7973
117.005  24.6317
117.01  24.6964
117.015  24.8305
117.02  24.6696
117.025  25.0087
117.03  24.718
117.035  24.6319
117.04  24.2943
117.045  24.2195
117.05  24.2287
117.055  23.9004
117.06  23.8786
117.065  24.0388
117.07  24.0765
117.075  24.1106
117.08  24.133
117.085  24.0706
117.09  24.1188
117.095  23.9647
117.1  23.9507
117.105  24.1202
117.11  24.1011
117.115  24.7295
117.12  24.6659
117.125  24.5821
117.13  24.7685
117.135  24.6897
117.14  24.69
117.145  24.805
117.15  24.6211
117.155  24.661
117.16  24.7148
117.165  24.6994
117.17  24.6416
117.175  24.6797
117.18  24.976
117.185  24.7699
117.19  24.6282
117.195  24.7411
117.2  24.7552
117.205  24.768
117.21  23.0795
117.215  24.7341
117.22  24.5582
117.225  24.7913
117.23  24.9914
117.235  24.7939
117.24  24.9599
117.245  24.9299
117.25  23.9389
117.255  23.8695
117.26  23.9087
117.265  25.0967
117.27  25.048
117.275  25.0213
117.28  23.985
117.285  23.8228
117.29  23.8916
117.295  24.593
117.3  24.5864
117.305  25.0485
117.31  23.7327
117.315  23.7477
117.32  23.7515
117.325  25.0919
117.33  24.4394
117.335  25.123
117.34  25.1796
117.345  25.0809
117.35  23.8444
117.355  25.0179
117.36  25.0179
117.365  24.8651
117.37  24.9386
117.375  24.844
117.38  24.7873
117.385  24.9993
117.39  23.8016
117.395  23.7548
117.4  24.846
117.405  24.8209
117.41  23.8028
117.415  24.8117
117.42  24.8301
117.425  23.8927
117.43  23.8654
117.435  24.914
117.44  24.7856
117.445  24.82
117.45  24.8759
117.455  24.7652
117.46  24.9178
117.465  24.8658
117.47  23.7438
117.475  24.9023
117.48  24.7714
117.485  24.6989
117.49  24.8875
117.495  24.9104
117.5  24.8108
117.505  23.8245
117.51  24.923
117.515  24.9155
117.52  24.7898
117.525  24.7418
117.53  24.8578
117.535  24.9993
117.54  24.9302
117.545  25.0613
117.55  24.7866
117.555  24.9935
117.56  24.7432
117.565  25.1472
117.57  24.8519
117.575  25.0404
117.58  24.6799
117.585  24.7292
117.59  24.998
117.595  24.578
117.6  24.5684
117.605  25.1514
117.61  24.6652
117.615  25.0548
117.62  24.5946
117.625  23.6848
117.63  24.5096
117.635  23.6558
117.64  24.6372
117.645  24.4679
117.65  25.0678
117.655  25.0565
117.66  24.5595
117.665  24.5208
117.67  24.6668
117.675  24.4239
117.68  24.4778
117.685  24.6853
117.69  24.6868
117.695  24.5741
117.7  24.6425
117.705  24.4902
117.71  24.5423
117.715  24.7276
117.72  24.6058
117.725  23.6684
117.73  23.7163
117.735  23.8058
117.74  23.8236
117.745  23.8117
117.75  23.7401
117.755  23.6987
117.76  23.6214
117.765  24.7931
117.77  23.7191
117.775  23.8249
117.78  23.8724
117.785  24.8411
117.79  24.9346
117.795  24.9085
117.8  24.9771
117.805  24.9693
117.81  24.9678
117.815  23.7151
117.82  24.9515
117.825  24.9799
117.83  23.7675
117.835  23.7628
117.84  24.9261
117.845  23.8565
117.85  23.8337
117.855  23.7062
117.86  24.8101
117.865  24.8773
117.87  23.6996
117.875  23.6936
117.88  24.6633
117.885  24.6983
117.89  24.7943
117.895  24.6714
117.9  23.4862
117.905  24.8009
117.91  24.6356
117.915  24.4932
117.92  23.3259
117.925  24.6343
117.93  24.6022
117.935  24.7222
117.94  24.6423
117.945  24.7678
117.95  24.634
117.955  24.462
117.96  24.4286
117.965  24.4133
117.97  24.3582
117.975  24.4688
117.98  24.4266
117.985  24.8153
117.99  24.8047
117.995  24.4642
118  24.4818
118.005  23.0644
118.01  24.3374
118.015  24.3278
118.02  23.9779
118.025  23.857
118.03  23.8547
118.035  23.9757
118.04  24.7559
118.045  24.8493
118.05  24.5535
118.055  24.6481
118.06  24.6654
118.065  23.8371
118.07  24.561
118.075  24.6876
118.08  24.6579
118.085  24.5269
118.09  24.4967
118.095  24.6291
118.1  24.4753
118.105  24.4342
118.11  24.5485
118.115  24.5834
118.12  24.6654
118.125  24.695
118.13  23.6301
118.135  23.7188
118.14  23.8045
118.145  24.6043
118.15  23.8689
118.155  24.5877
118.16  24.6537
118.165  23.7694
118.17  23.767
118.175  23.7656
118.18  24.7518
118.185  24.663
118.19  24.7922
118.195  23.6866
118.2  24.581
118.205  24.6275
118.21  23.7189
118.215  24.6991
118.22  24.6147
118.225  24.5811
118.23  24.6288
118.235  24.7326
118.24  24.7069
118.245  24.756
118.25  25.049
118.255  24.8775
118.26  24.6713
118.265  24.7639
118.27  24.908
118.275  24.8449
118.28  24.7245
118.285  24.7558
118.29  23.9023
118.295  23.9283
118.3  23.7565
118.305  24.7266
118.31  25.2794
118.315  24.7041
118.32  25.0879
118.325  23.5785
118.33  25.0899
118.335  24.8071
118.34  24.7907
118.345  24.5644
118.35  25.2085
118.355  24.6637
118.36  25.0779
118.365  24.7919
118.37  24.7936
118.375  23.7374
118.38  23.7422
118.385  24.6211
118.39  24.7017
118.395  24.7033
118.4  24.9205
118.405  24.9815
118.41  24.6935
118.415  24.7262
118.42  23.7481
118.425  23.6403
118.43  24.7918
118.435  24.7945
118.44  25.0581
118.445  25.1091
118.45  24.9467
118.455  24.6908
118.46  24.508
118.465  25.0318
118.47  24.6533
118.475  24.3443
118.48  24.755
118.485  24.9643
118.49  24.8784
118.495  24.818
118.5  24.8713
118.505  24.6351
118.51  24.7089
118.515  24.734
118.52  24.7182
118.525  24.5706
118.53  24.3685
118.535  24.5122
118.54  24.6958
118.545  24.8428
118.55  24.9135
118.555  24.7322
118.56  24.4929
118.565  25.0377
118.57  24.7398
118.575  25.0025
118.58  24.7179
118.585  25.2577
118.59  25.0735
118.595  25.1895
118.6  25.1234
118.605  25.042
118.61  24.6097
118.615  24.4585
118.62  24.7002
118.625  24.6997
118.63  25.2247
118.635  24.7993
118.64  25.1639
118.645  24.6549
118.65  25.0139
118.655  24.7549
118.66  24.4422
118.665  24.2873
118.67  24.8732
118.675  24.7901
118.68  24.8722
118.685  23.7707
118.69  23.8317
118.695  23.9923
118.7  24.8022
118.705  24.6857
118.71  23.7676
118.715  23.7778
118.72  24.7493
118.725  23.7137
118.73  24.2923
118.735  23.6963
118.74  24.7066
118.745  24.8013
118.75  24.7096
118.755  24.6142
118.76  23.8758
118.765  24.3923
118.77  24.4817
118.775  23.6444
118.78  24.4843
118.785  24.545
118.79  24.6249
118.795  24.6188
118.8  24.6256
118.805  24.6221
118.81  24.5932
118.815  24.5638
118.82  24.5764
118.825  24.7285
118.83  24.67
118.835  23.6865
118.84  23.8132
118.845  24.6604
118.85  24.5648
118.855  24.6686
118.86  24.7546
118.865  23.6835
118.87  24.5433
118.875  24.5949
118.88  24.5775
118.885  24.4904
118.89  24.5039
118.895  24.441
118.9  24.729
118.905  24.5545
118.91  24.5513
118.915  23.9179
118.92  24.5659
118.925  23.6632
118.93  24.4107
118.935  24.5486
118.94  24.5893
118.945  23.7302
118.95  23.9365
118.955  23.8097
118.96  24.5725
118.965  24.5666
118.97  24.5634
118.975  24.5418
118.98  24.4501
118.985  24.6556
118.99  24.6578
118.995  24.5432
119  24.3246
119.005  24.2811
119.01  24.3203
119.015  24.4619
119.02  23.287
119.025  24.6746
119.03  24.4482
119.035  24.5272
119.04  25.111
119.045  24.9027
119.05  24.8799
119.055  24.973
119.06  25.0119
119.065  24.4444
119.07  24.9236
119.075  24.854
119.08  24.4973
119.085  24.7351
119.09  24.879
119.095  24.5858
119.1  24.5204
119.105  24.4813
119.11  24.5407
119.115  24.5622
119.12  24.5515
119.125  24.9218
119.13  24.8432
119.135  24.365
119.14  24.3197
119.145  24.9013
119.15  24.4928
119.155  24.9591
119.16  24.9661
119.165  24.5228
119.17  24.4644
119.175  24.6417
119.18  24.5829
119.185  24.5355
119.19  24.5357
119.195  24.4846
119.2  24.5096
119.205  24.7693
119.21  24.744
119.215  24.7621
119.22  24.6542
119.225  24.7053
119.23  24.5845
119.235  24.7253
119.24  24.6247
119.245  24.6481
119.25  24.6957
119.255  24.672
119.26  24.8274
119.265  24.6859
119.27  24.6066
119.275  24.6914
119.28  24.7895
119.285  24.7634
119.29  24.7247
119.295  24.8409
119.3  24.9056
119.305  24.8673
119.31  23.8639
119.315  24.7745
119.32  24.8267
119.325  24.7471
119.33  24.6195
119.335  24.8359
119.34  24.8203
119.345  24.6484
119.35  24.6571
119.355  23.2804
119.36  24.8836
119.365  24.9192
119.37  23.2535
119.375  23.123
119.38  24.8677
119.385  24.8177
119.39  24.8923
119.395  24.7662
119.4  24.0145
119.405  24.1386
119.41  24.0853
119.415  24.2068
119.42  24.1537
119.425  24.2026
119.43  24.1256
119.435  24.6983
119.44  24.7321
119.445  24.6436
119.45  23.3825
119.455  23.327
119.46  24.0538
119.465  24.0732
119.47  23.9204
119.475  24.8334
119.48  24.398
119.485  24.5732
119.49  24.6706
119.495  24.6751
119.5  24.6633
119.505  24.6987
119.51  24.5965
119.515  23.0019
119.52  23.0981
119.525  23.1166
119.53  23.0662
119.535  23.0189
119.54  23.155
119.545  23.236
119.55  23.2848
119.555  23.3114
119.56  23.2236
119.565  23.2679
119.57  23.2946
119.575  23.1147
119.58  23.1483
119.585  24.5475
119.59  23.8861
119.595  24.0631
119.6  24.6654
119.605  24.7023
119.61  23.6467
119.615  24.4351
119.62  23.7193
119.625  24.4002
119.63  23.2625
119.635  23.2335
119.64  24.5727
119.645  23.3252
119.65  24.5461
119.655  24.7595
119.66  24.4423
119.665  24.54
119.67  24.4529
119.675  24.6193
119.68  24.3568
119.685  24.46
119.69  24.7927
119.695  24.6106
119.7  24.6524
119.705  24.6305
119.71  24.6968
119.715  24.6403
119.72  24.7478
119.725  24.7343
119.73  24.8133
119.735  24.6516
119.74  23.0936
119.745  23.1912
119.75  24.6679
119.755  24.7135
119.76  24.7248
119.765  24.8147
119.77  22.9605
119.775  24.4498
119.78  24.5317
119.785  24.4542
119.79  24.4408
119.795  24.434
119.8  23.2017
119.805  23.164
119.81  23.0841
119.815  22.9725
119.82  24.4784
119.825  23.2316
119.83  24.6397
119.835  23.3461
119.84  23.3145
119.845  24.4874
119.85  24.398
119.855  24.3974
119.86  24.5154
119.865  24.3995
119.87  24.3833
119.875  24.4223
119.88  24.3404
119.885  24.2961
119.89  24.4203
119.895  24.5549
119.9  24.0509
119.905  24.4846
119.91  24.3333
119.915  23.8519
119.92  24.5103
119.925  24.366
119.93  24.4822
119.935  24.513
119.94  23.8113
119.945  24.5135
119.95  24.3817
119.955  24.2987
119.96  24.3236
119.965  24.3941
119.97  24.574
119.975  24.2526
119.98  24.2746
119.985  24.4274
119.99  24.2208
119.995  23.3715
120  23.3663
120.005  23.3691
120.01  23.3707
120.015  23.5136
120.02  23.4023
120.025  23.3255
120.03  23.2452
120.035  23.2055
120.04  24.4201
120.045  23.4006
120.05  23.2661
120.055  23.3486
120.06  23.4001
120.065  23.3812
120.07  23.2289
120.075  23.1824
120.08  24.4912
120.085  24.4642
120.09  24.4298
120.095  24.5429
120.1  23.0656
120.105  24.5009
120.11  23.0997
120.115  24.5306
120.12  23.2227
120.125  23.3447
120.13  23.2135
120.135  24.5728
120.14  24.5619
120.145  24.5893
120.15  24.5853
120.155  24.5359
120.16  24.7035
120.165  24.657
120.17  24.5946
120.175  24.5047
120.18  24.6343
120.185  24.6808
120.19  23.0241
120.195  23.0457
120.2  24.8099
120.205  22.9954
120.21  23.026
120.215  23.1953
120.22  25.0506
120.225  24.9996
120.23  24.8325
120.235  23.0873
120.24  24.732
120.245  24.6948
120.25  23.1227
120.255  24.7
120.26  24.6822
120.265  24.5179
120.27  23.0008
120.275  23.0938
120.28  24.6163
120.285  24.6691
120.29  24.5279
120.295  23.1801
120.3  24.6809
120.305  24.65
120.31  24.6698
120.315  24.7052
120.32  23.0156
120.325  24.7317
120.33  24.849
120.335  24.7916
120.34  24.8073
120.345  23.0287
120.35  23.1707
120.355  24.8069
120.36  24.8176
120.365  24.8107
120.37  23.7619
120.375  23.7099
120.38  23.05
120.385  23.2591
120.39  23.3248
120.395  23.1732
120.4  24.9688
120.405  23.3135
120.41  23.1978
120.415  23.1659
120.42  22.9992
120.425  23.1122
120.43  22.9996
120.435  23.1782
120.44  23.1525
120.445  23.2439
120.45  23.1421
120.455  24.5574
120.46  24.6768
120.465  24.6697
120.47  23.0578
120.475  24.7339
120.48  23.0477
120.485  24.8079
120.49  24.663
120.495  24.8643
120.5  24.6253
120.505  24.5858
120.51  24.476
120.515  23.8158
120.52  24.6573
120.525  23.7847
120.53  24.5926
120.535  24.5184
120.54  24.5344
120.545  23.1196
120.55  23.0581
120.555  23.2121
120.56  23.1527
120.565  24.7539
120.57  24.5197
120.575  24.488
120.58  24.687
120.585  24.6537
120.59  24.77
120.595  24.7724
120.6  24.7576
120.605  24.7537
120.61  24.5653
120.615  24.512
120.62  24.6004
120.625  24.748
120.63  24.6666
120.635  24.7545
120.64  23.1523
120.645  24.5396
120.65  24.4629
120.655  24.5198
120.66  24.5158
120.665  24.4329
120.67  24.4663
120.675  24.6045
120.68  23.2576
120.685  23.2761
120.69  23.2753
120.695  24.4215
120.7  23.3118
120.705  23.3217
120.71  23.3581
120.715  24.5778
120.72  24.6454
120.725  24.4781
120.73  23.9577
120.735  24.5564
120.74  24.6348
120.745  24.6515
120.75  24.6207
120.755  24.756
120.76  24.5558
120.765  22.9211
120.77  24.6014
120.775  24.6905
120.78  24.6941
120.785  24.9075
120.79  24.6727
120.795  24.677
120.8  23.8381
120.805  24.6446
120.81  23.3293
120.815  23.2557
120.82  23.1437
120.825  23.2609
120.83  23.1043
120.835  23.7917
120.84  24.7088
120.845  24.6354
120.85  24.6079
120.855  24.562
120.86  24.6497
120.865  24.5865
120.87  23.0588
120.875  24.5747
120.88  24.5721
120.885  24.5818
120.89  24.7225
120.895  24.6565
120.9  24.5779
120.905  24.5376
120.91  24.2753
120.915  23.8103
120.92  23.923
120.925  23.9206
120.93  23.8203
120.935  24.7385
120.94  23.8082
120.945  24.7073
120.95  23.8462
120.955  23.7843
120.96  23.7448
120.965  23.7138
120.97  23.6649
120.975  23.6924
120.98  23.7323
120.985  23.6324
120.99  24.8835
120.995  24.7331
121  23.7875
121.005  23.6778
121.01  24.7043
121.015  24.7846
121.02  23.8605
121.025  24.595
121.03  24.5375
121.035  23.7798
121.04  24.553
121.045  24.5476
121.05  24.0475
121.055  23.7207
121.06  24.2741
121.065  24.4631
121.07  23.605
121.075  23.5343
121.08  23.6712
121.085  23.6232
121.09  24.7756
121.095  24.8171
121.1  23.6695
121.105  24.706
121.11  24.7215
121.115  24.7874
121.12  24.6995
121.125  24.6355
121.13  23.6615
121.135  24.6261
121.14  24.6563
121.145  23.8396
121.15  23.9462
121.155  23.9108
121.16  23.9453
121.165  23.9654
121.17  23.9967
121.175  23.9114
121.18  23.2588
121.185  23.7021
121.19  23.2645
121.195  23.7017
121.2  24.5796
121.205  24.6169
121.21  23.1869
121.215  24.7942
121.22  23.898
121.225  23.7428
121.23  23.7206
121.235  24.8424
121.24  23.8123
121.245  24.9046
121.25  23.8266
121.255  23.7906
121.26  23.3301
121.265  23.3583
121.27  23.3997
121.275  23.3211
121.28  23.2327
121.285  23.2419
121.29  23.157
121.295  23.5881
121.3  23.7495
121.305  23.1606
121.31  24.7482
121.315  24.8456
121.32  24.8167
121.325  24.7447
121.33  24.8947
121.335  23.6275
121.34  24.783
121.345  23.6629
121.35  24.8961
121.355  23.4744
121.36  23.4102
121.365  23.3464
121.37  23.299
121.375  23.3258
121.38  23.2483
121.385  24.6443
121.39  23.4075
121.395  23.3995
121.4  23.2001
121.405  23.2204
121.41  24.7242
121.415  23.2871
121.42  24.7854
121.425  24.7769
121.43  23.8369
121.435  24.8533
121.44  24.4946
121.445  24.5983
121.45  23.7801
121.455  23.6998
121.46  24.7093
121.465  23.7593
121.47  24.5644
121.475  24.6523
121.48  23.7628
121.485  24.7157
121.49  24.626
121.495  24.9273
121.5  24.8327
121.505  23.4856
121.51  23.3609
121.515  23.3301
121.52  24.8675
121.525  24.7912
121.53  23.2561
121.535  24.8
121.54  23.203
121.545  23.3298
121.55  24.5116
121.555  23.2979
121.56  23.1792
121.565  23.2695
121.57  23.2025
121.575  24.8108
121.58  23.1825
121.585  23.2452
121.59  24.8405
121.595  24.8169
121.6  24.8011
121.605  24.8067
121.61  24.6477
121.615  24.6881
121.62  23.0828
121.625  24.8411
121.63  24.7218
121.635  23.1566
121.64  23.0733
121.645  23.1773
121.65  23.174
121.655  23.1842
121.66  23.2025
121.665  23.1701
121.67  24.8518
121.675  23.8897
121.68  24.5429
121.685  24.6249
121.69  24.6473
121.695  24.7301
121.7  23.2708
121.705  23.3114
121.71  23.2368
121.715  23.7115
121.72  23.6159
121.725  24.7849
121.73  24.7877
121.735  24.7028
121.74  24.6324
121.745  23.2273
121.75  24.797
121.755  23.1136
121.76  23.1163
121.765  23.0805
121.77  24.6922
121.775  23.1506
121.78  24.6423
121.785  24.8536
121.79  24.6806
121.795  23.0949
121.8  23.2531
121.805  23.1753
121.81  23.14
121.815  22.9782
121.82  24.7741
121.825  23.1493
121.83  24.6282
121.835  23.2537
121.84  23.2246
121.845  23.2265
121.85  24.72
121.855  23.1288
121.86  23.0541
121.865  23.1349
121.87  23.1731
121.875  23.1613
121.88  23.9464
121.885  24.1224
121.89  24.0832
121.895  24.0565
121.9  23.1702
121.905  23.0292
121.91  23.8105
121.915  24.6036
121.92  23.7262
121.925  23.8626
121.93  23.7131
121.935  23.7361
121.94  23.6179
121.945  24.0959
121.95  23.98
121.955  23.749
121.96  23.6291
121.965  23.7162
121.97  23.817
121.975  23.5583
121.98  23.7743
121.985  24.6034
121.99  24.6311
121.995  23.9306
122  23.9094
122.005  23.8335
122.01  24.6256
122.015  24.6481
122.02  24.4306
122.025  23.6775
122.03  24.5012
122.035  23.5779
122.04  23.6445
122.045  24.5962
122.05  24.5619
122.055  24.54
122.06  24.6517
122.065  24.5925
122.07  24.5621
122.075  24.7224
122.08  24.6132
122.085  24.7334
122.09  24.5752
122.095  23.5903
122.1  23.7413
122.105  23.5594
122.11  23.5553
122.115  23.7164
122.12  23.4957
122.125  23.488
122.13  23.5376
122.135  23.6196
122.14  23.6285
122.145  23.6146
122.15  24.5482
122.155  23.6174
122.16  23.6784
122.165  23.6707
122.17  24.7537
122.175  24.7868
122.18  24.6599
122.185  24.6402
122.19  24.5236
122.195  23.2694
122.2  24.7586
122.205  24.6872
122.21  23.4032
122.215  23.7502
122.22  24.7512
122.225  23.7858
122.23  24.7274
122.235  24.7647
122.24  24.6446
122.245  24.5674
122.25  23.7278
122.255  23.7045
122.26  23.7526
122.265  23.7652
122.27  23.9566
122.275  24.6518
122.28  24.5671
122.285  24.7889
122.29  24.7861
122.295  24.9597
122.3  24.8564
122.305  24.6664
122.31  24.8597
122.315  24.6222
122.32  24.6542
122.325  24.654
122.33  24.6625
122.335  24.8164
122.34  24.689
122.345  24.7525
122.35  24.7692
122.355  23.9134
122.36  24.0898
122.365  24.0318
122.37  23.976
122.375  23.9006
122.38  23.802
122.385  23.807
122.39  24.4953
122.395  23.8597
122.4  24.6782
122.405  24.6467
122.41  23.7846
122.415  23.7376
122.42  24.7676
122.425  24.8371
122.43  24.8042
122.435  24.8525
122.44  24.8927
122.445  24.0839
122.45  24.5392
122.455  24.9525
122.46  24.7201
122.465  24.6676
122.47  23.8516
122.475  24.5517
122.48  24.6815
122.485  24.6263
122.49  23.9912
122.495  24.7091
122.5  24.6942
122.505  23.8572
122.51  23.8907
122.515  23.8306
122.52  23.8148
122.525  23.8028
122.53  23.7954
122.535  23.7624
122.54  23.7691
122.545  23.7191
122.55  23.6774
122.555  23.6588
122.56  23.8833
122.565  23.7304
122.57  23.8414
122.575  23.7949
122.58  23.5862
122.585  23.7746
122.59  24.6251
122.595  23.5915
122.6  24.5527
122.605  24.7375
122.61  24.6862
122.615  23.9385
122.62  23.9731
122.625  23.8696
122.63  23.8014
122.635  24.5207
122.64  23.9798
122.645  24.3631
122.65  23.8296
122.655  23.8532
122.66  24.3199
122.665  24.336
122.67  23.7753
122.675  23.8575
122.68  23.8244
122.685  23.611
122.69  23.6871
122.695  23.8298
122.7  23.6375
122.705  24.4155
122.71  24.3752
122.715  24.3932
122.72  24.4726
122.725  24.4832
122.73  24.5491
122.735  23.6856
122.74  23.7176
122.745  24.4401
122.75  24.4331
122.755  24.4393
122.76  24.4195
122.765  24.3559
122.77  23.5955
122.775  23.6467
122.78  23.7353
122.785  23.8183
122.79  23.6368
122.795  23.6654
122.8  23.6669
122.805  23.7803
122.81  23.8091
122.815  24.4613
122.82  23.6963
122.825  23.6216
122.83  23.438
122.835  23.5482
122.84  23.6717
122.845  23.6945
122.85  23.6654
122.855  24.6418
122.86  24.5193
122.865  23.6558
122.87  24.501
122.875  24.6773
122.88  23.6123
122.885  23.5467
122.89  24.7252
122.895  23.4397
122.9  23.5124
122.905  23.5542
122.91  23.6116
122.915  23.6649
122.92  23.6851
122.925  24.6348
122.93  24.8207
122.935  23.6942
122.94  24.7733
122.945  24.7522
122.95  23.5122
122.955  23.548
122.96  23.6068
122.965  23.5416
122.97  23.6242
122.975  23.5817
122.98  24.672
122.985  24.7511
122.99  24.7742
122.995  23.653
123  24.613
123.005  24.7416
123.01  24.8056
123.015  24.8289
123.02  24.8498
123.025  24.6857
123.03  24.6756
123.035  24.6953
123.04  24.7446
123.045  23.6413
123.05  24.8179
123.055  23.7022
123.06  23.7833
123.065  23.7363
123.07  23.6915
123.075  23.5931
123.08  23.7165
123.085  23.6872
123.09  23.5507
123.095  23.6301
123.1  23.6243
123.105  23.7002
123.11  24.7779
123.115  24.5961
123.12  24.5484
123.125  23.6831
123.13  23.7069
123.135  23.6466
123.14  23.5355
123.145  24.817
123.15  24.7491
123.155  24.9001
123.16  24.7977
123.165  24.8933
123.17  24.798
123.175  24.4812
123.18  24.7627
123.185  24.6044
123.19  24.6657
123.195  24.6143
123.2  23.822
123.205  23.7588
123.21  24.5918
123.215  24.6617
123.22  24.6219
123.225  24.599
123.23  24.6599
123.235  24.6224
123.24  23.8483
123.245  23.7782
123.25  23.7778
123.255  23.737
123.26  24.7845
123.265  24.8046
123.27  24.7184
123.275  24.8044
123.28  24.9268
123.285  24.9388
123.29  24.8912
123.295  24.758
123.3  23.6621
123.305  23.5491
123.31  23.6134
123.315  23.8414
123.32  23.731
123.325  23.736
123.33  24.6915
123.335  24.5947
123.34  24.7578
123.345  23.7971
123.35  24.6379
123.355  23.9235
123.36  23.8794
123.365  23.8327
123.37  24.6852
123.375  24.6156
123.38  24.6629
123.385  24.6769
123.39  24.6221
123.395  23.622
123.4  23.5727
123.405  24.7055
123.41  23.4221
123.415  23.4491
123.42  23.4354
123.425  23.6156
123.43  24.8937
123.435  23.4416
123.44  23.6029
123.445  23.5832
123.45  23.5227
123.455  23.6495
123.46  23.6253
123.465  24.9828
123.47  23.792
123.475  23.8105
123.48  24.6029
123.485  24.739
123.49  24.8172
123.495  24.7421
123.5  23.8227
123.505  24.62
123.51  24.7727
123.515  23.6382
123.52  24.794
123.525  24.8357
123.53  24.5995
123.535  24.5431
123.54  24.7403
123.545  24.6725
123.55  24.4624
123.555  24.595
123.56  23.789
123.565  23.9091
123.57  24.4889
123.575  24.5668
123.58  24.5717
123.585  24.6174
123.59  24.7187
123.595  24.7646
123.6  24.9076
123.605  24.812
123.61  23.9037
123.615  24.808
123.62  24.8203
123.625  24.7269
123.63  24.6214
123.635  24.3886
123.64  24.6362
123.645  24.7002
123.65  24.4321
123.655  23.7057
123.66  24.5197
123.665  24.7379
123.67  23.7774
123.675  24.6836
123.68  24.7197
123.685  24.4864
123.69  24.4238
123.695  24.3927
123.7  23.8368
123.705  23.8707
123.71  23.8954
123.715  24.3493
123.72  24.4131
123.725  24.0594
123.73  24.4631
123.735  23.9774
123.74  24.5969
123.745  24.0136
123.75  23.8228
123.755  23.4206
123.76  23.8214
123.765  24.8212
123.77  23.9178
123.775  23.8261
123.78  23.9782
123.785  24.664
123.79  23.7556
123.795  23.7473
123.8  23.2103
123.805  23.6803
123.81  24.6501
123.815  24.5595
123.82  24.4798
123.825  24.5579
123.83  24.6586
123.835  24.5969
123.84  23.3171
123.845  23.2747
123.85  23.175
123.855  23.9467
123.86  24.6709
123.865  23.3531
123.87  24.5706
123.875  24.7416
123.88  24.6868
123.885  24.5879
123.89  24.6794
123.895  24.7659
123.9  24.714
123.905  24.7009
123.91  24.6296
123.915  24.7355
123.92  24.7605
123.925  24.6646
123.93  24.6658
123.935  24.8199
123.94  23.3695
123.945  23.2007
123.95  23.7095
123.955  23.1787
123.96  23.3373
123.965  23.9698
123.97  24.1267
123.975  24.0654
123.98  24.0457
123.985  23.9953
123.99  24.1026
123.995  23.122
124  23.106
124.005  24.644
124.01  24.7115
124.015  24.7824
124.02  24.636
124.025  24.6715
124.03  24.6923
124.035  24.7272
124.04  24.6459
124.045  24.6084
124.05  24.6453
124.055  24.6343
124.06  22.9865
124.065  24.6588
124.07  24.6514
124.075  24.3091
124.08  24.6612
124.085  24.6081
124.09  24.5809
124.095  24.5654
124.1  24.6087
124.105  24.5846
124.11  23.1134
124.115  23.0587
124.12  24.6167
124.125  24.5614
124.13  24.726
124.135  24.5284
124.14  24.5622
124.145  24.5106
124.15  24.5018
124.155  24.6152
124.16  24.624
124.165  24.5463
124.17  24.5942
124.175  24.5536
124.18  23.6578
124.185  23.6529
124.19  23.7218
124.195  24.4948
124.2  23.6363
124.205  23.6558
124.21  23.6769
124.215  23.7706
124.22  23.7525
124.225  23.7789
124.23  23.6952
124.235  23.7242
124.24  23.673
124.245  24.5261
124.25  24.6433
124.255  23.8356
124.26  24.6584
124.265  24.8107
124.27  24.7134
124.275  24.8341
124.28  23.7312
124.285  23.6918
124.29  24.6509
124.295  23.6985
124.3  23.6835
124.305  23.7027
124.31  24.6868
124.315  24.5444
124.32  24.6309
124.325  24.6599
124.33  24.7736
124.335  24.7144
124.34  24.7116
124.345  24.669
124.35  24.5219
124.355  24.4973
124.36  23.6379
124.365  23.724
124.37  23.698
124.375  23.661
124.38  24.691
124.385  23.6867
124.39  24.6113
124.395  24.6319
124.4  24.7216
124.405  24.5754
124.41  23.7656
124.415  23.7165
124.42  24.668
124.425  24.6371
124.43  24.6181
124.435  24.5627
124.44  24.5286
124.445  24.6114
124.45  24.5853
124.455  24.5162
124.46  24.4658
124.465  24.5555
124.47  23.6601
124.475  23.7105
124.48  24.5904
124.485  24.5924
124.49  24.5592
124.495  24.5843
124.5  24.6037
124.505  24.4423
124.51  23.5929
124.515  24.4983
124.52  23.7653
124.525  23.7198
124.53  23.6717
124.535  23.6854
124.54  23.6307
124.545  23.6998
124.55  23.6063
124.555  23.6766
124.56  23.6106
124.565  23.6725
124.57  23.7589
124.575  24.664
124.58  24.4557
124.585  24.0529
124.59  24.0733
124.595  23.6697
124.6  23.1443
124.605  23.682
124.61  23.6941
124.615  23.7189
124.62  23.1292
124.625  23.0583
124.63  23.0279
124.635  24.3925
124.64  24.5185
124.645  24.4429
124.65  24.3533
124.655  24.3487
124.66  24.4467
124.665  24.6966
124.67  24.4201
124.675  23.5907
124.68  24.6991
124.685  24.6841
124.69  24.6913
124.695  24.8074
124.7  23.5742
124.705  23.6186
124.71  23.6425
124.715  23.6887
124.72  24.6483
124.725  24.7791
124.73  24.6772
124.735  24.7365
124.74  24.6044
124.745  24.1754
124.75  24.1337
124.755  24.1336
124.76  24.1719
124.765  24.2454
124.77  24.6807
124.775  24.7615
124.78  24.3173
124.785  24.2921
124.79  24.1559
124.795  24.3319
124.8  24.3325
124.805  24.8466
124.81  24.3932
124.815  24.5713
124.82  24.1229
124.825  24.1322
124.83  23.7425
124.835  23.7775
124.84  23.7026
124.845  23.705
124.85  24.1926
124.855  23.6278
124.86  23.6535
124.865  23.6038
124.87  23.6023
124.875  23.6891
124.88  23.6221
124.885  24.7005
124.89  24.7498
124.895  24.8298
124.9  24.7666
124.905  23.1341
124.91  24.654
124.915  24.7364
124.92  24.6542
124.925  24.5645
124.93  23.7415
124.935  24.3124
124.94  23.5403
124.945  23.3131
124.95  23.6337
124.955  23.6081
124.96  23.5509
124.965  24.8194
124.97  24.8023
124.975  24.7523
124.98  24.7159
124.985  23.6428
124.99  24.7472
124.995  24.6534
125  24.6615
125.005  24.7022
125.01  24.6164
125.015  24.6615
125.02  24.5773
125.025  24.6233
125.03  24.7624
125.035  23.6435
125.04  23.6998
125.045  23.7493
125.05  23.7481
125.055  24.6166
125.06  24.2474
125.065  24.3054
125.07  24.684
125.075  24.6942
125.08  24.6759
125.085  24.7119
125.09  24.7706
125.095  23.6544
125.1  23.7039
125.105  24.7316
125.11  24.8113
125.115  24.7736
125.12  23.5993
125.125  23.5866
125.13  23.5368
125.135  24.2432
125.14  24.3261
125.145  24.6971
125.15  24.3415
125.155  24.6881
125.16  24.668
125.165  24.7073
125.17  23.7732
125.175  24.6843
125.18  24.6483
125.185  24.7285
125.19  24.8102
125.195  24.8376
125.2  24.7882
125.205  24.8499
125.21  24.043
125.215  23.9658
125.22  24.0403
125.225  23.8585
125.23  24.7913
125.235  24.8042
125.24  23.9841
125.245  24.0854
125.25  25.0158
125.255  23.9094
125.26  24.8409
125.265  24.843
125.27  24.7981
125.275  24.8347
125.28  23.0989
125.285  23.1079
125.29  24.7514
125.295  24.7396
125.3  24.7126
125.305  23.7465
125.31  24.6964
125.315  24.7266
125.32  23.858
125.325  23.7725
125.33  23.9093
125.335  23.9025
125.34  24.7549
125.345  24.7816
125.35  24.721
125.355  24.6301
125.36  23.5925
125.365  23.6069
125.37  23.805
125.375  23.5131
125.38  23.8511
125.385  23.6272
125.39  23.6277
125.395  23.5795
125.4  24.9372
125.405  23.6135
125.41  23.589
125.415  23.7268
125.42  23.6177
125.425  23.6012
125.43  23.5626
125.435  23.5155
125.44  23.5086
125.445  23.6877
125.45  23.5842
125.455  23.6394
125.46  23.5963
125.465  23.6138
125.47  23.5696
125.475  23.5549
125.48  24.7503
125.485  23.5785
125.49  24.6597
125.495  23.6605
125.5  23.6462
125.505  24.5703
125.51  23.5678
125.515  23.5885
125.52  23.623
125.525  23.5214
125.53  24.2667
125.535  23.5748
125.54  23.0667
125.545  23.5629
125.55  23.632
125.555  23.7452
125.56  23.489
125.565  23.4986
125.57  23.5592
125.575  23.6663
125.58  23.6607
125.585  24.5861
125.59  23.6745
125.595  24.4586
125.6  23.7472
125.605  23.7679
125.61  23.8073
125.615  24.4682
125.62  24.6859
125.625  24.5719
125.63  23.6313
125.635  24.4777
125.64  23.649
125.645  24.7161
125.65  24.6351
125.655  24.6037
125.66  23.9731
125.665  24.0774
125.67  24.3617
125.675  23.8634
125.68  24.334
125.685  24.3395
125.69  24.3598
125.695  24.0947
125.7  24.2566
125.705  24.2212
125.71  23.8419
125.715  23.7817
125.72  24.5878
125.725  23.9145
125.73  23.7213
125.735  24.7354
125.74  24.8182
125.745  24.9138
125.75  24.871
125.755  24.7878
125.76  24.706
125.765  24.6699
125.77  24.5963
125.775  23.6224
125.78  24.6049
125.785  24.7316
125.79  24.7676
125.795  24.794
125.8  23.6985
125.805  23.4955
125.81  23.6558
125.815  23.6256
125.82  23.6243
125.825  23.6567
125.83  23.685
125.835  24.7946
125.84  23.6081
125.845  23.5443
125.85  23.7749
125.855  23.7913
125.86  23.7462
125.865  23.6583
125.87  23.6731
125.875  24.5849
125.88  24.5701
125.885  23.6734
125.89  23.4674
125.895  24.5288
125.9  23.6934
125.905  23.6533
125.91  23.7325
125.915  23.608
125.92  23.5539
125.925  23.6339
125.93  23.6638
125.935  23.757
125.94  23.7708
125.945  23.7542
125.95  23.9141
125.955  23.9058
125.96  23.7523
125.965  24.7607
125.97  23.6746
125.975  24.7286
125.98  24.6099
125.985  24.6911
125.99  23.4455
125.995  23.5816
126  23.5726
126.005  23.5831
126.01  24.6474
126.015  23.7055
126.02  23.6603
126.025  23.514
126.03  23.6631
126.035  24.7313
126.04  24.7321
126.045  23.9803
126.05  24.7353
126.055  24.8316
126.06  24.7935
126.065  24.7419
126.07  24.8057
126.075  24.5853
126.08  24.7459
126.085  24.771
126.09  24.814
126.095  25.0152
126.1  24.9634
126.105  24.7833
126.11  24.7299
126.115  24.7664
126.12  24.7191
126.125  24.8222
126.13  24.7473
126.135  24.7584
126.14  24.6754
126.145  24.6105
126.15  24.6992
126.155  24.6858
126.16  24.7624
126.165  23.1841
126.17  24.7515
126.175  24.5829
126.18  24.6474
126.185  24.6842
126.19  24.8196
126.195  24.8299
126.2  24.6015
126.205  24.6605
126.21  24.7225
126.215  24.7473
126.22  24.7878
126.225  24.8109
126.23  24.6879
126.235  24.6002
126.24  23.7202
126.245  24.5008
126.25  24.5692
126.255  23.7188
126.26  24.6285
126.265  24.6555
126.27  24.6317
126.275  24.6872
126.28  23.6721
126.285  24.7711
126.29  23.5598
126.295  23.7063
126.3  23.5997
126.305  24.7326
126.31  24.7205
126.315  23.7128
126.32  22.9455
126.325  22.9333
126.33  24.4946
126.335  24.569
126.34  23.6101
126.345  23.6879
126.35  23.4873
126.355  24.4977
126.36  24.5502
126.365  23.6727
126.37  23.7715
126.375  24.6381
126.38  24.682
126.385  24.6798
126.39  24.6298
126.395  24.5939
126.4  24.7015
126.405  24.523
126.41  24.6805
126.415  24.7178
126.42  23.7572
126.425  23.5815
126.43  23.6002
126.435  23.66
126.44  23.7188
126.445  23.6178
126.45  23.7423
126.455  23.8272
126.46  24.9147
126.465  24.8969
126.47  24.7963
126.475  24.5842
126.48  24.5614
126.485  24.5198
126.49  23.7407
126.495  23.8041
126.5  23.7306
126.505  23.693
126.51  23.9275
126.515  23.7243
126.52  23.7692
126.525  23.7582
126.53  23.6297
126.535  23.7309
126.54  23.6603
126.545  23.6349
126.55  24.7583
126.555  24.8325
126.56  24.5244
126.565  24.799
126.57  24.5506
126.575  24.6149
126.58  24.9089
126.585  24.684
126.59  24.6433
126.595  24.6937
126.6  24.7529
126.605  24.7667
126.61  24.8554
126.615  24.7483
126.62  24.6189
126.625  23.5035
126.63  23.6223
126.635  23.5058
126.64  23.6316
126.645  23.5346
126.65  24.8512
126.655  24.6889
126.66  24.6795
126.665  24.7944
126.67  24.6958
126.675  24.6661
126.68  24.7646
126.685  24.7863
126.69  24.7081
126.695  23.544
126.7  23.5538
126.705  23.5771
126.71  23.5515
126.715  24.5438
126.72  24.4794
126.725  24.5899
126.73  24.4026
126.735  24.4788
126.74  22.9628
126.745  24.476
126.75  24.674
126.755  24.6883
126.76  24.5809
126.765  24.5997
126.77  24.5958
126.775  24.5714
126.78  23.0163
126.785  23.1081
126.79  23.055
126.795  22.9908
126.8  24.7372
126.805  24.7485
126.81  24.7759
126.815  23.607
126.82  24.6451
126.825  22.861
126.83  22.9789
126.835  22.8032
126.84  24.6842
126.845  22.9094
126.85  22.8589
126.855  24.8351
126.86  24.8086
126.865  24.8262
126.87  24.6195
126.875  24.7804
126.88  24.8886
126.885  24.9052
126.89  24.8529
126.895  24.7357
126.9  24.708
126.905  24.6267
126.91  24.7538
126.915  24.7983
126.92  24.7802
126.925  24.8551
126.93  24.8932
126.935  23.5844
126.94  24.8109
126.945  24.7197
126.95  24.9298
126.955  24.8113
126.96  24.7239
126.965  24.863
126.97  23.603
126.975  24.7986
126.98  24.7234
126.985  24.644
126.99  24.6606
126.995  24.8621
127  24.6734
127.005  24.8273
127.01  24.6186
127.015  23.6459
127.02  24.7719
127.025  23.6501
127.03  24.8611
127.035  24.8487
127.04  24.6585
127.045  23.6088
127.05  23.5817
127.055  24.798
127.06  23.8135
127.065  23.8178
127.07  24.753
127.075  23.6755
127.08  23.5954
127.085  23.7074
127.09  23.6971
127.095  24.8315
127.1  24.6362
127.105  23.6224
127.11  24.8181
127.115  23.6549
127.12  23.6751
127.125  23.6662
127.13  23.6416
127.135  23.5952
127.14  24.6612
127.145  24.7662
127.15  24.6249
127.155  24.7237
127.16  24.7854
127.165  24.7759
127.17  24.8239
127.175  24.9203
127.18  23.7421
127.185  23.7494
127.19  23.7576
127.195  23.6844
127.2  24.5574
127.205  24.6828
127.21  24.6678
127.215  24.5369
127.22  24.6753
127.225  24.6212
127.23  24.7263
127.235  24.7254
127.24  24.6542
127.245  24.6947
127.25  24.835
127.255  24.632
127.26  24.7204
127.265  24.6542
127.27  24.5693
127.275  24.7988
127.28  24.8296
127.285  24.8588
127.29  24.6806
127.295  24.7938
127.3  23.6939
127.305  23.7153
127.31  24.7469
127.315  24.7081
127.32  24.6947
127.325  24.711
127.33  24.7267
127.335  24.9663
127.34  24.8381
127.345  23.7684
127.35  23.6441
127.355  23.6581
127.36  24.1473
127.365  24.1108
127.37  23.6836
127.375  23.7012
127.38  23.5941
127.385  23.6244
127.39  24.0672
127.395  24.1971
127.4  23.5705
127.405  24.1091
127.41  24.069
127.415  24.0103
127.42  23.7097
127.425  23.629
127.43  23.8856
127.435  23.8398
127.44  23.7651
127.445  23.5689
127.45  23.6616
127.455  23.5556
127.46  23.6266
127.465  23.5866
127.47  23.6421
127.475  23.6467
127.48  24.5578
127.485  23.6297
127.49  23.8559
127.495  23.9158
127.5  23.6919
127.505  24.6028
127.51  24.6365
127.515  24.299
127.52  23.715
127.525  23.6421
127.53  23.6749
127.535  23.5667
127.54  23.6236
127.545  23.5473
127.55  23.6546
127.555  23.6783
127.56  23.6789
127.565  23.6965
127.57  23.6573
127.575  23.7061
127.58  23.7213
127.585  24.0869
127.59  23.6763
127.595  23.7905
127.6  23.617
127.605  23.6972
127.61  24.6858
127.615  24.1495
127.62  24.1227
127.625  23.5839
127.63  23.5976
127.635  23.6692
127.64  23.6299
127.645  23.6337
127.65  23.5009
127.655  23.5797
127.66  23.6435
127.665  23.5823
127.67  24.2236
127.675  24.3636
127.68  24.8211
127.685  23.6451
127.69  24.1674
127.695  24.2084
127.7  23.6072
127.705  24.6873
127.71  24.2675
127.715  24.2375
127.72  24.6013
127.725  24.5557
127.73  24.4695
127.735  24.5984
127.74  23.6315
127.745  24.5523
127.75  24.5414
127.755  24.4857
127.76  23.6767
127.765  23.6241
127.77  23.6322
127.775  23.5175
127.78  24.5533
127.785  23.831
127.79  23.5995
127.795  23.6417
127.8  23.6802
127.805  23.6623
127.81  23.6729
127.815  23.6323
127.82  23.6593
127.825  23.5525
127.83  23.6719
127.835  23.5988
127.84  24.7983
127.845  24.7837
127.85  24.6572
127.855  24.6939
127.86  24.7688
127.865  24.7291
127.87  23.6128
127.875  23.5964
127.88  24.3199
127.885  24.7126
127.89  23.5469
127.895  23.5415
127.9  23.5628
127.905  23.5697
127.91  23.5428
127.915  23.6361
127.92  23.5375
127.925  23.5444
127.93  24.619
127.935  23.6142
127.94  23.764
127.945  24.718
127.95  24.5908
127.955  24.6175
127.96  23.5871
127.965  23.5637
127.97  23.7134
127.975  24.6388
127.98  23.4968
127.985  23.6123
127.99  23.6627
127.995  23.106
128  23.6527
128.005  23.6846
128.01  22.9983
128.015  24.5919
128.02  24.5704
128.025  24.5385
128.03  23.6187
128.035  23.6263
128.04  24.5922
128.045  24.6011
128.05  23.7625
128.055  23.6865
128.06  24.7572
128.065  24.6941
128.07  24.607
128.075  24.6502
128.08  24.7206
128.085  24.7814
128.09  24.0203
128.095  24.642
128.1  24.7072
128.105  24.7853
128.11  23.5702
128.115  24.6912
128.12  24.7915
128.125  24.7733
128.13  24.8622
128.135  24.6845
128.14  23.7782
128.145  24.6876
128.15  24.6273
128.155  23.6028
128.16  23.5786
128.165  23.579
128.17  24.5049
128.175  24.6866
128.18  23.8103
128.185  23.9091
128.19  24.5759
128.195  24.651
128.2  24.6235
128.205  24.6345
128.21  24.6237
128.215  23.5865
128.22  24.8032
128.225  24.9177
128.23  24.8636
128.235  24.5759
128.24  24.6633
128.245  24.7605
128.25  24.5548
128.255  24.5236
128.26  24.557
128.265  24.6309
128.27  24.6719
128.275  24.5904
128.28  24.5343
128.285  23.5875
128.29  24.6368
128.295  23.5817
128.3  23.5764
128.305  24.6947
128.31  23.5362
128.315  24.7677
128.32  24.8257
128.325  24.6979
128.33  23.4675
128.335  24.6707
128.34  24.6649
128.345  24.7317
128.35  24.6746
128.355  23.509
128.36  24.8549
128.365  24.7973
128.37  23.5625
128.375  23.58
128.38  23.5423
128.385  23.0958
128.39  24.7654
128.395  24.7441
128.4  24.7702
128.405  24.7368
128.41  24.8139
128.415  24.6196
128.42  23.5299
128.425  23.6016
128.43  24.6406
128.435  23.4927
128.44  24.7161
128.445  24.5489
128.45  24.5139
128.455  23.6504
128.46  24.5678
128.465  23.5834
128.47  23.5985
128.475  24.5454
128.48  23.5625
128.485  24.5565
128.49  24.5652
128.495  23.5306
128.5  23.5231
128.505  23.581
128.51  23.4353
128.515  23.1996
128.52  24.644
128.525  23.019
128.53  24.7189
128.535  24.6873
128.54  24.731
128.545  24.6018
128.55  24.7461
128.555  24.9163
128.56  24.7559
128.565  24.6156
128.57  24.5085
128.575  24.6679
128.58  23.2328
128.585  23.1678
128.59  24.592
128.595  24.5952
128.6  24.6201
128.605  24.7252
128.61  24.6969
128.615  24.7937
128.62  24.6447
128.625  24.7247
128.63  24.7092
128.635  24.7798
128.64  24.7235
128.645  24.6676
128.65  24.9499
128.655  24.7263
128.66  24.6388
128.665  24.637
128.67  23.5334
128.675  23.4508
128.68  23.4678
128.685  23.5125
128.69  23.5127
128.695  23.5113
128.7  23.626
128.705  24.5879
128.71  23.5026
128.715  24.2325
128.72  23.5941
128.725  23.5816
128.73  24.7542
128.735  24.4859
128.74  23.506
128.745  23.553
128.75  23.5426
128.755  23.5328
128.76  23.595
128.765  23.5764
128.77  23.6299
128.775  23.5928
128.78  24.3867
128.785  24.5811
128.79  24.7338
128.795  24.6965
128.8  24.6709
128.805  24.2825
128.81  24.3274
128.815  24.37
128.82  23.6652
128.825  23.6977
128.83  23.6992
128.835  23.6074
128.84  24.782
128.845  24.6757
128.85  24.7063
128.855  24.6507
128.86  24.5809
128.865  24.5157
128.87  24.4422
128.875  24.4051
128.88  24.9119
128.885  24.7366
128.89  24.6843
128.895  24.7167
128.9  24.6513
128.905  24.6874
128.91  24.6762
128.915  24.7057
128.92  24.5243
128.925  24.7362
128.93  24.6134
128.935  24.5094
128.94  23.7511
128.945  24.4733
128.95  24.5046
128.955  24.4658
128.96  24.4496
128.965  24.6127
128.97  24.7088
128.975  24.4578
128.98  23.6607
128.985  23.6439
128.99  24.7202
128.995  24.4114
129  23.6559
129.005  23.6235
129.01  23.6732
129.015  23.7249
129.02  23.6519
129.025  23.5074
129.03  23.4579
129.035  23.6535
129.04  23.6673
129.045  23.5938
129.05  23.5939
129.055  24.0734
129.06  23.9452
129.065  23.9539
129.07  24.0024
129.075  23.5807
129.08  24.3425
129.085  24.2307
129.09  24.7182
129.095  23.4631
129.1  23.5876
129.105  23.5796
129.11  23.5916
129.115  23.6368
129.12  23.5843
129.125  24.5457
129.13  24.4987
129.135  23.6659
129.14  24.5182
129.145  24.4635
129.15  24.5355
129.155  24.5557
129.16  24.5327
129.165  24.5367
129.17  24.6017
129.175  24.6158
129.18  24.6845
[truncated: 1,210,949 more chars]
