# Supplementary material for: Predicting the structural basis of targeted protein degradation by integrating molecular dynamics simulations with structural mass spectrometry
Source: Nat Commun. 2022 Oct 6;13:5884. doi: 10.1038/s41467-022-33575-4 (PMC9537307; doi:10.1038/s41467-022-33575-4)
Supplement: Supplementary file 6 — Source Data [file 41467_2022_33575_MOESM6_ESM.zip › source_data/supp_fig_19/contacts_chainA_chainB_0.dat]

#time(us) #contacts
0 36
0.005 32
0.01 41
0.015 35
0.02 38
0.025 36
0.03 32
0.035 33
0.04 34
0.045 27
0.05 31
0.055 34
0.06 36
0.065 37
0.07 29
0.075 31
0.08 32
0.085 33
0.09 28
0.095 32
0.1 42
0.105 32
0.11 32
0.115 34
0.12 25
0.125 32
0.13 35
0.135 38
0.14 29
0.145 32
0.15 35
0.155 39
0.16 33
0.165 35
0.17 33
0.175 34
0.18 38
0.185 35
0.19 34
0.195 35
0.2 35
0.205 36
0.21 33
0.215 34
0.22 38
0.225 32
0.23 38
0.235 34
0.24 38
0.245 37
0.25 35
0.255 35
0.26 32
0.265 32
0.27 30
0.275 36
0.28 39
0.285 33
0.29 32
0.295 35
0.3 34
0.305 43
0.31 35
0.315 35
0.32 37
0.325 35
0.33 37
0.335 30
0.34 37
0.345 38
0.35 30
0.355 32
0.36 39
0.365 27
0.37 32
0.375 34
0.38 33
0.385 37
0.39 35
0.395 27
0.4 33
0.405 36
0.41 29
0.415 35
0.42 34
0.425 36
0.43 38
0.435 40
0.44 32
0.445 33
0.45 31
0.455 35
0.46 34
0.465 32
0.47 36
0.475 28
0.48 32
0.485 39
0.49 34
0.495 37
0.5 37
0.505 40
0.51 37
0.515 39
0.52 36
0.525 37
0.53 38
0.535 28
0.54 30
0.545 35
0.55 35
0.555 32
0.56 33
0.565 37
0.57 31
0.575 35
0.58 32
0.585 32
0.59 33
0.595 37
0.6 31
0.605 35
0.61 50
0.615 37
0.62 54
0.625 36
0.63 39
0.635 33
0.64 35
0.645 34
0.65 30
0.655 39
0.66 37
0.665 41
0.67 37
0.675 34
0.68 36
0.685 38
0.69 45
0.695 31
0.7 37
0.705 32
0.71 32
0.715 36
0.72 38
0.725 42
0.73 45
0.735 36
0.74 33
0.745 35
0.75 44
0.755 43
0.76 42
0.765 38
0.77 35
0.775 31
0.78 41
0.785 47
0.79 47
0.795 44
0.8 41
0.805 43
0.81 41
0.815 33
0.82 42
0.825 44
0.83 40
0.835 35
0.84 38
0.845 35
0.85 34
0.855 35
0.86 35
0.865 36
0.87 30
0.875 34
0.88 39
0.885 35
0.89 39
0.895 36
0.9 27
0.905 44
0.91 45
0.915 49
0.92 25
0.925 46
0.93 34
0.935 26
0.94 42
0.945 29
0.95 42
0.955 40
0.96 43
0.965 43
0.97 32
0.975 43
0.98 35
0.985 31
0.99 32
0.995 36
1 33
1.005 32
1.01 36
1.015 36
1.02 36
1.025 34
1.03 33
1.035 28
1.04 30
1.045 32
1.05 36
1.055 30
1.06 25
1.065 31
1.07 29
1.075 34
1.08 29
1.085 29
1.09 38
1.095 33
1.1 32
1.105 35
1.11 34
1.115 37
1.12 34
1.125 31
1.13 38
1.135 25
1.14 23
1.145 35
1.15 43
1.155 39
1.16 40
1.165 40
1.17 40
1.175 47
1.18 32
1.185 41
1.19 29
1.195 38
1.2 32
1.205 42
1.21 37
1.215 44
1.22 39
1.225 36
1.23 37
1.235 27
1.24 32
1.245 36
1.25 36
1.255 41
1.26 40
1.265 33
1.27 38
1.275 38
1.28 30
1.285 44
1.29 40
1.295 41
1.3 45
1.305 45
1.31 44
1.315 42
1.32 43
1.325 34
1.33 35
1.335 41
1.34 43
1.345 39
1.35 42
1.355 47
1.36 44
1.365 35
1.37 36
1.375 35
1.38 28
1.385 35
1.39 42
1.395 34
1.4 34
1.405 37
1.41 32
1.415 37
1.42 35
1.425 32
1.43 33
1.435 34
1.44 37
1.445 34
1.45 33
1.455 33
1.46 36
1.465 35
1.47 36
1.475 29
1.48 34
1.485 37
1.49 36
1.495 37
1.5 31
1.505 34
1.51 36
1.515 35
1.52 33
1.525 33
1.53 36
1.535 32
1.54 38
1.545 34
1.55 34
1.555 37
1.56 29
1.565 33
1.57 34
1.575 33
1.58 34
1.585 36
1.59 34
1.595 33
1.6 38
1.605 29
1.61 33
1.615 43
1.62 40
1.625 37
1.63 38
1.635 50
1.64 36
1.645 45
1.65 42
1.655 43
1.66 43
1.665 43
1.67 42
1.675 39
1.68 44
1.685 41
1.69 49
1.695 43
1.7 38
1.705 30
1.71 43
1.715 39
1.72 37
1.725 30
1.73 43
1.735 45
1.74 43
1.745 41
1.75 31
1.755 35
1.76 33
1.765 34
1.77 37
1.775 37
1.78 33
1.785 34
1.79 35
1.795 39
1.8 32
1.805 46
1.81 32
1.815 36
1.82 32
1.825 36
1.83 45
1.835 30
1.84 50
1.845 41
1.85 37
1.855 44
1.86 32
1.865 45
1.87 42
1.875 33
1.88 34
1.885 49
1.89 37
1.895 45
1.9 46
1.905 52
1.91 36
1.915 38
1.92 34
1.925 30
1.93 48
1.935 40
1.94 41
1.945 35
1.95 50
1.955 48
1.96 35
1.965 39
1.97 41
1.975 43
1.98 36
1.985 39
1.99 38
1.995 41
2 37
2.005 39
2.01 46
2.015 44
2.02 39
2.025 40
2.03 46
2.035 47
2.04 44
2.045 47
2.05 47
2.055 34
2.06 44
2.065 41
2.07 47
2.075 46
2.08 34
2.085 35
2.09 36
2.095 30
2.1 34
2.105 34
2.11 31
2.115 35
2.12 36
2.125 30
2.13 37
2.135 39
2.14 44
2.145 34
2.15 37
2.155 41
2.16 37
2.165 39
2.17 43
2.175 36
2.18 34
2.185 35
2.19 30
2.195 33
2.2 42
2.205 46
2.21 47
2.215 44
2.22 29
2.225 32
2.23 31
2.235 34
2.24 37
2.245 44
2.25 48
2.255 52
2.26 42
2.265 44
2.27 49
2.275 49
2.28 36
2.285 37
2.29 28
2.295 46
2.3 40
2.305 48
2.31 40
2.315 39
2.32 42
2.325 42
2.33 44
2.335 51
2.34 41
2.345 39
2.35 43
2.355 30
2.36 47
2.365 39
2.37 35
2.375 37
2.38 35
2.385 44
2.39 35
2.395 37
2.4 38
2.405 46
2.41 37
2.415 32
2.42 30
2.425 31
2.43 29
2.435 24
2.44 35
2.445 32
2.45 36
2.455 36
2.46 37
2.465 33
2.47 34
2.475 37
2.48 34
2.485 38
2.49 31
2.495 38
2.5 29
2.505 33
2.51 35
2.515 29
2.52 32
2.525 34
2.53 40
2.535 37
2.54 40
2.545 31
2.55 37
2.555 32
2.56 42
2.565 34
2.57 41
2.575 29
2.58 36
2.585 42
2.59 36
2.595 40
2.6 34
2.605 35
2.61 38
2.615 36
2.62 38
2.625 34
2.63 37
2.635 42
2.64 46
2.645 38
2.65 44
2.655 37
2.66 37
2.665 33
2.67 43
2.675 33
2.68 48
2.685 28
2.69 41
2.695 46
2.7 39
2.705 39
2.71 30
2.715 42
2.72 46
2.725 40
2.73 44
2.735 39
2.74 46
2.745 43
2.75 46
2.755 40
2.76 38
2.765 41
2.77 34
2.775 38
2.78 37
2.785 38
2.79 48
2.795 30
2.8 37
2.805 38
2.81 31
2.815 35
2.82 35
2.825 31
2.83 38
2.835 53
2.84 26
2.845 49
2.85 33
2.855 43
2.86 43
2.865 35
2.87 45
2.875 38
2.88 29
2.885 26
2.89 37
2.895 30
2.9 31
2.905 43
2.91 29
2.915 23
2.92 23
2.925 29
2.93 28
2.935 33
2.94 34
2.945 30
2.95 27
2.955 38
2.96 36
2.965 36
2.97 23
2.975 20
2.98 40
2.985 28
2.99 24
2.995 26
3 22
3.005 22
3.01 23
3.015 28
3.02 46
3.025 48
3.03 36
3.035 44
3.04 49
3.045 52
3.05 53
3.055 48
3.06 29
3.065 49
3.07 47
3.075 48
3.08 41
3.085 50
3.09 47
3.095 51
3.1 40
3.105 41
3.11 35
3.115 31
3.12 37
3.125 35
3.13 53
3.135 45
3.14 34
3.145 34
3.15 30
3.155 42
3.16 32
3.165 43
3.17 33
3.175 32
3.18 33
3.185 35
3.19 43
3.195 32
3.2 28
3.205 34
3.21 32
3.215 35
3.22 36
3.225 28
3.23 33
3.235 33
3.24 37
3.245 35
3.25 33
3.255 33
3.26 30
3.265 31
3.27 41
3.275 27
3.28 42
3.285 42
3.29 42
3.295 37
3.3 38
3.305 39
3.31 28
3.315 38
3.32 31
3.325 42
3.33 41
3.335 35
3.34 41
3.345 34
3.35 34
3.355 33
3.36 44
3.365 34
3.37 35
3.375 34
3.38 43
3.385 34
3.39 39
3.395 33
3.4 33
3.405 30
3.41 36
3.415 39
3.42 31
3.425 36
3.43 35
3.435 31
3.44 26
3.445 39
3.45 35
3.455 35
3.46 33
3.465 32
3.47 33
3.475 35
3.48 34
3.485 34
3.49 32
3.495 35
3.5 31
3.505 34
3.51 32
3.515 39
3.52 35
3.525 34
3.53 38
3.535 35
3.54 39
3.545 37
3.55 32
3.555 41
3.56 37
3.565 38
3.57 40
3.575 34
3.58 37
3.585 29
3.59 45
3.595 50
3.6 49
3.605 35
3.61 32
3.615 32
3.62 29
3.625 36
3.63 33
3.635 41
3.64 34
3.645 34
3.65 34
3.655 33
3.66 38
3.665 43
3.67 34
3.675 39
3.68 36
3.685 34
3.69 41
3.695 37
3.7 34
3.705 35
3.71 33
3.715 36
3.72 39
3.725 35
3.73 37
3.735 43
3.74 32
3.745 32
3.75 39
3.755 45
3.76 34
3.765 37
3.77 34
3.775 41
3.78 42
3.785 32
3.79 41
3.795 42
3.8 35
3.805 38
3.81 32
3.815 28
3.82 32
3.825 29
3.83 44
3.835 39
3.84 41
3.845 36
3.85 42
3.855 47
3.86 44
3.865 42
3.87 47
3.875 41
3.88 39
3.885 45
3.89 38
3.895 35
3.9 35
3.905 41
3.91 39
3.915 44
3.92 35
3.925 35
3.93 40
3.935 41
3.94 39
3.945 37
3.95 41
3.955 39
3.96 42
3.965 41
3.97 40
3.975 41
3.98 42
3.985 38
3.99 40
3.995 41
4 42
4.005 44
4.01 35
4.015 31
4.02 36
4.025 40
4.03 40
4.035 42
4.04 40
4.045 33
4.05 31
4.055 28
4.06 38
4.065 37
4.07 38
4.075 35
4.08 33
4.085 38
4.09 32
4.095 36
4.1 38
4.105 36
4.11 39
4.115 35
4.12 41
4.125 38
4.13 40
4.135 42
4.14 44
4.145 39
4.15 44
4.155 41
4.16 38
4.165 33
4.17 36
4.175 35
4.18 44
4.185 37
4.19 43
4.195 39
4.2 38
4.205 40
4.21 35
4.215 43
4.22 42
4.225 37
4.23 32
4.235 47
4.24 34
4.245 46
4.25 40
4.255 46
4.26 29
4.265 39
4.27 38
4.275 33
4.28 35
4.285 43
4.29 40
4.295 39
4.3 37
4.305 35
4.31 48
4.315 33
4.32 32
4.325 42
4.33 44
4.335 51
4.34 46
4.345 48
4.35 31
4.355 29
4.36 35
4.365 48
4.37 30
4.375 37
4.38 36
4.385 37
4.39 38
4.395 32
4.4 34
4.405 29
4.41 33
4.415 32
4.42 31
4.425 39
4.43 37
4.435 43
4.44 35
4.445 38
4.45 42
4.455 40
4.46 33
4.465 38
4.47 38
4.475 42
4.48 47
4.485 50
4.49 57
4.495 52
4.5 50
4.505 47
4.51 29
4.515 49
4.52 52
4.525 47
4.53 52
4.535 46
4.54 45
4.545 53
4.55 44
4.555 43
4.56 33
4.565 37
4.57 35
4.575 41
4.58 31
4.585 29
4.59 32
4.595 28
4.6 37
4.605 38
4.61 38
4.615 38
4.62 32
4.625 33
4.63 43
4.635 42
4.64 39
4.645 36
4.65 33
4.655 40
4.66 43
4.665 35
4.67 33
4.675 41
4.68 44
4.685 38
4.69 30
4.695 30
4.7 42
4.705 46
4.71 41
4.715 32
4.72 43
4.725 30
4.73 30
4.735 31
4.74 30
4.745 34
4.75 49
4.755 27
4.76 31
4.765 40
4.77 37
4.775 45
4.78 41
4.785 40
4.79 38
4.795 39
4.8 28
4.805 31
4.81 30
4.815 35
4.82 39
4.825 37
4.83 38
4.835 36
4.84 37
4.845 40
4.85 32
4.855 37
4.86 34
4.865 30
4.87 28
4.875 26
4.88 36
4.885 35
4.89 32
4.895 49
4.9 34
4.905 46
4.91 46
4.915 45
4.92 51
4.925 50
4.93 36
4.935 46
4.94 41
4.945 39
4.95 33
4.955 37
4.96 43
4.965 34
4.97 41
4.975 31
4.98 40
4.985 37
4.99 39
4.995 40
5 41
5.005 42
5.01 37
5.015 40
5.02 33
5.025 40
5.03 37
5.035 33
5.04 34
5.045 37
5.05 34
5.055 41
5.06 29
5.065 37
5.07 37
5.075 40
5.08 40
5.085 52
5.09 55
5.095 46
5.1 49
5.105 34
5.11 42
5.115 39
5.12 31
5.125 44
5.13 40
5.135 28
5.14 37
5.145 45
5.15 43
5.155 41
5.16 33
5.165 31
5.17 30
5.175 41
5.18 53
5.185 50
5.19 35
5.195 38
5.2 29
5.205 46
5.21 55
5.215 46
5.22 43
5.225 38
5.23 42
5.235 39
5.24 29
5.245 29
5.25 41
5.255 49
5.26 49
5.265 52
5.27 29
5.275 34
5.28 26
5.285 26
5.29 24
5.295 25
5.3 43
5.305 44
5.31 40
5.315 44
5.32 33
5.325 30
5.33 26
5.335 24
5.34 24
5.345 33
5.35 26
5.355 33
5.36 33
5.365 33
5.37 36
5.375 36
5.38 42
5.385 38
5.39 40
5.395 26
5.4 45
5.405 34
5.41 45
5.415 30
5.42 43
5.425 31
5.43 39
5.435 34
5.44 38
5.445 46
5.45 39
5.455 42
5.46 44
5.465 41
5.47 40
5.475 37
5.48 37
5.485 30
5.49 38
5.495 41
5.5 49
5.505 34
5.51 41
5.515 31
5.52 44
5.525 36
5.53 38
5.535 48
5.54 49
5.545 44
5.55 43
5.555 44
5.56 46
5.565 40
5.57 26
5.575 36
5.58 42
5.585 26
5.59 46
5.595 42
5.6 39
5.605 39
5.61 55
5.615 36
5.62 42
5.625 49
5.63 36
5.635 38
5.64 39
5.645 48
5.65 39
5.655 38
5.66 40
5.665 52
5.67 52
5.675 42
5.68 42
5.685 45
5.69 43
5.695 38
5.7 40
5.705 41
5.71 28
5.715 32
5.72 27
5.725 43
5.73 31
5.735 32
5.74 32
5.745 35
5.75 47
5.755 44
5.76 40
5.765 32
5.77 32
5.775 33
5.78 35
5.785 32
5.79 33
5.795 31
5.8 45
5.805 32
5.81 33
5.815 34
5.82 30
5.825 42
5.83 42
5.835 43
5.84 43
5.845 48
5.85 37
5.855 32
5.86 27
5.865 27
5.87 40
5.875 42
5.88 27
5.885 31
5.89 35
5.895 46
5.9 32
5.905 39
5.91 43
5.915 40
5.92 31
5.925 36
5.93 28
5.935 34
5.94 36
5.945 34
5.95 34
5.955 33
5.96 33
5.965 36
5.97 31
5.975 38
5.98 30
5.985 31
5.99 32
5.995 28
6 34
6.005 39
6.01 36
6.015 33
6.02 34
6.025 35
6.03 30
6.035 39
6.04 30
6.045 30
6.05 30
6.055 27
6.06 36
6.065 32
6.07 42
6.075 32
6.08 33
6.085 34
6.09 34
6.095 35
6.1 31
6.105 33
6.11 38
6.115 33
6.12 36
6.125 33
6.13 32
6.135 35
6.14 36
6.145 35
6.15 30
6.155 35
6.16 34
6.165 35
6.17 35
6.175 35
6.18 37
6.185 36
6.19 37
6.195 44
6.2 42
6.205 30
6.21 44
6.215 39
6.22 36
6.225 37
6.23 33
6.235 34
6.24 40
6.245 35
6.25 36
6.255 39
6.26 35
6.265 37
6.27 29
6.275 32
6.28 35
6.285 35
6.29 37
6.295 37
6.3 35
6.305 41
6.31 36
6.315 34
6.32 34
6.325 35
6.33 38
6.335 38
6.34 36
6.345 40
6.35 35
6.355 29
6.36 30
6.365 37
6.37 40
6.375 35
6.38 34
6.385 37
6.39 38
6.395 34
6.4 38
6.405 36
6.41 42
6.415 32
6.42 34
6.425 33
6.43 39
6.435 38
6.44 27
6.445 33
6.45 38
6.455 26
6.46 38
6.465 39
6.47 38
6.475 32
6.48 30
6.485 31
6.49 27
6.495 36
6.5 25
6.505 37
6.51 42
6.515 39
6.52 38
6.525 38
6.53 32
6.535 32
6.54 40
6.545 36
6.55 27
6.555 27
6.56 32
6.565 30
6.57 32
6.575 37
6.58 26
6.585 41
6.59 41
6.595 38
6.6 32
6.605 33
6.61 31
6.615 34
6.62 35
6.625 38
6.63 35
6.635 32
6.64 33
6.645 31
6.65 40
6.655 37
6.66 31
6.665 28
6.67 30
6.675 33
6.68 42
6.685 39
6.69 23
6.695 35
6.7 38
6.705 28
6.71 25
6.715 29
6.72 28
6.725 34
6.73 42
6.735 27
6.74 43
6.745 30
6.75 31
6.755 32
6.76 36
6.765 36
6.77 38
6.775 35
6.78 36
6.785 42
6.79 33
6.795 36
6.8 32
6.805 39
6.81 39
6.815 44
6.82 35
6.825 40
6.83 30
6.835 30
6.84 30
6.845 37
6.85 37
6.855 40
6.86 39
6.865 30
6.87 38
6.875 36
6.88 37
6.885 40
6.89 38
6.895 46
6.9 39
6.905 45
6.91 39
6.915 37
6.92 41
6.925 35
6.93 37
6.935 44
6.94 43
6.945 42
6.95 43
6.955 38
6.96 39
6.965 28
6.97 31
6.975 29
6.98 28
6.985 26
6.99 25
6.995 20
7 36
7.005 31
7.01 27
7.015 25
7.02 32
7.025 45
7.03 40
7.035 39
7.04 27
7.045 45
7.05 37
7.055 34
7.06 36
7.065 36
7.07 34
7.075 39
7.08 39
7.085 41
7.09 30
7.095 43
7.1 36
7.105 33
7.11 30
7.115 38
7.12 44
7.125 45
7.13 28
7.135 28
7.14 37
7.145 29
7.15 48
7.155 47
7.16 46
7.165 39
7.17 43
7.175 43
7.18 35
7.185 34
7.19 27
7.195 44
7.2 35
7.205 37
7.21 30
7.215 35
7.22 41
7.225 40
7.23 39
7.235 32
7.24 34
7.245 43
7.25 43
7.255 44
7.26 40
7.265 36
7.27 35
7.275 33
7.28 34
7.285 32
7.29 37
7.295 33
7.3 33
7.305 36
7.31 37
7.315 33
7.32 37
7.325 38
7.33 39
7.335 40
7.34 37
7.345 29
7.35 44
7.355 39
7.36 42
7.365 36
7.37 35
7.375 34
7.38 37
7.385 33
7.39 32
7.395 33
7.4 34
7.405 40
7.41 39
7.415 32
7.42 42
7.425 36
7.43 33
7.435 30
7.44 35
7.445 32
7.45 35
7.455 42
7.46 44
7.465 44
7.47 42
7.475 45
7.48 44
7.485 39
7.49 43
7.495 34
7.5 33
7.505 31
7.51 44
7.515 45
7.52 41
7.525 43
7.53 44
7.535 43
7.54 31
7.545 30
7.55 45
7.555 39
7.56 36
7.565 33
7.57 37
7.575 42
7.58 43
7.585 47
7.59 45
7.595 41
7.6 44
7.605 42
7.61 44
7.615 38
7.62 50
7.625 41
7.63 47
7.635 49
7.64 47
7.645 38
7.65 34
7.655 35
7.66 39
7.665 43
7.67 48
7.675 51
7.68 39
7.685 31
7.69 34
7.695 29
7.7 34
7.705 52
7.71 35
7.715 44
7.72 37
7.725 34
7.73 31
7.735 52
7.74 48
7.745 38
7.75 36
7.755 44
7.76 38
7.765 40
7.77 37
7.775 48
7.78 48
7.785 37
7.79 40
7.795 33
7.8 28
7.805 48
7.81 34
7.815 44
7.82 49
7.825 31
7.83 35
7.835 38
7.84 39
7.845 31
7.85 48
7.855 46
7.86 34
7.865 35
7.87 30
7.875 35
7.88 32
7.885 30
7.89 56
7.895 55
7.9 44
7.905 46
7.91 34
7.915 38
7.92 34
7.925 33
7.93 30
7.935 31
7.94 29
7.945 29
7.95 34
7.955 32
7.96 37
7.965 36
7.97 33
7.975 34
7.98 36
7.985 30
7.99 35
7.995 36
8 40
8.005 30
8.01 34
8.015 33
8.02 52
8.025 52
8.03 49
8.035 34
8.04 28
8.045 54
8.05 30
8.055 51
8.06 48
8.065 45
8.07 51
8.075 50
8.08 55
8.085 44
8.09 51
8.095 49
8.1 47
8.105 57
8.11 58
8.115 49
8.12 50
8.125 51
8.13 31
8.135 56
8.14 33
8.145 32
8.15 29
8.155 50
8.16 27
8.165 23
8.17 31
8.175 35
8.18 34
8.185 31
8.19 32
8.195 25
8.2 34
8.205 28
8.21 24
8.215 33
8.22 23
8.225 23
8.23 23
8.235 40
8.24 21
8.245 29
8.25 27
8.255 28
8.26 48
8.265 41
8.27 22
8.275 42
8.28 29
8.285 34
8.29 33
8.295 31
8.3 48
8.305 44
8.31 32
8.315 30
8.32 30
8.325 35
8.33 27
8.335 46
8.34 46
8.345 32
8.35 25
8.355 29
8.36 38
8.365 37
8.37 34
8.375 39
8.38 35
8.385 25
8.39 34
8.395 25
8.4 26
8.405 24
8.41 25
8.415 26
8.42 35
8.425 39
8.43 32
8.435 30
8.44 45
8.445 44
8.45 25
8.455 50
8.46 32
8.465 44
8.47 44
8.475 28
8.48 46
8.485 44
8.49 28
8.495 49
8.5 41
8.505 47
8.51 47
8.515 56
8.52 39
8.525 50
8.53 52
8.535 49
8.54 31
8.545 43
8.55 40
8.555 42
8.56 42
8.565 36
8.57 46
8.575 19
8.58 19
8.585 20
8.59 42
8.595 45
8.6 39
8.605 43
8.61 48
8.615 43
8.62 45
8.625 26
8.63 44
8.635 43
8.64 46
8.645 50
8.65 29
8.655 32
8.66 41
8.665 44
8.67 43
8.675 42
8.68 42
8.685 47
8.69 22
8.695 36
8.7 37
8.705 40
8.71 41
8.715 39
8.72 36
8.725 38
8.73 19
8.735 38
8.74 41
8.745 40
8.75 40
8.755 40
8.76 40
8.765 40
8.77 39
8.775 39
8.78 43
8.785 20
8.79 39
8.795 38
8.8 40
8.805 38
8.81 39
8.815 31
8.82 37
8.825 35
8.83 36
8.835 38
8.84 39
8.845 38
8.85 39
8.855 37
8.86 39
8.865 39
8.87 42
8.875 37
8.88 43
8.885 41
8.89 45
8.895 42
8.9 42
8.905 44
8.91 38
8.915 41
8.92 37
8.925 38
8.93 39
8.935 39
8.94 41
8.945 40
8.95 42
8.955 39
8.96 36
8.965 37
8.97 37
8.975 38
8.98 34
8.985 38
8.99 38
8.995 36
9 39
9.005 41
9.01 34
9.015 37
9.02 37
9.025 38
9.03 51
9.035 41
9.04 44
9.045 37
9.05 36
9.055 41
9.06 35
9.065 37
9.07 40
9.075 41
9.08 35
9.085 39
9.09 33
9.095 35
9.1 38
9.105 34
9.11 38
9.115 36
9.12 45
9.125 22
9.13 38
9.135 38
9.14 41
9.145 37
9.15 41
9.155 33
9.16 37
9.165 38
9.17 31
9.175 32
9.18 35
9.185 32
9.19 37
9.195 36
9.2 43
9.205 40
9.21 40
9.215 38
9.22 40
9.225 36
9.23 40
9.235 41
9.24 40
9.245 39
9.25 41
9.255 40
9.26 41
9.265 42
9.27 39
9.275 34
9.28 42
9.285 41
9.29 43
9.295 43
9.3 39
9.305 36
9.31 39
9.315 40
9.32 36
9.325 36
9.33 35
9.335 32
9.34 40
9.345 38
9.35 39
9.355 33
9.36 49
9.365 40
9.37 31
9.375 40
9.38 30
9.385 31
9.39 37
9.395 38
9.4 40
9.405 35
9.41 37
9.415 30
9.42 34
9.425 38
9.43 28
9.435 32
9.44 35
9.445 37
9.45 29
9.455 44
9.46 26
9.465 49
9.47 48
9.475 41
9.48 31
9.485 32
9.49 30
9.495 30
9.5 35
9.505 32
9.51 33
9.515 44
9.52 28
9.525 32
9.53 40
9.535 32
9.54 29
9.545 30
9.55 33
9.555 35
9.56 38
9.565 41
9.57 37
9.575 35
9.58 31
9.585 33
9.59 36
9.595 41
9.6 27
9.605 28
9.61 25
9.615 27
9.62 40
9.625 42
9.63 30
9.635 30
9.64 30
9.645 39
9.65 33
9.655 39
9.66 33
9.665 33
9.67 38
9.675 39
9.68 36
9.685 39
9.69 39
9.695 39
9.7 39
9.705 32
9.71 36
9.715 45
9.72 49
9.725 44
9.73 39
9.735 36
9.74 36
9.745 36
9.75 37
9.755 35
9.76 31
9.765 32
9.77 34
9.775 30
9.78 37
9.785 31
9.79 40
9.795 38
9.8 38
9.805 23
9.81 27
9.815 27
9.82 41
9.825 33
9.83 44
9.835 33
9.84 29
9.845 31
9.85 33
9.855 26
9.86 32
9.865 27
9.87 29
9.875 31
9.88 31
9.885 32
9.89 29
9.895 43
9.9 29
9.905 41
9.91 44
9.915 43
9.92 44
9.925 29
9.93 31
9.935 40
9.94 41
9.945 40
9.95 42
9.955 43
9.96 46
9.965 31
9.97 39
9.975 40
9.98 44
9.985 46
9.99 45
9.995 46
10 41
10.005 42
10.01 42
10.015 38
10.02 49
10.025 42
10.03 41
10.035 41
10.04 41
10.045 44
10.05 43
10.055 42
10.06 44
10.065 42
10.07 38
10.075 33
10.08 34
10.085 43
10.09 32
10.095 43
10.1 38
10.105 36
10.11 44
10.115 28
10.12 39
10.125 39
10.13 33
10.135 40
10.14 47
10.145 39
10.15 40
10.155 36
10.16 41
10.165 40
10.17 40
10.175 43
10.18 40
10.185 39
10.19 40
10.195 36
10.2 45
10.205 40
10.21 46
10.215 37
10.22 29
10.225 38
10.23 42
10.235 39
10.24 42
10.245 39
10.25 44
10.255 47
10.26 30
10.265 28
10.27 39
10.275 36
10.28 28
10.285 28
10.29 30
10.295 24
10.3 29
10.305 41
10.31 41
10.315 26
10.32 33
10.325 27
10.33 45
10.335 37
10.34 42
10.345 34
10.35 42
10.355 42
10.36 41
10.365 42
10.37 36
10.375 39
10.38 28
10.385 31
10.39 27
10.395 34
10.4 36
10.405 38
10.41 35
10.415 34
10.42 31
10.425 31
10.43 26
10.435 36
10.44 29
10.445 28
10.45 27
10.455 39
10.46 36
10.465 26
10.47 30
10.475 40
10.48 27
10.485 29
10.49 27
10.495 30
10.5 27
10.505 30
10.51 33
10.515 34
10.52 33
10.525 48
10.53 39
10.535 45
10.54 44
10.545 46
10.55 39
10.555 38
10.56 45
10.565 49
10.57 42
10.575 37
10.58 40
10.585 37
10.59 41
10.595 36
10.6 37
10.605 36
10.61 37
10.615 47
10.62 36
10.625 45
10.63 42
10.635 39
10.64 40
10.645 36
10.65 36
10.655 29
10.66 49
10.665 37
10.67 25
10.675 37
10.68 38
10.685 46
10.69 35
10.695 52
10.7 40
10.705 32
10.71 36
10.715 49
10.72 34
10.725 36
10.73 39
10.735 36
10.74 46
10.745 49
10.75 38
10.755 43
10.76 36
10.765 35
10.77 36
10.775 40
10.78 40
10.785 38
10.79 38
10.795 38
10.8 39
10.805 38
10.81 45
10.815 42
10.82 40
10.825 42
10.83 41
10.835 43
10.84 44
10.845 47
10.85 40
10.855 34
10.86 42
10.865 46
10.87 34
10.875 40
10.88 49
10.885 49
10.89 44
10.895 39
10.9 40
10.905 42
10.91 49
10.915 35
10.92 39
10.925 36
10.93 34
10.935 40
10.94 45
10.945 42
10.95 39
10.955 36
10.96 42
10.965 38
10.97 41
10.975 33
10.98 38
10.985 40
10.99 34
10.995 31
11 37
11.005 25
11.01 24
11.015 32
11.02 37
11.025 40
11.03 27
11.035 25
11.04 33
11.045 32
11.05 31
11.055 34
11.06 36
11.065 32
11.07 36
11.075 40
11.08 38
11.085 38
11.09 36
11.095 34
11.1 41
11.105 38
11.11 34
11.115 39
11.12 35
11.125 31
11.13 38
11.135 46
11.14 41
11.145 36
11.15 30
11.155 33
11.16 34
11.165 36
11.17 26
11.175 26
11.18 24
11.185 31
11.19 30
11.195 32
11.2 35
11.205 33
11.21 37
11.215 40
11.22 45
11.225 39
11.23 40
11.235 37
11.24 37
11.245 39
11.25 41
11.255 43
11.26 39
11.265 39
11.27 50
11.275 45
11.28 46
11.285 33
11.29 33
11.295 31
11.3 39
11.305 33
11.31 32
11.315 34
11.32 33
11.325 36
11.33 31
11.335 38
11.34 34
11.345 39
11.35 47
11.355 34
11.36 33
11.365 35
11.37 36
11.375 38
11.38 31
11.385 30
11.39 27
11.395 28
11.4 31
11.405 37
11.41 34
11.415 28
11.42 35
11.425 34
11.43 33
11.435 30
11.44 37
11.445 34
11.45 38
11.455 30
11.46 31
11.465 39
11.47 35
11.475 37
11.48 34
11.485 36
11.49 40
11.495 38
11.5 38
11.505 46
11.51 44
11.515 42
11.52 49
11.525 52
11.53 29
11.535 30
11.54 29
11.545 45
11.55 43
11.555 39
11.56 29
11.565 40
11.57 43
11.575 41
11.58 41
11.585 48
11.59 48
11.595 41
11.6 45
11.605 27
11.61 33
11.615 30
11.62 27
11.625 35
11.63 32
11.635 33
11.64 44
11.645 27
11.65 29
11.655 34
11.66 35
11.665 31
11.67 37
11.675 24
11.68 30
11.685 31
11.69 47
11.695 40
11.7 49
11.705 49
11.71 48
11.715 53
11.72 35
11.725 40
11.73 47
11.735 39
11.74 37
11.745 33
11.75 51
11.755 44
11.76 31
11.765 45
11.77 48
11.775 39
11.78 46
11.785 39
11.79 35
11.795 42
11.8 52
11.805 47
11.81 45
11.815 43
11.82 37
11.825 39
11.83 48
11.835 46
11.84 39
11.845 38
11.85 39
11.855 34
11.86 49
11.865 38
11.87 38
11.875 39
11.88 29
11.885 38
11.89 37
11.895 33
11.9 34
11.905 36
11.91 52
11.915 36
11.92 32
11.925 37
11.93 47
11.935 41
11.94 41
11.945 40
11.95 34
11.955 43
11.96 43
11.965 40
11.97 42
11.975 31
11.98 41
11.985 51
11.99 54
11.995 33
12 38
12.005 36
12.01 38
12.015 40
12.02 38
12.025 39
12.03 47
12.035 38
12.04 43
12.045 37
12.05 47
12.055 46
12.06 33
12.065 47
12.07 43
12.075 40
12.08 40
12.085 41
12.09 43
12.095 38
12.1 38
12.105 43
12.11 37
12.115 37
12.12 35
12.125 34
12.13 43
12.135 40
12.14 45
12.145 42
12.15 36
12.155 42
12.16 41
12.165 40
12.17 39
12.175 41
12.18 37
12.185 34
12.19 32
12.195 37
12.2 35
12.205 35
12.21 38
12.215 36
12.22 43
12.225 38
12.23 35
12.235 40
12.24 39
12.245 37
12.25 41
12.255 47
12.26 36
12.265 40
12.27 36
12.275 39
12.28 38
12.285 45
12.29 35
12.295 34
12.3 34
12.305 48
12.31 50
12.315 36
12.32 40
12.325 41
12.33 46
12.335 51
12.34 48
12.345 53
12.35 39
12.355 35
12.36 46
12.365 42
12.37 44
12.375 42
12.38 44
12.385 40
12.39 44
12.395 49
12.4 49
12.405 46
12.41 46
12.415 43
12.42 48
12.425 31
12.43 30
12.435 26
12.44 29
12.445 28
12.45 31
12.455 41
12.46 32
12.465 30
12.47 28
12.475 42
12.48 32
12.485 49
12.49 51
12.495 44
12.5 43
12.505 48
12.51 45
12.515 49
12.52 44
12.525 41
12.53 48
12.535 45
12.54 46
12.545 41
12.55 42
12.555 43
12.56 37
12.565 45
12.57 46
12.575 40
12.58 40
12.585 41
12.59 40
12.595 35
12.6 32
12.605 39
12.61 41
12.615 33
12.62 40
12.625 42
12.63 45
12.635 45
12.64 42
12.645 33
12.65 42
12.655 47
12.66 43
12.665 37
12.67 37
12.675 47
12.68 47
12.685 49
12.69 46
12.695 45
12.7 46
12.705 42
12.71 46
12.715 41
12.72 43
12.725 39
12.73 42
12.735 46
12.74 51
12.745 27
12.75 47
12.755 46
12.76 40
12.765 38
12.77 31
12.775 28
12.78 34
12.785 38
12.79 33
12.795 33
12.8 40
12.805 38
12.81 44
12.815 44
12.82 39
12.825 40
12.83 42
12.835 46
12.84 42
12.845 44
12.85 37
12.855 42
12.86 43
12.865 41
12.87 39
12.875 45
12.88 41
12.885 45
12.89 44
12.895 39
12.9 41
12.905 38
12.91 35
12.915 41
12.92 36
12.925 40
12.93 38
12.935 39
12.94 37
12.945 43
12.95 44
12.955 41
12.96 43
12.965 39
12.97 45
12.975 42
12.98 41
12.985 40
12.99 40
12.995 46
13 44
13.005 42
13.01 41
13.015 39
13.02 40
13.025 50
13.03 47
13.035 45
13.04 25
13.045 39
13.05 38
13.055 40
13.06 39
13.065 38
13.07 38
13.075 34
13.08 34
13.085 33
13.09 43
13.095 23
13.1 39
13.105 54
13.11 40
13.115 41
13.12 42
13.125 41
13.13 40
13.135 51
13.14 52
13.145 38
13.15 39
13.155 38
13.16 41
13.165 32
13.17 35
13.175 33
13.18 39
13.185 40
13.19 25
13.195 33
13.2 28
13.205 34
13.21 28
13.215 24
13.22 54
13.225 55
13.23 18
13.235 53
13.24 17
13.245 14
13.25 20
13.255 16
13.26 17
13.265 44
13.27 16
13.275 16
13.28 14
13.285 18
13.29 40
13.295 34
13.3 36
13.305 38
13.31 32
13.315 36
13.32 36
13.325 40
13.33 40
13.335 37
13.34 54
13.345 52
13.35 45
13.355 48
13.36 41
13.365 40
13.37 45
13.375 51
13.38 55
13.385 57
13.39 52
13.395 54
13.4 38
13.405 39
13.41 39
13.415 36
13.42 41
13.425 29
13.43 31
13.435 51
13.44 47
13.445 47
13.45 53
13.455 49
13.46 49
13.465 53
13.47 42
13.475 46
13.48 45
13.485 45
13.49 47
13.495 56
13.5 50
13.505 36
13.51 44
13.515 33
13.52 39
13.525 35
13.53 37
13.535 42
13.54 38
13.545 45
13.55 45
13.555 44
13.56 49
13.565 38
13.57 53
13.575 31
13.58 42
13.585 45
13.59 41
13.595 39
13.6 42
13.605 35
13.61 42
13.615 43
13.62 40
13.625 43
13.63 39
13.635 34
13.64 45
13.645 42
13.65 41
13.655 39
13.66 39
13.665 35
13.67 37
13.675 40
13.68 39
13.685 45
13.69 44
13.695 41
13.7 40
13.705 38
13.71 39
13.715 36
13.72 41
13.725 41
13.73 41
13.735 37
13.74 36
13.745 35
13.75 40
13.755 39
13.76 44
13.765 34
13.77 37
13.775 38
13.78 36
13.785 41
13.79 35
13.795 41
13.8 40
13.805 39
13.81 35
13.815 29
13.82 33
13.825 40
13.83 36
13.835 35
13.84 33
13.845 38
13.85 40
13.855 40
13.86 30
13.865 28
13.87 33
13.875 31
13.88 39
13.885 40
13.89 38
13.895 33
13.9 32
13.905 37
13.91 41
13.915 39
13.92 34
13.925 29
13.93 37
13.935 34
13.94 38
13.945 31
13.95 38
13.955 38
13.96 46
13.965 32
13.97 33
13.975 25
13.98 41
13.985 40
13.99 34
13.995 36
14 36
14.005 25
14.01 39
14.015 42
14.02 38
14.025 39
14.03 41
14.035 10
14.04 13
14.045 11
14.05 35
14.055 37
14.06 35
14.065 35
14.07 39
14.075 41
14.08 36
14.085 35
14.09 37
14.095 33
14.1 36
14.105 33
14.11 34
14.115 38
14.12 40
14.125 41
14.13 35
14.135 46
14.14 46
14.145 37
14.15 36
14.155 41
14.16 42
14.165 42
14.17 37
14.175 36
14.18 29
14.185 33
14.19 46
14.195 48
14.2 38
14.205 45
14.21 36
14.215 32
14.22 37
14.225 33
14.23 31
14.235 37
14.24 38
14.245 41
14.25 33
14.255 40
14.26 44
14.265 34
14.27 44
14.275 37
14.28 39
14.285 38
14.29 38
14.295 41
14.3 33
14.305 35
14.31 39
14.315 40
14.32 37
14.325 39
14.33 42
14.335 39
14.34 38
14.345 39
14.35 39
14.355 42
14.36 33
14.365 37
14.37 41
14.375 37
14.38 37
14.385 37
14.39 35
14.395 35
14.4 34
14.405 33
14.41 32
14.415 46
14.42 48
14.425 33
14.43 19
14.435 21
14.44 21
14.445 35
14.45 18
14.455 22
14.46 33
14.465 38
14.47 40
14.475 34
14.48 24
14.485 23
14.49 37
14.495 33
14.5 37
14.505 35
14.51 50
14.515 41
14.52 39
14.525 37
14.53 48
14.535 34
14.54 44
14.545 39
14.55 47
14.555 44
14.56 47
14.565 50
14.57 35
14.575 46
14.58 39
14.585 39
14.59 39
14.595 40
14.6 45
14.605 32
14.61 35
14.615 48
14.62 36
14.625 43
14.63 39
14.635 24
14.64 38
14.645 41
14.65 22
14.655 38
14.66 37
14.665 39
14.67 41
14.675 40
14.68 43
14.685 39
14.69 37
14.695 36
14.7 39
14.705 35
14.71 39
14.715 43
14.72 45
14.725 43
14.73 40
14.735 39
14.74 35
14.745 38
14.75 40
14.755 43
14.76 44
14.765 37
14.77 41
14.775 43
14.78 45
14.785 38
14.79 37
14.795 44
14.8 44
14.805 44
14.81 42
14.815 40
14.82 37
14.825 43
14.83 44
14.835 36
14.84 42
14.845 39
14.85 34
14.855 38
14.86 45
14.865 25
14.87 29
14.875 36
14.88 39
14.885 34
14.89 33
14.895 39
14.9 48
14.905 43
14.91 44
14.915 35
14.92 46
14.925 42
14.93 36
14.935 37
14.94 39
14.945 45
14.95 45
14.955 46
14.96 45
14.965 44
14.97 40
14.975 39
14.98 36
14.985 38
14.99 39
14.995 37
15 46
15.005 30
15.01 36
15.015 31
15.02 37
15.025 28
15.03 35
15.035 36
15.04 38
15.045 45
15.05 44
15.055 42
15.06 40
15.065 44
15.07 43
15.075 44
15.08 39
15.085 51
15.09 41
15.095 45
15.1 53
15.105 49
15.11 47
15.115 44
15.12 41
15.125 42
15.13 43
15.135 35
15.14 46
15.145 47
15.15 49
15.155 44
15.16 46
15.165 47
15.17 35
15.175 28
15.18 44
15.185 33
15.19 28
15.195 32
15.2 47
15.205 46
15.21 45
15.215 46
15.22 33
15.225 35
15.23 46
15.235 43
15.24 36
15.245 33
15.25 35
15.255 38
15.26 35
15.265 41
15.27 39
15.275 25
15.28 29
15.285 35
15.29 30
15.295 28
15.3 37
15.305 32
15.31 39
15.315 37
15.32 28
15.325 37
15.33 34
15.335 40
15.34 34
15.345 37
15.35 42
15.355 38
15.36 22
15.365 46
15.37 45
15.375 45
15.38 37
15.385 40
15.39 38
15.395 36
15.4 27
15.405 26
15.41 30
15.415 28
15.42 44
15.425 42
15.43 47
15.435 25
15.44 44
15.445 48
15.45 44
15.455 43
15.46 44
15.465 30
15.47 28
15.475 45
15.48 30
15.485 34
15.49 27
15.495 28
15.5 37
15.505 42
15.51 42
15.515 37
15.52 42
15.525 49
15.53 47
15.535 31
15.54 30
15.545 51
15.55 49
15.555 48
15.56 49
15.565 27
15.57 25
15.575 27
15.58 35
15.585 48
15.59 44
15.595 40
15.6 44
15.605 30
15.61 47
15.615 44
15.62 30
15.625 30
15.63 39
15.635 39
15.64 40
15.645 32
15.65 35
15.655 39
15.66 28
15.665 34
15.67 35
15.675 32
15.68 44
15.685 42
15.69 45
15.695 45
15.7 40
15.705 27
15.71 44
15.715 29
15.72 43
15.725 43
15.73 33
15.735 39
15.74 34
15.745 43
15.75 31
15.755 28
15.76 37
15.765 41
15.77 37
15.775 30
15.78 37
15.785 36
15.79 35
15.795 30
15.8 36
15.805 40
15.81 35
15.815 27
15.82 30
15.825 36
15.83 41
15.835 38
15.84 37
15.845 34
15.85 36
15.855 34
15.86 38
15.865 42
15.87 34
15.875 36
15.88 35
15.885 32
15.89 29
15.895 32
15.9 40
15.905 28
15.91 32
15.915 43
15.92 41
15.925 38
15.93 29
15.935 28
15.94 27
15.945 27
15.95 29
15.955 33
15.96 37
15.965 26
15.97 36
15.975 26
15.98 26
15.985 28
15.99 28
15.995 32
16 37
16.005 28
16.01 52
16.015 38
16.02 35
16.025 39
16.03 39
16.035 39
16.04 39
16.045 40
16.05 25
16.055 25
16.06 38
16.065 37
16.07 37
16.075 34
16.08 36
16.085 33
16.09 31
16.095 36
16.1 41
16.105 39
16.11 37
16.115 50
16.12 34
16.125 39
16.13 44
16.135 43
16.14 41
16.145 39
16.15 41
16.155 40
16.16 48
16.165 28
16.17 30
16.175 44
16.18 31
16.185 27
16.19 42
16.195 39
16.2 38
16.205 39
16.21 41
16.215 30
16.22 40
16.225 37
16.23 36
16.235 40
16.24 36
16.245 37
16.25 43
16.255 40
16.26 43
16.265 39
16.27 34
16.275 35
16.28 34
16.285 38
16.29 39
16.295 37
16.3 39
16.305 38
16.31 42
16.315 30
16.32 26
16.325 29
16.33 27
16.335 26
16.34 27
16.345 28
16.35 40
16.355 39
16.36 40
16.365 40
16.37 26
16.375 26
16.38 31
16.385 28
16.39 32
16.395 26
16.4 44
16.405 37
16.41 41
16.415 46
16.42 41
16.425 41
16.43 46
16.435 43
16.44 45
16.445 48
16.45 39
16.455 42
16.46 44
16.465 44
16.47 41
16.475 37
16.48 37
16.485 39
16.49 40
16.495 38
16.5 24
16.505 42
16.51 40
16.515 37
16.52 40
16.525 41
16.53 39
16.535 40
16.54 42
16.545 42
16.55 43
16.555 37
16.56 42
16.565 38
16.57 39
16.575 41
16.58 37
16.585 13
16.59 19
16.595 31
16.6 40
16.605 37
16.61 27
16.615 30
16.62 33
16.625 37
16.63 40
16.635 38
16.64 33
16.645 39
16.65 34
16.655 41
16.66 40
16.665 36
16.67 31
16.675 36
16.68 40
16.685 29
16.69 36
16.695 39
16.7 33
16.705 46
16.71 37
16.715 36
16.72 23
16.725 42
16.73 42
16.735 34
16.74 36
16.745 35
16.75 42
16.755 32
16.76 39
16.765 40
16.77 42
16.775 37
16.78 32
16.785 34
16.79 28
16.795 40
16.8 34
16.805 33
16.81 27
16.815 25
16.82 35
16.825 35
16.83 34
16.835 39
16.84 37
16.845 41
16.85 42
16.855 39
16.86 40
16.865 38
16.87 41
16.875 43
16.88 38
16.885 40
16.89 40
16.895 36
16.9 39
16.905 43
16.91 40
16.915 38
16.92 42
16.925 35
16.93 43
16.935 43
16.94 42
16.945 44
16.95 42
16.955 36
16.96 36
16.965 42
16.97 36
16.975 40
16.98 42
16.985 45
16.99 35
16.995 27
17 30
17.005 38
17.01 40
17.015 36
17.02 43
17.025 39
17.03 43
17.035 49
17.04 46
17.045 49
17.05 49
17.055 47
17.06 43
17.065 29
17.07 31
17.075 25
17.08 35
17.085 36
17.09 38
17.095 34
17.1 35
17.105 39
17.11 37
17.115 31
17.12 40
17.125 35
17.13 30
17.135 31
17.14 36
17.145 29
17.15 31
17.155 35
17.16 37
17.165 41
17.17 41
17.175 40
17.18 38
17.185 37
17.19 30
17.195 39
17.2 35
17.205 36
17.21 33
17.215 41
17.22 42
17.225 43
17.23 42
17.235 36
17.24 40
17.245 37
17.25 38
17.255 39
17.26 39
17.265 36
17.27 38
17.275 37
17.28 35
17.285 34
17.29 40
17.295 42
17.3 40
17.305 37
17.31 37
17.315 39
17.32 44
17.325 44
17.33 41
17.335 41
17.34 41
17.345 53
17.35 37
17.355 52
17.36 54
17.365 35
17.37 41
17.375 38
17.38 40
17.385 53
17.39 40
17.395 57
17.4 41
17.405 40
17.41 45
17.415 38
17.42 39
17.425 43
17.43 37
17.435 40
17.44 36
17.445 48
17.45 31
17.455 41
17.46 49
17.465 52
17.47 22
17.475 40
17.48 35
17.485 36
17.49 35
17.495 40
17.5 45
17.505 46
17.51 39
17.515 38
17.52 38
17.525 35
17.53 38
17.535 41
17.54 40
17.545 46
17.55 42
17.555 34
17.56 36
17.565 36
17.57 37
17.575 43
17.58 39
17.585 37
17.59 40
17.595 39
17.6 39
17.605 42
17.61 38
17.615 44
17.62 37
17.625 35
17.63 38
17.635 47
17.64 52
17.645 40
17.65 40
17.655 42
17.66 35
17.665 39
17.67 41
17.675 44
17.68 40
17.685 40
17.69 42
17.695 38
17.7 40
17.705 40
17.71 39
17.715 42
17.72 43
17.725 40
17.73 44
17.735 40
17.74 38
17.745 42
17.75 42
17.755 38
17.76 37
17.765 37
17.77 38
17.775 47
17.78 50
17.785 46
17.79 38
17.795 40
17.8 41
17.805 35
17.81 41
17.815 38
17.82 40
17.825 37
17.83 37
17.835 36
17.84 40
17.845 40
17.85 37
17.855 34
17.86 37
17.865 33
17.87 38
17.875 38
17.88 42
17.885 44
17.89 40
17.895 35
17.9 40
17.905 36
17.91 41
17.915 44
17.92 42
17.925 39
17.93 36
17.935 34
17.94 34
17.945 31
17.95 31
17.955 37
17.96 34
17.965 36
17.97 41
17.975 39
17.98 29
17.985 36
17.99 29
17.995 29
18 33
18.005 38
18.01 37
18.015 42
18.02 46
18.025 41
18.03 42
18.035 41
18.04 42
18.045 37
18.05 28
18.055 36
18.06 41
18.065 31
18.07 36
18.075 34
18.08 34
18.085 30
18.09 35
18.095 32
18.1 39
18.105 36
18.11 41
18.115 40
18.12 46
18.125 39
18.13 42
18.135 50
18.14 45
18.145 43
18.15 32
18.155 38
18.16 45
18.165 39
18.17 43
18.175 32
18.18 40
18.185 35
18.19 37
18.195 40
18.2 36
18.205 36
18.21 40
18.215 37
18.22 33
18.225 38
18.23 44
18.235 37
18.24 45
18.245 39
18.25 37
18.255 43
18.26 42
18.265 38
18.27 37
18.275 42
18.28 39
18.285 35
18.29 42
18.295 45
18.3 37
18.305 42
18.31 38
18.315 42
18.32 42
18.325 44
18.33 42
18.335 39
18.34 37
18.345 41
18.35 43
18.355 36
18.36 41
18.365 46
18.37 41
18.375 40
18.38 44
18.385 45
18.39 41
18.395 42
18.4 40
18.405 44
18.41 44
18.415 46
18.42 50
18.425 30
18.43 41
18.435 28
18.44 30
18.445 25
18.45 39
18.455 40
18.46 31
18.465 40
18.47 45
18.475 35
18.48 35
18.485 35
18.49 30
18.495 43
18.5 50
18.505 31
18.51 42
18.515 37
18.52 36
18.525 37
18.53 47
18.535 45
18.54 33
18.545 42
18.55 42
18.555 34
18.56 32
18.565 40
18.57 43
18.575 46
18.58 20
18.585 30
18.59 29
18.595 36
18.6 32
18.605 43
18.61 41
18.615 41
18.62 22
18.625 26
18.63 25
18.635 24
18.64 39
18.645 40
18.65 32
18.655 38
18.66 32
18.665 39
18.67 45
18.675 42
18.68 46
18.685 45
18.69 40
18.695 38
18.7 39
18.705 40
18.71 39
18.715 35
18.72 43
18.725 42
18.73 41
18.735 44
18.74 44
18.745 45
18.75 45
18.755 45
18.76 43
18.765 45
18.77 44
18.775 47
18.78 41
18.785 36
18.79 38
18.795 41
18.8 50
18.805 46
18.81 41
18.815 37
18.82 39
18.825 48
18.83 50
18.835 41
18.84 42
18.845 42
18.85 42
18.855 45
18.86 43
18.865 46
18.87 50
18.875 39
18.88 39
18.885 55
18.89 54
18.895 55
18.9 28
18.905 25
18.91 36
18.915 42
18.92 42
18.925 37
18.93 44
18.935 47
18.94 45
18.945 40
18.95 43
18.955 45
18.96 28
18.965 47
18.97 47
18.975 47
18.98 40
18.985 39
18.99 45
18.995 34
19 38
19.005 49
19.01 46
19.015 43
19.02 28
19.025 44
19.03 50
19.035 45
19.04 42
19.045 47
19.05 30
19.055 32
19.06 30
19.065 28
19.07 29
19.075 33
19.08 31
19.085 31
19.09 32
19.095 30
19.1 45
19.105 37
19.11 39
19.115 39
19.12 29
19.125 36
19.13 34
19.135 34
19.14 40
19.145 28
19.15 40
19.155 37
19.16 31
19.165 25
19.17 38
19.175 43
19.18 41
19.185 41
19.19 34
19.195 31
19.2 30
19.205 29
19.21 32
19.215 44
19.22 38
19.225 40
19.23 42
19.235 40
19.24 42
19.245 35
19.25 41
19.255 43
19.26 39
19.265 38
19.27 40
19.275 42
19.28 39
19.285 43
19.29 42
19.295 44
19.3 35
19.305 35
19.31 36
19.315 41
19.32 39
19.325 35
19.33 30
19.335 36
19.34 40
19.345 42
19.35 27
19.355 36
19.36 35
19.365 35
19.37 38
19.375 37
19.38 39
19.385 32
19.39 30
19.395 33
19.4 31
19.405 43
19.41 42
19.415 40
19.42 41
19.425 37
19.43 39
19.435 41
19.44 50
19.445 40
19.45 37
19.455 26
19.46 29
19.465 27
19.47 44
19.475 25
19.48 19
19.485 44
19.49 38
19.495 40
19.5 25
19.505 24
19.51 29
19.515 37
19.52 27
19.525 31
19.53 22
19.535 38
19.54 37
19.545 35
19.55 37
19.555 36
19.56 40
19.565 51
19.57 37
19.575 42
19.58 43
19.585 38
19.59 43
19.595 46
19.6 41
19.605 42
19.61 40
19.615 40
19.62 47
19.625 45
19.63 43
19.635 46
19.64 44
19.645 44
19.65 42
19.655 34
19.66 35
19.665 30
19.67 38
19.675 52
19.68 36
19.685 28
19.69 44
19.695 41
19.7 45
19.705 37
19.71 36
19.715 38
19.72 44
19.725 34
19.73 42
19.735 37
19.74 40
19.745 42
19.75 48
19.755 43
19.76 40
19.765 42
19.77 37
19.775 45
19.78 44
19.785 38
19.79 49
19.795 37
19.8 39
19.805 36
19.81 32
19.815 39
19.82 34
19.825 35
19.83 34
19.835 39
19.84 40
19.845 34
19.85 38
19.855 42
19.86 43
19.865 45
19.87 49
19.875 49
19.88 42
19.885 46
19.89 35
19.895 39
19.9 43
19.905 38
19.91 51
19.915 48
19.92 52
19.925 55
19.93 53
19.935 34
19.94 28
19.945 33
19.95 27
19.955 29
19.96 47
19.965 44
19.97 37
19.975 41
19.98 42
19.985 44
19.99 45
19.995 46
20 44
20.005 46
20.01 40
20.015 34
20.02 36
20.025 28
20.03 27
20.035 34
20.04 30
20.045 28
20.05 40
20.055 35
20.06 36
20.065 46
20.07 43
20.075 45
20.08 25
20.085 29
20.09 44
20.095 40
20.1 54
20.105 37
20.11 36
20.115 40
20.12 39
20.125 36
20.13 35
20.135 43
20.14 36
20.145 43
20.15 41
20.155 34
20.16 37
20.165 40
20.17 27
20.175 40
20.18 51
20.185 40
20.19 34
20.195 43
20.2 44
20.205 46
20.21 39
20.215 38
20.22 44
20.225 39
20.23 41
20.235 43
20.24 49
20.245 39
20.25 43
20.255 38
20.26 37
20.265 39
20.27 40
20.275 38
20.28 26
20.285 38
20.29 35
20.295 43
20.3 44
20.305 39
20.31 28
20.315 38
20.32 29
20.325 30
20.33 31
20.335 28
20.34 49
20.345 34
20.35 42
20.355 26
20.36 26
20.365 37
20.37 43
20.375 47
20.38 47
20.385 39
20.39 52
20.395 42
20.4 44
20.405 40
20.41 40
20.415 47
20.42 31
20.425 26
20.43 26
20.435 31
20.44 36
20.445 50
20.45 49
20.455 46
20.46 38
20.465 48
20.47 40
20.475 50
20.48 44
20.485 44
20.49 47
20.495 37
20.5 45
20.505 21
20.51 21
20.515 27
20.52 22
20.525 25
20.53 26
20.535 44
20.54 27
20.545 24
20.55 22
20.555 30
20.56 50
20.565 49
20.57 33
20.575 52
20.58 27
20.585 25
20.59 26
20.595 25
20.6 40
20.605 34
20.61 34
20.615 33
20.62 33
20.625 26
20.63 37
20.635 36
20.64 38
20.645 34
20.65 38
20.655 48
20.66 48
20.665 50
20.67 26
20.675 26
20.68 46
20.685 42
20.69 40
20.695 47
20.7 40
20.705 83
20.71 81
20.715 83
20.72 30
20.725 81
20.73 48
20.735 47
20.74 48
20.745 48
20.75 45
20.755 38
20.76 33
20.765 36
20.77 36
20.775 34
20.78 41
20.785 45
20.79 41
20.795 33
20.8 33
20.805 39
20.81 44
20.815 40
20.82 40
20.825 42
20.83 38
20.835 37
20.84 39
20.845 77
20.85 44
20.855 37
20.86 43
20.865 40
20.87 36
20.875 37
20.88 41
20.885 41
20.89 45
20.895 43
20.9 40
20.905 35
20.91 34
20.915 35
20.92 42
20.925 41
20.93 43
20.935 47
20.94 45
20.945 39
20.95 37
20.955 39
20.96 41
20.965 40
20.97 35
20.975 34
20.98 37
20.985 43
20.99 43
20.995 34
21 36
21.005 34
21.01 38
21.015 30
21.02 30
21.025 32
21.03 29
21.035 31
21.04 37
21.045 39
21.05 38
21.055 33
21.06 39
21.065 40
21.07 39
21.075 36
21.08 39
21.085 34
21.09 41
21.095 41
21.1 36
21.105 36
21.11 38
21.115 32
21.12 38
21.125 40
21.13 36
21.135 36
21.14 34
21.145 38
21.15 38
21.155 40
21.16 42
21.165 42
21.17 43
21.175 39
21.18 40
21.185 42
21.19 39
21.195 41
21.2 32
21.205 34
21.21 37
21.215 36
21.22 32
21.225 38
21.23 38
21.235 38
21.24 41
21.245 40
21.25 40
21.255 39
21.26 38
21.265 41
21.27 38
21.275 41
21.28 31
21.285 41
21.29 42
21.295 36
21.3 30
21.305 38
21.31 31
21.315 35
21.32 36
21.325 38
21.33 39
21.335 35
21.34 33
21.345 35
21.35 24
21.355 35
21.36 36
21.365 36
21.37 34
21.375 34
21.38 27
21.385 29
21.39 36
21.395 35
21.4 36
21.405 40
21.41 40
21.415 44
21.42 43
21.425 31
21.43 43
21.435 42
21.44 28
21.445 32
21.45 41
21.455 46
21.46 40
21.465 31
21.47 44
21.475 36
21.48 49
21.485 44
21.49 42
21.495 41
21.5 46
21.505 47
21.51 46
21.515 35
21.52 44
21.525 42
21.53 44
21.535 46
21.54 48
21.545 44
21.55 43
21.555 44
21.56 42
21.565 38
21.57 43
21.575 40
21.58 42
21.585 36
21.59 39
21.595 38
21.6 39
21.605 44
21.61 39
21.615 39
21.62 41
21.625 41
21.63 40
21.635 37
21.64 41
21.645 42
21.65 41
21.655 42
21.66 42
21.665 47
21.67 38
21.675 42
21.68 41
21.685 45
21.69 38
21.695 40
21.7 44
21.705 42
21.71 38
21.715 40
21.72 39
21.725 45
21.73 43
21.735 43
21.74 40
21.745 43
21.75 39
21.755 38
21.76 40
21.765 35
21.77 34
21.775 34
21.78 39
21.785 42
21.79 35
21.795 37
21.8 30
21.805 36
21.81 28
21.815 32
21.82 30
21.825 31
21.83 38
21.835 40
21.84 36
21.845 40
21.85 37
21.855 45
21.86 38
21.865 36
21.87 33
21.875 30
21.88 38
21.885 36
21.89 34
21.895 37
21.9 37
21.905 30
21.91 42
21.915 40
21.92 27
21.925 28
21.93 33
21.935 22
21.94 30
21.945 29
21.95 30
21.955 29
21.96 29
21.965 28
21.97 34
21.975 22
21.98 24
21.985 21
21.99 29
21.995 39
22 35
22.005 26
22.01 29
22.015 36
22.02 41
22.025 39
22.03 39
22.035 37
22.04 30
22.045 28
22.05 26
22.055 26
22.06 39
22.065 31
22.07 27
22.075 36
22.08 38
22.085 24
22.09 26
22.095 27
22.1 25
22.105 25
22.11 42
22.115 38
22.12 38
22.125 26
22.13 25
22.135 32
22.14 31
22.145 26
22.15 29
22.155 29
22.16 29
22.165 32
22.17 29
22.175 31
22.18 25
22.185 31
22.19 24
22.195 27
22.2 30
22.205 34
22.21 33
22.215 31
22.22 28
22.225 35
22.23 34
22.235 25
22.24 31
22.245 30
22.25 28
22.255 32
22.26 29
22.265 30
22.27 34
22.275 27
22.28 34
22.285 31
22.29 40
22.295 37
22.3 37
22.305 25
22.31 25
22.315 42
22.32 36
22.325 38
22.33 37
22.335 40
22.34 40
22.345 41
22.35 42
22.355 36
22.36 27
22.365 25
22.37 30
22.375 33
22.38 30
22.385 29
22.39 31
22.395 28
22.4 35
22.405 28
22.41 31
22.415 28
22.42 36
22.425 35
22.43 37
22.435 41
22.44 27
22.445 31
22.45 28
22.455 34
22.46 33
22.465 33
22.47 35
22.475 33
22.48 31
22.485 32
22.49 26
22.495 33
22.5 29
22.505 32
22.51 31
22.515 31
22.52 32
22.525 29
22.53 30
22.535 40
22.54 37
22.545 33
22.55 30
22.555 38
22.56 31
22.565 31
22.57 32
22.575 37
22.58 33
22.585 30
22.59 28
22.595 33
22.6 44
22.605 41
22.61 47
22.615 45
22.62 49
22.625 28
22.63 48
22.635 45
22.64 44
22.645 34
22.65 36
22.655 35
22.66 32
22.665 26
22.67 25
22.675 27
22.68 27
22.685 33
22.69 33
22.695 31
22.7 40
22.705 31
22.71 34
22.715 34
22.72 36
22.725 32
22.73 35
22.735 29
22.74 35
22.745 31
22.75 32
22.755 33
22.76 31
22.765 30
22.77 28
22.775 33
22.78 33
22.785 35
22.79 29
22.795 32
22.8 31
22.805 32
22.81 33
22.815 38
22.82 38
22.825 39
22.83 40
22.835 32
22.84 33
22.845 34
22.85 36
22.855 29
22.86 30
22.865 33
22.87 27
22.875 30
22.88 37
22.885 34
22.89 36
22.895 41
22.9 32
22.905 32
22.91 31
22.915 37
22.92 37
22.925 32
22.93 33
22.935 32
22.94 32
22.945 31
22.95 35
22.955 27
22.96 25
22.965 23
22.97 25
22.975 38
22.98 38
22.985 37
22.99 27
22.995 34
23 19
23.005 21
23.01 30
23.015 24
23.02 20
23.025 22
23.03 33
23.035 20
23.04 32
23.045 34
23.05 36
23.055 38
23.06 31
23.065 35
23.07 35
23.075 35
23.08 37
23.085 28
23.09 33
23.095 36
23.1 33
23.105 33
23.11 34
23.115 39
23.12 35
23.125 30
23.13 31
23.135 38
23.14 32
23.145 33
23.15 33
23.155 36
23.16 33
23.165 36
23.17 38
23.175 36
23.18 34
23.185 36
23.19 61
23.195 32
23.2 34
23.205 38
23.21 35
23.215 38
23.22 35
23.225 28
23.23 34
23.235 36
23.24 41
23.245 32
23.25 37
23.255 34
23.26 36
23.265 33
23.27 32
23.275 33
23.28 34
23.285 38
23.29 33
23.295 33
23.3 32
23.305 35
23.31 39
23.315 32
23.32 34
23.325 35
23.33 33
23.335 35
23.34 28
23.345 30
23.35 31
23.355 30
23.36 34
23.365 28
23.37 34
23.375 38
23.38 30
23.385 69
23.39 29
23.395 31
23.4 84
23.405 35
23.41 31
23.415 31
23.42 26
23.425 30
23.43 33
23.435 31
23.44 28
23.445 30
23.45 29
23.455 30
23.46 27
23.465 26
23.47 29
23.475 27
23.48 23
23.485 27
23.49 31
23.495 36
23.5 26
23.505 37
23.51 23
23.515 24
23.52 28
23.525 27
23.53 28
23.535 29
23.54 24
23.545 24
23.55 25
23.555 25
23.56 24
23.565 20
23.57 26
23.575 27
23.58 24
23.585 27
23.59 25
23.595 26
23.6 21
23.605 33
23.61 24
23.615 21
23.62 24
23.625 26
23.63 23
23.635 23
23.64 22
23.645 18
23.65 30
23.655 23
23.66 22
23.665 22
23.67 24
23.675 32
23.68 19
23.685 22
23.69 24
23.695 22
23.7 23
23.705 24
23.71 19
23.715 21
23.72 20
23.725 24
23.73 29
23.735 28
23.74 27
23.745 22
23.75 27
23.755 23
23.76 23
23.765 24
23.77 25
23.775 25
23.78 23
23.785 23
23.79 28
23.795 24
23.8 22
23.805 26
23.81 28
23.815 26
23.82 29
23.825 26
23.83 28
23.835 30
23.84 28
23.845 27
23.85 23
23.855 34
23.86 29
23.865 28
23.87 33
23.875 30
23.88 26
23.885 26
23.89 29
23.895 29
23.9 38
23.905 28
23.91 28
23.915 30
23.92 38
23.925 39
23.93 37
23.935 36
23.94 42
23.945 35
23.95 35
23.955 31
23.96 31
23.965 26
23.97 26
23.975 31
23.98 24
23.985 26
23.99 25
23.995 24
24 24
24.005 20
24.01 39
24.015 21
24.02 19
24.025 41
24.03 41
24.035 46
24.04 37
24.045 41
24.05 41
24.055 45
24.06 25
24.065 47
24.07 42
24.075 46
24.08 27
24.085 28
24.09 35
24.095 33
24.1 27
24.105 46
24.11 43
24.115 44
24.12 31
24.125 37
24.13 30
24.135 34
24.14 36
24.145 36
24.15 38
24.155 41
24.16 42
24.165 37
24.17 33
24.175 28
24.18 35
24.185 46
24.19 29
24.195 23
24.2 20
24.205 34
24.21 42
24.215 30
24.22 21
24.225 18
24.23 20
24.235 19
24.24 22
24.245 26
24.25 18
24.255 20
24.26 19
24.265 17
24.27 15
24.275 22
24.28 24
24.285 19
24.29 20
24.295 18
24.3 24
24.305 17
24.31 21
24.315 21
24.32 19
24.325 37
24.33 20
24.335 25
24.34 20
24.345 19
24.35 18
24.355 29
24.36 20
24.365 26
24.37 31
24.375 17
24.38 20
24.385 19
24.39 20
24.395 18
24.4 20
24.405 18
24.41 46
24.415 45
24.42 21
24.425 18
24.43 30
24.435 30
24.44 40
24.445 42
24.45 21
24.455 19
24.46 21
24.465 21
24.47 23
24.475 38
24.48 26
24.485 21
24.49 22
24.495 22
24.5 23
24.505 21
24.51 24
24.515 29
24.52 24
24.525 24
24.53 29
24.535 30
24.54 30
24.545 25
24.55 18
24.555 28
24.56 27
24.565 20
24.57 23
24.575 32
24.58 21
24.585 30
24.59 30
24.595 26
24.6 28
24.605 32
24.61 21
24.615 21
24.62 22
24.625 21
24.63 20
24.635 23
24.64 33
24.645 32
24.65 21
24.655 32
24.66 23
24.665 20
24.67 22
24.675 29
24.68 46
24.685 23
24.69 22
24.695 30
24.7 47
24.705 47
24.71 44
24.715 47
24.72 49
24.725 27
24.73 31
24.735 38
24.74 17
24.745 14
24.75 52
24.755 55
24.76 16
24.765 17
24.77 33
24.775 34
24.78 33
24.785 36
24.79 31
24.795 35
24.8 46
24.805 32
24.81 37
24.815 41
24.82 27
24.825 34
24.83 32
24.835 31
24.84 32
24.845 31
24.85 31
24.855 34
24.86 31
24.865 26
24.87 26
24.875 32
24.88 29
24.885 30
24.89 21
24.895 23
24.9 43
24.905 27
24.91 29
24.915 26
24.92 35
24.925 31
24.93 28
24.935 34
24.94 35
24.945 44
24.95 45
24.955 35
24.96 34
24.965 43
24.97 41
24.975 37
24.98 24
24.985 22
24.99 38
24.995 29
25 37
25.005 36
25.01 26
25.015 25
25.02 30
25.025 30
25.03 44
25.035 19
25.04 97
25.045 94
25.05 90
25.055 88
25.06 43
25.065 92
25.07 20
25.075 44
25.08 22
25.085 25
25.09 22
25.095 24
25.1 29
25.105 31
25.11 23
25.115 21
25.12 22
25.125 24
25.13 27
25.135 26
25.14 20
25.145 27
25.15 99
25.155 27
25.16 24
25.165 19
25.17 19
25.175 28
25.18 80
25.185 23
25.19 46
25.195 19
25.2 45
25.205 33
25.21 28
25.215 29
25.22 33
25.225 34
25.23 73
25.235 37
25.24 77
25.245 82
25.25 75
25.255 39
25.26 38
25.265 75
25.27 28
25.275 35
25.28 37
25.285 31
25.29 32
25.295 30
25.3 41
25.305 45
25.31 43
25.315 20
25.32 44
25.325 20
25.33 43
25.335 41
25.34 19
25.345 22
25.35 30
25.355 25
25.36 41
25.365 36
25.37 24
25.375 36
25.38 31
25.385 34
25.39 27
25.395 27
25.4 26
25.405 39
25.41 37
25.415 41
25.42 29
25.425 28
25.43 27
25.435 39
25.44 30
25.445 29
25.45 23
25.455 35
25.46 31
25.465 30
25.47 28
25.475 30
25.48 31
25.485 30
25.49 20
25.495 22
25.5 26
25.505 44
25.51 27
25.515 24
25.52 30
25.525 29
25.53 29
25.535 31
25.54 32
25.545 36
25.55 29
25.555 40
25.56 25
25.565 24
25.57 21
25.575 24
25.58 23
25.585 29
25.59 28
25.595 26
25.6 23
25.605 26
25.61 38
25.615 45
25.62 20
25.625 41
25.63 45
25.635 21
25.64 21
25.645 24
25.65 27
25.655 21
25.66 24
25.665 18
25.67 23
25.675 30
25.68 22
25.685 26
25.69 25
25.695 28
25.7 35
25.705 41
25.71 38
25.715 43
25.72 29
25.725 23
25.73 23
25.735 26
25.74 29
25.745 24
25.75 24
25.755 33
25.76 41
25.765 44
25.77 40
25.775 44
25.78 33
25.785 33
25.79 39
25.795 39
25.8 39
25.805 32
25.81 26
25.815 35
25.82 35
25.825 37
25.83 37
25.835 35
25.84 22
25.845 21
25.85 24
25.855 46
25.86 24
25.865 26
25.87 25
25.875 29
25.88 23
25.885 28
25.89 32
25.895 33
25.9 41
25.905 25
25.91 30
25.915 30
25.92 37
25.925 23
25.93 24
25.935 34
25.94 42
25.945 44
25.95 39
25.955 42
25.96 41
25.965 30
25.97 33
25.975 42
25.98 39
25.985 35
25.99 24
25.995 44
26 38
26.005 24
26.01 20
26.015 29
26.02 22
26.025 25
26.03 25
26.035 25
26.04 37
26.045 20
26.05 26
26.055 22
26.06 25
26.065 27
26.07 26
26.075 24
26.08 20
26.085 25
26.09 25
26.095 24
26.1 23
26.105 24
26.11 35
26.115 32
26.12 32
26.125 27
26.13 32
26.135 32
26.14 34
26.145 38
26.15 38
26.155 30
26.16 40
26.165 39
26.17 26
26.175 27
26.18 28
26.185 35
26.19 39
26.195 36
26.2 34
26.205 36
26.21 34
26.215 32
26.22 29
26.225 29
26.23 28
26.235 32
26.24 30
26.245 25
26.25 34
26.255 32
26.26 26
26.265 40
26.27 38
26.275 29
26.28 32
26.285 36
26.29 41
26.295 35
26.3 36
26.305 27
26.31 24
26.315 23
26.32 29
26.325 23
26.33 23
26.335 22
26.34 21
26.345 28
26.35 21
26.355 22
26.36 27
26.365 24
26.37 22
26.375 28
26.38 27
26.385 25
26.39 24
26.395 27
26.4 25
26.405 32
26.41 29
26.415 32
26.42 22
26.425 30
26.43 25
26.435 20
26.44 28
26.445 25
26.45 26
26.455 33
26.46 29
26.465 30
26.47 19
26.475 25
26.48 25
26.485 30
26.49 26
26.495 28
26.5 22
26.505 23
26.51 35
26.515 35
26.52 34
26.525 28
26.53 34
26.535 39
26.54 27
26.545 28
26.55 24
26.555 33
26.56 24
26.565 25
26.57 32
26.575 28
26.58 25
26.585 28
26.59 23
26.595 27
26.6 35
26.605 42
26.61 42
26.615 36
26.62 32
26.625 37
26.63 40
26.635 37
26.64 36
26.645 39
26.65 35
26.655 39
26.66 37
26.665 36
26.67 38
26.675 29
26.68 36
26.685 38
26.69 27
26.695 25
26.7 34
26.705 31
26.71 44
26.715 26
26.72 42
26.725 22
26.73 29
26.735 32
26.74 31
26.745 31
26.75 27
26.755 33
26.76 25
26.765 28
26.77 29
26.775 30
26.78 29
26.785 24
26.79 31
26.795 27
26.8 23
26.805 23
26.81 28
26.815 28
26.82 27
26.825 33
26.83 34
26.835 30
26.84 33
26.845 35
26.85 32
26.855 28
26.86 31
26.865 30
26.87 33
26.875 37
26.88 32
26.885 32
26.89 33
26.895 28
26.9 32
26.905 39
26.91 32
26.915 33
26.92 27
26.925 35
26.93 34
26.935 28
26.94 37
26.945 32
26.95 31
26.955 34
26.96 31
26.965 38
26.97 41
26.975 34
26.98 29
26.985 31
26.99 36
26.995 35
27 36
27.005 30
27.01 35
27.015 37
27.02 39
27.025 31
27.03 40
27.035 36
27.04 37
27.045 30
27.05 37
27.055 37
27.06 28
27.065 31
27.07 30
27.075 33
27.08 26
27.085 30
27.09 28
27.095 28
27.1 25
27.105 24
27.11 29
27.115 31
27.12 35
27.125 31
27.13 33
27.135 27
27.14 30
27.145 31
27.15 33
27.155 35
27.16 36
27.165 32
27.17 33
27.175 36
27.18 31
27.185 37
27.19 31
27.195 38
27.2 37
27.205 35
27.21 37
27.215 34
27.22 32
27.225 36
27.23 32
27.235 28
27.24 72
27.245 28
27.25 32
27.255 78
27.26 73
27.265 79
27.27 76
27.275 75
27.28 73
27.285 37
27.29 68
27.295 76
27.3 73
27.305 75
27.31 82
27.315 33
27.32 32
27.325 30
27.33 35
27.335 29
27.34 37
27.345 33
27.35 35
27.355 41
27.36 27
27.365 39
27.37 35
27.375 34
27.38 27
27.385 31
27.39 28
27.395 24
27.4 32
27.405 38
27.41 35
27.415 38
27.42 34
27.425 31
27.43 32
27.435 32
27.44 37
27.445 26
27.45 34
27.455 29
27.46 24
27.465 29
27.47 29
27.475 35
27.48 35
27.485 35
27.49 28
27.495 32
27.5 36
27.505 29
27.51 27
27.515 31
27.52 34
27.525 27
27.53 32
27.535 31
27.54 33
27.545 34
27.55 36
27.555 38
27.56 32
27.565 34
27.57 31
27.575 27
27.58 32
27.585 38
27.59 36
27.595 37
27.6 34
27.605 28
27.61 29
27.615 34
27.62 31
27.625 38
27.63 31
27.635 27
27.64 37
27.645 36
27.65 38
27.655 33
27.66 34
27.665 34
27.67 33
27.675 38
27.68 27
27.685 30
27.69 38
27.695 33
27.7 37
27.705 35
27.71 33
27.715 36
27.72 29
27.725 34
27.73 35
27.735 36
27.74 28
27.745 36
27.75 32
27.755 37
27.76 33
27.765 37
27.77 36
27.775 40
27.78 33
27.785 35
27.79 37
27.795 35
27.8 31
27.805 34
27.81 34
27.815 29
27.82 31
27.825 29
27.83 37
27.835 34
27.84 35
27.845 34
27.85 28
27.855 31
27.86 36
27.865 29
27.87 27
27.875 33
27.88 33
27.885 30
27.89 27
27.895 30
27.9 36
27.905 30
27.91 30
27.915 29
27.92 33
27.925 34
27.93 37
27.935 28
27.94 34
27.945 35
27.95 38
27.955 32
27.96 40
27.965 30
27.97 39
27.975 34
27.98 30
27.985 36
27.99 31
27.995 35
28 32
28.005 33
28.01 29
28.015 31
28.02 33
28.025 32
28.03 36
28.035 24
28.04 26
28.045 28
28.05 29
28.055 28
28.06 34
28.065 30
28.07 30
28.075 28
28.08 26
28.085 30
28.09 35
28.095 24
28.1 28
28.105 28
28.11 31
28.115 34
28.12 34
28.125 34
28.13 32
28.135 32
28.14 28
28.145 26
28.15 34
28.155 28
28.16 30
28.165 28
28.17 29
28.175 31
28.18 33
28.185 32
28.19 33
28.195 27
28.2 30
28.205 30
28.21 38
28.215 29
28.22 41
28.225 42
28.23 40
28.235 37
28.24 44
28.245 39
28.25 36
28.255 36
28.26 38
28.265 36
28.27 36
28.275 31
28.28 31
28.285 31
28.29 31
28.295 31
28.3 30
28.305 34
28.31 26
28.315 37
28.32 35
28.325 34
28.33 31
28.335 25
28.34 26
28.345 35
28.35 29
28.355 32
28.36 27
28.365 25
28.37 25
28.375 22
28.38 22
28.385 22
28.39 32
28.395 30
28.4 25
28.405 29
28.41 32
28.415 32
28.42 34
28.425 29
28.43 27
28.435 35
28.44 29
28.445 24
28.45 27
28.455 30
28.46 32
28.465 35
28.47 28
28.475 35
28.48 45
28.485 39
28.49 31
28.495 35
28.5 32
28.505 35
28.51 29
28.515 23
28.52 21
28.525 23
28.53 30
28.535 34
28.54 20
28.545 29
28.55 26
28.555 26
28.56 33
28.565 30
28.57 35
28.575 29
28.58 29
28.585 35
28.59 29
28.595 35
28.6 27
28.605 29
28.61 33
28.615 33
28.62 36
28.625 29
28.63 31
28.635 21
28.64 30
28.645 27
28.65 29
28.655 24
28.66 20
28.665 26
28.67 23
28.675 22
28.68 24
28.685 28
28.69 32
28.695 37
28.7 25
28.705 22
28.71 32
28.715 28
28.72 28
28.725 27
28.73 30
28.735 30
28.74 32
28.745 29
28.75 32
28.755 33
28.76 32
28.765 33
28.77 34
28.775 37
28.78 31
28.785 34
28.79 36
28.795 34
28.8 26
28.805 34
28.81 30
28.815 34
28.82 26
28.825 33
28.83 32
28.835 29
28.84 34
28.845 30
28.85 33
28.855 36
28.86 35
28.865 33
28.87 26
28.875 25
28.88 27
28.885 26
28.89 27
28.895 25
28.9 24
28.905 21
28.91 28
28.915 30
28.92 21
28.925 24
28.93 34
28.935 26
28.94 33
28.945 31
28.95 29
28.955 37
28.96 36
28.965 25
28.97 33
28.975 35
28.98 24
28.985 31
28.99 18
28.995 24
29 20
29.005 34
29.01 30
29.015 26
29.02 22
29.025 24
29.03 32
29.035 33
29.04 36
29.045 35
29.05 31
29.055 33
29.06 36
29.065 30
29.07 29
29.075 25
29.08 27
29.085 36
29.09 33
29.095 37
29.1 31
29.105 35
29.11 28
29.115 31
29.12 32
29.125 32
29.13 28
29.135 32
29.14 33
29.145 35
29.15 34
29.155 37
29.16 29
29.165 32
29.17 32
29.175 35
29.18 33
29.185 31
29.19 25
29.195 32
29.2 34
29.205 33
29.21 32
29.215 31
29.22 35
29.225 34
29.23 30
29.235 34
29.24 28
29.245 21
29.25 26
29.255 31
29.26 33
29.265 25
29.27 35
29.275 34
29.28 35
29.285 33
29.29 29
29.295 29
29.3 28
29.305 33
29.31 32
29.315 33
29.32 36
29.325 32
29.33 31
29.335 41
29.34 29
29.345 24
29.35 21
29.355 27
29.36 31
29.365 32
29.37 30
29.375 29
29.38 31
29.385 29
29.39 23
29.395 33
29.4 29
29.405 36
29.41 34
29.415 33
29.42 34
29.425 31
29.43 33
29.435 28
29.44 31
29.445 37
29.45 34
29.455 23
29.46 31
29.465 33
29.47 34
29.475 30
29.48 30
29.485 34
29.49 29
29.495 34
29.5 37
29.505 25
29.51 34
29.515 36
29.52 32
29.525 36
29.53 37
29.535 32
29.54 27
29.545 34
29.55 32
29.555 24
29.56 30
29.565 24
29.57 26
29.575 28
29.58 28
29.585 27
29.59 31
29.595 19
29.6 32
29.605 23
29.61 31
29.615 32
29.62 33
29.625 31
29.63 31
29.635 26
29.64 35
29.645 34
29.65 30
29.655 32
29.66 34
29.665 34
29.67 32
29.675 35
29.68 24
29.685 22
29.69 29
29.695 31
29.7 26
29.705 44
29.71 32
29.715 35
29.72 30
29.725 29
29.73 29
29.735 35
29.74 39
29.745 31
29.75 32
29.755 33
29.76 25
29.765 29
29.77 32
29.775 49
29.78 47
29.785 48
29.79 34
29.795 33
29.8 30
29.805 27
29.81 43
29.815 46
29.82 49
29.825 26
29.83 30
29.835 40
29.84 36
29.845 39
29.85 46
29.855 37
29.86 43
29.865 50
29.87 49
29.875 48
29.88 50
29.885 24
29.89 25
29.895 25
29.9 24
29.905 30
29.91 38
29.915 24
29.92 25
29.925 32
29.93 32
29.935 34
29.94 37
29.945 28
29.95 27
29.955 31
29.96 35
29.965 32
29.97 31
29.975 28
29.98 29
29.985 29
29.99 26
29.995 31
30 44
30.005 45
30.01 44
30.015 30
30.02 29
30.025 44
30.03 37
30.035 47
30.04 44
30.045 44
30.05 30
30.055 30
30.06 33
30.065 33
30.07 34
30.075 37
30.08 32
30.085 30
30.09 31
30.095 35
30.1 29
30.105 29
30.11 24
30.115 27
30.12 27
30.125 26
30.13 24
30.135 34
30.14 29
30.145 28
30.15 27
30.155 31
30.16 25
30.165 31
30.17 34
30.175 26
30.18 24
30.185 24
30.19 24
30.195 33
30.2 32
30.205 29
30.21 28
30.215 27
30.22 25
30.225 18
30.23 19
30.235 26
30.24 23
30.245 31
30.25 22
30.255 23
30.26 22
30.265 34
30.27 22
30.275 19
30.28 20
30.285 28
30.29 39
30.295 27
30.3 24
30.305 27
30.31 35
30.315 35
30.32 23
30.325 35
30.33 33
30.335 39
30.34 30
30.345 26
30.35 29
30.355 24
30.36 33
30.365 38
30.37 36
30.375 23
30.38 26
30.385 26
30.39 21
30.395 19
30.4 24
30.405 29
30.41 33
30.415 41
30.42 45
30.425 42
30.43 38
30.435 31
30.44 35
30.445 37
30.45 40
30.455 43
30.46 25
30.465 40
30.47 46
30.475 38
30.48 41
30.485 35
30.49 38
30.495 42
30.5 38
30.505 37
30.51 36
30.515 32
30.52 38
30.525 39
30.53 31
30.535 32
30.54 28
30.545 32
30.55 33
30.555 25
30.56 36
30.565 27
30.57 32
30.575 33
30.58 31
30.585 28
30.59 31
30.595 33
30.6 26
30.605 24
30.61 32
30.615 36
30.62 31
30.625 28
30.63 26
30.635 27
30.64 36
30.645 31
30.65 33
30.655 37
30.66 36
30.665 28
30.67 36
30.675 38
30.68 29
30.685 29
30.69 37
30.695 36
30.7 33
30.705 28
30.71 33
30.715 36
30.72 37
30.725 34
30.73 38
30.735 36
30.74 31
30.745 36
30.75 25
30.755 29
30.76 35
30.765 28
30.77 30
30.775 29
30.78 27
30.785 30
30.79 24
30.795 31
30.8 36
30.805 26
30.81 26
30.815 37
30.82 37
30.825 36
30.83 36
30.835 32
30.84 30
30.845 31
30.85 36
30.855 36
30.86 33
30.865 36
30.87 31
30.875 30
30.88 32
30.885 31
30.89 30
30.895 33
30.9 34
30.905 35
30.91 26
30.915 36
30.92 30
30.925 29
30.93 27
30.935 26
30.94 29
30.945 31
30.95 29
30.955 31
30.96 27
30.965 32
30.97 29
30.975 29
30.98 30
30.985 28
30.99 29
30.995 30
31 30
31.005 31
31.01 30
31.015 33
31.02 18
31.025 30
31.03 33
31.035 31
31.04 33
31.045 33
31.05 35
31.055 31
31.06 29
31.065 33
31.07 34
31.075 29
31.08 28
31.085 32
31.09 33
31.095 31
31.1 30
31.105 30
31.11 32
31.115 32
31.12 28
31.125 34
31.13 33
31.135 30
31.14 35
31.145 39
31.15 33
31.155 31
31.16 29
31.165 36
31.17 37
31.175 32
31.18 33
31.185 34
31.19 29
31.195 36
31.2 31
31.205 32
31.21 30
31.215 34
31.22 30
31.225 36
31.23 33
31.235 34
31.24 27
31.245 28
31.25 31
31.255 31
31.26 86
31.265 84
31.27 27
31.275 31
31.28 26
31.285 33
31.29 29
31.295 27
31.3 33
31.305 31
31.31 29
31.315 33
31.32 27
31.325 31
31.33 31
31.335 32
31.34 30
31.345 76
31.35 29
31.355 29
31.36 30
31.365 28
31.37 24
31.375 32
31.38 32
31.385 37
31.39 34
31.395 31
31.4 34
31.405 36
31.41 30
31.415 30
31.42 33
31.425 33
31.43 35
31.435 35
31.44 32
31.445 31
31.45 31
31.455 30
31.46 30
31.465 31
31.47 29
31.475 35
31.48 27
31.485 27
31.49 32
31.495 33
31.5 26
31.505 35
31.51 30
31.515 31
31.52 30
31.525 31
31.53 31
31.535 30
31.54 22
31.545 30
31.55 28
31.555 29
31.56 30
31.565 32
31.57 27
31.575 28
31.58 31
31.585 28
31.59 31
31.595 29
31.6 31
31.605 27
31.61 30
31.615 30
31.62 31
31.625 32
31.63 23
31.635 30
31.64 31
31.645 29
31.65 30
31.655 30
31.66 31
31.665 30
31.67 29
31.675 82
31.68 27
31.685 30
31.69 31
31.695 33
31.7 33
31.705 36
31.71 30
31.715 31
31.72 36
31.725 31
31.73 89
31.735 33
31.74 29
31.745 29
31.75 31
31.755 31
31.76 32
31.765 34
31.77 79
31.775 30
31.78 27
31.785 29
31.79 30
31.795 25
31.8 28
31.805 28
31.81 29
31.815 51
31.82 29
31.825 32
31.83 89
31.835 88
31.84 47
31.845 32
31.85 18
31.855 23
31.86 21
31.865 35
31.87 40
31.875 18
31.88 37
31.885 18
31.89 40
31.895 95
31.9 84
31.905 37
31.91 38
31.915 32
31.92 35
31.925 39
31.93 38
31.935 40
31.94 15
31.945 20
31.95 30
31.955 38
31.96 37
31.965 41
31.97 31
31.975 34
31.98 34
31.985 32
31.99 34
31.995 29
32 35
32.005 33
32.01 33
32.015 31
32.02 29
32.025 31
32.03 31
32.035 24
32.04 30
32.045 29
32.05 31
32.055 30
32.06 31
32.065 30
32.07 32
32.075 32
32.08 30
32.085 31
32.09 31
32.095 32
32.1 30
32.105 31
32.11 30
32.115 30
32.12 35
32.125 35
32.13 32
32.135 29
32.14 33
32.145 28
32.15 33
32.155 30
32.16 31
32.165 34
32.17 29
32.175 30
32.18 34
32.185 31
32.19 33
32.195 33
32.2 33
32.205 32
32.21 32
32.215 36
32.22 30
32.225 32
32.23 35
32.235 37
32.24 31
32.245 38
32.25 28
32.255 29
32.26 27
32.265 30
32.27 31
32.275 35
32.28 33
32.285 33
32.29 31
32.295 33
32.3 29
32.305 29
32.31 30
32.315 31
32.32 36
32.325 35
32.33 87
32.335 34
32.34 36
32.345 34
32.35 36
32.355 34
32.36 39
32.365 30
32.37 35
32.375 33
32.38 40
32.385 35
32.39 34
32.395 33
32.4 32
32.405 29
32.41 34
32.415 34
32.42 33
32.425 32
32.43 35
32.435 35
32.44 32
32.445 35
32.45 31
32.455 31
32.46 33
32.465 34
32.47 32
32.475 68
32.48 70
32.485 36
32.49 35
32.495 30
32.5 34
32.505 32
32.51 37
32.515 36
32.52 35
32.525 33
32.53 37
32.535 32
32.54 22
32.545 22
32.55 24
32.555 24
32.56 24
32.565 21
32.57 32
32.575 32
32.58 30
32.585 34
32.59 30
32.595 24
32.6 28
32.605 37
32.61 34
32.615 33
32.62 34
32.625 37
32.63 32
32.635 29
32.64 30
32.645 33
32.65 32
32.655 32
32.66 30
32.665 24
32.67 29
32.675 27
32.68 36
32.685 32
32.69 31
32.695 32
32.7 29
32.705 29
32.71 28
32.715 32
32.72 29
32.725 31
32.73 30
32.735 28
32.74 30
32.745 30
32.75 36
32.755 31
32.76 35
32.765 37
32.77 36
32.775 31
32.78 34
32.785 32
32.79 31
32.795 29
32.8 38
32.805 36
32.81 30
32.815 33
32.82 22
32.825 31
32.83 35
32.835 27
32.84 29
32.845 31
32.85 31
32.855 29
32.86 28
32.865 31
32.87 29
32.875 29
32.88 23
32.885 21
32.89 23
32.895 30
32.9 29
32.905 30
32.91 31
32.915 31
32.92 24
32.925 31
32.93 26
32.935 27
32.94 30
32.945 19
32.95 20
32.955 33
32.96 34
32.965 18
32.97 30
32.975 29
32.98 28
32.985 21
32.99 19
32.995 18
33 20
33.005 16
33.01 21
33.015 23
33.02 34
33.025 29
33.03 28
33.035 25
33.04 30
33.045 23
33.05 34
33.055 31
33.06 25
33.065 30
33.07 36
33.075 32
33.08 35
33.085 31
33.09 34
33.095 31
33.1 32
33.105 31
33.11 24
33.115 24
33.12 34
33.125 24
33.13 30
33.135 23
33.14 32
33.145 32
33.15 31
33.155 39
33.16 31
33.165 37
33.17 31
33.175 32
33.18 36
33.185 37
33.19 36
33.195 32
33.2 31
33.205 31
33.21 30
33.215 30
33.22 31
33.225 27
33.23 23
33.235 31
33.24 31
33.245 25
33.25 26
33.255 22
33.26 30
33.265 31
33.27 31
33.275 30
33.28 30
33.285 31
33.29 25
33.295 24
33.3 24
33.305 23
33.31 25
33.315 33
33.32 30
33.325 27
33.33 29
33.335 30
33.34 38
33.345 38
33.35 33
33.355 31
33.36 32
33.365 28
33.37 31
33.375 30
33.38 33
33.385 35
33.39 31
33.395 34
33.4 27
33.405 28
33.41 28
33.415 32
33.42 31
33.425 34
33.43 30
33.435 31
33.44 31
33.445 32
33.45 28
33.455 30
33.46 31
33.465 40
33.47 32
33.475 30
33.48 38
33.485 35
33.49 29
33.495 37
33.5 31
33.505 33
33.51 36
33.515 37
33.52 30
33.525 29
33.53 35
33.535 36
33.54 30
33.545 33
33.55 38
33.555 39
33.56 38
33.565 33
33.57 32
33.575 33
33.58 33
33.585 35
33.59 32
33.595 33
33.6 33
33.605 33
33.61 32
33.615 33
33.62 32
33.625 32
33.63 30
33.635 23
33.64 23
33.645 24
33.65 30
33.655 35
33.66 29
33.665 26
33.67 42
33.675 40
33.68 16
33.685 27
33.69 29
33.695 35
33.7 18
33.705 40
33.71 36
33.715 34
33.72 37
33.725 33
33.73 34
33.735 31
33.74 36
33.745 44
33.75 32
33.755 37
33.76 39
33.765 38
33.77 37
33.775 36
33.78 35
33.785 35
33.79 37
33.795 40
33.8 33
33.805 38
33.81 35
33.815 40
33.82 35
33.825 31
33.83 34
33.835 29
33.84 36
33.845 28
33.85 34
33.855 28
33.86 36
33.865 38
33.87 23
33.875 31
33.88 27
33.885 36
33.89 33
33.895 33
33.9 30
33.905 29
33.91 30
33.915 30
33.92 31
33.925 28
33.93 31
33.935 29
33.94 28
33.945 30
33.95 30
33.955 32
33.96 36
33.965 43
33.97 42
33.975 38
33.98 40
33.985 42
33.99 44
33.995 43
34 49
34.005 36
34.01 41
34.015 38
34.02 38
34.025 28
34.03 44
34.035 37
34.04 44
34.045 47
34.05 41
34.055 33
34.06 32
34.065 36
34.07 38
34.075 36
34.08 36
34.085 38
34.09 36
34.095 36
34.1 34
34.105 35
34.11 32
34.115 38
34.12 32
34.125 35
34.13 36
34.135 8
34.14 34
34.145 34
34.15 34
34.155 32
34.16 31
34.165 34
34.17 34
34.175 29
34.18 31
34.185 31
34.19 22
34.195 30
34.2 41
34.205 32
34.21 34
34.215 38
34.22 44
34.225 43
34.23 32
34.235 35
34.24 31
34.245 35
34.25 34
34.255 35
34.26 30
34.265 33
34.27 32
34.275 32
34.28 30
34.285 19
34.29 35
34.295 39
34.3 41
34.305 36
34.31 39
34.315 45
34.32 35
34.325 38
34.33 39
34.335 32
34.34 41
34.345 34
34.35 27
34.355 26
34.36 30
34.365 30
34.37 36
34.375 43
34.38 27
34.385 27
34.39 42
34.395 33
34.4 28
34.405 38
34.41 29
34.415 30
34.42 31
34.425 33
34.43 31
34.435 30
34.44 29
34.445 38
34.45 36
34.455 41
34.46 29
34.465 31
34.47 39
34.475 36
34.48 40
34.485 34
34.49 30
34.495 33
34.5 37
34.505 29
34.51 35
34.515 30
34.52 28
34.525 38
34.53 37
34.535 35
34.54 30
34.545 29
34.55 41
34.555 30
34.56 38
34.565 40
34.57 32
34.575 33
34.58 34
34.585 33
34.59 33
34.595 38
34.6 33
34.605 31
34.61 33
34.615 32
34.62 31
34.625 33
34.63 42
34.635 33
34.64 34
34.645 29
34.65 27
34.655 34
34.66 36
34.665 22
34.67 41
34.675 28
34.68 28
34.685 25
34.69 28
34.695 28
34.7 29
34.705 38
34.71 26
34.715 35
34.72 29
34.725 28
34.73 43
34.735 35
34.74 40
34.745 29
34.75 29
34.755 29
34.76 30
34.765 33
34.77 45
34.775 44
34.78 29
34.785 28
34.79 30
34.795 29
34.8 32
34.805 29
34.81 34
34.815 32
34.82 33
34.825 31
34.83 33
34.835 33
34.84 35
34.845 29
34.85 31
34.855 28
34.86 35
34.865 39
34.87 32
34.875 33
34.88 28
34.885 31
34.89 29
34.895 30
34.9 36
34.905 34
34.91 31
34.915 34
34.92 34
34.925 33
34.93 34
34.935 34
34.94 32
34.945 35
34.95 30
34.955 35
34.96 34
34.965 34
34.97 34
34.975 34
34.98 33
34.985 29
34.99 33
34.995 36
35 33
35.005 34
35.01 37
35.015 30
35.02 29
35.025 31
35.03 31
35.035 33
35.04 30
35.045 33
35.05 36
35.055 34
35.06 35
35.065 34
35.07 34
35.075 33
35.08 36
35.085 32
35.09 37
35.095 36
35.1 36
35.105 34
35.11 35
35.115 36
35.12 34
35.125 30
35.13 40
35.135 33
35.14 27
35.145 36
35.15 31
35.155 33
35.16 35
35.165 35
35.17 35
35.175 25
35.18 31
35.185 28
35.19 32
35.195 30
35.2 28
35.205 29
35.21 33
35.215 35
35.22 35
35.225 36
35.23 37
35.235 36
35.24 32
35.245 35
35.25 33
35.255 35
35.26 37
35.265 40
35.27 29
35.275 33
35.28 37
35.285 36
35.29 34
35.295 35
35.3 35
35.305 30
35.31 21
35.315 35
35.32 26
35.325 31
35.33 28
35.335 34
35.34 21
35.345 37
35.35 36
35.355 34
35.36 32
35.365 35
35.37 37
35.375 32
35.38 32
35.385 35
35.39 28
35.395 34
35.4 31
35.405 32
35.41 29
35.415 31
35.42 35
35.425 35
35.43 36
35.435 36
35.44 36
35.445 36
35.45 34
35.455 39
35.46 35
35.465 39
35.47 40
35.475 36
35.48 39
35.485 40
35.49 38
35.495 38
35.5 35
35.505 22
35.51 43
35.515 41
35.52 39
35.525 41
35.53 30
35.535 27
35.54 37
35.545 40
35.55 36
35.555 40
35.56 37
35.565 37
35.57 39
35.575 34
35.58 35
35.585 39
35.59 37
35.595 43
35.6 26
35.605 26
35.61 35
35.615 37
35.62 36
35.625 36
35.63 36
35.635 47
35.64 39
35.645 47
35.65 36
35.655 34
35.66 35
35.665 33
35.67 32
35.675 33
35.68 33
35.685 32
35.69 39
35.695 33
35.7 33
35.705 33
35.71 33
35.715 33
35.72 30
35.725 34
35.73 32
35.735 37
35.74 33
35.745 38
35.75 37
35.755 35
35.76 35
35.765 35
35.77 34
35.775 36
35.78 33
35.785 35
35.79 35
35.795 35
35.8 36
35.805 34
35.81 34
35.815 36
35.82 35
35.825 36
35.83 34
35.835 25
35.84 33
35.845 35
35.85 35
35.855 30
35.86 36
35.865 34
35.87 36
35.875 35
35.88 34
35.885 35
35.89 33
35.895 34
35.9 34
35.905 35
35.91 34
35.915 36
35.92 29
35.925 29
35.93 31
35.935 35
35.94 33
35.945 34
35.95 36
35.955 38
35.96 39
35.965 37
35.97 38
35.975 27
35.98 35
35.985 40
35.99 33
35.995 28
36 37
36.005 29
36.01 33
36.015 39
36.02 27
36.025 36
36.03 31
36.035 30
36.04 30
36.045 34
36.05 29
36.055 33
36.06 29
36.065 27
36.07 28
36.075 29
36.08 30
36.085 28
36.09 32
36.095 35
36.1 30
36.105 28
36.11 31
36.115 33
36.12 30
36.125 38
36.13 26
36.135 36
36.14 34
36.145 36
36.15 35
36.155 40
36.16 36
36.165 37
36.17 28
36.175 25
36.18 36
36.185 25
36.19 39
36.195 38
36.2 28
36.205 34
36.21 25
36.215 29
36.22 42
36.225 39
36.23 22
36.235 21
36.24 22
36.245 37
36.25 39
36.255 41
36.26 35
36.265 34
36.27 37
36.275 36
36.28 39
36.285 36
36.29 38
36.295 32
36.3 31
36.305 34
36.31 31
36.315 30
36.32 38
36.325 33
36.33 33
36.335 21
36.34 24
36.345 39
36.35 24
36.355 19
36.36 46
36.365 46
36.37 44
36.375 39
36.38 31
36.385 21
36.39 25
36.395 32
36.4 22
36.405 35
36.41 34
36.415 33
36.42 24
36.425 24
36.43 21
36.435 23
36.44 38
36.445 28
36.45 23
36.455 30
36.46 26
36.465 33
36.47 36
36.475 39
36.48 32
36.485 33
36.49 25
36.495 33
36.5 24
36.505 21
36.51 26
36.515 29
36.52 25
36.525 28
36.53 34
36.535 37
36.54 35
36.545 32
36.55 47
36.555 29
36.56 34
36.565 31
36.57 38
36.575 23
36.58 18
36.585 34
36.59 36
36.595 34
36.6 48
36.605 41
36.61 42
36.615 33
36.62 40
36.625 28
36.63 28
36.635 24
36.64 24
36.645 31
36.65 32
36.655 21
36.66 35
36.665 37
36.67 44
36.675 33
36.68 36
36.685 36
36.69 38
36.695 36
36.7 36
36.705 35
36.71 38
36.715 24
36.72 36
36.725 21
36.73 35
36.735 22
36.74 33
36.745 31
36.75 32
36.755 28
36.76 33
36.765 32
36.77 24
36.775 43
36.78 25
36.785 18
36.79 32
36.795 20
36.8 22
36.805 37
36.81 19
36.815 21
36.82 37
36.825 36
36.83 34
36.835 31
36.84 32
36.845 22
36.85 34
36.855 24
36.86 23
36.865 19
36.87 24
36.875 23
36.88 36
36.885 33
36.89 33
36.895 34
36.9 30
36.905 31
36.91 13
36.915 37
36.92 37
36.925 32
36.93 36
36.935 32
36.94 30
36.945 31
36.95 32
36.955 31
36.96 30
36.965 31
36.97 46
36.975 32
36.98 33
36.985 29
36.99 28
36.995 29
37 31
37.005 33
37.01 32
37.015 33
37.02 36
37.025 31
37.03 29
37.035 29
37.04 29
37.045 36
37.05 33
37.055 34
37.06 31
37.065 25
37.07 28
37.075 24
37.08 38
37.085 24
37.09 36
37.095 35
37.1 37
37.105 39
37.11 33
37.115 37
37.12 23
37.125 14
37.13 42
37.135 40
37.14 22
37.145 47
37.15 36
37.155 38
37.16 28
37.165 36
37.17 37
37.175 36
37.18 36
37.185 39
37.19 29
37.195 35
37.2 36
37.205 31
37.21 25
37.215 32
37.22 29
37.225 35
37.23 30
37.235 31
37.24 35
37.245 32
37.25 38
37.255 32
37.26 32
37.265 39
37.27 34
37.275 35
37.28 38
37.285 28
37.29 31
37.295 37
37.3 34
37.305 33
37.31 35
37.315 31
37.32 30
37.325 30
37.33 26
37.335 19
37.34 23
37.345 22
37.35 36
37.355 36
37.36 37
37.365 33
37.37 20
37.375 20
37.38 20
37.385 30
37.39 34
37.395 30
37.4 31
37.405 32
37.41 27
37.415 31
37.42 37
37.425 35
37.43 24
37.435 36
37.44 34
37.445 15
37.45 35
37.455 42
37.46 44
37.465 37
37.47 68
37.475 35
37.48 33
37.485 36
37.49 42
37.495 43
37.5 41
37.505 34
37.51 32
37.515 30
37.52 39
37.525 38
37.53 39
37.535 28
37.54 34
37.545 27
37.55 33
37.555 31
37.56 30
37.565 22
37.57 23
37.575 32
37.58 20
37.585 35
37.59 38
37.595 39
37.6 23
37.605 23
37.61 19
37.615 28
37.62 31
37.625 35
37.63 38
37.635 41
37.64 35
37.645 30
37.65 37
37.655 41
37.66 37
37.665 33
37.67 34
37.675 32
37.68 33
37.685 37
37.69 61
37.695 36
37.7 32
37.705 38
37.71 36
37.715 59
37.72 31
37.725 31
37.73 29
37.735 35
37.74 38
37.745 11
37.75 19
37.755 30
37.76 35
37.765 38
37.77 32
37.775 36
37.78 31
37.785 45
37.79 34
37.795 38
37.8 36
37.805 36
37.81 37
37.815 32
37.82 10
37.825 35
37.83 14
37.835 47
37.84 42
37.845 47
37.85 46
37.855 20
37.86 38
37.865 23
37.87 25
37.875 24
37.88 31
37.885 36
37.89 22
37.895 35
37.9 36
37.905 16
37.91 16
37.915 29
37.92 23
37.925 29
37.93 39
37.935 33
37.94 33
37.945 30
37.95 38
37.955 34
37.96 32
37.965 33
37.97 32
37.975 33
37.98 35
37.985 42
37.99 43
37.995 47
38 48
38.005 39
38.01 37
38.015 42
38.02 40
38.025 23
38.03 15
38.035 41
38.04 46
38.045 46
38.05 44
38.055 46
38.06 47
38.065 23
38.07 48
38.075 15
38.08 41
38.085 38
38.09 33
38.095 42
38.1 37
38.105 38
38.11 34
38.115 42
38.12 33
38.125 24
38.13 43
38.135 33
38.14 38
38.145 42
38.15 42
38.155 38
38.16 20
38.165 23
38.17 46
38.175 41
38.18 38
38.185 23
38.19 33
38.195 23
38.2 19
38.205 39
38.21 37
38.215 39
38.22 43
38.225 39
38.23 40
38.235 44
38.24 33
38.245 42
38.25 40
38.255 40
38.26 44
38.265 36
38.27 46
38.275 22
38.28 18
38.285 21
38.29 51
38.295 17
38.3 39
38.305 39
38.31 35
38.315 44
38.32 37
38.325 37
38.33 38
38.335 37
38.34 29
38.345 37
38.35 46
38.355 46
38.36 43
38.365 30
38.37 38
38.375 41
38.38 40
38.385 40
38.39 37
38.395 37
38.4 41
38.405 38
38.41 40
38.415 35
38.42 40
38.425 42
38.43 40
38.435 45
38.44 44
38.445 47
38.45 42
38.455 38
38.46 42
38.465 39
38.47 41
38.475 36
38.48 44
38.485 43
38.49 43
38.495 43
38.5 40
38.505 35
38.51 41
38.515 42
38.52 35
38.525 40
38.53 39
38.535 46
38.54 40
38.545 40
38.55 38
38.555 41
38.56 41
38.565 37
38.57 46
38.575 34
38.58 35
38.585 41
38.59 43
38.595 37
38.6 37
38.605 41
38.61 36
38.615 39
38.62 38
38.625 39
38.63 35
38.635 37
38.64 42
38.645 39
38.65 40
38.655 43
38.66 41
38.665 40
38.67 40
38.675 38
38.68 39
38.685 37
38.69 36
38.695 32
38.7 41
38.705 41
38.71 41
38.715 41
38.72 38
38.725 39
38.73 40
38.735 37
38.74 39
38.745 38
38.75 40
38.755 39
38.76 43
38.765 46
38.77 39
38.775 42
38.78 41
38.785 40
38.79 41
38.795 43
38.8 42
38.805 27
38.81 27
38.815 31
38.82 26
38.825 26
38.83 30
38.835 43
38.84 39
38.845 43
38.85 22
38.855 41
38.86 41
38.865 24
38.87 41
38.875 43
38.88 47
38.885 40
38.89 37
38.895 38
38.9 45
38.905 40
38.91 43
38.915 37
38.92 37
38.925 38
38.93 39
38.935 42
38.94 40
38.945 32
38.95 41
38.955 39
38.96 29
38.965 35
38.97 23
38.975 42
38.98 35
38.985 37
38.99 37
38.995 44
39 36
39.005 36
39.01 38
39.015 36
39.02 39
39.025 39
39.03 37
39.035 40
39.04 38
39.045 44
39.05 26
39.055 26
39.06 22
39.065 24
39.07 36
39.075 23
39.08 38
39.085 37
39.09 42
39.095 34
39.1 35
39.105 36
39.11 41
39.115 24
39.12 37
39.125 34
39.13 34
39.135 37
39.14 36
39.145 32
39.15 35
39.155 20
39.16 41
39.165 39
39.17 37
39.175 37
39.18 27
39.185 46
39.19 40
39.195 35
39.2 31
39.205 37
39.21 40
39.215 35
39.22 36
39.225 32
39.23 35
39.235 35
39.24 35
39.245 38
39.25 37
39.255 40
39.26 38
39.265 36
39.27 36
39.275 38
39.28 43
39.285 40
39.29 41
39.295 35
39.3 38
39.305 35
39.31 40
39.315 41
39.32 35
39.325 34
39.33 34
39.335 28
39.34 28
39.345 34
39.35 29
39.355 37
39.36 42
39.365 32
39.37 39
39.375 37
39.38 37
39.385 40
39.39 38
39.395 38
39.4 40
39.405 35
39.41 52
39.415 54
39.42 33
39.425 42
39.43 41
39.435 44
39.44 37
39.445 38
39.45 35
39.455 31
39.46 39
39.465 38
39.47 37
39.475 40
39.48 36
39.485 39
39.49 34
39.495 37
39.5 38
39.505 37
39.51 36
39.515 45
39.52 37
39.525 38
39.53 47
39.535 43
39.54 42
39.545 44
39.55 42
39.555 37
39.56 28
39.565 42
39.57 37
39.575 38
39.58 39
39.585 41
39.59 36
39.595 40
39.6 30
39.605 43
39.61 39
39.615 40
39.62 42
39.625 40
39.63 40
39.635 45
39.64 37
39.645 26
39.65 25
39.655 40
39.66 44
39.665 31
39.67 26
39.675 25
39.68 22
39.685 23
39.69 27
39.695 39
39.7 48
39.705 47
39.71 35
39.715 42
39.72 44
39.725 29
39.73 44
39.735 45
39.74 40
39.745 39
39.75 23
39.755 21
39.76 21
39.765 38
39.77 39
39.775 37
39.78 36
39.785 38
39.79 36
39.795 35
39.8 37
39.805 42
39.81 41
39.815 45
39.82 39
39.825 38
39.83 36
39.835 39
39.84 26
39.845 38
39.85 38
39.855 40
39.86 44
39.865 39
39.87 32
39.875 37
39.88 37
39.885 36
39.89 36
39.895 34
39.9 35
39.905 39
39.91 38
39.915 28
39.92 40
39.925 38
39.93 39
39.935 41
39.94 37
39.945 36
39.95 39
39.955 37
39.96 39
39.965 39
39.97 34
39.975 39
39.98 41
39.985 34
39.99 37
39.995 40
40 37
40.005 32
40.01 42
40.015 37
40.02 40
40.025 41
40.03 35
40.035 41
40.04 41
40.045 41
40.05 40
40.055 41
40.06 43
40.065 25
40.07 38
40.075 22
40.08 25
40.085 40
40.09 35
40.095 36
40.1 36
40.105 36
40.11 33
40.115 33
40.12 34
40.125 29
40.13 24
40.135 42
40.14 39
40.145 37
40.15 24
40.155 17
40.16 21
40.165 27
40.17 26
40.175 39
40.18 36
40.185 39
40.19 40
40.195 35
40.2 36
40.205 25
40.21 27
40.215 22
40.22 23
40.225 35
40.23 32
40.235 39
40.24 33
40.245 48
40.25 40
40.255 39
40.26 57
40.265 41
40.27 42
40.275 37
40.28 41
40.285 36
40.29 46
40.295 35
40.3 40
40.305 40
40.31 41
40.315 39
40.32 45
40.325 38
40.33 23
40.335 41
40.34 42
40.345 37
40.35 74
40.355 47
40.36 82
40.365 74
40.37 41
40.375 39
40.38 78
40.385 69
40.39 39
40.395 36
40.4 79
40.405 71
40.41 75
40.415 76
40.42 37
40.425 39
40.43 40
40.435 25
40.44 23
40.445 49
40.45 24
40.455 37
40.46 25
40.465 41
40.47 29
40.475 26
40.48 38
40.485 39
40.49 39
40.495 31
40.5 39
40.505 35
40.51 37
40.515 31
40.52 38
40.525 30
40.53 38
40.535 39
40.54 38
40.545 35
40.55 36
40.555 34
40.56 36
40.565 36
40.57 39
40.575 39
40.58 22
40.585 25
40.59 39
40.595 36
40.6 24
40.605 22
40.61 22
40.615 24
40.62 84
40.625 79
40.63 22
40.635 25
40.64 38
40.645 22
40.65 23
40.655 23
40.66 23
40.665 22
40.67 24
40.675 20
40.68 36
40.685 23
40.69 22
40.695 36
40.7 35
40.705 25
40.71 23
40.715 37
40.72 25
40.725 21
40.73 23
40.735 21
40.74 48
40.745 39
40.75 39
40.755 38
40.76 34
40.765 42
40.77 38
40.775 42
40.78 37
40.785 40
40.79 40
40.795 38
40.8 42
40.805 39
40.81 38
40.815 37
40.82 42
40.825 22
40.83 40
40.835 42
40.84 41
40.845 19
40.85 24
40.855 25
40.86 26
40.865 38
40.87 26
40.875 24
40.88 33
40.885 36
40.89 43
40.895 22
40.9 34
40.905 29
40.91 35
40.915 36
40.92 37
40.925 39
40.93 22
40.935 26
40.94 21
40.945 38
40.95 41
40.955 39
40.96 39
40.965 42
40.97 31
40.975 34
40.98 41
40.985 36
40.99 28
40.995 25
41 25
41.005 37
41.01 31
41.015 36
41.02 26
41.025 22
41.03 35
41.035 37
41.04 23
41.045 21
41.05 22
41.055 19
41.06 20
41.065 26
41.07 33
41.075 34
41.08 20
41.085 38
41.09 25
41.095 22
41.1 38
41.105 22
41.11 24
41.115 43
41.12 37
41.125 39
41.13 41
41.135 26
41.14 38
41.145 38
41.15 37
41.155 33
41.16 35
41.165 36
41.17 35
41.175 33
41.18 40
41.185 39
41.19 40
41.195 38
41.2 39
41.205 29
41.21 34
41.215 36
41.22 40
41.225 40
41.23 24
41.235 26
41.24 40
41.245 39
41.25 34
41.255 34
41.26 37
41.265 25
41.27 32
41.275 37
41.28 42
41.285 41
41.29 36
41.295 38
41.3 40
41.305 36
41.31 39
41.315 41
41.32 39
41.325 35
41.33 25
41.335 36
41.34 36
41.345 36
41.35 37
41.355 36
41.36 36
41.365 37
41.37 36
41.375 33
41.38 30
41.385 38
41.39 33
41.395 34
41.4 33
41.405 27
41.41 39
41.415 38
41.42 52
41.425 35
41.43 39
41.435 42
41.44 35
41.445 30
41.45 28
41.455 21
41.46 30
41.465 31
41.47 36
41.475 24
41.48 28
41.485 27
41.49 29
41.495 34
41.5 36
41.505 23
41.51 39
41.515 38
41.52 40
41.525 42
41.53 41
41.535 40
41.54 31
41.545 36
41.55 28
41.555 40
41.56 24
41.565 39
41.57 58
41.575 41
41.58 37
41.585 39
41.59 37
41.595 38
41.6 41
41.605 39
41.61 30
41.615 36
41.62 35
41.625 34
41.63 28
41.635 27
41.64 37
41.645 32
41.65 37
41.655 35
41.66 23
41.665 28
41.67 42
41.675 38
41.68 36
41.685 30
41.69 29
41.695 33
41.7 27
41.705 31
41.71 38
41.715 24
41.72 27
41.725 30
41.73 31
41.735 31
41.74 25
41.745 25
41.75 40
41.755 41
41.76 37
41.765 48
41.77 48
41.775 51
41.78 47
41.785 31
41.79 29
41.795 28
41.8 49
41.805 55
41.81 31
41.815 31
41.82 27
41.825 46
41.83 33
41.835 34
41.84 33
41.845 28
41.85 53
41.855 52
41.86 32
41.865 33
41.87 39
41.875 42
41.88 44
41.885 44
41.89 35
41.895 31
41.9 31
41.905 33
41.91 33
41.915 26
41.92 34
41.925 34
41.93 33
41.935 31
41.94 41
41.945 42
41.95 43
41.955 44
41.96 44
41.965 48
41.97 48
41.975 26
41.98 27
41.985 30
41.99 33
41.995 50
42 35
42.005 42
42.01 31
42.015 39
42.02 38
42.025 38
42.03 34
42.035 33
42.04 38
42.045 34
42.05 28
42.055 42
42.06 52
42.065 49
42.07 30
42.075 35
42.08 32
42.085 29
42.09 32
42.095 40
42.1 42
42.105 45
42.11 40
42.115 40
42.12 28
42.125 31
42.13 25
42.135 22
42.14 21
42.145 45
42.15 34
42.155 28
42.16 43
42.165 41
42.17 38
42.175 40
42.18 39
42.185 42
42.19 35
42.195 37
42.2 45
42.205 19
42.21 41
42.215 40
42.22 37
42.225 37
42.23 37
42.235 28
42.24 44
42.245 44
42.25 45
42.255 46
42.26 25
42.265 28
42.27 38
42.275 40
42.28 37
42.285 38
42.29 40
42.295 35
42.3 40
42.305 39
42.31 37
42.315 34
42.32 37
42.325 40
42.33 36
42.335 42
42.34 37
42.345 34
42.35 42
42.355 39
42.36 39
42.365 36
42.37 37
42.375 33
42.38 39
42.385 39
42.39 42
42.395 38
42.4 38
42.405 39
42.41 40
42.415 33
42.42 35
42.425 41
42.43 37
42.435 37
42.44 37
42.445 39
42.45 37
42.455 39
42.46 39
42.465 39
42.47 41
42.475 38
42.48 41
42.485 39
42.49 34
42.495 36
42.5 39
42.505 36
42.51 44
42.515 42
42.52 36
42.525 39
42.53 37
42.535 34
42.54 35
42.545 35
42.55 39
42.555 35
42.56 31
42.565 43
42.57 35
42.575 35
42.58 35
42.585 33
42.59 38
42.595 34
42.6 37
42.605 39
42.61 31
42.615 37
42.62 38
42.625 36
42.63 24
42.635 34
42.64 42
42.645 52
42.65 37
42.655 42
42.66 44
42.665 37
42.67 37
42.675 40
42.68 32
42.685 20
42.69 23
42.695 20
42.7 18
42.705 20
42.71 40
42.715 35
42.72 45
42.725 42
42.73 38
42.735 40
42.74 24
42.745 37
42.75 21
42.755 18
42.76 17
42.765 44
42.77 35
42.775 15
42.78 17
42.785 13
42.79 32
42.795 41
42.8 40
42.805 41
42.81 38
42.815 41
42.82 36
42.825 39
42.83 48
42.835 36
42.84 38
42.845 40
42.85 50
42.855 38
42.86 38
42.865 24
42.87 39
42.875 38
42.88 40
42.885 40
42.89 41
42.895 28
42.9 40
42.905 41
42.91 28
42.915 26
42.92 42
42.925 27
42.93 45
42.935 42
42.94 39
42.945 43
42.95 43
42.955 26
42.96 43
42.965 43
42.97 41
42.975 27
42.98 27
42.985 44
42.99 28
42.995 32
43 32
43.005 43
43.01 45
43.015 46
43.02 26
43.025 41
43.03 25
43.035 28
43.04 21
43.045 18
43.05 18
43.055 44
43.06 21
43.065 19
43.07 52
43.075 15
43.08 19
43.085 21
43.09 18
43.095 52
43.1 22
43.105 25
43.11 50
43.115 23
43.12 52
43.125 18
43.13 27
43.135 19
43.14 22
43.145 22
43.15 45
43.155 20
43.16 20
43.165 23
43.17 22
43.175 21
43.18 22
43.185 28
43.19 20
43.195 17
43.2 40
43.205 42
43.21 43
43.215 42
43.22 42
43.225 41
43.23 41
43.235 39
43.24 48
43.245 38
43.25 38
43.255 38
43.26 36
43.265 45
43.27 40
43.275 38
43.28 39
43.285 40
43.29 38
43.295 21
43.3 41
43.305 20
43.31 15
43.315 23
43.32 14
43.325 19
43.33 22
43.335 36
43.34 47
43.345 25
43.35 20
43.355 20
43.36 21
43.365 23
43.37 25
43.375 41
43.38 39
43.385 15
43.39 38
43.395 38
43.4 18
43.405 21
43.41 16
43.415 41
43.42 38
43.425 35
43.43 42
43.435 36
43.44 41
43.445 49
43.45 22
43.455 23
43.46 24
43.465 22
43.47 20
43.475 17
43.48 17
43.485 22
43.49 39
43.495 43
43.5 38
43.505 38
43.51 43
43.515 33
43.52 35
43.525 31
43.53 23
43.535 23
43.54 15
43.545 22
43.55 33
43.555 33
43.56 48
43.565 46
43.57 36
43.575 36
43.58 42
43.585 32
43.59 42
43.595 15
43.6 21
43.605 12
43.61 44
43.615 16
43.62 24
43.625 22
43.63 21
43.635 33
43.64 29
43.645 21
43.65 31
43.655 27
43.66 27
43.665 32
43.67 32
43.675 26
43.68 20
43.685 23
43.69 22
43.695 33
43.7 28
43.705 33
43.71 29
43.715 25
43.72 25
43.725 23
43.73 24
43.735 36
43.74 37
43.745 46
43.75 39
43.755 46
43.76 37
43.765 38
43.77 37
43.775 40
43.78 42
43.785 40
43.79 44
43.795 49
43.8 39
43.805 50
43.81 39
43.815 38
43.82 41
43.825 46
43.83 48
43.835 47
43.84 47
43.845 53
43.85 54
43.855 45
43.86 48
43.865 36
43.87 30
43.875 30
43.88 30
43.885 31
43.89 20
43.895 22
43.9 23
43.905 32
43.91 18
43.915 19
43.92 20
43.925 45
43.93 21
43.935 21
43.94 29
43.945 34
43.95 31
43.955 29
43.96 33
43.965 28
43.97 50
43.975 16
43.98 18
43.985 24
43.99 18
43.995 25
44 25
44.005 20
44.01 23
44.015 20
44.02 22
44.025 24
44.03 32
44.035 24
44.04 31
44.045 25
44.05 33
44.055 41
44.06 45
44.065 34
44.07 17
44.075 21
44.08 22
44.085 32
44.09 23
44.095 20
44.1 23
44.105 26
44.11 22
44.115 24
44.12 32
44.125 23
44.13 27
44.135 25
44.14 24
44.145 28
44.15 45
44.155 50
44.16 45
44.165 32
44.17 47
44.175 50
44.18 49
44.185 27
44.19 23
44.195 24
44.2 23
44.205 25
44.21 26
44.215 22
44.22 30
44.225 51
44.23 48
44.235 26
44.24 26
44.245 26
44.25 22
44.255 24
44.26 26
44.265 29
44.27 25
44.275 41
44.28 27
44.285 24
44.29 54
44.295 30
44.3 32
44.305 50
44.31 45
44.315 53
44.32 28
44.325 51
44.33 40
44.335 49
44.34 47
44.345 46
44.35 23
44.355 32
44.36 38
44.365 44
44.37 36
44.375 33
44.38 46
44.385 51
44.39 39
44.395 24
44.4 42
44.405 39
44.41 50
44.415 50
44.42 50
44.425 25
44.43 25
44.435 46
44.44 46
44.445 26
44.45 49
44.455 14
44.46 22
44.465 19
44.47 22
44.475 21
44.48 23
44.485 23
44.49 27
44.495 28
44.5 43
44.505 50
44.51 22
44.515 47
44.52 45
44.525 44
44.53 36
44.535 35
44.54 45
44.545 42
44.55 41
44.555 43
44.56 42
44.565 49
44.57 49
44.575 51
44.58 47
44.585 31
44.59 43
44.595 46
44.6 44
44.605 24
44.61 42
44.615 42
44.62 43
44.625 21
44.63 21
44.635 45
44.64 49
44.645 36
44.65 45
44.655 46
44.66 36
44.665 37
44.67 37
44.675 43
44.68 43
44.685 39
44.69 44
44.695 35
44.7 38
44.705 38
44.71 26
44.715 24
44.72 21
44.725 31
44.73 25
44.735 21
44.74 35
44.745 25
44.75 21
44.755 38
44.76 37
44.765 39
44.77 39
44.775 17
44.78 20
44.785 19
44.79 17
44.795 22
44.8 23
44.805 24
44.81 19
44.815 18
44.82 38
44.825 19
44.83 22
44.835 37
44.84 28
44.845 46
44.85 42
44.855 44
44.86 41
44.865 41
44.87 42
44.875 36
44.88 40
44.885 34
44.89 35
44.895 36
44.9 36
44.905 41
44.91 42
44.915 37
44.92 36
44.925 34
44.93 38
44.935 36
44.94 40
44.945 42
44.95 35
44.955 37
44.96 42
44.965 44
44.97 38
44.975 22
44.98 20
44.985 39
44.99 37
44.995 33
45 23
45.005 33
45.01 21
45.015 32
45.02 32
45.025 38
45.03 32
45.035 34
45.04 34
45.045 32
45.05 36
45.055 43
45.06 37
45.065 39
45.07 33
45.075 39
45.08 32
45.085 43
45.09 35
45.095 33
45.1 38
45.105 35
45.11 40
45.115 36
45.12 19
45.125 37
45.13 36
45.135 36
45.14 19
45.145 21
45.15 27
45.155 23
45.16 40
45.165 41
45.17 34
45.175 32
45.18 48
45.185 52
45.19 49
45.195 48
45.2 36
45.205 31
45.21 37
45.215 38
45.22 29
45.225 25
45.23 17
45.235 37
45.24 36
45.245 38
45.25 39
45.255 33
45.26 46
45.265 19
45.27 45
45.275 42
45.28 44
45.285 28
45.29 34
45.295 37
45.3 20
45.305 24
45.31 44
45.315 17
45.32 25
45.325 23
45.33 25
45.335 27
45.34 23
45.345 25
45.35 28
45.355 24
45.36 29
45.365 31
45.37 22
45.375 33
45.38 31
45.385 23
45.39 23
45.395 26
45.4 29
45.405 26
45.41 25
45.415 26
45.42 27
45.425 28
45.43 27
45.435 30
45.44 25
45.445 44
45.45 34
45.455 36
45.46 31
45.465 32
45.47 21
45.475 25
45.48 22
45.485 25
45.49 24
45.495 20
45.5 45
45.505 22
45.51 21
45.515 31
45.52 20
45.525 18
45.53 27
45.535 26
45.54 24
45.545 43
45.55 40
45.555 24
45.56 23
45.565 32
45.57 29
45.575 32
45.58 31
45.585 29
45.59 26
45.595 25
45.6 22
45.605 23
45.61 21
45.615 24
45.62 18
45.625 20
45.63 27
45.635 28
45.64 22
45.645 18
45.65 20
45.655 31
45.66 18
45.665 42
45.67 44
45.675 35
45.68 31
45.685 28
45.69 19
45.695 19
45.7 39
45.705 36
45.71 28
45.715 30
45.72 38
45.725 32
45.73 19
45.735 27
45.74 24
45.745 24
45.75 41
45.755 30
45.76 35
45.765 31
45.77 23
45.775 33
45.78 33
45.785 39
45.79 24
45.795 39
45.8 21
45.805 36
45.81 24
45.815 32
45.82 27
45.825 27
45.83 30
45.835 37
45.84 33
45.845 31
45.85 33
45.855 27
45.86 31
45.865 25
45.87 30
45.875 30
45.88 34
45.885 31
45.89 43
45.895 28
45.9 26
45.905 32
45.91 31
45.915 40
45.92 31
45.925 27
45.93 35
45.935 36
45.94 31
45.945 42
45.95 42
45.955 32
45.96 42
45.965 43
45.97 38
45.975 40
45.98 34
45.985 36
45.99 34
45.995 46
46 43
46.005 43
46.01 45
46.015 43
46.02 47
46.025 40
46.03 44
46.035 42
46.04 47
46.045 40
46.05 39
46.055 39
46.06 38
46.065 44
46.07 50
46.075 36
46.08 40
46.085 51
46.09 38
46.095 46
46.1 40
46.105 36
46.11 42
46.115 43
46.12 42
46.125 41
46.13 42
46.135 42
46.14 29
46.145 37
46.15 29
46.155 34
46.16 32
46.165 31
46.17 27
46.175 34
46.18 32
46.185 27
46.19 40
46.195 40
46.2 43
46.205 40
46.21 33
46.215 30
46.22 32
46.225 43
46.23 39
46.235 36
46.24 42
46.245 40
46.25 41
46.255 39
46.26 29
46.265 44
46.27 34
46.275 33
46.28 37
46.285 31
46.29 41
46.295 35
46.3 35
46.305 40
46.31 36
46.315 37
46.32 36
46.325 30
46.33 36
46.335 34
46.34 46
46.345 26
46.35 46
46.355 44
46.36 37
46.365 35
46.37 37
46.375 39
46.38 32
46.385 39
46.39 37
46.395 31
46.4 40
46.405 30
46.41 33
46.415 27
46.42 33
46.425 36
46.43 28
46.435 31
46.44 37
46.445 37
46.45 38
46.455 38
46.46 28
46.465 28
46.47 37
46.475 35
46.48 27
46.485 30
46.49 31
46.495 36
46.5 29
46.505 34
46.51 32
46.515 37
46.52 34
46.525 38
46.53 48
46.535 45
46.54 33
46.545 28
46.55 38
46.555 20
46.56 36
46.565 35
46.57 31
46.575 37
46.58 39
46.585 38
46.59 39
46.595 35
46.6 37
46.605 36
46.61 34
46.615 50
46.62 28
46.625 34
46.63 34
46.635 25
46.64 27
46.645 27
46.65 34
46.655 28
46.66 49
46.665 51
46.67 51
46.675 24
46.68 27
46.685 37
46.69 48
46.695 52
46.7 44
46.705 27
46.71 32
46.715 36
46.72 48
46.725 45
46.73 45
46.735 29
46.74 30
46.745 33
46.75 33
46.755 29
46.76 23
46.765 26
46.77 23
46.775 29
46.78 46
46.785 32
46.79 27
46.795 29
46.8 27
46.805 28
46.81 32
46.815 34
46.82 32
46.825 31
46.83 41
46.835 52
46.84 38
46.845 35
46.85 35
46.855 33
46.86 49
46.865 49
46.87 26
46.875 29
46.88 50
46.885 49
46.89 51
46.895 27
46.9 31
46.905 50
46.91 29
46.915 35
46.92 28
46.925 28
46.93 30
46.935 29
46.94 30
46.945 47
46.95 47
46.955 47
46.96 50
46.965 51
46.97 51
46.975 32
46.98 51
46.985 35
46.99 34
46.995 40
47 30
47.005 31
47.01 30
47.015 29
47.02 30
47.025 55
47.03 30
47.035 54
47.04 27
47.045 29
47.05 38
47.055 38
47.06 26
47.065 28
47.07 29
47.075 32
47.08 29
47.085 29
47.09 31
47.095 35
47.1 32
47.105 40
47.11 32
47.115 29
47.12 29
47.125 40
47.13 29
47.135 32
47.14 37
47.145 19
47.15 26
47.155 32
47.16 26
47.165 26
47.17 23
47.175 27
47.18 31
47.185 35
47.19 25
47.195 42
47.2 40
47.205 42
47.21 45
47.215 46
47.22 30
47.225 39
47.23 28
47.235 24
47.24 25
47.245 23
47.25 23
47.255 22
47.26 23
47.265 23
47.27 25
47.275 21
47.28 22
47.285 48
47.29 52
47.295 46
47.3 47
47.305 47
47.31 26
47.315 25
47.32 24
47.325 27
47.33 27
47.335 31
47.34 28
47.345 26
47.35 27
47.355 25
47.36 25
47.365 50
47.37 54
47.375 29
47.38 50
47.385 59
47.39 24
47.395 61
47.4 26
47.405 33
47.41 24
47.415 24
47.42 27
47.425 26
47.43 26
47.435 26
47.44 46
47.445 19
47.45 21
47.455 25
47.46 28
47.465 25
47.47 22
47.475 21
47.48 23
47.485 21
47.49 26
47.495 18
47.5 20
47.505 18
47.51 20
47.515 19
47.52 26
47.525 52
47.53 26
47.535 21
47.54 25
47.545 23
47.55 29
47.555 25
47.56 52
47.565 53
47.57 27
47.575 29
47.58 31
47.585 29
47.59 29
47.595 32
47.6 54
47.605 51
47.61 50
47.615 50
47.62 61
47.625 54
47.63 22
47.635 18
47.64 44
47.645 44
47.65 50
47.655 45
47.66 22
47.665 44
47.67 48
47.675 21
47.68 29
47.685 23
47.69 48
47.695 51
47.7 28
47.705 56
47.71 30
47.715 32
47.72 31
47.725 27
47.73 60
47.735 21
47.74 63
47.745 23
47.75 32
47.755 20
47.76 32
47.765 26
47.77 49
47.775 53
47.78 47
47.785 51
47.79 52
47.795 55
47.8 47
47.805 29
47.81 54
47.815 50
47.82 53
47.825 50
47.83 28
47.835 52
47.84 55
47.845 48
47.85 56
47.855 58
47.86 52
47.865 28
47.87 25
47.875 48
47.88 49
47.885 56
47.89 57
47.895 54
47.9 46
47.905 41
47.91 52
47.915 39
47.92 24
47.925 24
47.93 48
47.935 51
47.94 49
47.945 53
47.95 48
47.955 56
47.96 45
47.965 50
47.97 47
47.975 60
47.98 49
47.985 52
47.99 63
47.995 55
48 44
48.005 56
48.01 51
48.015 51
48.02 29
48.025 59
48.03 54
48.035 27
48.04 52
48.045 47
48.05 25
48.055 29
48.06 25
48.065 28
48.07 30
48.075 28
48.08 23
48.085 28
48.09 18
48.095 25
48.1 23
48.105 53
48.11 51
48.115 46
48.12 47
48.125 65
48.13 62
48.135 48
48.14 32
48.145 29
48.15 29
48.155 25
48.16 29
48.165 35
48.17 58
48.175 56
48.18 27
48.185 28
48.19 50
48.195 48
48.2 53
48.205 29
48.21 32
48.215 30
48.22 33
48.225 30
48.23 35
48.235 52
48.24 26
48.245 54
48.25 25
48.255 32
48.26 63
48.265 30
48.27 30
48.275 55
48.28 32
48.285 30
48.29 52
48.295 56
48.3 57
48.305 59
48.31 61
48.315 51
48.32 56
48.325 34
48.33 60
48.335 59
48.34 53
48.345 54
48.35 56
48.355 42
48.36 37
48.365 29
48.37 28
48.375 30
48.38 25
48.385 34
48.39 28
48.395 28
48.4 41
48.405 29
48.41 31
48.415 28
48.42 31
48.425 27
48.43 38
48.435 39
48.44 30
48.445 24
48.45 29
48.455 25
48.46 26
48.465 23
48.47 27
48.475 55
48.48 19
48.485 26
48.49 51
48.495 58
48.5 24
48.505 30
48.51 33
48.515 27
48.52 26
48.525 28
48.53 32
48.535 29
48.54 31
48.545 47
48.55 49
48.555 53
48.56 48
48.565 51
48.57 59
48.575 62
48.58 61
48.585 54
48.59 57
48.595 57
48.6 37
48.605 29
48.61 63
48.615 68
48.62 29
48.625 30
48.63 34
48.635 29
48.64 30
48.645 30
48.65 24
48.655 23
48.66 33
48.665 32
48.67 56
48.675 54
48.68 60
48.685 64
48.69 60
48.695 63
48.7 59
48.705 64
48.71 59
48.715 63
48.72 33
48.725 39
48.73 32
48.735 60
48.74 57
48.745 33
48.75 34
48.755 39
48.76 33
48.765 34
48.77 36
48.775 35
48.78 34
48.785 30
48.79 28
48.795 34
48.8 27
48.805 29
48.81 33
48.815 36
48.82 35
48.825 27
48.83 29
48.835 31
48.84 27
48.845 57
48.85 25
48.855 24
48.86 31
48.865 24
48.87 30
48.875 24
48.88 25
48.885 24
48.89 29
48.895 28
48.9 25
48.905 30
48.91 31
48.915 27
48.92 32
48.925 32
48.93 31
48.935 33
48.94 35
48.945 61
48.95 63
48.955 30
48.96 60
48.965 62
48.97 53
48.975 28
48.98 59
48.985 30
48.99 28
48.995 28
49 18
49.005 21
49.01 24
49.015 32
49.02 27
49.025 59
49.03 59
49.035 26
49.04 33
49.045 57
49.05 22
49.055 59
49.06 55
49.065 25
49.07 25
49.075 27
49.08 28
49.085 57
49.09 57
49.095 59
49.1 61
49.105 61
49.11 59
49.115 34
49.12 32
49.125 33
49.13 61
49.135 32
49.14 58
49.145 55
49.15 62
49.155 59
49.16 56
49.165 55
49.17 28
49.175 60
49.18 60
49.185 30
49.19 30
49.195 62
49.2 59
49.205 56
49.21 46
49.215 62
49.22 57
49.225 31
49.23 32
49.235 29
49.24 59
49.245 33
49.25 32
49.255 33
49.26 29
49.265 34
49.27 33
49.275 35
49.28 34
49.285 37
49.29 33
49.295 35
49.3 35
49.305 62
49.31 34
49.315 33
49.32 33
49.325 32
49.33 30
49.335 31
49.34 28
49.345 57
49.35 59
49.355 62
49.36 30
49.365 54
49.37 32
49.375 25
49.38 59
49.385 60
49.39 33
49.395 58
49.4 29
49.405 28
49.41 34
49.415 30
49.42 30
49.425 58
49.43 56
49.435 27
49.44 36
49.445 33
49.45 36
49.455 33
49.46 30
49.465 27
49.47 43
49.475 22
49.48 24
49.485 26
49.49 27
49.495 27
49.5 31
49.505 57
49.51 32
49.515 33
49.52 56
49.525 57
49.53 60
49.535 62
49.54 60
49.545 60
49.55 26
49.555 35
49.56 42
49.565 34
49.57 37
49.575 31
49.58 34
49.585 56
49.59 31
49.595 26
49.6 32
49.605 24
49.61 61
49.615 24
49.62 60
49.625 64
49.63 30
49.635 62
49.64 29
49.645 25
49.65 32
49.655 32
49.66 29
49.665 34
49.67 29
49.675 30
49.68 28
49.685 27
49.69 61
49.695 40
49.7 35
49.705 37
49.71 63
49.715 60
49.72 65
49.725 68
49.73 55
49.735 58
49.74 56
49.745 56
49.75 59
49.755 51
49.76 45
49.765 39
49.77 42
49.775 43
49.78 37
49.785 33
49.79 33
49.795 31
49.8 30
49.805 32
49.81 47
49.815 25
49.82 21
49.825 25
49.83 44
49.835 39
49.84 39
49.845 45
49.85 41
49.855 47
49.86 47
49.865 44
49.87 51
49.875 63
49.88 32
49.885 60
49.89 65
49.895 52
49.9 44
49.905 51
49.91 51
49.915 48
49.92 57
49.925 54
49.93 51
49.935 59
49.94 64
49.945 60
49.95 56
49.955 58
49.96 63
49.965 63
49.97 60
49.975 50
49.98 63
49.985 46
49.99 63
49.995 39
50 41
50.005 29
50.01 43
50.015 57
50.02 44
50.025 65
50.03 62
50.035 64
50.04 45
50.045 45
50.05 47
50.055 39
50.06 46
50.065 48
50.07 64
50.075 60
50.08 59
50.085 37
50.09 43
50.095 47
50.1 41
50.105 57
50.11 55
50.115 36
50.12 38
50.125 60
50.13 63
50.135 50
50.14 58
50.145 42
50.15 47
50.155 45
50.16 58
50.165 66
50.17 29
50.175 23
50.18 54
50.185 57
50.19 55
50.195 51
50.2 57
50.205 62
50.21 59
50.215 60
50.22 52
50.225 61
50.23 46
50.235 41
50.24 58
50.245 54
50.25 62
50.255 62
50.26 64
50.265 61
50.27 38
50.275 63
50.28 62
50.285 52
50.29 62
50.295 54
50.3 38
50.305 37
50.31 51
50.315 59
50.32 34
50.325 40
50.33 60
50.335 60
50.34 37
50.345 61
50.35 60
50.355 60
50.36 56
50.365 63
50.37 33
50.375 58
50.38 66
50.385 64
50.39 63
50.395 60
50.4 63
50.405 62
50.41 62
50.415 60
50.42 63
50.425 58
50.43 56
50.435 60
50.44 41
50.445 43
50.45 61
50.455 58
50.46 57
50.465 55
50.47 58
50.475 60
50.48 40
50.485 56
50.49 37
50.495 41
50.5 44
50.505 34
50.51 35
50.515 58
50.52 37
50.525 41
50.53 59
50.535 64
50.54 38
50.545 46
50.55 40
50.555 41
50.56 33
50.565 38
50.57 43
50.575 39
50.58 56
50.585 34
50.59 59
50.595 57
50.6 40
50.605 33
50.61 37
50.615 45
50.62 39
50.625 37
50.63 42
50.635 40
50.64 37
50.645 59
50.65 38
50.655 39
50.66 37
50.665 38
50.67 31
50.675 57
50.68 58
50.685 56
50.69 28
50.695 41
50.7 33
50.705 32
50.71 34
50.715 33
50.72 27
50.725 35
50.73 35
50.735 29
50.74 28
50.745 29
50.75 50
50.755 47
50.76 47
50.765 62
50.77 32
50.775 32
50.78 29
50.785 37
50.79 36
50.795 53
50.8 51
50.805 53
50.81 41
50.815 58
50.82 61
50.825 61
50.83 59
50.835 55
50.84 30
50.845 32
50.85 61
50.855 58
50.86 59
50.865 59
50.87 57
50.875 62
50.88 56
50.885 60
50.89 59
50.895 59
50.9 58
50.905 49
50.91 57
50.915 56
50.92 60
50.925 59
50.93 56
50.935 52
50.94 59
50.945 61
50.95 37
50.955 63
50.96 54
50.965 35
50.97 39
50.975 54
50.98 56
50.985 37
50.99 63
50.995 58
51 55
51.005 57
51.01 62
51.015 38
51.02 61
51.025 36
51.03 37
51.035 41
51.04 39
51.045 39
51.05 55
51.055 54
51.06 53
51.065 42
51.07 56
51.075 54
51.08 52
51.085 54
51.09 31
51.095 56
51.1 51
51.105 46
51.11 51
51.115 51
51.12 53
51.125 37
51.13 38
51.135 46
51.14 42
51.145 37
51.15 32
51.155 32
51.16 51
51.165 50
51.17 60
51.175 57
51.18 59
51.185 41
51.19 59
51.195 48
51.2 57
51.205 59
51.21 61
51.215 61
51.22 59
51.225 54
51.23 58
51.235 54
51.24 57
51.245 60
51.25 55
51.255 58
51.26 60
51.265 32
51.27 35
51.275 49
51.28 45
51.285 60
51.29 47
51.295 53
51.3 45
51.305 59
51.31 57
51.315 29
51.32 34
51.325 33
51.33 55
51.335 54
51.34 57
51.345 42
51.35 41
51.355 43
51.36 57
51.365 56
51.37 41
51.375 40
51.38 56
51.385 41
51.39 42
51.395 34
51.4 59
51.405 55
51.41 58
51.415 53
51.42 53
51.425 54
51.43 61
51.435 62
51.44 55
51.445 58
51.45 58
51.455 36
51.46 51
51.465 48
51.47 52
51.475 39
51.48 60
51.485 58
51.49 57
51.495 55
51.5 59
51.505 59
51.51 57
51.515 58
51.52 37
51.525 42
51.53 76
51.535 37
51.54 33
51.545 75
51.55 75
51.555 36
51.56 49
51.565 48
51.57 33
51.575 40
51.58 40
51.585 36
51.59 45
51.595 42
51.6 61
51.605 40
51.61 38
51.615 52
51.62 38
51.625 32
51.63 40
51.635 35
51.64 33
51.645 40
51.65 39
51.655 37
51.66 63
51.665 32
51.67 63
51.675 62
51.68 64
51.685 39
51.69 56
51.695 56
51.7 63
51.705 57
51.71 60
51.715 61
51.72 58
51.725 63
51.73 59
51.735 56
51.74 50
51.745 55
51.75 34
51.755 59
51.76 58
51.765 27
51.77 30
51.775 29
51.78 59
51.785 54
51.79 58
51.795 53
51.8 58
51.805 30
51.81 57
51.815 27
51.82 29
51.825 27
51.83 57
51.835 31
51.84 26
51.845 57
51.85 30
51.855 29
51.86 61
51.865 55
51.87 23
51.875 28
51.88 27
51.885 25
51.89 22
51.895 27
51.9 27
51.905 60
51.91 24
51.915 23
51.92 22
51.925 30
51.93 23
51.935 27
51.94 25
51.945 25
51.95 22
51.955 24
51.96 41
51.965 26
51.97 29
51.975 20
51.98 21
51.985 18
51.99 21
51.995 24
52 21
52.005 34
52.01 35
52.015 37
52.02 41
52.025 36
52.03 27
52.035 57
52.04 61
52.045 37
52.05 30
52.055 28
52.06 22
52.065 25
52.07 54
52.075 28
52.08 24
52.085 19
52.09 54
52.095 56
52.1 57
52.105 60
52.11 61
52.115 60
52.12 58
52.125 60
52.13 41
52.135 50
52.14 48
52.145 38
52.15 34
52.155 53
52.16 50
52.165 53
52.17 48
52.175 50
52.18 45
52.185 46
52.19 41
52.195 37
52.2 41
52.205 22
52.21 54
52.215 48
52.22 37
52.225 38
52.23 41
52.235 43
52.24 27
52.245 46
52.25 39
52.255 60
52.26 65
52.265 63
52.27 58
52.275 58
52.28 62
52.285 60
52.29 62
52.295 54
52.3 60
52.305 58
52.31 61
52.315 61
52.32 42
52.325 54
52.33 64
52.335 60
52.34 62
52.345 59
52.35 30
52.355 63
52.36 23
52.365 29
52.37 26
52.375 27
52.38 57
52.385 61
52.39 35
52.395 29
52.4 63
52.405 37
52.41 58
52.415 60
52.42 60
52.425 38
52.43 36
52.435 38
52.44 59
52.445 61
52.45 61
52.455 58
52.46 60
52.465 60
52.47 40
52.475 54
52.48 60
52.485 37
52.49 57
52.495 60
52.5 58
52.505 58
52.51 55
52.515 55
52.52 55
52.525 58
52.53 34
52.535 38
52.54 39
52.545 55
52.55 59
52.555 35
52.56 57
52.565 59
52.57 61
52.575 41
52.58 32
52.585 32
52.59 60
52.595 28
52.6 26
52.605 30
52.61 33
52.615 34
52.62 27
52.625 40
52.63 36
52.635 31
52.64 35
52.645 33
52.65 35
52.655 40
52.66 62
52.665 64
52.67 28
52.675 66
52.68 26
52.685 62
52.69 28
52.695 27
52.7 24
52.705 24
52.71 26
52.715 27
52.72 39
52.725 62
52.73 60
52.735 60
52.74 52
52.745 59
52.75 60
52.755 28
52.76 26
52.765 23
52.77 24
52.775 26
52.78 32
52.785 35
52.79 39
52.795 59
52.8 28
52.805 40
52.81 36
52.815 62
52.82 24
52.825 38
52.83 25
52.835 37
52.84 42
52.845 40
52.85 43
52.855 37
52.86 36
52.865 35
52.87 38
52.875 36
52.88 39
52.885 38
52.89 58
52.895 64
52.9 27
52.905 30
52.91 44
52.915 59
52.92 29
52.925 32
52.93 59
52.935 56
52.94 59
52.945 38
52.95 34
52.955 28
52.96 30
52.965 38
52.97 35
52.975 62
52.98 58
52.985 57
52.99 45
52.995 56
53 58
53.005 60
53.01 45
53.015 41
53.02 43
53.025 45
53.03 47
53.035 42
53.04 65
53.045 60
53.05 36
53.055 36
53.06 35
53.065 35
53.07 41
53.075 27
53.08 37
53.085 42
53.09 39
53.095 59
53.1 39
53.105 36
53.11 36
53.115 37
53.12 59
53.125 60
53.13 65
53.135 60
53.14 58
53.145 56
53.15 59
53.155 56
53.16 62
53.165 45
53.17 47
53.175 53
53.18 46
53.185 54
53.19 56
53.195 60
53.2 59
53.205 32
53.21 55
53.215 47
53.22 43
53.225 43
53.23 57
53.235 53
53.24 58
53.245 63
53.25 58
53.255 57
53.26 58
53.265 57
53.27 36
53.275 37
53.28 38
53.285 38
53.29 60
53.295 56
53.3 42
53.305 58
53.31 52
53.315 55
53.32 26
53.325 41
53.33 38
53.335 43
53.34 41
53.345 42
53.35 38
53.355 38
53.36 43
53.365 42
53.37 55
53.375 57
53.38 44
53.385 34
53.39 41
53.395 44
53.4 40
53.405 41
53.41 37
53.415 38
53.42 60
53.425 55
53.43 35
53.435 66
53.44 57
53.445 56
53.45 60
53.455 57
53.46 62
53.465 39
53.47 58
53.475 60
53.48 63
53.485 55
53.49 61
53.495 39
53.5 40
53.505 58
53.51 61
53.515 58
53.52 55
53.525 39
53.53 56
53.535 55
53.54 42
53.545 42
53.55 32
53.555 28
53.56 30
53.565 25
53.57 53
53.575 59
53.58 40
53.585 37
53.59 59
53.595 63
53.6 64
53.605 62
53.61 57
53.615 36
53.62 39
53.625 37
53.63 44
53.635 40
53.64 37
53.645 56
53.65 56
53.655 58
53.66 60
53.665 59
53.67 55
53.675 54
53.68 48
53.685 40
53.69 54
53.695 45
53.7 60
53.705 58
53.71 56
53.715 58
53.72 60
53.725 57
53.73 40
53.735 41
53.74 43
53.745 40
53.75 44
53.755 43
53.76 37
53.765 46
53.77 36
53.775 44
53.78 47
53.785 34
53.79 46
53.795 42
53.8 25
53.805 45
53.81 29
53.815 31
53.82 32
53.825 31
53.83 28
53.835 27
53.84 61
53.845 59
53.85 59
53.855 31
53.86 29
53.865 59
53.87 62
53.875 62
53.88 66
53.885 60
53.89 59
53.895 31
53.9 26
53.905 31
53.91 27
53.915 30
53.92 29
53.925 29
53.93 27
53.935 25
53.94 31
53.945 35
53.95 29
53.955 33
53.96 30
53.965 45
53.97 43
53.975 58
53.98 40
53.985 31
53.99 58
53.995 67
54 65
54.005 27
54.01 32
54.015 30
54.02 63
54.025 61
54.03 61
54.035 43
54.04 60
54.045 31
54.05 31
54.055 39
54.06 31
54.065 61
54.07 59
54.075 31
54.08 60
54.085 56
54.09 31
54.095 36
54.1 34
54.105 36
54.11 30
54.115 30
54.12 33
54.125 42
54.13 41
54.135 32
54.14 28
54.145 36
54.15 33
54.155 29
54.16 33
54.165 35
54.17 34
54.175 36
54.18 30
54.185 27
54.19 42
54.195 43
54.2 46
54.205 30
54.21 39
54.215 30
54.22 31
54.225 31
54.23 42
54.235 29
54.24 33
54.245 31
54.25 30
54.255 45
54.26 39
54.265 43
54.27 88
54.275 40
54.28 46
54.285 40
54.29 30
54.295 47
54.3 44
54.305 31
54.31 33
54.315 27
54.32 39
54.325 40
54.33 22
54.335 26
54.34 43
54.345 44
54.35 27
54.355 28
54.36 28
54.365 33
54.37 33
54.375 33
54.38 33
54.385 37
54.39 38
54.395 40
54.4 32
54.405 41
54.41 44
54.415 36
54.42 34
54.425 38
54.43 31
54.435 41
54.44 60
54.445 54
54.45 41
54.455 39
54.46 44
54.465 41
54.47 39
54.475 41
54.48 35
54.485 40
54.49 41
54.495 43
54.5 39
54.505 39
54.51 38
54.515 59
54.52 40
54.525 62
54.53 65
54.535 64
54.54 47
54.545 44
54.55 42
54.555 44
54.56 43
54.565 41
54.57 43
54.575 36
54.58 43
54.585 64
54.59 61
54.595 39
54.6 40
54.605 42
54.61 39
54.615 35
54.62 37
54.625 37
54.63 37
54.635 37
54.64 36
54.645 33
54.65 35
54.655 39
54.66 37
54.665 41
54.67 37
54.675 40
54.68 35
54.685 38
54.69 38
54.695 41
54.7 40
54.705 31
54.71 40
54.715 40
54.72 34
54.725 34
54.73 31
54.735 41
54.74 38
54.745 40
54.75 32
54.755 38
54.76 36
54.765 35
54.77 36
54.775 38
54.78 37
54.785 38
54.79 30
54.795 29
54.8 35
54.805 34
54.81 35
54.815 45
54.82 34
54.825 39
54.83 37
54.835 39
54.84 39
54.845 37
54.85 35
54.855 33
54.86 37
54.865 36
54.87 32
54.875 32
54.88 34
54.885 35
54.89 32
54.895 36
54.9 82
54.905 37
54.91 36
54.915 37
54.92 35
54.925 36
54.93 39
54.935 37
54.94 33
54.945 34
54.95 39
54.955 40
54.96 40
54.965 39
54.97 37
54.975 39
54.98 36
54.985 49
54.99 50
54.995 47
55 36
55.005 39
55.01 40
55.015 40
55.02 32
55.025 37
55.03 40
55.035 42
55.04 43
55.045 49
55.05 39
55.055 40
55.06 38
55.065 43
55.07 46
55.075 37
55.08 45
55.085 39
55.09 35
55.095 46
55.1 45
55.105 47
55.11 40
55.115 39
55.12 33
55.125 43
55.13 38
55.135 41
55.14 34
55.145 45
55.15 41
55.155 36
55.16 30
55.165 31
55.17 38
55.175 36
55.18 37
55.185 40
55.19 42
55.195 38
55.2 42
55.205 38
55.21 38
55.215 39
55.22 38
55.225 39
55.23 40
55.235 39
55.24 45
55.245 43
55.25 38
55.255 34
55.26 42
55.265 39
55.27 35
55.275 42
55.28 47
55.285 50
55.29 43
55.295 43
55.3 35
55.305 40
55.31 49
55.315 39
55.32 42
55.325 38
55.33 34
55.335 41
55.34 50
55.345 35
55.35 39
55.355 41
55.36 45
55.365 40
55.37 36
55.375 38
55.38 40
55.385 44
55.39 44
55.395 46
55.4 37
55.405 43
55.41 45
55.415 38
55.42 50
55.425 52
55.43 43
55.435 40
55.44 37
55.445 40
55.45 41
55.455 43
55.46 39
55.465 43
55.47 38
55.475 40
55.48 43
55.485 42
55.49 45
55.495 48
55.5 42
55.505 35
55.51 40
55.515 40
55.52 44
55.525 39
55.53 43
55.535 40
55.54 41
55.545 46
55.55 38
55.555 33
55.56 24
55.565 23
55.57 41
55.575 36
55.58 34
55.585 37
55.59 38
55.595 30
55.6 23
55.605 30
55.61 29
55.615 31
55.62 43
55.625 29
55.63 32
55.635 33
55.64 43
55.645 36
55.65 42
55.655 45
55.66 43
55.665 41
55.67 45
55.675 39
55.68 47
55.685 42
55.69 39
55.695 41
55.7 39
55.705 61
55.71 35
55.715 43
55.72 41
55.725 44
55.73 41
55.735 42
55.74 38
55.745 43
55.75 52
55.755 38
55.76 43
55.765 36
55.77 49
55.775 42
55.78 39
55.785 39
55.79 44
55.795 42
55.8 43
55.805 44
55.81 42
55.815 48
55.82 41
55.825 44
55.83 42
55.835 41
55.84 45
55.845 43
55.85 44
55.855 43
55.86 44
55.865 33
55.87 37
55.875 42
55.88 42
55.885 39
55.89 42
55.895 39
55.9 39
55.905 43
55.91 39
55.915 38
55.92 38
55.925 40
55.93 36
55.935 47
55.94 43
55.945 47
55.95 55
55.955 40
55.96 47
55.965 36
55.97 34
55.975 37
55.98 37
55.985 51
55.99 35
55.995 42
56 50
56.005 41
56.01 40
56.015 35
56.02 38
56.025 36
56.03 36
56.035 37
56.04 34
56.045 47
56.05 48
56.055 52
56.06 39
56.065 39
56.07 35
56.075 52
56.08 33
56.085 50
56.09 37
56.095 48
56.1 42
56.105 37
56.11 42
56.115 35
56.12 38
56.125 49
56.13 39
56.135 47
56.14 41
56.145 24
56.15 35
56.155 39
56.16 37
56.165 34
56.17 39
56.175 37
56.18 37
56.185 38
56.19 71
56.195 36
56.2 76
56.205 47
56.21 47
56.215 28
56.22 38
56.225 42
56.23 50
56.235 38
56.24 52
56.245 35
56.25 37
56.255 40
56.26 41
56.265 41
56.27 41
56.275 40
56.28 38
56.285 49
56.29 44
56.295 42
56.3 49
56.305 35
56.31 43
56.315 35
56.32 39
56.325 35
56.33 29
56.335 52
56.34 37
56.345 36
56.35 40
56.355 37
56.36 43
56.365 39
56.37 47
56.375 48
56.38 48
56.385 51
56.39 48
56.395 56
56.4 24
56.405 43
56.41 43
56.415 18
56.42 24
56.425 23
56.43 23
56.435 21
56.44 42
56.445 48
56.45 37
56.455 50
56.46 40
56.465 49
56.47 37
56.475 35
56.48 35
56.485 37
56.49 37
56.495 47
56.5 35
56.505 45
56.51 41
56.515 38
56.52 42
56.525 43
56.53 47
56.535 39
56.54 40
56.545 41
56.55 47
56.555 41
56.56 40
56.565 43
56.57 38
56.575 42
56.58 43
56.585 42
56.59 42
56.595 46
56.6 49
56.605 52
56.61 47
56.615 48
56.62 51
56.625 50
56.63 39
56.635 34
56.64 38
56.645 33
56.65 35
56.655 38
56.66 48
56.665 55
56.67 39
56.675 41
56.68 43
56.685 42
56.69 37
56.695 39
56.7 41
56.705 41
56.71 40
56.715 41
56.72 46
56.725 48
56.73 50
56.735 41
56.74 48
56.745 47
56.75 42
56.755 51
56.76 48
56.765 44
56.77 47
56.775 44
56.78 43
56.785 44
56.79 47
56.795 54
56.8 46
56.805 46
56.81 44
56.815 44
56.82 43
56.825 45
56.83 47
56.835 41
56.84 47
56.845 43
56.85 44
56.855 37
56.86 40
56.865 41
56.87 44
56.875 48
56.88 37
56.885 54
56.89 47
56.895 52
56.9 50
56.905 44
56.91 39
56.915 38
56.92 50
56.925 42
56.93 39
56.935 43
56.94 36
56.945 36
56.95 46
56.955 47
56.96 50
56.965 39
56.97 38
56.975 35
56.98 34
56.985 39
56.99 39
56.995 41
57 40
57.005 35
57.01 43
57.015 38
57.02 42
57.025 41
57.03 41
57.035 45
57.04 36
57.045 38
57.05 37
57.055 35
57.06 40
57.065 40
57.07 29
57.075 41
57.08 48
57.085 36
57.09 54
57.095 52
57.1 43
57.105 36
57.11 41
57.115 42
57.12 37
57.125 37
57.13 41
57.135 34
57.14 44
57.145 36
57.15 34
57.155 32
57.16 49
57.165 44
57.17 50
57.175 51
57.18 26
57.185 30
57.19 48
57.195 54
57.2 52
57.205 27
57.21 37
57.215 39
57.22 54
57.225 37
57.23 38
57.235 39
57.24 47
57.245 43
57.25 41
57.255 40
57.26 41
57.265 36
57.27 44
57.275 40
57.28 38
57.285 37
57.29 34
57.295 39
57.3 38
57.305 36
57.31 37
57.315 42
57.32 38
57.325 40
57.33 41
57.335 44
57.34 38
57.345 41
57.35 36
57.355 40
57.36 40
57.365 41
57.37 37
57.375 39
57.38 32
57.385 40
57.39 26
57.395 39
57.4 43
57.405 28
57.41 29
57.415 38
57.42 42
57.425 41
57.43 41
57.435 43
57.44 41
57.445 41
57.45 39
57.455 41
57.46 38
57.465 57
57.47 52
57.475 50
57.48 50
57.485 47
57.49 47
57.495 41
57.5 50
57.505 39
57.51 43
57.515 52
57.52 48
57.525 39
57.53 39
57.535 37
57.54 31
57.545 48
57.55 39
57.555 39
57.56 34
57.565 39
57.57 45
57.575 38
57.58 41
57.585 35
57.59 33
57.595 34
57.6 35
57.605 31
57.61 32
57.615 38
57.62 38
57.625 32
57.63 36
57.635 38
57.64 41
57.645 38
57.65 38
57.655 39
57.66 36
57.665 39
57.67 39
57.675 41
57.68 38
57.685 38
57.69 36
57.695 34
57.7 38
57.705 35
57.71 31
57.715 35
57.72 35
57.725 38
57.73 32
57.735 35
57.74 30
57.745 36
57.75 40
57.755 33
57.76 46
57.765 31
57.77 37
57.775 34
57.78 34
57.785 44
57.79 38
57.795 39
57.8 38
57.805 38
57.81 42
57.815 48
57.82 35
57.825 32
57.83 43
57.835 38
57.84 33
57.845 35
57.85 38
57.855 38
57.86 36
57.865 31
57.87 37
57.875 42
57.88 40
57.885 30
57.89 30
57.895 29
57.9 29
57.905 34
57.91 34
57.915 36
57.92 30
57.925 34
57.93 37
57.935 35
57.94 33
57.945 40
57.95 42
57.955 39
57.96 42
57.965 40
57.97 38
57.975 38
57.98 40
57.985 30
57.99 39
57.995 36
58 38
58.005 40
58.01 39
58.015 40
58.02 40
58.025 39
58.03 41
58.035 39
58.04 40
58.045 39
58.05 33
58.055 39
58.06 34
58.065 38
58.07 37
58.075 35
58.08 29
58.085 35
58.09 36
58.095 34
58.1 41
58.105 36
58.11 35
58.115 29
58.12 31
58.125 52
58.13 31
58.135 45
58.14 38
58.145 37
58.15 38
58.155 38
58.16 33
58.165 30
58.17 37
58.175 40
58.18 38
58.185 38
58.19 43
58.195 34
58.2 38
58.205 39
58.21 42
58.215 39
58.22 42
58.225 35
58.23 33
58.235 35
58.24 53
58.245 53
58.25 35
58.255 63
58.26 61
58.265 33
58.27 32
58.275 56
58.28 58
58.285 31
58.29 36
58.295 39
58.3 52
58.305 49
58.31 49
58.315 31
58.32 41
58.325 33
58.33 44
58.335 45
58.34 42
58.345 37
58.35 37
58.355 39
58.36 36
58.365 38
58.37 47
58.375 49
58.38 38
58.385 37
58.39 39
58.395 41
58.4 31
58.405 32
58.41 29
58.415 39
58.42 38
58.425 35
58.43 50
58.435 47
58.44 42
58.445 46
58.45 47
58.455 50
58.46 49
58.465 31
58.47 52
58.475 50
58.48 46
58.485 50
58.49 49
58.495 45
58.5 29
58.505 29
58.51 33
58.515 33
58.52 32
58.525 31
58.53 42
58.535 37
58.54 40
58.545 36
58.55 38
58.555 36
58.56 37
58.565 36
58.57 38
58.575 40
58.58 37
58.585 39
58.59 48
58.595 50
58.6 48
58.605 37
58.61 41
58.615 47
58.62 46
58.625 50
58.63 39
58.635 36
58.64 44
58.645 41
58.65 43
58.655 45
58.66 44
58.665 47
58.67 37
58.675 50
58.68 49
58.685 47
58.69 36
58.695 38
58.7 43
58.705 41
58.71 42
58.715 39
58.72 38
58.725 39
58.73 40
58.735 37
58.74 44
58.745 44
58.75 32
58.755 42
58.76 39
58.765 38
58.77 39
58.775 41
58.78 46
58.785 39
58.79 39
58.795 40
58.8 38
58.805 41
58.81 30
58.815 44
58.82 44
58.825 31
58.83 40
58.835 47
58.84 48
58.845 46
58.85 36
58.855 35
58.86 38
58.865 46
58.87 39
58.875 40
58.88 35
58.885 37
58.89 39
58.895 38
58.9 40
58.905 44
58.91 37
58.915 41
58.92 42
58.925 43
58.93 42
58.935 35
58.94 35
58.945 35
58.95 40
58.955 38
58.96 45
58.965 31
58.97 27
58.975 33
58.98 35
58.985 40
58.99 42
58.995 33
59 33
59.005 36
59.01 31
59.015 31
59.02 30
59.025 31
59.03 29
59.035 30
59.04 27
59.045 26
59.05 26
59.055 24
59.06 22
59.065 24
59.07 20
59.075 49
59.08 50
59.085 47
59.09 48
59.095 50
59.1 48
59.105 46
59.11 30
59.115 26
59.12 27
59.125 26
59.13 34
59.135 40
59.14 39
59.145 42
59.15 50
59.155 40
59.16 39
59.165 42
59.17 49
59.175 43
59.18 45
59.185 37
59.19 37
59.195 46
59.2 29
59.205 27
59.21 39
59.215 28
59.22 32
59.225 27
59.23 28
59.235 34
59.24 40
59.245 43
59.25 31
59.255 30
59.26 40
59.265 24
59.27 43
59.275 29
59.28 27
59.285 29
59.29 31
59.295 28
59.3 37
59.305 28
59.31 24
59.315 31
59.32 38
59.325 39
59.33 33
59.335 34
59.34 32
59.345 36
59.35 33
59.355 40
59.36 38
59.365 32
59.37 31
59.375 30
59.38 50
59.385 33
59.39 31
59.395 48
59.4 49
59.405 34
59.41 29
59.415 39
59.42 39
59.425 42
59.43 42
59.435 45
59.44 47
59.445 46
59.45 41
59.455 51
59.46 33
59.465 36
59.47 35
59.475 35
59.48 35
59.485 38
59.49 34
59.495 46
59.5 27
59.505 30
59.51 29
59.515 30
59.52 40
59.525 43
59.53 40
59.535 29
59.54 26
59.545 39
59.55 40
59.555 33
59.56 40
59.565 36
59.57 37
59.575 45
59.58 45
59.585 30
59.59 26
59.595 30
59.6 35
59.605 40
59.61 32
59.615 31
59.62 39
59.625 31
59.63 43
59.635 36
59.64 39
59.645 38
59.65 41
59.655 48
59.66 50
59.665 35
59.67 32
59.675 31
59.68 34
59.685 35
59.69 35
59.695 30
59.7 34
59.705 34
59.71 42
59.715 40
59.72 39
59.725 38
59.73 40
59.735 42
59.74 39
59.745 40
59.75 39
59.755 42
59.76 41
59.765 44
59.77 41
59.775 46
59.78 47
59.785 49
59.79 48
59.795 47
59.8 40
59.805 38
59.81 48
59.815 40
59.82 27
59.825 26
59.83 41
59.835 31
59.84 34
59.845 33
59.85 37
59.855 41
59.86 33
59.865 33
59.87 38
59.875 41
59.88 32
59.885 37
59.89 37
59.895 39
59.9 41
59.905 38
59.91 34
59.915 37
59.92 41
59.925 37
59.93 25
59.935 37
59.94 35
59.945 37
59.95 42
59.955 37
59.96 40
59.965 29
59.97 29
59.975 40
59.98 36
59.985 37
59.99 43
59.995 37
60 39
60.005 37
60.01 41
60.015 38
60.02 41
60.025 40
60.03 42
60.035 44
60.04 43
60.045 40
60.05 39
60.055 35
60.06 49
60.065 48
60.07 33
60.075 38
60.08 42
60.085 37
60.09 35
60.095 39
60.1 36
60.105 37
60.11 39
60.115 35
60.12 29
60.125 27
60.13 33
60.135 36
60.14 37
60.145 35
60.15 38
60.155 51
60.16 40
60.165 47
60.17 35
60.175 35
60.18 37
60.185 41
60.19 40
60.195 38
60.2 42
60.205 40
60.21 38
60.215 41
60.22 50
60.225 50
60.23 49
60.235 41
60.24 50
60.245 39
60.25 43
60.255 37
60.26 40
60.265 35
60.27 40
60.275 38
60.28 35
60.285 39
60.29 39
60.295 39
60.3 40
60.305 38
60.31 36
60.315 44
60.32 42
60.325 38
60.33 38
60.335 37
60.34 41
60.345 39
60.35 39
60.355 39
60.36 39
60.365 42
60.37 40
60.375 38
60.38 40
60.385 31
60.39 43
60.395 40
60.4 32
60.405 30
60.41 39
60.415 39
60.42 36
60.425 43
60.43 40
60.435 42
60.44 37
60.445 37
60.45 46
60.455 39
60.46 42
60.465 52
60.47 42
60.475 42
60.48 40
60.485 43
60.49 43
60.495 39
60.5 42
60.505 37
60.51 51
60.515 54
60.52 53
60.525 42
60.53 42
60.535 42
60.54 37
60.545 38
60.55 40
60.555 50
60.56 41
60.565 40
60.57 43
60.575 45
60.58 37
60.585 40
60.59 46
60.595 42
60.6 46
60.605 46
60.61 45
60.615 45
60.62 43
60.625 40
60.63 45
60.635 42
60.64 46
60.645 41
60.65 42
60.655 43
60.66 39
60.665 41
60.67 51
60.675 54
60.68 51
60.685 59
60.69 52
60.695 39
60.7 51
60.705 38
60.71 38
60.715 39
60.72 38
60.725 36
60.73 38
60.735 32
60.74 22
60.745 38
60.75 19
60.755 42
60.76 29
60.765 34
60.77 33
60.775 52
60.78 31
60.785 27
60.79 30
60.795 55
60.8 51
60.805 51
60.81 54
60.815 51
60.82 46
60.825 47
60.83 48
60.835 38
60.84 31
60.845 36
60.85 55
60.855 50
60.86 34
60.865 35
60.87 37
60.875 49
60.88 31
60.885 32
60.89 36
60.895 36
60.9 34
60.905 34
60.91 36
60.915 44
60.92 28
60.925 28
60.93 31
60.935 32
60.94 26
60.945 48
60.95 50
60.955 46
60.96 29
60.965 50
60.97 53
60.975 30
60.98 29
60.985 27
60.99 59
60.995 60
61 50
61.005 57
61.01 32
61.015 31
61.02 49
61.025 49
61.03 57
61.035 58
61.04 48
61.045 50
61.05 52
61.055 54
61.06 51
61.065 49
61.07 48
61.075 49
61.08 45
61.085 29
61.09 47
61.095 34
61.1 33
61.105 48
61.11 48
61.115 47
61.12 48
61.125 44
61.13 32
61.135 45
61.14 48
61.145 47
61.15 33
61.155 32
61.16 27
61.165 44
61.17 39
61.175 44
61.18 43
61.185 46
61.19 43
61.195 48
61.2 48
61.205 52
61.21 46
61.215 45
61.22 24
61.225 32
61.23 45
61.235 46
61.24 31
61.245 54
61.25 51
61.255 51
61.26 52
61.265 48
61.27 45
61.275 49
61.28 56
61.285 29
61.29 43
61.295 47
61.3 43
61.305 37
61.31 32
61.315 35
61.32 35
61.325 53
61.33 50
61.335 26
61.34 22
61.345 22
61.35 59
61.355 57
61.36 54
61.365 34
61.37 62
61.375 70
61.38 69
61.385 68
61.39 71
61.395 58
61.4 67
61.405 67
61.41 73
61.415 32
61.42 35
61.425 67
61.43 60
61.435 66
61.44 67
61.445 66
61.45 65
61.455 71
61.46 68
61.465 32
61.47 33
61.475 62
61.48 64
61.485 33
61.49 33
61.495 36
61.5 29
61.505 27
61.51 58
61.515 77
61.52 33
61.525 70
61.53 67
61.535 70
61.54 62
61.545 67
61.55 64
61.555 65
61.56 71
61.565 71
61.57 60
61.575 63
61.58 32
61.585 34
61.59 61
61.595 66
61.6 65
61.605 27
61.61 62
61.615 69
61.62 65
61.625 62
61.63 39
61.635 56
61.64 61
61.645 57
61.65 41
61.655 54
61.66 55
61.665 57
61.67 59
61.675 57
61.68 60
61.685 67
61.69 59
61.695 61
61.7 61
61.705 60
61.71 59
61.715 60
61.72 60
61.725 40
61.73 43
61.735 44
61.74 41
61.745 30
61.75 57
61.755 46
61.76 46
61.765 49
61.77 50
61.775 57
61.78 61
61.785 60
61.79 64
61.795 48
61.8 46
61.805 61
61.81 63
61.815 53
61.82 41
61.825 43
61.83 42
61.835 50
61.84 56
61.845 56
61.85 46
61.855 40
61.86 61
61.865 60
61.87 53
61.875 60
61.88 58
61.885 45
61.89 25
61.895 47
61.9 46
61.905 53
61.91 48
61.915 39
61.92 50
61.925 48
61.93 48
61.935 54
61.94 49
61.945 46
61.95 50
61.955 58
61.96 43
61.965 49
61.97 42
61.975 29
61.98 30
61.985 31
61.99 33
61.995 46
62 44
62.005 35
62.01 33
62.015 34
62.02 51
62.025 33
62.03 34
62.035 29
62.04 27
62.045 48
62.05 50
62.055 56
62.06 51
62.065 53
62.07 52
62.075 56
62.08 52
62.085 49
62.09 35
62.095 48
62.1 34
62.105 53
62.11 44
62.115 29
62.12 42
62.125 40
62.13 58
62.135 42
62.14 47
62.145 39
62.15 42
62.155 51
62.16 45
62.165 50
62.17 53
62.175 46
62.18 52
62.185 50
62.19 45
62.195 53
62.2 47
62.205 52
62.21 47
62.215 44
62.22 46
62.225 49
62.23 44
62.235 39
62.24 41
62.245 43
62.25 42
62.255 41
62.26 47
62.265 43
62.27 51
62.275 44
62.28 48
62.285 43
62.29 41
62.295 44
62.3 46
62.305 53
62.31 48
62.315 52
62.32 41
62.325 35
62.33 46
62.335 57
62.34 42
62.345 42
62.35 61
62.355 58
62.36 45
62.365 63
62.37 50
62.375 51
62.38 46
62.385 41
62.39 43
62.395 40
62.4 42
62.405 50
62.41 51
62.415 50
62.42 55
62.425 56
62.43 45
62.435 59
62.44 55
62.445 41
62.45 57
62.455 35
62.46 58
62.465 57
62.47 62
62.475 57
62.48 50
62.485 47
62.49 55
62.495 55
62.5 43
62.505 51
62.51 48
62.515 43
62.52 44
62.525 50
62.53 49
62.535 44
62.54 44
62.545 53
62.55 56
62.555 49
62.56 51
62.565 47
62.57 50
62.575 50
62.58 40
62.585 61
62.59 61
62.595 58
62.6 40
62.605 42
62.61 44
62.615 45
62.62 42
62.625 46
62.63 34
62.635 38
62.64 40
62.645 27
62.65 36
62.655 36
62.66 49
62.665 37
62.67 37
62.675 36
62.68 35
62.685 41
62.69 33
62.695 37
62.7 47
62.705 51
62.71 45
62.715 50
62.72 58
62.725 40
62.73 50
62.735 45
62.74 48
62.745 46
62.75 38
62.755 44
62.76 42
62.765 38
62.77 57
62.775 41
62.78 42
62.785 28
62.79 45
62.795 41
62.8 30
62.805 37
62.81 36
62.815 43
62.82 41
62.825 49
62.83 36
62.835 38
62.84 42
62.845 44
62.85 44
62.855 40
62.86 36
62.865 42
62.87 43
62.875 42
62.88 43
62.885 40
62.89 43
62.895 36
62.9 36
62.905 41
62.91 32
62.915 43
62.92 40
62.925 33
62.93 33
62.935 40
62.94 41
62.945 45
62.95 38
62.955 41
62.96 43
62.965 44
62.97 40
62.975 41
62.98 42
62.985 42
62.99 43
62.995 42
63 43
63.005 46
63.01 41
63.015 34
63.02 43
63.025 43
63.03 44
63.035 43
63.04 42
63.045 42
63.05 40
63.055 43
63.06 38
63.065 35
63.07 35
63.075 39
63.08 32
63.085 33
63.09 39
63.095 36
63.1 29
63.105 34
63.11 40
63.115 39
63.12 42
63.125 42
63.13 36
63.135 55
63.14 36
63.145 40
63.15 25
63.155 42
63.16 26
63.165 40
63.17 27
63.175 40
63.18 29
63.185 35
63.19 38
63.195 35
63.2 43
63.205 36
63.21 50
63.215 57
63.22 77
63.225 37
63.23 37
63.235 74
63.24 39
63.245 80
63.25 50
63.255 42
63.26 36
63.265 39
63.27 36
63.275 33
63.28 38
63.285 31
63.29 21
63.295 29
63.3 32
63.305 35
63.31 33
63.315 33
63.32 41
63.325 38
63.33 26
63.335 26
63.34 37
63.345 27
63.35 32
63.355 48
63.36 37
63.365 32
63.37 41
63.375 41
63.38 45
63.385 41
63.39 43
63.395 48
63.4 47
63.405 32
63.41 42
63.415 50
63.42 25
63.425 34
63.43 30
63.435 36
63.44 45
63.445 42
63.45 43
63.455 40
63.46 38
63.465 43
63.47 37
63.475 41
63.48 42
63.485 36
63.49 37
63.495 39
63.5 41
63.505 40
63.51 39
63.515 43
63.52 41
63.525 35
63.53 31
63.535 32
63.54 30
63.545 26
63.55 44
63.555 35
63.56 38
63.565 43
63.57 48
63.575 44
63.58 49
63.585 39
63.59 43
63.595 35
63.6 38
63.605 35
63.61 38
63.615 39
63.62 42
63.625 36
63.63 42
63.635 34
63.64 40
63.645 38
63.65 42
63.655 35
63.66 31
63.665 46
63.67 36
63.675 36
63.68 35
63.685 35
63.69 31
63.695 30
63.7 42
63.705 45
63.71 36
63.715 41
63.72 40
63.725 42
63.73 34
63.735 33
63.74 33
63.745 41
63.75 30
63.755 30
63.76 31
63.765 41
63.77 28
63.775 40
63.78 40
63.785 36
63.79 44
63.795 39
63.8 33
63.805 41
63.81 40
63.815 42
63.82 36
63.825 42
63.83 33
63.835 37
63.84 32
63.845 37
63.85 33
63.855 39
63.86 34
63.865 37
63.87 37
63.875 38
63.88 42
63.885 31
63.89 39
63.895 39
63.9 41
63.905 45
63.91 44
63.915 50
63.92 41
63.925 44
63.93 53
63.935 35
63.94 38
63.945 43
63.95 39
63.955 38
63.96 38
63.965 37
63.97 41
63.975 38
63.98 49
63.985 43
63.99 42
63.995 31
64 44
64.005 36
64.01 44
64.015 33
64.02 51
64.025 37
64.03 33
64.035 32
64.04 33
64.045 37
64.05 45
64.055 33
64.06 29
64.065 32
64.07 32
64.075 30
64.08 35
64.085 36
64.09 34
64.095 36
64.1 30
64.105 30
64.11 39
64.115 42
64.12 32
64.125 29
64.13 31
64.135 46
64.14 43
64.145 46
64.15 43
64.155 44
64.16 45
64.165 52
64.17 32
64.175 48
64.18 47
64.185 47
64.19 47
64.195 49
64.2 46
64.205 48
64.21 32
64.215 53
64.22 47
64.225 43
64.23 48
64.235 49
64.24 49
64.245 47
64.25 45
64.255 46
64.26 51
64.265 53
64.27 53
64.275 49
64.28 42
64.285 48
64.29 45
64.295 49
64.3 51
64.305 52
64.31 51
64.315 59
64.32 29
64.325 30
64.33 29
64.335 59
64.34 34
64.345 32
64.35 32
64.355 56
64.36 33
64.365 31
64.37 30
64.375 28
64.38 66
64.385 36
64.39 31
64.395 30
64.4 28
64.405 33
64.41 28
64.415 63
64.42 57
64.425 62
64.43 30
64.435 25
64.44 74
64.445 59
64.45 67
64.455 55
64.46 59
64.465 59
64.47 63
64.475 36
64.48 66
64.485 56
64.49 61
64.495 61
64.5 62
64.505 68
64.51 63
64.515 57
64.52 62
64.525 54
64.53 60
64.535 32
64.54 62
64.545 34
64.55 60
64.555 57
64.56 51
64.565 60
64.57 57
64.575 56
64.58 51
64.585 57
64.59 56
64.595 53
64.6 35
64.605 36
64.61 41
64.615 35
64.62 32
64.625 35
64.63 30
64.635 27
64.64 37
64.645 54
64.65 63
64.655 58
64.66 26
64.665 61
64.67 38
64.675 62
64.68 63
64.685 65
64.69 67
64.695 64
64.7 69
64.705 66
64.71 72
64.715 70
64.72 72
64.725 70
64.73 68
64.735 66
64.74 68
64.745 69
64.75 70
64.755 69
64.76 41
64.765 68
64.77 62
64.775 65
64.78 31
64.785 28
64.79 40
64.795 61
64.8 41
64.805 45
64.81 56
64.815 69
64.82 67
64.825 32
64.83 63
64.835 51
64.84 33
64.845 67
64.85 66
64.855 62
64.86 65
64.865 31
64.87 31
64.875 71
64.88 42
64.885 36
64.89 34
64.895 32
64.9 30
64.905 32
64.91 25
64.915 29
64.92 30
64.925 30
64.93 30
64.935 28
64.94 29
64.945 26
64.95 29
64.955 63
64.96 70
64.965 69
64.97 30
64.975 70
64.98 72
64.985 77
64.99 69
64.995 32
65 62
65.005 68
65.01 60
65.015 63
65.02 63
65.025 62
65.03 64
65.035 58
65.04 63
65.045 62
65.05 61
65.055 57
65.06 59
65.065 27
65.07 60
65.075 60
65.08 62
65.085 63
65.09 58
65.095 61
65.1 32
65.105 63
65.11 61
65.115 32
65.12 27
65.125 34
65.13 34
65.135 34
65.14 30
65.145 29
65.15 30
65.155 30
65.16 69
65.165 35
65.17 29
65.175 35
65.18 32
65.185 24
65.19 27
65.195 25
65.2 29
65.205 25
65.21 61
65.215 67
65.22 67
65.225 27
65.23 27
65.235 30
65.24 67
65.245 63
65.25 40
65.255 29
65.26 47
65.265 48
65.27 47
65.275 46
65.28 28
65.285 28
65.29 28
65.295 26
65.3 69
65.305 66
65.31 48
65.315 64
65.32 67
65.325 69
65.33 61
65.335 67
65.34 38
65.345 64
65.35 70
65.355 27
65.36 28
65.365 28
65.37 21
65.375 22
65.38 58
65.385 21
65.39 32
65.395 35
65.4 31
65.405 43
65.41 41
65.415 34
65.42 31
65.425 30
65.43 33
65.435 36
65.44 67
65.445 29
65.45 34
65.455 26
65.46 24
65.465 28
65.47 31
65.475 64
65.48 64
65.485 61
65.49 64
65.495 48
65.5 48
65.505 50
65.51 69
65.515 32
65.52 69
65.525 71
65.53 72
65.535 67
65.54 65
65.545 45
65.55 66
65.555 29
65.56 70
65.565 71
65.57 68
65.575 73
65.58 70
65.585 64
65.59 27
65.595 30
65.6 76
65.605 68
65.61 75
65.615 31
65.62 69
65.625 77
65.63 69
65.635 75
65.64 65
65.645 45
65.65 48
65.655 46
65.66 63
65.665 50
65.67 69
65.675 68
65.68 66
65.685 63
65.69 67
65.695 67
65.7 68
65.705 66
65.71 50
65.715 49
65.72 67
65.725 67
65.73 64
65.735 63
65.74 31
65.745 66
65.75 68
65.755 37
65.76 70
65.765 66
65.77 34
65.775 67
65.78 31
65.785 29
65.79 26
65.795 29
65.8 27
65.805 34
65.81 27
65.815 26
65.82 27
65.825 24
65.83 30
65.835 26
65.84 45
65.845 80
65.85 47
65.855 67
65.86 44
65.865 47
65.87 35
65.875 30
65.88 77
65.885 72
65.89 71
65.895 73
65.9 74
65.905 68
65.91 30
65.915 31
65.92 33
65.925 36
65.93 45
65.935 37
65.94 41
65.945 44
65.95 70
65.955 43
65.96 75
65.965 47
65.97 69
65.975 72
65.98 72
65.985 70
65.99 76
65.995 25
66 75
66.005 69
66.01 73
66.015 65
66.02 73
66.025 75
66.03 80
66.035 45
66.04 45
66.045 71
66.05 49
66.055 74
66.06 50
66.065 49
66.07 50
66.075 78
66.08 67
66.085 51
66.09 50
66.095 51
66.1 47
66.105 48
66.11 49
66.115 51
66.12 49
66.125 75
66.13 72
66.135 56
66.14 49
66.145 60
66.15 57
66.155 73
66.16 54
66.165 56
66.17 34
66.175 52
66.18 52
66.185 50
66.19 50
66.195 52
66.2 47
66.205 51
66.21 45
66.215 47
66.22 24
66.225 25
66.23 23
66.235 65
66.24 64
66.245 58
66.25 20
66.255 47
66.26 35
66.265 49
66.27 52
66.275 48
66.28 60
66.285 52
66.29 48
66.295 29
66.3 48
66.305 51
66.31 73
66.315 75
66.32 50
66.325 74
66.33 72
66.335 45
66.34 74
66.345 51
66.35 76
66.355 75
66.36 74
66.365 70
66.37 75
66.375 74
66.38 52
66.385 32
66.39 46
66.395 76
66.4 72
66.405 75
66.41 49
66.415 75
66.42 74
66.425 75
66.43 77
66.435 42
66.44 43
66.445 74
66.45 44
66.455 77
66.46 81
66.465 83
66.47 81
66.475 77
66.48 39
66.485 30
66.49 46
66.495 44
66.5 78
66.505 74
66.51 68
66.515 73
66.52 72
66.525 36
66.53 80
66.535 78
66.54 78
66.545 76
66.55 70
66.555 84
66.56 50
66.565 82
66.57 77
66.575 45
66.58 45
66.585 42
66.59 46
66.595 82
66.6 82
66.605 79
66.61 49
66.615 44
66.62 78
66.625 74
66.63 70
66.635 75
66.64 76
66.645 45
66.65 47
66.655 44
66.66 47
66.665 76
66.67 47
66.675 48
66.68 73
66.685 78
66.69 76
66.695 80
66.7 28
66.705 25
66.71 39
66.715 50
66.72 50
66.725 76
66.73 64
66.735 75
66.74 50
66.745 50
66.75 48
66.755 50
66.76 80
66.765 51
66.77 49
66.775 83
66.78 45
66.785 33
66.79 36
66.795 35
66.8 75
66.805 73
66.81 73
66.815 50
66.82 44
66.825 76
66.83 47
66.835 46
66.84 73
66.845 42
66.85 72
66.855 75
66.86 77
66.865 34
66.87 72
66.875 78
66.88 73
66.885 77
66.89 73
66.895 73
66.9 77
66.905 70
66.91 75
66.915 72
66.92 76
66.925 74
66.93 73
66.935 68
66.94 76
66.945 78
66.95 78
66.955 79
66.96 55
66.965 77
66.97 53
66.975 81
66.98 44
66.985 76
66.99 79
66.995 77
67 81
67.005 80
67.01 77
67.015 81
67.02 35
67.025 72
67.03 51
67.035 74
67.04 74
67.045 54
67.05 75
67.055 79
67.06 76
67.065 81
67.07 79
67.075 38
67.08 71
67.085 77
67.09 34
67.095 83
67.1 57
67.105 78
67.11 84
67.115 76
67.12 43
67.125 73
67.13 74
67.135 74
67.14 69
67.145 76
67.15 78
67.155 76
67.16 76
67.165 83
67.17 48
67.175 78
67.18 78
67.185 37
67.19 78
67.195 85
67.2 43
67.205 79
67.21 75
67.215 61
67.22 77
67.225 81
67.23 80
67.235 79
67.24 77
67.245 78
67.25 79
67.255 61
67.26 57
67.265 75
67.27 77
67.275 75
67.28 53
67.285 63
67.29 81
67.295 78
67.3 58
67.305 56
67.31 61
67.315 75
67.32 67
67.325 51
67.33 54
67.335 64
67.34 76
67.345 66
67.35 65
67.355 69
67.36 70
67.365 51
67.37 61
67.375 59
67.38 72
67.385 80
67.39 77
67.395 75
67.4 51
67.405 61
67.41 62
67.415 67
67.42 71
67.425 66
67.43 66
67.435 62
67.44 72
67.445 68
67.45 69
67.455 39
67.46 41
67.465 67
67.47 72
67.475 30
67.48 74
67.485 69
67.49 70
67.495 64
67.5 60
67.505 59
67.51 62
67.515 45
67.52 65
67.525 46
67.53 74
67.535 66
67.54 52
67.545 52
67.55 45
67.555 66
67.56 65
67.565 71
67.57 30
67.575 32
67.58 77
67.585 70
67.59 67
67.595 69
67.6 60
67.605 64
67.61 27
67.615 29
67.62 67
67.625 67
67.63 70
67.635 68
67.64 27
67.645 67
67.65 66
67.655 68
67.66 53
67.665 50
67.67 61
67.675 64
67.68 68
67.685 32
67.69 29
67.695 31
67.7 66
67.705 64
67.71 30
67.715 60
67.72 65
67.725 65
67.73 62
67.735 63
67.74 62
67.745 66
67.75 57
67.755 64
67.76 61
67.765 47
67.77 51
67.775 48
67.78 48
67.785 48
67.79 52
67.795 45
67.8 68
67.805 65
67.81 66
67.815 70
67.82 65
67.825 59
67.83 51
67.835 50
67.84 34
67.845 39
67.85 39
67.855 42
67.86 35
67.865 68
67.87 70
67.875 71
67.88 61
67.885 66
67.89 33
67.895 62
67.9 64
67.905 61
67.91 62
67.915 61
67.92 58
67.925 62
67.93 32
67.935 28
67.94 58
67.945 62
67.95 65
67.955 64
67.96 63
67.965 36
67.97 63
67.975 66
67.98 67
67.985 66
67.99 65
67.995 61
68 59
68.005 41
68.01 68
68.015 62
68.02 66
68.025 64
68.03 66
68.035 59
68.04 63
68.045 66
68.05 62
68.055 58
68.06 36
68.065 43
68.07 35
68.075 38
68.08 32
68.085 42
68.09 33
68.095 31
68.1 59
68.105 30
68.11 63
68.115 66
68.12 64
68.125 67
68.13 66
68.135 70
68.14 30
68.145 65
68.15 66
68.155 66
68.16 29
68.165 44
68.17 28
68.175 65
68.18 62
68.185 61
68.19 28
68.195 59
68.2 66
68.205 68
68.21 71
68.215 70
68.22 68
68.225 73
68.23 75
68.235 68
68.24 58
68.245 29
68.25 73
68.255 72
68.26 70
68.265 47
68.27 67
68.275 67
68.28 62
68.285 29
68.29 27
68.295 28
68.3 32
68.305 32
68.31 72
68.315 64
68.32 70
68.325 63
68.33 65
68.335 60
68.34 33
68.345 31
68.35 30
68.355 29
68.36 67
68.365 70
68.37 31
68.375 30
68.38 65
68.385 29
68.39 29
68.395 32
68.4 65
68.405 68
68.41 30
68.415 67
68.42 62
68.425 35
68.43 32
68.435 27
68.44 28
68.445 27
68.45 28
68.455 27
68.46 33
68.465 64
68.47 35
68.475 60
68.48 29
68.485 65
68.49 66
68.495 68
68.5 69
68.505 71
68.51 70
68.515 65
68.52 31
68.525 70
68.53 62
68.535 32
68.54 62
68.545 68
68.55 65
68.555 69
68.56 70
68.565 65
68.57 64
68.575 64
68.58 72
68.585 73
68.59 64
68.595 33
68.6 73
68.605 69
68.61 66
68.615 69
68.62 69
68.625 71
68.63 70
68.635 37
68.64 35
68.645 66
68.65 61
68.655 65
68.66 47
68.665 70
68.67 66
68.675 70
68.68 64
68.685 43
68.69 67
68.695 70
68.7 39
68.705 35
68.71 41
68.715 34
68.72 38
68.725 38
68.73 37
68.735 33
68.74 35
68.745 35
68.75 31
68.755 67
68.76 33
68.765 34
68.77 33
68.775 23
68.78 23
68.785 28
68.79 26
68.795 35
68.8 32
68.805 32
68.81 31
68.815 34
68.82 29
68.825 33
68.83 70
68.835 60
68.84 67
68.845 73
68.85 67
68.855 37
68.86 28
68.865 65
68.87 29
68.875 30
68.88 24
68.885 31
68.89 28
68.895 34
68.9 34
68.905 28
68.91 41
68.915 30
68.92 61
68.925 56
68.93 46
68.935 63
68.94 64
68.945 27
68.95 38
68.955 35
68.96 21
68.965 60
68.97 59
68.975 63
68.98 60
68.985 58
68.99 59
68.995 38
69 57
69.005 58
69.01 41
69.015 38
69.02 54
69.025 56
69.03 58
69.035 67
69.04 61
69.045 63
69.05 63
69.055 64
69.06 34
69.065 35
69.07 32
69.075 65
69.08 70
69.085 37
69.09 56
69.095 54
69.1 60
69.105 57
69.11 56
69.115 29
69.12 61
69.125 54
69.13 51
69.135 52
69.14 55
69.145 38
69.15 57
69.155 50
69.16 56
69.165 43
69.17 30
69.175 29
69.18 58
69.185 57
69.19 59
69.195 51
69.2 53
69.205 34
69.21 32
69.215 50
69.22 55
69.225 32
69.23 32
69.235 28
69.24 31
69.245 27
69.25 32
69.255 29
69.26 31
69.265 35
69.27 51
69.275 28
69.28 54
69.285 54
69.29 50
69.295 34
69.3 52
69.305 29
69.31 31
69.315 30
69.32 54
69.325 29
69.33 30
69.335 29
69.34 30
69.345 28
69.35 29
69.355 28
69.36 38
69.365 50
69.37 29
69.375 30
69.38 53
69.385 30
69.39 53
69.395 53
69.4 50
69.405 41
69.41 59
69.415 50
69.42 30
69.425 33
69.43 32
69.435 34
69.44 30
69.445 30
69.45 31
69.455 54
69.46 34
69.465 53
69.47 33
69.475 59
69.48 39
69.485 39
69.49 56
69.495 53
69.5 29
69.505 31
69.51 30
69.515 49
69.52 26
69.525 35
69.53 52
69.535 55
69.54 54
69.545 32
69.55 30
69.555 51
69.56 51
69.565 53
69.57 49
69.575 47
69.58 47
69.585 51
69.59 49
69.595 28
69.6 54
69.605 52
69.61 35
69.615 31
69.62 53
69.625 56
69.63 55
69.635 60
69.64 50
69.645 56
69.65 54
69.655 56
69.66 61
69.665 55
69.67 57
69.675 56
69.68 61
69.685 28
69.69 49
69.695 49
69.7 34
69.705 57
69.71 82
69.715 92
69.72 43
69.725 49
69.73 28
69.735 31
69.74 30
69.745 31
69.75 54
69.755 50
69.76 31
69.765 30
69.77 51
69.775 32
69.78 33
69.785 52
69.79 33
69.795 67
69.8 62
69.805 61
69.81 65
69.815 65
69.82 69
69.825 42
69.83 31
69.835 29
69.84 69
69.845 71
69.85 49
69.855 67
69.86 40
69.865 77
69.87 79
69.875 77
69.88 35
69.885 41
69.89 80
69.895 90
69.9 75
69.905 28
69.91 34
69.915 83
69.92 91
69.925 87
69.93 85
69.935 83
69.94 44
69.945 77
69.95 84
69.955 77
69.96 80
69.965 85
69.97 46
69.975 70
69.98 79
69.985 74
69.99 75
69.995 32
70 79
70.005 35
70.01 32
70.015 28
70.02 30
70.025 31
70.03 71
70.035 29
70.04 33
70.045 29
70.05 28
70.055 76
70.06 82
70.065 78
70.07 33
70.075 77
70.08 79
70.085 80
70.09 80
70.095 34
70.1 81
70.105 79
70.11 69
70.115 73
70.12 69
70.125 68
70.13 27
70.135 30
70.14 66
70.145 65
70.15 33
70.155 33
70.16 61
70.165 70
70.17 73
70.175 64
70.18 66
70.185 69
70.19 66
70.195 29
70.2 28
70.205 29
70.21 32
70.215 73
70.22 72
70.225 71
70.23 31
70.235 28
70.24 30
70.245 80
70.25 30
70.255 29
70.26 32
70.265 76
70.27 28
70.275 80
70.28 81
70.285 74
70.29 77
70.295 71
70.3 32
70.305 76
70.31 81
70.315 74
70.32 75
70.325 83
70.33 31
70.335 36
70.34 35
70.345 31
70.35 85
70.355 84
70.36 82
70.365 80
70.37 33
70.375 75
70.38 62
70.385 75
70.39 69
70.395 77
70.4 58
70.405 61
70.41 61
70.415 65
70.42 59
70.425 62
70.43 29
70.435 29
70.44 33
70.445 30
70.45 77
70.455 82
70.46 80
70.465 80
70.47 79
70.475 86
70.48 77
70.485 30
70.49 78
70.495 76
70.5 77
70.505 79
70.51 81
70.515 34
70.52 83
70.525 76
70.53 72
70.535 41
70.54 73
70.545 79
70.55 30
70.555 80
70.56 76
70.565 32
70.57 81
70.575 81
70.58 81
70.585 36
70.59 77
70.595 80
70.6 73
70.605 82
70.61 73
70.615 72
70.62 76
70.625 73
70.63 78
70.635 77
70.64 78
70.645 78
70.65 83
70.655 79
70.66 81
70.665 76
70.67 76
70.675 74
70.68 30
70.685 84
70.69 79
70.695 49
70.7 33
70.705 47
70.71 51
70.715 83
70.72 86
70.725 28
70.73 30
70.735 31
70.74 77
70.745 80
70.75 75
70.755 83
70.76 80
70.765 78
70.77 85
70.775 87
70.78 59
70.785 32
70.79 33
70.795 32
70.8 83
70.805 86
70.81 84
70.815 55
70.82 51
70.825 54
70.83 54
70.835 60
70.84 81
70.845 59
70.85 85
70.855 80
70.86 81
70.865 35
70.87 53
70.875 53
70.88 89
70.885 80
70.89 74
70.895 73
70.9 78
70.905 76
70.91 70
70.915 53
70.92 27
70.925 29
70.93 51
70.935 44
70.94 83
70.945 74
70.95 76
70.955 71
70.96 47
70.965 56
70.97 65
70.975 65
70.98 78
70.985 75
70.99 80
70.995 72
71 71
71.005 73
71.01 59
71.015 74
71.02 78
71.025 60
71.03 72
71.035 27
71.04 70
71.045 70
71.05 30
71.055 32
71.06 72
71.065 33
71.07 63
71.075 71
71.08 65
71.085 69
71.09 69
71.095 51
71.1 67
71.105 66
71.11 66
71.115 63
71.12 71
71.125 64
71.13 65
71.135 28
71.14 70
71.145 69
71.15 66
71.155 61
71.16 74
71.165 63
71.17 65
71.175 58
71.18 69
71.185 68
71.19 71
71.195 62
71.2 67
71.205 60
71.21 71
71.215 71
71.22 68
71.225 78
71.23 77
71.235 76
71.24 70
71.245 31
71.25 74
71.255 70
71.26 68
71.265 77
71.27 28
71.275 81
71.28 27
71.285 82
71.29 82
71.295 73
71.3 35
71.305 28
71.31 27
71.315 83
71.32 25
71.325 78
71.33 77
71.335 82
71.34 81
71.345 81
71.35 85
71.355 74
71.36 85
71.365 82
71.37 25
71.375 85
71.38 77
71.385 78
71.39 73
71.395 68
71.4 71
71.405 26
71.41 24
71.415 81
71.42 61
71.425 32
71.43 78
71.435 78
71.44 24
71.445 25
71.45 77
71.455 78
71.46 71
71.465 80
71.47 76
71.475 81
71.48 57
71.485 60
71.49 27
71.495 27
71.5 76
71.505 26
71.51 28
71.515 77
71.52 26
71.525 22
71.53 28
71.535 27
71.54 83
71.545 75
71.55 82
71.555 78
71.56 83
71.565 29
71.57 70
71.575 78
71.58 70
71.585 71
71.59 80
71.595 75
71.6 25
71.605 75
71.61 24
71.615 70
71.62 61
71.625 74
71.63 79
71.635 78
71.64 32
71.645 76
71.65 83
71.655 75
71.66 77
71.665 22
71.67 23
71.675 25
71.68 75
71.685 78
71.69 49
71.695 31
71.7 33
71.705 26
71.71 76
71.715 76
71.72 78
71.725 82
71.73 81
71.735 86
71.74 78
71.745 80
71.75 84
71.755 79
71.76 76
71.765 66
71.77 86
71.775 26
71.78 51
71.785 50
71.79 78
71.795 84
71.8 81
71.805 84
71.81 90
71.815 48
71.82 66
71.825 60
71.83 54
71.835 64
71.84 65
71.845 70
71.85 65
71.855 68
71.86 72
71.865 28
71.87 26
71.875 30
71.88 24
71.885 28
71.89 87
71.895 81
71.9 77
71.905 30
71.91 24
71.915 27
71.92 29
71.925 78
71.93 30
71.935 81
71.94 84
71.945 81
71.95 31
71.955 77
71.96 80
71.965 75
71.97 79
71.975 72
71.98 38
71.985 41
71.99 73
71.995 69
72 69
72.005 68
72.01 67
72.015 70
72.02 38
72.025 68
72.03 72
72.035 74
72.04 78
72.045 39
72.05 60
72.055 77
72.06 81
72.065 75
72.07 81
72.075 78
72.08 77
72.085 63
72.09 76
72.095 64
72.1 77
72.105 78
72.11 83
72.115 82
72.12 88
72.125 83
72.13 79
72.135 36
72.14 75
72.145 81
72.15 23
72.155 28
72.16 21
72.165 25
72.17 67
72.175 61
72.18 68
72.185 63
72.19 70
72.195 65
72.2 74
72.205 76
72.21 17
72.215 23
72.22 43
72.225 78
72.23 70
72.235 19
72.24 16
72.245 19
72.25 70
72.255 25
72.26 64
72.265 20
72.27 69
72.275 36
72.28 71
72.285 66
72.29 63
72.295 34
72.3 32
72.305 32
72.31 33
72.315 61
72.32 63
72.325 44
72.33 63
72.335 62
72.34 66
72.345 68
72.35 22
72.355 66
72.36 71
72.365 65
72.37 72
72.375 71
72.38 67
72.385 60
72.39 62
72.395 62
72.4 59
72.405 60
72.41 62
72.415 63
72.42 69
72.425 64
72.43 68
72.435 64
72.44 63
72.445 69
72.45 76
72.455 66
72.46 66
72.465 65
72.47 63
72.475 63
72.48 69
72.485 42
72.49 59
72.495 69
72.5 66
72.505 67
72.51 72
72.515 68
72.52 45
72.525 46
72.53 45
72.535 46
72.54 67
72.545 68
72.55 68
72.555 69
72.56 66
72.565 66
72.57 67
72.575 68
72.58 64
72.585 68
72.59 62
72.595 66
72.6 62
72.605 49
72.61 71
72.615 28
72.62 59
72.625 78
72.63 57
72.635 36
72.64 69
72.645 65
72.65 61
72.655 69
72.66 65
72.665 69
72.67 65
72.675 72
72.68 74
72.685 29
72.69 26
72.695 75
72.7 29
72.705 73
72.71 68
72.715 32
72.72 61
72.725 70
72.73 61
72.735 71
72.74 68
72.745 65
72.75 49
72.755 72
72.76 46
72.765 42
72.77 49
72.775 40
72.78 74
72.785 72
72.79 76
72.795 69
72.8 72
72.805 33
72.81 70
72.815 71
72.82 65
72.825 68
72.83 29
72.835 66
72.84 64
72.845 45
72.85 41
72.855 42
72.86 65
72.865 67
72.87 64
72.875 43
72.88 40
72.885 69
72.89 68
72.895 70
72.9 66
72.905 64
72.91 31
72.915 33
72.92 32
72.925 23
72.93 70
72.935 27
72.94 65
72.945 35
72.95 32
72.955 64
72.96 42
72.965 44
72.97 69
72.975 65
72.98 65
72.985 63
72.99 29
72.995 34
73 57
73.005 59
73.01 60
73.015 57
73.02 57
73.025 59
73.03 36
73.035 57
73.04 58
73.045 56
73.05 58
73.055 61
73.06 56
73.065 47
73.07 51
73.075 54
73.08 56
73.085 51
73.09 59
73.095 57
73.1 68
73.105 62
73.11 59
73.115 62
73.12 60
73.125 67
73.13 63
73.135 75
73.14 62
73.145 71
73.15 63
73.155 65
73.16 66
73.165 66
73.17 63
73.175 70
73.18 56
73.185 74
73.19 27
73.195 54
73.2 57
73.205 30
73.21 32
73.215 75
73.22 29
73.225 28
73.23 55
73.235 51
73.24 74
73.245 70
73.25 73
73.255 75
73.26 79
73.265 71
73.27 31
73.275 28
73.28 31
73.285 64
73.29 57
73.295 33
73.3 59
73.305 59
73.31 40
73.315 67
73.32 65
73.325 30
73.33 67
73.335 29
73.34 64
73.345 63
73.35 43
73.355 69
73.36 73
73.365 62
73.37 62
73.375 63
73.38 79
73.385 74
73.39 64
73.395 59
73.4 56
73.405 65
73.41 32
73.415 35
73.42 29
73.425 29
73.43 71
73.435 68
73.44 68
73.445 70
73.45 69
73.455 47
73.46 40
73.465 37
73.47 64
73.475 73
73.48 46
73.485 37
73.49 68
73.495 70
73.5 58
73.505 52
73.51 56
73.515 73
73.52 63
73.525 61
73.53 55
73.535 64
73.54 57
73.545 63
73.55 68
73.555 61
73.56 69
73.565 32
73.57 60
73.575 66
73.58 64
73.585 63
73.59 29
73.595 72
73.6 66
73.605 31
73.61 29
73.615 29
73.62 28
73.625 29
73.63 68
73.635 70
73.64 72
73.645 78
73.65 71
73.655 71
73.66 72
73.665 75
73.67 75
73.675 69
73.68 70
73.685 31
73.69 35
73.695 69
73.7 68
73.705 66
73.71 68
73.715 63
73.72 61
73.725 34
73.73 67
73.735 68
73.74 65
73.745 37
73.75 71
73.755 72
73.76 70
73.765 76
73.77 70
73.775 71
73.78 69
73.785 66
73.79 65
73.795 61
73.8 65
73.805 64
73.81 69
73.815 64
73.82 59
73.825 31
73.83 62
73.835 64
73.84 55
73.845 60
73.85 62
73.855 49
73.86 58
73.865 51
73.87 36
73.875 31
73.88 34
73.885 63
73.89 62
73.895 61
73.9 62
73.905 59
73.91 62
73.915 32
73.92 62
73.925 62
73.93 64
73.935 58
73.94 64
73.945 27
73.95 62
73.955 63
73.96 62
73.965 56
73.97 45
73.975 52
73.98 63
73.985 59
73.99 61
73.995 57
74 61
74.005 59
74.01 53
74.015 62
74.02 53
74.025 62
74.03 56
74.035 73
74.04 63
74.045 71
74.05 66
74.055 61
74.06 63
74.065 78
74.07 68
74.075 63
74.08 67
74.085 63
74.09 26
74.095 67
74.1 73
74.105 75
74.11 75
74.115 78
74.12 73
74.125 27
74.13 71
74.135 73
74.14 72
74.145 74
74.15 72
74.155 75
74.16 73
74.165 68
74.17 28
74.175 68
74.18 70
74.185 67
74.19 66
74.195 71
74.2 76
74.205 74
74.21 71
74.215 70
74.22 68
74.225 69
74.23 73
74.235 70
74.24 68
74.245 66
74.25 72
74.255 67
74.26 73
74.265 67
74.27 31
74.275 72
74.28 67
74.285 66
74.29 68
74.295 62
74.3 66
74.305 27
74.31 24
74.315 30
74.32 29
74.325 33
74.33 68
74.335 69
74.34 39
74.345 69
74.35 65
74.355 37
74.36 72
74.365 63
74.37 62
74.375 62
74.38 65
74.385 64
74.39 59
74.395 59
74.4 34
74.405 34
74.41 59
74.415 68
74.42 65
74.425 28
74.43 59
74.435 64
74.44 56
74.445 57
74.45 60
74.455 58
74.46 61
74.465 64
74.47 49
74.475 68
74.48 67
74.485 66
74.49 67
74.495 64
74.5 64
74.505 36
74.51 68
74.515 67
74.52 64
74.525 30
74.53 67
74.535 67
74.54 62
74.545 30
74.55 66
74.555 69
74.56 68
74.565 71
74.57 69
74.575 73
74.58 67
74.585 77
74.59 45
74.595 48
74.6 72
74.605 63
74.61 66
74.615 62
74.62 67
74.625 69
74.63 68
74.635 69
74.64 65
74.645 64
74.65 64
74.655 46
74.66 69
74.665 66
74.67 54
74.675 52
74.68 69
74.685 65
74.69 57
74.695 48
74.7 24
74.705 68
74.71 64
74.715 72
74.72 62
74.725 71
74.73 68
74.735 68
74.74 59
74.745 70
74.75 69
74.755 72
74.76 70
74.765 66
74.77 51
74.775 65
74.78 65
74.785 28
74.79 29
74.795 25
74.8 67
74.805 67
74.81 69
74.815 65
74.82 64
74.825 60
74.83 61
74.835 63
74.84 50
74.845 51
74.85 57
74.855 56
74.86 64
74.865 67
74.87 61
74.875 70
74.88 64
74.885 66
74.89 68
74.895 43
74.9 64
74.905 67
74.91 72
74.915 69
74.92 30
74.925 71
74.93 70
74.935 66
74.94 47
74.945 75
74.95 76
74.955 67
74.96 28
74.965 72
74.97 72
74.975 73
74.98 78
74.985 77
74.99 80
74.995 44
75 42
75.005 61
75.01 61
75.015 61
75.02 66
75.025 68
75.03 46
75.035 60
75.04 66
75.045 32
75.05 67
75.055 69
75.06 70
75.065 64
75.07 70
75.075 64
75.08 63
75.085 68
75.09 73
75.095 70
75.1 64
75.105 72
75.11 63
75.115 64
75.12 50
75.125 71
75.13 71
75.135 67
75.14 63
75.145 59
75.15 51
75.155 55
75.16 50
75.165 52
75.17 55
75.175 64
75.18 67
75.185 66
75.19 68
75.195 57
75.2 63
75.205 46
75.21 57
75.215 57
75.22 55
75.225 59
75.23 52
75.235 53
75.24 63
75.245 66
75.25 70
75.255 67
75.26 60
75.265 73
75.27 71
75.275 71
75.28 75
75.285 73
75.29 67
75.295 74
75.3 22
75.305 77
75.31 76
75.315 67
75.32 68
75.325 72
75.33 68
75.335 70
75.34 68
75.345 65
75.35 68
75.355 64
75.36 70
75.365 63
75.37 71
75.375 66
75.38 69
75.385 31
75.39 23
75.395 48
75.4 36
75.405 40
75.41 38
75.415 38
75.42 43
75.425 41
75.43 66
75.435 43
75.44 70
75.445 66
75.45 53
75.455 55
75.46 47
75.465 55
75.47 46
75.475 60
75.48 58
75.485 55
75.49 45
75.495 60
75.5 55
75.505 51
75.51 55
75.515 49
75.52 49
75.525 46
75.53 51
75.535 57
75.54 56
75.545 71
75.55 65
75.555 67
75.56 72
75.565 55
75.57 57
75.575 55
75.58 56
75.585 52
75.59 54
75.595 51
75.6 56
75.605 48
75.61 54
75.615 57
75.62 53
75.625 90
75.63 85
75.635 88
75.64 87
75.645 61
75.65 52
75.655 58
75.66 54
75.665 59
75.67 52
75.675 49
75.68 50
75.685 51
75.69 51
75.695 54
75.7 52
75.705 50
75.71 47
75.715 48
75.72 48
75.725 90
75.73 54
75.735 87
75.74 71
75.745 82
75.75 90
75.755 94
75.76 42
75.765 42
75.77 60
75.775 64
75.78 60
75.785 59
75.79 60
75.795 59
75.8 60
75.805 56
75.81 56
75.815 47
75.82 49
75.825 57
75.83 56
75.835 52
75.84 53
75.845 62
75.85 65
75.855 48
75.86 66
75.865 61
75.87 64
75.875 67
75.88 69
75.885 64
75.89 64
75.895 59
75.9 65
75.905 70
75.91 68
75.915 64
75.92 68
75.925 68
75.93 71
75.935 68
75.94 61
75.945 49
75.95 50
75.955 52
75.96 70
75.965 53
75.97 70
75.975 65
75.98 65
75.985 50
75.99 64
75.995 48
76 48
76.005 58
76.01 67
76.015 60
76.02 69
76.025 59
76.03 64
76.035 63
76.04 65
76.045 65
76.05 59
76.055 58
76.06 68
76.065 63
76.07 62
76.075 45
76.08 61
76.085 50
76.09 62
76.095 62
76.1 43
76.105 47
76.11 46
76.115 67
76.12 50
76.125 36
76.13 46
76.135 54
76.14 53
76.145 54
76.15 50
76.155 34
76.16 30
76.165 62
76.17 52
76.175 58
76.18 63
76.185 69
76.19 64
76.195 66
76.2 49
76.205 63
76.21 64
76.215 60
76.22 60
76.225 56
76.23 64
76.235 61
76.24 61
76.245 64
76.25 63
76.255 60
76.26 41
76.265 43
76.27 43
76.275 44
76.28 61
76.285 60
76.29 59
76.295 59
76.3 60
76.305 37
76.31 60
76.315 62
76.32 35
76.325 33
76.33 67
76.335 58
76.34 62
76.345 61
76.35 43
76.355 38
76.36 61
76.365 61
76.37 62
76.375 33
76.38 61
76.385 45
76.39 32
76.395 54
76.4 57
76.405 61
76.41 35
76.415 63
76.42 35
76.425 63
76.43 45
76.435 47
76.44 34
76.445 31
76.45 55
76.455 53
76.46 62
76.465 57
76.47 34
76.475 32
76.48 63
76.485 31
76.49 61
76.495 64
76.5 66
76.505 65
76.51 62
76.515 59
76.52 63
76.525 58
76.53 44
76.535 50
76.54 53
76.545 53
76.55 51
76.555 88
76.56 57
76.565 60
76.57 53
76.575 63
76.58 59
76.585 62
76.59 63
76.595 62
76.6 62
76.605 63
76.61 59
76.615 64
76.62 85
76.625 78
76.63 79
76.635 58
76.64 59
76.645 62
76.65 90
76.655 86
76.66 64
76.665 56
76.67 59
76.675 62
76.68 55
76.685 49
76.69 60
76.695 53
76.7 58
76.705 50
76.71 58
76.715 55
76.72 57
76.725 28
76.73 59
76.735 60
76.74 51
76.745 28
76.75 49
76.755 52
76.76 57
76.765 54
76.77 56
76.775 54
76.78 44
76.785 50
76.79 56
76.795 57
76.8 55
76.805 62
76.81 60
76.815 60
76.82 48
76.825 53
76.83 57
76.835 56
76.84 31
76.845 55
76.85 59
76.855 56
76.86 57
76.865 57
76.87 56
76.875 51
76.88 63
76.885 59
76.89 50
76.895 50
76.9 58
76.905 63
76.91 30
76.915 33
76.92 60
76.925 57
76.93 61
76.935 31
76.94 63
76.945 61
76.95 38
76.955 31
76.96 50
76.965 51
76.97 60
76.975 57
76.98 63
76.985 61
76.99 60
76.995 65
77 59
77.005 35
77.01 59
77.015 56
77.02 60
77.025 57
77.03 62
77.035 65
77.04 55
77.045 59
77.05 31
77.055 62
77.06 81
77.065 76
77.07 77
77.075 57
77.08 55
77.085 59
77.09 47
77.095 57
77.1 51
77.105 50
77.11 53
77.115 48
77.12 58
77.125 54
77.13 57
77.135 53
77.14 59
77.145 59
77.15 57
77.155 57
77.16 88
77.165 85
77.17 57
77.175 61
77.18 51
77.185 82
77.19 55
77.195 83
77.2 59
77.205 54
77.21 62
77.215 62
77.22 58
77.225 57
77.23 56
77.235 56
77.24 50
77.245 60
77.25 65
77.255 58
77.26 54
77.265 55
77.27 56
77.275 47
77.28 50
77.285 59
77.29 90
77.295 54
77.3 59
77.305 55
77.31 55
77.315 53
77.32 53
77.325 47
77.33 52
77.335 52
77.34 47
77.345 55
77.35 51
77.355 47
77.36 49
77.365 45
77.37 43
77.375 82
77.38 54
77.385 50
77.39 61
77.395 51
77.4 48
77.405 50
77.41 50
77.415 50
77.42 48
77.425 48
77.43 85
77.435 88
77.44 56
77.445 50
77.45 52
77.455 52
77.46 56
77.465 58
77.47 53
77.475 56
77.48 53
77.485 57
77.49 62
77.495 55
77.5 55
77.505 58
77.51 57
77.515 59
77.52 59
77.525 62
77.53 58
77.535 60
77.54 50
77.545 51
77.55 55
77.555 57
77.56 62
77.565 50
77.57 62
77.575 52
77.58 51
77.585 55
77.59 56
77.595 55
77.6 52
77.605 50
77.61 49
77.615 58
77.62 57
77.625 53
77.63 57
77.635 58
77.64 52
77.645 59
77.65 53
77.655 62
77.66 62
77.665 57
77.67 62
77.675 61
77.68 56
77.685 56
77.69 58
77.695 60
77.7 67
77.705 66
77.71 60
77.715 61
77.72 65
77.725 61
77.73 58
77.735 36
77.74 89
77.745 63
77.75 62
77.755 63
77.76 57
77.765 61
77.77 65
77.775 62
77.78 81
77.785 82
77.79 88
77.795 85
77.8 64
77.805 57
77.81 61
77.815 65
77.82 63
77.825 62
77.83 59
77.835 54
77.84 53
77.845 49
77.85 46
77.855 50
77.86 56
77.865 58
77.87 65
77.875 53
77.88 52
77.885 55
77.89 45
77.895 55
77.9 43
77.905 40
77.91 56
77.915 57
77.92 61
77.925 49
77.93 60
77.935 58
77.94 63
77.945 57
77.95 54
77.955 55
77.96 60
77.965 54
77.97 58
77.975 62
77.98 82
77.985 82
77.99 82
77.995 80
78 59
78.005 60
78.01 80
78.015 85
78.02 79
78.025 57
78.03 64
78.035 62
78.04 60
78.045 79
78.05 82
78.055 62
78.06 62
78.065 62
78.07 60
78.075 45
78.08 42
78.085 43
78.09 59
78.095 46
78.1 63
78.105 62
78.11 65
78.115 61
78.12 59
78.125 55
78.13 54
78.135 63
78.14 55
78.145 57
78.15 45
78.155 56
78.16 58
78.165 54
78.17 56
78.175 61
78.18 63
78.185 66
78.19 47
78.195 43
78.2 45
78.205 60
78.21 59
78.215 64
78.22 52
78.225 48
78.23 50
78.235 82
78.24 82
78.245 86
78.25 56
78.255 61
78.26 79
78.265 55
78.27 59
78.275 76
78.28 76
78.285 50
78.29 53
78.295 53
78.3 50
78.305 50
78.31 53
78.315 74
78.32 50
78.325 81
78.33 81
78.335 52
78.34 84
78.345 55
78.35 56
78.355 51
78.36 57
78.365 53
78.37 53
78.375 70
78.38 62
78.385 78
78.39 55
78.395 59
78.4 61
78.405 52
78.41 55
78.415 51
78.42 55
78.425 60
78.43 56
78.435 54
78.44 57
78.445 56
78.45 84
78.455 51
78.46 58
78.465 55
78.47 51
78.475 51
78.48 51
78.485 60
78.49 58
78.495 60
78.5 94
78.505 62
78.51 58
78.515 55
78.52 53
78.525 49
78.53 54
78.535 52
78.54 55
78.545 55
78.55 56
78.555 56
78.56 54
78.565 55
78.57 55
78.575 56
78.58 54
78.585 59
78.59 51
78.595 56
78.6 53
78.605 51
78.61 49
78.615 50
78.62 57
78.625 56
78.63 32
78.635 50
78.64 52
78.645 48
78.65 56
78.655 58
78.66 52
78.665 53
78.67 55
78.675 56
78.68 55
78.685 50
78.69 54
78.695 56
78.7 57
78.705 55
78.71 57
78.715 59
78.72 36
78.725 57
78.73 56
78.735 56
78.74 31
78.745 27
78.75 57
78.755 33
78.76 58
78.765 57
78.77 57
78.775 61
78.78 56
78.785 58
78.79 60
78.795 58
78.8 59
78.805 52
78.81 57
78.815 55
78.82 54
78.825 52
78.83 56
78.835 32
78.84 56
78.845 52
78.85 56
78.855 55
78.86 53
78.865 48
78.87 47
78.875 49
78.88 54
78.885 53
78.89 54
78.895 53
78.9 59
78.905 51
78.91 42
78.915 33
78.92 35
78.925 37
78.93 56
78.935 60
78.94 59
78.945 43
78.95 55
78.955 54
78.96 77
78.965 54
78.97 51
78.975 54
78.98 87
78.985 61
78.99 52
78.995 86
79 53
79.005 56
79.01 79
79.015 52
79.02 58
79.025 84
79.03 52
79.035 53
79.04 55
79.045 50
79.05 53
79.055 56
79.06 50
79.065 55
79.07 53
79.075 51
79.08 90
79.085 86
79.09 53
79.095 48
79.1 50
79.105 53
79.11 57
79.115 49
79.12 55
79.125 50
79.13 53
79.135 57
79.14 80
79.145 84
79.15 77
79.155 54
79.16 53
79.165 77
79.17 75
79.175 55
79.18 47
79.185 48
79.19 53
79.195 53
79.2 54
79.205 53
79.21 50
79.215 57
79.22 52
79.225 53
79.23 49
79.235 48
79.24 50
79.245 65
79.25 30
79.255 64
79.26 63
79.265 64
79.27 54
79.275 54
79.28 50
79.285 53
79.29 51
79.295 52
79.3 51
79.305 39
79.31 52
79.315 50
79.32 52
79.325 34
79.33 24
79.335 50
79.34 50
79.345 32
79.35 58
79.355 56
79.36 56
79.365 62
79.37 54
79.375 63
79.38 26
79.385 30
79.39 50
79.395 25
79.4 30
79.405 29
79.41 50
79.415 49
79.42 49
79.425 56
79.43 52
79.435 60
79.44 60
79.445 50
79.45 54
79.455 55
79.46 49
79.465 49
79.47 49
79.475 61
79.48 57
79.485 55
79.49 58
79.495 83
79.5 53
79.505 49
79.51 58
79.515 62
79.52 61
79.525 66
79.53 61
79.535 50
79.54 55
79.545 51
79.55 53
79.555 65
79.56 63
79.565 62
79.57 56
79.575 58
79.58 58
79.585 55
79.59 52
79.595 46
79.6 50
79.605 53
79.61 53
79.615 50
79.62 63
79.625 58
79.63 54
79.635 53
79.64 52
79.645 50
79.65 50
79.655 54
79.66 60
79.665 55
79.67 53
79.675 52
79.68 52
79.685 53
79.69 54
79.695 51
79.7 46
79.705 52
79.71 55
79.715 54
79.72 53
79.725 56
79.73 51
79.735 57
79.74 35
79.745 36
79.75 61
79.755 53
79.76 55
79.765 53
79.77 52
79.775 55
79.78 53
79.785 55
79.79 51
79.795 66
79.8 57
79.805 49
79.81 50
79.815 58
79.82 53
79.825 45
79.83 55
79.835 49
79.84 51
79.845 47
79.85 32
79.855 31
79.86 29
79.865 30
79.87 64
79.875 63
79.88 26
79.885 55
79.89 57
79.895 49
79.9 50
79.905 64
79.91 50
79.915 52
79.92 55
79.925 56
79.93 52
79.935 54
79.94 46
79.945 52
79.95 56
79.955 49
79.96 56
79.965 49
79.97 44
79.975 47
79.98 48
79.985 51
79.99 56
79.995 18
80 51
80.005 47
80.01 48
80.015 49
80.02 53
80.025 52
80.03 54
80.035 47
80.04 52
80.045 54
80.05 50
80.055 51
80.06 19
80.065 52
80.07 53
80.075 47
80.08 54
80.085 51
80.09 54
80.095 50
80.1 39
80.105 65
80.11 61
80.115 29
80.12 22
80.125 25
80.13 26
80.135 29
80.14 59
80.145 58
80.15 62
80.155 63
80.16 61
80.165 58
80.17 58
80.175 57
80.18 49
80.185 59
80.19 54
80.195 60
80.2 62
80.205 62
80.21 60
80.215 57
80.22 61
80.225 58
80.23 38
80.235 35
80.24 39
80.245 55
80.25 49
80.255 50
80.26 50
80.265 54
80.27 53
80.275 52
80.28 50
80.285 52
80.29 50
80.295 47
80.3 50
80.305 94
80.31 50
80.315 51
80.32 52
80.325 52
80.33 52
80.335 47
80.34 51
80.345 49
80.35 49
80.355 51
80.36 30
80.365 49
80.37 54
80.375 52
80.38 53
80.385 52
80.39 55
80.395 59
80.4 60
80.405 65
80.41 34
80.415 56
80.42 59
80.425 54
80.43 55
80.435 55
80.44 61
80.445 26
80.45 60
80.455 58
80.46 50
80.465 51
80.47 52
80.475 42
80.48 34
80.485 44
80.49 50
80.495 52
80.5 52
80.505 47
80.51 51
80.515 51
80.52 51
80.525 57
80.53 60
80.535 61
80.54 57
80.545 59
80.55 64
80.555 45
80.56 59
80.565 54
80.57 53
80.575 54
80.58 50
80.585 50
80.59 51
80.595 52
80.6 53
80.605 56
80.61 25
80.615 54
80.62 60
80.625 53
80.63 53
80.635 53
80.64 58
80.645 48
80.65 55
80.655 58
80.66 65
80.665 59
80.67 57
80.675 64
80.68 62
80.685 61
80.69 58
80.695 61
80.7 61
80.705 61
80.71 48
80.715 57
80.72 47
80.725 51
80.73 50
80.735 50
80.74 51
80.745 53
80.75 53
80.755 49
80.76 54
80.765 79
80.77 55
80.775 54
80.78 49
80.785 47
80.79 45
80.795 45
80.8 67
80.805 50
80.81 60
80.815 63
80.82 50
80.825 51
80.83 50
80.835 52
80.84 50
80.845 48
80.85 49
80.855 49
80.86 51
80.865 93
80.87 52
80.875 51
80.88 51
80.885 50
80.89 51
80.895 51
80.9 65
80.905 66
80.91 51
80.915 54
80.92 54
80.925 54
80.93 55
80.935 48
80.94 53
80.945 54
80.95 90
80.955 94
80.96 84
80.965 66
80.97 67
80.975 66
80.98 48
80.985 50
80.99 48
80.995 46
81 48
81.005 75
81.01 65
81.015 62
81.02 57
81.025 64
81.03 62
81.035 62
81.04 65
81.045 65
81.05 72
81.055 57
81.06 39
81.065 42
81.07 28
81.075 33
81.08 56
81.085 28
81.09 40
81.095 39
81.1 40
81.105 42
81.11 40
81.115 37
81.12 67
81.125 50
81.13 42
81.135 38
81.14 51
81.145 44
81.15 49
81.155 44
81.16 67
81.165 47
81.17 67
81.175 43
81.18 49
81.185 47
81.19 46
81.195 49
81.2 45
81.205 41
81.21 44
81.215 51
81.22 49
81.225 50
81.23 54
81.235 53
81.24 49
81.245 57
81.25 41
81.255 40
81.26 44
81.265 46
81.27 42
81.275 40
81.28 51
81.285 45
81.29 48
81.295 47
81.3 50
81.305 47
81.31 46
81.315 50
81.32 50
81.325 46
81.33 65
81.335 67
81.34 49
81.345 49
81.35 87
81.355 39
81.36 40
81.365 50
81.37 49
81.375 50
81.38 49
81.385 53
81.39 52
81.395 48
81.4 51
81.405 52
81.41 50
81.415 48
81.42 48
81.425 51
81.43 42
81.435 46
81.44 42
81.445 46
81.45 56
81.455 53
81.46 54
81.465 52
81.47 50
81.475 48
81.48 51
81.485 52
81.49 50
81.495 53
81.5 51
81.505 47
81.51 52
81.515 48
81.52 51
81.525 47
81.53 53
81.535 51
81.54 48
81.545 51
81.55 56
81.555 49
81.56 57
81.565 50
81.57 43
81.575 49
81.58 45
81.585 46
81.59 41
81.595 47
81.6 51
81.605 51
81.61 47
81.615 49
81.62 53
81.625 68
81.63 69
81.635 56
81.64 55
81.645 49
81.65 46
81.655 50
81.66 49
81.665 41
81.67 57
81.675 45
81.68 44
81.685 49
81.69 51
81.695 52
81.7 52
81.705 53
81.71 57
81.715 54
81.72 54
81.725 49
81.73 53
81.735 54
81.74 47
81.745 47
81.75 43
81.755 44
81.76 49
81.765 46
81.77 43
81.775 44
81.78 50
81.785 53
81.79 59
81.795 49
81.8 47
81.805 49
81.81 45
81.815 48
81.82 48
81.825 47
81.83 46
81.835 45
81.84 53
81.845 49
81.85 51
81.855 50
81.86 52
81.865 50
81.87 50
81.875 62
81.88 34
81.885 50
81.89 50
81.895 53
81.9 52
81.905 58
81.91 52
81.915 44
81.92 33
81.925 53
81.93 58
81.935 48
81.94 57
81.945 49
81.95 54
81.955 53
81.96 48
81.965 44
81.97 50
81.975 46
81.98 41
81.985 49
81.99 45
81.995 49
82 46
82.005 46
82.01 50
82.015 45
82.02 48
82.025 57
82.03 55
82.035 55
82.04 47
82.045 47
82.05 47
82.055 46
82.06 52
82.065 57
82.07 51
82.075 56
82.08 54
82.085 57
82.09 93
82.095 51
82.1 93
82.105 48
82.11 90
82.115 59
82.12 56
82.125 59
82.13 55
82.135 67
82.14 58
82.145 64
82.15 54
82.155 51
82.16 49
82.165 51
82.17 53
82.175 56
82.18 58
82.185 55
82.19 54
82.195 53
82.2 56
82.205 56
82.21 59
82.215 54
82.22 52
82.225 60
82.23 48
82.235 53
82.24 58
82.245 87
82.25 49
82.255 53
82.26 55
82.265 97
82.27 57
82.275 94
82.28 40
82.285 39
82.29 57
82.295 55
82.3 49
82.305 53
82.31 90
82.315 46
82.32 41
82.325 50
82.33 41
82.335 50
82.34 41
82.345 46
82.35 45
82.355 53
82.36 50
82.365 51
82.37 50
82.375 45
82.38 58
82.385 52
82.39 58
82.395 89
82.4 54
82.405 48
82.41 52
82.415 47
82.42 53
82.425 48
82.43 45
82.435 56
82.44 91
82.445 27
82.45 47
82.455 54
82.46 47
82.465 47
82.47 53
82.475 48
82.48 44
82.485 53
82.49 94
82.495 93
82.5 87
82.505 49
82.51 45
82.515 87
82.52 53
82.525 51
82.53 48
82.535 53
82.54 54
82.545 48
82.55 44
82.555 92
82.56 91
82.565 56
82.57 54
82.575 58
82.58 60
82.585 56
82.59 52
82.595 55
82.6 50
82.605 47
82.61 48
82.615 53
82.62 27
82.625 55
82.63 47
82.635 50
82.64 50
82.645 48
82.65 58
82.655 54
82.66 54
82.665 32
82.67 87
82.675 94
82.68 54
82.685 55
82.69 48
82.695 44
82.7 88
82.705 85
82.71 86
82.715 56
82.72 43
82.725 49
82.73 51
82.735 58
82.74 89
82.745 90
82.75 88
82.755 97
82.76 93
82.765 48
82.77 47
82.775 49
82.78 47
82.785 49
82.79 96
82.795 94
82.8 55
82.805 60
82.81 51
82.815 45
82.82 45
82.825 49
82.83 89
82.835 95
82.84 85
82.845 82
82.85 55
82.855 50
82.86 57
82.865 93
82.87 52
82.875 51
82.88 59
82.885 89
82.89 58
82.895 94
82.9 60
82.905 62
82.91 63
82.915 63
82.92 68
82.925 57
82.93 64
82.935 35
82.94 63
82.945 59
82.95 58
82.955 62
82.96 66
82.965 55
82.97 59
82.975 57
82.98 61
82.985 65
82.99 60
82.995 58
83 93
83.005 91
83.01 66
83.015 95
83.02 65
83.025 77
83.03 90
83.035 74
83.04 93
83.045 85
83.05 26
83.055 48
83.06 45
83.065 45
83.07 48
83.075 30
83.08 34
83.085 31
83.09 30
83.095 30
83.1 22
83.105 29
83.11 31
83.115 62
83.12 27
83.125 57
83.13 61
83.135 61
83.14 65
83.145 54
83.15 57
83.155 55
83.16 60
83.165 65
83.17 65
83.175 65
83.18 88
83.185 63
83.19 95
83.195 94
83.2 87
83.205 92
83.21 94
83.215 95
83.22 60
83.225 68
83.23 88
83.235 91
83.24 67
83.245 93
83.25 97
83.255 87
83.26 34
83.265 60
83.27 60
83.275 32
83.28 30
83.285 32
83.29 37
83.295 54
83.3 57
83.305 40
83.31 40
83.315 61
83.32 60
83.325 38
83.33 62
83.335 55
83.34 93
83.345 90
83.35 92
83.355 54
83.36 53
83.365 96
83.37 55
83.375 89
83.38 90
83.385 98
83.39 58
83.395 57
83.4 58
83.405 98
83.41 56
83.415 96
83.42 59
83.425 53
83.43 50
83.435 100
83.44 97
83.445 99
83.45 42
83.455 39
83.46 43
83.465 43
83.47 43
83.475 59
83.48 29
83.485 32
83.49 59
83.495 60
83.5 62
83.505 53
83.51 85
83.515 66
83.52 79
83.525 60
83.53 33
83.535 91
83.54 60
83.545 60
83.55 59
83.555 96
83.56 54
83.565 63
83.57 61
83.575 39
83.58 49
83.585 66
83.59 64
83.595 46
83.6 62
83.605 67
83.61 67
83.615 43
83.62 68
83.625 72
83.63 64
83.635 62
83.64 59
83.645 71
83.65 66
83.655 68
83.66 70
83.665 63
83.67 26
83.675 69
83.68 30
83.685 66
83.69 26
83.695 66
83.7 66
83.705 63
83.71 32
83.715 30
83.72 29
83.725 61
83.73 33
83.735 50
83.74 53
83.745 32
83.75 57
83.755 47
83.76 94
83.765 63
83.77 93
83.775 63
83.78 59
83.785 91
83.79 92
83.795 54
83.8 58
83.805 86
83.81 61
83.815 57
83.82 58
83.825 60
83.83 53
83.835 64
83.84 58
83.845 49
83.85 64
83.855 64
83.86 63
83.865 29
83.87 59
83.875 67
83.88 66
83.885 63
83.89 66
83.895 39
83.9 43
83.905 45
83.91 59
83.915 63
83.92 71
83.925 100
83.93 65
83.935 59
83.94 60
83.945 58
83.95 57
83.955 64
83.96 55
83.965 59
83.97 53
83.975 61
83.98 60
83.985 62
83.99 61
83.995 59
84 30
84.005 79
84.01 59
84.015 56
84.02 63
84.025 51
84.03 35
84.035 62
84.04 54
84.045 60
84.05 60
84.055 63
84.06 55
84.065 71
84.07 32
84.075 31
84.08 29
84.085 32
84.09 29
84.095 38
84.1 62
84.105 66
84.11 59
84.115 58
84.12 56
84.125 36
84.13 57
84.135 57
84.14 57
84.145 54
84.15 49
84.155 55
84.16 66
84.165 68
84.17 65
84.175 58
84.18 93
84.185 64
84.19 71
84.195 62
84.2 63
84.205 28
84.21 29
84.215 57
84.22 27
84.225 64
84.23 60
84.235 61
84.24 59
84.245 63
84.25 63
84.255 59
84.26 31
84.265 30
84.27 62
84.275 64
84.28 62
84.285 56
84.29 65
84.295 71
84.3 63
84.305 60
84.31 28
84.315 33
84.32 35
84.325 32
84.33 33
84.335 33
84.34 34
84.345 57
84.35 66
84.355 33
84.36 68
84.365 70
84.37 30
84.375 32
84.38 36
84.385 31
84.39 28
84.395 31
84.4 63
84.405 63
84.41 49
84.415 25
84.42 36
84.425 36
84.43 60
84.435 47
84.44 60
84.445 53
84.45 51
84.455 49
84.46 44
84.465 50
84.47 50
84.475 45
84.48 29
84.485 31
84.49 55
84.495 53
84.5 56
84.505 35
84.51 52
84.515 59
84.52 54
84.525 58
84.53 55
84.535 53
84.54 44
84.545 46
84.55 49
84.555 43
84.56 46
84.565 45
84.57 48
84.575 45
84.58 39
84.585 49
84.59 46
84.595 46
84.6 60
84.605 55
84.61 29
84.615 46
84.62 49
84.625 32
84.63 61
84.635 32
84.64 64
84.645 64
84.65 46
84.655 56
84.66 52
84.665 47
84.67 52
84.675 53
84.68 36
84.685 50
84.69 43
84.695 44
84.7 53
84.705 52
84.71 51
84.715 59
84.72 55
84.725 59
84.73 63
84.735 59
84.74 55
84.745 54
84.75 55
84.755 39
84.76 40
84.765 63
84.77 61
84.775 60
84.78 80
84.785 70
84.79 60
84.795 78
84.8 60
84.805 80
84.81 59
84.815 65
84.82 78
84.825 80
84.83 63
84.835 59
84.84 81
84.845 80
84.85 61
84.855 50
84.86 49
84.865 51
84.87 44
84.875 46
84.88 59
84.885 45
84.89 84
84.895 88
84.9 47
84.905 44
84.91 43
84.915 48
84.92 90
84.925 82
84.93 71
84.935 81
84.94 49
84.945 47
84.95 42
84.955 44
84.96 39
84.965 41
84.97 68
84.975 65
84.98 45
84.985 69
84.99 76
84.995 34
85 34
85.005 37
85.01 80
85.015 36
85.02 69
85.025 69
85.03 72
85.035 77
85.04 79
85.045 67
85.05 66
85.055 71
85.06 69
85.065 34
85.07 75
85.075 80
85.08 36
85.085 35
85.09 36
85.095 35
85.1 36
85.105 84
85.11 81
85.115 85
85.12 32
85.125 31
85.13 31
85.135 31
85.14 80
85.145 83
85.15 86
85.155 79
85.16 79
85.165 80
85.17 81
85.175 82
85.18 85
85.185 80
85.19 27
85.195 26
85.2 29
85.205 27
85.21 24
85.215 26
85.22 82
85.225 80
85.23 81
85.235 75
85.24 75
85.245 78
85.25 76
85.255 76
85.26 65
85.265 66
85.27 31
85.275 79
85.28 79
85.285 76
85.29 53
85.295 68
85.3 63
85.305 35
85.31 34
85.315 32
85.32 35
85.325 32
85.33 36
85.335 33
85.34 31
85.345 84
85.35 77
85.355 61
85.36 63
85.365 37
85.37 35
85.375 33
85.38 31
85.385 35
85.39 34
85.395 61
85.4 36
85.405 38
85.41 34
85.415 35
85.42 36
85.425 57
85.43 34
85.435 31
85.44 34
85.445 34
85.45 59
85.455 54
85.46 59
85.465 87
85.47 29
85.475 32
85.48 59
85.485 29
85.49 57
85.495 27
85.5 32
85.505 37
85.51 38
85.515 37
85.52 35
85.525 37
85.53 61
85.535 64
85.54 41
85.545 38
85.55 36
85.555 37
85.56 35
85.565 40
85.57 36
85.575 30
85.58 45
85.585 36
85.59 30
85.595 37
85.6 42
85.605 33
85.61 37
85.615 44
85.62 80
85.625 42
85.63 45
85.635 43
85.64 37
85.645 31
85.65 35
85.655 59
85.66 82
85.665 57
85.67 60
85.675 57
85.68 52
85.685 58
85.69 59
85.695 57
85.7 74
85.705 75
85.71 50
85.715 34
85.72 37
85.725 31
85.73 27
85.735 64
85.74 57
85.745 55
85.75 64
85.755 64
85.76 60
85.765 28
85.77 64
85.775 62
85.78 59
85.785 59
85.79 59
85.795 62
85.8 60
85.805 81
85.81 64
85.815 69
85.82 46
85.825 78
85.83 82
85.835 72
85.84 57
85.845 71
85.85 83
85.855 67
85.86 79
85.865 74
85.87 83
85.875 70
85.88 75
85.885 52
85.89 80
85.895 85
85.9 79
85.905 82
85.91 72
85.915 77
85.92 79
85.925 79
85.93 74
85.935 76
85.94 80
85.945 73
85.95 56
85.955 59
85.96 58
85.965 63
85.97 60
85.975 74
85.98 34
85.985 31
85.99 59
85.995 62
86 60
86.005 64
86.01 81
86.015 78
86.02 47
86.025 50
86.03 75
86.035 56
86.04 82
86.045 78
86.05 36
86.055 34
86.06 76
86.065 77
86.07 72
86.075 79
86.08 69
86.085 75
86.09 75
86.095 73
86.1 79
86.105 49
86.11 75
86.115 63
86.12 63
86.125 80
86.13 80
86.135 61
86.14 61
86.145 64
86.15 65
86.155 57
86.16 78
86.165 71
86.17 70
86.175 76
86.18 64
86.185 77
86.19 59
86.195 71
86.2 63
86.205 58
86.21 54
86.215 39
86.22 34
86.225 36
86.23 70
86.235 66
86.24 62
86.245 60
86.25 57
86.255 53
86.26 57
86.265 58
86.27 35
86.275 80
86.28 78
86.285 75
86.29 60
86.295 83
86.3 80
86.305 83
86.31 90
86.315 63
86.32 78
86.325 58
86.33 55
86.335 32
86.34 79
86.345 79
86.35 27
86.355 28
86.36 30
86.365 82
86.37 74
86.375 80
86.38 37
86.385 76
86.39 31
86.395 30
86.4 78
86.405 28
86.41 77
86.415 80
86.42 32
86.425 82
86.43 83
86.435 36
86.44 80
86.445 35
86.45 42
86.455 31
86.46 43
86.465 42
86.47 32
86.475 81
86.48 78
86.485 75
86.49 64
86.495 66
86.5 71
86.505 67
86.51 87
86.515 35
86.52 79
86.525 77
86.53 69
86.535 56
86.54 67
86.545 71
86.55 82
86.555 59
86.56 33
86.565 33
86.57 39
86.575 29
86.58 35
86.585 33
86.59 38
86.595 39
86.6 35
86.605 53
86.61 39
86.615 40
86.62 34
86.625 34
86.63 88
86.635 89
86.64 92
86.645 86
86.65 55
86.655 55
86.66 56
86.665 53
86.67 58
86.675 57
86.68 62
86.685 59
86.69 82
86.695 89
86.7 40
86.705 33
86.71 41
86.715 34
86.72 41
86.725 41
86.73 39
86.735 36
86.74 41
86.745 81
86.75 79
86.755 82
86.76 38
86.765 86
86.77 80
86.775 39
86.78 40
86.785 37
86.79 36
86.795 75
86.8 42
86.805 39
86.81 81
86.815 77
86.82 83
86.825 90
86.83 39
86.835 83
86.84 85
86.845 84
86.85 83
86.855 79
86.86 82
86.865 53
86.87 83
86.875 84
86.88 60
86.885 59
86.89 64
86.895 60
86.9 57
86.905 52
86.91 61
86.915 62
86.92 67
86.925 57
86.93 58
86.935 85
86.94 87
86.945 72
86.95 70
86.955 84
86.96 72
86.965 91
86.97 87
86.975 74
86.98 87
86.985 71
86.99 73
86.995 70
87 91
87.005 67
87.01 67
87.015 64
87.02 67
87.025 88
87.03 88
87.035 64
87.04 68
87.045 91
87.05 96
87.055 89
87.06 93
87.065 87
87.07 92
87.075 67
87.08 64
87.085 89
87.09 96
87.095 84
87.1 85
87.105 88
87.11 62
87.115 65
87.12 42
87.125 86
87.13 39
87.135 74
87.14 73
87.145 68
87.15 72
87.155 72
87.16 70
87.165 88
87.17 62
87.175 92
87.18 87
87.185 83
87.19 71
87.195 64
87.2 69
87.205 72
87.21 67
87.215 69
87.22 62
87.225 63
87.23 38
87.235 93
87.24 88
87.245 90
87.25 81
87.255 89
87.26 84
87.265 88
87.27 87
87.275 83
87.28 84
87.285 82
87.29 82
87.295 90
87.3 84
87.305 93
87.31 89
87.315 89
87.32 92
87.325 92
87.33 93
87.335 94
87.34 95
87.345 95
87.35 93
87.355 91
87.36 58
87.365 90
87.37 94
87.375 60
87.38 83
87.385 58
87.39 96
87.395 87
87.4 67
87.405 98
87.41 65
87.415 65
87.42 24
87.425 65
87.43 72
87.435 66
87.44 65
87.445 64
87.45 63
87.455 62
87.46 60
87.465 88
87.47 90
87.475 92
87.48 69
87.485 52
87.49 95
87.495 96
87.5 70
87.505 73
87.51 66
87.515 68
87.52 61
87.525 70
87.53 68
87.535 43
87.54 64
87.545 68
87.55 67
87.555 84
87.56 95
87.565 84
87.57 46
87.575 86
87.58 49
87.585 49
87.59 56
87.595 60
87.6 94
87.605 53
87.61 89
87.615 85
87.62 50
87.625 54
87.63 51
87.635 55
87.64 91
87.645 87
87.65 92
87.655 68
87.66 60
87.665 55
87.67 66
87.675 68
87.68 63
87.685 68
87.69 65
87.695 68
87.7 62
87.705 71
87.71 87
87.715 92
87.72 57
87.725 51
87.73 85
87.735 51
87.74 50
87.745 60
87.75 66
87.755 70
87.76 53
87.765 89
87.77 57
87.775 87
87.78 85
87.785 88
87.79 84
87.795 81
87.8 61
87.805 60
87.81 84
87.815 86
87.82 89
87.825 89
87.83 89
87.835 63
87.84 60
87.845 65
87.85 62
87.855 67
87.86 38
87.865 61
87.87 90
87.875 89
87.88 89
87.885 54
87.89 70
87.895 65
87.9 69
87.905 52
87.91 84
87.915 87
87.92 90
87.925 66
87.93 68
87.935 69
87.94 66
87.945 37
87.95 40
87.955 34
87.96 81
87.965 35
87.97 63
87.975 35
87.98 90
87.985 88
87.99 92
87.995 93
88 85
88.005 87
88.01 62
88.015 90
88.02 87
88.025 30
88.03 30
88.035 38
88.04 93
88.045 85
88.05 40
88.055 34
88.06 34
88.065 35
88.07 31
88.075 28
88.08 31
88.085 82
88.09 31
88.095 31
88.1 35
88.105 31
88.11 32
88.115 32
88.12 41
88.125 31
88.13 67
88.135 32
88.14 86
88.145 84
88.15 35
88.155 81
88.16 81
88.165 84
88.17 81
88.175 79
88.18 80
88.185 81
88.19 33
88.195 39
88.2 32
88.205 34
88.21 32
88.215 27
88.22 71
88.225 36
88.23 66
88.235 35
88.24 32
88.245 36
88.25 33
88.255 35
88.26 40
88.265 30
88.27 37
88.275 25
88.28 20
88.285 26
88.29 25
88.295 29
88.3 29
88.305 67
88.31 65
88.315 28
88.32 55
88.325 30
88.33 30
88.335 66
88.34 28
88.345 56
88.35 49
88.355 55
88.36 69
88.365 61
88.37 65
88.375 59
88.38 79
88.385 84
88.39 58
88.395 59
88.4 83
88.405 59
88.41 61
88.415 64
88.42 82
88.425 86
88.43 86
88.435 79
88.44 61
88.445 79
88.45 59
88.455 57
88.46 57
88.465 65
88.47 56
88.475 55
88.48 68
88.485 79
88.49 56
88.495 48
88.5 57
88.505 61
88.51 83
88.515 52
88.52 83
88.525 68
88.53 59
88.535 67
88.54 66
88.545 65
88.55 58
88.555 61
88.56 66
88.565 58
88.57 87
88.575 58
88.58 67
88.585 65
88.59 50
88.595 56
88.6 66
88.605 96
88.61 58
88.615 63
88.62 95
88.625 60
88.63 64
88.635 54
88.64 94
88.645 45
88.65 65
88.655 45
88.66 42
88.665 44
88.67 66
88.675 68
88.68 69
88.685 67
88.69 68
88.695 74
88.7 66
88.705 61
88.71 64
88.715 91
88.72 98
88.725 98
88.73 57
88.735 62
88.74 62
88.745 65
88.75 57
88.755 63
88.76 83
88.765 87
88.77 91
88.775 86
88.78 90
88.785 91
88.79 49
88.795 46
88.8 41
88.805 49
88.81 44
88.815 49
88.82 53
88.825 45
88.83 44
88.835 40
88.84 93
88.845 50
88.85 43
88.855 42
88.86 41
88.865 61
88.87 48
88.875 55
88.88 54
88.885 42
88.89 44
88.895 50
88.9 47
88.905 58
88.91 48
88.915 48
88.92 49
88.925 51
88.93 56
88.935 54
88.94 58
88.945 58
88.95 55
88.955 98
88.96 60
88.965 47
88.97 44
88.975 45
88.98 90
88.985 48
88.99 55
88.995 90
89 90
89.005 89
89.01 48
89.015 41
89.02 50
89.025 55
89.03 60
89.035 52
89.04 51
89.045 52
89.05 56
89.055 50
89.06 79
89.065 52
89.07 83
89.075 84
89.08 57
89.085 58
89.09 47
89.095 84
89.1 50
89.105 56
89.11 49
89.115 51
89.12 50
89.125 40
89.13 42
89.135 47
89.14 44
89.145 47
89.15 48
89.155 47
89.16 46
89.165 46
89.17 50
89.175 40
89.18 50
89.185 49
89.19 53
89.195 41
89.2 88
89.205 93
89.21 45
89.215 51
89.22 53
89.225 48
89.23 50
89.235 48
89.24 43
89.245 48
89.25 49
89.255 48
89.26 42
89.265 43
89.27 48
89.275 43
89.28 44
89.285 42
89.29 59
89.295 65
89.3 45
89.305 56
89.31 95
89.315 88
89.32 90
89.325 92
89.33 54
89.335 87
89.34 88
89.345 85
89.35 92
89.355 83
89.36 92
89.365 86
89.37 90
89.375 62
89.38 57
89.385 83
89.39 51
89.395 88
89.4 86
89.405 53
89.41 86
89.415 85
89.42 94
89.425 95
89.43 33
89.435 61
89.44 38
89.445 36
89.45 42
89.455 59
89.46 62
89.465 71
89.47 88
89.475 94
89.48 87
89.485 61
89.49 93
89.495 87
89.5 57
89.505 91
89.51 88
89.515 57
89.52 54
89.525 46
89.53 55
89.535 63
89.54 90
89.545 89
89.55 57
89.555 61
89.56 70
89.565 66
89.57 59
89.575 69
89.58 54
89.585 60
89.59 54
89.595 58
89.6 67
89.605 85
89.61 91
89.615 49
89.62 84
89.625 82
89.63 63
89.635 89
89.64 64
89.645 59
89.65 56
89.655 66
89.66 93
89.665 90
89.67 64
89.675 59
89.68 64
89.685 62
89.69 75
89.695 92
89.7 81
89.705 66
89.71 65
89.715 65
89.72 59
89.725 62
89.73 92
89.735 92
89.74 88
89.745 49
89.75 66
89.755 63
89.76 45
89.765 51
89.77 50
89.775 44
89.78 90
89.785 82
89.79 89
89.795 69
89.8 99
89.805 63
89.81 65
89.815 62
89.82 66
89.825 86
89.83 68
89.835 65
89.84 95
89.845 94
89.85 59
89.855 69
89.86 39
89.865 66
89.87 42
89.875 94
89.88 67
89.885 67
89.89 58
89.895 47
89.9 33
89.905 70
89.91 64
89.915 63
89.92 64
89.925 34
89.93 65
89.935 55
89.94 51
89.945 57
89.95 40
89.955 58
89.96 57
89.965 52
89.97 60
89.975 58
89.98 63
89.985 53
89.99 50
89.995 88
90 50
90.005 62
90.01 58
90.015 58
90.02 63
90.025 56
90.03 63
90.035 56
90.04 55
90.045 72
90.05 52
90.055 51
90.06 56
90.065 58
90.07 62
90.075 55
90.08 66
90.085 49
90.09 49
90.095 51
90.1 48
90.105 48
90.11 70
90.115 65
90.12 46
90.125 50
90.13 54
90.135 57
90.14 57
90.145 68
90.15 56
90.155 36
90.16 58
90.165 60
90.17 58
90.175 61
90.18 62
90.185 60
90.19 58
90.195 64
90.2 37
90.205 43
90.21 45
90.215 62
90.22 58
90.225 59
90.23 96
90.235 86
90.24 67
90.245 52
90.25 64
90.255 57
90.26 60
90.265 59
90.27 35
90.275 39
90.28 59
90.285 65
90.29 64
90.295 62
90.3 38
90.305 33
90.31 29
90.315 36
90.32 35
90.325 38
90.33 45
90.335 33
90.34 64
90.345 55
90.35 41
90.355 43
90.36 55
90.365 59
90.37 46
90.375 56
90.38 61
90.385 60
90.39 48
90.395 49
90.4 65
90.405 43
90.41 60
90.415 61
90.42 63
90.425 36
90.43 67
90.435 67
90.44 67
90.445 69
90.45 44
90.455 43
90.46 50
90.465 49
90.47 35
90.475 74
90.48 44
90.485 46
90.49 64
90.495 50
90.5 49
90.505 47
90.51 43
90.515 37
90.52 41
90.525 41
90.53 37
90.535 67
90.54 97
90.545 29
90.55 91
90.555 97
90.56 49
90.565 90
90.57 90
90.575 92
90.58 92
90.585 96
90.59 52
90.595 44
90.6 90
90.605 97
90.61 96
90.615 97
90.62 96
90.625 97
90.63 98
90.635 71
90.64 66
90.645 49
90.65 48
90.655 46
90.66 97
90.665 100
90.67 105
90.675 95
90.68 90
90.685 90
90.69 51
90.695 96
90.7 97
90.705 101
90.71 92
90.715 99
90.72 94
90.725 91
90.73 99
90.735 101
90.74 97
90.745 53
90.75 52
90.755 49
90.76 58
90.765 49
90.77 52
90.775 59
90.78 57
90.785 89
90.79 96
90.795 47
90.8 61
90.805 55
90.81 63
90.815 62
90.82 96
90.825 48
90.83 50
90.835 49
90.84 56
90.845 60
90.85 55
90.855 91
90.86 95
90.865 57
90.87 95
90.875 37
90.88 57
90.885 36
90.89 83
90.895 96
90.9 50
90.905 50
90.91 53
90.915 94
90.92 98
90.925 90
90.93 39
90.935 41
90.94 33
90.945 35
90.95 62
90.955 30
90.96 98
90.965 90
90.97 91
90.975 64
90.98 46
90.985 44
90.99 42
90.995 63
91 45
91.005 50
91.01 44
91.015 96
91.02 98
91.025 73
91.03 48
91.035 38
91.04 43
91.045 47
91.05 43
91.055 42
91.06 93
91.065 96
91.07 58
91.075 61
91.08 90
91.085 92
91.09 89
91.095 86
91.1 84
91.105 60
91.11 61
91.115 57
91.12 59
91.125 61
91.13 33
91.135 60
91.14 63
91.145 34
91.15 95
91.155 91
91.16 85
91.165 98
91.17 88
91.175 94
91.18 50
91.185 54
91.19 51
91.195 42
91.2 48
91.205 35
91.21 90
91.215 41
91.22 40
91.225 39
91.23 41
91.235 94
91.24 86
91.245 94
91.25 81
91.255 83
91.26 49
91.265 94
91.27 98
91.275 53
91.28 95
91.285 69
91.29 90
91.295 91
91.3 37
91.305 92
91.31 36
91.315 59
91.32 62
91.325 62
91.33 38
91.335 43
91.34 49
91.345 56
91.35 57
91.355 59
91.36 45
91.365 44
91.37 44
91.375 46
91.38 98
91.385 45
91.39 97
91.395 51
91.4 55
91.405 59
91.41 54
91.415 56
91.42 89
91.425 94
91.43 40
91.435 40
91.44 37
91.445 44
91.45 41
91.455 41
91.46 51
91.465 46
91.47 48
91.475 95
91.48 91
91.485 88
91.49 90
91.495 95
91.5 93
91.505 90
91.51 41
91.515 40
91.52 72
91.525 76
91.53 71
91.535 69
91.54 95
91.545 46
91.55 69
91.555 71
91.56 72
91.565 99
91.57 78
91.575 63
91.58 45
91.585 55
91.59 86
91.595 58
91.6 72
91.605 74
91.61 56
91.615 73
91.62 58
91.625 58
91.63 59
91.635 92
91.64 58
91.645 60
91.65 60
91.655 58
91.66 60
91.665 58
91.67 57
91.675 62
91.68 67
91.685 65
91.69 65
91.695 66
91.7 68
91.705 66
91.71 70
91.715 63
91.72 94
91.725 89
91.73 98
91.735 65
91.74 65
91.745 68
91.75 56
91.755 61
91.76 66
91.765 39
91.77 65
91.775 68
91.78 50
91.785 49
91.79 62
91.795 63
91.8 92
91.805 96
91.81 95
91.815 99
91.82 100
91.825 97
91.83 97
91.835 70
91.84 69
91.845 76
91.85 69
91.855 55
91.86 53
91.865 96
91.87 99
91.875 56
91.88 55
91.885 54
91.89 59
91.895 46
91.9 53
91.905 48
91.91 59
91.915 50
91.92 63
91.925 64
91.93 63
91.935 55
91.94 61
91.945 66
91.95 57
91.955 94
91.96 55
91.965 57
91.97 54
91.975 53
91.98 61
91.985 46
91.99 49
91.995 51
92 59
92.005 61
92.01 60
92.015 61
92.02 70
92.025 52
92.03 57
92.035 56
92.04 58
92.045 65
92.05 60
92.055 54
92.06 49
92.065 58
92.07 63
92.075 59
92.08 59
92.085 43
92.09 53
92.095 58
92.1 61
92.105 52
92.11 57
92.115 56
92.12 49
92.125 44
92.13 66
92.135 67
92.14 67
92.145 41
92.15 43
92.155 48
92.16 52
92.165 51
92.17 47
92.175 67
92.18 45
92.185 36
92.19 45
92.195 53
92.2 69
92.205 64
92.21 76
92.215 64
92.22 53
92.225 51
92.23 46
92.235 59
92.24 55
92.245 66
92.25 55
92.255 57
92.26 53
92.265 68
92.27 50
92.275 50
92.28 63
92.285 62
92.29 65
92.295 50
92.3 65
92.305 64
92.31 39
92.315 42
92.32 55
92.325 55
92.33 59
92.335 52
92.34 54
92.345 59
92.35 53
92.355 62
92.36 55
92.365 62
92.37 88
92.375 57
92.38 58
92.385 54
92.39 57
92.395 57
92.4 44
92.405 57
92.41 59
92.415 59
92.42 58
92.425 87
92.43 52
92.435 52
92.44 59
92.445 52
92.45 59
92.455 52
92.46 55
92.465 53
92.47 52
92.475 58
92.48 61
92.485 57
92.49 65
92.495 95
92.5 83
92.505 90
92.51 49
92.515 50
92.52 93
92.525 87
92.53 52
92.535 53
92.54 49
92.545 50
92.55 51
92.555 58
92.56 85
92.565 81
92.57 51
92.575 57
92.58 53
92.585 53
92.59 55
92.595 54
92.6 52
92.605 58
92.61 56
92.615 62
92.62 53
92.625 54
92.63 52
92.635 57
92.64 93
92.645 45
92.65 60
92.655 90
92.66 96
92.665 94
92.67 59
92.675 58
92.68 58
92.685 63
92.69 67
92.695 56
92.7 56
92.705 71
92.71 57
92.715 54
92.72 65
92.725 46
92.73 67
92.735 69
92.74 57
92.745 59
92.75 56
92.755 91
92.76 86
92.765 91
92.77 95
92.775 59
92.78 59
92.785 61
92.79 63
92.795 57
92.8 57
92.805 39
92.81 59
92.815 58
92.82 58
92.825 53
92.83 88
92.835 59
92.84 57
92.845 58
92.85 33
92.855 57
92.86 53
92.865 52
92.87 60
92.875 38
92.88 59
92.885 57
92.89 65
92.895 49
92.9 54
92.905 54
92.91 47
92.915 43
92.92 54
92.925 50
92.93 50
92.935 54
92.94 63
92.945 46
92.95 63
92.955 71
92.96 70
92.965 68
92.97 97
92.975 94
92.98 58
92.985 57
92.99 60
92.995 68
93 74
93.005 68
93.01 74
93.015 69
93.02 67
93.025 63
93.03 66
93.035 65
93.04 56
93.045 66
93.05 37
93.055 37
93.06 66
93.065 70
93.07 46
93.075 37
93.08 72
93.085 37
93.09 35
93.095 70
93.1 64
93.105 44
93.11 38
93.115 49
93.12 54
93.125 60
93.13 60
93.135 34
93.14 37
93.145 37
93.15 51
93.155 38
93.16 29
93.165 47
93.17 35
93.175 46
93.18 66
93.185 45
93.19 40
93.195 45
93.2 62
93.205 50
93.21 59
93.215 60
93.22 61
93.225 62
93.23 62
93.235 50
93.24 67
93.245 88
93.25 64
93.255 51
93.26 49
93.265 43
93.27 59
93.275 65
93.28 60
93.285 69
93.29 65
93.295 68
93.3 46
93.305 68
93.31 67
93.315 72
93.32 65
93.325 65
93.33 53
93.335 54
93.34 51
93.345 49
93.35 49
93.355 59
93.36 59
93.365 39
93.37 50
93.375 42
93.38 62
93.385 54
93.39 69
93.395 59
93.4 60
93.405 53
93.41 54
93.415 47
93.42 54
93.425 53
93.43 62
93.435 68
93.44 67
93.445 57
93.45 66
93.455 55
93.46 53
93.465 54
93.47 49
93.475 64
93.48 55
93.485 55
93.49 56
93.495 45
93.5 53
93.505 50
93.51 44
93.515 52
93.52 41
93.525 48
93.53 48
93.535 48
93.54 69
93.545 66
93.55 74
93.555 51
93.56 68
93.565 68
93.57 73
93.575 65
93.58 66
93.585 62
93.59 63
93.595 62
93.6 58
93.605 51
93.61 51
93.615 67
93.62 62
93.625 63
93.63 63
93.635 63
93.64 67
93.645 61
93.65 61
93.655 60
93.66 52
93.665 49
93.67 53
93.675 57
93.68 59
93.685 56
93.69 43
93.695 53
93.7 52
93.705 51
93.71 38
93.715 42
93.72 39
93.725 39
93.73 43
93.735 91
93.74 91
93.745 53
93.75 53
93.755 45
93.76 52
93.765 76
93.77 70
93.775 78
93.78 66
93.785 72
93.79 72
93.795 50
93.8 74
93.805 48
93.81 52
93.815 48
93.82 51
93.825 68
93.83 54
93.835 94
93.84 56
93.845 45
93.85 47
93.855 46
93.86 22
93.865 18
93.87 63
93.875 62
93.88 67
93.885 51
93.89 49
93.895 53
93.9 42
93.905 93
93.91 94
93.915 92
93.92 88
93.925 45
93.93 46
93.935 47
93.94 46
93.945 48
93.95 47
93.955 49
93.96 49
93.965 51
93.97 41
93.975 48
93.98 94
93.985 50
93.99 52
93.995 56
94 47
94.005 53
94.01 60
94.015 57
94.02 46
94.025 50
94.03 50
94.035 48
94.04 90
94.045 50
94.05 48
94.055 65
94.06 61
94.065 62
94.07 59
94.075 59
94.08 49
94.085 48
94.09 93
94.095 48
94.1 86
94.105 94
94.11 94
94.115 54
94.12 95
94.125 91
94.13 97
94.135 95
94.14 101
94.145 89
94.15 96
94.155 95
94.16 49
94.165 92
94.17 90
94.175 49
94.18 49
94.185 101
94.19 98
94.195 93
94.2 97
94.205 62
94.21 57
94.215 67
94.22 52
94.225 49
94.23 54
94.235 91
94.24 54
94.245 91
94.25 89
94.255 94
94.26 60
94.265 55
94.27 56
94.275 52
94.28 47
94.285 50
94.29 61
94.295 61
94.3 58
94.305 47
94.31 48
94.315 51
94.32 55
94.325 49
94.33 54
94.335 54
94.34 48
94.345 51
94.35 48
94.355 55
94.36 61
94.365 52
94.37 53
94.375 55
94.38 61
94.385 52
94.39 46
94.395 54
94.4 54
94.405 94
94.41 67
94.415 60
94.42 96
94.425 96
94.43 56
94.435 61
94.44 63
94.445 60
94.45 93
94.455 60
94.46 50
94.465 94
94.47 50
94.475 57
94.48 56
94.485 65
94.49 71
94.495 63
94.5 58
94.505 54
94.51 62
94.515 53
94.52 54
94.525 54
94.53 57
94.535 71
94.54 64
94.545 72
94.55 69
94.555 55
94.56 53
94.565 54
94.57 63
94.575 63
94.58 60
94.585 50
94.59 50
94.595 56
94.6 49
94.605 94
94.61 47
94.615 46
94.62 48
94.625 96
94.63 42
94.635 99
94.64 89
94.645 33
94.65 95
94.655 70
94.66 57
94.665 64
94.67 59
94.675 58
94.68 62
94.685 61
94.69 61
94.695 54
94.7 69
94.705 58
94.71 64
94.715 75
94.72 65
94.725 66
94.73 54
94.735 67
94.74 64
94.745 64
94.75 95
94.755 58
94.76 57
94.765 104
94.77 49
94.775 92
94.78 95
94.785 94
94.79 67
94.795 69
94.8 68
94.805 52
94.81 55
94.815 50
94.82 50
94.825 66
94.83 53
94.835 60
94.84 54
94.845 55
94.85 103
94.855 58
94.86 59
94.865 98
94.87 106
94.875 94
94.88 101
94.885 53
94.89 56
94.895 91
94.9 101
94.905 96
94.91 103
94.915 106
94.92 100
94.925 100
94.93 97
94.935 68
94.94 99
94.945 105
94.95 50
94.955 67
94.96 59
94.965 69
94.97 65
94.975 53
94.98 98
94.985 94
94.99 92
94.995 89
95 89
95.005 54
95.01 58
95.015 53
95.02 64
95.025 61
95.03 56
95.035 52
95.04 68
95.045 74
95.05 92
95.055 93
95.06 55
95.065 56
95.07 53
95.075 53
95.08 54
95.085 55
95.09 73
95.095 73
95.1 75
95.105 39
95.11 39
95.115 36
95.12 51
95.125 49
95.13 54
95.135 104
95.14 103
95.145 54
95.15 54
95.155 95
95.16 54
95.165 51
95.17 89
95.175 92
95.18 52
95.185 51
95.19 53
95.195 62
95.2 68
95.205 60
95.21 48
95.215 50
95.22 58
95.225 48
95.23 89
95.235 51
95.24 47
95.245 53
95.25 58
95.255 56
95.26 54
95.265 48
95.27 51
95.275 76
95.28 51
95.285 50
95.29 78
95.295 75
95.3 53
95.305 55
95.31 53
95.315 67
95.32 90
95.325 97
95.33 52
95.335 49
95.34 52
95.345 84
95.35 55
95.355 52
95.36 89
95.365 95
95.37 94
95.375 62
95.38 93
95.385 94
95.39 61
95.395 69
95.4 69
95.405 41
95.41 54
95.415 55
95.42 53
95.425 53
95.43 53
95.435 52
95.44 94
95.445 67
95.45 70
95.455 92
95.46 68
95.465 64
95.47 54
95.475 59
95.48 61
95.485 59
95.49 55
95.495 55
95.5 67
95.505 49
95.51 56
95.515 57
95.52 55
95.525 46
95.53 50
95.535 71
95.54 61
95.545 71
95.55 49
95.555 68
95.56 70
95.565 65
95.57 72
95.575 52
95.58 55
95.585 59
95.59 91
95.595 85
95.6 89
95.605 61
95.61 55
95.615 56
95.62 57
95.625 59
95.63 91
95.635 56
95.64 62
95.645 58
95.65 35
95.655 60
95.66 57
95.665 48
95.67 89
95.675 86
95.68 85
95.685 57
95.69 84
95.695 85
95.7 85
95.705 63
95.71 60
95.715 64
95.72 53
95.725 54
95.73 62
95.735 60
95.74 62
95.745 64
95.75 91
95.755 93
95.76 95
95.765 89
95.77 46
95.775 38
95.78 92
95.785 42
95.79 83
95.795 85
95.8 58
95.805 61
95.81 42
95.815 47
95.82 51
95.825 39
95.83 60
95.835 62
95.84 62
95.845 58
95.85 59
95.855 58
95.86 60
95.865 57
95.87 67
95.875 55
95.88 62
95.885 55
95.89 58
95.895 69
95.9 60
95.905 60
95.91 58
95.915 57
95.92 52
95.925 50
95.93 53
95.935 57
95.94 57
95.945 56
95.95 60
95.955 60
95.96 55
95.965 54
95.97 59
95.975 53
95.98 56
95.985 56
95.99 56
95.995 60
96 92
96.005 55
96.01 93
96.015 89
96.02 87
96.025 87
96.03 87
96.035 83
96.04 51
96.045 60
96.05 60
96.055 62
96.06 63
96.065 52
96.07 64
96.075 57
96.08 56
96.085 54
96.09 59
96.095 52
96.1 52
96.105 47
96.11 56
96.115 57
96.12 55
96.125 52
96.13 52
96.135 50
96.14 57
96.145 45
96.15 59
96.155 59
96.16 50
96.165 85
96.17 58
96.175 58
96.18 59
96.185 55
96.19 61
96.195 63
96.2 58
96.205 64
96.21 50
96.215 63
96.22 64
96.225 63
96.23 65
96.235 86
96.24 64
96.245 64
96.25 64
96.255 68
96.26 63
96.265 63
96.27 60
96.275 59
96.28 91
96.285 95
96.29 89
96.295 65
96.3 85
96.305 15
96.31 82
96.315 67
96.32 69
96.325 13
96.33 67
96.335 58
96.34 66
96.345 12
96.35 65
96.355 61
96.36 61
96.365 9
96.37 11
96.375 64
96.38 67
96.385 63
96.39 10
96.395 10
96.4 68
96.405 67
96.41 66
96.415 62
96.42 74
96.425 71
96.43 63
96.435 80
96.44 66
96.445 63
96.45 95
96.455 64
96.46 67
96.465 83
96.47 88
96.475 47
96.48 80
96.485 83
96.49 99
96.495 93
96.5 95
96.505 63
96.51 61
96.515 60
96.52 60
96.525 17
96.53 97
96.535 96
96.54 58
96.545 80
96.55 67
96.555 65
96.56 65
96.565 62
96.57 64
96.575 66
96.58 67
96.585 66
96.59 66
96.595 93
96.6 93
96.605 93
96.61 93
96.615 96
96.62 58
96.625 98
96.63 99
96.635 13
96.64 12
96.645 17
96.65 10
96.655 14
96.66 13
96.665 63
96.67 68
96.675 68
96.68 65
96.685 69
96.69 64
96.695 69
96.7 7
96.705 49
96.71 93
96.715 92
96.72 96
96.725 94
96.73 54
96.735 52
96.74 84
96.745 86
96.75 56
96.755 80
96.76 49
96.765 53
96.77 61
96.775 68
96.78 66
96.785 15
96.79 14
96.795 85
96.8 84
96.805 77
96.81 83
96.815 80
96.82 85
96.825 66
96.83 61
96.835 91
96.84 65
96.845 69
96.85 66
96.855 92
96.86 86
96.865 70
96.87 64
96.875 72
96.88 69
96.885 66
96.89 62
96.895 67
96.9 70
96.905 98
96.91 91
96.915 60
96.92 67
96.925 86
96.93 91
96.935 62
96.94 58
96.945 91
96.95 95
96.955 84
96.96 86
96.965 95
96.97 87
96.975 88
96.98 90
96.985 90
96.99 87
96.995 91
97 95
97.005 97
97.01 97
97.015 59
97.02 93
97.025 92
97.03 94
97.035 89
97.04 35
97.045 95
97.05 94
97.055 10
97.06 12
97.065 77
97.07 76
97.075 72
97.08 70
97.085 68
97.09 61
97.095 60
97.1 89
97.105 84
97.11 88
97.115 83
97.12 74
97.125 86
97.13 86
97.135 61
97.14 79
97.145 63
97.15 62
97.155 60
97.16 11
97.165 12
97.17 84
97.175 54
97.18 83
97.185 82
97.19 60
97.195 62
97.2 95
97.205 92
97.21 81
97.215 80
97.22 82
97.225 78
97.23 65
97.235 75
97.24 68
97.245 70
97.25 63
97.255 71
97.26 76
97.265 62
97.27 83
97.275 84
97.28 90
97.285 62
97.29 93
97.295 78
97.3 79
97.305 87
97.31 100
97.315 85
97.32 78
97.325 81
97.33 22
97.335 22
97.34 87
97.345 82
97.35 82
97.355 87
97.36 89
97.365 67
97.37 79
97.375 83
97.38 79
97.385 84
97.39 60
97.395 63
97.4 61
97.405 62
97.41 69
97.415 74
97.42 76
97.425 65
97.43 79
97.435 83
97.44 64
97.445 85
97.45 83
97.455 94
97.46 98
97.465 65
97.47 60
97.475 68
97.48 65
97.485 23
97.49 78
97.495 85
97.5 82
97.505 61
97.51 68
97.515 65
97.52 69
97.525 69
97.53 80
97.535 85
97.54 85
97.545 69
97.55 68
97.555 87
97.56 58
97.565 36
97.57 63
97.575 61
97.58 62
97.585 86
97.59 82
97.595 61
97.6 59
97.605 58
97.61 64
97.615 79
97.62 80
97.625 82
97.63 79
97.635 65
97.64 82
97.645 63
97.65 29
97.655 81
97.66 27
97.665 29
97.67 65
97.675 64
97.68 63
97.685 63
97.69 99
97.695 66
97.7 94
97.705 65
97.71 99
97.715 89
97.72 97
97.725 79
97.73 68
97.735 71
97.74 63
97.745 72
97.75 72
97.755 94
97.76 106
97.765 67
97.77 68
97.775 65
97.78 67
97.785 68
97.79 74
97.795 97
97.8 106
97.805 99
97.81 80
97.815 98
97.82 47
97.825 48
97.83 52
97.835 48
97.84 47
97.845 46
97.85 56
97.855 99
97.86 91
97.865 23
97.87 66
97.875 70
97.88 74
97.885 66
97.89 66
97.895 70
97.9 103
97.905 99
97.91 101
97.915 94
97.92 65
97.925 86
97.93 67
97.935 68
97.94 69
97.945 68
97.95 81
97.955 83
97.96 65
97.965 63
97.97 61
97.975 43
97.98 48
97.985 68
97.99 68
97.995 69
98 73
98.005 75
98.01 80
98.015 69
98.02 58
98.025 68
98.03 99
98.035 93
98.04 94
98.045 87
98.05 74
98.055 71
98.06 69
98.065 63
98.07 81
98.075 87
98.08 78
98.085 69
98.09 73
98.095 66
98.1 70
98.105 87
98.11 70
98.115 65
98.12 69
98.125 73
98.13 67
98.135 75
98.14 64
98.145 71
98.15 67
98.155 65
98.16 20
98.165 68
98.17 67
98.175 80
98.18 70
98.185 73
98.19 69
98.195 74
98.2 82
98.205 67
98.21 65
98.215 68
98.22 65
98.225 89
98.23 91
98.235 67
98.24 66
98.245 66
98.25 65
98.255 87
98.26 98
98.265 68
98.27 71
98.275 67
98.28 69
98.285 80
98.29 77
98.295 75
98.3 76
98.305 77
98.31 85
98.315 78
98.32 89
98.325 88
98.33 73
98.335 73
98.34 74
98.345 74
98.35 70
98.355 65
98.36 61
98.365 61
98.37 67
98.375 66
98.38 63
98.385 64
98.39 70
98.395 64
98.4 89
98.405 88
98.41 91
98.415 67
98.42 63
98.425 68
98.43 67
98.435 59
98.44 96
98.445 94
98.45 62
98.455 69
98.46 92
98.465 91
98.47 52
98.475 70
98.48 69
98.485 68
98.49 70
98.495 69
98.5 67
98.505 82
98.51 65
98.515 69
98.52 65
98.525 66
98.53 62
98.535 67
98.54 65
98.545 65
98.55 62
98.555 66
98.56 92
98.565 69
98.57 65
98.575 88
98.58 98
98.585 75
98.59 76
98.595 70
98.6 63
98.605 92
98.61 94
98.615 80
98.62 67
98.625 78
98.63 77
98.635 90
98.64 96
98.645 94
98.65 94
98.655 60
98.66 93
98.665 96
98.67 94
98.675 95
98.68 91
98.685 68
98.69 66
98.695 89
98.7 59
98.705 51
98.71 60
98.715 91
98.72 90
98.725 90
98.73 64
98.735 63
98.74 93
98.745 70
98.75 67
98.755 61
98.76 88
98.765 86
98.77 85
98.775 87
98.78 83
98.785 68
98.79 86
98.795 86
98.8 75
98.805 67
98.81 80
98.815 73
98.82 52
98.825 53
98.83 81
98.835 82
98.84 83
98.845 58
98.85 59
98.855 51
98.86 88
98.865 82
98.87 75
98.875 72
98.88 53
98.885 51
98.89 51
98.895 71
98.9 48
98.905 65
98.91 65
98.915 69
98.92 69
98.925 72
98.93 74
98.935 54
98.94 47
98.945 68
98.95 67
98.955 72
98.96 72
98.965 73
98.97 69
98.975 67
98.98 51
98.985 71
98.99 71
98.995 72
99 66
99.005 91
99.01 70
99.015 73
99.02 70
99.025 72
99.03 85
99.035 91
99.04 70
99.045 95
99.05 70
99.055 72
99.06 90
99.065 94
99.07 91
99.075 68
99.08 61
99.085 77
99.09 91
99.095 92
99.1 97
99.105 96
99.11 94
99.115 95
99.12 96
99.125 96
99.13 97
99.135 61
99.14 88
99.145 74
99.15 69
99.155 63
99.16 67
99.165 64
99.17 69
99.175 90
99.18 89
99.185 68
99.19 68
99.195 72
99.2 65
99.205 83
99.21 91
99.215 66
99.22 93
99.225 92
99.23 90
99.235 82
99.24 86
99.245 90
99.25 97
99.255 92
99.26 87
99.265 90
99.27 94
99.275 64
99.28 33
99.285 37
99.29 30
99.295 33
99.3 34
99.305 30
99.31 26
99.315 97
99.32 90
99.325 69
99.33 68
99.335 64
99.34 64
99.345 96
99.35 93
99.355 66
99.36 91
99.365 59
99.37 56
99.375 57
99.38 86
99.385 84
99.39 94
99.395 87
99.4 86
99.405 67
99.41 54
99.415 66
99.42 61
99.425 69
99.43 71
99.435 66
99.44 37
99.445 63
99.45 65
99.455 72
99.46 84
99.465 29
99.47 89
99.475 92
99.48 89
99.485 60
99.49 83
99.495 83
99.5 89
99.505 83
99.51 85
99.515 88
99.52 56
99.525 85
99.53 55
99.535 89
99.54 60
99.545 60
99.55 63
99.555 90
99.56 61
99.565 84
99.57 89
99.575 63
99.58 58
99.585 65
99.59 91
99.595 60
99.6 67
99.605 65
99.61 61
99.615 75
99.62 83
99.625 82
99.63 84
99.635 85
99.64 64
99.645 92
99.65 92
99.655 62
99.66 90
99.665 63
99.67 74
99.675 58
99.68 60
99.685 66
99.69 94
99.695 100
99.7 95
99.705 99
99.71 100
99.715 98
99.72 99
99.725 97
99.73 64
99.735 67
99.74 63
99.745 100
99.75 59
99.755 36
99.76 36
99.765 34
99.77 59
99.775 47
99.78 56
99.785 58
99.79 59
99.795 97
99.8 98
99.805 92
99.81 97
99.815 65
99.82 63
99.825 53
99.83 92
99.835 53
99.84 78
99.845 65
99.85 63
99.855 76
99.86 63
99.865 67
99.87 57
99.875 61
99.88 58
99.885 77
99.89 58
99.895 51
99.9 60
99.905 64
99.91 70
99.915 57
99.92 65
99.925 53
99.93 52
99.935 37
99.94 103
99.945 65
99.95 99
99.955 62
99.96 62
99.965 60
99.97 59
99.975 98
99.98 100
99.985 101
99.99 96
99.995 99
100 97
100.005 100
100.01 67
100.015 64
100.02 92
100.025 101
100.03 100
100.035 97
100.04 100
100.045 96
100.05 63
100.055 59
100.06 94
100.065 92
100.07 91
100.075 62
100.08 72
100.085 65
100.09 95
100.095 67
100.1 66
100.105 70
100.11 73
100.115 69
100.12 89
100.125 91
100.13 72
100.135 69
100.14 64
100.145 65
100.15 95
100.155 68
100.16 70
100.165 73
100.17 86
100.175 91
100.18 85
100.185 82
100.19 83
100.195 96
100.2 70
100.205 68
100.21 64
100.215 69
100.22 88
100.225 75
100.23 46
100.235 38
100.24 87
100.245 37
100.25 84
100.255 59
100.26 52
100.265 36
100.27 74
100.275 40
100.28 71
100.285 70
100.29 38
100.295 69
100.3 67
100.305 73
100.31 42
100.315 73
100.32 47
100.325 76
100.33 66
100.335 66
100.34 65
100.345 68
100.35 69
100.355 73
100.36 89
100.365 87
100.37 90
100.375 92
100.38 55
100.385 52
100.39 54
100.395 62
100.4 63
100.405 40
100.41 66
100.415 67
100.42 71
100.425 65
100.43 64
100.435 64
100.44 66
100.445 67
100.45 63
100.455 91
100.46 71
100.465 91
100.47 93
100.475 97
100.48 69
100.485 74
100.49 38
100.495 58
100.5 39
100.505 91
100.51 43
100.515 64
100.52 66
100.525 68
100.53 70
100.535 71
100.54 73
100.545 74
100.55 67
100.555 37
100.56 39
100.565 72
100.57 68
100.575 42
100.58 41
100.585 37
100.59 84
100.595 99
100.6 72
100.605 91
100.61 87
100.615 69
100.62 69
100.625 65
100.63 62
100.635 65
100.64 94
100.645 93
100.65 99
100.655 94
100.66 59
100.665 67
100.67 90
100.675 93
100.68 88
100.685 85
100.69 69
100.695 64
100.7 71
100.705 66
100.71 64
100.715 66
100.72 63
100.725 95
100.73 39
100.735 32
100.74 40
100.745 33
100.75 66
100.755 69
100.76 65
100.765 63
100.77 67
100.775 68
100.78 67
100.785 62
100.79 68
100.795 44
100.8 69
100.805 66
100.81 67
100.815 38
100.82 69
100.825 62
100.83 66
100.835 68
100.84 90
100.845 75
100.85 88
100.855 94
100.86 100
100.865 93
100.87 64
100.875 56
100.88 60
100.885 65
100.89 42
100.895 91
100.9 94
100.905 98
100.91 98
100.915 37
100.92 42
100.925 39
100.93 69
100.935 68
100.94 58
100.945 100
100.95 101
100.955 98
100.96 85
100.965 98
100.97 70
100.975 70
100.98 64
100.985 89
100.99 97
100.995 92
101 73
101.005 74
101.01 57
101.015 36
101.02 63
101.025 94
101.03 65
101.035 94
101.04 62
101.045 51
101.05 66
101.055 58
101.06 62
101.065 94
101.07 68
101.075 101
101.08 90
101.085 66
101.09 97
101.095 100
101.1 60
101.105 64
101.11 97
101.115 100
101.12 51
101.125 68
101.13 99
101.135 97
101.14 40
101.145 38
101.15 91
101.155 92
101.16 94
101.165 64
101.17 94
101.175 97
101.18 101
101.185 100
101.19 65
101.195 64
101.2 48
101.205 69
101.21 67
101.215 60
101.22 50
101.225 50
101.23 51
101.235 48
101.24 63
101.245 63
101.25 47
101.255 45
101.26 96
101.265 99
101.27 102
101.275 96
101.28 38
101.285 98
101.29 96
101.295 54
101.3 66
101.305 51
101.31 52
101.315 58
101.32 98
101.325 97
101.33 58
101.335 60
101.34 60
101.345 61
101.35 67
101.355 55
101.36 55
101.365 59
101.37 57
101.375 35
101.38 101
101.385 101
101.39 95
101.395 98
101.4 96
101.405 103
101.41 90
101.415 99
101.42 59
101.425 100
101.43 37
101.435 66
101.44 63
101.445 39
101.45 31
101.455 57
101.46 46
101.465 51
101.47 71
101.475 44
101.48 49
101.485 36
101.49 58
101.495 45
101.5 40
101.505 36
101.51 90
101.515 105
101.52 88
101.525 99
101.53 95
101.535 36
101.54 41
101.545 66
101.55 67
101.555 99
101.56 102
101.565 108
101.57 101
101.575 100
101.58 90
101.585 99
101.59 96
101.595 96
101.6 65
101.605 38
101.61 94
101.615 60
101.62 58
101.625 92
101.63 36
101.635 82
101.64 94
101.645 33
101.65 92
101.655 95
101.66 94
101.665 92
101.67 34
101.675 88
101.68 89
101.685 85
101.69 82
101.695 95
101.7 88
101.705 83
101.71 80
101.715 62
101.72 83
101.725 62
101.73 62
101.735 91
101.74 65
101.745 89
101.75 88
101.755 40
101.76 35
101.765 101
101.77 91
101.775 36
101.78 92
101.785 93
101.79 36
101.795 97
101.8 95
101.805 98
101.81 96
101.815 98
101.82 66
101.825 96
101.83 99
101.835 68
101.84 92
101.845 89
101.85 99
101.855 92
101.86 88
101.865 67
101.87 98
101.875 86
101.88 61
101.885 89
101.89 82
101.895 83
101.9 42
101.905 39
101.91 70
101.915 85
101.92 83
101.925 84
101.93 88
101.935 55
101.94 58
101.945 66
101.95 73
101.955 59
101.96 56
101.965 59
101.97 64
101.975 73
101.98 69
101.985 54
101.99 67
101.995 39
102 39
102.005 63
102.01 67
102.015 40
102.02 38
102.025 68
102.03 28
102.035 33
102.04 59
102.045 59
102.05 83
102.055 92
102.06 91
102.065 91
102.07 70
102.075 53
102.08 88
102.085 90
102.09 65
102.095 65
102.1 88
102.105 66
102.11 92
102.115 85
102.12 68
102.125 87
102.13 66
102.135 93
102.14 75
102.145 91
102.15 93
102.155 75
102.16 91
102.165 93
102.17 64
102.175 82
102.18 94
102.185 72
102.19 66
102.195 71
102.2 77
102.205 76
102.21 82
102.215 73
102.22 96
102.225 92
102.23 98
102.235 104
102.24 97
102.245 99
102.25 94
102.255 47
102.26 51
102.265 48
102.27 92
102.275 101
102.28 98
102.285 91
102.29 91
102.295 94
102.3 67
102.305 83
102.31 81
102.315 74
102.32 82
102.325 76
102.33 90
102.335 87
102.34 98
102.345 57
102.35 89
102.355 94
102.36 87
102.365 76
102.37 81
102.375 77
102.38 71
102.385 75
102.39 72
102.395 78
102.4 75
102.405 50
102.41 53
102.415 87
102.42 95
102.425 91
102.43 76
102.435 80
102.44 86
102.445 76
102.45 90
102.455 81
102.46 34
102.465 84
102.47 87
102.475 90
102.48 86
102.485 73
102.49 70
102.495 64
102.5 68
102.505 91
102.51 87
102.515 89
102.52 95
102.525 84
102.53 90
102.535 87
102.54 71
102.545 94
102.55 89
102.555 90
102.56 83
102.565 84
102.57 77
102.575 88
102.58 70
102.585 94
102.59 87
102.595 82
102.6 90
102.605 88
102.61 85
102.615 31
102.62 81
102.625 92
102.63 92
102.635 99
102.64 90
102.645 88
102.65 90
102.655 88
102.66 92
102.665 53
102.67 90
102.675 85
102.68 88
102.685 91
102.69 89
102.695 93
102.7 85
102.705 86
102.71 95
102.715 92
102.72 88
102.725 91
102.73 90
102.735 59
102.74 83
102.745 89
102.75 84
102.755 81
102.76 60
102.765 82
102.77 65
102.775 83
102.78 82
102.785 86
102.79 86
102.795 86
102.8 27
102.805 89
102.81 68
102.815 91
102.82 68
102.825 62
102.83 83
102.835 91
102.84 83
102.845 82
102.85 71
102.855 66
102.86 64
102.865 65
102.87 91
102.875 85
102.88 83
102.885 91
102.89 82
102.895 64
102.9 85
102.905 65
102.91 89
102.915 60
102.92 90
102.925 92
102.93 90
102.935 89
102.94 84
102.945 90
102.95 86
102.955 94
102.96 90
102.965 87
102.97 95
102.975 85
102.98 80
102.985 69
102.99 66
102.995 85
103 88
103.005 91
103.01 90
103.015 61
103.02 87
103.025 86
103.03 82
103.035 83
103.04 87
103.045 63
103.05 89
103.055 87
103.06 97
103.065 91
103.07 85
103.075 64
103.08 83
103.085 68
103.09 30
103.095 86
103.1 94
103.105 87
103.11 83
103.115 80
103.12 85
103.125 84
103.13 63
103.135 62
103.14 58
103.145 62
103.15 71
103.155 85
103.16 61
103.165 90
103.17 89
103.175 85
103.18 83
103.185 63
103.19 86
103.195 84
103.2 65
103.205 72
103.21 64
103.215 71
103.22 58
103.225 60
103.23 57
103.235 56
103.24 60
103.245 81
103.25 84
103.255 88
103.26 88
103.265 56
103.27 86
103.275 64
103.28 59
103.285 82
103.29 82
103.295 80
103.3 49
103.305 84
103.31 82
103.315 86
103.32 82
103.325 81
103.33 67
103.335 73
103.34 84
103.345 82
103.35 85
103.355 29
103.36 79
103.365 78
103.37 88
103.375 53
103.38 54
103.385 55
103.39 55
103.395 56
103.4 85
103.405 87
103.41 91
103.415 85
103.42 87
103.425 89
103.43 87
103.435 63
103.44 68
103.445 64
103.45 68
103.455 64
103.46 64
103.465 86
103.47 32
103.475 86
103.48 88
103.485 63
103.49 64
103.495 63
103.5 64
103.505 66
103.51 64
103.515 68
103.52 67
103.525 72
103.53 66
103.535 94
103.54 60
103.545 56
103.55 99
103.555 98
103.56 89
103.565 93
103.57 91
103.575 91
103.58 95
103.585 94
103.59 93
103.595 66
103.6 68
103.605 89
103.61 69
103.615 83
103.62 83
103.625 81
103.63 84
103.635 87
103.64 74
103.645 72
103.65 80
103.655 84
103.66 70
103.665 89
103.67 89
103.675 63
103.68 89
103.685 95
103.69 89
103.695 73
103.7 89
103.705 80
103.71 90
103.715 75
103.72 72
103.725 71
103.73 75
103.735 76
103.74 88
103.745 92
103.75 83
103.755 67
103.76 87
103.765 89
103.77 94
103.775 87
103.78 84
103.785 78
103.79 80
103.795 83
103.8 87
103.805 87
103.81 66
103.815 68
103.82 63
103.825 90
103.83 92
103.835 65
103.84 52
103.845 58
103.85 66
103.855 69
103.86 64
103.865 64
103.87 83
103.875 83
103.88 88
103.885 87
103.89 87
103.895 76
103.9 62
103.905 90
103.91 88
103.915 71
103.92 87
103.925 84
103.93 99
103.935 95
103.94 90
103.945 91
103.95 92
103.955 61
103.96 89
103.965 82
103.97 64
103.975 67
103.98 88
103.985 59
103.99 95
103.995 90
104 66
104.005 67
104.01 65
104.015 93
104.02 69
104.025 72
104.03 95
104.035 98
104.04 94
104.045 73
104.05 67
104.055 72
104.06 73
104.065 69
104.07 69
104.075 69
104.08 68
104.085 66
104.09 57
104.095 41
104.1 69
104.105 67
104.11 69
104.115 64
104.12 66
104.125 71
104.13 93
104.135 99
104.14 87
104.145 89
104.15 71
104.155 62
104.16 63
104.165 65
104.17 63
104.175 61
104.18 71
104.185 64
104.19 42
104.195 101
104.2 100
104.205 43
104.21 102
104.215 60
104.22 62
104.225 60
104.23 66
104.235 65
104.24 65
104.245 61
104.25 63
104.255 64
104.26 96
104.265 91
104.27 95
104.275 60
104.28 62
104.285 98
104.29 91
104.295 57
104.3 63
104.305 59
104.31 64
104.315 69
104.32 52
104.325 43
104.33 60
104.335 57
104.34 57
104.345 60
104.35 59
104.355 35
104.36 60
104.365 63
104.37 59
104.375 40
104.38 45
104.385 45
104.39 46
104.395 41
104.4 89
104.405 93
104.41 94
104.415 93
104.42 46
104.425 45
104.43 61
104.435 62
104.44 92
104.445 100
104.45 60
104.455 58
104.46 56
104.465 40
104.47 59
104.475 91
104.48 65
104.485 37
104.49 67
104.495 65
104.5 65
104.505 61
104.51 41
104.515 38
104.52 36
104.525 35
104.53 36
104.535 40
104.54 97
104.545 37
104.55 38
104.555 56
104.56 96
104.565 96
104.57 101
104.575 57
104.58 55
104.585 59
104.59 67
104.595 59
104.6 54
104.605 40
104.61 39
104.615 36
104.62 37
104.625 42
104.63 38
104.635 66
104.64 39
104.645 39
104.65 41
104.655 40
104.66 38
104.665 38
104.67 41
104.675 33
104.68 35
104.685 33
104.69 34
104.695 36
104.7 55
104.705 34
104.71 52
104.715 58
104.72 69
104.725 70
104.73 75
104.735 70
104.74 42
104.745 67
104.75 71
104.755 64
104.76 93
104.765 89
104.77 37
104.775 37
104.78 96
104.785 93
104.79 99
104.795 93
104.8 90
104.805 91
104.81 97
104.815 95
104.82 95
104.825 45
104.83 97
104.835 104
104.84 42
104.845 90
104.85 85
104.855 89
104.86 61
104.865 102
104.87 91
104.875 98
104.88 57
104.885 59
104.89 102
104.895 37
104.9 40
104.905 97
104.91 96
104.915 98
104.92 54
104.925 49
104.93 55
104.935 52
104.94 95
104.945 94
104.95 44
104.955 35
104.96 34
104.965 89
104.97 82
104.975 54
104.98 54
104.985 93
104.99 52
104.995 58
105 86
105.005 89
105.01 94
105.015 96
105.02 59
105.025 93
105.03 90
105.035 60
105.04 41
105.045 87
105.05 92
105.055 89
105.06 87
105.065 90
105.07 44
105.075 87
105.08 61
105.085 91
105.09 99
105.095 94
105.1 96
105.105 93
105.11 45
105.115 95
105.12 42
105.125 92
105.13 93
105.135 101
105.14 43
105.145 46
105.15 43
105.155 94
105.16 99
105.165 90
105.17 90
105.175 93
105.18 89
105.185 62
105.19 96
105.195 106
105.2 95
105.205 68
105.21 60
105.215 73
105.22 98
105.225 98
105.23 42
105.235 91
105.24 92
105.245 43
105.25 42
105.255 102
105.26 55
105.265 45
105.27 92
105.275 102
105.28 71
105.285 77
105.29 82
105.295 84
105.3 65
105.305 94
105.31 58
105.315 95
105.32 100
105.325 63
105.33 96
105.335 64
105.34 98
105.345 75
105.35 102
105.355 68
105.36 97
105.365 68
105.37 63
105.375 70
105.38 69
105.385 101
105.39 101
105.395 69
105.4 79
105.405 69
105.41 103
105.415 60
105.42 70
105.425 57
105.43 63
105.435 60
105.44 62
105.445 92
105.45 101
105.455 94
105.46 100
105.465 65
105.47 72
105.475 64
105.48 72
105.485 98
105.49 62
105.495 62
105.5 58
105.505 55
105.51 98
105.515 59
105.52 53
105.525 91
105.53 59
105.535 60
105.54 96
105.545 38
105.55 34
105.555 34
105.56 62
105.565 58
105.57 94
105.575 101
105.58 61
105.585 97
105.59 105
105.595 92
105.6 95
105.605 91
105.61 97
105.615 42
105.62 71
105.625 68
105.63 99
105.635 94
105.64 96
105.645 66
105.65 100
105.655 52
105.66 98
105.665 102
105.67 61
105.675 61
105.68 59
105.685 67
105.69 97
105.695 96
105.7 97
105.705 92
105.71 90
105.715 76
105.72 35
105.725 69
105.73 67
105.735 63
105.74 71
105.745 66
105.75 68
105.755 73
105.76 66
105.765 63
105.77 61
105.775 58
105.78 76
105.785 58
105.79 61
105.795 103
105.8 58
105.805 54
105.81 95
105.815 39
105.82 44
105.825 41
105.83 52
105.835 41
105.84 41
105.845 42
105.85 89
105.855 88
105.86 97
105.865 35
105.87 49
105.875 52
105.88 95
105.885 48
105.89 55
105.895 102
105.9 53
105.905 42
105.91 39
105.915 41
105.92 62
105.925 66
105.93 67
105.935 66
105.94 40
105.945 63
105.95 56
105.955 67
105.96 56
105.965 60
105.97 66
105.975 62
105.98 68
105.985 60
105.99 57
105.995 59
106 69
106.005 62
106.01 56
106.015 58
106.02 59
106.025 63
106.03 90
106.035 64
106.04 61
106.045 60
106.05 59
106.055 64
106.06 85
106.065 70
106.07 88
106.075 43
106.08 59
106.085 41
106.09 44
106.095 41
106.1 57
106.105 62
106.11 40
106.115 37
106.12 44
106.125 40
106.13 43
106.135 61
106.14 41
106.145 35
106.15 36
106.155 61
106.16 67
106.165 60
106.17 63
106.175 52
106.18 56
106.185 54
106.19 93
106.195 52
106.2 90
106.205 89
106.21 48
106.215 49
106.22 49
106.225 49
106.23 58
106.235 93
106.24 90
106.245 39
106.25 42
106.255 94
106.26 39
106.265 99
106.27 96
106.275 46
106.28 50
106.285 50
106.29 49
106.295 59
106.3 63
106.305 51
106.31 56
106.315 56
106.32 49
106.325 50
106.33 57
106.335 94
106.34 53
106.345 59
106.35 55
106.355 57
106.36 56
106.365 57
106.37 32
106.375 35
106.38 32
106.385 31
106.39 56
106.395 61
106.4 58
106.405 55
106.41 58
106.415 43
106.42 41
106.425 53
106.43 55
106.435 47
106.44 56
106.445 50
106.45 56
106.455 55
106.46 36
106.465 58
106.47 56
106.475 61
106.48 37
106.485 36
106.49 58
106.495 60
106.5 57
106.505 33
106.51 58
106.515 55
106.52 98
106.525 58
106.53 52
106.535 62
106.54 67
106.545 62
106.55 60
106.555 59
106.56 96
106.565 96
106.57 68
106.575 62
106.58 94
106.585 63
106.59 101
106.595 41
106.6 97
106.605 101
106.61 97
106.615 64
106.62 97
106.625 86
106.63 87
106.635 93
106.64 92
106.645 69
106.65 70
106.655 93
106.66 65
106.665 62
106.67 93
106.675 62
106.68 93
106.685 62
106.69 62
106.695 65
106.7 65
106.705 69
106.71 67
106.715 63
106.72 60
106.725 59
106.73 64
106.735 64
106.74 52
106.745 54
106.75 91
106.755 67
106.76 56
106.765 65
106.77 68
106.775 67
106.78 61
106.785 64
106.79 62
106.795 72
106.8 64
106.805 62
106.81 40
106.815 39
106.82 65
106.825 65
106.83 62
106.835 67
106.84 67
106.845 36
106.85 83
106.855 68
106.86 73
106.865 80
106.87 76
106.875 75
106.88 69
106.885 67
106.89 75
106.895 91
106.9 36
106.905 42
106.91 93
106.915 60
106.92 99
106.925 67
106.93 92
106.935 90
106.94 92
106.945 89
106.95 38
106.955 37
106.96 36
106.965 63
106.97 68
106.975 100
106.98 93
106.985 94
106.99 45
106.995 45
107 95
107.005 96
107.01 94
107.015 87
107.02 91
107.025 90
107.03 93
107.035 94
107.04 63
107.045 91
107.05 89
107.055 63
107.06 93
107.065 86
107.07 93
107.075 51
107.08 59
107.085 54
107.09 56
107.095 55
107.1 67
107.105 63
107.11 84
107.115 95
107.12 92
107.125 96
107.13 57
107.135 55
107.14 95
107.145 100
107.15 64
107.155 63
107.16 58
107.165 60
107.17 61
107.175 40
107.18 61
107.185 39
107.19 96
107.195 40
107.2 43
107.205 39
107.21 65
107.215 69
107.22 40
107.225 42
107.23 66
107.235 63
107.24 37
107.245 67
107.25 62
107.255 46
107.26 42
107.265 46
107.27 43
107.275 42
107.28 57
107.285 58
107.29 63
107.295 90
107.3 97
107.305 97
107.31 53
107.315 95
107.32 91
107.325 89
107.33 62
107.335 93
107.34 93
107.345 59
107.35 61
107.355 54
107.36 98
107.365 52
107.37 56
107.375 59
107.38 60
107.385 59
107.39 56
107.395 55
107.4 53
107.405 53
107.41 62
107.415 63
107.42 65
107.425 92
107.43 58
107.435 65
107.44 54
107.445 55
107.45 57
107.455 56
107.46 65
107.465 61
107.47 65
107.475 66
107.48 56
107.485 69
107.49 98
107.495 59
107.5 93
107.505 96
107.51 69
107.515 94
107.52 102
107.525 99
107.53 95
107.535 92
107.54 53
107.545 98
107.55 56
107.555 96
107.56 63
107.565 55
107.57 53
107.575 57
107.58 62
107.585 104
107.59 40
107.595 37
107.6 38
107.605 43
107.61 36
107.615 37
107.62 39
107.625 38
107.63 44
107.635 36
107.64 41
107.645 39
107.65 97
107.655 98
107.66 94
107.665 91
107.67 97
107.675 94
107.68 97
107.685 94
107.69 62
107.695 55
107.7 50
107.705 57
107.71 60
107.715 100
107.72 90
107.725 95
107.73 60
107.735 58
107.74 64
107.745 58
107.75 58
107.755 56
107.76 55
107.765 49
107.77 58
107.775 60
107.78 60
107.785 60
107.79 66
107.795 61
107.8 35
107.805 37
107.81 86
107.815 89
107.82 90
107.825 92
107.83 65
107.835 43
107.84 95
107.845 90
107.85 91
107.855 72
107.86 36
107.865 86
107.87 85
107.875 90
107.88 53
107.885 67
107.89 90
107.895 66
107.9 95
107.905 88
107.91 62
107.915 94
107.92 96
107.925 96
107.93 43
107.935 62
107.94 41
107.945 37
107.95 84
107.955 38
107.96 44
107.965 35
107.97 33
107.975 89
107.98 106
107.985 98
107.99 40
107.995 37
108 65
108.005 64
108.01 40
108.015 37
108.02 43
108.025 58
108.03 56
108.035 62
108.04 97
108.045 95
108.05 59
108.055 67
108.06 63
108.065 95
108.07 84
108.075 92
108.08 57
108.085 50
108.09 97
108.095 94
108.1 61
108.105 50
108.11 101
108.115 96
108.12 87
108.125 90
108.13 56
108.135 54
108.14 90
108.145 94
108.15 51
108.155 59
108.16 57
108.165 60
108.17 59
108.175 62
108.18 94
108.185 90
108.19 91
108.195 91
108.2 87
108.205 90
108.21 88
108.215 51
108.22 57
108.225 82
108.23 95
108.235 57
108.24 61
108.245 91
108.25 92
108.255 54
108.26 61
108.265 94
108.27 86
108.275 59
108.28 91
108.285 91
108.29 85
108.295 96
108.3 87
108.305 84
108.31 87
108.315 84
108.32 59
108.325 57
108.33 41
108.335 59
108.34 69
108.345 91
108.35 94
108.355 89
108.36 68
108.365 85
108.37 56
108.375 93
108.38 64
108.385 42
108.39 53
108.395 98
108.4 96
108.405 60
108.41 37
108.415 33
108.42 86
108.425 81
108.43 59
108.435 91
108.44 38
108.445 89
108.45 69
108.455 62
108.46 67
108.465 90
108.47 66
108.475 87
108.48 73
108.485 70
108.49 63
108.495 96
108.5 100
108.505 57
108.51 62
108.515 87
108.52 62
108.525 64
108.53 54
108.535 68
108.54 71
108.545 66
108.55 66
108.555 58
108.56 54
108.565 55
108.57 57
108.575 66
108.58 60
108.585 70
108.59 61
108.595 71
108.6 87
108.605 80
108.61 57
108.615 92
108.62 96
108.625 64
108.63 94
108.635 95
108.64 67
108.645 59
108.65 62
108.655 70
108.66 91
108.665 63
108.67 61
108.675 91
108.68 91
108.685 91
108.69 92
108.695 56
108.7 66
108.705 68
108.71 65
108.715 66
108.72 87
108.725 94
108.73 89
108.735 91
108.74 91
108.745 92
108.75 91
108.755 59
108.76 59
108.765 92
108.77 58
108.775 60
108.78 105
108.785 91
108.79 60
108.795 62
108.8 56
108.805 88
108.81 95
108.815 89
108.82 91
108.825 92
108.83 92
108.835 65
108.84 57
108.845 63
108.85 92
108.855 96
108.86 61
108.865 55
108.87 58
108.875 95
108.88 96
108.885 94
108.89 55
108.895 87
108.9 59
108.905 62
108.91 93
108.915 58
108.92 90
108.925 92
108.93 95
108.935 95
108.94 95
108.945 91
108.95 93
108.955 95
108.96 89
108.965 36
108.97 61
108.975 99
108.98 39
108.985 66
108.99 36
108.995 29
109 29
109.005 89
109.01 83
109.015 94
109.02 91
109.025 89
109.03 86
109.035 36
109.04 64
109.045 67
109.05 99
109.055 99
109.06 67
109.065 66
109.07 73
109.075 72
109.08 69
109.085 71
109.09 70
109.095 70
109.1 66
109.105 60
109.11 97
109.115 65
109.12 66
109.125 39
109.13 39
109.135 35
109.14 31
109.145 56
109.15 58
109.155 57
109.16 57
109.165 57
109.17 59
109.175 34
109.18 39
109.185 66
109.19 64
109.195 69
109.2 40
109.205 93
109.21 35
109.215 65
109.22 94
109.225 89
109.23 64
109.235 63
109.24 61
109.245 66
109.25 66
109.255 66
109.26 33
109.265 34
109.27 65
109.275 64
109.28 68
109.285 62
109.29 64
109.295 85
109.3 81
109.305 55
109.31 59
109.315 65
109.32 66
109.325 92
109.33 63
109.335 61
109.34 69
109.345 68
109.35 39
109.355 34
109.36 36
109.365 35
109.37 45
109.375 46
109.38 87
109.385 83
109.39 95
109.395 87
109.4 57
109.405 94
109.41 91
109.415 88
109.42 94
109.425 92
109.43 96
109.435 37
109.44 93
109.445 55
109.45 55
109.455 57
109.46 45
109.465 70
109.47 54
109.475 67
109.48 43
109.485 45
109.49 69
109.495 61
109.5 93
109.505 68
109.51 76
109.515 69
109.52 70
109.525 69
109.53 91
109.535 72
109.54 92
109.545 93
109.55 58
109.555 66
109.56 68
109.565 94
109.57 91
109.575 96
109.58 68
109.585 89
109.59 68
109.595 69
109.6 47
109.605 46
109.61 48
109.615 44
109.62 42
109.625 71
109.63 37
109.635 49
109.64 43
109.645 42
109.65 46
109.655 41
109.66 47
109.665 37
109.67 39
109.675 54
109.68 57
109.685 95
109.69 91
109.695 42
109.7 33
109.705 64
109.71 44
109.715 33
109.72 43
109.725 71
109.73 37
109.735 43
109.74 56
109.745 43
109.75 57
109.755 61
109.76 60
109.765 44
109.77 53
109.775 58
109.78 55
109.785 54
109.79 63
109.795 59
109.8 56
109.805 52
109.81 44
109.815 50
109.82 52
109.825 40
109.83 40
109.835 59
109.84 66
109.845 59
109.85 69
109.855 65
109.86 68
109.865 54
109.87 52
109.875 51
109.88 52
109.885 52
109.89 56
109.895 94
109.9 59
109.905 88
109.91 87
109.915 91
109.92 56
109.925 49
109.93 93
109.935 51
109.94 54
109.945 55
109.95 60
109.955 47
109.96 52
109.965 98
109.97 56
109.975 65
109.98 55
109.985 60
109.99 61
109.995 65
110 53
110.005 55
110.01 54
110.015 56
110.02 56
110.025 54
110.03 61
110.035 95
110.04 57
110.045 53
110.05 50
110.055 55
110.06 51
110.065 57
110.07 43
110.075 42
110.08 48
110.085 45
110.09 46
110.095 39
110.1 50
110.105 54
110.11 54
110.115 56
110.12 55
110.125 102
110.13 97
110.135 57
110.14 48
110.145 57
110.15 61
110.155 66
110.16 65
110.165 59
110.17 54
110.175 55
110.18 69
110.185 60
110.19 60
110.195 66
110.2 61
110.205 61
110.21 60
110.215 59
110.22 58
110.225 59
110.23 101
110.235 101
110.24 62
110.245 62
110.25 61
110.255 42
110.26 106
110.265 63
110.27 65
110.275 59
110.28 61
110.285 69
110.29 69
110.295 48
110.3 60
110.305 62
110.31 96
110.315 69
110.32 72
110.325 58
110.33 67
110.335 56
110.34 65
110.345 63
110.35 75
110.355 61
110.36 66
110.365 78
110.37 59
110.375 61
110.38 67
110.385 62
110.39 64
110.395 59
110.4 65
110.405 65
110.41 66
110.415 63
110.42 71
110.425 67
110.43 62
110.435 74
110.44 63
110.445 69
110.45 69
110.455 44
110.46 101
110.465 63
110.47 39
110.475 71
110.48 66
110.485 66
110.49 68
110.495 69
110.5 64
110.505 70
110.51 29
110.515 31
110.52 74
110.525 32
110.53 67
110.535 69
110.54 64
110.545 65
110.55 36
110.555 33
110.56 31
110.565 95
110.57 66
110.575 97
110.58 96
110.585 67
110.59 42
110.595 42
110.6 38
110.605 39
110.61 66
110.615 65
110.62 66
110.625 66
110.63 67
110.635 63
110.64 62
110.645 69
110.65 72
110.655 69
110.66 62
110.665 64
110.67 69
110.675 66
110.68 68
110.685 96
110.69 69
110.695 75
110.7 69
110.705 70
110.71 67
110.715 61
110.72 66
110.725 62
110.73 68
110.735 69
110.74 100
110.745 71
110.75 67
110.755 101
110.76 64
110.765 64
110.77 68
110.775 66
110.78 66
110.785 68
110.79 66
110.795 67
110.8 65
110.805 48
110.81 48
110.815 62
110.82 68
110.825 68
110.83 60
110.835 64
110.84 70
110.845 63
110.85 63
110.855 65
110.86 68
110.865 60
110.87 70
110.875 67
110.88 68
110.885 73
110.89 47
110.895 71
110.9 64
110.905 72
110.91 40
110.915 66
110.92 70
110.925 41
110.93 69
110.935 32
110.94 71
110.945 67
110.95 65
110.955 66
110.96 66
110.965 61
110.97 63
110.975 64
110.98 60
110.985 65
110.99 66
110.995 72
111 69
111.005 64
111.01 68
111.015 64
111.02 65
111.025 76
111.03 75
111.035 71
111.04 70
111.045 67
111.05 63
111.055 70
111.06 68
111.065 64
111.07 64
111.075 64
111.08 68
111.085 63
111.09 65
111.095 70
111.1 80
111.105 66
111.11 68
111.115 75
111.12 77
111.125 72
111.13 73
111.135 72
111.14 69
111.145 70
111.15 71
111.155 39
111.16 66
111.165 69
111.17 67
111.175 64
111.18 67
111.185 82
111.19 65
111.195 63
111.2 66
111.205 62
111.21 63
111.215 79
111.22 77
111.225 39
111.23 71
111.235 45
111.24 71
111.245 69
111.25 75
111.255 62
111.26 69
111.265 69
111.27 72
111.275 70
111.28 81
111.285 79
111.29 37
111.295 80
111.3 78
111.305 82
111.31 80
111.315 76
111.32 76
111.325 79
111.33 28
111.335 38
111.34 69
111.345 36
111.35 44
111.355 65
111.36 37
111.365 42
111.37 38
111.375 62
111.38 31
111.385 35
111.39 76
111.395 72
111.4 65
111.405 67
111.41 66
111.415 67
111.42 66
111.425 68
111.43 66
111.435 69
111.44 69
111.445 65
111.45 63
111.455 69
111.46 65
111.465 49
111.47 42
111.475 68
111.48 66
111.485 69
111.49 58
111.495 76
111.5 68
111.505 66
111.51 68
111.515 75
111.52 72
111.525 73
111.53 72
111.535 73
111.54 37
111.545 69
111.55 72
111.555 65
111.56 64
111.565 60
111.57 62
111.575 63
111.58 47
111.585 79
111.59 39
111.595 39
111.6 70
111.605 46
111.61 41
111.615 45
111.62 65
111.625 43
111.63 37
111.635 59
111.64 63
111.645 63
111.65 64
111.655 66
111.66 66
111.665 63
111.67 61
111.675 46
111.68 42
111.685 75
111.69 74
111.695 73
111.7 71
111.705 71
111.71 71
111.715 66
111.72 71
111.725 70
111.73 70
111.735 74
111.74 75
111.745 70
111.75 77
111.755 73
111.76 70
111.765 63
111.77 72
111.775 77
111.78 75
111.785 64
111.79 62
111.795 65
111.8 67
111.805 80
111.81 67
111.815 66
111.82 66
111.825 76
111.83 83
111.835 33
111.84 30
111.845 65
111.85 74
111.855 36
111.86 75
111.865 31
111.87 73
111.875 76
111.88 74
111.885 69
111.89 66
111.895 64
111.9 66
111.905 45
111.91 66
111.915 73
111.92 39
111.925 67
111.93 38
111.935 38
111.94 40
111.945 35
111.95 34
111.955 66
111.96 77
111.965 74
111.97 73
111.975 36
111.98 74
111.985 44
111.99 43
111.995 42
112 44
112.005 76
112.01 72
112.015 41
112.02 74
112.025 71
112.03 63
112.035 61
112.04 43
112.045 41
112.05 68
112.055 68
112.06 37
112.065 37
112.07 37
112.075 37
112.08 64
112.085 64
112.09 79
112.095 79
112.1 37
112.105 72
112.11 78
112.115 78
112.12 77
112.125 70
112.13 74
112.135 32
112.14 67
112.145 68
112.15 63
112.155 61
112.16 65
112.165 59
112.17 61
112.175 32
112.18 35
112.185 82
112.19 78
112.195 79
112.2 68
112.205 61
112.21 32
112.215 35
112.22 78
112.225 61
112.23 80
112.235 73
112.24 73
112.245 72
112.25 38
112.255 71
112.26 70
112.265 75
112.27 38
112.275 38
112.28 71
112.285 66
112.29 68
112.295 73
112.3 70
112.305 66
112.31 71
112.315 60
112.32 42
112.325 36
112.33 56
112.335 64
112.34 77
112.345 74
112.35 72
112.355 71
112.36 77
112.365 75
112.37 64
112.375 58
112.38 64
112.385 60
112.39 67
112.395 67
112.4 68
112.405 67
112.41 38
112.415 71
112.42 63
112.425 67
112.43 64
112.435 67
112.44 73
112.445 65
112.45 74
112.455 63
112.46 69
112.465 67
112.47 67
112.475 64
112.48 68
112.485 59
112.49 61
112.495 71
112.5 45
112.505 41
112.51 40
112.515 74
112.52 70
112.525 65
112.53 68
112.535 64
112.54 67
112.545 69
112.55 62
112.555 71
112.56 73
112.565 67
112.57 65
112.575 58
112.58 60
112.585 64
112.59 72
112.595 69
112.6 80
112.605 63
112.61 76
112.615 69
112.62 33
112.625 64
112.63 76
112.635 65
112.64 38
112.645 67
112.65 69
112.655 64
112.66 72
112.665 70
112.67 66
112.675 37
112.68 67
112.685 66
112.69 39
112.695 36
112.7 64
112.705 66
112.71 73
112.715 65
112.72 69
112.725 63
112.73 69
112.735 65
112.74 65
112.745 42
112.75 38
112.755 72
112.76 71
112.765 45
112.77 66
112.775 37
112.78 76
112.785 69
112.79 72
112.795 69
112.8 71
112.805 68
112.81 69
112.815 76
112.82 74
112.825 74
112.83 77
112.835 74
112.84 72
112.845 73
112.85 67
112.855 76
112.86 69
112.865 71
112.87 72
112.875 72
112.88 68
112.885 73
112.89 69
112.895 74
112.9 75
112.905 76
112.91 69
112.915 68
112.92 74
112.925 69
112.93 42
112.935 69
112.94 70
112.945 73
112.95 69
112.955 36
112.96 45
112.965 72
112.97 67
112.975 69
112.98 42
112.985 73
112.99 70
112.995 70
113 71
113.005 62
113.01 70
113.015 64
113.02 66
113.025 65
113.03 71
113.035 69
113.04 73
113.045 41
113.05 67
113.055 39
113.06 68
113.065 73
113.07 72
113.075 51
113.08 45
113.085 37
113.09 39
113.095 45
113.1 73
113.105 72
113.11 43
113.115 35
113.12 40
113.125 40
113.13 39
113.135 40
113.14 71
113.145 43
113.15 69
113.155 72
113.16 38
113.165 40
113.17 40
113.175 37
113.18 74
113.185 72
113.19 72
113.195 69
113.2 76
113.205 39
113.21 41
113.215 36
113.22 71
113.225 36
113.23 69
113.235 74
113.24 64
113.245 39
113.25 66
113.255 65
113.26 70
113.265 72
113.27 70
113.275 68
113.28 64
113.285 68
113.29 67
113.295 66
113.3 67
113.305 71
113.31 69
113.315 42
113.32 41
113.325 39
113.33 73
113.335 70
113.34 72
113.345 42
113.35 67
113.355 74
113.36 66
113.365 71
113.37 65
113.375 67
113.38 63
113.385 65
113.39 64
113.395 66
113.4 69
113.405 69
113.41 70
113.415 74
113.42 63
113.425 41
113.43 65
113.435 64
113.44 72
113.445 65
113.45 40
113.455 35
113.46 40
113.465 65
113.47 69
113.475 70
113.48 71
113.485 63
113.49 68
113.495 64
113.5 66
113.505 73
113.51 71
113.515 64
113.52 68
113.525 71
113.53 73
113.535 35
113.54 37
113.545 42
113.55 48
113.555 53
113.56 68
113.565 49
113.57 69
113.575 68
113.58 63
113.585 65
113.59 62
113.595 60
113.6 55
113.605 65
113.61 59
113.615 67
113.62 70
113.625 43
113.63 66
113.635 60
113.64 60
113.645 60
113.65 46
113.655 66
113.66 61
113.665 59
113.67 64
113.675 64
113.68 46
113.685 66
113.69 62
113.695 66
113.7 65
113.705 69
113.71 60
113.715 69
113.72 64
113.725 63
113.73 64
113.735 61
113.74 59
113.745 63
113.75 63
113.755 65
113.76 62
113.765 64
113.77 71
113.775 70
113.78 67
113.785 67
113.79 66
113.795 67
113.8 67
113.805 64
113.81 91
113.815 62
113.82 66
113.825 61
113.83 64
113.835 75
113.84 67
113.845 61
113.85 63
113.855 65
113.86 62
113.865 61
113.87 63
113.875 69
113.88 62
113.885 62
113.89 60
113.895 61
113.9 67
113.905 69
113.91 64
113.915 66
113.92 63
113.925 62
113.93 61
113.935 66
113.94 64
113.945 63
113.95 69
113.955 67
113.96 68
113.965 39
113.97 61
113.975 73
113.98 58
113.985 68
113.99 66
113.995 65
114 68
114.005 67
114.01 72
114.015 65
114.02 64
114.025 66
114.03 69
114.035 71
114.04 75
114.045 69
114.05 68
114.055 74
114.06 67
114.065 57
114.07 68
114.075 74
114.08 75
114.085 72
114.09 65
114.095 66
114.1 65
114.105 62
114.11 59
114.115 68
114.12 68
114.125 66
114.13 67
114.135 66
114.14 64
114.145 72
114.15 63
114.155 72
114.16 74
114.165 57
114.17 62
114.175 73
114.18 69
114.185 73
114.19 66
114.195 64
114.2 65
114.205 74
114.21 89
114.215 71
114.22 97
114.225 66
114.23 71
114.235 71
114.24 69
114.245 71
114.25 74
114.255 71
114.26 72
114.265 68
114.27 74
114.275 99
114.28 65
114.285 67
114.29 66
114.295 69
114.3 64
114.305 64
114.31 67
114.315 60
114.32 70
114.325 69
114.33 69
114.335 61
114.34 58
114.345 66
114.35 67
114.355 60
114.36 62
114.365 40
114.37 65
114.375 63
114.38 63
114.385 61
114.39 60
114.395 69
114.4 58
114.405 60
114.41 40
114.415 58
114.42 60
114.425 70
114.43 67
114.435 64
114.44 66
114.445 68
114.45 57
114.455 64
114.46 67
114.465 62
114.47 67
114.475 69
114.48 61
114.485 64
114.49 65
114.495 61
114.5 38
114.505 68
114.51 60
114.515 62
114.52 71
114.525 63
114.53 68
114.535 72
114.54 62
114.545 65
114.55 71
114.555 68
114.56 67
114.565 63
114.57 69
114.575 67
114.58 69
114.585 66
114.59 70
114.595 71
114.6 65
114.605 71
114.61 63
114.615 66
114.62 61
114.625 58
114.63 63
114.635 96
114.64 96
114.645 98
114.65 66
114.655 64
114.66 64
114.665 70
114.67 66
114.675 68
114.68 66
114.685 67
114.69 67
114.695 69
114.7 41
114.705 38
114.71 64
114.715 59
114.72 63
114.725 65
114.73 63
114.735 62
114.74 66
114.745 62
114.75 66
114.755 66
114.76 62
114.765 65
114.77 64
114.775 64
114.78 61
114.785 56
114.79 62
114.795 64
114.8 63
114.805 63
114.81 66
114.815 59
114.82 62
114.825 66
114.83 63
114.835 66
114.84 62
114.845 59
114.85 38
114.855 64
114.86 67
114.865 65
114.87 60
114.875 64
114.88 62
114.885 67
114.89 74
114.895 61
114.9 64
114.905 65
114.91 62
114.915 61
114.92 64
114.925 59
114.93 60
114.935 56
114.94 60
114.945 60
114.95 65
114.955 68
114.96 66
114.965 39
114.97 61
114.975 67
114.98 63
114.985 65
114.99 63
114.995 64
115 68
115.005 68
115.01 63
115.015 64
115.02 60
115.025 66
115.03 60
115.035 67
115.04 59
115.045 69
115.05 59
115.055 60
115.06 60
115.065 68
115.07 63
115.075 37
115.08 59
115.085 60
115.09 61
115.095 65
115.1 60
115.105 58
115.11 66
115.115 63
115.12 59
115.125 65
115.13 64
115.135 59
115.14 91
115.145 65
115.15 64
115.155 68
115.16 74
115.165 67
115.17 60
115.175 62
115.18 63
115.185 73
115.19 69
115.195 71
115.2 72
115.205 71
115.21 46
115.215 39
115.22 43
115.225 52
115.23 52
115.235 50
115.24 65
115.245 66
115.25 63
115.255 60
115.26 46
115.265 43
115.27 69
115.275 63
115.28 63
115.285 49
115.29 50
115.295 61
115.3 62
115.305 61
115.31 73
115.315 72
115.32 65
115.325 57
115.33 63
115.335 59
115.34 60
115.345 60
115.35 73
115.355 74
115.36 76
115.365 62
115.37 68
115.375 71
115.38 70
115.385 71
115.39 59
115.395 79
115.4 65
115.405 57
115.41 62
115.415 67
115.42 60
115.425 60
115.43 70
115.435 66
115.44 66
115.445 65
115.45 76
115.455 61
115.46 68
115.465 59
115.47 75
115.475 71
115.48 69
115.485 61
115.49 76
115.495 64
115.5 71
115.505 67
115.51 37
115.515 67
115.52 71
115.525 73
115.53 72
115.535 70
115.54 67
115.545 63
115.55 61
115.555 72
115.56 94
115.565 74
115.57 96
115.575 94
115.58 99
115.585 102
115.59 101
115.595 78
115.6 67
115.605 64
115.61 70
115.615 69
115.62 77
115.625 78
115.63 76
115.635 78
115.64 69
115.645 62
115.65 68
115.655 68
115.66 65
115.665 63
115.67 66
115.675 37
115.68 36
115.685 35
115.69 40
115.695 42
115.7 39
115.705 39
115.71 61
115.715 62
115.72 59
115.725 57
115.73 58
115.735 59
115.74 62
115.745 64
115.75 63
115.755 56
115.76 59
115.765 63
115.77 54
115.775 57
115.78 57
115.785 56
115.79 54
115.795 58
115.8 56
115.805 61
115.81 64
115.815 62
115.82 59
115.825 54
115.83 60
115.835 42
115.84 66
115.845 57
115.85 58
115.855 64
115.86 57
115.865 58
115.87 58
115.875 53
115.88 54
115.885 54
115.89 50
115.895 53
115.9 54
115.905 56
115.91 57
115.915 66
115.92 57
115.925 58
115.93 66
115.935 57
115.94 59
115.945 70
115.95 64
115.955 70
115.96 68
115.965 67
115.97 53
115.975 65
115.98 69
115.985 72
115.99 52
115.995 66
116 69
116.005 67
116.01 64
116.015 62
116.02 63
116.025 61
116.03 68
116.035 66
116.04 65
116.045 70
116.05 52
116.055 46
116.06 52
116.065 35
116.07 51
116.075 49
116.08 56
116.085 74
116.09 58
116.095 60
116.1 57
116.105 51
116.11 71
116.115 68
116.12 77
116.125 66
116.13 76
116.135 76
116.14 67
116.145 67
116.15 64
116.155 76
116.16 90
116.165 92
116.17 89
116.175 89
116.18 66
116.185 60
116.19 74
116.195 71
116.2 71
116.205 68
116.21 54
116.215 70
116.22 65
116.225 63
116.23 65
116.235 67
116.24 68
116.245 68
116.25 72
116.255 70
116.26 68
116.265 67
116.27 64
116.275 60
116.28 65
116.285 59
116.29 76
116.295 63
116.3 64
116.305 63
116.31 39
116.315 70
116.32 36
116.325 42
116.33 68
116.335 56
116.34 52
116.345 76
116.35 72
116.355 70
116.36 51
116.365 46
116.37 57
116.375 59
116.38 53
116.385 65
116.39 66
116.395 72
116.4 70
116.405 69
116.41 71
116.415 65
116.42 66
116.425 67
116.43 59
116.435 62
116.44 66
116.445 42
116.45 60
116.455 57
116.46 65
116.465 61
116.47 62
116.475 65
116.48 91
116.485 61
116.49 66
116.495 67
116.5 62
116.505 70
116.51 66
116.515 98
116.52 69
116.525 69
116.53 40
116.535 65
116.54 39
116.545 70
116.55 63
116.555 44
116.56 42
116.565 40
116.57 37
116.575 37
116.58 97
116.585 92
116.59 99
116.595 93
116.6 69
116.605 97
116.61 97
116.615 93
116.62 23
116.625 23
116.63 20
116.635 58
116.64 67
116.645 69
116.65 94
116.655 66
116.66 100
116.665 94
116.67 98
116.675 62
116.68 61
116.685 61
116.69 61
116.695 58
116.7 63
116.705 68
116.71 65
116.715 40
116.72 66
116.725 64
116.73 93
116.735 63
116.74 63
116.745 68
116.75 60
116.755 62
116.76 59
116.765 67
116.77 66
116.775 61
116.78 65
116.785 73
116.79 67
116.795 37
116.8 64
116.805 62
116.81 96
116.815 41
116.82 98
116.825 65
116.83 65
116.835 70
116.84 66
116.845 65
116.85 104
116.855 99
116.86 64
116.865 102
116.87 107
116.875 101
116.88 101
116.885 105
116.89 102
116.895 68
116.9 64
116.905 58
116.91 59
116.915 63
116.92 63
116.925 62
116.93 104
116.935 95
116.94 65
116.945 104
116.95 102
116.955 95
116.96 38
116.965 62
116.97 39
116.975 94
116.98 62
116.985 71
116.99 94
116.995 94
117 107
117.005 61
117.01 64
117.015 71
117.02 68
117.025 65
117.03 70
117.035 59
117.04 36
117.045 34
117.05 33
117.055 35
117.06 38
117.065 34
117.07 36
117.075 35
117.08 41
117.085 42
117.09 47
117.095 38
117.1 44
117.105 44
117.11 45
117.115 59
117.12 59
117.125 63
117.13 65
117.135 57
117.14 61
117.145 61
117.15 62
117.155 61
117.16 59
117.165 58
117.17 63
117.175 65
117.18 61
117.185 59
117.19 62
117.195 62
117.2 58
117.205 59
117.21 57
117.215 63
117.22 62
117.225 63
117.23 61
117.235 62
117.24 68
117.245 62
117.25 99
117.255 99
117.26 37
117.265 71
117.27 60
117.275 56
117.28 28
117.285 38
117.29 33
117.295 65
117.3 65
117.305 56
117.31 36
117.315 36
117.32 32
117.325 65
117.33 65
117.335 57
117.34 57
117.345 56
117.35 39
117.355 61
117.36 51
117.365 58
117.37 57
117.375 59
117.38 63
117.385 55
117.39 44
117.395 45
117.4 62
117.405 58
117.41 68
117.415 63
117.42 59
117.425 61
117.43 68
117.435 62
117.44 62
117.445 62
117.45 69
117.455 60
117.46 63
117.465 66
117.47 95
117.475 67
117.48 67
117.485 67
117.49 64
117.495 65
117.5 67
117.505 62
117.51 69
117.515 65
117.52 56
117.525 60
117.53 67
117.535 66
117.54 71
117.545 74
117.55 57
117.555 71
117.56 51
117.565 65
117.57 61
117.575 65
117.58 60
117.585 60
117.59 69
117.595 61
117.6 58
117.605 73
117.61 59
117.615 70
117.62 64
117.625 92
117.63 58
117.635 96
117.64 61
117.645 59
117.65 66
117.655 70
117.66 59
117.665 51
117.67 46
117.675 56
117.68 55
117.685 59
117.69 55
117.695 61
117.7 60
117.705 62
117.71 55
117.715 61
117.72 57
117.725 85
117.73 44
117.735 34
117.74 38
117.745 40
117.75 40
117.755 34
117.76 34
117.765 62
117.77 25
117.775 34
117.78 31
117.785 62
117.79 65
117.795 66
117.8 66
117.805 73
117.81 74
117.815 89
117.82 71
117.825 68
117.83 42
117.835 34
117.84 73
117.845 35
117.85 40
117.855 34
117.86 73
117.865 77
117.87 90
117.875 84
117.88 66
117.885 66
117.89 68
117.895 68
117.9 39
117.905 73
117.91 64
117.915 67
117.92 35
117.925 67
117.93 61
117.935 61
117.94 68
117.945 61
117.95 67
117.955 69
117.96 60
117.965 66
117.97 70
117.975 31
117.98 59
117.985 76
117.99 64
117.995 66
118 68
118.005 61
118.01 64
118.015 72
118.02 41
118.025 38
118.03 38
118.035 46
118.04 66
118.045 67
118.05 64
118.055 69
118.06 65
118.065 41
118.07 70
118.075 71
118.08 72
118.085 68
118.09 71
118.095 69
118.1 65
118.105 74
118.11 67
118.115 64
118.12 64
118.125 62
118.13 42
118.135 34
118.14 38
118.145 72
118.15 42
118.155 65
118.16 66
118.165 37
118.17 35
118.175 44
118.18 71
118.185 65
118.19 67
118.195 44
118.2 72
118.205 71
118.21 85
118.215 64
118.22 74
118.225 71
118.23 70
118.235 66
118.24 65
118.245 65
118.25 69
118.255 68
118.26 70
118.265 64
118.27 66
118.275 67
118.28 63
118.285 66
118.29 36
118.295 40
118.3 40
118.305 66
118.31 71
118.315 68
118.32 68
118.325 45
118.33 65
118.335 65
118.34 71
118.345 73
118.35 63
118.355 67
118.36 58
118.365 64
118.37 67
118.375 39
118.38 33
118.385 69
118.39 64
118.395 68
118.4 63
118.405 64
118.41 70
118.415 68
118.42 33
118.425 40
118.43 68
118.435 76
118.44 62
118.445 60
118.45 60
118.455 71
118.46 75
118.465 62
118.47 73
118.475 51
118.48 73
118.485 63
118.49 66
118.495 69
118.5 59
118.505 74
118.51 69
118.515 65
118.52 73
118.525 77
118.53 73
118.535 76
118.54 74
118.545 71
118.55 72
118.555 75
118.56 51
118.565 59
118.57 78
118.575 57
118.58 68
118.585 54
118.59 59
118.595 53
118.6 54
118.605 60
118.61 71
118.615 41
118.62 76
118.625 70
118.63 60
118.635 67
118.64 56
118.645 70
118.65 57
118.655 77
118.66 46
118.665 46
118.67 70
118.675 70
118.68 70
118.685 89
118.69 91
118.695 34
118.7 74
118.705 76
118.71 40
118.715 40
118.72 72
118.725 42
118.73 43
118.735 38
118.74 76
118.745 75
118.75 81
118.755 72
118.76 34
118.765 75
118.77 66
118.775 36
118.78 42
118.785 72
118.79 75
118.795 74
118.8 73
118.805 65
118.81 78
118.815 74
118.82 71
118.825 70
118.83 71
118.835 86
118.84 89
118.845 72
118.85 72
118.855 72
118.86 66
118.865 94
118.87 65
118.875 66
118.88 66
118.885 64
118.89 66
118.895 70
118.9 69
118.905 71
118.91 75
118.915 74
118.92 69
118.925 36
118.93 43
118.935 44
118.94 41
118.945 34
118.95 37
118.955 34
118.96 47
118.965 46
118.97 41
118.975 46
118.98 48
118.985 28
118.99 28
118.995 48
119 63
119.005 54
119.01 59
119.015 46
119.02 67
119.025 48
119.03 67
119.035 65
119.04 14
119.045 11
119.05 16
119.055 15
119.06 14
119.065 68
119.07 16
119.075 17
119.08 62
119.085 17
119.09 16
119.095 61
119.1 74
119.105 67
119.11 71
119.115 70
119.12 65
119.125 11
119.13 13
119.135 61
119.14 71
119.145 14
119.15 65
119.155 50
119.16 43
119.165 67
119.17 69
119.175 17
119.18 62
119.185 59
119.19 62
119.195 62
119.2 58
119.205 52
119.21 51
119.215 50
119.22 51
119.225 49
119.23 73
119.235 45
119.24 71
119.245 72
119.25 43
119.255 63
119.26 35
119.265 75
119.27 70
119.275 76
119.28 70
119.285 69
119.29 73
119.295 75
119.3 24
119.305 69
119.31 42
119.315 69
119.32 69
119.325 70
119.33 69
119.335 41
119.34 48
119.345 70
119.35 66
119.355 60
119.36 47
119.365 48
119.37 58
119.375 61
119.38 43
119.385 44
119.39 46
119.395 43
119.4 40
119.405 39
119.41 39
119.415 36
119.42 38
119.425 36
119.43 38
119.435 70
119.44 70
119.445 69
119.45 59
119.455 64
119.46 43
119.465 39
119.47 41
119.475 49
119.48 72
119.485 76
119.49 79
119.495 73
119.5 71
119.505 71
119.51 71
119.515 63
119.52 60
119.525 62
119.53 60
119.535 62
119.54 71
119.545 61
119.55 65
119.555 70
119.56 63
119.565 65
119.57 69
119.575 72
119.58 68
119.585 68
119.59 37
119.595 40
119.6 74
119.605 72
119.61 38
119.615 71
119.62 36
119.625 70
119.63 69
119.635 73
119.64 72
119.645 72
119.65 60
119.655 57
119.66 65
119.665 67
119.67 67
119.675 66
119.68 66
119.685 62
119.69 61
119.695 66
119.7 53
119.705 56
119.71 52
119.715 43
119.72 45
119.725 45
119.73 47
119.735 46
119.74 67
119.745 71
119.75 64
119.755 58
119.76 67
119.765 69
119.77 73
119.775 67
119.78 65
119.785 74
119.79 69
119.795 70
119.8 64
119.805 62
119.81 65
119.815 63
119.82 47
119.825 65
119.83 46
119.835 60
119.84 59
119.845 69
119.85 71
119.855 67
119.86 47
119.865 65
119.87 53
119.875 49
119.88 47
119.885 72
119.89 44
119.895 73
119.9 79
119.905 66
119.91 62
119.915 76
119.92 72
119.925 69
119.93 66
119.935 70
119.94 80
119.945 71
119.95 52
119.955 47
119.96 67
119.965 66
119.97 73
119.975 59
119.98 55
119.985 60
119.99 59
119.995 69
120 73
120.005 67
120.01 70
120.015 68
120.02 62
120.025 65
120.03 68
120.035 67
120.04 64
120.045 65
120.05 69
120.055 67
120.06 70
120.065 63
120.07 71
120.075 63
120.08 69
120.085 65
120.09 65
120.095 69
120.1 71
120.105 65
120.11 72
120.115 70
120.12 74
120.125 69
120.13 71
120.135 59
120.14 69
120.145 63
120.15 66
120.155 66
120.16 61
120.165 63
120.17 60
120.175 71
120.18 65
120.185 71
120.19 63
120.195 65
120.2 64
120.205 66
120.21 64
120.215 58
120.22 51
120.225 49
120.23 49
120.235 65
120.24 58
120.245 71
120.25 58
120.255 65
120.26 62
120.265 61
120.27 61
120.275 61
120.28 62
120.285 62
120.29 63
120.295 67
120.3 79
120.305 71
120.31 62
120.315 56
120.32 61
120.325 60
120.33 54
120.335 50
120.34 62
120.345 62
120.35 65
120.355 66
120.36 74
120.365 71
120.37 76
120.375 76
120.38 67
120.385 68
120.39 63
120.395 60
120.4 49
120.405 65
120.41 71
120.415 68
120.42 69
120.425 73
120.43 66
120.435 68
120.44 64
120.445 69
120.45 69
120.455 62
120.46 61
120.465 65
120.47 68
120.475 60
120.48 67
120.485 64
120.49 72
120.495 66
120.5 61
120.505 69
120.51 68
120.515 75
120.52 67
120.525 78
120.53 74
120.535 79
120.54 75
120.545 66
120.55 65
120.555 67
120.56 62
120.565 72
120.57 70
120.575 66
120.58 66
120.585 73
120.59 64
120.595 61
120.6 61
120.605 57
120.61 67
120.615 60
120.62 67
120.625 66
120.63 71
120.635 68
120.64 71
120.645 73
120.65 71
120.655 69
120.66 62
120.665 67
120.67 66
120.675 67
120.68 67
120.685 66
120.69 59
120.695 70
120.7 60
120.705 57
120.71 61
120.715 65
120.72 65
120.725 62
120.73 38
120.735 61
120.74 66
120.745 69
120.75 66
120.755 85
120.76 58
120.765 75
120.77 59
120.775 63
120.78 63
120.785 64
120.79 63
120.795 66
120.8 40
120.805 72
120.81 67
120.815 65
120.82 68
120.825 65
120.83 63
120.835 80
120.84 66
120.845 68
120.85 71
120.855 71
120.86 69
120.865 67
120.87 70
120.875 69
120.88 65
120.885 67
120.89 62
120.895 68
120.9 64
120.905 67
120.91 67
120.915 77
120.92 72
120.925 72
120.93 83
120.935 60
120.94 67
120.945 55
120.95 75
120.955 76
120.96 76
120.965 76
120.97 74
120.975 65
120.98 71
120.985 74
120.99 58
120.995 58
121 69
121.005 74
121.01 65
121.015 66
121.02 75
121.025 64
121.03 72
121.035 80
121.04 65
121.045 67
121.05 33
121.055 77
121.06 68
121.065 64
121.07 71
121.075 71
121.08 73
121.085 75
121.09 71
121.095 61
121.1 75
121.105 61
121.11 70
121.115 60
121.12 66
121.125 70
121.13 71
121.135 68
121.14 68
121.145 68
121.15 74
121.155 75
121.16 73
121.165 67
121.17 74
121.175 68
121.18 62
121.185 72
121.19 64
121.195 75
121.2 47
121.205 47
121.21 73
121.215 72
121.22 72
121.225 71
121.23 70
121.235 75
121.24 69
121.245 71
121.25 76
121.255 90
121.26 75
121.265 77
121.27 74
121.275 65
121.28 73
121.285 67
121.29 67
121.295 72
121.3 90
121.305 61
121.31 70
121.315 65
121.32 70
121.325 68
121.33 67
121.335 88
121.34 70
121.345 84
121.35 69
121.355 62
121.36 63
121.365 64
121.37 63
121.375 62
121.38 70
121.385 61
121.39 58
121.395 64
121.4 67
121.405 68
121.41 73
121.415 69
121.42 62
121.425 63
121.43 74
121.435 72
121.44 35
121.445 34
121.45 77
121.455 75
121.46 36
121.465 70
121.47 75
121.475 68
121.48 76
121.485 72
121.49 69
121.495 38
121.5 39
121.505 74
121.51 71
121.515 70
121.52 69
121.525 68
121.53 64
121.535 72
121.54 69
121.545 66
121.55 73
121.555 70
121.56 59
121.565 69
121.57 63
121.575 66
121.58 62
121.585 64
121.59 65
121.595 64
121.6 63
121.605 61
121.61 59
121.615 64
121.62 66
121.625 55
121.63 58
121.635 66
121.64 70
121.645 67
121.65 68
121.655 68
121.66 69
121.665 69
121.67 59
121.675 82
121.68 58
121.685 59
121.69 51
121.695 52
121.7 68
121.705 65
121.71 62
121.715 74
121.72 73
121.725 54
121.73 58
121.735 58
121.74 50
121.745 63
121.75 55
121.755 66
121.76 67
121.765 65
121.77 49
121.775 66
121.78 63
121.785 61
121.79 56
121.795 64
121.8 63
121.805 65
121.81 62
121.815 67
121.82 53
121.825 64
121.83 58
121.835 61
121.84 62
121.845 61
121.85 34
121.855 62
121.86 67
121.865 62
121.87 67
121.875 69
121.88 69
121.885 69
121.89 71
121.895 70
121.9 72
121.905 67
121.91 77
121.915 55
121.92 65
121.925 70
121.93 70
121.935 68
121.94 76
121.945 85
121.95 81
121.955 74
121.96 79
121.965 60
121.97 72
121.975 70
121.98 73
121.985 65
121.99 62
121.995 72
122 72
122.005 80
122.01 60
122.015 63
122.02 58
122.025 68
122.03 61
122.035 82
122.04 72
122.045 68
122.05 63
122.055 67
122.06 58
122.065 60
122.07 59
122.075 61
122.08 61
122.085 62
122.09 61
122.095 64
122.1 69
122.105 67
122.11 72
122.115 93
122.12 70
122.125 79
122.13 75
122.135 83
122.14 70
122.145 76
122.15 60
122.155 77
122.16 78
122.165 74
122.17 65
122.175 65
122.18 76
122.185 68
122.19 72
122.195 59
122.2 65
122.205 69
122.21 58
122.215 77
122.22 65
122.225 73
122.23 69
122.235 71
122.24 67
122.245 62
122.25 80
122.255 69
122.26 76
122.265 73
122.27 78
122.275 62
122.28 43
122.285 43
122.29 35
122.295 36
122.3 37
122.305 56
122.31 37
122.315 68
122.32 61
122.325 63
122.33 70
122.335 68
122.34 38
122.345 37
122.35 39
122.355 74
122.36 70
122.365 76
122.37 75
122.375 79
122.38 81
122.385 83
122.39 63
122.395 74
122.4 63
122.405 64
122.41 74
122.415 83
122.42 61
122.425 64
122.43 62
122.435 68
122.44 63
122.445 28
122.45 66
122.455 67
122.46 62
122.465 64
122.47 75
122.475 39
122.48 64
122.485 66
122.49 79
122.495 71
122.5 63
122.505 79
122.51 80
122.515 31
122.52 82
122.525 70
122.53 79
122.535 74
122.54 77
122.545 78
122.55 82
122.555 77
122.56 35
122.565 72
122.57 75
122.575 73
122.58 75
122.585 76
122.59 61
122.595 79
122.6 62
122.605 64
122.61 65
122.615 84
122.62 88
122.625 77
122.63 80
122.635 74
122.64 74
122.645 64
122.65 71
122.655 68
122.66 66
122.665 67
122.67 75
122.675 80
122.68 83
122.685 74
122.69 76
122.695 74
122.7 98
122.705 67
122.71 66
122.715 67
122.72 72
122.725 73
122.73 68
122.735 91
122.74 79
122.745 67
122.75 63
122.755 69
122.76 73
122.765 67
122.77 27
122.775 22
122.78 76
122.785 74
122.79 76
122.795 79
122.8 78
122.805 75
122.81 79
122.815 69
122.82 82
122.825 74
122.83 30
122.835 76
122.84 76
122.845 82
122.85 86
122.855 66
122.86 65
122.865 79
122.87 73
122.875 76
122.88 70
122.885 78
122.89 71
122.895 79
122.9 82
122.905 75
122.91 86
122.915 91
122.92 87
122.925 64
122.93 66
122.935 90
122.94 67
122.945 75
122.95 81
122.955 77
122.96 80
122.965 77
122.97 76
122.975 78
122.98 60
122.985 59
122.99 61
122.995 87
123 57
123.005 58
123.01 61
123.015 64
123.02 66
123.025 69
123.03 71
123.035 69
123.04 64
123.045 75
123.05 71
123.055 87
123.06 90
123.065 76
123.07 73
123.075 79
123.08 80
123.085 88
123.09 72
123.095 76
123.1 74
123.105 76
123.11 63
123.115 67
123.12 67
123.125 72
123.13 73
123.135 73
123.14 72
123.145 65
123.15 72
123.155 67
123.16 69
123.165 65
123.17 66
123.175 28
123.18 68
123.185 72
123.19 75
123.195 63
123.2 72
123.205 79
123.21 66
123.215 64
123.22 68
123.225 69
123.23 68
123.235 67
123.24 78
123.245 75
123.25 72
123.255 81
123.26 62
123.265 66
123.27 64
123.275 64
123.28 67
123.285 71
123.29 73
123.295 71
123.3 77
123.305 80
123.31 77
123.315 76
123.32 87
123.325 89
123.33 71
123.335 71
123.34 68
123.345 78
123.35 71
123.355 77
123.36 79
123.365 75
123.37 69
123.375 62
123.38 65
123.385 71
123.39 66
123.395 77
123.4 74
123.405 69
123.41 77
123.415 76
123.42 79
123.425 80
123.43 64
123.435 82
123.44 77
123.445 78
123.45 79
123.455 77
123.46 81
123.465 61
123.47 70
123.475 76
123.48 59
123.485 71
123.49 63
123.495 72
123.5 70
123.505 73
123.51 67
123.515 83
123.52 63
123.525 70
123.53 68
123.535 65
123.54 63
123.545 61
123.55 70
123.555 68
123.56 81
123.565 71
123.57 64
123.575 65
123.58 65
123.585 72
123.59 69
123.595 71
123.6 66
123.605 68
123.61 75
123.615 72
123.62 70
123.625 67
123.63 68
123.635 71
123.64 68
123.645 66
123.65 72
123.655 88
123.66 69
123.665 65
123.67 88
123.675 69
123.68 66
123.685 69
123.69 65
123.695 67
123.7 78
123.705 70
123.71 72
123.715 64
123.72 66
123.725 69
123.73 63
123.735 74
123.74 67
123.745 33
123.75 74
123.755 75
123.76 74
123.765 69
123.77 64
123.775 62
123.78 73
123.785 70
123.79 86
123.795 78
123.8 68
123.805 86
123.81 62
123.815 68
123.82 71
123.825 70
123.83 65
123.835 71
123.84 66
123.845 56
123.85 70
123.855 76
123.86 67
123.865 71
123.87 68
123.875 60
123.88 62
123.885 64
123.89 66
123.895 63
123.9 64
123.905 66
123.91 65
123.915 62
123.92 62
123.925 65
123.93 68
123.935 62
123.94 73
123.945 66
123.95 93
123.955 62
123.96 61
123.965 65
123.97 67
123.975 65
123.98 66
123.985 67
123.99 61
123.995 63
124 62
124.005 68
124.01 64
124.015 60
124.02 64
124.025 59
124.03 62
124.035 64
124.04 61
124.045 64
124.05 70
124.055 70
124.06 68
124.065 68
124.07 69
124.075 75
124.08 64
124.085 64
124.09 66
124.095 64
124.1 67
124.105 69
124.11 70
124.115 66
124.12 66
124.125 61
124.13 66
124.135 63
124.14 65
124.145 68
124.15 61
124.155 57
124.16 64
124.165 66
124.17 69
124.175 60
124.18 97
124.185 94
124.19 93
124.195 74
124.2 96
124.205 101
124.21 94
124.215 94
124.22 94
124.225 93
124.23 92
124.235 97
124.24 94
124.245 55
124.25 61
124.255 58
124.26 70
124.265 66
124.27 63
124.275 68
124.28 85
124.285 88
124.29 69
124.295 91
124.3 97
124.305 68
124.31 62
124.315 63
124.32 63
124.325 56
124.33 68
124.335 72
124.34 67
124.345 72
124.35 67
124.355 73
124.36 88
124.365 93
124.37 88
124.375 90
124.38 74
124.385 92
124.39 70
124.395 75
124.4 65
124.405 65
124.41 87
124.415 87
124.42 66
124.425 68
124.43 56
124.435 66
124.44 72
124.445 68
124.45 72
124.455 69
124.46 69
124.465 71
124.47 89
124.475 89
124.48 64
124.485 62
124.49 62
124.495 57
124.5 60
124.505 62
124.51 82
124.515 60
124.52 89
124.525 90
124.53 88
124.535 87
124.54 86
124.545 91
124.55 86
124.555 88
124.56 83
124.565 84
124.57 89
124.575 61
124.58 62
124.585 70
124.59 65
124.595 88
124.6 68
124.605 89
124.61 86
124.615 88
124.62 69
124.625 79
124.63 80
124.635 59
124.64 62
124.645 64
124.65 67
124.655 74
124.66 72
124.665 70
124.67 64
124.675 90
124.68 72
124.685 66
124.69 67
124.695 65
124.7 89
124.705 86
124.71 86
124.715 86
124.72 64
124.725 68
124.73 65
124.735 64
124.74 68
124.745 68
124.75 64
124.755 65
124.76 67
124.765 63
124.77 74
124.775 64
124.78 72
124.785 71
124.79 70
124.795 66
124.8 65
124.805 69
124.81 64
124.815 68
124.82 63
124.825 70
124.83 89
124.835 84
124.84 87
124.845 98
124.85 67
124.855 83
124.86 85
124.865 87
124.87 95
124.875 91
124.88 91
124.885 68
124.89 67
124.895 67
124.9 70
124.905 75
124.91 68
124.915 65
124.92 65
124.925 61
124.93 90
124.935 37
124.94 96
124.945 76
124.95 88
124.955 91
124.96 96
124.965 62
124.97 62
124.975 65
124.98 63
124.985 93
124.99 64
124.995 60
125 70
125.005 69
125.01 70
125.015 67
125.02 67
125.025 69
125.03 58
125.035 89
125.04 97
125.045 88
125.05 83
125.055 68
125.06 35
125.065 33
125.07 66
125.075 63
125.08 69
125.085 61
125.09 71
125.095 85
125.1 87
125.105 69
125.11 66
125.115 68
125.12 84
125.125 85
125.13 84
125.135 39
125.14 32
125.145 71
125.15 30
125.155 73
125.16 70
125.165 70
125.17 70
125.175 64
125.18 65
125.185 70
125.19 71
125.195 69
125.2 64
125.205 66
125.21 71
125.215 71
125.22 69
125.225 71
125.23 69
125.235 70
125.24 71
125.245 71
125.25 66
125.255 72
125.26 67
125.265 67
125.27 61
125.275 64
125.28 74
125.285 75
125.29 62
125.295 62
125.3 63
125.305 72
125.31 61
125.315 63
125.32 74
125.325 74
125.33 76
125.335 69
125.34 63
125.345 63
125.35 69
125.355 64
125.36 89
125.365 91
125.37 71
125.375 89
125.38 78
125.385 90
125.39 93
125.395 95
125.4 58
125.405 101
125.41 93
125.415 88
125.42 90
125.425 93
125.43 94
125.435 86
125.44 89
125.445 93
125.45 85
125.455 87
125.46 88
125.465 93
125.47 87
125.475 88
125.48 64
125.485 81
125.49 62
125.495 84
125.5 83
125.505 63
125.51 87
125.515 92
125.52 73
125.525 72
125.53 24
125.535 95
125.54 72
125.545 87
125.55 87
125.555 74
125.56 85
125.565 87
125.57 88
125.575 80
125.58 75
125.585 70
125.59 83
125.595 73
125.6 78
125.605 75
125.61 74
125.615 29
125.62 77
125.625 69
125.63 68
125.635 25
125.64 67
125.645 68
125.65 63
125.655 62
125.66 70
125.665 77
125.67 28
125.675 72
125.68 21
125.685 24
125.69 23
125.695 24
125.7 24
125.705 24
125.71 64
125.715 67
125.72 62
125.725 59
125.73 60
125.735 65
125.74 60
125.745 54
125.75 61
125.755 65
125.76 67
125.765 62
125.77 56
125.775 85
125.78 64
125.785 60
125.79 69
125.795 64
125.8 88
125.805 59
125.81 83
125.815 86
125.82 83
125.825 84
125.83 68
125.835 77
125.84 70
125.845 90
125.85 61
125.855 67
125.86 66
125.865 70
125.87 69
125.875 71
125.88 70
125.885 73
125.89 71
125.895 70
125.9 96
125.905 89
125.91 72
125.915 74
125.92 72
125.925 89
125.93 91
125.935 69
125.94 72
125.945 80
125.95 76
125.955 72
125.96 68
125.965 67
125.97 69
125.975 82
125.98 66
125.985 68
125.99 73
125.995 71
126 69
126.005 73
126.01 69
126.015 85
126.02 91
126.025 75
126.03 89
126.035 77
126.04 78
126.045 70
126.05 64
126.055 63
126.06 68
126.065 64
126.07 70
126.075 71
126.08 71
126.085 72
126.09 71
126.095 66
126.1 66
126.105 71
126.11 72
126.115 74
126.12 72
126.125 67
126.13 67
126.135 66
126.14 75
126.145 72
126.15 67
126.155 69
126.16 67
126.165 71
126.17 76
126.175 69
126.18 73
126.185 66
126.19 70
126.195 68
126.2 68
126.205 79
126.21 74
126.215 71
126.22 75
126.225 68
126.23 86
126.235 70
126.24 75
126.245 69
126.25 74
126.255 69
126.26 68
126.265 71
126.27 69
126.275 70
126.28 95
126.285 72
126.29 90
126.295 88
126.3 93
126.305 67
126.31 69
126.315 89
126.32 71
126.325 89
126.33 68
126.335 67
126.34 89
126.345 89
126.35 83
126.355 69
126.36 68
126.365 81
126.37 89
126.375 71
126.38 66
126.385 66
126.39 75
126.395 69
126.4 67
126.405 78
126.41 67
126.415 69
126.42 72
126.425 70
126.43 73
126.435 95
126.44 70
126.445 76
126.45 74
126.455 72
126.46 70
126.465 74
126.47 72
126.475 72
126.48 75
126.485 75
126.49 77
126.495 76
126.5 95
126.505 99
126.51 84
126.515 97
126.52 93
126.525 91
126.53 88
126.535 94
126.54 83
126.545 88
126.55 68
126.555 67
126.56 76
126.565 76
126.57 72
126.575 70
126.58 75
126.585 71
126.59 70
126.595 70
126.6 66
126.605 69
126.61 68
126.615 70
126.62 65
126.625 93
126.63 88
126.635 88
126.64 92
126.645 91
126.65 66
126.655 68
126.66 71
126.665 74
126.67 78
126.675 72
126.68 68
126.685 79
126.69 78
126.695 95
126.7 98
126.705 83
126.71 96
126.715 78
126.72 72
126.725 71
126.73 72
126.735 72
126.74 63
126.745 73
126.75 72
126.755 74
126.76 70
126.765 64
126.77 66
126.775 65
126.78 66
126.785 65
126.79 61
126.795 63
126.8 71
126.805 68
126.81 60
126.815 88
126.82 68
126.825 65
126.83 62
126.835 64
126.84 69
126.845 62
126.85 63
126.855 65
126.86 70
126.865 70
126.87 68
126.875 74
126.88 69
126.885 70
126.89 73
126.895 65
126.9 75
126.905 69
126.91 68
126.915 65
126.92 65
126.925 68
126.93 68
126.935 86
126.94 62
126.945 69
126.95 62
126.955 63
126.96 70
126.965 62
126.97 97
126.975 67
126.98 64
126.985 70
126.99 58
126.995 66
127 67
127.005 57
127.01 67
127.015 91
127.02 56
127.025 89
127.03 66
127.035 65
127.04 63
127.045 94
127.05 90
127.055 66
127.06 69
127.065 65
127.07 66
127.075 98
127.08 96
127.085 92
127.09 89
127.095 76
127.1 73
127.105 90
127.11 62
127.115 91
127.12 94
127.125 95
127.13 96
127.135 88
127.14 71
127.145 82
127.15 65
127.155 80
127.16 72
127.165 80
127.17 64
127.175 65
127.18 98
127.185 95
127.19 96
127.195 95
127.2 72
127.205 69
127.21 68
127.215 69
127.22 63
127.225 65
127.23 68
127.235 83
127.24 70
127.245 69
127.25 72
127.255 72
127.26 63
127.265 72
127.27 77
127.275 66
127.28 67
127.285 77
127.29 74
127.295 82
127.3 95
127.305 103
127.31 64
127.315 67
127.32 65
127.325 67
127.33 79
127.335 75
127.34 74
127.345 97
127.35 95
127.355 91
127.36 71
127.365 77
127.37 91
127.375 97
127.38 91
127.385 99
127.39 66
127.395 67
127.4 95
127.405 68
127.41 69
127.415 66
127.42 96
127.425 96
127.43 71
127.435 69
127.44 93
127.445 92
127.45 97
127.455 98
127.46 96
127.465 92
127.47 98
127.475 96
127.48 63
127.485 91
127.49 70
127.495 71
127.5 95
127.505 73
127.51 72
127.515 44
127.52 100
127.525 98
127.53 99
127.535 99
127.54 104
127.545 98
127.55 95
127.555 99
127.56 94
127.565 93
127.57 93
127.575 96
127.58 97
127.585 70
127.59 97
127.595 100
127.6 100
127.605 98
127.61 63
127.615 66
127.62 78
127.625 95
127.63 98
127.635 95
127.64 99
127.645 102
127.65 98
127.655 95
127.66 92
127.665 94
127.67 68
127.675 68
127.68 65
127.685 97
127.69 72
127.695 68
127.7 91
127.705 64
127.71 70
127.715 63
127.72 72
127.725 63
127.73 67
127.735 65
127.74 95
127.745 63
127.75 67
127.755 65
127.76 99
127.765 99
127.77 97
127.775 92
127.78 71
127.785 69
127.79 93
127.795 93
127.8 95
127.805 91
127.81 91
127.815 101
127.82 95
127.825 95
127.83 89
127.835 95
127.84 73
127.845 72
127.85 70
127.855 70
127.86 70
127.865 71
127.87 90
127.875 88
127.88 69
127.885 68
127.89 93
127.895 89
127.9 94
127.905 93
127.91 90
127.915 92
127.92 101
127.925 94
127.93 74
127.935 98
127.94 98
127.945 67
127.95 68
127.955 67
127.96 95
127.965 89
127.97 94
127.975 70
127.98 95
127.985 94
127.99 99
127.995 64
128 89
128.005 92
128.01 64
128.015 74
128.02 78
128.025 75
128.03 88
128.035 103
128.04 84
128.045 88
128.05 100
128.055 86
128.06 68
128.065 71
128.07 70
128.075 70
128.08 64
128.085 68
128.09 72
128.095 69
128.1 68
128.105 88
128.11 95
128.115 65
128.12 66
128.125 62
128.13 71
128.135 66
128.14 73
128.145 66
128.15 63
128.155 90
128.16 96
128.165 90
128.17 61
128.175 64
128.18 59
128.185 59
128.19 66
128.195 64
128.2 69
128.205 86
128.21 65
128.215 97
128.22 70
128.225 71
128.23 71
128.235 85
128.24 82
128.245 71
128.25 86
128.255 88
128.26 84
128.265 82
128.27 69
128.275 83
128.28 71
128.285 93
128.29 79
128.295 95
128.3 94
128.305 68
128.31 91
128.315 68
128.32 66
128.325 70
128.33 96
128.335 70
128.34 73
128.345 72
128.35 69
128.355 94
128.36 74
128.365 67
128.37 97
128.375 96
128.38 97
128.385 58
128.39 64
128.395 71
128.4 67
128.405 73
128.41 68
128.415 70
128.42 94
128.425 85
128.43 79
128.435 96
128.44 82
128.445 71
128.45 72
128.455 88
128.46 68
128.465 92
128.47 94
128.475 66
128.48 100
128.485 68
128.49 66
128.495 92
128.5 96
128.505 92
128.51 97
128.515 59
128.52 69
128.525 71
128.53 63
128.535 71
128.54 72
128.545 73
128.55 63
128.555 67
128.56 65
128.565 67
128.57 67
128.575 83
128.58 67
128.585 61
128.59 73
128.595 85
128.6 83
128.605 85
128.61 75
128.615 71
128.62 73
128.625 70
128.63 78
128.635 72
128.64 68
128.645 68
128.65 66
128.655 73
128.66 73
128.665 69
128.67 90
128.675 91
128.68 96
128.685 92
128.69 93
128.695 97
128.7 92
128.705 66
128.71 94
128.715 76
128.72 103
128.725 101
128.73 68
128.735 66
128.74 99
128.745 93
128.75 83
128.755 89
128.76 95
128.765 94
128.77 95
128.775 90
128.78 78
128.785 73
128.79 75
128.795 75
128.8 75
128.805 66
128.81 63
128.815 63
128.82 70
128.825 67
128.83 71
128.835 64
128.84 73
128.845 74
128.85 71
128.855 74
128.86 68
128.865 71
128.87 69
128.875 69
128.88 69
128.885 68
128.89 78
128.895 73
128.9 79
128.905 72
128.91 74
128.915 75
128.92 81
128.925 71
128.93 76
128.935 71
128.94 90
128.945 70
128.95 72
128.955 72
128.96 78
128.965 74
128.97 77
128.975 75
128.98 96
128.985 101
128.99 68
128.995 73
129 95
129.005 97
129.01 95
129.015 94
129.02 93
129.025 71
129.03 76
129.035 96
129.04 91
129.045 97
129.05 101
129.055 80
129.06 41
129.065 81
129.07 81
129.075 101
129.08 39
129.085 39
129.09 73
129.095 97
129.1 96
129.105 89
129.11 92
129.115 95
129.12 95
129.125 72
129.13 70
129.135 88
129.14 65
129.145 72
129.15 68
129.155 66
129.16 68
129.165 72
129.17 67
129.175 65
129.18 77
129.185 54
129.19 53
129.195 75
129.2 90
129.205 87
129.21 71
129.215 69
129.22 74
129.225 66
129.23 97
129.235 83
129.24 68
129.245 66
129.25 81
129.255 83
129.26 68
129.265 79
129.27 97
129.275 99
129.28 96
129.285 100
129.29 98
129.295 71
129.3 73
129.305 66
129.31 64
129.315 95
129.32 96
129.325 75
129.33 102
129.335 93
129.34 95
129.345 85
129.35 77
129.355 92
129.36 73
129.365 75
129.37 66
129.375 75
129.38 89
129.385 99
129.39 77
129.395 94
129.4 90
129.405 93
129.41 74
129.415 90
129.42 74
129.425 92
129.43 76
129.435 76
129.44 76
129.445 75
129.45 76
129.455 94
129.46 74
129.465 75
129.47 74
129.475 77
129.48 74
129.485 76
129.49 95
129.495 99
129.5 98
129.505 98
129.51 77
129.515 97
129.52 94
129.525 96
129.53 84
129.535 89
129.54 70
129.545 99
129.55 76
129.555 91
129.56 69
129.565 63
129.57 78
129.575 80
129.58 78
129.585 71
129.59 74
129.595 69
129.6 73
129.605 74
129.61 76
129.615 75
129.62 69
129.625 69
129.63 79
129.635 82
129.64 75
129.645 78
129.65 80
129.655 73
129.66 76
129.665 93
129.67 99
129.675 94
129.68 90
129.685 99
129.69 85
129.695 79
129.7 76
129.705 95
129.71 70
129.715 100
129.72 105
129.725 94
129.73 99
129.735 101
129.74 98
129.745 74
129.75 96
129.755 95
129.76 92
129.765 93
129.77 33
129.775 68
129.78 85
129.785 81
129.79 62
129.795 76
129.8 73
129.805 76
129.81 72
129.815 73
129.82 70
129.825 64
129.83 64
129.835 70
129.84 77
129.845 72
129.85 79
129.855 84
129.86 73
129.865 84
129.87 78
129.875 79
129.88 64
129.885 57
129.89 63
129.895 59
129.9 62
129.905 61
129.91 64
129.915 63
129.92 73
129.925 72
129.93 59
129.935 65
129.94 67
129.945 66
129.95 63
129.955 58
129.96 69
129.965 64
129.97 44
129.975 50
129.98 54
129.985 56
129.99 46
129.995 70
130 99
130.005 92
130.01 96
130.015 98
130.02 97
130.025 93
130.03 99
130.035 66
130.04 60
130.045 59
130.05 69
130.055 65
130.06 68
130.065 62
130.07 73
130.075 76
130.08 73
130.085 69
130.09 78
130.095 73
130.1 73
130.105 74
130.11 74
130.115 73
130.12 76
130.125 84
130.13 73
130.135 77
130.14 80
130.145 60
130.15 65
130.155 57
130.16 63
130.165 56
130.17 63
130.175 73
130.18 61
130.185 58
130.19 58
130.195 61
130.2 59
130.205 59
130.21 60
130.215 79
130.22 64
130.225 61
130.23 70
130.235 77
130.24 67
130.245 87
130.25 87
130.255 82
130.26 81
130.265 83
130.27 77
130.275 78
130.28 82
130.285 79
130.29 74
130.295 79
130.3 70
130.305 67
130.31 79
130.315 67
130.32 71
130.325 72
130.33 72
130.335 72
130.34 70
130.345 64
130.35 87
130.355 80
130.36 79
130.365 81
130.37 79
130.375 76
130.38 75
130.385 75
130.39 77
130.395 77
130.4 76
130.405 66
130.41 77
130.415 77
130.42 74
130.425 78
130.43 90
130.435 78
130.44 64
130.445 78
130.45 79
130.455 75
130.46 78
130.465 76
130.47 66
130.475 81
130.48 74
130.485 70
130.49 70
130.495 65
130.5 94
130.505 76
130.51 76
130.515 77
130.52 83
130.525 92
130.53 90
130.535 74
130.54 75
130.545 73
130.55 80
130.555 78
130.56 75
130.565 77
130.57 79
130.575 55
130.58 80
130.585 61
130.59 61
130.595 58
130.6 74
130.605 75
130.61 70
130.615 52
130.62 48
130.625 66
130.63 45
130.635 41
130.64 83
130.645 73
130.65 78
130.655 74
130.66 77
130.665 75
130.67 89
130.675 89
130.68 57
130.685 70
130.69 71
130.695 73
130.7 92
130.705 96
130.71 94
130.715 83
130.72 94
130.725 88
130.73 93
130.735 93
130.74 90
130.745 82
130.75 68
130.755 72
130.76 88
130.765 89
130.77 90
130.775 89
130.78 91
130.785 86
130.79 90
130.795 79
130.8 75
130.805 80
130.81 72
130.815 81
130.82 95
130.825 85
130.83 92
130.835 69
130.84 93
130.845 98
130.85 98
130.855 92
130.86 92
130.865 75
130.87 73
130.875 75
130.88 71
130.885 63
130.89 74
130.895 83
130.9 81
130.905 82
130.91 82
130.915 85
130.92 89
130.925 88
130.93 87
130.935 91
130.94 88
130.945 84
130.95 79
130.955 81
130.96 56
130.965 51
130.97 53
130.975 62
130.98 80
130.985 80
130.99 64
130.995 81
131 86
131.005 91
131.01 83
131.015 84
131.02 89
131.025 85
131.03 98
131.035 93
131.04 84
131.045 83
131.05 73
131.055 76
131.06 93
131.065 54
131.07 96
131.075 96
131.08 95
131.085 78
131.09 71
131.095 78
131.1 58
131.105 85
131.11 92
131.115 90
131.12 90
131.125 51
131.13 91
131.135 88
131.14 78
131.145 98
131.15 60
131.155 89
131.16 96
131.165 52
131.17 92
131.175 90
131.18 83
131.185 88
131.19 99
131.195 98
131.2 57
131.205 96
131.21 97
131.215 94
131.22 91
131.225 79
131.23 65
131.235 85
131.24 77
131.245 80
131.25 79
131.255 89
131.26 81
131.265 77
131.27 71
131.275 69
131.28 78
131.285 88
131.29 78
131.295 90
131.3 78
131.305 86
131.31 72
131.315 79
131.32 82
131.325 75
131.33 71
131.335 80
131.34 80
131.345 74
131.35 48
131.355 75
131.36 69
131.365 82
131.37 74
131.375 77
131.38 79
131.385 51
131.39 54
131.395 49
131.4 51
131.405 51
131.41 51
131.415 96
131.42 88
131.425 86
131.43 87
131.435 85
131.44 92
131.445 90
131.45 94
131.455 81
131.46 88
131.465 90
131.47 65
131.475 65
131.48 61
131.485 63
131.49 86
131.495 90
131.5 88
131.505 88
131.51 89
131.515 93
131.52 93
131.525 82
131.53 95
131.535 88
131.54 85
131.545 87
131.55 84
131.555 91
131.56 76
131.565 75
131.57 83
131.575 60
131.58 75
131.585 58
131.59 79
131.595 89
131.6 92
131.605 98
131.61 49
131.615 78
131.62 77
131.625 79
131.63 83
131.635 45
131.64 78
131.645 33
131.65 81
131.655 76
131.66 79
131.665 81
131.67 83
131.675 81
131.68 79
131.685 63
131.69 60
131.695 64
131.7 57
131.705 59
131.71 56
131.715 55
131.72 28
131.725 83
131.73 55
131.735 50
131.74 74
131.745 74
131.75 72
131.755 75
131.76 36
131.765 38
131.77 37
131.775 37
131.78 80
131.785 73
131.79 73
131.795 72
131.8 72
131.805 74
131.81 39
131.815 77
131.82 75
131.825 74
131.83 80
131.835 35
131.84 32
131.845 31
131.85 33
131.855 76
131.86 79
131.865 79
131.87 72
131.875 80
131.88 92
131.885 79
131.89 80
131.895 88
131.9 86
131.905 92
131.91 88
131.915 85
131.92 87
131.925 89
131.93 88
131.935 74
131.94 75
131.945 79
131.95 85
131.955 82
131.96 81
131.965 78
131.97 65
131.975 65
131.98 66
131.985 73
131.99 63
131.995 67
132 68
132.005 78
132.01 77
132.015 78
132.02 72
132.025 76
132.03 42
132.035 38
132.04 72
132.045 79
132.05 73
132.055 80
132.06 80
132.065 76
132.07 69
132.075 60
132.08 97
132.085 64
132.09 59
132.095 71
132.1 65
132.105 66
132.11 97
132.115 91
132.12 96
132.125 92
132.13 82
132.135 63
132.14 82
132.145 83
132.15 67
132.155 79
132.16 87
132.165 100
132.17 92
132.175 90
132.18 92
132.185 93
132.19 98
132.195 103
132.2 99
132.205 89
132.21 95
132.215 91
132.22 96
132.225 31
132.23 94
132.235 93
132.24 98
132.245 97
132.25 96
132.255 98
132.26 59
132.265 53
132.27 58
132.275 64
132.28 74
132.285 78
132.29 82
132.295 77
132.3 100
132.305 93
132.31 91
132.315 81
132.32 90
132.325 78
132.33 79
132.335 80
132.34 99
132.345 82
132.35 77
132.355 78
132.36 80
132.365 94
132.37 84
132.375 81
132.38 90
132.385 74
132.39 70
132.395 75
132.4 93
132.405 96
132.41 81
132.415 79
132.42 77
132.425 81
132.43 76
132.435 75
132.44 89
132.445 88
132.45 83
132.455 82
132.46 77
132.465 64
132.47 63
132.475 94
132.48 64
132.485 67
132.49 68
132.495 81
132.5 65
132.505 71
132.51 97
132.515 64
132.52 94
132.525 64
132.53 94
132.535 100
132.54 61
132.545 64
132.55 61
132.555 62
132.56 64
132.565 69
132.57 65
132.575 69
132.58 63
132.585 81
132.59 78
132.595 75
132.6 75
132.605 76
132.61 75
132.615 81
132.62 81
132.625 78
132.63 80
132.635 76
132.64 78
132.645 73
132.65 78
132.655 74
132.66 78
132.665 79
132.67 77
132.675 94
132.68 94
132.685 64
132.69 93
132.695 92
132.7 95
132.705 95
132.71 95
132.715 84
132.72 80
132.725 80
132.73 80
132.735 95
132.74 90
132.745 92
132.75 97
132.755 95
132.76 95
132.765 68
132.77 98
132.775 100
132.78 98
132.785 67
132.79 96
132.795 100
132.8 98
132.805 98
132.81 93
132.815 94
132.82 94
132.825 65
132.83 62
132.835 68
132.84 61
132.845 64
132.85 59
132.855 65
132.86 70
132.865 66
132.87 74
132.875 74
132.88 78
132.885 82
132.89 101
132.895 94
132.9 91
132.905 74
132.91 100
132.915 91
132.92 99
132.925 96
132.93 98
132.935 101
132.94 101
132.945 94
132.95 89
132.955 98
132.96 92
132.965 75
132.97 92
132.975 92
132.98 98
132.985 97
132.99 94
132.995 77
133 72
133.005 89
133.01 89
133.015 90
133.02 95
133.025 100
133.03 97
133.035 86
133.04 94
133.045 93
133.05 93
133.055 99
133.06 66
133.065 90
133.07 92
133.075 93
133.08 95
133.085 82
133.09 95
133.095 95
133.1 91
133.105 95
133.11 75
133.115 95
133.12 63
133.125 93
133.13 84
133.135 92
133.14 93
133.145 66
133.15 66
133.155 66
133.16 63
133.165 69
133.17 70
133.175 79
133.18 73
133.185 69
133.19 71
133.195 100
133.2 103
133.205 98
133.21 97
133.215 95
133.22 82
133.225 86
133.23 82
133.235 89
133.24 80
133.245 74
133.25 80
133.255 72
133.26 79
133.265 75
133.27 65
133.275 65
133.28 64
133.285 65
133.29 94
133.295 94
133.3 71
133.305 73
133.31 78
133.315 78
133.32 83
133.325 73
133.33 76
133.335 75
133.34 82
133.345 92
133.35 91
133.355 99
133.36 103
133.365 81
133.37 70
133.375 81
133.38 88
133.385 99
133.39 77
133.395 84
133.4 76
133.405 86
133.41 82
133.415 92
133.42 96
133.425 83
133.43 86
133.435 85
133.44 99
133.445 104
133.45 70
133.455 70
133.46 84
133.465 80
133.47 79
133.475 72
133.48 96
133.485 73
133.49 70
133.495 73
133.5 71
133.505 80
133.51 77
133.515 61
133.52 62
133.525 67
133.53 60
133.535 64
133.54 58
133.545 80
133.55 65
133.555 80
133.56 68
133.565 74
133.57 92
133.575 67
133.58 75
133.585 95
133.59 85
133.595 79
133.6 65
133.605 71
133.61 65
133.615 73
133.62 99
133.625 98
133.63 78
133.635 75
133.64 62
133.645 68
133.65 82
133.655 74
133.66 74
133.665 65
133.67 75
133.675 76
133.68 81
133.685 70
133.69 72
133.695 73
133.7 76
133.705 80
133.71 70
133.715 69
133.72 59
133.725 68
133.73 76
133.735 71
133.74 72
133.745 97
133.75 63
133.755 68
133.76 66
133.765 77
133.77 71
133.775 67
133.78 69
133.785 65
133.79 69
133.795 69
133.8 66
133.805 72
133.81 72
133.815 51
133.82 68
133.825 62
133.83 68
133.835 69
133.84 73
133.845 69
133.85 74
133.855 74
133.86 72
133.865 68
133.87 73
133.875 71
133.88 67
133.885 69
133.89 71
133.895 76
133.9 63
133.905 95
133.91 71
133.915 69
133.92 93
133.925 71
133.93 93
133.935 78
133.94 98
133.945 93
133.95 75
133.955 79
133.96 90
133.965 93
133.97 52
133.975 93
133.98 87
133.985 54
133.99 86
133.995 90
134 47
134.005 45
134.01 103
134.015 100
134.02 88
134.025 94
134.03 78
134.035 68
134.04 79
134.045 76
134.05 69
134.055 71
134.06 70
134.065 43
134.07 51
134.075 50
134.08 58
134.085 76
134.09 88
134.095 73
134.1 75
134.105 93
134.11 73
134.115 67
134.12 66
134.125 87
134.13 93
134.135 93
134.14 92
134.145 97
134.15 56
134.155 44
134.16 92
134.165 95
134.17 100
134.175 61
134.18 93
134.185 96
134.19 98
134.195 81
134.2 38
134.205 91
134.21 94
134.215 104
134.22 96
134.225 97
134.23 43
134.235 45
134.24 94
134.245 51
134.25 48
134.255 46
134.26 50
134.265 89
134.27 51
134.275 93
134.28 97
134.285 93
134.29 97
134.295 72
134.3 70
134.305 68
134.31 92
134.315 69
134.32 70
134.325 74
134.33 95
134.335 65
134.34 73
134.345 96
134.35 100
134.355 95
134.36 98
134.365 93
134.37 60
134.375 66
134.38 63
134.385 67
134.39 61
134.395 73
134.4 65
134.405 64
134.41 69
134.415 66
134.42 71
134.425 71
134.43 68
134.435 69
134.44 98
134.445 94
134.45 68
134.455 93
134.46 99
134.465 63
134.47 67
134.475 68
134.48 64
134.485 67
134.49 79
134.495 72
134.5 67
134.505 65
134.51 61
134.515 65
134.52 64
134.525 91
134.53 67
134.535 64
134.54 84
134.545 94
134.55 84
134.555 78
134.56 80
134.565 79
134.57 83
134.575 86
134.58 85
134.585 75
134.59 79
134.595 83
134.6 79
134.605 85
134.61 83
134.615 93
134.62 70
134.625 74
134.63 87
134.635 85
134.64 84
134.645 79
134.65 80
134.655 80
134.66 78
134.665 64
134.67 67
134.675 62
134.68 80
134.685 86
134.69 80
134.695 85
134.7 84
134.705 81
134.71 73
134.715 87
134.72 86
134.725 90
134.73 71
134.735 78
134.74 70
134.745 94
134.75 73
134.755 73
134.76 73
134.765 75
134.77 95
134.775 71
134.78 71
134.785 70
134.79 93
134.795 91
134.8 73
134.805 92
134.81 95
134.815 95
134.82 72
134.825 87
134.83 70
134.835 91
134.84 89
134.845 101
134.85 93
134.855 67
134.86 78
134.865 77
134.87 92
134.875 90
134.88 97
134.885 92
134.89 70
134.895 79
134.9 80
134.905 74
134.91 92
134.915 96
134.92 95
134.925 94
134.93 73
134.935 89
134.94 100
134.945 74
134.95 79
134.955 73
134.96 72
134.965 96
134.97 88
134.975 77
134.98 97
134.985 50
134.99 53
134.995 92
135 91
135.005 89
135.01 92
135.015 88
135.02 87
135.025 76
135.03 91
135.035 76
135.04 75
135.045 81
135.05 77
135.055 78
135.06 79
135.065 83
135.07 93
135.075 90
135.08 87
135.085 92
135.09 91
135.095 82
135.1 69
135.105 66
135.11 70
135.115 61
135.12 66
135.125 76
135.13 72
135.135 67
135.14 59
135.145 55
135.15 54
135.155 56
135.16 87
135.165 72
135.17 78
135.175 74
135.18 69
135.185 75
135.19 54
135.195 60
135.2 57
135.205 70
135.21 64
135.215 66
135.22 67
135.225 67
135.23 68
135.235 90
135.24 56
135.245 62
135.25 65
135.255 57
135.26 83
135.265 73
135.27 69
135.275 73
135.28 69
135.285 76
135.29 62
135.295 77
135.3 67
135.305 71
135.31 69
135.315 58
135.32 54
135.325 54
135.33 74
135.335 73
135.34 61
135.345 53
135.35 71
135.355 67
135.36 70
135.365 72
135.37 66
135.375 70
135.38 69
135.385 76
135.39 71
135.395 74
135.4 74
135.405 71
135.41 74
135.415 73
135.42 71
135.425 76
135.43 82
135.435 78
135.44 80
135.445 75
135.45 83
135.455 85
135.46 78
135.465 73
135.47 72
135.475 59
135.48 65
135.485 75
135.49 68
135.495 75
135.5 72
135.505 73
135.51 69
135.515 81
135.52 71
135.525 71
135.53 77
135.535 76
135.54 75
135.545 71
135.55 75
135.555 76
135.56 74
135.565 70
135.57 76
135.575 69
135.58 71
135.585 68
135.59 66
135.595 62
135.6 63
135.605 81
135.61 78
135.615 79
135.62 78
135.625 75
135.63 83
135.635 50
135.64 52
135.645 76
135.65 80
135.655 79
135.66 83
135.665 74
135.67 75
135.675 78
135.68 73
135.685 80
135.69 79
135.695 74
135.7 80
135.705 76
135.71 77
135.715 77
135.72 78
135.725 76
135.73 75
135.735 79
135.74 76
135.745 71
135.75 68
135.755 73
135.76 74
135.765 76
135.77 80
135.775 81
135.78 81
135.785 81
135.79 80
135.795 82
135.8 81
135.805 78
135.81 79
135.815 77
135.82 75
135.825 53
135.83 72
135.835 75
135.84 71
135.845 78
135.85 71
135.855 82
135.86 66
135.865 80
135.87 75
135.875 68
135.88 72
135.885 72
135.89 75
135.895 76
135.9 76
135.905 82
135.91 80
135.915 85
135.92 73
135.925 73
135.93 82
135.935 78
135.94 72
135.945 73
135.95 66
135.955 77
135.96 73
135.965 72
135.97 75
135.975 81
135.98 72
135.985 73
135.99 65
135.995 70
136 79
136.005 66
136.01 78
136.015 83
136.02 75
136.025 68
136.03 63
136.035 84
136.04 80
136.045 73
136.05 69
136.055 60
136.06 69
136.065 79
136.07 65
136.075 63
136.08 74
136.085 71
136.09 71
136.095 67
136.1 77
136.105 69
136.11 71
136.115 74
136.12 74
136.125 73
136.13 64
136.135 70
136.14 71
136.145 70
136.15 73
136.155 78
136.16 68
136.165 71
136.17 73
136.175 72
136.18 72
136.185 67
136.19 85
136.195 65
136.2 65
136.205 72
136.21 71
136.215 69
136.22 75
136.225 70
136.23 70
136.235 75
136.24 71
136.245 75
136.25 74
136.255 76
136.26 72
136.265 84
136.27 76
136.275 75
136.28 71
136.285 46
136.29 39
136.295 74
136.3 73
136.305 74
136.31 78
136.315 73
136.32 71
136.325 78
136.33 77
136.335 81
136.34 75
136.345 71
136.35 78
136.355 75
136.36 74
136.365 77
136.37 75
136.375 75
136.38 71
136.385 76
136.39 84
136.395 78
136.4 78
136.405 75
136.41 73
136.415 70
136.42 66
136.425 71
136.43 79
136.435 72
136.44 69
136.445 80
136.45 78
136.455 74
136.46 77
136.465 69
136.47 71
136.475 82
136.48 75
136.485 73
136.49 77
136.495 78
136.5 72
136.505 73
136.51 75
136.515 69
136.52 75
136.525 85
136.53 85
136.535 75
136.54 74
136.545 87
136.55 80
136.555 69
136.56 81
136.565 85
136.57 81
136.575 76
136.58 83
136.585 68
136.59 62
136.595 65
136.6 76
136.605 64
136.61 75
136.615 76
136.62 78
136.625 74
136.63 71
136.635 74
136.64 75
136.645 75
136.65 83
136.655 80
136.66 77
136.665 63
136.67 63
136.675 67
136.68 90
136.685 81
136.69 50
136.695 85
136.7 85
136.705 83
136.71 73
136.715 75
136.72 80
136.725 71
136.73 82
136.735 74
136.74 67
136.745 70
136.75 69
136.755 74
136.76 73
136.765 71
136.77 68
136.775 64
136.78 60
136.785 79
136.79 75
136.795 71
136.8 83
136.805 79
136.81 79
136.815 73
136.82 76
136.825 36
136.83 70
136.835 70
136.84 74
136.845 73
136.85 76
136.855 74
136.86 68
136.865 45
136.87 46
136.875 78
136.88 74
136.885 76
136.89 75
136.895 72
136.9 68
136.905 79
136.91 84
136.915 76
136.92 70
136.925 75
136.93 72
136.935 79
136.94 72
136.945 70
136.95 75
136.955 68
136.96 46
136.965 39
136.97 79
136.975 75
136.98 85
136.985 73
136.99 80
136.995 48
137 45
137.005 45
137.01 56
137.015 51
137.02 55
137.025 72
137.03 74
137.035 77
137.04 61
137.045 75
137.05 75
137.055 44
137.06 62
137.065 72
137.07 72
137.075 68
137.08 73
137.085 70
137.09 76
137.095 76
137.1 73
137.105 79
137.11 77
137.115 69
137.12 67
137.125 60
137.13 78
137.135 78
137.14 69
137.145 66
137.15 74
137.155 74
137.16 84
137.165 78
137.17 75
137.175 85
137.18 75
137.185 79
137.19 73
137.195 69
137.2 77
137.205 79
137.21 65
137.215 83
137.22 68
137.225 82
137.23 65
137.235 58
137.24 62
137.245 68
137.25 75
137.255 79
137.26 78
137.265 66
137.27 81
137.275 88
137.28 84
137.285 85
137.29 54
137.295 55
137.3 57
137.305 74
137.31 56
137.315 56
137.32 55
137.325 57
137.33 57
137.335 62
137.34 61
137.345 62
137.35 69
137.355 66
137.36 62
137.365 56
137.37 64
137.375 60
137.38 71
137.385 65
137.39 66
137.395 63
137.4 73
137.405 63
137.41 74
137.415 63
137.42 69
137.425 75
137.43 77
137.435 47
137.44 76
137.445 67
137.45 73
137.455 70
137.46 71
137.465 70
137.47 74
137.475 73
137.48 72
137.485 73
137.49 79
137.495 72
137.5 68
137.505 70
137.51 78
137.515 69
137.52 70
137.525 64
137.53 67
137.535 73
137.54 63
137.545 67
137.55 68
137.555 73
137.56 64
137.565 60
137.57 57
137.575 69
137.58 78
137.585 66
137.59 61
137.595 70
137.6 71
137.605 69
137.61 76
137.615 74
137.62 68
137.625 75
137.63 67
137.635 65
137.64 58
137.645 86
137.65 66
137.655 63
137.66 70
137.665 72
137.67 75
137.675 51
137.68 85
137.685 67
137.69 54
137.695 56
137.7 53
137.705 55
137.71 68
137.715 57
137.72 75
137.725 73
137.73 72
137.735 68
137.74 75
137.745 70
137.75 67
137.755 76
137.76 58
137.765 70
137.77 64
137.775 62
137.78 63
137.785 79
137.79 61
137.795 65
137.8 73
137.805 71
137.81 65
137.815 67
137.82 57
137.825 55
137.83 54
137.835 54
137.84 62
137.845 65
137.85 52
137.855 54
137.86 55
137.865 65
137.87 68
137.875 69
137.88 71
137.885 74
137.89 72
137.895 59
137.9 66
137.905 60
137.91 58
137.915 59
137.92 55
137.925 52
137.93 72
137.935 70
137.94 77
137.945 55
137.95 92
137.955 91
137.96 73
137.965 65
137.97 71
137.975 69
137.98 61
137.985 69
137.99 27
137.995 29
138 28
138.005 26
138.01 63
138.015 28
138.02 31
138.025 62
138.03 59
138.035 56
138.04 50
138.045 60
138.05 50
138.055 78
138.06 68
138.065 66
138.07 28
138.075 27
138.08 28
138.085 30
138.09 74
138.095 73
138.1 72
138.105 61
138.11 64
138.115 69
138.12 71
138.125 74
138.13 69
138.135 67
138.14 64
138.145 63
138.15 69
138.155 61
138.16 82
138.165 82
138.17 69
138.175 63
138.18 66
138.185 31
138.19 65
138.195 66
138.2 34
138.205 33
138.21 59
138.215 66
138.22 62
138.225 65
138.23 70
138.235 85
138.24 85
138.245 64
138.25 65
138.255 61
138.26 66
138.265 58
138.27 66
138.275 63
138.28 65
138.285 66
138.29 65
138.295 90
138.3 65
138.305 63
138.31 54
138.315 64
138.32 50
138.325 51
138.33 61
138.335 57
138.34 64
138.345 63
138.35 64
138.355 87
138.36 85
138.365 88
138.37 86
138.375 66
138.38 70
138.385 74
138.39 63
138.395 64
138.4 66
138.405 79
138.41 58
138.415 64
138.42 83
138.425 69
138.43 66
138.435 66
138.44 64
138.445 67
138.45 57
138.455 62
138.46 63
138.465 61
138.47 84
138.475 79
138.48 67
138.485 59
138.49 68
138.495 61
138.5 82
138.505 71
138.51 71
138.515 72
138.52 72
138.525 72
138.53 82
138.535 80
138.54 71
138.545 66
138.55 64
138.555 63
138.56 69
138.565 70
138.57 70
138.575 83
138.58 64
138.585 71
138.59 84
138.595 85
138.6 91
138.605 71
138.61 89
138.615 69
138.62 66
138.625 71
138.63 84
138.635 85
138.64 87
138.645 82
138.65 91
138.655 83
138.66 95
138.665 88
138.67 86
138.675 93
138.68 93
138.685 85
138.69 88
138.695 85
138.7 77
138.705 71
138.71 66
138.715 65
138.72 94
138.725 69
138.73 73
138.735 67
138.74 69
138.745 73
138.75 61
138.755 64
138.76 92
138.765 89
138.77 65
138.775 63
138.78 68
138.785 71
138.79 69
138.795 68
138.8 63
138.805 69
138.81 70
138.815 66
138.82 67
138.825 68
138.83 69
138.835 90
138.84 84
138.845 89
138.85 80
138.855 70
138.86 74
138.865 83
138.87 64
138.875 66
138.88 62
138.885 65
138.89 64
138.895 65
138.9 63
138.905 70
138.91 69
138.915 69
138.92 65
138.925 64
138.93 63
138.935 63
138.94 62
138.945 68
138.95 64
138.955 62
138.96 66
138.965 66
138.97 68
138.975 71
138.98 66
138.985 67
138.99 65
138.995 73
139 71
139.005 67
139.01 71
139.015 86
139.02 65
139.025 70
139.03 84
139.035 68
139.04 91
139.045 84
139.05 47
139.055 55
139.06 62
139.065 58
139.07 63
139.075 65
139.08 58
139.085 55
139.09 52
139.095 70
139.1 56
139.105 65
139.11 47
139.115 60
139.12 65
139.125 60
139.13 61
139.135 52
139.14 52
139.145 66
139.15 52
139.155 56
139.16 68
139.165 62
139.17 63
139.175 63
139.18 66
139.185 63
139.19 60
139.195 64
139.2 67
139.205 60
139.21 68
139.215 78
139.22 78
139.225 63
139.23 67
139.235 63
139.24 78
139.245 79
139.25 52
139.255 72
139.26 47
139.265 54
139.27 48
139.275 77
139.28 51
139.285 49
139.29 45
139.295 34
139.3 46
139.305 43
139.31 63
139.315 63
139.32 39
139.325 51
139.33 37
139.335 35
139.34 51
139.345 62
139.35 58
139.355 62
139.36 48
139.365 61
139.37 68
139.375 53
139.38 48
139.385 52
139.39 55
139.395 52
139.4 53
139.405 51
139.41 47
139.415 54
139.42 35
139.425 48
139.43 56
139.435 53
139.44 49
139.445 50
139.45 77
139.455 69
139.46 47
139.465 63
139.47 66
139.475 64
139.48 62
139.485 67
139.49 65
139.495 52
139.5 63
139.505 64
139.51 66
139.515 58
139.52 54
139.525 63
139.53 61
139.535 74
139.54 65
139.545 78
139.55 68
139.555 67
139.56 70
139.565 59
139.57 48
139.575 67
139.58 67
139.585 65
139.59 62
139.595 62
139.6 52
139.605 59
139.61 56
139.615 60
139.62 68
139.625 67
139.63 68
139.635 65
139.64 66
139.645 84
139.65 80
139.655 59
139.66 55
139.665 69
139.67 73
139.675 70
139.68 65
139.685 70
139.69 39
139.695 47
139.7 68
139.705 74
139.71 68
139.715 68
139.72 66
139.725 68
139.73 72
139.735 49
139.74 46
139.745 42
139.75 46
139.755 40
139.76 42
139.765 57
139.77 62
139.775 54
139.78 62
139.785 83
139.79 55
139.795 84
139.8 83
139.805 63
139.81 80
139.815 62
139.82 65
139.825 59
139.83 61
139.835 77
139.84 65
139.845 76
139.85 65
139.855 74
139.86 63
139.865 67
139.87 76
139.875 38
139.88 61
139.885 71
139.89 57
139.895 57
139.9 74
139.905 58
139.91 72
139.915 58
139.92 57
139.925 58
139.93 72
139.935 64
139.94 62
139.945 71
139.95 75
139.955 84
139.96 85
139.965 77
139.97 79
139.975 69
139.98 67
139.985 60
139.99 59
139.995 66
140 67
140.005 71
140.01 68
140.015 64
140.02 67
140.025 65
140.03 65
140.035 62
140.04 76
140.045 63
140.05 81
140.055 67
140.06 69
140.065 65
140.07 65
140.075 70
140.08 70
140.085 68
140.09 66
140.095 68
140.1 70
140.105 68
140.11 68
140.115 88
140.12 72
140.125 91
140.13 88
140.135 76
140.14 64
140.145 61
140.15 58
140.155 76
140.16 84
140.165 81
140.17 74
140.175 77
140.18 73
140.185 73
140.19 65
140.195 67
140.2 65
140.205 72
140.21 65
140.215 69
140.22 69
140.225 62
140.23 62
140.235 71
140.24 62
140.245 67
140.25 66
140.255 66
140.26 67
140.265 70
140.27 76
140.275 69
140.28 63
140.285 58
140.29 63
140.295 69
140.3 68
140.305 70
140.31 68
140.315 71
140.32 64
140.325 66
140.33 67
140.335 72
140.34 72
140.345 70
140.35 70
140.355 64
140.36 79
140.365 65
140.37 72
140.375 56
140.38 65
140.385 68
140.39 90
140.395 76
140.4 70
140.405 62
140.41 87
140.415 85
140.42 88
140.425 91
140.43 78
140.435 73
140.44 77
140.445 76
140.45 70
140.455 77
140.46 62
140.465 74
140.47 58
140.475 70
140.48 61
140.485 63
140.49 70
140.495 74
140.5 66
140.505 66
140.51 67
140.515 60
140.52 60
140.525 58
140.53 62
140.535 68
140.54 63
140.545 59
140.55 61
140.555 58
140.56 77
140.565 75
140.57 75
140.575 75
140.58 78
140.585 74
140.59 72
140.595 70
140.6 65
140.605 60
140.61 67
140.615 70
140.62 77
140.625 77
140.63 75
140.635 74
140.64 77
140.645 70
140.65 71
140.655 71
140.66 71
140.665 68
140.67 68
140.675 80
140.68 88
140.685 79
140.69 82
140.695 74
140.7 87
140.705 66
140.71 70
140.715 72
140.72 63
140.725 65
140.73 74
140.735 66
140.74 64
140.745 63
140.75 68
140.755 78
140.76 79
140.765 75
140.77 84
140.775 71
140.78 62
140.785 61
140.79 79
140.795 60
140.8 78
140.805 76
140.81 73
140.815 76
140.82 73
140.825 80
140.83 79
140.835 58
140.84 63
140.845 68
140.85 75
140.855 84
140.86 77
140.865 77
140.87 63
140.875 60
140.88 56
140.885 55
140.89 62
140.895 74
140.9 77
140.905 62
140.91 73
140.915 61
140.92 65
140.925 76
140.93 78
140.935 74
140.94 51
140.945 75
140.95 65
140.955 64
140.96 66
140.965 72
140.97 78
140.975 80
140.98 71
140.985 77
140.99 62
140.995 66
141 69
141.005 68
141.01 65
141.015 66
141.02 70
141.025 67
141.03 64
141.035 67
141.04 62
141.045 65
141.05 59
141.055 71
141.06 65
141.065 72
141.07 79
141.075 82
141.08 66
141.085 81
141.09 73
141.095 82
141.1 81
141.105 80
141.11 72
141.115 72
141.12 76
141.125 79
141.13 54
141.135 78
141.14 49
141.145 72
141.15 54
141.155 60
141.16 79
141.165 58
141.17 72
141.175 70
141.18 73
141.185 70
141.19 76
141.195 74
141.2 74
141.205 57
141.21 63
141.215 69
141.22 71
141.225 71
141.23 72
141.235 71
141.24 72
141.245 69
141.25 76
141.255 67
141.26 69
141.265 70
141.27 67
141.275 61
141.28 66
141.285 68
141.29 76
141.295 64
141.3 63
141.305 64
141.31 61
141.315 58
141.32 70
141.325 72
141.33 72
141.335 74
141.34 75
141.345 67
141.35 61
141.355 62
141.36 57
141.365 65
141.37 69
141.375 69
141.38 64
141.385 67
141.39 59
141.395 63
141.4 74
141.405 57
141.41 57
141.415 59
141.42 68
141.425 66
141.43 61
141.435 69
141.44 68
141.445 70
141.45 69
141.455 69
141.46 65
141.465 70
141.47 66
141.475 66
141.48 58
141.485 50
141.49 75
141.495 74
141.5 68
141.505 58
141.51 56
141.515 68
141.52 72
141.525 69
141.53 62
141.535 63
141.54 62
141.545 62
141.55 66
141.555 74
141.56 63
141.565 65
141.57 60
141.575 67
141.58 67
141.585 71
141.59 65
141.595 66
141.6 62
141.605 73
141.61 64
141.615 68
141.62 67
141.625 75
141.63 79
141.635 73
141.64 81
141.645 56
141.65 55
141.655 52
141.66 45
141.665 48
141.67 67
141.675 69
141.68 66
141.685 64
141.69 71
141.695 73
141.7 64
141.705 71
141.71 73
141.715 75
141.72 74
141.725 71
141.73 71
141.735 65
141.74 70
141.745 79
141.75 68
141.755 75
141.76 73
141.765 85
141.77 74
141.775 77
141.78 77
141.785 65
141.79 50
141.795 54
141.8 54
141.805 77
141.81 67
141.815 76
141.82 70
141.825 70
141.83 73
141.835 76
141.84 59
141.845 67
141.85 73
141.855 72
141.86 68
141.865 74
141.87 76
141.875 74
141.88 70
141.885 78
141.89 67
141.895 68
141.9 71
141.905 92
141.91 70
141.915 70
141.92 71
141.925 70
141.93 81
141.935 71
141.94 67
141.945 64
141.95 69
141.955 72
141.96 68
141.965 58
141.97 49
141.975 55
141.98 56
141.985 58
141.99 63
141.995 75
142 71
142.005 71
142.01 58
142.015 56
142.02 67
142.025 60
142.03 56
142.035 51
142.04 60
142.045 61
142.05 55
142.055 56
142.06 71
142.065 70
142.07 71
142.075 74
142.08 73
142.085 70
142.09 66
142.095 63
142.1 70
142.105 58
142.11 62
142.115 70
142.12 68
142.125 66
142.13 65
142.135 64
142.14 64
142.145 69
142.15 71
142.155 92
142.16 71
142.165 68
142.17 76
142.175 71
142.18 78
142.185 88
142.19 70
142.195 89
142.2 74
142.205 76
142.21 81
142.215 72
142.22 79
142.225 92
142.23 77
142.235 84
142.24 72
142.245 69
142.25 71
142.255 74
142.26 75
142.265 66
142.27 69
142.275 65
142.28 67
142.285 59
142.29 63
142.295 61
142.3 63
142.305 76
142.31 68
142.315 72
142.32 69
142.325 87
142.33 55
142.335 78
142.34 71
142.345 74
142.35 64
142.355 73
142.36 77
142.365 71
142.37 64
142.375 66
142.38 66
142.385 68
142.39 89
142.395 70
142.4 76
142.405 64
142.41 73
142.415 63
142.42 63
142.425 75
142.43 66
142.435 66
142.44 71
142.445 73
142.45 68
142.455 75
142.46 73
142.465 61
142.47 74
142.475 72
142.48 63
142.485 72
142.49 62
142.495 70
142.5 68
142.505 79
142.51 74
142.515 72
142.52 85
142.525 90
142.53 93
142.535 60
142.54 59
142.545 58
142.55 76
142.555 101
142.56 97
142.565 72
142.57 69
142.575 71
142.58 71
142.585 73
142.59 74
142.595 73
142.6 66
142.605 71
142.61 79
142.615 73
142.62 74
142.625 69
142.63 67
142.635 63
142.64 63
142.645 62
142.65 56
142.655 54
142.66 91
142.665 71
142.67 92
142.675 71
142.68 67
142.685 70
142.69 69
142.695 69
142.7 78
142.705 62
142.71 38
142.715 69
142.72 75
142.725 65
142.73 79
142.735 72
142.74 72
142.745 96
142.75 64
142.755 97
142.76 98
142.765 62
142.77 65
142.775 69
142.78 66
142.785 62
142.79 67
142.795 66
142.8 74
142.805 72
142.81 65
142.815 69
142.82 40
142.825 75
142.83 65
142.835 78
142.84 76
142.845 67
142.85 66
142.855 67
142.86 57
142.865 61
142.87 61
142.875 63
142.88 61
142.885 63
142.89 65
142.895 65
142.9 73
142.905 95
142.91 72
142.915 70
142.92 67
142.925 105
142.93 67
142.935 68
142.94 66
142.945 69
142.95 74
142.955 71
142.96 75
142.965 43
142.97 61
142.975 72
142.98 76
142.985 62
142.99 64
142.995 72
143 68
143.005 72
143.01 67
143.015 60
143.02 66
143.025 64
143.03 50
143.035 54
143.04 52
143.045 49
143.05 52
143.055 46
143.06 48
143.065 56
143.07 52
143.075 47
143.08 94
143.085 48
143.09 77
143.095 47
143.1 70
143.105 42
143.11 36
143.115 36
143.12 36
143.125 37
143.13 39
143.135 41
143.14 43
143.145 42
143.15 82
143.155 72
143.16 76
143.165 56
143.17 53
143.175 60
143.18 80
143.185 73
143.19 46
143.195 42
143.2 63
143.205 77
143.21 69
143.215 63
143.22 60
143.225 60
143.23 54
143.235 61
143.24 66
143.245 55
143.25 82
143.255 69
143.26 66
143.265 68
143.27 74
143.275 61
143.28 61
143.285 65
143.29 62
143.295 65
143.3 61
143.305 66
143.31 66
143.315 64
143.32 69
143.325 68
143.33 65
143.335 69
143.34 66
143.345 71
143.35 69
143.355 70
143.36 65
143.365 68
143.37 72
143.375 64
143.38 67
143.385 72
143.39 66
143.395 68
143.4 66
143.405 68
143.41 66
143.415 62
143.42 63
143.425 65
143.43 58
143.435 74
143.44 65
143.445 66
143.45 68
143.455 71
143.46 66
143.465 61
143.47 65
143.475 68
143.48 76
143.485 75
143.49 70
143.495 59
143.5 65
143.505 66
143.51 68
143.515 71
143.52 66
143.525 78
143.53 61
143.535 65
143.54 56
143.545 35
143.55 58
143.555 67
143.56 93
143.565 62
143.57 88
143.575 60
143.58 59
143.585 65
143.59 55
143.595 62
143.6 63
143.605 58
143.61 65
143.615 61
143.62 69
143.625 63
143.63 61
143.635 77
143.64 60
143.645 66
143.65 71
143.655 71
143.66 96
143.665 93
143.67 98
143.675 65
143.68 71
143.685 70
143.69 66
143.695 69
143.7 51
143.705 73
143.71 56
143.715 59
143.72 64
143.725 74
143.73 68
143.735 68
143.74 67
143.745 66
143.75 62
143.755 65
143.76 66
143.765 65
143.77 73
143.775 66
143.78 63
143.785 62
143.79 63
143.795 68
143.8 65
143.805 69
143.81 67
143.815 69
143.82 67
143.825 59
143.83 70
143.835 68
143.84 74
143.845 73
143.85 65
143.855 69
143.86 73
143.865 64
143.87 59
143.875 75
143.88 70
143.885 63
143.89 71
143.895 69
143.9 77
143.905 73
143.91 76
143.915 66
143.92 65
143.925 69
143.93 78
143.935 76
143.94 76
143.945 72
143.95 69
143.955 79
143.96 71
143.965 68
143.97 71
143.975 65
143.98 65
143.985 62
143.99 66
143.995 64
144 71
144.005 69
144.01 65
144.015 60
144.02 72
144.025 77
144.03 61
144.035 79
144.04 72
144.045 74
144.05 79
144.055 79
144.06 76
144.065 86
144.07 90
144.075 76
144.08 95
144.085 94
144.09 93
144.095 87
144.1 99
144.105 93
144.11 93
144.115 75
144.12 70
144.125 67
144.13 83
144.135 68
144.14 88
144.145 89
144.15 77
144.155 72
144.16 75
144.165 79
144.17 84
144.175 71
144.18 64
144.185 76
144.19 75
144.195 69
144.2 77
144.205 70
144.21 67
144.215 75
144.22 72
144.225 95
144.23 64
144.235 95
144.24 67
144.245 69
144.25 76
144.255 81
144.26 71
144.265 70
144.27 69
144.275 75
144.28 74
144.285 65
144.29 71
144.295 72
144.3 76
144.305 80
144.31 73
144.315 68
144.32 74
144.325 72
144.33 94
144.335 75
144.34 85
144.345 79
144.35 69
144.355 74
144.36 73
144.365 80
144.37 98
144.375 76
144.38 77
144.385 83
144.39 63
144.395 80
144.4 79
144.405 67
144.41 80
144.415 86
144.42 90
144.425 75
144.43 67
144.435 67
144.44 70
144.445 77
144.45 73
144.455 83
144.46 70
144.465 69
144.47 66
144.475 77
144.48 80
144.485 68
144.49 76
144.495 72
144.5 72
144.505 74
144.51 66
144.515 70
144.52 63
144.525 67
144.53 65
144.535 65
144.54 74
144.545 77
144.55 68
144.555 71
144.56 61
144.565 79
144.57 42
144.575 79
144.58 69
144.585 78
144.59 69
144.595 71
144.6 63
144.605 71
144.61 66
144.615 68
144.62 83
144.625 78
144.63 69
144.635 70
144.64 71
144.645 95
144.65 97
144.655 96
144.66 68
144.665 64
144.67 80
144.675 87
144.68 77
144.685 74
144.69 76
144.695 71
144.7 63
144.705 65
144.71 65
144.715 64
144.72 62
144.725 84
144.73 79
144.735 78
144.74 60
144.745 64
144.75 81
144.755 71
144.76 70
144.765 65
144.77 85
144.775 87
144.78 69
144.785 77
144.79 81
144.795 64
144.8 69
144.805 65
144.81 78
144.815 79
144.82 76
144.825 70
144.83 73
144.835 79
144.84 81
144.845 84
144.85 89
144.855 81
144.86 81
144.865 80
144.87 71
144.875 68
144.88 78
144.885 84
144.89 79
144.895 44
144.9 35
144.905 84
144.91 72
144.915 77
144.92 83
144.925 73
144.93 79
144.935 77
144.94 80
144.945 86
144.95 70
144.955 86
144.96 86
144.965 78
144.97 78
144.975 74
144.98 82
144.985 81
144.99 38
144.995 78
145 101
145.005 76
145.01 71
145.015 76
145.02 72
145.025 78
145.03 66
145.035 73
145.04 72
145.045 62
145.05 71
145.055 63
145.06 75
145.065 79
145.07 79
145.075 82
145.08 83
145.085 70
145.09 66
145.095 83
145.1 46
145.105 69
145.11 41
145.115 71
145.12 68
145.125 65
145.13 68
145.135 65
145.14 77
145.145 82
145.15 83
145.155 76
145.16 64
145.165 59
145.17 63
145.175 77
145.18 79
145.185 73
145.19 66
145.195 81
145.2 65
145.205 68
145.21 66
145.215 63
145.22 65
145.225 60
145.23 73
145.235 67
145.24 67
145.245 70
145.25 74
145.255 81
145.26 71
145.265 67
145.27 73
145.275 82
145.28 83
145.285 82
145.29 77
145.295 81
145.3 69
145.305 64
145.31 63
145.315 31
145.32 78
145.325 84
145.33 68
145.335 60
145.34 63
145.345 65
145.35 66
145.355 64
145.36 69
145.365 77
145.37 66
145.375 65
145.38 63
145.385 61
145.39 63
145.395 66
145.4 67
145.405 64
145.41 64
145.415 71
145.42 72
145.425 66
145.43 98
145.435 91
145.44 72
145.445 73
145.45 77
145.455 73
145.46 69
145.465 99
145.47 65
145.475 79
145.48 74
145.485 81
145.49 66
145.495 77
145.5 75
145.505 60
145.51 76
145.515 87
145.52 61
145.525 81
145.53 64
145.535 60
145.54 61
145.545 61
145.55 96
145.555 83
145.56 79
145.565 94
145.57 64
145.575 78
145.58 96
145.585 89
145.59 94
145.595 101
145.6 97
145.605 97
145.61 96
145.615 90
145.62 93
145.625 94
145.63 40
145.635 39
145.64 74
145.645 76
145.65 72
145.655 71
145.66 65
145.665 34
145.67 41
145.675 72
145.68 34
145.685 65
145.69 67
145.695 70
145.7 90
145.705 64
145.71 62
145.715 65
145.72 65
145.725 60
145.73 75
145.735 65
145.74 71
145.745 65
145.75 70
145.755 65
145.76 69
145.765 68
145.77 65
145.775 61
145.78 65
145.785 68
145.79 63
145.795 63
145.8 73
145.805 66
145.81 61
145.815 63
145.82 68
145.825 70
145.83 74
145.835 69
145.84 68
145.845 62
145.85 73
145.855 67
145.86 74
145.865 63
145.87 72
145.875 68
145.88 68
145.885 77
145.89 64
145.895 66
145.9 62
145.905 66
145.91 66
145.915 68
145.92 77
145.925 68
145.93 73
145.935 71
145.94 90
145.945 67
145.95 71
145.955 69
145.96 69
145.965 78
145.97 70
145.975 74
145.98 62
145.985 28
145.99 74
145.995 68
146 71
146.005 69
146.01 75
146.015 65
146.02 68
146.025 63
146.03 65
146.035 70
146.04 65
146.045 76
146.05 78
146.055 94
146.06 71
146.065 64
146.07 103
146.075 102
146.08 96
146.085 71
146.09 89
146.095 68
146.1 73
146.105 67
146.11 99
146.115 71
146.12 71
146.125 70
146.13 58
146.135 65
146.14 77
146.145 73
146.15 70
146.155 91
146.16 92
146.165 97
146.17 68
146.175 64
146.18 69
146.185 81
146.19 69
146.195 95
146.2 98
146.205 94
146.21 93
146.215 92
146.22 72
146.225 90
146.23 86
146.235 98
146.24 96
146.245 95
146.25 90
146.255 92
146.26 99
146.265 93
146.27 84
146.275 88
146.28 78
146.285 75
146.29 84
146.295 79
146.3 84
146.305 74
146.31 69
146.315 82
146.32 71
146.325 69
146.33 68
146.335 64
146.34 69
146.345 71
146.35 67
146.355 64
146.36 74
146.365 93
146.37 93
146.375 70
146.38 95
146.385 66
146.39 76
146.395 80
146.4 97
146.405 96
146.41 95
146.415 69
146.42 76
146.425 74
146.43 74
146.435 99
146.44 76
146.445 95
146.45 97
146.455 89
146.46 99
146.465 100
146.47 73
146.475 76
146.48 85
146.485 92
146.49 96
146.495 92
146.5 88
146.505 89
146.51 91
146.515 60
146.52 66
146.525 61
146.53 71
146.535 69
146.54 68
146.545 64
146.55 85
146.555 87
146.56 69
146.565 96
146.57 84
146.575 68
146.58 85
146.585 90
146.59 89
146.595 93
146.6 69
146.605 90
146.61 93
146.615 89
146.62 95
146.625 93
146.63 93
146.635 89
146.64 94
146.645 93
146.65 93
146.655 97
146.66 89
146.665 87
146.67 87
146.675 94
146.68 92
146.685 87
146.69 86
146.695 85
146.7 86
146.705 92
146.71 89
146.715 83
146.72 78
146.725 81
146.73 97
146.735 90
146.74 94
146.745 75
146.75 77
146.755 84
146.76 91
146.765 91
146.77 86
146.775 90
146.78 92
146.785 90
146.79 89
146.795 68
146.8 67
146.805 87
146.81 90
146.815 92
146.82 95
146.825 96
146.83 90
146.835 96
146.84 71
146.845 78
146.85 74
146.855 93
146.86 66
146.865 67
146.87 71
146.875 69
146.88 62
146.885 69
146.89 61
146.895 96
146.9 95
146.905 98
146.91 96
146.915 92
146.92 97
146.925 91
146.93 91
146.935 102
146.94 105
146.945 97
146.95 72
146.955 94
146.96 75
146.965 88
146.97 76
146.975 69
146.98 69
146.985 70
146.99 69
146.995 72
147 70
147.005 76
147.01 76
147.015 65
147.02 77
147.025 70
147.03 87
147.035 78
147.04 96
147.045 92
147.05 68
147.055 68
147.06 74
147.065 66
147.07 67
147.075 70
147.08 68
147.085 65
147.09 38
147.095 69
147.1 64
147.105 88
147.11 93
147.115 97
147.12 62
147.125 71
147.13 83
147.135 89
147.14 64
147.145 74
147.15 73
147.155 71
147.16 61
147.165 58
147.17 70
147.175 56
147.18 66
147.185 76
147.19 95
147.195 91
147.2 90
147.205 90
147.21 96
147.215 67
147.22 66
147.225 77
147.23 61
147.235 94
147.24 60
147.245 89
147.25 87
147.255 90
147.26 93
147.265 89
147.27 88
147.275 91
147.28 87
147.285 93
147.29 65
147.295 89
147.3 93
147.305 65
147.31 91
147.315 64
147.32 67
147.325 66
147.33 71
147.335 75
147.34 71
147.345 71
147.35 73
147.355 53
147.36 72
147.365 68
147.37 69
147.375 64
147.38 95
147.385 91
147.39 57
147.395 81
147.4 76
147.405 72
147.41 73
147.415 73
147.42 68
147.425 66
147.43 63
147.435 77
147.44 92
147.445 71
147.45 95
147.455 65
147.46 73
147.465 58
147.47 74
147.475 54
147.48 78
147.485 63
147.49 59
147.495 57
147.5 62
147.505 52
147.51 58
147.515 56
147.52 74
147.525 71
147.53 76
147.535 75
147.54 89
147.545 74
147.55 77
147.555 75
147.56 92
147.565 87
147.57 75
147.575 74
147.58 73
147.585 76
147.59 78
147.595 88
147.6 84
147.605 74
147.61 72
147.615 75
147.62 75
147.625 92
147.63 89
147.635 97
147.64 94
147.645 89
147.65 93
147.655 77
147.66 96
147.665 93
147.67 97
147.675 67
147.68 95
147.685 93
147.69 98
147.695 91
147.7 92
147.705 89
147.71 99
147.715 97
147.72 94
147.725 94
147.73 90
147.735 90
147.74 96
147.745 68
147.75 87
147.755 77
147.76 80
147.765 76
147.77 91
147.775 96
147.78 70
147.785 69
147.79 75
147.795 71
147.8 92
147.805 75
147.81 94
147.815 85
147.82 100
147.825 79
147.83 79
147.835 80
147.84 75
147.845 72
147.85 92
147.855 95
147.86 99
147.865 90
147.87 96
147.875 94
147.88 86
147.885 83
147.89 81
147.895 76
147.9 92
147.905 74
147.91 79
147.915 80
147.92 85
147.925 78
147.93 83
147.935 78
147.94 94
147.945 77
147.95 83
147.955 92
147.96 84
147.965 67
147.97 78
147.975 78
147.98 79
147.985 77
147.99 77
147.995 69
148 81
148.005 74
148.01 72
148.015 75
148.02 65
148.025 64
148.03 78
148.035 74
148.04 73
148.045 75
148.05 74
148.055 78
148.06 68
148.065 76
148.07 74
148.075 71
148.08 71
148.085 69
148.09 69
148.095 70
148.1 64
148.105 72
148.11 74
148.115 70
148.12 70
148.125 72
148.13 67
148.135 63
148.14 74
148.145 69
148.15 63
148.155 65
148.16 67
148.165 88
148.17 78
148.175 70
148.18 75
148.185 80
148.19 73
148.195 76
148.2 77
148.205 69
148.21 78
148.215 70
148.22 66
148.225 70
148.23 73
148.235 72
148.24 71
148.245 74
148.25 73
148.255 70
148.26 63
148.265 65
148.27 64
148.275 72
148.28 73
148.285 64
148.29 71
148.295 68
148.3 55
148.305 68
148.31 62
148.315 68
148.32 57
148.325 54
148.33 57
148.335 53
148.34 55
148.345 57
148.35 60
148.355 61
148.36 69
148.365 70
148.37 61
148.375 58
148.38 82
148.385 57
148.39 88
148.395 73
148.4 62
148.405 65
148.41 60
148.415 57
148.42 96
148.425 59
148.43 56
148.435 92
148.44 100
148.445 98
148.45 67
148.455 88
148.46 91
148.465 57
148.47 94
148.475 74
148.48 70
148.485 67
148.49 95
148.495 91
148.5 75
148.505 91
148.51 80
148.515 72
148.52 79
148.525 66
148.53 70
148.535 87
148.54 93
148.545 68
148.55 75
148.555 103
148.56 106
148.565 73
148.57 74
148.575 76
148.58 86
148.585 93
148.59 73
148.595 71
148.6 69
148.605 75
148.61 95
148.615 93
148.62 58
148.625 77
148.63 88
148.635 73
148.64 54
148.645 65
148.65 58
148.655 63
148.66 90
148.665 91
148.67 61
148.675 55
148.68 62
148.685 55
148.69 68
148.695 84
148.7 58
148.705 74
148.71 73
148.715 69
148.72 77
148.725 75
148.73 74
148.735 75
148.74 73
148.745 73
148.75 84
148.755 87
148.76 75
148.765 81
148.77 82
148.775 79
148.78 78
148.785 79
148.79 81
148.795 70
148.8 73
148.805 77
148.81 67
148.815 66
148.82 89
148.825 70
148.83 73
148.835 76
148.84 76
148.845 68
148.85 65
148.855 70
148.86 67
148.865 76
148.87 75
148.875 79
148.88 80
148.885 69
148.89 75
148.895 72
148.9 60
148.905 64
148.91 57
148.915 66
148.92 57
148.925 60
148.93 52
148.935 59
148.94 57
148.945 59
148.95 58
148.955 55
148.96 80
148.965 76
148.97 69
148.975 77
148.98 73
148.985 83
148.99 80
148.995 80
149 81
149.005 65
149.01 79
149.015 62
149.02 68
149.025 66
149.03 57
149.035 79
149.04 84
149.045 85
149.05 57
149.055 61
149.06 64
149.065 85
149.07 89
149.075 82
149.08 63
149.085 64
149.09 62
149.095 89
149.1 82
149.105 85
149.11 74
149.115 70
149.12 62
149.125 67
149.13 76
149.135 65
149.14 74
149.145 78
149.15 75
149.155 76
149.16 72
149.165 74
149.17 77
149.175 75
149.18 63
149.185 55
149.19 61
149.195 74
149.2 79
149.205 57
149.21 90
149.215 75
149.22 67
149.225 68
149.23 72
149.235 77
149.24 73
149.245 70
149.25 78
149.255 66
149.26 67
149.265 65
149.27 93
149.275 79
149.28 87
149.285 75
149.29 86
149.295 85
149.3 89
149.305 83
149.31 91
149.315 99
149.32 78
149.325 91
149.33 85
149.335 85
149.34 61
149.345 62
149.35 82
149.355 90
149.36 80
149.365 72
149.37 71
149.375 77
149.38 60
149.385 64
149.39 64
149.395 76
149.4 85
149.405 81
149.41 82
149.415 74
149.42 70
149.425 88
149.43 71
149.435 80
149.44 68
149.445 72
149.45 80
149.455 81
149.46 74
149.465 73
149.47 67
149.475 71
149.48 76
149.485 69
149.49 90
149.495 79
149.5 90
149.505 84
149.51 73
149.515 86
149.52 94
149.525 73
149.53 93
149.535 73
149.54 72
149.545 76
149.55 63
149.555 70
149.56 79
149.565 83
149.57 74
149.575 80
149.58 78
149.585 78
149.59 85
149.595 79
149.6 83
149.605 79
149.61 75
149.615 72
149.62 74
149.625 74
149.63 72
149.635 70
149.64 77
149.645 72
149.65 73
149.655 71
149.66 75
149.665 80
149.67 80
149.675 77
149.68 73
149.685 73
149.69 83
149.695 91
149.7 85
149.705 78
149.71 89
149.715 86
149.72 86
149.725 80
149.73 85
149.735 85
149.74 73
149.745 88
149.75 71
149.755 67
149.76 78
149.765 32
149.77 82
149.775 90
149.78 79
149.785 68
149.79 69
149.795 67
149.8 73
149.805 36
149.81 74
149.815 80
149.82 83
149.825 77
149.83 77
149.835 75
149.84 77
149.845 78
149.85 69
149.855 75
149.86 35
149.865 36
149.87 72
149.875 77
149.88 76
149.885 68
149.89 72
149.895 78
149.9 74
149.905 74
149.91 75
149.915 81
149.92 70
149.925 74
149.93 71
149.935 73
149.94 70
149.945 69
149.95 80
149.955 73
149.96 73
149.965 65
149.97 70
149.975 71
149.98 65
149.985 66
149.99 79
149.995 67
150 68
150.005 76
150.01 76
150.015 78
150.02 77
150.025 68
150.03 74
150.035 68
150.04 68
150.045 76
150.05 69
150.055 67
150.06 70
150.065 69
150.07 68
150.075 71
150.08 69
150.085 72
150.09 64
150.095 73
150.1 69
150.105 69
150.11 77
150.115 75
150.12 79
150.125 74
150.13 69
150.135 74
150.14 77
150.145 66
150.15 68
150.155 68
150.16 66
150.165 80
150.17 66
150.175 70
150.18 73
150.185 97
150.19 76
150.195 66
150.2 72
150.205 72
150.21 75
150.215 67
150.22 91
150.225 70
150.23 85
150.235 91
150.24 73
150.245 93
150.25 71
150.255 69
150.26 72
150.265 71
150.27 69
150.275 73
150.28 66
150.285 70
150.29 70
150.295 74
150.3 72
150.305 88
150.31 67
150.315 91
150.32 74
150.325 74
150.33 73
150.335 94
150.34 96
150.345 70
150.35 89
150.355 92
150.36 73
150.365 86
150.37 67
150.375 69
150.38 97
150.385 80
150.39 77
150.395 80
150.4 74
150.405 83
150.41 69
150.415 74
150.42 73
150.425 76
150.43 74
150.435 76
150.44 67
150.445 71
150.45 73
150.455 70
150.46 74
150.465 70
150.47 69
150.475 68
150.48 66
150.485 74
150.49 64
150.495 71
150.5 70
150.505 63
150.51 70
150.515 71
150.52 92
150.525 69
150.53 89
150.535 89
150.54 97
150.545 71
150.55 67
150.555 92
150.56 94
150.565 66
150.57 66
150.575 88
150.58 69
150.585 72
150.59 87
150.595 95
150.6 68
150.605 71
150.61 81
150.615 71
150.62 64
150.625 66
150.63 66
150.635 66
150.64 68
150.645 71
150.65 67
150.655 68
150.66 71
150.665 71
150.67 77
150.675 74
150.68 78
150.685 75
150.69 75
150.695 75
150.7 76
150.705 72
150.71 75
150.715 70
150.72 75
150.725 71
150.73 72
150.735 71
150.74 84
150.745 75
150.75 69
150.755 88
150.76 90
150.765 84
150.77 70
150.775 70
150.78 80
150.785 73
150.79 62
150.795 72
150.8 55
150.805 57
150.81 74
150.815 74
150.82 75
150.825 74
150.83 65
150.835 75
150.84 74
150.845 82
150.85 90
150.855 76
150.86 60
150.865 61
150.87 64
150.875 88
150.88 87
150.885 72
150.89 70
150.895 72
150.9 71
150.905 77
150.91 66
150.915 71
150.92 89
150.925 62
150.93 69
150.935 74
150.94 88
150.945 90
150.95 62
150.955 68
150.96 64
150.965 76
150.97 67
150.975 66
150.98 58
150.985 81
150.99 56
150.995 79
151 76
151.005 80
151.01 62
151.015 59
151.02 60
151.025 65
151.03 57
151.035 63
151.04 62
151.045 58
151.05 59
151.055 57
151.06 59
151.065 59
151.07 57
151.075 77
151.08 67
151.085 90
151.09 85
151.095 86
151.1 94
151.105 94
151.11 64
151.115 61
151.12 91
151.125 92
151.13 97
151.135 59
151.14 62
151.145 56
151.15 68
151.155 65
151.16 86
151.165 62
151.17 71
151.175 60
151.18 81
151.185 88
151.19 74
151.195 71
151.2 77
151.205 71
151.21 71
151.215 67
151.22 63
151.225 70
151.23 89
151.235 65
151.24 88
151.245 90
151.25 63
151.255 91
151.26 68
151.265 66
151.27 88
151.275 86
151.28 92
151.285 89
151.29 92
151.295 88
151.3 93
151.305 90
151.31 96
151.315 91
151.32 87
151.325 89
151.33 87
151.335 93
151.34 89
151.345 90
151.35 90
151.355 92
151.36 85
151.365 89
151.37 75
151.375 74
151.38 67
151.385 72
151.39 59
151.395 85
151.4 88
151.405 80
151.41 88
151.415 75
151.42 80
151.425 90
151.43 75
151.435 64
151.44 60
151.445 61
151.45 58
151.455 64
151.46 66
151.465 65
151.47 63
151.475 84
151.48 90
151.485 91
151.49 90
151.495 74
151.5 79
151.505 86
151.51 85
151.515 93
151.52 94
151.525 96
151.53 91
151.535 89
151.54 88
151.545 66
151.55 71
151.555 76
151.56 73
151.565 75
151.57 62
151.575 67
151.58 59
151.585 90
151.59 90
151.595 87
151.6 84
151.605 92
151.61 89
151.615 59
151.62 59
151.625 67
151.63 85
151.635 84
151.64 87
151.645 88
151.65 83
151.655 95
151.66 71
151.665 95
151.67 84
151.675 92
151.68 92
151.685 91
151.69 91
151.695 89
151.7 74
151.705 72
151.71 90
151.715 83
151.72 94
151.725 88
151.73 90
151.735 83
151.74 82
151.745 96
151.75 93
151.755 92
151.76 95
151.765 65
151.77 60
151.775 63
151.78 67
151.785 64
151.79 66
151.795 63
151.8 68
151.805 73
151.81 77
151.815 65
151.82 62
151.825 75
151.83 62
151.835 86
151.84 90
151.845 69
151.85 65
151.855 72
151.86 56
151.865 59
151.87 66
151.875 59
151.88 61
151.885 64
151.89 62
151.895 70
151.9 94
151.905 89
151.91 88
151.915 90
151.92 85
151.925 81
151.93 82
151.935 62
151.94 75
151.945 63
151.95 59
151.955 60
151.96 90
151.965 86
151.97 62
151.975 66
151.98 75
151.985 62
151.99 65
151.995 80
152 75
152.005 74
152.01 74
152.015 74
152.02 75
152.025 70
152.03 77
152.035 64
152.04 67
152.045 74
152.05 73
152.055 75
152.06 71
152.065 73
152.07 72
152.075 72
152.08 71
152.085 73
152.09 77
152.095 73
152.1 74
152.105 93
152.11 74
152.115 83
152.12 75
152.125 86
152.13 97
152.135 75
152.14 71
152.145 74
152.15 70
152.155 87
152.16 86
152.165 81
152.17 73
152.175 71
152.18 91
152.185 71
152.19 68
152.195 67
152.2 91
152.205 94
152.21 93
152.215 91
152.22 79
152.225 96
152.23 70
152.235 69
152.24 71
152.245 71
152.25 74
152.255 72
152.26 86
152.265 68
152.27 90
152.275 95
152.28 74
152.285 71
152.29 73
152.295 67
152.3 83
152.305 72
152.31 73
152.315 75
152.32 72
152.325 66
152.33 72
152.335 36
152.34 29
152.345 32
152.35 29
152.355 70
152.36 72
152.365 73
152.37 71
152.375 80
152.38 79
152.385 81
152.39 67
152.395 69
152.4 85
152.405 69
152.41 73
152.415 71
152.42 70
152.425 74
152.43 37
152.435 68
152.44 38
152.445 86
152.45 70
152.455 80
152.46 67
152.465 73
152.47 72
152.475 72
152.48 72
152.485 92
152.49 93
152.495 88
152.5 70
152.505 89
152.51 88
152.515 86
152.52 95
152.525 95
152.53 97
152.535 91
152.54 88
152.545 91
152.55 93
152.555 88
152.56 64
152.565 73
152.57 34
152.575 32
152.58 93
152.585 92
152.59 93
152.595 92
152.6 98
152.605 98
152.61 71
152.615 73
152.62 76
152.625 66
152.63 64
152.635 88
152.64 72
152.645 84
152.65 70
152.655 76
152.66 64
152.665 82
152.67 81
152.675 74
152.68 84
152.685 86
152.69 78
152.695 76
152.7 75
152.705 85
152.71 90
152.715 90
152.72 95
152.725 91
152.73 60
152.735 75
152.74 71
152.745 71
152.75 58
152.755 63
152.76 73
152.765 87
152.77 89
152.775 96
152.78 95
152.785 75
152.79 74
152.795 69
152.8 75
152.805 80
152.81 56
152.815 59
152.82 60
152.825 37
152.83 88
152.835 94
152.84 60
152.845 64
152.85 33
152.855 64
152.86 29
152.865 66
152.87 62
152.875 95
152.88 96
152.885 61
152.89 94
152.895 91
152.9 88
152.905 87
152.91 69
152.915 63
152.92 61
152.925 63
152.93 61
152.935 68
152.94 61
152.945 64
152.95 63
152.955 94
152.96 92
152.965 92
152.97 95
152.975 57
152.98 74
152.985 80
152.99 71
152.995 80
153 95
153.005 70
153.01 72
153.015 90
153.02 70
153.025 83
153.03 94
153.035 90
153.04 84
153.045 89
153.05 92
153.055 92
153.06 67
153.065 93
153.07 64
153.075 87
153.08 69
153.085 71
153.09 93
153.095 85
153.1 65
153.105 67
153.11 61
153.115 75
153.12 67
153.125 63
153.13 83
153.135 63
153.14 64
153.145 63
153.15 65
153.155 66
153.16 64
153.165 65
153.17 69
153.175 76
153.18 66
153.185 73
153.19 70
153.195 86
153.2 89
153.205 92
153.21 92
153.215 87
153.22 73
153.225 83
153.23 70
153.235 91
153.24 66
153.245 71
153.25 93
153.255 89
153.26 76
153.265 73
153.27 58
153.275 72
153.28 93
153.285 86
153.29 67
153.295 86
153.3 91
153.305 91
153.31 61
153.315 84
153.32 91
153.325 82
153.33 71
153.335 91
153.34 89
153.345 75
153.35 87
153.355 86
153.36 90
153.365 83
153.37 69
153.375 70
153.38 66
153.385 65
153.39 69
153.395 87
153.4 92
153.405 89
153.41 78
153.415 80
153.42 94
153.425 89
153.43 85
153.435 91
153.44 71
153.445 79
153.45 81
153.455 89
153.46 68
153.465 78
153.47 79
153.475 75
153.48 81
153.485 86
153.49 89
153.495 88
153.5 83
153.505 83
153.51 92
153.515 62
153.52 71
153.525 64
153.53 86
153.535 85
153.54 90
153.545 88
153.55 85
153.555 80
153.56 65
153.565 85
153.57 84
153.575 73
153.58 68
153.585 80
153.59 83
153.595 77
153.6 73
153.605 72
153.61 92
153.615 87
153.62 72
153.625 73
153.63 75
153.635 71
153.64 78
153.645 87
153.65 63
153.655 78
153.66 78
153.665 78
153.67 84
153.675 87
153.68 89
153.685 92
153.69 91
153.695 82
153.7 78
153.705 84
153.71 83
153.715 82
153.72 79
153.725 93
153.73 86
153.735 90
153.74 73
153.745 71
153.75 75
153.755 69
153.76 80
153.765 81
153.77 85
153.775 84
153.78 84
153.785 75
153.79 79
153.795 82
153.8 84
153.805 85
153.81 66
153.815 72
153.82 67
153.825 63
153.83 60
153.835 63
153.84 75
153.845 82
153.85 82
153.855 67
153.86 59
153.865 65
153.87 81
153.875 88
153.88 89
153.885 84
153.89 97
153.895 67
153.9 70
153.905 69
153.91 70
153.915 73
153.92 63
153.925 91
153.93 90
153.935 85
153.94 87
153.945 91
153.95 86
153.955 87
153.96 85
153.965 62
153.97 67
153.975 67
153.98 65
153.985 63
153.99 64
153.995 65
154 87
154.005 87
154.01 70
154.015 70
154.02 81
154.025 88
154.03 84
154.035 84
154.04 83
154.045 86
154.05 90
154.055 82
154.06 71
154.065 68
154.07 65
154.075 65
154.08 76
154.085 67
154.09 65
154.095 69
154.1 66
154.105 89
154.11 84
154.115 64
154.12 59
154.125 61
154.13 65
154.135 71
154.14 76
154.145 74
154.15 74
154.155 74
154.16 74
154.165 71
154.17 71
154.175 70
154.18 76
154.185 24
154.19 24
154.195 73
154.2 74
154.205 74
154.21 23
154.215 23
154.22 19
154.225 21
154.23 79
154.235 76
154.24 92
154.245 73
154.25 77
154.255 81
154.26 78
154.265 85
154.27 92
154.275 85
154.28 84
154.285 83
154.29 93
154.295 88
154.3 75
154.305 79
154.31 81
154.315 66
154.32 98
154.325 99
154.33 91
154.335 95
154.34 79
154.345 81
154.35 77
154.355 89
154.36 93
154.365 80
154.37 81
154.375 78
154.38 81
154.385 96
154.39 88
154.395 91
154.4 77
154.405 70
154.41 77
154.415 88
154.42 87
154.425 94
154.43 71
154.435 74
154.44 72
154.445 74
154.45 75
154.455 71
154.46 84
154.465 66
154.47 90
154.475 89
154.48 56
154.485 81
154.49 93
154.495 79
154.5 69
154.505 76
154.51 73
154.515 73
154.52 73
154.525 72
154.53 76
154.535 78
154.54 69
154.545 73
154.55 70
154.555 80
154.56 65
154.565 77
154.57 76
154.575 76
154.58 87
154.585 94
154.59 78
154.595 73
154.6 93
154.605 94
154.61 63
154.615 71
154.62 77
154.625 71
154.63 70
154.635 94
154.64 76
154.645 79
154.65 68
154.655 72
154.66 74
154.665 79
154.67 72
154.675 72
154.68 72
154.685 70
154.69 65
154.695 60
154.7 69
154.705 67
154.71 68
154.715 61
154.72 78
154.725 94
154.73 96
154.735 91
154.74 77
154.745 92
154.75 86
154.755 95
154.76 76
154.765 89
154.77 89
154.775 91
154.78 93
154.785 76
154.79 84
154.795 79
154.8 80
154.805 75
154.81 83
154.815 69
154.82 69
154.825 69
154.83 71
154.835 30
154.84 26
154.845 23
154.85 83
154.855 78
154.86 86
154.865 84
154.87 82
154.875 24
154.88 24
154.885 84
154.89 77
154.895 88
154.9 82
154.905 84
154.91 93
154.915 66
154.92 68
154.925 84
154.93 69
154.935 80
154.94 77
154.945 71
154.95 73
154.955 75
154.96 62
154.965 63
154.97 64
154.975 67
154.98 64
154.985 68
154.99 69
154.995 66
155 68
155.005 71
155.01 62
155.015 76
155.02 91
155.025 91
155.03 73
155.035 91
155.04 91
155.045 69
155.05 75
155.055 92
155.06 70
155.065 68
155.07 62
155.075 82
155.08 69
155.085 71
155.09 74
155.095 71
155.1 91
155.105 91
155.11 69
155.115 75
155.12 71
155.125 69
155.13 68
155.135 64
155.14 67
155.145 85
155.15 78
155.155 73
155.16 80
155.165 65
155.17 77
155.175 74
155.18 75
155.185 65
155.19 69
155.195 70
155.2 92
155.205 84
155.21 73
155.215 72
155.22 71
155.225 69
155.23 78
155.235 70
155.24 71
155.245 74
155.25 74
155.255 80
155.26 82
155.265 81
155.27 81
155.275 76
155.28 72
155.285 68
155.29 78
155.295 69
155.3 73
155.305 73
155.31 77
155.315 70
155.32 75
155.325 91
155.33 72
155.335 74
155.34 66
155.345 73
155.35 78
155.355 68
155.36 91
155.365 67
155.37 73
155.375 92
155.38 69
155.385 69
155.39 72
155.395 65
155.4 78
155.405 75
155.41 77
155.415 69
155.42 67
155.425 69
155.43 78
155.435 70
155.44 78
155.445 71
155.45 82
155.455 78
155.46 75
155.465 78
155.47 84
155.475 79
155.48 73
155.485 78
155.49 81
155.495 74
155.5 74
155.505 88
155.51 86
155.515 80
155.52 72
155.525 80
155.53 82
155.535 63
155.54 73
155.545 75
155.55 68
155.555 71
155.56 69
155.565 78
155.57 76
155.575 69
155.58 69
155.585 76
155.59 91
155.595 88
155.6 93
155.605 73
155.61 69
155.615 69
155.62 68
155.625 72
155.63 81
155.635 73
155.64 71
155.645 81
155.65 70
155.655 73
155.66 69
155.665 76
155.67 71
155.675 72
155.68 67
155.685 75
155.69 65
155.695 74
155.7 70
155.705 67
155.71 65
155.715 67
155.72 69
155.725 61
155.73 58
155.735 63
155.74 71
155.745 72
155.75 64
155.755 67
155.76 70
155.765 70
155.77 90
155.775 70
155.78 88
155.785 95
155.79 67
155.795 66
155.8 96
155.805 91
155.81 89
155.815 89
155.82 89
155.825 100
155.83 98
155.835 92
155.84 94
155.845 96
155.85 92
155.855 87
155.86 96
155.865 77
155.87 79
155.875 75
155.88 75
155.885 76
155.89 74
155.895 77
155.9 85
155.905 92
155.91 70
155.915 93
155.92 70
155.925 78
155.93 83
155.935 76
155.94 70
155.945 68
155.95 71
155.955 91
155.96 73
155.965 73
155.97 97
155.975 75
155.98 96
155.985 76
155.99 75
155.995 74
156 96
156.005 99
156.01 87
156.015 71
156.02 67
156.025 67
156.03 68
156.035 75
156.04 75
156.045 72
156.05 72
156.055 73
156.06 78
156.065 96
156.07 94
156.075 93
156.08 72
156.085 72
156.09 71
156.095 74
156.1 94
156.105 69
156.11 71
156.115 71
156.12 67
156.125 77
156.13 70
156.135 73
156.14 68
156.145 96
156.15 69
156.155 73
156.16 77
156.165 71
156.17 77
156.175 67
156.18 64
156.185 70
156.19 72
156.195 79
156.2 76
156.205 79
156.21 72
156.215 75
156.22 83
156.225 92
156.23 90
156.235 75
156.24 92
156.245 69
156.25 68
156.255 70
156.26 73
156.265 71
156.27 72
156.275 71
156.28 67
156.285 71
156.29 75
156.295 70
156.3 66
156.305 67
156.31 72
156.315 74
156.32 65
156.325 74
156.33 66
156.335 67
156.34 68
156.345 64
156.35 68
156.355 62
156.36 64
156.365 76
156.37 74
156.375 68
156.38 80
156.385 75
156.39 70
156.395 66
156.4 74
156.405 81
156.41 73
156.415 80
156.42 77
156.425 82
156.43 74
156.435 76
156.44 74
156.445 72
156.45 83
156.455 75
156.46 82
156.465 73
156.47 72
156.475 73
156.48 68
156.485 71
156.49 74
156.495 76
156.5 69
156.505 77
156.51 71
156.515 76
156.52 75
156.525 69
156.53 73
156.535 68
156.54 92
156.545 90
156.55 73
156.555 73
156.56 93
156.565 91
156.57 93
156.575 70
156.58 89
156.585 85
156.59 70
156.595 74
156.6 92
156.605 70
156.61 73
156.615 93
156.62 88
156.625 94
156.63 93
156.635 90
156.64 69
156.645 91
156.65 76
156.655 77
156.66 66
156.665 64
156.67 66
156.675 87
156.68 89
156.685 91
156.69 73
156.695 70
156.7 74
156.705 79
156.71 76
156.715 93
156.72 71
156.725 74
156.73 74
156.735 79
156.74 93
156.745 87
156.75 90
156.755 84
156.76 87
156.765 89
156.77 89
156.775 69
156.78 98
156.785 94
156.79 86
156.795 85
156.8 86
156.805 95
156.81 88
156.815 74
156.82 70
156.825 73
156.83 73
156.835 74
156.84 65
156.845 64
156.85 68
156.855 75
156.86 76
156.865 69
156.87 76
156.875 68
156.88 64
156.885 76
156.89 70
156.895 71
156.9 69
156.905 63
156.91 67
156.915 61
156.92 93
156.925 94
156.93 90
156.935 68
156.94 74
156.945 70
156.95 68
156.955 95
156.96 68
156.965 84
156.97 85
156.975 90
156.98 87
156.985 81
156.99 74
156.995 72
157 73
157.005 64
157.01 92
157.015 89
157.02 90
157.025 85
157.03 73
157.035 88
157.04 84
157.045 83
157.05 58
157.055 43
157.06 82
157.065 78
157.07 62
157.075 61
157.08 59
157.085 65
157.09 86
157.095 91
157.1 91
157.105 88
157.11 85
157.115 84
157.12 94
157.125 71
157.13 72
157.135 71
157.14 72
157.145 87
157.15 64
157.155 92
157.16 76
157.165 85
157.17 85
157.175 69
157.18 93
157.185 86
157.19 35
157.195 92
157.2 87
157.205 48
157.21 92
157.215 86
157.22 93
157.225 89
157.23 93
157.235 88
157.24 85
157.245 91
157.25 89
157.255 93
157.26 96
157.265 67
157.27 95
157.275 87
157.28 91
157.285 86
157.29 78
157.295 75
157.3 92
157.305 92
157.31 91
157.315 75
157.32 74
157.325 75
157.33 70
157.335 70
157.34 65
157.345 39
157.35 48
157.355 53
157.36 50
157.365 58
157.37 56
157.375 52
157.38 73
157.385 67
157.39 55
157.395 51
157.4 80
157.405 83
157.41 79
157.415 72
157.42 91
157.425 81
157.43 82
157.435 71
157.44 74
157.445 73
157.45 50
157.455 50
157.46 53
157.465 48
157.47 73
157.475 76
157.48 78
157.485 70
157.49 85
157.495 91
157.5 93
157.505 57
157.51 55
157.515 51
157.52 57
157.525 55
157.53 60
157.535 73
157.54 92
157.545 84
157.55 91
157.555 71
157.56 73
157.565 75
157.57 91
157.575 44
157.58 56
157.585 72
157.59 79
157.595 48
157.6 71
157.605 71
157.61 77
157.615 91
157.62 73
157.625 77
157.63 46
157.635 79
157.64 74
157.645 49
157.65 53
157.655 51
157.66 47
157.665 74
157.67 50
157.675 90
157.68 94
157.685 91
157.69 95
157.695 85
157.7 89
157.705 73
157.71 95
157.715 91
157.72 85
157.725 83
157.73 51
157.735 75
157.74 75
157.745 72
157.75 51
157.755 52
157.76 55
157.765 57
157.77 55
157.775 57
157.78 71
157.785 79
157.79 54
157.795 63
157.8 80
157.805 77
157.81 84
157.815 81
157.82 76
157.825 76
157.83 76
157.835 61
157.84 59
157.845 77
157.85 61
157.855 59
157.86 57
157.865 62
157.87 72
157.875 75
157.88 70
157.885 73
157.89 59
157.895 54
157.9 81
157.905 81
157.91 71
157.915 72
157.92 74
157.925 71
157.93 70
157.935 70
157.94 71
157.945 72
157.95 74
157.955 67
157.96 91
157.965 74
157.97 72
157.975 66
157.98 93
157.985 86
157.99 70
157.995 72
158 72
158.005 67
158.01 73
158.015 74
158.02 76
158.025 91
158.03 82
158.035 72
158.04 89
158.045 68
158.05 53
158.055 74
158.06 69
158.065 71
158.07 68
158.075 74
158.08 61
158.085 58
158.09 69
158.095 65
158.1 61
158.105 61
158.11 71
158.115 64
158.12 62
158.125 59
158.13 70
158.135 59
158.14 70
158.145 77
158.15 87
158.155 71
158.16 63
158.165 91
158.17 72
158.175 57
158.18 65
158.185 75
158.19 69
158.195 59
158.2 60
158.205 65
158.21 58
158.215 58
158.22 60
158.225 63
158.23 64
158.235 62
158.24 62
158.245 63
158.25 57
158.255 66
158.26 77
158.265 68
158.27 69
158.275 70
158.28 74
158.285 63
158.29 67
158.295 71
158.3 65
158.305 66
158.31 57
158.315 63
158.32 64
158.325 58
158.33 67
158.335 72
158.34 62
158.345 66
158.35 64
158.355 68
158.36 64
158.365 92
158.37 88
158.375 73
158.38 73
158.385 67
158.39 68
158.395 70
158.4 59
158.405 97
158.41 90
158.415 57
158.42 58
158.425 62
158.43 98
158.435 93
158.44 58
158.445 60
158.45 72
158.455 73
158.46 67
158.465 72
158.47 73
158.475 69
158.48 71
158.485 70
158.49 71
158.495 67
158.5 99
158.505 87
158.51 91
158.515 91
158.52 92
158.525 92
158.53 85
158.535 87
158.54 95
158.545 90
158.55 55
158.555 88
158.56 71
158.565 70
158.57 88
158.575 88
158.58 85
158.585 74
158.59 71
158.595 93
158.6 85
158.605 84
158.61 67
158.615 75
158.62 57
158.625 72
158.63 68
158.635 72
158.64 86
158.645 89
158.65 88
158.655 61
158.66 61
158.665 58
158.67 72
158.675 67
158.68 61
158.685 75
158.69 95
158.695 83
158.7 71
158.705 91
158.71 78
158.715 77
158.72 76
158.725 77
158.73 77
158.735 71
158.74 72
158.745 70
158.75 77
158.755 72
158.76 79
158.765 73
158.77 55
158.775 55
158.78 87
158.785 94
158.79 52
158.795 90
158.8 58
158.805 52
158.81 59
158.815 55
158.82 63
158.825 85
158.83 97
158.835 90
158.84 95
158.845 73
158.85 68
158.855 79
158.86 80
158.865 69
158.87 68
158.875 63
158.88 64
158.885 63
158.89 73
158.895 67
158.9 73
158.905 77
158.91 74
158.915 93
158.92 71
158.925 75
158.93 93
158.935 73
158.94 77
158.945 92
158.95 96
158.955 89
158.96 95
158.965 87
158.97 71
158.975 74
158.98 76
158.985 62
158.99 86
158.995 69
159 86
159.005 89
159.01 54
159.015 88
159.02 87
159.025 87
159.03 89
159.035 90
159.04 88
159.045 83
159.05 63
159.055 58
159.06 56
159.065 82
159.07 80
159.075 72
159.08 77
159.085 70
159.09 70
159.095 54
159.1 75
159.105 70
159.11 70
159.115 76
159.12 71
159.125 85
159.13 91
159.135 74
159.14 90
159.145 71
159.15 89
159.155 87
159.16 91
159.165 86
159.17 91
159.175 83
159.18 87
159.185 68
159.19 78
159.195 85
159.2 90
159.205 71
159.21 70
159.215 69
159.22 58
159.225 71
159.23 73
159.235 71
159.24 69
159.245 68
159.25 63
159.255 59
159.26 53
159.265 68
159.27 66
159.275 73
159.28 70
159.285 72
159.29 67
159.295 64
159.3 71
159.305 66
159.31 64
159.315 66
159.32 67
159.325 64
159.33 69
159.335 66
159.34 70
159.345 69
159.35 61
159.355 65
159.36 69
159.365 69
159.37 62
159.375 61
159.38 58
159.385 73
159.39 81
159.395 60
159.4 79
159.405 82
159.41 61
159.415 60
159.42 82
159.425 61
159.43 53
159.435 70
159.44 69
159.445 70
159.45 36
159.455 72
159.46 72
159.465 57
159.47 85
159.475 70
159.48 70
159.485 85
159.49 85
159.495 72
159.5 69
159.505 50
159.51 59
159.515 48
159.52 56
159.525 54
159.53 81
159.535 82
159.54 84
159.545 84
159.55 66
159.555 58
159.56 70
159.565 83
159.57 93
159.575 91
159.58 60
159.585 52
159.59 54
159.595 71
159.6 66
159.605 66
159.61 62
159.615 78
159.62 86
159.625 59
159.63 88
159.635 59
159.64 57
159.645 54
159.65 70
159.655 71
159.66 73
159.665 71
159.67 56
159.675 73
159.68 73
159.685 69
159.69 67
159.695 67
159.7 58
159.705 52
159.71 71
159.715 74
159.72 70
159.725 72
159.73 78
159.735 68
159.74 69
159.745 76
159.75 77
159.755 77
159.76 42
159.765 71
159.77 71
159.775 70
159.78 72
159.785 68
159.79 71
159.795 67
159.8 67
159.805 74
159.81 69
159.815 44
159.82 69
159.825 72
159.83 73
159.835 68
159.84 65
159.845 66
159.85 65
159.855 65
159.86 63
159.865 72
159.87 70
159.875 74
159.88 71
159.885 70
159.89 70
159.895 70
159.9 62
159.905 81
159.91 67
159.915 82
159.92 73
159.925 70
159.93 70
159.935 69
159.94 69
159.945 76
159.95 72
159.955 65
159.96 70
159.965 75
159.97 72
159.975 76
159.98 64
159.985 68
159.99 63
159.995 65
160 65
160.005 71
160.01 66
160.015 68
160.02 64
160.025 63
160.03 67
160.035 65
160.04 85
160.045 62
160.05 64
160.055 68
160.06 92
160.065 87
160.07 72
160.075 86
160.08 63
160.085 67
160.09 61
160.095 63
160.1 66
160.105 67
160.11 55
160.115 52
160.12 54
160.125 59
160.13 46
160.135 62
160.14 62
160.145 87
160.15 60
160.155 58
160.16 62
160.165 91
160.17 61
160.175 57
160.18 59
160.185 66
160.19 64
160.195 67
160.2 59
160.205 64
160.21 87
160.215 83
160.22 83
160.225 87
160.23 62
160.235 81
160.24 71
160.245 71
160.25 86
160.255 81
160.26 40
160.265 60
160.27 61
160.275 84
160.28 60
160.285 70
160.29 61
160.295 65
160.3 57
160.305 54
160.31 55
160.315 71
160.32 72
160.325 65
160.33 69
160.335 66
160.34 62
160.345 66
160.35 68
160.355 61
160.36 66
160.365 84
160.37 69
160.375 66
160.38 69
160.385 67
160.39 60
160.395 59
160.4 67
160.405 66
160.41 68
160.415 73
160.42 81
160.425 83
160.43 88
160.435 89
160.44 73
160.445 91
160.45 83
160.455 81
160.46 65
160.465 71
160.47 64
160.475 58
160.48 62
160.485 62
160.49 58
160.495 58
160.5 61
160.505 68
160.51 77
160.515 80
160.52 84
160.525 83
160.53 85
160.535 83
160.54 65
160.545 79
160.55 65
160.555 64
160.56 69
160.565 69
160.57 76
160.575 76
160.58 82
160.585 73
160.59 68
160.595 67
160.6 65
160.605 79
160.61 73
160.615 63
160.62 70
160.625 61
160.63 59
160.635 67
160.64 71
160.645 69
160.65 72
160.655 61
160.66 65
160.665 67
160.67 82
160.675 75
160.68 81
160.685 76
160.69 80
160.695 71
160.7 71
160.705 63
160.71 82
160.715 81
160.72 84
160.725 76
160.73 71
160.735 72
160.74 67
160.745 70
160.75 69
160.755 66
160.76 68
160.765 70
160.77 66
160.775 64
160.78 81
160.785 81
160.79 67
160.795 63
160.8 70
160.805 64
160.81 66
160.815 68
160.82 94
160.825 62
160.83 61
160.835 63
160.84 67
160.845 65
160.85 64
160.855 62
160.86 67
160.865 69
160.87 68
160.875 85
160.88 79
160.885 61
160.89 82
160.895 85
160.9 87
160.905 89
160.91 65
160.915 63
160.92 62
160.925 65
160.93 66
160.935 66
160.94 80
160.945 65
160.95 80
160.955 82
160.96 80
160.965 79
160.97 93
160.975 63
160.98 64
160.985 62
160.99 94
160.995 69
161 62
161.005 66
161.01 66
161.015 65
161.02 68
161.025 67
161.03 38
161.035 70
161.04 71
161.045 72
161.05 72
161.055 72
161.06 67
161.065 84
161.07 65
161.075 58
161.08 59
161.085 60
161.09 51
161.095 62
161.1 67
161.105 60
161.11 70
161.115 64
161.12 64
161.125 60
161.13 70
161.135 79
161.14 73
161.145 62
161.15 68
161.155 67
161.16 67
161.165 72
161.17 58
161.175 64
161.18 66
161.185 61
161.19 62
161.195 71
161.2 72
161.205 67
161.21 61
161.215 64
161.22 86
161.225 91
161.23 84
161.235 65
161.24 61
161.245 59
161.25 69
161.255 65
161.26 62
161.265 72
161.27 72
161.275 70
161.28 64
161.285 70
161.29 85
161.295 69
161.3 68
161.305 72
161.31 70
161.315 67
161.32 77
161.325 79
161.33 60
161.335 64
161.34 69
161.345 71
161.35 62
161.355 64
161.36 68
161.365 64
161.37 71
161.375 72
161.38 72
161.385 62
161.39 71
161.395 71
161.4 63
161.405 66
161.41 66
161.415 80
161.42 75
161.425 73
161.43 69
161.435 69
161.44 85
161.445 79
161.45 79
161.455 71
161.46 70
161.465 69
161.47 70
161.475 68
161.48 67
161.485 68
161.49 74
161.495 75
161.5 67
161.505 74
161.51 72
161.515 79
161.52 70
161.525 77
161.53 61
161.535 80
161.54 78
161.545 70
161.55 78
161.555 82
161.56 61
161.565 68
161.57 73
161.575 63
161.58 71
161.585 69
161.59 70
161.595 68
161.6 69
161.605 68
161.61 67
161.615 78
161.62 78
161.625 78
161.63 68
161.635 85
161.64 90
161.645 68
161.65 68
161.655 65
161.66 70
161.665 68
161.67 67
161.675 67
161.68 70
161.685 73
161.69 68
161.695 65
161.7 73
161.705 65
161.71 69
161.715 67
161.72 68
161.725 91
161.73 71
161.735 69
161.74 72
161.745 59
161.75 57
161.755 53
161.76 96
161.765 93
161.77 70
161.775 92
161.78 85
161.785 58
161.79 51
161.795 91
161.8 62
161.805 55
161.81 69
161.815 63
161.82 68
161.825 92
161.83 83
161.835 91
161.84 98
161.845 93
161.85 91
161.855 90
161.86 88
161.865 67
161.87 87
161.875 95
161.88 95
161.885 94
161.89 90
161.895 91
161.9 88
161.905 93
161.91 91
161.915 60
161.92 76
161.925 61
161.93 61
161.935 60
161.94 63
161.945 62
161.95 88
161.955 64
161.96 95
161.965 59
161.97 60
161.975 61
161.98 90
161.985 91
161.99 62
161.995 56
162 64
162.005 57
162.01 78
162.015 79
162.02 59
162.025 67
162.03 74
162.035 61
162.04 61
162.045 66
162.05 64
162.055 61
162.06 72
162.065 73
162.07 75
162.075 65
162.08 88
162.085 66
162.09 67
162.095 67
162.1 83
162.105 73
162.11 74
162.115 58
162.12 74
162.125 71
162.13 58
162.135 99
162.14 78
162.145 54
162.15 61
162.155 60
162.16 60
162.165 57
162.17 63
162.175 70
162.18 74
162.185 69
162.19 69
162.195 71
162.2 60
162.205 62
162.21 66
162.215 73
162.22 63
162.225 60
162.23 61
162.235 59
162.24 63
162.245 75
162.25 73
162.255 69
162.26 62
162.265 88
162.27 75
162.275 70
162.28 63
162.285 77
162.29 72
162.295 63
162.3 60
162.305 65
162.31 65
162.315 86
162.32 92
162.325 88
162.33 68
162.335 67
162.34 64
162.345 65
162.35 60
162.355 58
162.36 65
162.365 64
162.37 74
162.375 61
162.38 74
162.385 64
162.39 63
162.395 62
162.4 66
162.405 60
162.41 66
162.415 64
162.42 67
162.425 65
162.43 61
162.435 64
162.44 71
162.445 71
162.45 64
162.455 67
162.46 65
162.465 68
162.47 72
162.475 67
162.48 67
162.485 65
162.49 60
162.495 64
162.5 69
162.505 75
162.51 60
162.515 73
162.52 66
162.525 67
162.53 67
162.535 73
162.54 65
162.545 74
162.55 76
162.555 72
162.56 66
162.565 61
162.57 71
162.575 70
162.58 63
162.585 71
162.59 65
162.595 63
162.6 66
162.605 61
162.61 64
162.615 65
162.62 63
162.625 62
162.63 58
162.635 60
162.64 59
162.645 68
162.65 56
162.655 64
162.66 67
162.665 64
162.67 56
162.675 69
162.68 70
162.685 65
162.69 65
162.695 68
162.7 68
162.705 69
162.71 67
162.715 68
162.72 66
162.725 68
162.73 66
162.735 69
162.74 67
162.745 66
162.75 64
162.755 59
162.76 70
162.765 70
162.77 64
162.775 69
162.78 73
162.785 70
162.79 70
162.795 67
162.8 69
162.805 62
162.81 64
162.815 63
162.82 72
162.825 68
162.83 69
162.835 70
162.84 71
162.845 69
162.85 65
162.855 64
162.86 66
162.865 64
162.87 65
162.875 56
162.88 64
162.885 62
162.89 62
162.895 67
162.9 69
162.905 62
162.91 74
162.915 69
162.92 70
162.925 72
162.93 72
162.935 68
162.94 67
162.945 60
162.95 69
162.955 56
162.96 63
162.965 58
162.97 58
162.975 55
162.98 68
162.985 69
162.99 70
162.995 71
163 68
163.005 73
163.01 71
163.015 72
163.02 76
163.025 73
163.03 75
163.035 72
163.04 62
163.045 63
163.05 69
163.055 73
163.06 77
163.065 77
163.07 73
163.075 76
163.08 85
163.085 70
163.09 86
163.095 58
163.1 57
163.105 66
163.11 84
163.115 84
163.12 82
163.125 71
163.13 71
163.135 86
163.14 93
163.145 69
163.15 63
163.155 69
163.16 64
163.165 62
163.17 63
163.175 61
163.18 66
163.185 67
163.19 71
163.195 64
163.2 71
163.205 66
163.21 69
163.215 70
163.22 69
163.225 68
163.23 70
163.235 65
163.24 98
163.245 99
163.25 94
163.255 72
163.26 70
163.265 84
163.27 63
163.275 82
163.28 69
163.285 72
163.29 73
163.295 67
163.3 66
163.305 65
163.31 68
163.315 65
163.32 70
163.325 62
163.33 88
163.335 81
163.34 64
163.345 61
163.35 84
163.355 75
163.36 88
163.365 66
163.37 85
163.375 97
163.38 90
163.385 90
163.39 65
163.395 67
163.4 65
163.405 62
163.41 64
163.415 64
163.42 65
163.425 65
163.43 66
163.435 67
163.44 66
163.445 64
163.45 67
163.455 67
163.46 67
163.465 69
163.47 63
163.475 68
163.48 66
163.485 72
163.49 67
163.495 68
163.5 62
163.505 61
163.51 62
163.515 62
163.52 74
163.525 72
163.53 71
163.535 64
163.54 60
163.545 60
163.55 61
163.555 34
163.56 60
163.565 55
163.57 69
163.575 69
163.58 33
163.585 71
163.59 66
163.595 59
163.6 66
163.605 70
163.61 94
163.615 97
163.62 63
163.625 71
163.63 37
163.635 33
163.64 70
163.645 68
163.65 94
163.655 91
163.66 101
163.665 70
163.67 75
163.675 68
163.68 67
163.685 88
163.69 63
163.695 67
163.7 66
163.705 50
163.71 56
163.715 69
163.72 75
163.725 72
163.73 75
163.735 75
163.74 68
163.745 68
163.75 64
163.755 65
163.76 63
163.765 69
163.77 71
163.775 73
163.78 70
163.785 69
163.79 68
163.795 69
163.8 71
163.805 66
163.81 63
163.815 74
163.82 72
163.825 59
163.83 72
163.835 68
163.84 77
163.845 74
163.85 74
163.855 77
163.86 58
163.865 61
163.87 60
163.875 72
163.88 66
163.885 68
163.89 67
163.895 67
163.9 64
163.905 74
163.91 59
163.915 59
163.92 65
163.925 94
163.93 95
163.935 92
163.94 96
163.945 69
163.95 66
163.955 94
163.96 67
163.965 91
163.97 71
163.975 70
163.98 71
163.985 67
163.99 65
163.995 63
164 71
164.005 68
164.01 66
164.015 61
164.02 61
164.025 70
164.03 62
164.035 61
164.04 75
164.045 67
164.05 75
164.055 70
164.06 67
164.065 63
164.07 66
164.075 65
164.08 63
164.085 65
164.09 64
164.095 67
164.1 62
164.105 63
164.11 66
164.115 68
164.12 60
164.125 70
164.13 64
164.135 74
164.14 73
164.145 80
164.15 72
164.155 73
164.16 76
164.165 70
164.17 69
164.175 70
164.18 73
164.185 73
164.19 76
164.195 67
164.2 75
164.205 61
164.21 66
164.215 68
164.22 70
164.225 54
164.23 60
164.235 72
164.24 68
164.245 66
164.25 73
164.255 67
164.26 69
164.265 60
164.27 57
164.275 68
164.28 65
164.285 74
164.29 66
164.295 68
164.3 71
164.305 65
164.31 67
164.315 67
164.32 64
164.325 60
164.33 96
164.335 90
164.34 75
164.345 68
164.35 69
164.355 69
164.36 66
164.365 87
164.37 72
164.375 65
164.38 56
164.385 62
164.39 69
164.395 66
164.4 71
164.405 69
164.41 63
164.415 98
164.42 102
164.425 99
164.43 63
164.435 95
164.44 60
164.445 54
164.45 61
164.455 62
164.46 50
164.465 52
164.47 48
164.475 47
164.48 92
164.485 48
164.49 64
164.495 52
164.5 55
164.505 56
164.51 67
164.515 71
164.52 70
164.525 55
164.53 50
164.535 68
164.54 64
164.545 61
164.55 59
164.555 63
164.56 65
164.565 62
164.57 72
164.575 92
164.58 73
164.585 78
164.59 58
164.595 55
164.6 94
164.605 100
164.61 64
164.615 72
164.62 98
164.625 93
164.63 99
164.635 67
164.64 72
164.645 72
164.65 69
164.655 76
164.66 71
164.665 65
164.67 65
164.675 70
164.68 69
164.685 55
164.69 71
164.695 60
164.7 70
164.705 73
164.71 71
164.715 70
164.72 72
164.725 75
164.73 72
164.735 67
164.74 66
164.745 69
164.75 69
164.755 94
164.76 93
164.765 63
164.77 60
164.775 98
164.78 97
164.785 96
164.79 56
164.795 62
164.8 59
164.805 92
164.81 89
164.815 98
164.82 42
164.825 100
164.83 85
164.835 45
164.84 64
164.845 64
164.85 71
164.855 55
164.86 48
164.865 53
164.87 66
164.875 67
164.88 66
164.885 89
164.89 49
164.895 42
164.9 65
164.905 71
164.91 56
164.915 67
164.92 67
164.925 67
164.93 66
164.935 68
164.94 67
164.945 69
164.95 67
164.955 67
164.96 69
164.965 38
164.97 51
164.975 43
164.98 70
164.985 75
164.99 74
164.995 70
165 46
165.005 42
165.01 72
165.015 68
165.02 68
165.025 71
165.03 75
165.035 70
165.04 70
165.045 65
165.05 68
165.055 71
165.06 100
165.065 69
165.07 67
165.075 68
165.08 70
165.085 65
165.09 65
165.095 70
165.1 68
165.105 94
165.11 69
165.115 75
165.12 69
165.125 70
165.13 94
165.135 93
165.14 64
165.145 57
165.15 56
165.155 72
165.16 64
165.165 71
165.17 98
165.175 93
165.18 65
165.185 72
165.19 94
165.195 62
165.2 66
165.205 60
165.21 93
165.215 95
165.22 63
165.225 95
165.23 61
165.235 60
165.24 91
165.245 94
165.25 68
165.255 61
165.26 60
165.265 61
165.27 70
165.275 71
165.28 76
165.285 64
165.29 69
165.295 78
165.3 81
165.305 76
165.31 72
165.315 66
165.32 71
165.325 68
165.33 67
165.335 60
165.34 92
165.345 63
165.35 66
165.355 89
165.36 93
165.365 88
165.37 65
165.375 67
165.38 68
165.385 67
165.39 70
165.395 69
165.4 71
165.405 75
165.41 72
165.415 77
165.42 69
165.425 73
165.43 67
165.435 74
165.44 74
165.445 70
165.45 65
165.455 68
165.46 70
165.465 79
165.47 70
165.475 65
165.48 66
165.485 69
165.49 67
165.495 69
165.5 66
165.505 71
165.51 67
165.515 62
165.52 72
165.525 70
165.53 71
165.535 75
165.54 64
165.545 69
165.55 65
165.555 63
165.56 72
165.565 68
165.57 70
165.575 71
165.58 71
165.585 60
165.59 72
165.595 76
165.6 73
165.605 67
165.61 73
165.615 68
165.62 69
165.625 65
165.63 72
165.635 73
165.64 57
165.645 58
165.65 60
165.655 72
165.66 63
165.665 63
165.67 61
165.675 59
165.68 74
165.685 59
165.69 74
165.695 69
165.7 92
165.705 95
165.71 95
165.715 98
165.72 70
165.725 64
165.73 76
165.735 64
165.74 70
165.745 74
165.75 75
165.755 70
165.76 100
165.765 96
165.77 90
165.775 95
165.78 66
165.785 66
165.79 91
165.795 69
165.8 71
165.805 69
165.81 68
165.815 88
165.82 91
165.825 72
165.83 72
165.835 92
165.84 72
165.845 73
165.85 72
165.855 73
165.86 68
165.865 72
165.87 68
165.875 61
165.88 65
165.885 61
165.89 60
165.895 62
165.9 67
165.905 65
165.91 72
165.915 68
165.92 71
165.925 67
165.93 71
165.935 71
165.94 69
165.945 66
165.95 66
165.955 66
165.96 68
165.965 66
165.97 66
165.975 68
165.98 95
165.985 98
165.99 67
165.995 66
166 65
166.005 70
166.01 69
166.015 66
166.02 62
166.025 68
166.03 68
166.035 64
166.04 64
166.045 69
166.05 72
166.055 66
166.06 68
166.065 70
166.07 67
166.075 64
166.08 69
166.085 58
166.09 62
166.095 66
166.1 66
166.105 70
166.11 69
166.115 68
166.12 67
166.125 57
166.13 68
166.135 70
166.14 69
166.145 69
166.15 65
166.155 65
166.16 65
166.165 62
166.17 68
166.175 73
166.18 72
166.185 69
166.19 66
166.195 67
166.2 70
166.205 65
166.21 55
166.215 68
166.22 58
166.225 64
166.23 67
166.235 63
166.24 59
166.245 55
166.25 64
166.255 70
166.26 64
166.265 67
166.27 61
166.275 64
166.28 67
166.285 65
166.29 66
166.295 69
166.3 89
166.305 87
166.31 76
166.315 70
166.32 63
166.325 64
166.33 68
166.335 90
166.34 75
166.345 95
166.35 65
166.355 61
166.36 63
166.365 73
166.37 58
166.375 76
166.38 63
166.385 59
166.39 67
166.395 65
166.4 72
166.405 73
166.41 73
166.415 70
166.42 72
166.425 72
166.43 70
166.435 68
166.44 73
166.445 68
166.45 66
166.455 76
166.46 72
166.465 73
166.47 77
166.475 73
166.48 70
166.485 76
166.49 78
166.495 92
166.5 86
166.505 89
166.51 81
166.515 74
166.52 80
166.525 66
166.53 65
166.535 65
166.54 63
166.545 62
166.55 67
166.555 58
166.56 61
166.565 61
166.57 62
166.575 65
166.58 76
166.585 77
166.59 69
166.595 66
166.6 76
166.605 78
166.61 77
166.615 80
166.62 80
166.625 77
166.63 71
166.635 78
166.64 78
166.645 75
166.65 79
166.655 63
166.66 75
166.665 74
166.67 71
166.675 76
166.68 77
166.685 80
166.69 82
166.695 69
166.7 75
166.705 75
166.71 75
166.715 67
166.72 78
166.725 79
166.73 68
166.735 71
166.74 65
166.745 63
166.75 76
166.755 68
166.76 70
166.765 70
166.77 80
166.775 74
166.78 72
166.785 76
166.79 77
166.795 88
166.8 64
166.805 73
166.81 70
166.815 77
166.82 67
166.825 73
166.83 70
166.835 69
166.84 76
166.845 65
166.85 61
166.855 71
166.86 71
166.865 66
166.87 62
166.875 65
166.88 60
166.885 61
166.89 64
166.895 66
166.9 68
166.905 66
166.91 68
166.915 70
166.92 79
166.925 66
166.93 71
166.935 72
166.94 84
166.945 74
166.95 66
166.955 75
166.96 70
166.965 69
166.97 67
166.975 74
166.98 74
166.985 67
166.99 68
166.995 69
167 69
167.005 71
167.01 60
167.015 62
167.02 65
167.025 68
167.03 68
167.035 69
167.04 66
167.045 64
167.05 26
167.055 71
167.06 69
167.065 68
167.07 70
167.075 73
167.08 72
167.085 71
167.09 72
167.095 70
167.1 68
167.105 66
167.11 62
167.115 62
167.12 65
167.125 66
167.13 69
167.135 67
167.14 61
167.145 22
167.15 63
167.155 61
167.16 71
167.165 82
167.17 61
167.175 81
167.18 78
167.185 60
167.19 80
167.195 76
167.2 83
167.205 77
167.21 84
167.215 83
167.22 64
167.225 67
167.23 63
167.235 62
167.24 64
167.245 65
167.25 68
167.255 71
167.26 70
167.265 80
167.27 70
167.275 84
167.28 69
167.285 79
167.29 68
167.295 66
167.3 87
167.305 73
167.31 67
167.315 70
167.32 75
167.325 92
167.33 98
167.335 96
167.34 74
167.345 70
167.35 70
167.355 81
167.36 81
167.365 82
167.37 78
167.375 70
167.38 76
167.385 72
167.39 73
167.395 73
167.4 69
167.405 76
167.41 65
167.415 77
167.42 71
167.425 70
167.43 84
167.435 75
167.44 77
167.445 71
167.45 57
167.455 69
167.46 62
167.465 60
167.47 77
167.475 75
167.48 74
167.485 74
167.49 76
167.495 71
167.5 58
167.505 64
167.51 55
167.515 63
167.52 28
167.525 28
167.53 59
167.535 66
167.54 56
167.545 58
167.55 68
167.555 58
167.56 58
167.565 91
167.57 28
167.575 101
167.58 96
167.585 95
167.59 60
167.595 67
167.6 56
167.605 58
167.61 58
167.615 30
167.62 28
167.625 56
167.63 28
167.635 62
167.64 80
167.645 79
167.65 80
167.655 78
167.66 64
167.665 64
167.67 66
167.675 58
167.68 63
167.685 55
167.69 72
167.695 75
167.7 66
167.705 56
167.71 65
167.715 70
167.72 61
167.725 65
167.73 70
167.735 73
167.74 76
167.745 73
167.75 64
167.755 75
167.76 72
167.765 73
167.77 65
167.775 69
167.78 69
167.785 71
167.79 69
167.795 62
167.8 70
167.805 67
167.81 61
167.815 66
167.82 93
167.825 93
167.83 63
167.835 60
167.84 64
167.845 60
167.85 65
167.855 63
167.86 62
167.865 66
167.87 76
167.875 75
167.88 75
167.885 80
167.89 88
167.895 91
167.9 96
167.905 90
167.91 64
167.915 68
167.92 72
167.925 73
167.93 71
167.935 69
167.94 67
167.945 64
167.95 69
167.955 75
167.96 66
167.965 62
167.97 65
167.975 67
167.98 103
167.985 63
167.99 58
167.995 63
168 66
168.005 73
168.01 71
168.015 98
168.02 62
168.025 97
168.03 92
168.035 93
168.04 57
168.045 63
168.05 68
168.055 60
168.06 61
168.065 68
168.07 60
168.075 67
168.08 67
168.085 69
168.09 63
168.095 68
168.1 61
168.105 62
168.11 58
168.115 61
168.12 63
168.125 58
168.13 66
168.135 61
168.14 67
168.145 89
168.15 68
168.155 98
168.16 94
168.165 106
168.17 70
168.175 69
168.18 76
168.185 70
168.19 72
168.195 71
168.2 68
168.205 69
168.21 39
168.215 39
168.22 37
168.225 39
168.23 67
168.235 32
168.24 30
168.245 84
168.25 66
168.255 64
168.26 68
168.265 67
168.27 66
168.275 68
168.28 73
168.285 74
168.29 28
168.295 34
168.3 93
168.305 91
168.31 89
168.315 91
168.32 89
168.325 97
168.33 25
168.335 88
168.34 26
168.345 91
168.35 90
168.355 79
168.36 65
168.365 67
168.37 69
168.375 63
168.38 79
168.385 68
168.39 69
168.395 69
168.4 68
168.405 67
168.41 72
168.415 60
168.42 72
168.425 84
168.43 72
168.435 91
168.44 71
168.445 69
168.45 67
168.455 68
168.46 73
168.465 68
168.47 65
168.475 71
168.48 68
168.485 69
168.49 74
168.495 69
168.5 71
168.505 67
168.51 70
168.515 67
168.52 70
168.525 66
168.53 69
168.535 92
168.54 89
168.545 70
168.55 94
168.555 66
168.56 93
168.565 72
168.57 70
168.575 69
168.58 66
168.585 67
168.59 74
168.595 70
168.6 75
168.605 70
168.61 71
168.615 66
168.62 86
168.625 65
168.63 88
168.635 72
168.64 71
168.645 94
168.65 86
168.655 88
168.66 73
168.665 72
168.67 92
168.675 92
168.68 94
168.685 61
168.69 56
168.695 66
168.7 70
168.705 72
168.71 69
168.715 69
168.72 67
168.725 69
168.73 71
168.735 67
168.74 67
168.745 62
168.75 72
168.755 94
168.76 91
168.765 67
168.77 68
168.775 63
168.78 72
168.785 68
168.79 72
168.795 73
168.8 70
168.805 73
168.81 68
168.815 67
168.82 73
168.825 72
168.83 76
168.835 79
168.84 68
168.845 75
168.85 71
168.855 72
168.86 68
168.865 68
168.87 70
168.875 73
168.88 73
168.885 73
168.89 76
168.895 88
168.9 77
168.905 71
168.91 68
168.915 74
168.92 63
168.925 64
168.93 63
168.935 64
168.94 59
168.945 61
168.95 67
168.955 74
168.96 67
168.965 71
168.97 63
168.975 54
168.98 59
168.985 62
168.99 74
168.995 77
169 79
169.005 70
169.01 76
169.015 69
169.02 62
169.025 69
169.03 59
169.035 73
169.04 75
169.045 63
169.05 73
169.055 60
169.06 73
169.065 63
169.07 68
169.075 66
169.08 59
169.085 67
169.09 71
169.095 70
169.1 91
169.105 69
169.11 94
169.115 70
169.12 86
169.125 67
169.13 67
169.135 67
169.14 70
169.145 67
169.15 70
169.155 66
169.16 73
169.165 71
169.17 67
169.175 65
169.18 64
169.185 74
169.19 62
169.195 72
169.2 64
169.205 68
169.21 71
169.215 63
169.22 88
169.225 88
169.23 70
169.235 73
169.24 65
169.245 88
169.25 68
169.255 65
169.26 62
169.265 70
169.27 68
169.275 74
169.28 69
169.285 63
169.29 59
169.295 70
169.3 70
169.305 65
169.31 65
169.315 95
169.32 93
169.325 66
169.33 65
169.335 62
169.34 92
169.345 63
169.35 64
169.355 67
169.36 70
169.365 64
169.37 72
169.375 63
169.38 63
169.385 59
169.39 65
169.395 62
169.4 64
169.405 72
169.41 71
169.415 68
169.42 69
169.425 69
169.43 64
169.435 66
169.44 74
169.445 71
169.45 69
169.455 66
169.46 78
169.465 68
169.47 71
169.475 112
169.48 91
169.485 68
169.49 67
169.495 68
169.5 64
169.505 70
169.51 72
169.515 67
169.52 96
169.525 65
169.53 68
169.535 93
169.54 98
169.545 101
169.55 64
169.555 68
169.56 64
169.565 67
169.57 103
169.575 63
169.58 65
169.585 100
169.59 71
169.595 99
169.6 98
169.605 105
169.61 103
169.615 101
169.62 70
169.625 62
169.63 101
169.635 56
169.64 66
169.645 73
169.65 103
169.655 105
169.66 97
169.665 62
169.67 106
169.675 67
169.68 65
169.685 107
169.69 103
169.695 99
169.7 101
169.705 61
169.71 95
169.715 64
169.72 69
169.725 71
169.73 68
169.735 70
169.74 63
169.745 70
169.75 66
169.755 74
169.76 105
169.765 104
169.77 70
169.775 93
169.78 99
169.785 72
169.79 66
169.795 65
169.8 76
169.805 71
169.81 69
169.815 69
169.82 70
169.825 69
169.83 89
169.835 90
169.84 89
169.845 66
169.85 68
169.855 71
169.86 71
169.865 73
169.87 69
169.875 71
169.88 66
169.885 63
169.89 72
169.895 73
169.9 75
169.905 95
169.91 91
169.915 96
169.92 67
169.925 73
169.93 66
169.935 73
169.94 68
169.945 72
169.95 70
169.955 64
169.96 71
169.965 70
169.97 74
169.975 71
169.98 66
169.985 67
169.99 71
169.995 73
170 73
170.005 71
170.01 61
170.015 63
170.02 72
170.025 58
170.03 75
170.035 68
170.04 78
170.045 76
170.05 73
170.055 73
170.06 64
170.065 68
170.07 73
170.075 71
170.08 74
170.085 66
170.09 68
170.095 71
170.1 70
170.105 70
170.11 70
170.115 74
170.12 64
170.125 68
170.13 73
170.135 68
170.14 71
170.145 72
170.15 62
170.155 70
170.16 60
170.165 71
170.17 66
170.175 61
170.18 55
170.185 89
170.19 59
170.195 56
170.2 53
170.205 54
170.21 62
170.215 54
170.22 70
170.225 72
170.23 71
170.235 64
170.24 63
170.245 63
170.25 72
170.255 72
170.26 56
170.265 59
170.27 79
170.275 72
170.28 72
170.285 70
170.29 67
170.295 70
170.3 72
170.305 72
170.31 69
170.315 64
170.32 89
170.325 67
170.33 57
170.335 53
170.34 95
170.345 91
170.35 71
170.355 69
170.36 71
170.365 66
170.37 88
170.375 89
170.38 93
170.385 95
170.39 93
170.395 85
170.4 65
170.405 67
170.41 83
170.415 65
170.42 71
170.425 71
170.43 53
170.435 57
170.44 67
170.445 48
170.45 47
170.455 81
170.46 74
170.465 72
170.47 75
170.475 91
170.48 84
170.485 92
170.49 72
170.495 68
170.5 69
170.505 71
170.51 94
170.515 95
170.52 100
170.525 100
170.53 72
170.535 87
170.54 94
170.545 97
170.55 93
170.555 67
170.56 101
170.565 91
170.57 98
170.575 65
170.58 95
170.585 91
170.59 105
170.595 90
170.6 40
170.605 45
170.61 99
170.615 47
170.62 42
170.625 48
170.63 46
170.635 42
170.64 44
170.645 91
170.65 91
170.655 92
170.66 101
170.665 94
170.67 51
170.675 91
170.68 89
170.685 32
170.69 91
170.695 68
170.7 69
170.705 72
170.71 72
170.715 39
170.72 41
170.725 43
170.73 43
170.735 47
170.74 43
170.745 89
170.75 42
170.755 41
170.76 44
170.765 85
170.77 72
170.775 71
170.78 44
170.785 35
170.79 35
170.795 37
170.8 76
170.805 78
170.81 69
170.815 70
170.82 72
170.825 40
170.83 70
170.835 69
170.84 68
170.845 69
170.85 68
170.855 66
170.86 85
170.865 97
170.87 92
170.875 92
170.88 88
170.885 95
170.89 36
170.895 39
170.9 40
170.905 40
170.91 67
170.915 72
170.92 68
170.925 69
170.93 74
170.935 67
170.94 37
170.945 39
170.95 36
170.955 67
170.96 104
170.965 104
170.97 65
170.975 69
170.98 110
170.985 48
170.99 50
170.995 30
171 52
171.005 53
171.01 70
171.015 69
171.02 63
171.025 68
171.03 68
171.035 70
171.04 65
171.045 70
171.05 72
171.055 74
171.06 70
171.065 75
171.07 70
171.075 67
171.08 64
171.085 70
171.09 77
171.095 69
171.1 71
171.105 70
171.11 55
171.115 49
171.12 60
171.125 57
171.13 50
171.135 93
171.14 92
171.145 95
171.15 87
171.155 67
171.16 72
171.165 65
171.17 69
171.175 71
171.18 62
171.185 69
171.19 63
171.195 67
171.2 63
171.205 73
171.21 78
171.215 77
171.22 77
171.225 53
171.23 71
171.235 70
171.24 75
171.245 76
171.25 74
171.255 70
171.26 78
171.265 75
171.27 71
171.275 68
171.28 72
171.285 71
171.29 73
171.295 72
171.3 79
171.305 78
171.31 75
171.315 72
171.32 56
171.325 47
171.33 71
171.335 53
171.34 54
171.345 52
171.35 53
171.355 58
171.36 66
171.365 52
171.37 46
171.375 52
171.38 69
171.385 67
171.39 70
171.395 55
171.4 69
171.405 50
171.41 52
171.415 51
171.42 75
171.425 73
171.43 59
171.435 71
171.44 75
171.445 73
171.45 70
171.455 91
171.46 70
171.465 95
171.47 89
171.475 90
171.48 91
171.485 66
171.49 66
171.495 72
171.5 71
171.505 66
171.51 66
171.515 63
171.52 76
171.525 53
171.53 69
171.535 68
171.54 51
171.545 67
171.55 77
171.555 68
171.56 64
171.565 64
171.57 67
171.575 70
171.58 72
171.585 51
171.59 75
171.595 65
171.6 51
171.605 47
171.61 101
171.615 77
171.62 74
171.625 91
171.63 97
171.635 55
171.64 55
171.645 61
171.65 55
171.655 59
171.66 56
171.665 69
171.67 72
171.675 72
171.68 89
171.685 25
171.69 32
171.695 90
171.7 92
171.705 27
171.71 87
171.715 22
171.72 74
171.725 74
171.73 76
171.735 66
171.74 70
171.745 70
171.75 73
171.755 75
171.76 73
171.765 66
171.77 76
171.775 71
171.78 67
171.785 74
171.79 69
171.795 68
171.8 92
171.805 69
171.81 63
171.815 64
171.82 66
171.825 49
171.83 49
171.835 53
171.84 54
171.845 96
171.85 102
171.855 89
171.86 92
171.865 68
171.87 72
171.875 66
171.88 57
171.885 56
171.89 53
171.895 94
171.9 93
171.905 66
171.91 66
171.915 93
171.92 71
171.925 53
171.93 58
171.935 53
171.94 100
171.945 98
171.95 65
171.955 108
171.96 55
171.965 96
171.97 60
171.975 96
171.98 93
171.985 93
171.99 98
171.995 103
172 95
172.005 94
172.01 93
172.015 99
172.02 96
172.025 71
172.03 57
172.035 50
172.04 94
172.045 97
172.05 97
172.055 97
172.06 99
172.065 96
172.07 91
172.075 90
172.08 51
172.085 87
172.09 47
172.095 55
172.1 93
172.105 49
172.11 50
172.115 45
172.12 74
172.125 95
172.13 43
172.135 48
172.14 91
172.145 85
172.15 45
172.155 91
172.16 41
172.165 92
172.17 85
172.175 83
172.18 82
172.185 43
172.19 77
172.195 73
172.2 88
172.205 87
172.21 48
172.215 89
172.22 30
172.225 50
172.23 51
172.235 91
172.24 29
172.245 46
172.25 46
172.255 92
172.26 48
172.265 86
172.27 98
172.275 91
172.28 51
172.285 47
172.29 83
172.295 86
172.3 50
172.305 48
172.31 49
172.315 54
172.32 75
172.325 72
172.33 49
172.335 49
172.34 51
172.345 50
172.35 90
172.355 91
172.36 88
172.365 80
172.37 80
172.375 45
172.38 45
172.385 46
172.39 96
172.395 91
172.4 90
172.405 42
172.41 98
172.415 45
172.42 43
172.425 40
172.43 39
172.435 49
172.44 43
172.445 48
172.45 39
172.455 42
172.46 42
172.465 50
172.47 102
172.475 52
172.48 51
172.485 54
172.49 92
172.495 54
172.5 56
172.505 51
172.51 52
172.515 95
172.52 94
172.525 92
172.53 75
172.535 74
172.54 92
172.545 79
172.55 93
172.555 90
172.56 89
172.565 90
172.57 91
172.575 72
172.58 79
172.585 72
172.59 70
172.595 61
172.6 62
172.605 55
172.61 86
172.615 81
172.62 90
172.625 96
172.63 65
172.635 63
172.64 80
172.645 80
172.65 85
172.655 78
172.66 56
172.665 55
172.67 77
172.675 73
172.68 71
172.685 83
172.69 69
172.695 72
172.7 75
172.705 76
172.71 74
172.715 88
172.72 75
172.725 89
172.73 71
172.735 70
172.74 73
172.745 80
172.75 93
172.755 91
172.76 84
172.765 54
172.77 92
172.775 52
172.78 44
172.785 47
172.79 50
172.795 87
172.8 69
172.805 68
172.81 62
172.815 70
172.82 60
172.825 56
172.83 79
172.835 57
172.84 60
172.845 59
172.85 58
172.855 56
172.86 65
172.865 95
172.87 86
172.875 59
172.88 62
172.885 57
172.89 54
172.895 85
172.9 93
172.905 93
172.91 59
172.915 58
172.92 56
172.925 72
172.93 26
172.935 60
172.94 55
172.945 56
172.95 52
172.955 52
172.96 87
172.965 55
172.97 93
172.975 85
172.98 86
172.985 75
172.99 65
172.995 90
173 86
173.005 68
173.01 55
173.015 92
173.02 88
173.025 89
173.03 58
173.035 65
173.04 57
173.045 59
173.05 85
173.055 90
173.06 66
173.065 67
173.07 96
173.075 81
173.08 66
173.085 71
173.09 68
173.095 94
173.1 74
173.105 75
173.11 84
173.115 87
173.12 88
173.125 93
173.13 66
173.135 68
173.14 50
173.145 54
173.15 73
173.155 76
173.16 84
173.165 70
173.17 84
173.175 74
173.18 53
173.185 53
173.19 76
173.195 53
173.2 75
173.205 85
173.21 92
173.215 92
173.22 81
173.225 92
173.23 93
173.235 94
173.24 89
173.245 88
173.25 46
173.255 52
173.26 57
173.265 53
173.27 50
173.275 77
173.28 53
173.285 48
173.29 77
173.295 81
173.3 80
173.305 85
173.31 50
173.315 74
173.32 52
173.325 49
173.33 48
173.335 83
173.34 41
173.345 81
173.35 47
173.355 71
173.36 50
173.365 50
173.37 47
173.375 44
173.38 43
173.385 52
173.39 50
173.395 70
173.4 48
173.405 42
173.41 50
173.415 54
173.42 48
173.425 56
173.43 79
173.435 49
173.44 53
173.445 72
173.45 73
173.455 84
173.46 79
173.465 74
173.47 76
173.475 68
173.48 70
173.485 74
173.49 71
173.495 71
173.5 70
173.505 73
173.51 73
173.515 75
173.52 80
173.525 48
173.53 85
173.535 47
173.54 82
173.545 79
173.55 51
173.555 72
173.56 77
173.565 68
173.57 68
173.575 71
173.58 73
173.585 58
173.59 79
173.595 82
173.6 83
173.605 73
173.61 58
173.615 53
173.62 51
173.625 60
173.63 55
173.635 65
173.64 58
173.645 80
173.65 40
173.655 51
173.66 54
173.665 48
173.67 74
173.675 56
173.68 54
173.685 60
173.69 52
173.695 68
173.7 67
173.705 66
173.71 65
173.715 71
173.72 71
173.725 57
173.73 81
173.735 87
173.74 89
173.745 90
173.75 86
173.755 86
173.76 85
173.765 51
173.77 54
173.775 60
173.78 57
173.785 54
173.79 85
173.795 50
173.8 49
173.805 80
173.81 76
173.815 85
173.82 83
173.825 84
173.83 45
173.835 50
173.84 51
173.845 49
173.85 50
173.855 53
173.86 50
173.865 50
173.87 53
173.875 61
173.88 69
173.885 70
173.89 53
173.895 72
173.9 56
173.905 75
173.91 71
173.915 68
173.92 54
173.925 61
173.93 50
173.935 75
173.94 74
173.945 35
173.95 40
173.955 41
173.96 46
173.965 52
173.97 60
173.975 59
173.98 74
173.985 75
173.99 78
173.995 77
174 57
174.005 54
174.01 53
174.015 53
174.02 55
174.025 53
174.03 72
174.035 67
174.04 72
174.045 52
174.05 73
174.055 75
174.06 74
174.065 71
174.07 72
174.075 72
174.08 72
174.085 80
174.09 68
174.095 71
174.1 66
174.105 75
174.11 46
174.115 50
174.12 69
174.125 73
174.13 77
174.135 76
174.14 74
174.145 71
174.15 75
174.155 65
174.16 67
174.165 71
174.17 64
174.175 64
174.18 76
174.185 65
174.19 71
174.195 76
174.2 63
174.205 67
174.21 59
174.215 73
174.22 54
174.225 46
174.23 72
174.235 70
174.24 56
174.245 74
174.25 72
174.255 79
174.26 41
174.265 71
174.27 57
174.275 69
174.28 69
174.285 78
174.29 75
174.295 44
174.3 42
174.305 72
174.31 70
174.315 70
174.32 64
174.325 56
174.33 76
174.335 53
174.34 75
174.345 73
174.35 69
174.355 64
174.36 54
174.365 53
174.37 49
174.375 71
174.38 60
174.385 54
174.39 50
174.395 63
174.4 60
174.405 50
174.41 61
174.415 67
174.42 56
174.425 58
174.43 57
174.435 56
174.44 56
174.445 58
174.45 56
174.455 59
174.46 59
174.465 81
174.47 51
174.475 58
174.48 56
174.485 55
174.49 59
174.495 57
174.5 70
174.505 61
174.51 62
174.515 57
174.52 72
174.525 61
174.53 55
174.535 70
174.54 60
174.545 70
174.55 65
174.555 66
174.56 70
174.565 70
174.57 53
174.575 55
174.58 61
174.585 54
174.59 82
174.595 78
174.6 75
174.605 62
174.61 56
174.615 57
174.62 54
174.625 67
174.63 53
174.635 65
174.64 50
174.645 49
174.65 51
174.655 83
174.66 65
174.665 60
174.67 59
174.675 64
174.68 63
174.685 62
174.69 49
174.695 49
174.7 63
174.705 63
174.71 43
174.715 62
174.72 59
174.725 62
174.73 58
174.735 53
174.74 91
174.745 44
174.75 44
174.755 86
174.76 71
174.765 47
174.77 45
174.775 42
174.78 43
174.785 68
174.79 55
174.795 60
174.8 74
174.805 70
174.81 68
174.815 47
174.82 83
174.825 85
174.83 57
174.835 56
174.84 61
174.845 61
174.85 61
174.855 66
174.86 63
174.865 63
174.87 66
174.875 58
174.88 45
174.885 48
174.89 83
174.895 82
174.9 84
174.905 83
174.91 45
174.915 85
174.92 54
174.925 63
174.93 45
174.935 63
174.94 61
174.945 58
174.95 51
174.955 53
174.96 50
174.965 52
174.97 50
174.975 54
174.98 52
174.985 84
174.99 68
174.995 62
175 63
175.005 50
175.01 63
175.015 45
175.02 29
175.025 27
175.03 40
175.035 39
175.04 42
175.045 42
175.05 44
175.055 56
175.06 41
175.065 60
175.07 87
175.075 84
175.08 56
175.085 55
175.09 57
175.095 64
175.1 57
175.105 56
175.11 84
175.115 64
175.12 69
175.125 57
175.13 60
175.135 59
175.14 68
175.145 80
175.15 62
175.155 59
175.16 65
175.165 64
175.17 64
175.175 70
175.18 41
175.185 83
175.19 93
175.195 60
175.2 45
175.205 67
175.21 44
175.215 50
175.22 41
175.225 39
175.23 85
175.235 44
175.24 45
175.245 44
175.25 48
175.255 53
175.26 46
175.265 49
175.27 84
175.275 60
175.28 62
175.285 43
175.29 88
175.295 86
175.3 68
175.305 61
175.31 48
175.315 46
175.32 64
175.325 63
175.33 60
175.335 86
175.34 79
175.345 90
175.35 87
175.355 84
175.36 85
175.365 88
175.37 60
175.375 67
175.38 63
175.385 63
175.39 65
175.395 44
175.4 57
175.405 60
175.41 48
175.415 86
175.42 84
175.425 91
175.43 90
175.435 83
175.44 59
175.445 62
175.45 83
175.455 62
175.46 55
175.465 57
175.47 62
175.475 63
175.48 60
175.485 63
175.49 62
175.495 80
175.5 65
175.505 95
175.51 85
175.515 89
175.52 71
175.525 94
175.53 67
175.535 63
175.54 65
175.545 62
175.55 67
175.555 69
175.56 33
175.565 70
175.57 62
175.575 33
175.58 36
175.585 33
175.59 37
175.595 32
175.6 60
175.605 68
175.61 46
175.615 50
175.62 35
175.625 50
175.63 32
175.635 31
175.64 48
175.645 81
175.65 66
175.655 67
175.66 62
175.665 54
175.67 60
175.675 46
175.68 61
175.685 47
175.69 50
175.695 52
175.7 48
175.705 47
175.71 91
175.715 91
175.72 33
175.725 94
175.73 31
175.735 28
175.74 32
175.745 86
175.75 89
175.755 36
175.76 89
175.765 93
175.77 89
175.775 90
175.78 53
175.785 69
175.79 90
175.795 72
175.8 67
175.805 60
175.81 63
175.815 35
175.82 35
175.825 95
175.83 91
175.835 97
175.84 103
175.845 90
175.85 95
175.855 90
175.86 40
175.865 57
175.87 38
175.875 41
175.88 38
175.885 89
175.89 42
175.895 91
175.9 91
175.905 93
175.91 88
175.915 38
175.92 38
175.925 36
175.93 36
175.935 37
175.94 35
175.945 38
175.95 97
175.955 37
175.96 90
175.965 53
175.97 52
175.975 96
175.98 89
175.985 91
175.99 93
175.995 89
176 82
176.005 92
176.01 99
176.015 91
176.02 96
176.025 82
176.03 71
176.035 57
176.04 57
176.045 59
176.05 57
176.055 63
176.06 60
176.065 59
176.07 84
176.075 56
176.08 61
176.085 77
176.09 82
176.095 85
176.1 85
176.105 78
176.11 46
176.115 38
176.12 36
176.125 55
176.13 65
176.135 63
176.14 63
176.145 68
176.15 66
176.155 42
176.16 69
176.165 63
176.17 66
176.175 67
176.18 69
176.185 72
176.19 74
176.195 73
176.2 71
176.205 73
176.21 72
176.215 71
176.22 70
176.225 45
176.23 41
176.235 66
176.24 42
176.245 44
176.25 37
176.255 71
176.26 76
176.265 72
176.27 70
176.275 66
176.28 40
176.285 42
176.29 84
176.295 73
176.3 70
176.305 77
176.31 54
176.315 74
176.32 76
176.325 42
176.33 75
176.335 63
176.34 76
176.345 74
176.35 47
176.355 62
176.36 62
176.365 59
176.37 59
176.375 45
176.38 76
176.385 76
176.39 76
176.395 78
176.4 78
176.405 78
176.41 64
176.415 54
176.42 57
176.425 63
176.43 58
176.435 54
176.44 56
176.445 57
176.45 60
176.455 63
176.46 65
176.465 64
176.47 64
176.475 64
176.48 71
176.485 62
176.49 86
176.495 87
176.5 49
176.505 84
176.51 64
176.515 62
176.52 88
176.525 62
176.53 59
176.535 67
176.54 62
176.545 80
176.55 36
176.555 31
176.56 31
176.565 33
176.57 50
176.575 57
176.58 69
176.585 48
176.59 48
176.595 53
176.6 43
176.605 51
176.61 77
176.615 92
176.62 72
176.625 79
176.63 68
176.635 73
176.64 70
176.645 50
176.65 75
176.655 45
176.66 76
176.665 74
176.67 76
176.675 76
176.68 80
176.685 82
176.69 72
176.695 74
176.7 73
176.705 73
176.71 70
176.715 112
176.72 106
176.725 75
176.73 74
176.735 81
176.74 79
176.745 74
176.75 75
176.755 70
176.76 72
176.765 78
176.77 86
176.775 87
176.78 87
176.785 81
176.79 75
176.795 75
176.8 76
176.805 76
176.81 58
176.815 84
176.82 53
176.825 45
176.83 44
176.835 44
176.84 54
176.845 41
176.85 84
176.855 76
176.86 75
176.865 89
176.87 48
176.875 43
176.88 67
176.885 91
176.89 80
176.895 70
176.9 72
176.905 63
176.91 64
176.915 69
176.92 67
176.925 72
176.93 67
176.935 71
176.94 78
176.945 78
176.95 73
176.955 67
176.96 67
176.965 73
176.97 72
176.975 79
176.98 78
176.985 45
176.99 52
176.995 72
177 75
177.005 51
177.01 74
177.015 75
177.02 46
177.025 42
177.03 73
177.035 78
177.04 79
177.045 69
177.05 80
177.055 72
177.06 79
177.065 76
177.07 71
177.075 76
177.08 74
177.085 81
177.09 79
177.095 78
177.1 59
177.105 78
177.11 77
177.115 79
177.12 75
177.125 70
177.13 68
177.135 64
177.14 70
177.145 67
177.15 60
177.155 64
177.16 61
177.165 70
177.17 57
177.175 77
177.18 81
177.185 79
177.19 81
177.195 82
177.2 76
177.205 91
177.21 88
177.215 84
177.22 62
177.225 58
177.23 78
177.235 76
177.24 81
177.245 75
177.25 76
177.255 73
177.26 68
177.265 66
177.27 77
177.275 70
177.28 66
177.285 61
177.29 64
177.295 79
177.3 77
177.305 65
177.31 64
177.315 64
177.32 75
177.325 79
177.33 65
177.335 77
177.34 78
177.345 69
177.35 89
177.355 77
177.36 75
177.365 73
177.37 76
177.375 77
177.38 78
177.385 79
177.39 82
177.395 54
177.4 73
177.405 68
177.41 77
177.415 76
177.42 81
177.425 77
177.43 79
177.435 80
177.44 75
177.445 73
177.45 76
177.455 79
177.46 82
177.465 80
177.47 70
177.475 79
177.48 75
177.485 72
177.49 74
177.495 72
177.5 73
177.505 71
177.51 74
177.515 73
177.52 71
177.525 69
177.53 78
177.535 72
177.54 72
177.545 86
177.55 73
177.555 81
177.56 77
177.565 75
177.57 72
177.575 82
177.58 78
177.585 75
177.59 83
177.595 74
177.6 80
177.605 74
177.61 72
177.615 73
177.62 70
177.625 68
177.63 49
177.635 48
177.64 51
177.645 49
177.65 51
177.655 55
177.66 93
177.665 97
177.67 48
177.675 49
177.68 51
177.685 47
177.69 66
177.695 45
177.7 72
177.705 92
177.71 71
177.715 72
177.72 87
177.725 78
177.73 72
177.735 73
177.74 79
177.745 78
177.75 87
177.755 76
177.76 95
177.765 77
177.77 80
177.775 74
177.78 81
177.785 97
177.79 77
177.795 71
177.8 95
177.805 94
177.81 74
177.815 79
177.82 71
177.825 71
177.83 72
177.835 71
177.84 73
177.845 75
177.85 74
177.855 46
177.86 74
177.865 73
177.87 41
177.875 42
177.88 69
177.885 77
177.89 81
177.895 76
177.9 73
177.905 77
177.91 73
177.915 74
177.92 95
177.925 97
177.93 90
177.935 91
177.94 91
177.945 96
177.95 42
177.955 47
177.96 46
177.965 72
177.97 40
177.975 81
177.98 66
177.985 61
177.99 64
177.995 69
178 68
178.005 72
178.01 68
178.015 75
178.02 73
178.025 73
178.03 79
178.035 69
178.04 77
178.045 74
178.05 74
178.055 93
178.06 94
178.065 87
178.07 100
178.075 94
178.08 66
178.085 69
178.09 82
178.095 84
178.1 73
178.105 69
178.11 90
178.115 98
178.12 67
178.125 70
178.13 47
178.135 53
178.14 67
178.145 56
178.15 51
178.155 76
178.16 71
178.165 72
178.17 73
178.175 70
178.18 70
178.185 73
178.19 69
178.195 72
178.2 73
178.205 72
178.21 76
178.215 71
178.22 74
178.225 60
178.23 69
178.235 73
178.24 70
178.245 67
178.25 70
178.255 69
178.26 98
178.265 64
178.27 94
178.275 76
178.28 88
178.285 90
178.29 95
178.295 89
178.3 46
178.305 89
178.31 93
178.315 94
178.32 98
178.325 59
178.33 95
178.335 88
178.34 60
178.345 92
178.35 53
178.355 49
178.36 54
178.365 96
178.37 74
178.375 74
178.38 53
178.385 51
178.39 50
178.395 57
178.4 73
178.405 58
178.41 57
178.415 53
178.42 55
178.425 68
178.43 52
178.435 55
178.44 84
178.445 54
178.45 56
178.455 60
178.46 59
178.465 61
178.47 51
178.475 64
178.48 50
178.485 56
178.49 68
178.495 66
178.5 76
178.505 67
178.51 52
178.515 67
178.52 71
178.525 55
178.53 72
178.535 71
178.54 48
178.545 50
178.55 70
178.555 76
178.56 78
178.565 72
178.57 86
178.575 95
178.58 69
178.585 71
178.59 69
178.595 70
178.6 78
178.605 50
178.61 73
178.615 74
178.62 72
178.625 70
178.63 75
178.635 68
178.64 67
178.645 68
178.65 51
178.655 45
178.66 51
178.665 48
178.67 73
178.675 77
178.68 74
178.685 80
178.69 71
178.695 67
178.7 68
178.705 77
178.71 49
178.715 51
178.72 45
178.725 73
178.73 75
178.735 83
178.74 65
178.745 64
178.75 69
178.755 66
178.76 69
178.765 76
178.77 74
178.775 70
178.78 73
178.785 72
178.79 48
178.795 53
178.8 77
178.805 62
178.81 72
178.815 65
178.82 68
178.825 48
178.83 64
178.835 70
178.84 66
178.845 68
178.85 49
178.855 47
178.86 66
178.865 64
178.87 65
178.875 66
178.88 70
178.885 66
178.89 48
178.895 67
178.9 70
178.905 67
178.91 51
178.915 45
178.92 70
178.925 52
178.93 46
178.935 68
178.94 66
178.945 78
178.95 68
178.955 69
178.96 73
178.965 67
178.97 72
178.975 69
178.98 44
178.985 69
178.99 71
178.995 72
179 49
179.005 76
179.01 46
179.015 69
179.02 70
179.025 72
179.03 70
179.035 53
179.04 64
179.045 66
179.05 69
179.055 67
179.06 66
179.065 63
179.07 68
179.075 69
179.08 68
179.085 70
179.09 64
179.095 67
179.1 50
179.105 47
179.11 46
179.115 52
179.12 66
179.125 65
179.13 66
179.135 68
179.14 70
179.145 68
179.15 56
179.155 62
179.16 68
179.165 70
179.17 64
179.175 48
179.18 80
179.185 76
179.19 79
179.195 64
179.2 65
179.205 58
179.21 77
179.215 73
179.22 55
179.225 55
179.23 95
179.235 97
179.24 70
179.245 94
179.25 39
179.255 41
179.26 35
179.265 71
179.27 58
179.275 67
179.28 70
179.285 70
179.29 65
179.295 65
179.3 63
179.305 70
179.31 64
179.315 66
179.32 66
179.325 63
179.33 68
179.335 68
179.34 65
179.345 70
179.35 94
179.355 60
179.36 69
179.365 54
179.37 72
179.375 68
179.38 61
179.385 66
179.39 63
179.395 60
179.4 66
179.405 65
179.41 68
179.415 66
179.42 65
179.425 72
179.43 61
179.435 67
179.44 58
179.445 63
179.45 72
179.455 68
179.46 70
179.465 71
179.47 70
179.475 66
179.48 76
179.485 73
179.49 71
179.495 70
179.5 69
179.505 69
179.51 69
179.515 70
179.52 75
179.525 67
179.53 66
179.535 70
179.54 72
179.545 74
179.55 76
179.555 72
179.56 67
179.565 62
179.57 68
179.575 75
179.58 72
179.585 68
179.59 62
179.595 62
179.6 93
179.605 91
179.61 88
179.615 94
179.62 28
179.625 28
179.63 97
179.635 61
179.64 88
179.645 39
179.65 87
179.655 71
179.66 73
179.665 70
179.67 75
179.675 94
179.68 63
179.685 75
179.69 72
179.695 77
179.7 68
179.705 70
179.71 73
179.715 72
179.72 69
179.725 76
179.73 75
179.735 77
179.74 79
179.745 79
179.75 74
179.755 75
179.76 81
179.765 82
179.77 80
179.775 76
179.78 72
179.785 73
179.79 70
179.795 77
179.8 69
179.805 73
179.81 75
179.815 68
179.82 69
179.825 73
179.83 75
179.835 83
179.84 70
179.845 73
179.85 73
179.855 73
179.86 69
179.865 76
179.87 66
179.875 68
179.88 61
179.885 60
179.89 76
179.895 72
179.9 69
179.905 67
179.91 68
179.915 60
179.92 70
179.925 68
179.93 66
179.935 66
179.94 70
179.945 63
179.95 72
179.955 71
179.96 65
179.965 75
179.97 70
179.975 74
179.98 71
179.985 78
179.99 78
179.995 77
180 71
180.005 68
180.01 65
180.015 75
180.02 73
180.025 65
180.03 74
180.035 74
180.04 76
180.045 73
180.05 71
180.055 65
180.06 67
180.065 72
180.07 77
180.075 78
180.08 71
180.085 96
180.09 75
180.095 68
180.1 76
180.105 98
180.11 79
180.115 74
180.12 72
180.125 70
180.13 73
180.135 78
180.14 79
180.145 66
180.15 72
180.155 67
180.16 65
180.165 68
180.17 65
180.175 60
180.18 62
180.185 53
180.19 73
180.195 71
180.2 70
180.205 92
180.21 94
180.215 93
180.22 100
180.225 94
180.23 82
180.235 89
180.24 87
180.245 93
180.25 65
180.255 60
180.26 66
180.265 70
180.27 73
180.275 74
180.28 65
180.285 91
180.29 74
180.295 94
180.3 43
180.305 92
180.31 41
180.315 60
180.32 41
180.325 48
180.33 48
180.335 68
180.34 70
180.345 66
180.35 74
180.355 72
180.36 70
180.365 68
180.37 69
180.375 72
180.38 65
180.385 62
180.39 61
180.395 78
180.4 66
180.405 65
180.41 68
180.415 57
180.42 91
180.425 91
180.43 71
180.435 68
180.44 67
180.445 68
180.45 94
180.455 90
180.46 70
180.465 61
180.47 60
180.475 61
180.48 66
180.485 63
180.49 69
180.495 70
180.5 67
180.505 54
180.51 71
180.515 55
180.52 88
180.525 66
180.53 61
180.535 91
180.54 56
180.545 57
180.55 98
180.555 62
180.56 97
180.565 57
180.57 57
180.575 68
180.58 71
180.585 73
180.59 40
180.595 40
180.6 72
180.605 71
180.61 75
180.615 73
180.62 75
180.625 66
180.63 60
180.635 63
180.64 66
180.645 73
180.65 67
180.655 87
180.66 77
180.665 79
180.67 36
180.675 32
180.68 69
180.685 33
180.69 64
180.695 67
180.7 73
180.705 70
180.71 98
180.715 94
180.72 96
180.725 87
180.73 101
180.735 38
180.74 60
180.745 87
180.75 68
180.755 68
180.76 66
180.765 62
180.77 71
180.775 69
180.78 64
180.785 94
180.79 86
180.795 95
180.8 91
180.805 65
180.81 93
180.815 75
180.82 91
180.825 92
180.83 70
180.835 68
180.84 96
180.845 65
180.85 95
180.855 66
180.86 70
180.865 40
180.87 30
180.875 68
180.88 69
180.885 88
180.89 97
180.895 62
180.9 68
180.905 85
180.91 60
180.915 61
180.92 64
180.925 63
180.93 70
180.935 63
180.94 65
180.945 69
180.95 73
180.955 64
180.96 63
180.965 64
180.97 97
180.975 89
180.98 89
180.985 96
180.99 70
180.995 63
181 63
181.005 90
181.01 92
181.015 68
181.02 68
181.025 69
181.03 69
181.035 68
181.04 65
181.045 70
181.05 65
181.055 69
181.06 76
181.065 79
181.07 70
181.075 52
181.08 71
181.085 57
181.09 58
181.095 59
181.1 90
181.105 84
181.11 69
181.115 74
181.12 90
181.125 67
181.13 71
181.135 76
181.14 69
181.145 76
181.15 72
181.155 67
181.16 94
181.165 86
181.17 88
181.175 57
181.18 88
181.185 63
181.19 90
181.195 86
181.2 73
181.205 80
181.21 91
181.215 95
181.22 86
181.225 81
181.23 78
181.235 95
181.24 73
181.245 73
181.25 71
181.255 69
181.26 74
181.265 63
181.27 63
181.275 63
181.28 65
181.285 72
181.29 68
181.295 63
181.3 71
181.305 61
181.31 65
181.315 40
181.32 65
181.325 36
181.33 94
181.335 37
181.34 68
181.345 63
181.35 81
181.355 88
181.36 91
181.365 94
181.37 36
181.375 41
181.38 44
181.385 58
181.39 90
181.395 80
181.4 90
181.405 88
181.41 77
181.415 92
181.42 71
181.425 76
181.43 62
181.435 65
181.44 60
181.445 83
181.45 85
181.455 75
181.46 66
181.465 68
181.47 63
181.475 91
181.48 88
181.485 65
181.49 73
181.495 62
181.5 84
181.505 88
181.51 67
181.515 95
181.52 75
181.525 68
181.53 87
181.535 65
181.54 68
181.545 70
181.55 72
181.555 56
181.56 49
181.565 55
181.57 72
181.575 62
181.58 61
181.585 99
181.59 99
181.595 58
181.6 53
181.605 76
181.61 77
181.615 93
181.62 72
181.625 56
181.63 53
181.635 74
181.64 93
181.645 74
181.65 69
181.655 74
181.66 91
181.665 93
181.67 92
181.675 73
181.68 96
181.685 70
181.69 69
181.695 74
181.7 92
181.705 95
181.71 70
181.715 67
181.72 68
181.725 63
181.73 70
181.735 71
181.74 92
181.745 103
181.75 92
181.755 78
181.76 72
181.765 74
181.77 71
181.775 70
181.78 78
181.785 82
181.79 83
181.795 76
181.8 84
181.805 71
181.81 80
181.815 80
181.82 74
181.825 71
181.83 73
181.835 70
181.84 97
181.845 100
181.85 93
181.855 90
181.86 94
181.865 97
181.87 86
181.875 94
181.88 98
181.885 97
181.89 88
181.895 61
181.9 96
181.905 95
181.91 104
181.915 66
181.92 90
181.925 92
181.93 93
181.935 103
181.94 92
181.945 66
181.95 73
181.955 76
181.96 90
181.965 70
181.97 93
181.975 95
181.98 77
181.985 97
181.99 74
181.995 75
182 88
182.005 91
182.01 94
182.015 74
182.02 71
182.025 74
182.03 75
182.035 73
182.04 96
182.045 79
182.05 65
182.055 73
182.06 69
182.065 72
182.07 78
182.075 76
182.08 41
182.085 68
182.09 41
182.095 54
182.1 75
182.105 94
182.11 96
182.115 72
182.12 72
182.125 70
182.13 69
182.135 68
182.14 67
182.145 73
182.15 67
182.155 75
182.16 67
182.165 62
182.17 71
182.175 62
182.18 66
182.185 58
182.19 68
182.195 72
182.2 49
182.205 70
182.21 48
182.215 43
182.22 43
182.225 52
182.23 47
182.235 48
182.24 92
182.245 83
182.25 54
182.255 46
182.26 80
182.265 93
182.27 82
182.275 80
182.28 78
182.285 72
182.29 70
182.295 72
182.3 70
182.305 72
182.31 70
182.315 71
182.32 80
182.325 88
182.33 97
182.335 97
182.34 76
182.345 73
182.35 68
182.355 93
182.36 73
182.365 71
182.37 98
182.375 76
182.38 74
182.385 103
182.39 72
182.395 67
182.4 90
182.405 98
182.41 68
182.415 71
182.42 70
182.425 98
182.43 69
182.435 69
182.44 69
182.445 66
182.45 105
182.455 95
182.46 68
182.465 71
182.47 65
182.475 64
182.48 91
182.485 70
182.49 70
182.495 95
182.5 96
182.505 87
182.51 96
182.515 87
182.52 94
182.525 69
182.53 72
182.535 66
182.54 73
182.545 71
182.55 71
182.555 105
182.56 71
182.565 74
182.57 105
182.575 69
182.58 69
182.585 70
182.59 67
182.595 93
182.6 101
182.605 99
182.61 100
182.615 69
182.62 67
182.625 65
182.63 74
182.635 75
182.64 73
182.645 73
182.65 65
182.655 73
182.66 75
182.665 65
182.67 67
182.675 69
182.68 71
182.685 69
182.69 62
182.695 64
182.7 73
182.705 96
182.71 93
182.715 99
182.72 92
182.725 96
182.73 93
182.735 104
182.74 89
182.745 70
182.75 68
182.755 67
182.76 40
182.765 35
182.77 70
182.775 71
182.78 35
182.785 33
182.79 38
182.795 38
182.8 65
182.805 78
182.81 77
182.815 38
182.82 37
182.825 31
182.83 33
182.835 31
182.84 66
182.845 65
182.85 53
182.855 53
182.86 66
182.865 68
182.87 67
182.875 65
182.88 69
182.885 55
182.89 66
182.895 69
182.9 55
182.905 58
182.91 57
182.915 62
182.92 56
182.925 59
182.93 58
182.935 62
182.94 60
182.945 78
182.95 65
182.955 64
182.96 61
182.965 67
182.97 66
182.975 70
182.98 94
182.985 95
182.99 93
182.995 65
183 98
183.005 95
183.01 89
183.015 94
183.02 102
183.025 92
183.03 97
183.035 64
183.04 67
183.045 83
183.05 65
183.055 64
183.06 67
183.065 67
183.07 96
183.075 93
183.08 96
183.085 96
183.09 68
183.095 71
183.1 70
183.105 72
183.11 64
183.115 71
183.12 68
183.125 68
183.13 65
183.135 69
183.14 91
183.145 70
183.15 65
183.155 64
183.16 70
183.165 74
183.17 70
183.175 67
183.18 92
183.185 94
183.19 94
183.195 95
183.2 72
183.205 66
183.21 64
183.215 73
183.22 71
183.225 99
183.23 71
183.235 96
183.24 68
183.245 73
183.25 65
183.255 40
183.26 64
183.265 64
183.27 70
183.275 68
183.28 40
183.285 64
183.29 67
183.295 69
183.3 66
183.305 67
183.31 64
183.315 95
183.32 93
183.325 89
183.33 97
183.335 72
183.34 88
183.345 97
183.35 98
183.355 51
183.36 47
183.365 97
183.37 100
183.375 64
183.38 68
183.385 71
183.39 97
183.395 97
183.4 103
183.405 93
183.41 107
183.415 102
183.42 97
183.425 98
183.43 94
183.435 77
183.44 70
183.445 68
183.45 73
183.455 78
183.46 69
183.465 67
183.47 93
183.475 94
183.48 65
183.485 67
183.49 69
183.495 74
183.5 72
183.505 66
183.51 66
183.515 97
183.52 69
183.525 65
183.53 68
183.535 69
183.54 70
183.545 66
183.55 68
183.555 65
183.56 41
183.565 42
183.57 67
183.575 69
183.58 70
183.585 68
183.59 65
183.595 71
183.6 68
183.605 67
183.61 64
183.615 68
183.62 70
183.625 67
183.63 70
183.635 63
183.64 70
183.645 70
183.65 73
183.655 70
183.66 68
183.665 71
183.67 66
183.675 72
183.68 65
183.685 36
183.69 71
183.695 72
183.7 72
183.705 70
183.71 69
183.715 72
183.72 72
183.725 64
183.73 81
183.735 71
183.74 76
183.745 65
183.75 72
183.755 68
183.76 66
183.765 69
183.77 70
183.775 68
183.78 73
183.785 70
183.79 69
183.795 71
183.8 69
183.805 69
183.81 68
183.815 73
183.82 70
183.825 70
183.83 65
183.835 73
183.84 67
183.845 76
183.85 72
183.855 72
183.86 79
183.865 71
183.87 73
183.875 73
183.88 77
183.885 70
183.89 72
183.895 75
183.9 73
183.905 74
183.91 81
183.915 70
183.92 71
183.925 68
183.93 71
183.935 74
183.94 71
183.945 72
183.95 72
183.955 74
183.96 71
183.965 71
183.97 70
183.975 87
183.98 69
183.985 68
183.99 72
183.995 71
184 72
184.005 72
184.01 69
184.015 78
184.02 77
184.025 77
184.03 76
184.035 66
184.04 79
184.045 74
184.05 75
184.055 77
184.06 70
184.065 79
184.07 71
184.075 70
184.08 73
184.085 67
184.09 68
184.095 73
184.1 78
184.105 78
184.11 76
184.115 71
184.12 69
184.125 68
184.13 87
184.135 70
184.14 71
184.145 85
184.15 92
184.155 86
184.16 86
184.165 41
184.17 83
184.175 67
184.18 85
184.185 78
184.19 76
184.195 71
184.2 70
184.205 70
184.21 77
184.215 82
184.22 65
184.225 83
184.23 72
184.235 80
184.24 77
184.245 68
184.25 73
184.255 83
184.26 78
184.265 68
184.27 80
184.275 85
184.28 81
184.285 81
184.29 76
184.295 77
184.3 67
184.305 65
184.31 63
184.315 75
184.32 74
184.325 76
184.33 76
184.335 80
184.34 79
184.345 73
184.35 78
184.355 70
184.36 72
184.365 78
184.37 70
184.375 73
184.38 71
184.385 68
184.39 72
184.395 68
184.4 72
184.405 68
184.41 69
184.415 93
184.42 74
184.425 73
184.43 76
184.435 72
184.44 64
184.445 70
184.45 64
184.455 64
184.46 88
184.465 67
184.47 93
184.475 69
184.48 67
184.485 69
184.49 77
184.495 78
184.5 74
184.505 78
184.51 73
184.515 72
184.52 80
184.525 83
184.53 76
184.535 78
184.54 82
184.545 77
184.55 70
184.555 79
184.56 76
184.565 66
184.57 70
184.575 69
184.58 69
184.585 71
184.59 72
184.595 72
184.6 74
184.605 68
184.61 67
184.615 79
184.62 64
184.625 71
184.63 70
184.635 71
184.64 69
184.645 74
184.65 79
184.655 75
184.66 76
184.665 75
184.67 71
184.675 71
184.68 69
184.685 65
184.69 67
184.695 70
184.7 70
184.705 68
184.71 73
184.715 71
184.72 68
184.725 70
184.73 73
184.735 66
184.74 79
184.745 68
184.75 78
184.755 77
184.76 68
184.765 64
184.77 86
184.775 78
184.78 57
184.785 62
184.79 63
184.795 70
184.8 79
184.805 81
184.81 59
184.815 63
184.82 65
184.825 78
184.83 77
184.835 87
184.84 64
184.845 67
184.85 71
184.855 62
184.86 63
184.865 66
184.87 64
184.875 65
184.88 69
184.885 66
184.89 65
184.895 72
184.9 74
184.905 67
184.91 80
184.915 69
184.92 68
184.925 70
184.93 60
184.935 72
184.94 72
184.945 77
184.95 67
184.955 68
184.96 67
184.965 68
184.97 70
184.975 77
184.98 69
184.985 69
184.99 69
184.995 67
185 66
185.005 68
185.01 62
185.015 78
185.02 78
185.025 81
185.03 61
185.035 37
185.04 78
185.045 78
185.05 76
185.055 80
185.06 76
185.065 75
185.07 69
185.075 74
185.08 73
185.085 30
185.09 70
185.095 70
185.1 67
185.105 69
185.11 69
185.115 68
185.12 67
185.125 68
185.13 73
185.135 70
185.14 67
185.145 67
185.15 70
185.155 100
185.16 65
185.165 68
185.17 69
185.175 73
185.18 63
185.185 65
185.19 72
185.195 74
185.2 67
185.205 67
185.21 70
185.215 69
185.22 69
185.225 72
185.23 68
185.235 69
185.24 70
185.245 67
185.25 75
185.255 74
185.26 69
185.265 70
185.27 67
185.275 94
185.28 91
185.285 74
185.29 95
185.295 70
185.3 60
185.305 59
185.31 59
185.315 73
185.32 77
185.325 72
185.33 74
185.335 72
185.34 88
185.345 72
185.35 65
185.355 67
185.36 58
185.365 74
185.37 73
185.375 80
185.38 72
185.385 73
185.39 73
185.395 67
185.4 72
185.405 76
185.41 73
185.415 75
185.42 72
185.425 71
185.43 62
185.435 82
185.44 78
185.445 70
185.45 73
185.455 68
185.46 70
185.465 69
185.47 91
185.475 65
185.48 70
185.485 82
185.49 75
185.495 80
185.5 69
185.505 76
185.51 85
185.515 75
185.52 83
185.525 74
185.53 77
185.535 78
185.54 66
185.545 68
185.55 78
185.555 72
185.56 73
185.565 93
185.57 76
185.575 78
185.58 93
185.585 76
185.59 69
185.595 88
185.6 80
185.605 64
185.61 73
185.615 68
185.62 95
185.625 77
185.63 74
185.635 77
185.64 69
185.645 69
185.65 68
185.655 73
185.66 66
185.665 71
185.67 70
185.675 71
185.68 73
185.685 68
185.69 70
185.695 74
185.7 74
185.705 71
185.71 64
185.715 74
185.72 67
185.725 73
185.73 74
185.735 69
185.74 80
185.745 67
185.75 68
185.755 69
185.76 64
185.765 65
185.77 70
185.775 72
185.78 77
185.785 75
185.79 71
185.795 75
185.8 73
185.805 70
185.81 75
185.815 72
185.82 76
185.825 66
185.83 72
185.835 65
185.84 69
185.845 65
185.85 84
185.855 73
185.86 76
185.865 72
185.87 70
185.875 69
185.88 65
185.885 71
185.89 71
185.895 72
185.9 75
185.905 70
185.91 71
185.915 65
185.92 71
185.925 66
185.93 69
185.935 74
185.94 73
185.945 69
185.95 75
185.955 69
185.96 74
185.965 76
185.97 67
185.975 66
185.98 67
185.985 91
185.99 92
185.995 66
186 89
186.005 72
186.01 74
186.015 86
186.02 84
186.025 93
186.03 91
186.035 65
186.04 89
186.045 84
186.05 89
186.055 39
186.06 73
186.065 71
186.07 78
186.075 71
186.08 37
186.085 40
186.09 40
186.095 63
186.1 69
186.105 71
186.11 69
186.115 81
186.12 86
186.125 70
186.13 89
186.135 65
186.14 41
186.145 43
186.15 39
186.155 33
186.16 67
186.165 65
186.17 68
186.175 70
186.18 82
186.185 88
186.19 87
186.195 86
186.2 36
186.205 86
186.21 83
186.215 88
186.22 86
186.225 72
186.23 73
186.235 75
186.24 71
186.245 70
186.25 39
186.255 38
186.26 44
186.265 74
186.27 73
186.275 73
186.28 73
186.285 66
186.29 67
186.295 65
186.3 65
186.305 61
186.31 70
186.315 60
186.32 74
186.325 72
186.33 67
186.335 73
186.34 70
186.345 76
186.35 70
186.355 68
186.36 74
186.365 68
186.37 65
186.375 79
186.38 76
186.385 73
186.39 73
186.395 42
186.4 41
186.405 71
186.41 71
186.415 85
186.42 83
186.425 86
186.43 77
186.435 84
186.44 62
186.445 69
186.45 68
186.455 69
186.46 65
186.465 69
186.47 74
186.475 86
186.48 87
186.485 77
186.49 69
186.495 72
186.5 75
186.505 79
186.51 68
186.515 66
186.52 62
186.525 71
186.53 63
186.535 67
186.54 66
186.545 79
186.55 78
186.555 71
186.56 67
186.565 68
186.57 69
186.575 71
186.58 72
186.585 74
186.59 69
186.595 67
186.6 75
186.605 66
186.61 68
186.615 61
186.62 66
186.625 67
186.63 64
186.635 76
186.64 70
186.645 73
186.65 74
186.655 70
186.66 76
186.665 60
186.67 68
186.675 64
186.68 63
186.685 66
186.69 72
186.695 81
186.7 66
186.705 75
186.71 71
186.715 66
186.72 66
186.725 76
186.73 67
186.735 97
186.74 95
186.745 69
186.75 70
186.755 91
186.76 98
186.765 91
186.77 62
186.775 58
186.78 100
186.785 99
186.79 100
186.795 100
186.8 61
186.805 58
186.81 69
186.815 73
186.82 55
186.825 57
186.83 60
186.835 72
186.84 72
186.845 71
186.85 58
186.855 50
186.86 56
186.865 48
186.87 75
186.875 71
186.88 75
186.885 98
186.89 72
186.895 70
186.9 64
186.905 57
186.91 68
186.915 73
186.92 60
186.925 73
186.93 76
186.935 63
186.94 74
186.945 74
186.95 73
186.955 55
186.96 70
186.965 66
186.97 74
186.975 72
186.98 71
186.985 70
186.99 67
186.995 58
187 61
187.005 64
187.01 57
187.015 57
187.02 57
187.025 60
187.03 76
187.035 55
187.04 64
187.045 66
187.05 68
187.055 72
187.06 67
187.065 65
187.07 59
187.075 62
187.08 58
187.085 53
187.09 76
187.095 60
187.1 70
187.105 67
187.11 67
187.115 70
187.12 66
187.125 66
187.13 68
187.135 64
187.14 74
187.145 71
187.15 73
187.155 71
187.16 96
187.165 72
187.17 67
187.175 72
187.18 68
187.185 72
187.19 67
187.195 66
187.2 65
187.205 75
187.21 71
187.215 72
187.22 75
187.225 71
187.23 75
187.235 59
187.24 96
187.245 79
187.25 94
187.255 76
187.26 72
187.265 69
187.27 93
187.275 98
187.28 67
187.285 64
187.29 59
187.295 58
187.3 54
187.305 55
187.31 59
187.315 58
187.32 57
187.325 54
187.33 70
187.335 67
187.34 66
187.345 63
187.35 68
187.355 68
187.36 73
187.365 89
187.37 74
187.375 62
187.38 57
187.385 87
187.39 55
187.395 76
187.4 75
187.405 75
187.41 71
187.415 72
187.42 97
187.425 93
187.43 71
187.435 72
187.44 71
187.445 73
187.45 77
187.455 78
187.46 80
187.465 76
187.47 74
187.475 81
187.48 74
187.485 76
187.49 66
187.495 63
187.5 78
187.505 72
187.51 76
187.515 72
187.52 24
187.525 98
187.53 91
187.535 93
187.54 28
187.545 89
187.55 91
187.555 93
187.56 67
187.565 80
187.57 73
187.575 97
187.58 94
187.585 75
187.59 70
187.595 68
187.6 75
187.605 73
187.61 75
187.615 70
187.62 78
187.625 76
187.63 77
187.635 75
187.64 75
187.645 73
187.65 77
187.655 73
187.66 71
187.665 73
187.67 78
187.675 54
187.68 94
187.685 92
187.69 54
187.695 62
187.7 74
187.705 68
187.71 73
187.715 73
187.72 71
187.725 74
187.73 71
187.735 74
187.74 69
187.745 71
187.75 49
187.755 55
187.76 74
187.765 76
187.77 76
187.775 75
187.78 71
187.785 70
187.79 56
187.795 62
187.8 62
187.805 97
187.81 99
187.815 78
187.82 93
187.825 64
187.83 76
187.835 102
187.84 85
187.845 103
187.85 56
187.855 76
187.86 58
187.865 75
187.87 61
187.875 54
187.88 72
187.885 69
187.89 68
187.895 56
187.9 60
187.905 60
187.91 66
187.915 59
187.92 59
187.925 71
187.93 51
187.935 78
187.94 44
187.945 74
187.95 57
187.955 74
187.96 56
187.965 79
187.97 59
187.975 74
187.98 73
187.985 71
187.99 51
187.995 76
188 91
188.005 94
188.01 83
188.015 79
188.02 81
188.025 80
188.03 73
188.035 47
188.04 97
188.045 77
188.05 91
188.055 91
188.06 54
188.065 81
188.07 74
188.075 73
188.08 93
188.085 94
188.09 74
188.095 70
188.1 75
188.105 77
188.11 98
188.115 70
188.12 72
188.125 73
188.13 70
188.135 93
188.14 73
188.145 75
188.15 71
188.155 64
188.16 55
188.165 72
188.17 74
188.175 50
188.18 73
188.185 77
188.19 72
188.195 61
188.2 59
188.205 55
188.21 55
188.215 94
188.22 102
188.225 62
188.23 94
188.235 91
188.24 96
188.245 70
188.25 77
188.255 74
188.26 76
188.265 79
188.27 78
188.275 72
188.28 76
188.285 96
188.29 76
188.295 101
188.3 80
188.305 73
188.31 96
188.315 76
188.32 95
188.325 88
188.33 95
188.335 75
188.34 53
188.345 58
188.35 66
188.355 59
188.36 68
188.365 69
188.37 60
188.375 68
188.38 68
188.385 62
188.39 71
188.395 64
188.4 54
188.405 73
188.41 73
188.415 56
188.42 50
188.425 49
188.43 55
188.435 70
188.44 68
188.445 56
188.45 78
188.455 71
188.46 68
188.465 68
188.47 70
188.475 68
188.48 56
188.485 57
188.49 83
188.495 92
188.5 90
188.505 67
188.51 72
188.515 73
188.52 68
188.525 74
188.53 72
188.535 98
188.54 82
188.545 81
188.55 96
188.555 74
188.56 76
188.565 67
188.57 68
188.575 71
188.58 77
188.585 71
188.59 78
188.595 73
188.6 74
188.605 77
188.61 72
188.615 76
188.62 68
188.625 76
188.63 73
188.635 71
188.64 69
188.645 75
188.65 76
188.655 89
188.66 72
188.665 70
188.67 72
188.675 76
188.68 69
188.685 70
188.69 79
188.695 85
188.7 93
188.705 93
188.71 75
188.715 82
188.72 78
188.725 75
188.73 72
188.735 73
188.74 78
188.745 75
188.75 81
188.755 73
188.76 77
188.765 73
188.77 93
188.775 81
188.78 69
188.785 77
188.79 77
188.795 78
188.8 96
188.805 96
188.81 78
188.815 99
188.82 100
188.825 96
188.83 101
188.835 88
188.84 89
188.845 87
188.85 93
188.855 64
188.86 73
188.865 70
188.87 71
188.875 75
188.88 73
188.885 74
188.89 77
188.895 84
188.9 82
188.905 81
188.91 76
188.915 76
188.92 73
188.925 71
188.93 66
188.935 76
188.94 65
188.945 65
188.95 72
188.955 75
188.96 94
188.965 93
188.97 95
188.975 76
188.98 69
188.985 74
188.99 79
188.995 74
189 78
189.005 75
189.01 75
189.015 79
189.02 78
189.025 79
189.03 72
189.035 70
189.04 68
189.045 65
189.05 69
189.055 65
189.06 78
189.065 60
189.07 74
189.075 68
189.08 96
189.085 94
189.09 97
189.095 66
189.1 78
189.105 68
189.11 74
189.115 74
189.12 81
189.125 67
189.13 67
189.135 64
189.14 63
189.145 71
189.15 91
189.155 96
189.16 71
189.165 71
189.17 66
189.175 72
189.18 68
189.185 82
189.19 75
189.195 68
189.2 81
189.205 88
189.21 73
189.215 69
189.22 74
189.225 88
189.23 77
189.235 75
189.24 89
189.245 74
189.25 73
189.255 65
189.26 64
189.265 74
189.27 73
189.275 77
189.28 67
189.285 87
189.29 68
189.295 74
189.3 95
189.305 72
189.31 76
189.315 75
189.32 81
189.325 89
189.33 88
189.335 92
189.34 85
189.345 76
189.35 96
189.355 95
189.36 90
189.365 97
189.37 85
189.375 81
189.38 76
189.385 95
189.39 101
189.395 88
189.4 73
189.405 90
189.41 100
189.415 72
189.42 91
189.425 99
189.43 46
189.435 68
189.44 64
189.445 75
189.45 65
189.455 67
189.46 71
189.465 69
189.47 77
189.475 77
189.48 65
189.485 70
189.49 73
189.495 74
189.5 92
189.505 96
189.51 72
189.515 97
189.52 72
189.525 93
189.53 69
189.535 100
189.54 72
189.545 89
189.55 75
189.555 70
189.56 68
189.565 66
189.57 74
189.575 70
189.58 74
189.585 92
189.59 94
189.595 91
189.6 68
189.605 69
189.61 69
189.615 86
189.62 91
189.625 85
189.63 87
189.635 90
189.64 70
189.645 76
189.65 73
189.655 71
189.66 71
189.665 97
189.67 90
189.675 87
189.68 84
189.685 82
189.69 89
189.695 89
189.7 79
189.705 75
189.71 76
189.715 52
189.72 87
189.725 88
189.73 50
189.735 85
189.74 86
189.745 86
189.75 53
189.755 52
189.76 75
189.765 73
189.77 69
189.775 75
189.78 90
189.785 86
189.79 91
189.795 75
189.8 70
189.805 94
189.81 73
189.815 79
189.82 73
189.825 73
189.83 45
189.835 47
189.84 78
189.845 73
189.85 72
189.855 75
189.86 59
189.865 76
189.87 58
189.875 43
189.88 60
189.885 56
189.89 88
189.895 88
189.9 80
189.905 87
189.91 86
189.915 85
189.92 71
189.925 74
189.93 79
189.935 71
189.94 84
189.945 69
189.95 84
189.955 89
189.96 91
189.965 87
189.97 87
189.975 91
189.98 67
189.985 71
189.99 71
189.995 73
190 90
190.005 84
190.01 83
190.015 69
190.02 70
190.025 73
190.03 75
190.035 80
190.04 73
190.045 72
190.05 88
190.055 93
190.06 81
190.065 93
190.07 101
190.075 72
190.08 71
190.085 74
190.09 70
190.095 75
190.1 71
190.105 77
190.11 88
190.115 79
190.12 75
190.125 72
190.13 67
190.135 65
190.14 70
190.145 75
190.15 75
190.155 76
190.16 92
190.165 91
190.17 76
190.175 68
190.18 68
190.185 67
190.19 98
190.195 99
190.2 88
190.205 77
190.21 88
190.215 69
190.22 71
190.225 65
190.23 61
190.235 65
190.24 68
190.245 66
190.25 68
190.255 71
190.26 59
190.265 69
190.27 66
190.275 66
190.28 87
190.285 66
190.29 71
190.295 73
190.3 63
190.305 89
190.31 91
190.315 90
190.32 88
190.325 65
190.33 71
190.335 72
190.34 68
190.345 68
190.35 69
190.355 72
190.36 83
190.365 85
190.37 72
190.375 73
190.38 101
190.385 89
190.39 89
190.395 92
190.4 71
190.405 69
190.41 71
190.415 54
190.42 94
190.425 95
190.43 53
190.435 80
190.44 69
190.445 88
190.45 67
190.455 70
190.46 94
190.465 73
190.47 97
190.475 94
190.48 79
190.485 76
190.49 79
190.495 83
190.5 81
190.505 75
190.51 81
190.515 75
190.52 75
190.525 81
190.53 78
190.535 49
190.54 86
190.545 92
190.55 83
190.555 93
190.56 83
190.565 79
190.57 81
190.575 83
190.58 81
190.585 74
190.59 79
190.595 74
190.6 76
190.605 92
190.61 78
190.615 75
190.62 78
190.625 45
190.63 78
190.635 96
190.64 81
190.645 78
190.65 79
190.655 78
190.66 74
190.665 75
190.67 79
190.675 75
190.68 75
190.685 78
190.69 72
190.695 95
190.7 89
190.705 96
190.71 90
190.715 90
190.72 99
190.725 97
190.73 91
190.735 91
190.74 88
190.745 78
190.75 70
190.755 79
190.76 72
190.765 87
190.77 77
190.775 91
190.78 72
190.785 95
190.79 95
190.795 88
190.8 89
190.805 94
190.81 99
190.815 93
190.82 51
190.825 68
190.83 65
190.835 70
190.84 69
190.845 73
190.85 69
190.855 68
190.86 92
190.865 100
190.87 79
190.875 92
190.88 76
190.885 82
190.89 73
190.895 87
190.9 70
190.905 79
190.91 78
190.915 73
190.92 71
190.925 95
190.93 70
190.935 73
190.94 83
190.945 76
190.95 75
190.955 84
190.96 77
190.965 93
190.97 91
190.975 86
190.98 90
190.985 71
190.99 71
190.995 76
191 74
191.005 40
191.01 97
191.015 94
191.02 48
191.025 44
191.03 45
191.035 86
191.04 85
191.045 43
191.05 97
191.055 80
191.06 87
191.065 92
191.07 41
191.075 90
191.08 88
191.085 77
191.09 76
191.095 87
191.1 75
191.105 74
191.11 98
191.115 74
191.12 73
191.125 83
191.13 68
191.135 93
191.14 72
191.145 96
191.15 99
191.155 91
191.16 89
191.165 74
191.17 94
191.175 95
191.18 54
191.185 64
191.19 90
191.195 87
191.2 89
191.205 96
191.21 92
191.215 96
191.22 93
191.225 86
191.23 82
191.235 73
191.24 70
191.245 64
191.25 61
191.255 66
191.26 63
191.265 55
191.27 56
191.275 62
191.28 60
191.285 84
191.29 87
191.295 89
191.3 86
191.305 67
191.31 92
191.315 91
191.32 94
191.325 87
191.33 94
191.335 84
191.34 74
191.345 87
191.35 87
191.355 71
191.36 68
191.365 71
191.37 72
191.375 75
191.38 81
191.385 69
191.39 78
191.395 78
191.4 79
191.405 82
191.41 72
191.415 77
191.42 96
191.425 76
191.43 71
191.435 81
191.44 44
191.445 82
191.45 84
191.455 78
191.46 73
191.465 40
191.47 40
191.475 86
191.48 89
191.485 41
191.49 69
191.495 71
191.5 71
191.505 74
191.51 70
191.515 78
191.52 74
191.525 85
191.53 41
191.535 85
191.54 83
191.545 77
191.55 73
191.555 78
191.56 74
191.565 73
191.57 75
191.575 77
191.58 92
191.585 76
191.59 71
191.595 73
191.6 76
191.605 76
191.61 74
191.615 73
191.62 75
191.625 73
191.63 39
191.635 77
191.64 75
191.645 78
191.65 74
191.655 68
191.66 76
191.665 77
191.67 74
191.675 80
191.68 78
191.685 75
191.69 80
191.695 72
191.7 78
191.705 75
191.71 75
191.715 79
191.72 86
191.725 78
191.73 97
191.735 74
191.74 67
191.745 48
191.75 69
191.755 68
191.76 75
191.765 46
191.77 77
191.775 41
191.78 49
191.785 74
191.79 43
191.795 73
191.8 52
191.805 75
191.81 46
191.815 77
191.82 56
191.825 72
191.83 70
191.835 75
191.84 79
191.845 87
191.85 83
191.855 79
191.86 86
191.865 77
191.87 78
191.875 80
191.88 71
191.885 80
191.89 66
191.895 71
191.9 80
191.905 52
191.91 73
191.915 78
191.92 72
191.925 49
191.93 74
191.935 49
191.94 73
191.945 72
191.95 76
191.955 74
191.96 72
191.965 68
191.97 68
191.975 74
191.98 74
191.985 74
191.99 80
191.995 68
192 70
192.005 72
192.01 73
192.015 74
192.02 70
192.025 81
192.03 74
192.035 69
192.04 74
192.045 77
192.05 78
192.055 80
192.06 77
192.065 78
192.07 57
192.075 71
192.08 79
192.085 73
192.09 57
192.095 76
192.1 57
192.105 56
192.11 51
192.115 58
192.12 77
192.125 77
192.13 53
192.135 72
192.14 76
192.145 75
192.15 73
192.155 88
192.16 81
192.165 86
192.17 72
192.175 75
192.18 73
192.185 57
192.19 76
192.195 69
192.2 79
192.205 80
192.21 85
192.215 83
192.22 79
192.225 79
192.23 77
192.235 77
192.24 72
192.245 77
192.25 73
192.255 74
192.26 76
192.265 70
192.27 73
192.275 78
192.28 71
192.285 68
192.29 69
192.295 70
192.3 74
192.305 69
192.31 72
192.315 73
192.32 69
192.325 68
192.33 71
192.335 71
192.34 77
192.345 65
192.35 70
192.355 74
192.36 69
192.365 73
192.37 74
192.375 69
192.38 71
192.385 71
192.39 72
192.395 78
192.4 80
192.405 76
192.41 81
192.415 83
192.42 69
192.425 77
192.43 72
192.435 76
192.44 74
192.445 74
192.45 116
192.455 79
192.46 65
192.465 83
192.47 70
192.475 76
192.48 76
192.485 76
192.49 77
192.495 78
192.5 73
192.505 72
192.51 77
192.515 79
192.52 70
192.525 74
192.53 72
192.535 78
192.54 65
192.545 70
192.55 67
192.555 65
192.56 75
192.565 29
192.57 76
192.575 72
192.58 77
192.585 71
192.59 75
192.595 76
192.6 73
192.605 76
192.61 75
192.615 31
192.62 78
192.625 74
192.63 81
192.635 67
192.64 72
192.645 70
192.65 73
192.655 76
192.66 64
192.665 72
192.67 76
192.675 66
192.68 69
192.685 66
192.69 68
192.695 84
192.7 70
192.705 75
192.71 72
192.715 75
192.72 73
192.725 77
192.73 78
192.735 91
192.74 68
192.745 64
192.75 78
192.755 76
192.76 77
192.765 70
192.77 83
192.775 80
192.78 71
192.785 80
192.79 67
192.795 87
192.8 63
192.805 81
192.81 66
192.815 59
192.82 82
192.825 91
192.83 90
192.835 38
192.84 70
192.845 89
192.85 85
192.855 83
192.86 82
192.865 70
192.87 64
192.875 73
192.88 69
192.885 65
192.89 71
192.895 65
192.9 56
192.905 89
192.91 86
192.915 91
192.92 65
192.925 68
192.93 62
192.935 75
192.94 65
192.945 93
192.95 91
192.955 65
192.96 64
192.965 82
192.97 69
192.975 66
192.98 62
192.985 66
192.99 76
192.995 64
193 73
193.005 73
193.01 78
193.015 74
193.02 76
193.025 78
193.03 77
193.035 73
193.04 78
193.045 70
193.05 85
193.055 72
193.06 70
193.065 77
193.07 82
193.075 69
193.08 73
193.085 73
193.09 77
193.095 76
193.1 73
193.105 92
193.11 86
193.115 80
193.12 87
193.125 87
193.13 66
193.135 88
193.14 85
193.145 87
193.15 79
193.155 77
193.16 74
193.165 94
193.17 71
193.175 77
193.18 79
193.185 70
193.19 69
193.195 96
193.2 94
193.205 107
193.21 98
193.215 105
193.22 70
193.225 77
193.23 73
193.235 73
193.24 75
193.245 75
193.25 81
193.255 78
193.26 77
193.265 74
193.27 73
193.275 71
193.28 74
193.285 76
193.29 77
193.295 69
193.3 87
193.305 79
193.31 92
193.315 82
193.32 80
193.325 81
193.33 74
193.335 78
193.34 57
193.345 81
193.35 81
193.355 75
193.36 76
193.365 81
193.37 79
193.375 66
193.38 70
193.385 61
193.39 70
193.395 75
193.4 81
193.405 74
193.41 76
193.415 76
193.42 74
193.425 73
193.43 73
193.435 75
193.44 64
193.445 73
193.45 90
193.455 87
193.46 89
193.465 84
193.47 75
193.475 70
193.48 71
193.485 66
193.49 94
193.495 87
193.5 89
193.505 82
193.51 84
193.515 82
193.52 82
193.525 67
193.53 98
193.535 62
193.54 62
193.545 97
193.55 93
193.555 97
193.56 76
193.565 99
193.57 76
193.575 75
193.58 75
193.585 70
193.59 70
193.595 80
193.6 77
193.605 78
193.61 75
193.615 71
193.62 76
193.625 79
193.63 75
193.635 69
193.64 56
193.645 79
193.65 75
193.655 81
193.66 74
193.665 75
193.67 78
193.675 79
193.68 86
193.685 86
193.69 83
193.695 80
193.7 74
193.705 91
193.71 90
193.715 84
193.72 66
193.725 73
193.73 73
193.735 77
193.74 81
193.745 75
193.75 74
193.755 88
193.76 75
193.765 83
193.77 90
193.775 93
193.78 94
193.785 78
193.79 88
193.795 88
193.8 80
193.805 91
193.81 89
193.815 93
193.82 77
193.825 79
193.83 83
193.835 80
193.84 73
193.845 78
193.85 79
193.855 76
193.86 83
193.865 84
193.87 80
193.875 94
193.88 98
193.885 83
193.89 78
193.895 90
193.9 87
193.905 91
193.91 86
193.915 95
193.92 96
193.925 76
193.93 82
193.935 95
193.94 79
193.945 76
193.95 82
193.955 78
193.96 77
193.965 78
193.97 97
193.975 84
193.98 92
193.985 75
193.99 75
193.995 64
194 78
194.005 82
194.01 60
194.015 64
194.02 61
194.025 77
194.03 80
194.035 92
194.04 66
194.045 77
194.05 80
194.055 83
194.06 83
194.065 80
194.07 81
194.075 62
194.08 91
194.085 90
194.09 82
194.095 80
194.1 90
194.105 61
194.11 77
194.115 70
194.12 76
194.125 68
194.13 75
194.135 85
194.14 89
194.145 96
194.15 95
194.155 81
194.16 85
194.165 80
194.17 85
194.175 83
194.18 81
194.185 64
194.19 61
194.195 67
194.2 83
194.205 77
194.21 63
194.215 65
194.22 73
194.225 82
194.23 76
194.235 64
194.24 63
194.245 81
194.25 73
194.255 61
194.26 62
194.265 65
194.27 96
194.275 97
194.28 59
194.285 60
194.29 61
194.295 63
194.3 74
194.305 75
194.31 67
194.315 99
194.32 64
194.325 61
194.33 62
194.335 65
194.34 62
194.345 62
194.35 68
194.355 67
194.36 65
194.365 69
194.37 67
194.375 59
194.38 58
194.385 59
194.39 101
194.395 96
194.4 74
194.405 71
194.41 71
194.415 62
194.42 64
194.425 72
194.43 77
194.435 62
194.44 62
194.445 72
194.45 67
194.455 63
194.46 76
194.465 61
194.47 66
194.475 74
194.48 66
194.485 80
194.49 74
194.495 78
194.5 75
194.505 53
194.51 50
194.515 80
194.52 52
194.525 51
194.53 75
194.535 76
194.54 77
194.545 53
194.55 66
194.555 53
194.56 52
194.565 64
194.57 52
194.575 53
194.58 74
194.585 73
194.59 54
194.595 78
194.6 75
194.605 76
194.61 90
194.615 95
194.62 76
194.625 94
194.63 80
194.635 51
194.64 69
194.645 62
194.65 72
194.655 98
194.66 90
194.665 52
194.67 56
194.675 96
194.68 93
194.685 95
194.69 98
194.695 97
194.7 54
194.705 96
194.71 88
194.715 65
194.72 69
194.725 70
194.73 71
194.735 73
194.74 73
194.745 72
194.75 95
194.755 102
194.76 94
194.765 91
194.77 95
194.775 77
194.78 72
194.785 80
194.79 95
194.795 53
194.8 85
194.805 86
194.81 58
194.815 92
194.82 90
194.825 88
194.83 74
194.835 83
194.84 75
194.845 75
194.85 63
194.855 84
194.86 24
194.865 68
194.87 22
194.875 31
194.88 74
194.885 71
194.89 75
194.895 78
194.9 75
194.905 77
194.91 74
194.915 78
194.92 76
194.925 88
194.93 51
194.935 85
194.94 53
194.945 79
194.95 86
194.955 79
194.96 78
194.965 76
194.97 85
194.975 80
194.98 81
194.985 57
194.99 70
194.995 25
195 65
195.005 30
195.01 46
195.015 76
195.02 44
195.025 45
195.03 95
195.035 96
195.04 93
195.045 49
195.05 48
195.055 78
195.06 48
195.065 77
195.07 77
195.075 83
195.08 86
195.085 74
195.09 85
195.095 77
195.1 73
195.105 75
195.11 100
195.115 52
195.12 49
195.125 29
195.13 26
195.135 100
195.14 31
195.145 97
195.15 75
195.155 30
195.16 95
195.165 74
195.17 97
195.175 95
195.18 28
195.185 32
195.19 76
195.195 81
195.2 76
195.205 73
195.21 72
195.215 74
195.22 77
195.225 76
195.23 89
195.235 86
195.24 73
195.245 81
195.25 90
195.255 97
195.26 79
195.265 81
195.27 81
195.275 72
195.28 96
195.285 75
195.29 75
195.295 97
195.3 81
195.305 91
195.31 87
195.315 77
195.32 74
195.325 77
195.33 77
195.335 77
195.34 30
195.345 79
195.35 80
195.355 74
195.36 74
195.365 90
195.37 74
195.375 77
195.38 76
195.385 76
195.39 95
195.395 77
195.4 76
195.405 94
195.41 72
195.415 69
195.42 87
195.425 76
195.43 75
195.435 79
195.44 71
195.445 74
195.45 78
195.455 95
195.46 77
195.465 69
195.47 99
195.475 81
195.48 76
195.485 71
195.49 70
195.495 92
195.5 79
195.505 67
195.51 73
195.515 81
195.52 77
195.525 82
195.53 100
195.535 77
195.54 73
195.545 91
195.55 94
195.555 94
195.56 84
195.565 68
195.57 72
195.575 96
195.58 57
195.585 49
195.59 75
195.595 50
195.6 54
195.605 97
195.61 99
195.615 93
195.62 98
195.625 96
195.63 82
195.635 86
195.64 92
195.645 96
195.65 61
195.655 94
195.66 95
195.665 93
195.67 88
195.675 62
195.68 99
195.685 87
195.69 84
195.695 88
195.7 74
195.705 73
195.71 76
195.715 94
195.72 75
195.725 73
195.73 79
195.735 78
195.74 98
195.745 91
195.75 98
195.755 77
195.76 82
195.765 80
195.77 54
195.775 61
195.78 62
195.785 84
195.79 89
195.795 81
195.8 76
195.805 88
195.81 74
195.815 75
195.82 74
195.825 100
195.83 75
195.835 75
195.84 73
195.845 76
195.85 94
195.855 80
195.86 91
195.865 92
195.87 90
195.875 94
195.88 89
195.885 92
195.89 84
195.895 78
195.9 59
195.905 90
195.91 60
195.915 59
195.92 62
195.925 61
195.93 90
195.935 94
195.94 94
195.945 66
195.95 50
195.955 50
195.96 57
195.965 94
195.97 64
195.975 84
195.98 98
195.985 97
195.99 102
195.995 95
196 85
196.005 87
196.01 94
196.015 89
196.02 67
196.025 87
196.03 89
196.035 90
196.04 87
196.045 81
196.05 92
196.055 80
196.06 94
196.065 75
196.07 94
196.075 92
196.08 87
196.085 88
196.09 74
196.095 78
196.1 89
196.105 75
196.11 77
196.115 61
196.12 74
196.125 89
196.13 59
196.135 59
196.14 92
196.145 64
196.15 88
196.155 92
196.16 91
196.165 63
196.17 90
196.175 91
196.18 57
196.185 55
196.19 61
196.195 73
196.2 84
196.205 69
196.21 87
196.215 75
196.22 83
196.225 78
196.23 60
196.235 72
196.24 65
196.245 59
196.25 61
196.255 62
196.26 97
196.265 62
196.27 51
196.275 59
196.28 84
196.285 91
196.29 86
196.295 90
196.3 86
196.305 89
196.31 93
196.315 85
196.32 82
196.325 83
196.33 81
196.335 81
196.34 83
196.345 89
196.35 86
196.355 83
196.36 77
196.365 87
196.37 75
196.375 79
196.38 83
196.385 84
196.39 82
196.395 85
196.4 84
196.405 85
196.41 79
196.415 74
196.42 82
196.425 73
196.43 78
196.435 90
196.44 79
196.445 76
196.45 79
196.455 74
196.46 77
196.465 81
196.47 86
196.475 84
196.48 86
196.485 78
196.49 86
196.495 78
196.5 74
196.505 83
196.51 75
196.515 73
196.52 76
196.525 73
196.53 97
196.535 87
196.54 74
196.545 74
196.55 74
196.555 71
196.56 76
196.565 84
196.57 72
196.575 97
196.58 86
196.585 84
196.59 81
196.595 61
196.6 83
196.605 83
196.61 84
196.615 98
196.62 95
196.625 87
196.63 87
196.635 82
196.64 82
196.645 91
196.65 86
196.655 102
196.66 92
196.665 90
196.67 58
196.675 90
196.68 85
196.685 86
196.69 83
196.695 84
196.7 84
196.705 75
196.71 88
196.715 87
196.72 59
196.725 80
196.73 47
196.735 89
196.74 59
196.745 58
196.75 51
196.755 90
196.76 100
196.765 99
196.77 52
196.775 55
196.78 53
196.785 91
196.79 86
196.795 89
196.8 86
196.805 89
196.81 56
196.815 59
196.82 78
196.825 83
196.83 52
196.835 86
196.84 53
196.845 58
196.85 86
196.855 54
196.86 53
196.865 94
196.87 91
196.875 53
196.88 50
196.885 55
196.89 55
196.895 47
196.9 50
196.905 52
196.91 53
196.915 52
196.92 56
196.925 92
196.93 54
196.935 61
196.94 80
196.945 57
196.95 56
196.955 76
196.96 97
196.965 96
196.97 98
196.975 95
196.98 56
196.985 58
196.99 97
196.995 90
197 55
197.005 55
197.01 57
197.015 88
197.02 95
197.025 97
197.03 80
197.035 78
197.04 58
197.045 59
197.05 56
197.055 79
197.06 78
197.065 87
197.07 70
197.075 54
197.08 85
197.085 91
197.09 82
197.095 90
197.1 56
197.105 95
197.11 101
197.115 94
197.12 98
197.125 103
197.13 89
197.135 98
197.14 99
197.145 101
197.15 83
197.155 95
197.16 73
197.165 78
197.17 60
197.175 97
197.18 58
197.185 59
197.19 95
197.195 85
197.2 82
197.205 80
197.21 82
197.215 84
197.22 87
197.225 84
197.23 83
197.235 85
197.24 96
197.245 79
197.25 102
197.255 106
197.26 109
197.265 55
197.27 108
197.275 108
197.28 58
197.285 83
197.29 83
197.295 80
197.3 105
197.305 102
197.31 101
197.315 108
197.32 96
197.325 61
197.33 55
197.335 104
197.34 50
197.345 53
197.35 103
197.355 96
197.36 85
197.365 54
197.37 90
197.375 55
197.38 90
197.385 88
197.39 59
197.395 56
197.4 91
197.405 93
197.41 57
197.415 56
197.42 56
197.425 85
197.43 58
197.435 59
197.44 97
197.445 58
197.45 51
197.455 52
197.46 51
197.465 51
197.47 56
197.475 83
197.48 84
197.485 82
197.49 84
197.495 84
197.5 56
197.505 89
197.51 56
197.515 55
197.52 53
197.525 85
197.53 52
197.535 53
197.54 55
197.545 73
197.55 77
197.555 56
197.56 75
197.565 77
197.57 53
197.575 84
197.58 80
197.585 75
197.59 45
197.595 55
197.6 74
197.605 55
197.61 84
197.615 78
197.62 58
197.625 53
197.63 84
197.635 83
197.64 87
197.645 85
197.65 82
197.655 84
197.66 58
197.665 79
197.67 81
197.675 73
197.68 80
197.685 89
197.69 84
197.695 81
197.7 80
197.705 85
197.71 82
197.715 83
197.72 87
197.725 101
197.73 85
197.735 81
197.74 92
197.745 95
197.75 52
197.755 98
197.76 93
197.765 54
197.77 89
197.775 84
197.78 54
197.785 53
197.79 83
197.795 81
197.8 92
197.805 87
197.81 82
197.815 86
197.82 89
197.825 56
197.83 51
197.835 84
197.84 53
197.845 50
197.85 49
197.855 55
197.86 50
197.865 59
197.87 97
197.875 88
197.88 87
197.885 82
197.89 87
197.895 53
197.9 51
197.905 81
197.91 83
197.915 54
197.92 85
197.925 91
197.93 54
197.935 84
197.94 85
197.945 88
197.95 54
197.955 84
197.96 86
197.965 78
197.97 50
197.975 55
197.98 57
197.985 79
197.99 55
197.995 83
198 58
198.005 60
198.01 58
198.015 92
198.02 65
198.025 59
198.03 56
198.035 74
198.04 76
198.045 81
198.05 82
198.055 54
198.06 59
198.065 54
198.07 55
198.075 84
198.08 59
198.085 56
198.09 62
198.095 77
198.1 59
198.105 59
198.11 57
198.115 88
198.12 97
198.125 57
198.13 57
198.135 50
198.14 56
198.145 59
198.15 75
198.155 56
198.16 73
198.165 81
198.17 53
198.175 54
198.18 57
198.185 58
198.19 60
198.195 56
198.2 56
198.205 55
198.21 84
198.215 84
198.22 78
198.225 78
198.23 81
198.235 77
198.24 75
198.245 57
198.25 56
198.255 70
198.26 55
198.265 51
198.27 52
198.275 55
198.28 80
198.285 93
198.29 91
198.295 57
198.3 57
198.305 73
198.31 86
198.315 58
198.32 80
198.325 92
198.33 53
198.335 94
198.34 99
198.345 98
198.35 57
198.355 59
198.36 94
198.365 61
198.37 59
198.375 58
198.38 54
198.385 88
198.39 55
198.395 57
198.4 85
198.405 77
198.41 81
198.415 58
198.42 80
198.425 69
198.43 56
198.435 56
198.44 56
198.445 59
198.45 74
198.455 92
198.46 80
198.465 77
198.47 67
198.475 76
198.48 75
198.485 74
198.49 81
198.495 80
198.5 73
198.505 61
198.51 55
198.515 79
198.52 61
198.525 71
198.53 56
198.535 52
198.54 55
198.545 56
198.55 52
198.555 54
198.56 58
198.565 61
198.57 54
198.575 57
198.58 80
198.585 55
198.59 56
198.595 55
198.6 60
198.605 80
198.61 60
198.615 72
198.62 57
198.625 85
198.63 90
198.635 53
198.64 82
198.645 83
198.65 58
198.655 54
198.66 54
198.665 51
198.67 79
198.675 55
198.68 74
198.685 76
198.69 55
198.695 57
198.7 75
198.705 73
198.71 71
198.715 53
198.72 54
198.725 75
198.73 73
198.735 49
198.74 54
198.745 51
198.75 53
198.755 55
198.76 59
198.765 53
198.77 57
198.775 84
198.78 78
198.785 82
198.79 85
198.795 80
198.8 54
198.805 55
198.81 60
198.815 52
198.82 54
198.825 52
198.83 55
198.835 55
198.84 59
198.845 55
198.85 53
198.855 54
198.86 56
198.865 54
198.87 58
198.875 87
198.88 57
198.885 85
198.89 85
198.895 92
198.9 83
198.905 55
198.91 60
198.915 60
198.92 66
198.925 58
198.93 83
198.935 87
198.94 73
198.945 79
198.95 81
198.955 81
198.96 56
198.965 67
198.97 56
198.975 63
198.98 79
198.985 61
198.99 55
198.995 84
199 86
199.005 87
199.01 54
199.015 59
199.02 59
199.025 58
199.03 58
199.035 56
199.04 78
199.045 57
199.05 67
199.055 54
199.06 74
199.065 74
199.07 68
199.075 54
199.08 57
199.085 57
199.09 67
199.095 55
199.1 59
199.105 54
199.11 55
199.115 58
199.12 52
199.125 59
199.13 52
199.135 74
199.14 71
199.145 77
199.15 74
199.155 53
199.16 59
199.165 71
199.17 76
199.175 72
199.18 50
199.185 49
199.19 53
199.195 52
199.2 52
199.205 50
199.21 57
199.215 51
199.22 58
199.225 57
199.23 59
199.235 56
199.24 75
199.245 81
199.25 54
199.255 54
199.26 53
199.265 56
199.27 79
199.275 79
199.28 78
199.285 55
199.29 80
199.295 78
199.3 85
199.305 78
199.31 54
199.315 56
199.32 55
199.325 49
199.33 56
199.335 75
199.34 57
199.345 55
199.35 70
199.355 59
199.36 88
199.365 69
199.37 82
199.375 89
199.38 83
199.385 69
199.39 77
199.395 73
199.4 78
199.405 79
199.41 66
199.415 79
199.42 60
199.425 57
199.43 58
199.435 56
199.44 83
199.445 81
199.45 85
199.455 90
199.46 81
199.465 39
199.47 39
199.475 42
199.48 41
199.485 38
199.49 85
199.495 85
199.5 86
199.505 82
199.51 87
199.515 84
199.52 84
199.525 94
199.53 83
199.535 83
199.54 70
199.545 78
199.55 72
199.555 97
199.56 99
199.565 57
199.57 63
199.575 69
199.58 51
199.585 55
199.59 57
199.595 72
199.6 58
199.605 78
199.61 51
199.615 84
199.62 71
199.625 72
199.63 72
199.635 55
199.64 56
199.645 57
199.65 58
199.655 58
199.66 58
199.665 62
199.67 68
199.675 59
199.68 60
199.685 55
199.69 55
199.695 61
199.7 57
199.705 54
199.71 61
199.715 59
199.72 60
199.725 56
199.73 56
199.735 57
199.74 62
199.745 63
199.75 78
199.755 61
199.76 61
199.765 79
199.77 55
199.775 59
199.78 51
199.785 79
199.79 79
199.795 81
199.8 61
199.805 57
199.81 78
199.815 80
199.82 57
199.825 59
199.83 60
199.835 66
199.84 66
199.845 61
199.85 58
199.855 58
199.86 59
199.865 61
199.87 58
199.875 62
199.88 58
199.885 66
199.89 64
199.895 61
199.9 74
199.905 72
199.91 79
199.915 72
199.92 78
199.925 78
199.93 79
199.935 83
199.94 72
199.945 73
199.95 71
199.955 82
199.96 70
199.965 84
199.97 72
199.975 73
199.98 72
199.985 75
199.99 94
199.995 87
200 75
200.005 74
200.01 77
200.015 77
200.02 74
200.025 73
200.03 67
200.035 74
200.04 65
200.045 98
200.05 85
200.055 87
200.06 77
200.065 82
200.07 82
200.075 78
200.08 85
200.085 56
200.09 53
200.095 54
200.1 58
200.105 80
200.11 80
200.115 77
200.12 77
200.125 83
200.13 83
200.135 84
200.14 73
200.145 76
200.15 81
200.155 80
200.16 81
200.165 87
200.17 89
200.175 89
200.18 57
200.185 80
200.19 56
200.195 77
200.2 58
200.205 55
200.21 75
200.215 68
200.22 76
200.225 89
200.23 51
200.235 53
200.24 58
200.245 67
200.25 76
200.255 75
200.26 70
200.265 74
200.27 75
200.275 82
200.28 75
200.285 75
200.29 83
200.295 68
200.3 63
200.305 73
200.31 75
200.315 93
200.32 72
200.325 84
200.33 80
200.335 69
200.34 59
200.345 83
200.35 81
200.355 86
200.36 64
200.365 79
200.37 84
200.375 88
200.38 87
200.385 70
200.39 70
200.395 76
200.4 73
200.405 79
200.41 71
200.415 73
200.42 62
200.425 64
200.43 78
200.435 79
200.44 69
200.445 75
200.45 79
200.455 76
200.46 76
200.465 78
200.47 84
200.475 79
200.48 76
200.485 78
200.49 84
200.495 80
200.5 72
200.505 70
200.51 75
200.515 77
200.52 58
200.525 79
200.53 56
200.535 77
200.54 81
200.545 79
200.55 78
200.555 75
200.56 81
200.565 85
200.57 58
200.575 60
200.58 83
200.585 54
200.59 55
200.595 78
200.6 78
200.605 80
200.61 73
200.615 82
200.62 79
200.625 73
200.63 88
200.635 93
200.64 83
200.645 75
200.65 77
200.655 76
200.66 61
200.665 61
200.67 58
200.675 54
200.68 56
200.685 59
200.69 60
200.695 75
200.7 80
200.705 78
200.71 73
200.715 60
200.72 73
200.725 57
200.73 56
200.735 62
200.74 61
200.745 77
200.75 57
200.755 78
200.76 58
200.765 57
200.77 71
200.775 78
200.78 76
200.785 75
200.79 84
200.795 77
200.8 81
200.805 60
200.81 66
200.815 75
200.82 71
200.825 66
200.83 77
200.835 83
200.84 69
200.845 80
200.85 73
200.855 81
200.86 80
200.865 71
200.87 83
200.875 85
200.88 81
200.885 82
200.89 77
200.895 79
200.9 84
200.905 82
200.91 84
200.915 76
200.92 78
200.925 76
200.93 95
200.935 94
200.94 83
200.945 92
200.95 89
200.955 83
200.96 83
200.965 91
200.97 84
200.975 81
200.98 83
200.985 83
200.99 51
200.995 73
201 75
201.005 52
201.01 55
201.015 81
201.02 55
201.025 52
201.03 62
201.035 67
201.04 51
201.045 46
201.05 67
201.055 67
201.06 83
201.065 64
201.07 78
201.075 83
201.08 90
201.085 93
201.09 77
201.095 90
201.1 86
201.105 88
201.11 87
201.115 86
201.12 83
201.125 78
201.13 79
201.135 78
201.14 75
201.145 82
201.15 79
201.155 72
201.16 78
201.165 74
201.17 84
201.175 71
201.18 71
201.185 84
201.19 74
201.195 65
201.2 84
201.205 70
201.21 70
201.215 83
201.22 75
201.225 77
201.23 71
201.235 74
201.24 88
201.245 69
201.25 78
201.255 81
201.26 80
201.265 77
201.27 78
201.275 90
201.28 71
201.285 68
201.29 73
201.295 89
201.3 89
201.305 88
201.31 88
201.315 95
201.32 80
201.325 75
201.33 94
201.335 71
201.34 96
201.345 101
201.35 96
201.355 71
201.36 99
201.365 99
201.37 77
201.375 95
201.38 70
201.385 90
201.39 77
201.395 73
201.4 72
201.405 69
201.41 69
201.415 82
201.42 59
201.425 69
201.43 70
201.435 69
201.44 73
201.445 75
201.45 77
201.455 75
201.46 78
201.465 73
201.47 80
201.475 89
201.48 77
201.485 89
201.49 63
201.495 70
201.5 81
201.505 88
201.51 92
201.515 83
201.52 78
201.525 78
201.53 86
201.535 82
201.54 81
201.545 80
201.55 67
201.555 74
201.56 70
201.565 78
201.57 74
201.575 74
201.58 79
201.585 71
201.59 74
201.595 80
201.6 82
201.605 74
201.61 82
201.615 57
201.62 80
201.625 57
201.63 58
201.635 54
201.64 77
201.645 66
201.65 76
201.655 67
201.66 81
201.665 66
201.67 82
201.675 78
201.68 72
201.685 76
201.69 70
201.695 67
201.7 78
201.705 79
201.71 69
201.715 83
201.72 77
201.725 84
201.73 75
201.735 57
201.74 63
201.745 75
201.75 61
201.755 60
201.76 57
201.765 62
201.77 66
201.775 81
201.78 68
201.785 63
201.79 69
201.795 58
201.8 75
201.805 81
201.81 77
201.815 80
201.82 77
201.825 67
201.83 61
201.835 63
201.84 66
201.845 71
201.85 74
201.855 75
201.86 81
201.865 81
201.87 76
201.875 79
201.88 79
201.885 65
201.89 73
201.895 81
201.9 82
201.905 70
201.91 69
201.915 78
201.92 82
201.925 68
201.93 74
201.935 76
201.94 69
201.945 86
201.95 85
201.955 88
201.96 83
[truncated: 627,790 more chars]
