# Supplementary material for: Predicting the structural basis of targeted protein degradation by integrating molecular dynamics simulations with structural mass spectrometry
Source: Nat Commun. 2022 Oct 6;13:5884. doi: 10.1038/s41467-022-33575-4 (PMC9537307; doi:10.1038/s41467-022-33575-4)
Supplement: Supplementary file 6 — Source Data [file 41467_2022_33575_MOESM6_ESM.zip › source_data/supp_fig_10/6hay_capri.val.stat]

topN	CAPRI	value
10	fNat	0.0
10	L-RMSD	19.21
10	I-RMSD	6.694
10	fNat	0.0
10	L-RMSD	25.288
10	I-RMSD	5.635
10	fNat	0.083
10	L-RMSD	26.48
10	I-RMSD	5.087
10	fNat	0.0
10	L-RMSD	19.882
10	I-RMSD	6.838
10	fNat	0.0
10	L-RMSD	32.711
10	I-RMSD	7.304
10	fNat	0.0
10	L-RMSD	25.805
10	I-RMSD	8.047
10	fNat	0.0
10	L-RMSD	19.701
10	I-RMSD	6.904
10	fNat	0.0
10	L-RMSD	26.709
10	I-RMSD	9.406
10	fNat	0.083
10	L-RMSD	19.369
10	I-RMSD	5.929
10	fNat	0.0
10	L-RMSD	27.129
10	I-RMSD	9.229
10	fNat	0.083
10	L-RMSD	21.999
10	I-RMSD	5.82
10	fNat	0.0
10	L-RMSD	39.825
10	I-RMSD	7.249
10	fNat	0.0
10	L-RMSD	31.909
10	I-RMSD	11.377
10	fNat	0.0
10	L-RMSD	22.945
10	I-RMSD	6.372
10	fNat	0.083
10	L-RMSD	30.514
10	I-RMSD	6.25
10	fNat	0.083
10	L-RMSD	10.481
10	I-RMSD	5.349
10	fNat	0.0
10	L-RMSD	22.82
10	I-RMSD	7.092
10	fNat	0.083
10	L-RMSD	12.087
10	I-RMSD	5.183
10	fNat	0.0
10	L-RMSD	31.2
10	I-RMSD	6.871
10	fNat	0.0
10	L-RMSD	40.865
10	I-RMSD	6.915
10	fNat	0.083
10	L-RMSD	27.896
10	I-RMSD	8.668
10	fNat	0.0
10	L-RMSD	13.618
10	I-RMSD	6.405
10	fNat	0.083
10	L-RMSD	23.484
10	I-RMSD	5.922
10	fNat	0.0
10	L-RMSD	20.75
10	I-RMSD	7.488
10	fNat	0.0
10	L-RMSD	27.901
10	I-RMSD	5.761
10	fNat	0.0
10	L-RMSD	32.381
10	I-RMSD	6.475
10	fNat	0.083
10	L-RMSD	28.208
10	I-RMSD	6.089
10	fNat	0.083
10	L-RMSD	7.837
10	I-RMSD	5.297
10	fNat	0.083
10	L-RMSD	16.918
10	I-RMSD	5.951
10	fNat	0.0
10	L-RMSD	13.078
10	I-RMSD	7.989
10	fNat	0.083
10	L-RMSD	36.299
10	I-RMSD	6.326
10	fNat	0.0
10	L-RMSD	31.991
10	I-RMSD	10.39
10	fNat	0.083
10	L-RMSD	12.335
10	I-RMSD	5.828
10	fNat	0.0
10	L-RMSD	17.015
10	I-RMSD	6.553
10	fNat	0.0
10	L-RMSD	32.258
10	I-RMSD	9.422
10	fNat	0.083
10	L-RMSD	20.226
10	I-RMSD	5.037
10	fNat	0.0
10	L-RMSD	36.645
10	I-RMSD	10.043
10	fNat	0.0
10	L-RMSD	27.117
10	I-RMSD	5.597
10	fNat	0.0
10	L-RMSD	36.445
10	I-RMSD	10.995
10	fNat	0.0
10	L-RMSD	30.06
10	I-RMSD	7.11
10	fNat	0.083
10	L-RMSD	12.926
10	I-RMSD	5.756
10	fNat	0.25
10	L-RMSD	13.86
10	I-RMSD	2.946
10	fNat	0.167
10	L-RMSD	18.697
10	I-RMSD	4.579
10	fNat	0.167
10	L-RMSD	35.653
10	I-RMSD	4.988
10	fNat	0.083
10	L-RMSD	10.053
10	I-RMSD	5.78
50	fNat	0.0
50	L-RMSD	19.21
50	I-RMSD	6.694
50	fNat	0.0
50	L-RMSD	25.288
50	I-RMSD	5.635
50	fNat	0.083
50	L-RMSD	26.48
50	I-RMSD	5.087
50	fNat	0.0
50	L-RMSD	19.882
50	I-RMSD	6.838
50	fNat	0.0
50	L-RMSD	32.711
50	I-RMSD	7.304
50	fNat	0.0
50	L-RMSD	25.805
50	I-RMSD	8.047
50	fNat	0.0
50	L-RMSD	19.701
50	I-RMSD	6.904
50	fNat	0.0
50	L-RMSD	26.709
50	I-RMSD	9.406
50	fNat	0.083
50	L-RMSD	19.369
50	I-RMSD	5.929
50	fNat	0.0
50	L-RMSD	32.966
50	I-RMSD	6.72
50	fNat	0.0
50	L-RMSD	25.542
50	I-RMSD	8.207
50	fNat	0.0
50	L-RMSD	15.716
50	I-RMSD	7.838
50	fNat	0.0
50	L-RMSD	30.421
50	I-RMSD	8.561
50	fNat	0.0
50	L-RMSD	9.642
50	I-RMSD	6.226
50	fNat	0.0
50	L-RMSD	40.81
50	I-RMSD	7.474
50	fNat	0.083
50	L-RMSD	33.69
50	I-RMSD	5.287
50	fNat	0.167
50	L-RMSD	21.703
50	I-RMSD	5.201
50	fNat	0.0
50	L-RMSD	21.616
50	I-RMSD	5.922
50	fNat	0.0
50	L-RMSD	26.878
50	I-RMSD	5.062
50	fNat	0.083
50	L-RMSD	39.075
50	I-RMSD	12.172
50	fNat	0.083
50	L-RMSD	24.72
50	I-RMSD	6.385
50	fNat	0.0
50	L-RMSD	19.836
50	I-RMSD	7.343
50	fNat	0.083
50	L-RMSD	12.904
50	I-RMSD	6.4
50	fNat	0.083
50	L-RMSD	18.042
50	I-RMSD	7.776
50	fNat	0.0
50	L-RMSD	23.804
50	I-RMSD	9.038
50	fNat	0.0
50	L-RMSD	28.856
50	I-RMSD	8.133
50	fNat	0.083
50	L-RMSD	23.633
50	I-RMSD	7.156
50	fNat	0.083
50	L-RMSD	23.576
50	I-RMSD	6.145
50	fNat	0.167
50	L-RMSD	12.533
50	I-RMSD	5.063
50	fNat	0.0
50	L-RMSD	40.813
50	I-RMSD	7.155
50	fNat	0.0
50	L-RMSD	29.292
50	I-RMSD	4.966
50	fNat	0.0
50	L-RMSD	28.983
50	I-RMSD	8.275
50	fNat	0.0
50	L-RMSD	37.16
50	I-RMSD	6.507
50	fNat	0.0
50	L-RMSD	16.721
50	I-RMSD	5.601
50	fNat	0.0
50	L-RMSD	22.193
50	I-RMSD	6.868
50	fNat	0.0
50	L-RMSD	12.214
50	I-RMSD	5.54
50	fNat	0.0
50	L-RMSD	28.913
50	I-RMSD	10.319
50	fNat	0.083
50	L-RMSD	39.583
50	I-RMSD	5.124
50	fNat	0.083
50	L-RMSD	24.001
50	I-RMSD	4.577
50	fNat	0.0
50	L-RMSD	28.559
50	I-RMSD	6.91
50	fNat	0.167
50	L-RMSD	33.444
50	I-RMSD	9.536
50	fNat	0.083
50	L-RMSD	15.912
50	I-RMSD	4.702
50	fNat	0.083
50	L-RMSD	25.541
50	I-RMSD	5.767
50	fNat	0.083
50	L-RMSD	7.407
50	I-RMSD	4.475
50	fNat	0.0
50	L-RMSD	11.415
50	I-RMSD	7.077
50	fNat	0.0
50	L-RMSD	24.77
50	I-RMSD	6.783
50	fNat	0.25
50	L-RMSD	10.097
50	I-RMSD	3.079
50	fNat	0.0
50	L-RMSD	30.778
50	I-RMSD	8.761
50	fNat	0.083
50	L-RMSD	22.275
50	I-RMSD	5.82
50	fNat	0.0
50	L-RMSD	27.129
50	I-RMSD	9.229
50	fNat	0.083
50	L-RMSD	21.999
50	I-RMSD	5.82
50	fNat	0.0
50	L-RMSD	39.825
50	I-RMSD	7.249
50	fNat	0.0
50	L-RMSD	31.909
50	I-RMSD	11.377
50	fNat	0.0
50	L-RMSD	22.945
50	I-RMSD	6.372
50	fNat	0.083
50	L-RMSD	30.514
50	I-RMSD	6.25
50	fNat	0.083
50	L-RMSD	10.481
50	I-RMSD	5.349
50	fNat	0.0
50	L-RMSD	22.82
50	I-RMSD	7.092
50	fNat	0.083
50	L-RMSD	12.087
50	I-RMSD	5.183
50	fNat	0.0
50	L-RMSD	12.682
50	I-RMSD	7.659
50	fNat	0.0
50	L-RMSD	27.641
50	I-RMSD	10.032
50	fNat	0.083
50	L-RMSD	28.077
50	I-RMSD	7.137
50	fNat	0.0
50	L-RMSD	19.669
50	I-RMSD	5.53
50	fNat	0.0
50	L-RMSD	12.837
50	I-RMSD	6.9
50	fNat	0.0
50	L-RMSD	10.486
50	I-RMSD	5.997
50	fNat	0.0
50	L-RMSD	29.682
50	I-RMSD	9.766
50	fNat	0.083
50	L-RMSD	16.91
50	I-RMSD	6.663
50	fNat	0.0
50	L-RMSD	36.566
50	I-RMSD	9.631
50	fNat	0.083
50	L-RMSD	19.88
50	I-RMSD	7.025
50	fNat	0.083
50	L-RMSD	22.338
50	I-RMSD	4.692
50	fNat	0.0
50	L-RMSD	14.997
50	I-RMSD	6.397
50	fNat	0.333
50	L-RMSD	20.015
50	I-RMSD	4.492
50	fNat	0.0
50	L-RMSD	19.965
50	I-RMSD	7.914
50	fNat	0.0
50	L-RMSD	26.411
50	I-RMSD	6.574
50	fNat	0.083
50	L-RMSD	11.495
50	I-RMSD	5.729
50	fNat	0.167
50	L-RMSD	13.54
50	I-RMSD	5.013
50	fNat	0.083
50	L-RMSD	22.608
50	I-RMSD	6.432
50	fNat	0.0
50	L-RMSD	36.538
50	I-RMSD	6.391
50	fNat	0.0
50	L-RMSD	17.747
50	I-RMSD	5.049
50	fNat	0.0
50	L-RMSD	13.407
50	I-RMSD	6.849
50	fNat	0.083
50	L-RMSD	6.551
50	I-RMSD	5.997
50	fNat	0.167
50	L-RMSD	19.167
50	I-RMSD	4.49
50	fNat	0.083
50	L-RMSD	28.141
50	I-RMSD	5.615
50	fNat	0.333
50	L-RMSD	12.651
50	I-RMSD	4.863
50	fNat	0.083
50	L-RMSD	17.628
50	I-RMSD	7.895
50	fNat	0.083
50	L-RMSD	13.282
50	I-RMSD	6.193
50	fNat	0.0
50	L-RMSD	36.271
50	I-RMSD	9.516
50	fNat	0.083
50	L-RMSD	15.514
50	I-RMSD	6.186
50	fNat	0.083
50	L-RMSD	26.581
50	I-RMSD	4.088
50	fNat	0.083
50	L-RMSD	38.77
50	I-RMSD	6.89
50	fNat	0.167
50	L-RMSD	23.19
50	I-RMSD	5.527
50	fNat	0.0
50	L-RMSD	13.423
50	I-RMSD	7.129
50	fNat	0.0
50	L-RMSD	48.512
50	I-RMSD	6.929
50	fNat	0.0
50	L-RMSD	28.665
50	I-RMSD	12.863
50	fNat	0.083
50	L-RMSD	9.044
50	I-RMSD	5.033
50	fNat	0.0
50	L-RMSD	23.87
50	I-RMSD	7.068
50	fNat	0.0
50	L-RMSD	23.281
50	I-RMSD	9.296
50	fNat	0.167
50	L-RMSD	18.856
50	I-RMSD	4.489
50	fNat	0.0
50	L-RMSD	6.97
50	I-RMSD	5.876
50	fNat	0.0
50	L-RMSD	31.2
50	I-RMSD	6.871
50	fNat	0.0
50	L-RMSD	40.865
50	I-RMSD	6.915
50	fNat	0.083
50	L-RMSD	27.896
50	I-RMSD	8.668
50	fNat	0.0
50	L-RMSD	13.618
50	I-RMSD	6.405
50	fNat	0.083
50	L-RMSD	23.484
50	I-RMSD	5.922
50	fNat	0.0
50	L-RMSD	20.75
50	I-RMSD	7.488
50	fNat	0.0
50	L-RMSD	27.901
50	I-RMSD	5.761
50	fNat	0.0
50	L-RMSD	32.381
50	I-RMSD	6.475
50	fNat	0.083
50	L-RMSD	28.208
50	I-RMSD	6.089
50	fNat	0.0
50	L-RMSD	25.872
50	I-RMSD	6.211
50	fNat	0.083
50	L-RMSD	34.04
50	I-RMSD	6.122
50	fNat	0.167
50	L-RMSD	9.736
50	I-RMSD	3.582
50	fNat	0.167
50	L-RMSD	7.44
50	I-RMSD	3.945
50	fNat	0.083
50	L-RMSD	16.179
50	I-RMSD	5.488
50	fNat	0.0
50	L-RMSD	25.957
50	I-RMSD	6.378
50	fNat	0.0
50	L-RMSD	29.587
50	I-RMSD	8.842
50	fNat	0.083
50	L-RMSD	17.788
50	I-RMSD	6.418
50	fNat	0.083
50	L-RMSD	30.122
50	I-RMSD	6.545
50	fNat	0.167
50	L-RMSD	15.651
50	I-RMSD	4.692
50	fNat	0.0
50	L-RMSD	13.516
50	I-RMSD	6.75
50	fNat	0.0
50	L-RMSD	37.649
50	I-RMSD	11.043
50	fNat	0.083
50	L-RMSD	14.766
50	I-RMSD	4.468
50	fNat	0.083
50	L-RMSD	38.905
50	I-RMSD	12.856
50	fNat	0.0
50	L-RMSD	29.017
50	I-RMSD	8.175
50	fNat	0.25
50	L-RMSD	18.598
50	I-RMSD	4.99
50	fNat	0.167
50	L-RMSD	35.675
50	I-RMSD	9.734
50	fNat	0.083
50	L-RMSD	16.333
50	I-RMSD	6.162
50	fNat	0.083
50	L-RMSD	8.176
50	I-RMSD	5.126
50	fNat	0.333
50	L-RMSD	10.58
50	I-RMSD	3.359
50	fNat	0.083
50	L-RMSD	25.004
50	I-RMSD	6.216
50	fNat	0.0
50	L-RMSD	37.244
50	I-RMSD	6.644
50	fNat	0.0
50	L-RMSD	23.259
50	I-RMSD	7.607
50	fNat	0.0
50	L-RMSD	47.595
50	I-RMSD	7.686
50	fNat	0.0
50	L-RMSD	22.153
50	I-RMSD	5.782
50	fNat	0.333
50	L-RMSD	14.355
50	I-RMSD	2.717
50	fNat	0.0
50	L-RMSD	23.085
50	I-RMSD	9.097
50	fNat	0.083
50	L-RMSD	20.16
50	I-RMSD	7.007
50	fNat	0.0
50	L-RMSD	26.719
50	I-RMSD	6.981
50	fNat	0.0
50	L-RMSD	26.268
50	I-RMSD	6.818
50	fNat	0.083
50	L-RMSD	34.564
50	I-RMSD	10.971
50	fNat	0.083
50	L-RMSD	18.311
50	I-RMSD	6.31
50	fNat	0.0
50	L-RMSD	30.941
50	I-RMSD	6.505
50	fNat	0.083
50	L-RMSD	10.072
50	I-RMSD	5.476
50	fNat	0.0
50	L-RMSD	40.264
50	I-RMSD	9.922
50	fNat	0.083
50	L-RMSD	21.603
50	I-RMSD	6.745
50	fNat	0.083
50	L-RMSD	9.797
50	I-RMSD	5.978
50	fNat	0.083
50	L-RMSD	46.177
50	I-RMSD	6.261
50	fNat	0.333
50	L-RMSD	17.216
50	I-RMSD	2.508
50	fNat	0.5
50	L-RMSD	8.898
50	I-RMSD	2.476
50	fNat	0.083
50	L-RMSD	7.837
50	I-RMSD	5.297
50	fNat	0.083
50	L-RMSD	16.918
50	I-RMSD	5.951
50	fNat	0.0
50	L-RMSD	13.078
50	I-RMSD	7.989
50	fNat	0.083
50	L-RMSD	36.299
50	I-RMSD	6.326
50	fNat	0.0
50	L-RMSD	31.991
50	I-RMSD	10.39
50	fNat	0.083
50	L-RMSD	12.335
50	I-RMSD	5.828
50	fNat	0.0
50	L-RMSD	17.015
50	I-RMSD	6.553
50	fNat	0.0
50	L-RMSD	32.258
50	I-RMSD	9.422
50	fNat	0.083
50	L-RMSD	20.226
50	I-RMSD	5.037
50	fNat	0.0
50	L-RMSD	21.877
50	I-RMSD	7.405
50	fNat	0.083
50	L-RMSD	10.493
50	I-RMSD	5.685
50	fNat	0.0
50	L-RMSD	28.445
50	I-RMSD	6.88
50	fNat	0.083
50	L-RMSD	22.255
50	I-RMSD	5.16
50	fNat	0.0
50	L-RMSD	33.48
50	I-RMSD	10.898
50	fNat	0.0
50	L-RMSD	16.662
50	I-RMSD	6.419
50	fNat	0.417
50	L-RMSD	7.249
50	I-RMSD	3.049
50	fNat	0.0
50	L-RMSD	23.433
50	I-RMSD	6.834
50	fNat	0.083
50	L-RMSD	8.559
50	I-RMSD	4.438
50	fNat	0.083
50	L-RMSD	15.533
50	I-RMSD	6.182
50	fNat	0.083
50	L-RMSD	14.595
50	I-RMSD	5.173
50	fNat	0.25
50	L-RMSD	13.279
50	I-RMSD	2.413
50	fNat	0.0
50	L-RMSD	50.616
50	I-RMSD	7.576
50	fNat	0.083
50	L-RMSD	18.639
50	I-RMSD	6.226
50	fNat	0.0
50	L-RMSD	33.83
50	I-RMSD	8.047
50	fNat	0.083
50	L-RMSD	9.155
50	I-RMSD	5.874
50	fNat	0.167
50	L-RMSD	13.336
50	I-RMSD	5.287
50	fNat	0.083
50	L-RMSD	15.564
50	I-RMSD	5.234
50	fNat	0.083
50	L-RMSD	20.259
50	I-RMSD	5.277
50	fNat	0.083
50	L-RMSD	9.864
50	I-RMSD	5.271
50	fNat	0.083
50	L-RMSD	12.41
50	I-RMSD	5.712
50	fNat	0.083
50	L-RMSD	24.535
50	I-RMSD	5.812
50	fNat	0.167
50	L-RMSD	20.852
50	I-RMSD	3.961
50	fNat	0.083
50	L-RMSD	9.976
50	I-RMSD	5.705
50	fNat	0.25
50	L-RMSD	24.048
50	I-RMSD	4.964
50	fNat	0.0
50	L-RMSD	15.264
50	I-RMSD	8.235
50	fNat	0.0
50	L-RMSD	25.988
50	I-RMSD	8.137
50	fNat	0.083
50	L-RMSD	8.341
50	I-RMSD	5.419
50	fNat	0.083
50	L-RMSD	23.522
50	I-RMSD	5.285
50	fNat	0.167
50	L-RMSD	17.496
50	I-RMSD	4.841
50	fNat	0.083
50	L-RMSD	22.441
50	I-RMSD	7.468
50	fNat	0.0
50	L-RMSD	11.273
50	I-RMSD	5.877
50	fNat	0.083
50	L-RMSD	33.039
50	I-RMSD	8.273
50	fNat	0.083
50	L-RMSD	19.242
50	I-RMSD	6.265
50	fNat	0.25
50	L-RMSD	24.119
50	I-RMSD	4.698
50	fNat	0.083
50	L-RMSD	21.135
50	I-RMSD	5.032
50	fNat	0.083
50	L-RMSD	26.971
50	I-RMSD	5.651
50	fNat	0.083
50	L-RMSD	22.985
50	I-RMSD	6.521
50	fNat	0.083
50	L-RMSD	12.398
50	I-RMSD	5.888
50	fNat	0.083
50	L-RMSD	22.495
50	I-RMSD	5.475
50	fNat	0.0
50	L-RMSD	36.645
50	I-RMSD	10.043
50	fNat	0.0
50	L-RMSD	27.117
50	I-RMSD	5.597
50	fNat	0.0
50	L-RMSD	36.445
50	I-RMSD	10.995
50	fNat	0.0
50	L-RMSD	30.06
50	I-RMSD	7.11
50	fNat	0.083
50	L-RMSD	12.926
50	I-RMSD	5.756
50	fNat	0.25
50	L-RMSD	13.86
50	I-RMSD	2.946
50	fNat	0.167
50	L-RMSD	18.697
50	I-RMSD	4.579
50	fNat	0.167
50	L-RMSD	35.653
50	I-RMSD	4.988
50	fNat	0.083
50	L-RMSD	10.053
50	I-RMSD	5.78
50	fNat	0.0
50	L-RMSD	45.373
50	I-RMSD	7.738
50	fNat	0.167
50	L-RMSD	21.003
50	I-RMSD	4.845
50	fNat	0.0
50	L-RMSD	28.256
50	I-RMSD	7.01
50	fNat	0.0
50	L-RMSD	24.155
50	I-RMSD	4.315
50	fNat	0.0
50	L-RMSD	33.779
50	I-RMSD	7.242
50	fNat	0.083
50	L-RMSD	16.615
50	I-RMSD	6.253
50	fNat	0.083
50	L-RMSD	26.062
50	I-RMSD	7.067
50	fNat	0.083
50	L-RMSD	10.689
50	I-RMSD	7.268
50	fNat	0.083
50	L-RMSD	12.668
50	I-RMSD	7.04
50	fNat	0.083
50	L-RMSD	15.003
50	I-RMSD	7.875
50	fNat	0.083
50	L-RMSD	15.429
50	I-RMSD	6.041
50	fNat	0.333
50	L-RMSD	10.451
50	I-RMSD	4.705
50	fNat	0.0
50	L-RMSD	34.963
50	I-RMSD	11.241
50	fNat	0.167
50	L-RMSD	13.152
50	I-RMSD	4.526
50	fNat	0.0
50	L-RMSD	23.108
50	I-RMSD	10.776
50	fNat	0.0
50	L-RMSD	16.818
50	I-RMSD	8.006
50	fNat	0.0
50	L-RMSD	32.442
50	I-RMSD	7.101
50	fNat	0.0
50	L-RMSD	27.745
50	I-RMSD	7.837
50	fNat	0.083
50	L-RMSD	19.514
50	I-RMSD	6.075
50	fNat	0.083
50	L-RMSD	24.059
50	I-RMSD	7.394
50	fNat	0.25
50	L-RMSD	14.396
50	I-RMSD	4.032
50	fNat	0.083
50	L-RMSD	20.762
50	I-RMSD	6.354
50	fNat	0.0
50	L-RMSD	20.102
50	I-RMSD	10.904
50	fNat	0.0
50	L-RMSD	36.646
50	I-RMSD	7.971
50	fNat	0.25
50	L-RMSD	18.012
50	I-RMSD	5.064
50	fNat	0.083
50	L-RMSD	13.902
50	I-RMSD	6.659
50	fNat	0.333
50	L-RMSD	12.079
50	I-RMSD	4.612
50	fNat	0.0
50	L-RMSD	21.082
50	I-RMSD	6.828
50	fNat	0.167
50	L-RMSD	11.719
50	I-RMSD	4.63
50	fNat	0.25
50	L-RMSD	12.255
50	I-RMSD	4.28
50	fNat	0.0
50	L-RMSD	25.277
50	I-RMSD	8.665
50	fNat	0.25
50	L-RMSD	8.377
50	I-RMSD	3.391
50	fNat	0.083
50	L-RMSD	8.741
50	I-RMSD	5.11
50	fNat	0.083
50	L-RMSD	13.726
50	I-RMSD	5.754
50	fNat	0.0
50	L-RMSD	36.192
50	I-RMSD	5.544
50	fNat	0.25
50	L-RMSD	22.305
50	I-RMSD	5.048
50	fNat	0.167
50	L-RMSD	11.641
50	I-RMSD	4.314
50	fNat	0.083
50	L-RMSD	12.908
50	I-RMSD	6.689
50	fNat	0.083
50	L-RMSD	15.487
50	I-RMSD	5.436
50	fNat	0.083
50	L-RMSD	27.984
50	I-RMSD	5.027
100	fNat	0.0
100	L-RMSD	19.21
100	I-RMSD	6.694
100	fNat	0.0
100	L-RMSD	25.288
100	I-RMSD	5.635
100	fNat	0.083
100	L-RMSD	26.48
100	I-RMSD	5.087
100	fNat	0.0
100	L-RMSD	19.882
100	I-RMSD	6.838
100	fNat	0.0
100	L-RMSD	32.711
100	I-RMSD	7.304
100	fNat	0.0
100	L-RMSD	25.805
100	I-RMSD	8.047
100	fNat	0.0
100	L-RMSD	19.701
100	I-RMSD	6.904
100	fNat	0.0
100	L-RMSD	26.709
100	I-RMSD	9.406
100	fNat	0.083
100	L-RMSD	19.369
100	I-RMSD	5.929
100	fNat	0.0
100	L-RMSD	32.966
100	I-RMSD	6.72
100	fNat	0.0
100	L-RMSD	25.542
100	I-RMSD	8.207
100	fNat	0.0
100	L-RMSD	15.716
100	I-RMSD	7.838
100	fNat	0.0
100	L-RMSD	30.421
100	I-RMSD	8.561
100	fNat	0.0
100	L-RMSD	9.642
100	I-RMSD	6.226
100	fNat	0.0
100	L-RMSD	40.81
100	I-RMSD	7.474
100	fNat	0.083
100	L-RMSD	33.69
100	I-RMSD	5.287
100	fNat	0.167
100	L-RMSD	21.703
100	I-RMSD	5.201
100	fNat	0.0
100	L-RMSD	21.616
100	I-RMSD	5.922
100	fNat	0.0
100	L-RMSD	26.878
100	I-RMSD	5.062
100	fNat	0.083
100	L-RMSD	39.075
100	I-RMSD	12.172
100	fNat	0.083
100	L-RMSD	24.72
100	I-RMSD	6.385
100	fNat	0.0
100	L-RMSD	19.836
100	I-RMSD	7.343
100	fNat	0.083
100	L-RMSD	12.904
100	I-RMSD	6.4
100	fNat	0.083
100	L-RMSD	18.042
100	I-RMSD	7.776
100	fNat	0.0
100	L-RMSD	23.804
100	I-RMSD	9.038
100	fNat	0.0
100	L-RMSD	28.856
100	I-RMSD	8.133
100	fNat	0.083
100	L-RMSD	23.633
100	I-RMSD	7.156
100	fNat	0.083
100	L-RMSD	23.576
100	I-RMSD	6.145
100	fNat	0.167
100	L-RMSD	12.533
100	I-RMSD	5.063
100	fNat	0.0
100	L-RMSD	40.813
100	I-RMSD	7.155
100	fNat	0.0
100	L-RMSD	29.292
100	I-RMSD	4.966
100	fNat	0.0
100	L-RMSD	28.983
100	I-RMSD	8.275
100	fNat	0.0
100	L-RMSD	37.16
100	I-RMSD	6.507
100	fNat	0.0
100	L-RMSD	16.721
100	I-RMSD	5.601
100	fNat	0.0
100	L-RMSD	22.193
100	I-RMSD	6.868
100	fNat	0.0
100	L-RMSD	12.214
100	I-RMSD	5.54
100	fNat	0.0
100	L-RMSD	28.913
100	I-RMSD	10.319
100	fNat	0.083
100	L-RMSD	39.583
100	I-RMSD	5.124
100	fNat	0.083
100	L-RMSD	24.001
100	I-RMSD	4.577
100	fNat	0.0
100	L-RMSD	28.559
100	I-RMSD	6.91
100	fNat	0.167
100	L-RMSD	33.444
100	I-RMSD	9.536
100	fNat	0.083
100	L-RMSD	15.912
100	I-RMSD	4.702
100	fNat	0.083
100	L-RMSD	25.541
100	I-RMSD	5.767
100	fNat	0.083
100	L-RMSD	7.407
100	I-RMSD	4.475
100	fNat	0.0
100	L-RMSD	11.415
100	I-RMSD	7.077
100	fNat	0.0
100	L-RMSD	24.77
100	I-RMSD	6.783
100	fNat	0.25
100	L-RMSD	10.097
100	I-RMSD	3.079
100	fNat	0.0
100	L-RMSD	30.778
100	I-RMSD	8.761
100	fNat	0.083
100	L-RMSD	22.275
100	I-RMSD	5.82
100	fNat	0.333
100	L-RMSD	12.618
100	I-RMSD	4.49
100	fNat	0.0
100	L-RMSD	30.364
100	I-RMSD	5.788
100	fNat	0.0
100	L-RMSD	14.789
100	I-RMSD	6.9
100	fNat	0.083
100	L-RMSD	11.887
100	I-RMSD	5.552
100	fNat	0.0
100	L-RMSD	37.984
100	I-RMSD	9.814
100	fNat	0.167
100	L-RMSD	24.599
100	I-RMSD	4.698
100	fNat	0.0
100	L-RMSD	20.881
100	I-RMSD	6.821
100	fNat	0.25
100	L-RMSD	11.177
100	I-RMSD	3.383
100	fNat	0.083
100	L-RMSD	23.59
100	I-RMSD	7.536
100	fNat	0.083
100	L-RMSD	40.525
100	I-RMSD	7.175
100	fNat	0.0
100	L-RMSD	36.918
100	I-RMSD	8.966
100	fNat	0.0
100	L-RMSD	18.24
100	I-RMSD	9.158
100	fNat	0.0
100	L-RMSD	24.838
100	I-RMSD	8.132
100	fNat	0.083
100	L-RMSD	32.203
100	I-RMSD	10.937
100	fNat	0.0
100	L-RMSD	45.04
100	I-RMSD	9.062
100	fNat	0.083
100	L-RMSD	23.049
100	I-RMSD	5.841
100	fNat	0.0
100	L-RMSD	33.845
100	I-RMSD	13.466
100	fNat	0.417
100	L-RMSD	2.524
100	I-RMSD	1.74
100	fNat	0.083
100	L-RMSD	28.774
100	I-RMSD	4.867
100	fNat	0.0
100	L-RMSD	20.7
100	I-RMSD	6.184
100	fNat	0.0
100	L-RMSD	29.856
100	I-RMSD	8.468
100	fNat	0.167
100	L-RMSD	26.869
100	I-RMSD	4.938
100	fNat	0.083
100	L-RMSD	22.231
100	I-RMSD	5.721
100	fNat	0.0
100	L-RMSD	29.198
100	I-RMSD	9.628
100	fNat	0.0
100	L-RMSD	31.306
100	I-RMSD	8.947
100	fNat	0.25
100	L-RMSD	16.982
100	I-RMSD	4.902
100	fNat	0.0
100	L-RMSD	16.834
100	I-RMSD	5.699
100	fNat	0.083
100	L-RMSD	28.279
100	I-RMSD	6.895
100	fNat	0.083
100	L-RMSD	15.893
100	I-RMSD	7.16
100	fNat	0.333
100	L-RMSD	12.546
100	I-RMSD	4.669
100	fNat	0.0
100	L-RMSD	20.284
100	I-RMSD	8.103
100	fNat	0.25
100	L-RMSD	26.228
100	I-RMSD	5.627
100	fNat	0.417
100	L-RMSD	21.352
100	I-RMSD	4.436
100	fNat	0.167
100	L-RMSD	29.545
100	I-RMSD	5.254
100	fNat	0.417
100	L-RMSD	17.831
100	I-RMSD	2.382
100	fNat	0.083
100	L-RMSD	22.183
100	I-RMSD	4.001
100	fNat	0.0
100	L-RMSD	24.841
100	I-RMSD	7.648
100	fNat	0.25
100	L-RMSD	19.218
100	I-RMSD	5.227
100	fNat	0.167
100	L-RMSD	16.367
100	I-RMSD	4.818
100	fNat	0.083
100	L-RMSD	10.045
100	I-RMSD	2.692
100	fNat	0.083
100	L-RMSD	17.523
100	I-RMSD	5.604
100	fNat	0.083
100	L-RMSD	34.561
100	I-RMSD	5.284
100	fNat	0.083
100	L-RMSD	32.822
100	I-RMSD	5.268
100	fNat	0.083
100	L-RMSD	7.806
100	I-RMSD	6.42
100	fNat	0.333
100	L-RMSD	10.627
100	I-RMSD	2.771
100	fNat	0.25
100	L-RMSD	17.277
100	I-RMSD	4.799
100	fNat	0.25
100	L-RMSD	22.643
100	I-RMSD	4.912
100	fNat	0.0
100	L-RMSD	7.613
100	I-RMSD	6.4
100	fNat	0.0
100	L-RMSD	20.213
100	I-RMSD	8.401
100	fNat	0.083
100	L-RMSD	22.503
100	I-RMSD	6.2
100	fNat	0.0
100	L-RMSD	27.129
100	I-RMSD	9.229
100	fNat	0.083
100	L-RMSD	21.999
100	I-RMSD	5.82
100	fNat	0.0
100	L-RMSD	39.825
100	I-RMSD	7.249
100	fNat	0.0
100	L-RMSD	31.909
100	I-RMSD	11.377
100	fNat	0.0
100	L-RMSD	22.945
100	I-RMSD	6.372
100	fNat	0.083
100	L-RMSD	30.514
100	I-RMSD	6.25
100	fNat	0.083
100	L-RMSD	10.481
100	I-RMSD	5.349
100	fNat	0.0
100	L-RMSD	22.82
100	I-RMSD	7.092
100	fNat	0.083
100	L-RMSD	12.087
100	I-RMSD	5.183
100	fNat	0.0
100	L-RMSD	12.682
100	I-RMSD	7.659
100	fNat	0.0
100	L-RMSD	27.641
100	I-RMSD	10.032
100	fNat	0.083
100	L-RMSD	28.077
100	I-RMSD	7.137
100	fNat	0.0
100	L-RMSD	19.669
100	I-RMSD	5.53
100	fNat	0.0
100	L-RMSD	12.837
100	I-RMSD	6.9
100	fNat	0.0
100	L-RMSD	10.486
100	I-RMSD	5.997
100	fNat	0.0
100	L-RMSD	29.682
100	I-RMSD	9.766
100	fNat	0.083
100	L-RMSD	16.91
100	I-RMSD	6.663
100	fNat	0.0
100	L-RMSD	36.566
100	I-RMSD	9.631
100	fNat	0.083
100	L-RMSD	19.88
100	I-RMSD	7.025
100	fNat	0.083
100	L-RMSD	22.338
100	I-RMSD	4.692
100	fNat	0.0
100	L-RMSD	14.997
100	I-RMSD	6.397
100	fNat	0.333
100	L-RMSD	20.015
100	I-RMSD	4.492
100	fNat	0.0
100	L-RMSD	19.965
100	I-RMSD	7.914
100	fNat	0.0
100	L-RMSD	26.411
100	I-RMSD	6.574
100	fNat	0.083
100	L-RMSD	11.495
100	I-RMSD	5.729
100	fNat	0.167
100	L-RMSD	13.54
100	I-RMSD	5.013
100	fNat	0.083
100	L-RMSD	22.608
100	I-RMSD	6.432
100	fNat	0.0
100	L-RMSD	36.538
100	I-RMSD	6.391
100	fNat	0.0
100	L-RMSD	17.747
100	I-RMSD	5.049
100	fNat	0.0
100	L-RMSD	13.407
100	I-RMSD	6.849
100	fNat	0.083
100	L-RMSD	6.551
100	I-RMSD	5.997
100	fNat	0.167
100	L-RMSD	19.167
100	I-RMSD	4.49
100	fNat	0.083
100	L-RMSD	28.141
100	I-RMSD	5.615
100	fNat	0.333
100	L-RMSD	12.651
100	I-RMSD	4.863
100	fNat	0.083
100	L-RMSD	17.628
100	I-RMSD	7.895
100	fNat	0.083
100	L-RMSD	13.282
100	I-RMSD	6.193
100	fNat	0.0
100	L-RMSD	36.271
100	I-RMSD	9.516
100	fNat	0.083
100	L-RMSD	15.514
100	I-RMSD	6.186
100	fNat	0.083
100	L-RMSD	26.581
100	I-RMSD	4.088
100	fNat	0.083
100	L-RMSD	38.77
100	I-RMSD	6.89
100	fNat	0.167
100	L-RMSD	23.19
100	I-RMSD	5.527
100	fNat	0.0
100	L-RMSD	13.423
100	I-RMSD	7.129
100	fNat	0.0
100	L-RMSD	48.512
100	I-RMSD	6.929
100	fNat	0.0
100	L-RMSD	28.665
100	I-RMSD	12.863
100	fNat	0.083
100	L-RMSD	9.044
100	I-RMSD	5.033
100	fNat	0.0
100	L-RMSD	23.87
100	I-RMSD	7.068
100	fNat	0.0
100	L-RMSD	23.281
100	I-RMSD	9.296
100	fNat	0.167
100	L-RMSD	18.856
100	I-RMSD	4.489
100	fNat	0.0
100	L-RMSD	6.97
100	I-RMSD	5.876
100	fNat	0.083
100	L-RMSD	22.301
100	I-RMSD	5.598
100	fNat	0.083
100	L-RMSD	25.213
100	I-RMSD	6.079
100	fNat	0.25
100	L-RMSD	16.985
100	I-RMSD	5.025
100	fNat	0.0
100	L-RMSD	23.225
100	I-RMSD	9.99
100	fNat	0.0
100	L-RMSD	22.582
100	I-RMSD	6.802
100	fNat	0.417
100	L-RMSD	14.729
100	I-RMSD	3.741
100	fNat	0.0
100	L-RMSD	24.248
100	I-RMSD	7.606
100	fNat	0.0
100	L-RMSD	8.849
100	I-RMSD	6.39
100	fNat	0.0
100	L-RMSD	12.157
100	I-RMSD	6.429
100	fNat	0.083
100	L-RMSD	11.228
100	I-RMSD	6.656
100	fNat	0.0
100	L-RMSD	17.874
100	I-RMSD	8.314
100	fNat	0.25
100	L-RMSD	23.09
100	I-RMSD	3.117
100	fNat	0.0
100	L-RMSD	32.316
100	I-RMSD	7.704
100	fNat	0.083
100	L-RMSD	33.038
100	I-RMSD	5.851
100	fNat	0.417
100	L-RMSD	8.297
100	I-RMSD	2.07
100	fNat	0.083
100	L-RMSD	18.164
100	I-RMSD	6.112
100	fNat	0.333
100	L-RMSD	11.578
100	I-RMSD	4.658
100	fNat	0.083
100	L-RMSD	7.793
100	I-RMSD	6.193
100	fNat	0.0
100	L-RMSD	9.604
100	I-RMSD	6.002
100	fNat	0.083
100	L-RMSD	23.867
100	I-RMSD	6.587
100	fNat	0.25
100	L-RMSD	14.945
100	I-RMSD	4.128
100	fNat	0.083
100	L-RMSD	31.372
100	I-RMSD	5.341
100	fNat	0.0
100	L-RMSD	26.855
100	I-RMSD	6.264
100	fNat	0.0
100	L-RMSD	35.5
100	I-RMSD	6.265
100	fNat	0.167
100	L-RMSD	12.919
100	I-RMSD	4.798
100	fNat	0.083
100	L-RMSD	16.166
100	I-RMSD	6.315
100	fNat	0.083
100	L-RMSD	14.526
100	I-RMSD	5.818
100	fNat	0.083
100	L-RMSD	27.486
100	I-RMSD	7.177
100	fNat	0.0
100	L-RMSD	23.287
100	I-RMSD	7.475
100	fNat	0.167
100	L-RMSD	11.216
100	I-RMSD	5.241
100	fNat	0.0
100	L-RMSD	7.542
100	I-RMSD	6.246
100	fNat	0.083
100	L-RMSD	35.161
100	I-RMSD	4.902
100	fNat	0.083
100	L-RMSD	23.468
100	I-RMSD	6.368
100	fNat	0.417
100	L-RMSD	14.775
100	I-RMSD	3.401
100	fNat	0.083
100	L-RMSD	10.961
100	I-RMSD	5.408
100	fNat	0.0
100	L-RMSD	35.674
100	I-RMSD	11.729
100	fNat	0.083
100	L-RMSD	36.774
100	I-RMSD	7.042
100	fNat	0.0
100	L-RMSD	41.64
100	I-RMSD	9.321
100	fNat	0.667
100	L-RMSD	5.105
100	I-RMSD	1.98
100	fNat	0.75
100	L-RMSD	6.808
100	I-RMSD	2.152
100	fNat	0.5
100	L-RMSD	10.063
100	I-RMSD	2.979
100	fNat	0.167
100	L-RMSD	32.387
100	I-RMSD	5.088
100	fNat	0.667
100	L-RMSD	5.179
100	I-RMSD	1.833
100	fNat	0.667
100	L-RMSD	8.998
100	I-RMSD	1.376
100	fNat	0.75
100	L-RMSD	10.675
100	I-RMSD	2.296
100	fNat	0.75
100	L-RMSD	8.551
100	I-RMSD	1.41
100	fNat	0.083
100	L-RMSD	18.098
100	I-RMSD	6.205
100	fNat	0.667
100	L-RMSD	5.115
100	I-RMSD	1.892
100	fNat	0.083
100	L-RMSD	17.875
100	I-RMSD	6.272
100	fNat	0.917
100	L-RMSD	8.338
100	I-RMSD	2.131
100	fNat	0.0
100	L-RMSD	31.2
100	I-RMSD	6.871
100	fNat	0.0
100	L-RMSD	40.865
100	I-RMSD	6.915
100	fNat	0.083
100	L-RMSD	27.896
100	I-RMSD	8.668
100	fNat	0.0
100	L-RMSD	13.618
100	I-RMSD	6.405
100	fNat	0.083
100	L-RMSD	23.484
100	I-RMSD	5.922
100	fNat	0.0
100	L-RMSD	20.75
100	I-RMSD	7.488
100	fNat	0.0
100	L-RMSD	27.901
100	I-RMSD	5.761
100	fNat	0.0
100	L-RMSD	32.381
100	I-RMSD	6.475
100	fNat	0.083
100	L-RMSD	28.208
100	I-RMSD	6.089
100	fNat	0.0
100	L-RMSD	25.872
100	I-RMSD	6.211
100	fNat	0.083
100	L-RMSD	34.04
100	I-RMSD	6.122
100	fNat	0.167
100	L-RMSD	9.736
100	I-RMSD	3.582
100	fNat	0.167
100	L-RMSD	7.44
100	I-RMSD	3.945
100	fNat	0.083
100	L-RMSD	16.179
100	I-RMSD	5.488
100	fNat	0.0
100	L-RMSD	25.957
100	I-RMSD	6.378
100	fNat	0.0
100	L-RMSD	29.587
100	I-RMSD	8.842
100	fNat	0.083
100	L-RMSD	17.788
100	I-RMSD	6.418
100	fNat	0.083
100	L-RMSD	30.122
100	I-RMSD	6.545
100	fNat	0.167
100	L-RMSD	15.651
100	I-RMSD	4.692
100	fNat	0.0
100	L-RMSD	13.516
100	I-RMSD	6.75
100	fNat	0.0
100	L-RMSD	37.649
100	I-RMSD	11.043
100	fNat	0.083
100	L-RMSD	14.766
100	I-RMSD	4.468
100	fNat	0.083
100	L-RMSD	38.905
100	I-RMSD	12.856
100	fNat	0.0
100	L-RMSD	29.017
100	I-RMSD	8.175
100	fNat	0.25
100	L-RMSD	18.598
100	I-RMSD	4.99
100	fNat	0.167
100	L-RMSD	35.675
100	I-RMSD	9.734
100	fNat	0.083
100	L-RMSD	16.333
100	I-RMSD	6.162
100	fNat	0.083
100	L-RMSD	8.176
100	I-RMSD	5.126
100	fNat	0.333
100	L-RMSD	10.58
100	I-RMSD	3.359
100	fNat	0.083
100	L-RMSD	25.004
100	I-RMSD	6.216
100	fNat	0.0
100	L-RMSD	37.244
100	I-RMSD	6.644
100	fNat	0.0
100	L-RMSD	23.259
100	I-RMSD	7.607
100	fNat	0.0
100	L-RMSD	47.595
100	I-RMSD	7.686
100	fNat	0.0
100	L-RMSD	22.153
100	I-RMSD	5.782
100	fNat	0.333
100	L-RMSD	14.355
100	I-RMSD	2.717
100	fNat	0.0
100	L-RMSD	23.085
100	I-RMSD	9.097
100	fNat	0.083
100	L-RMSD	20.16
100	I-RMSD	7.007
100	fNat	0.0
100	L-RMSD	26.719
100	I-RMSD	6.981
100	fNat	0.0
100	L-RMSD	26.268
100	I-RMSD	6.818
100	fNat	0.083
100	L-RMSD	34.564
100	I-RMSD	10.971
100	fNat	0.083
100	L-RMSD	18.311
100	I-RMSD	6.31
100	fNat	0.0
100	L-RMSD	30.941
100	I-RMSD	6.505
100	fNat	0.083
100	L-RMSD	10.072
100	I-RMSD	5.476
100	fNat	0.0
100	L-RMSD	40.264
100	I-RMSD	9.922
100	fNat	0.083
100	L-RMSD	21.603
100	I-RMSD	6.745
100	fNat	0.083
100	L-RMSD	9.797
100	I-RMSD	5.978
100	fNat	0.083
100	L-RMSD	46.177
100	I-RMSD	6.261
100	fNat	0.333
100	L-RMSD	17.216
100	I-RMSD	2.508
100	fNat	0.5
100	L-RMSD	8.898
100	I-RMSD	2.476
100	fNat	0.0
100	L-RMSD	58.981
100	I-RMSD	10.523
100	fNat	0.083
100	L-RMSD	13.478
100	I-RMSD	5.666
100	fNat	0.0
100	L-RMSD	13.288
100	I-RMSD	6.491
100	fNat	0.167
100	L-RMSD	11.385
100	I-RMSD	5.0
100	fNat	0.25
100	L-RMSD	38.174
100	I-RMSD	4.431
100	fNat	0.0
100	L-RMSD	25.043
100	I-RMSD	8.325
100	fNat	0.083
100	L-RMSD	18.018
100	I-RMSD	6.626
100	fNat	0.0
100	L-RMSD	23.948
100	I-RMSD	7.374
100	fNat	0.0
100	L-RMSD	17.418
100	I-RMSD	6.635
100	fNat	0.333
100	L-RMSD	18.646
100	I-RMSD	2.764
100	fNat	0.0
100	L-RMSD	20.122
100	I-RMSD	11.386
100	fNat	0.083
100	L-RMSD	20.482
100	I-RMSD	6.261
100	fNat	0.333
100	L-RMSD	22.925
100	I-RMSD	3.41
100	fNat	0.167
100	L-RMSD	16.539
100	I-RMSD	5.182
100	fNat	0.0
100	L-RMSD	46.735
100	I-RMSD	7.074
100	fNat	0.333
100	L-RMSD	24.71
100	I-RMSD	4.271
100	fNat	0.417
100	L-RMSD	15.845
100	I-RMSD	2.735
100	fNat	0.333
100	L-RMSD	9.921
100	I-RMSD	3.005
100	fNat	0.167
100	L-RMSD	22.356
100	I-RMSD	5.096
100	fNat	0.083
100	L-RMSD	20.754
100	I-RMSD	9.72
100	fNat	0.083
100	L-RMSD	23.468
100	I-RMSD	5.912
100	fNat	0.083
100	L-RMSD	14.293
100	I-RMSD	5.936
100	fNat	0.083
100	L-RMSD	19.6
100	I-RMSD	5.387
100	fNat	0.083
100	L-RMSD	35.924
100	I-RMSD	9.47
100	fNat	0.0
100	L-RMSD	45.745
100	I-RMSD	7.028
100	fNat	0.417
100	L-RMSD	16.228
100	I-RMSD	4.21
100	fNat	0.0
100	L-RMSD	14.593
100	I-RMSD	6.933
100	fNat	0.083
100	L-RMSD	15.345
100	I-RMSD	5.641
100	fNat	0.0
100	L-RMSD	23.628
100	I-RMSD	3.333
100	fNat	0.5
100	L-RMSD	11.486
100	I-RMSD	2.853
100	fNat	0.5
100	L-RMSD	13.105
100	I-RMSD	3.123
100	fNat	0.5
100	L-RMSD	20.151
100	I-RMSD	3.431
100	fNat	0.167
100	L-RMSD	31.182
100	I-RMSD	5.696
100	fNat	0.25
100	L-RMSD	13.427
100	I-RMSD	4.298
100	fNat	0.75
100	L-RMSD	6.702
100	I-RMSD	2.151
100	fNat	0.75
100	L-RMSD	9.946
100	I-RMSD	2.106
100	fNat	0.75
100	L-RMSD	7.545
100	I-RMSD	1.309
100	fNat	0.833
100	L-RMSD	9.425
100	I-RMSD	1.971
100	fNat	0.083
100	L-RMSD	22.331
100	I-RMSD	8.214
100	fNat	0.833
100	L-RMSD	10.545
100	I-RMSD	1.778
100	fNat	0.083
100	L-RMSD	18.153
100	I-RMSD	6.468
100	fNat	0.75
100	L-RMSD	4.87
100	I-RMSD	0.972
100	fNat	0.167
100	L-RMSD	31.446
100	I-RMSD	5.823
100	fNat	0.417
100	L-RMSD	10.842
100	I-RMSD	3.324
100	fNat	0.917
100	L-RMSD	7.264
100	I-RMSD	2.003
100	fNat	0.75
100	L-RMSD	15.884
100	I-RMSD	2.715
100	fNat	0.75
100	L-RMSD	8.275
100	I-RMSD	1.188
100	fNat	0.667
100	L-RMSD	14.376
100	I-RMSD	2.655
100	fNat	0.75
100	L-RMSD	9.471
100	I-RMSD	2.409
100	fNat	0.833
100	L-RMSD	5.065
100	I-RMSD	1.172
100	fNat	0.083
100	L-RMSD	7.837
100	I-RMSD	5.297
100	fNat	0.083
100	L-RMSD	16.918
100	I-RMSD	5.951
100	fNat	0.0
100	L-RMSD	13.078
100	I-RMSD	7.989
100	fNat	0.083
100	L-RMSD	36.299
100	I-RMSD	6.326
100	fNat	0.0
100	L-RMSD	31.991
100	I-RMSD	10.39
100	fNat	0.083
100	L-RMSD	12.335
100	I-RMSD	5.828
100	fNat	0.0
100	L-RMSD	17.015
100	I-RMSD	6.553
100	fNat	0.0
100	L-RMSD	32.258
100	I-RMSD	9.422
100	fNat	0.083
100	L-RMSD	20.226
100	I-RMSD	5.037
100	fNat	0.0
100	L-RMSD	21.877
100	I-RMSD	7.405
100	fNat	0.083
100	L-RMSD	10.493
100	I-RMSD	5.685
100	fNat	0.0
100	L-RMSD	28.445
100	I-RMSD	6.88
100	fNat	0.083
100	L-RMSD	22.255
100	I-RMSD	5.16
100	fNat	0.0
100	L-RMSD	33.48
100	I-RMSD	10.898
100	fNat	0.0
100	L-RMSD	16.662
100	I-RMSD	6.419
100	fNat	0.417
100	L-RMSD	7.249
100	I-RMSD	3.049
100	fNat	0.0
100	L-RMSD	23.433
100	I-RMSD	6.834
100	fNat	0.083
100	L-RMSD	8.559
100	I-RMSD	4.438
100	fNat	0.083
100	L-RMSD	15.533
100	I-RMSD	6.182
100	fNat	0.083
100	L-RMSD	14.595
100	I-RMSD	5.173
100	fNat	0.25
100	L-RMSD	13.279
100	I-RMSD	2.413
100	fNat	0.0
100	L-RMSD	50.616
100	I-RMSD	7.576
100	fNat	0.083
100	L-RMSD	18.639
100	I-RMSD	6.226
100	fNat	0.0
100	L-RMSD	33.83
100	I-RMSD	8.047
100	fNat	0.083
100	L-RMSD	9.155
100	I-RMSD	5.874
100	fNat	0.167
100	L-RMSD	13.336
100	I-RMSD	5.287
100	fNat	0.083
100	L-RMSD	15.564
100	I-RMSD	5.234
100	fNat	0.083
100	L-RMSD	20.259
100	I-RMSD	5.277
100	fNat	0.083
100	L-RMSD	9.864
100	I-RMSD	5.271
100	fNat	0.083
100	L-RMSD	12.41
100	I-RMSD	5.712
100	fNat	0.083
100	L-RMSD	24.535
100	I-RMSD	5.812
100	fNat	0.167
100	L-RMSD	20.852
100	I-RMSD	3.961
100	fNat	0.083
100	L-RMSD	9.976
100	I-RMSD	5.705
100	fNat	0.25
100	L-RMSD	24.048
100	I-RMSD	4.964
100	fNat	0.0
100	L-RMSD	15.264
100	I-RMSD	8.235
100	fNat	0.0
100	L-RMSD	25.988
100	I-RMSD	8.137
100	fNat	0.083
100	L-RMSD	8.341
100	I-RMSD	5.419
100	fNat	0.083
100	L-RMSD	23.522
100	I-RMSD	5.285
100	fNat	0.167
100	L-RMSD	17.496
100	I-RMSD	4.841
100	fNat	0.083
100	L-RMSD	22.441
100	I-RMSD	7.468
100	fNat	0.0
100	L-RMSD	11.273
100	I-RMSD	5.877
100	fNat	0.083
100	L-RMSD	33.039
100	I-RMSD	8.273
100	fNat	0.083
100	L-RMSD	19.242
100	I-RMSD	6.265
100	fNat	0.25
100	L-RMSD	24.119
100	I-RMSD	4.698
100	fNat	0.083
100	L-RMSD	21.135
100	I-RMSD	5.032
100	fNat	0.083
100	L-RMSD	26.971
100	I-RMSD	5.651
100	fNat	0.083
100	L-RMSD	22.985
100	I-RMSD	6.521
100	fNat	0.083
100	L-RMSD	12.398
100	I-RMSD	5.888
100	fNat	0.083
100	L-RMSD	22.495
100	I-RMSD	5.475
100	fNat	0.0
100	L-RMSD	17.068
100	I-RMSD	8.948
100	fNat	0.0
100	L-RMSD	28.432
100	I-RMSD	7.24
100	fNat	0.083
100	L-RMSD	27.058
100	I-RMSD	8.711
100	fNat	0.083
100	L-RMSD	23.288
100	I-RMSD	6.069
100	fNat	0.083
100	L-RMSD	19.67
100	I-RMSD	6.814
100	fNat	0.167
100	L-RMSD	13.24
100	I-RMSD	3.617
100	fNat	0.25
100	L-RMSD	11.027
100	I-RMSD	3.023
100	fNat	0.0
100	L-RMSD	22.857
100	I-RMSD	9.442
100	fNat	0.083
100	L-RMSD	24.972
100	I-RMSD	7.394
100	fNat	0.083
100	L-RMSD	18.252
100	I-RMSD	5.7
100	fNat	0.167
100	L-RMSD	12.94
100	I-RMSD	3.407
100	fNat	0.167
100	L-RMSD	19.041
100	I-RMSD	2.581
100	fNat	0.333
100	L-RMSD	30.853
100	I-RMSD	3.706
100	fNat	0.0
100	L-RMSD	11.465
100	I-RMSD	5.941
100	fNat	0.083
100	L-RMSD	28.613
100	I-RMSD	5.37
100	fNat	0.083
100	L-RMSD	10.66
100	I-RMSD	5.325
100	fNat	0.083
100	L-RMSD	19.977
100	I-RMSD	5.764
100	fNat	0.083
100	L-RMSD	13.093
100	I-RMSD	6.148
100	fNat	0.083
100	L-RMSD	15.173
100	I-RMSD	7.481
100	fNat	0.083
100	L-RMSD	16.368
100	I-RMSD	5.408
100	fNat	0.25
100	L-RMSD	21.48
100	I-RMSD	4.63
100	fNat	0.0
100	L-RMSD	49.763
100	I-RMSD	8.514
100	fNat	0.0
100	L-RMSD	16.618
100	I-RMSD	7.66
100	fNat	0.083
100	L-RMSD	12.812
100	I-RMSD	5.212
100	fNat	0.0
100	L-RMSD	25.834
100	I-RMSD	7.643
100	fNat	0.583
100	L-RMSD	13.878
100	I-RMSD	3.622
100	fNat	0.667
100	L-RMSD	3.94
100	I-RMSD	0.917
100	fNat	0.417
100	L-RMSD	12.62
100	I-RMSD	3.226
100	fNat	0.0
100	L-RMSD	34.658
100	I-RMSD	7.724
100	fNat	0.25
100	L-RMSD	11.893
100	I-RMSD	3.712
100	fNat	0.833
[truncated: 22,826 more rows]
