# Supplementary material for: Predicting the structural basis of targeted protein degradation by integrating molecular dynamics simulations with structural mass spectrometry
Source: Nat Commun. 2022 Oct 6;13:5884. doi: 10.1038/s41467-022-33575-4 (PMC9537307; doi:10.1038/s41467-022-33575-4)
Supplement: Supplementary file 6 — Source Data [file 41467_2022_33575_MOESM6_ESM.zip › source_data/supp_fig_10/6hay.ca_rmsd.top10.txt]

filename	value
6hay.1.AX_BY_0001_0842.pdb	7.4091582723622915
6hay.1.AX_BY_0001_0792.pdb	8.457663373073036
6hay.1.AX_BY_0001_0986.pdb	7.710700767685423
6hay.1.AX_BY_0001_0325.pdb	3.779553376038347
6hay.1.AX_BY_0001_0998.pdb	4.426593745411868
6hay.1.AX_BY_0001_0229.pdb	7.530150080264281
6hay.1.AX_BY_0001_0491.pdb	7.711844992624301
6hay.1.AX_BY_0001_0974.pdb	5.979628332208243
6hay.1.AX_BY_0001_0338.pdb	7.797222211393549
6hay.1.AX_BY_0001_0037.pdb	5.271404726797574
6hay.1.AX_BY_0001_0203.pdb	5.222793644338319
6hay.1.AX_BY_0001_0298.pdb	4.072497314519072
6hay.1.AX_BY_0001_0333.pdb	5.8764013466136245
6hay.1.AX_BY_0001_0912.pdb	6.876143289679955
6hay.1.AX_BY_0001_0794.pdb	11.39704443891645
6hay.1.AX_BY_0001_0229.pdb	4.873687671790373
6hay.1.AX_BY_0001_0308.pdb	4.569801979761256
6hay.1.AX_BY_0001_0731.pdb	8.59957155270219
6hay.1.AX_BY_0001_0814.pdb	6.4218861060664105
6hay.1.AX_BY_0001_0438.pdb	5.8467511911254935
6hay.1.AX_BY_0001_0347.pdb	9.761723917404577
6hay.1.AX_BY_0001_0037.pdb	6.065401461794535
6hay.1.AX_BY_0001_0510.pdb	9.083999943876691
6hay.1.AX_BY_0001_0813.pdb	8.104508484791436
6hay.1.AX_BY_0001_0461.pdb	7.330900937677729
6hay.1.AX_BY_0001_0162.pdb	5.4563963704536995
6hay.1.AX_BY_0001_0472.pdb	5.213604701752622
6hay.1.AX_BY_0001_0132.pdb	6.43867505538038
6hay.1.AX_BY_0001_0211.pdb	5.6136558287178175
6hay.1.AX_BY_0001_0311.pdb	4.859055012389209
6hay.1.AX_BY_0001_0696.pdb	9.402343718461006
6hay.1.AX_BY_0001_0731.pdb	6.95702326401219
6hay.1.AX_BY_0001_0730.pdb	9.60185950407394
6hay.1.AX_BY_0001_0525.pdb	8.871175671806158
6hay.1.AX_BY_0001_0896.pdb	4.16851563554161
6hay.1.AX_BY_0001_0601.pdb	2.1177318416302713
6hay.1.AX_BY_0001_0593.pdb	5.8523325610341175
6hay.1.AX_BY_0001_0304.pdb	4.171613240287628
6hay.1.AX_BY_0001_0877.pdb	3.2626930074392035
6hay.1.AX_BY_0001_0018.pdb	9.045450189512234
6hay.1.AX_BY_0001_0849.pdb	4.69896708165931
6hay.1.AX_BY_0001_0756.pdb	5.790762200223424
6hay.1.AX_BY_0001_0919.pdb	7.273042658863912
6hay.1.AX_BY_0001_0863.pdb	6.579299144196599
6hay.1.AX_BY_0001_0065.pdb	5.533072518668989
6hay.1.AX_BY_0001_0345.pdb	7.6682495786127625
6hay.1.AX_BY_0001_0134.pdb	5.538808621448666
6hay.1.AX_BY_0001_0810.pdb	7.162915454232087
6hay.1.AX_BY_0001_0600.pdb	6.503641685127218
6hay.1.AX_BY_0001_0072.pdb	5.567115095350398
