# Supplementary material for: Predicting the structural basis of targeted protein degradation by integrating molecular dynamics simulations with structural mass spectrometry
Source: Nat Commun. 2022 Oct 6;13:5884. doi: 10.1038/s41467-022-33575-4 (PMC9537307; doi:10.1038/s41467-022-33575-4)
Supplement: Supplementary file 6 — Source Data [file 41467_2022_33575_MOESM6_ESM.zip › source_data/supp_fig_10/6hay.ca_rmsd.top100.txt]

filename	value
6hay.1.AX_BY_0001_0842.pdb	7.4091582723622915
6hay.1.AX_BY_0001_0792.pdb	8.457663373073036
6hay.1.AX_BY_0001_0986.pdb	7.710700767685423
6hay.1.AX_BY_0001_0325.pdb	3.779553376038347
6hay.1.AX_BY_0001_0998.pdb	4.426593745411868
6hay.1.AX_BY_0001_0229.pdb	7.530150080264281
6hay.1.AX_BY_0001_0491.pdb	7.711844992624301
6hay.1.AX_BY_0001_0974.pdb	5.979628332208243
6hay.1.AX_BY_0001_0338.pdb	7.797222211393549
6hay.1.AX_BY_0001_0037.pdb	5.271404726797574
6hay.1.AX_BY_0001_0530.pdb	8.68309695150849
6hay.1.AX_BY_0001_0528.pdb	2.374947110622374
6hay.1.AX_BY_0001_0671.pdb	2.5044441110184166
6hay.1.AX_BY_0001_0589.pdb	4.2792178085736285
6hay.1.AX_BY_0001_0643.pdb	6.890619254050756
6hay.1.AX_BY_0001_0557.pdb	6.746156007225345
6hay.1.AX_BY_0001_0404.pdb	5.8292102602495355
6hay.1.AX_BY_0001_0745.pdb	6.1826331041401295
6hay.1.AX_BY_0001_0608.pdb	4.612306437185357
6hay.1.AX_BY_0001_0731.pdb	5.309477365439623
6hay.1.AX_BY_0001_0042.pdb	12.011868261366311
6hay.1.AX_BY_0001_0684.pdb	4.832355160088596
6hay.1.AX_BY_0001_0355.pdb	9.992630963915753
6hay.1.AX_BY_0001_0315.pdb	8.639932538191458
6hay.1.AX_BY_0001_0594.pdb	6.243631714009982
6hay.1.AX_BY_0001_0277.pdb	9.174239627762338
6hay.1.AX_BY_0001_0721.pdb	5.827505246531513
6hay.1.AX_BY_0001_0737.pdb	5.3332281950293146
6hay.1.AX_BY_0001_0055.pdb	3.98571319338764
6hay.1.AX_BY_0001_0427.pdb	8.109111199217715
6hay.1.AX_BY_0001_0064.pdb	9.595523973389353
6hay.1.AX_BY_0001_0233.pdb	5.57470098924819
6hay.1.AX_BY_0001_0359.pdb	7.679523378343701
6hay.1.AX_BY_0001_0897.pdb	7.335666293578791
6hay.1.AX_BY_0001_0532.pdb	3.7777915175405843
6hay.1.AX_BY_0001_0263.pdb	7.35828238469438
6hay.1.AX_BY_0001_0691.pdb	7.156355209712508
6hay.1.AX_BY_0001_0216.pdb	6.406883692487406
6hay.1.AX_BY_0001_0094.pdb	6.793777956524311
6hay.1.AX_BY_0001_0272.pdb	9.90549152649768
6hay.1.AX_BY_0001_0264.pdb	7.30668936428299
6hay.1.AX_BY_0001_0898.pdb	9.262313713187607
6hay.1.AX_BY_0001_0205.pdb	5.788363695308852
6hay.1.AX_BY_0001_0621.pdb	12.68470181679595
6hay.1.AX_BY_0001_0074.pdb	7.012721558140636
6hay.1.AX_BY_0001_0211.pdb	5.349704827309649
6hay.1.AX_BY_0001_0983.pdb	6.6815679268971895
6hay.1.AX_BY_0001_0438.pdb	2.527151289203876
6hay.1.AX_BY_0001_0187.pdb	3.0775726737318507
6hay.1.AX_BY_0001_0031.pdb	9.947028753960632
6hay.1.AX_BY_0001_0391.pdb	3.763836950553324
6hay.1.AX_BY_0001_0612.pdb	6.346394993252961
6hay.1.AX_BY_0001_0810.pdb	5.589621263303745
6hay.1.AX_BY_0001_0510.pdb	4.936965056503737
6hay.1.AX_BY_0001_0445.pdb	8.429692670950969
6hay.1.AX_BY_0001_0676.pdb	4.672956208573291
6hay.1.AX_BY_0001_0321.pdb	7.509999324876383
6hay.1.AX_BY_0001_0466.pdb	4.345333779504965
6hay.1.AX_BY_0001_0182.pdb	5.001834896676651
6hay.1.AX_BY_0001_0444.pdb	7.689558352036449
6hay.1.AX_BY_0001_0545.pdb	7.721685441916695
6hay.1.AX_BY_0001_0117.pdb	3.0854386558706595
6hay.1.AX_BY_0001_0526.pdb	3.9203265662802154
6hay.1.AX_BY_0001_0044.pdb	7.211495472712821
6hay.1.AX_BY_0001_0215.pdb	4.172443604991219
6hay.1.AX_BY_0001_0115.pdb	4.041744917882267
6hay.1.AX_BY_0001_0430.pdb	2.6558404769356607
6hay.1.AX_BY_0001_0174.pdb	5.065236313654627
6hay.1.AX_BY_0001_0268.pdb	8.47447612910396
6hay.1.AX_BY_0001_0870.pdb	5.762519467081752
6hay.1.AX_BY_0001_0024.pdb	4.380615975896011
6hay.1.AX_BY_0001_0144.pdb	4.145428540007633
6hay.1.AX_BY_0001_0256.pdb	10.450007091781295
6hay.1.AX_BY_0001_0083.pdb	11.984573373124169
6hay.1.AX_BY_0001_0864.pdb	4.321500476563322
6hay.1.AX_BY_0001_0137.pdb	4.281898772844418
6hay.1.AX_BY_0001_0628.pdb	6.759268981393695
6hay.1.AX_BY_0001_0234.pdb	4.225855964133641
6hay.1.AX_BY_0001_0501.pdb	3.723626685757044
6hay.1.AX_BY_0001_0386.pdb	3.877917002920971
6hay.1.AX_BY_0001_0681.pdb	4.832204654705739
6hay.1.AX_BY_0001_0921.pdb	6.182445784181696
6hay.1.AX_BY_0001_0383.pdb	5.808321445928965
6hay.1.AX_BY_0001_0069.pdb	2.799818549132777
6hay.1.AX_BY_0001_0582.pdb	2.859732364194829
6hay.1.AX_BY_0001_0570.pdb	1.4357281309310832
6hay.1.AX_BY_0001_0961.pdb	2.7484048890377544
6hay.1.AX_BY_0001_0574.pdb	8.943794386420109
6hay.1.AX_BY_0001_0889.pdb	2.4078722062591984
6hay.1.AX_BY_0001_0029.pdb	8.23860051043189
6hay.1.AX_BY_0001_0453.pdb	0.9793340002254888
6hay.1.AX_BY_0001_0179.pdb	6.161928593414842
6hay.1.AX_BY_0001_0635.pdb	4.9207652361007215
6hay.1.AX_BY_0001_0553.pdb	2.6333222186461143
6hay.1.AX_BY_0001_0937.pdb	4.048677885527768
6hay.1.AX_BY_0001_0885.pdb	1.2420547948085023
6hay.1.AX_BY_0001_0708.pdb	4.034893134493863
6hay.1.AX_BY_0001_0597.pdb	2.68391061188706
6hay.1.AX_BY_0001_0751.pdb	0.8651620957287796
6hay.1.AX_BY_0001_0455.pdb	5.658551654492242
6hay.1.AX_BY_0001_0203.pdb	5.222793644338319
6hay.1.AX_BY_0001_0298.pdb	4.072497314519072
6hay.1.AX_BY_0001_0333.pdb	5.8764013466136245
6hay.1.AX_BY_0001_0912.pdb	6.876143289679955
6hay.1.AX_BY_0001_0794.pdb	11.39704443891645
6hay.1.AX_BY_0001_0229.pdb	4.873687671790373
6hay.1.AX_BY_0001_0308.pdb	4.569801979761256
6hay.1.AX_BY_0001_0731.pdb	8.59957155270219
6hay.1.AX_BY_0001_0814.pdb	6.4218861060664105
6hay.1.AX_BY_0001_0438.pdb	5.8467511911254935
6hay.1.AX_BY_0001_0263.pdb	6.5477782456130385
6hay.1.AX_BY_0001_0583.pdb	5.5730880308760975
6hay.1.AX_BY_0001_0934.pdb	6.412275652195669
6hay.1.AX_BY_0001_0382.pdb	7.956404250383156
6hay.1.AX_BY_0001_0241.pdb	6.114235992542998
6hay.1.AX_BY_0001_0035.pdb	3.239488104151886
6hay.1.AX_BY_0001_0943.pdb	6.455110566657378
6hay.1.AX_BY_0001_0595.pdb	4.418669757715268
6hay.1.AX_BY_0001_0369.pdb	5.037954556819801
6hay.1.AX_BY_0001_0497.pdb	6.080359853103796
6hay.1.AX_BY_0001_0803.pdb	2.889281796985119
6hay.1.AX_BY_0001_0235.pdb	8.538081962254852
6hay.1.AX_BY_0001_0525.pdb	7.011052905546475
6hay.1.AX_BY_0001_0426.pdb	9.16669893849315
6hay.1.AX_BY_0001_0549.pdb	5.246006360307023
6hay.1.AX_BY_0001_0004.pdb	4.145434046300912
6hay.1.AX_BY_0001_0488.pdb	2.9740556474195943
6hay.1.AX_BY_0001_0461.pdb	6.614906386173177
6hay.1.AX_BY_0001_0661.pdb	4.443289105009425
6hay.1.AX_BY_0001_0257.pdb	5.686007814315696
6hay.1.AX_BY_0001_0446.pdb	8.112091572986234
6hay.1.AX_BY_0001_0527.pdb	5.203782182451264
6hay.1.AX_BY_0001_0340.pdb	5.8971032691759575
6hay.1.AX_BY_0001_0651.pdb	6.170855531507489
6hay.1.AX_BY_0001_0907.pdb	5.269194874406548
6hay.1.AX_BY_0001_0763.pdb	7.2976453078191135
6hay.1.AX_BY_0001_0707.pdb	5.440154579035363
6hay.1.AX_BY_0001_0704.pdb	5.946912544222696
6hay.1.AX_BY_0001_0066.pdb	6.551948136363474
6hay.1.AX_BY_0001_0978.pdb	7.019954154440252
6hay.1.AX_BY_0001_0374.pdb	3.676379435244342
6hay.1.AX_BY_0001_0253.pdb	7.006580709469087
6hay.1.AX_BY_0001_0853.pdb	5.909594535812445
6hay.1.AX_BY_0001_0232.pdb	5.062208061546119
6hay.1.AX_BY_0001_0512.pdb	6.797845518025527
6hay.1.AX_BY_0001_0092.pdb	6.021416172230524
6hay.1.AX_BY_0001_0683.pdb	6.805692391512992
6hay.1.AX_BY_0001_0548.pdb	6.430099333135745
6hay.1.AX_BY_0001_0931.pdb	5.530009243270489
6hay.1.AX_BY_0001_0778.pdb	5.841413065378539
6hay.1.AX_BY_0001_0135.pdb	7.0264252214779885
6hay.1.AX_BY_0001_0082.pdb	10.056909089710924
6hay.1.AX_BY_0001_0254.pdb	6.438082317060134
6hay.1.AX_BY_0001_0280.pdb	5.666918728738722
6hay.1.AX_BY_0001_0568.pdb	3.9595757693490343
6hay.1.AX_BY_0001_0347.pdb	3.6044724687178262
6hay.1.AX_BY_0001_0606.pdb	6.8467208594021125
6hay.1.AX_BY_0001_0601.pdb	8.969930719931384
6hay.1.AX_BY_0001_0464.pdb	4.594905381997253
6hay.1.AX_BY_0001_0854.pdb	4.038315439209479
6hay.1.AX_BY_0001_0635.pdb	3.849468023995654
6hay.1.AX_BY_0001_0173.pdb	4.127889718461579
6hay.1.AX_BY_0001_0867.pdb	3.8439537598260434
6hay.1.AX_BY_0001_0856.pdb	6.514040216793215
6hay.1.AX_BY_0001_0784.pdb	5.143373048357392
6hay.1.AX_BY_0001_0220.pdb	7.533310065158955
6hay.1.AX_BY_0001_0819.pdb	3.5615090195037693
6hay.1.AX_BY_0001_0535.pdb	6.902021493125961
6hay.1.AX_BY_0001_0708.pdb	6.2020702675573345
6hay.1.AX_BY_0001_0404.pdb	4.547982792454314
6hay.1.AX_BY_0001_0350.pdb	10.165204964953785
6hay.1.AX_BY_0001_0368.pdb	7.26861671716465
6hay.1.AX_BY_0001_0231.pdb	5.05226133282028
6hay.1.AX_BY_0001_0743.pdb	9.681319787972054
6hay.1.AX_BY_0001_0222.pdb	5.697748057583795
6hay.1.AX_BY_0001_0126.pdb	0.6909730871369145
6hay.1.AX_BY_0001_0184.pdb	3.5131465099874313
6hay.1.AX_BY_0001_0023.pdb	11.410749036399979
6hay.1.AX_BY_0001_0984.pdb	5.067227519129109
6hay.1.AX_BY_0001_0844.pdb	1.4519138897244501
6hay.1.AX_BY_0001_0439.pdb	1.9255772474635755
6hay.1.AX_BY_0001_0373.pdb	2.795416090150053
6hay.1.AX_BY_0001_0543.pdb	8.616774142323365
6hay.1.AX_BY_0001_0950.pdb	6.512455380407422
6hay.1.AX_BY_0001_0054.pdb	6.505720821789289
6hay.1.AX_BY_0001_0827.pdb	3.3793307967748674
6hay.1.AX_BY_0001_0891.pdb	2.877859708161266
6hay.1.AX_BY_0001_0991.pdb	4.395701598223666
6hay.1.AX_BY_0001_0598.pdb	4.781511775355478
6hay.1.AX_BY_0001_0118.pdb	6.379698748975795
6hay.1.AX_BY_0001_0055.pdb	7.209382024794797
6hay.1.AX_BY_0001_0398.pdb	10.052750246788506
6hay.1.AX_BY_0001_0825.pdb	6.562356055336421
6hay.1.AX_BY_0001_0546.pdb	2.914459998443953
6hay.1.AX_BY_0001_0519.pdb	5.733291765745679
6hay.1.AX_BY_0001_0534.pdb	2.3660127523068244
6hay.1.AX_BY_0001_0958.pdb	0.8386132333208602
6hay.1.AX_BY_0001_0429.pdb	5.855710016406086
6hay.1.AX_BY_0001_0430.pdb	0.43551686497250497
6hay.1.AX_BY_0001_0357.pdb	7.403500703666225
6hay.1.AX_BY_0001_0347.pdb	9.761723917404577
6hay.1.AX_BY_0001_0037.pdb	6.065401461794535
6hay.1.AX_BY_0001_0510.pdb	9.083999943876691
6hay.1.AX_BY_0001_0813.pdb	8.104508484791436
6hay.1.AX_BY_0001_0461.pdb	7.330900937677729
6hay.1.AX_BY_0001_0162.pdb	5.4563963704536995
6hay.1.AX_BY_0001_0472.pdb	5.213604701752622
6hay.1.AX_BY_0001_0132.pdb	6.43867505538038
6hay.1.AX_BY_0001_0211.pdb	5.6136558287178175
6hay.1.AX_BY_0001_0311.pdb	4.859055012389209
6hay.1.AX_BY_0001_0255.pdb	9.329800613500097
6hay.1.AX_BY_0001_0888.pdb	6.132955996075042
6hay.1.AX_BY_0001_0256.pdb	5.500635009511707
6hay.1.AX_BY_0001_0713.pdb	5.270358125466625
6hay.1.AX_BY_0001_0615.pdb	3.590325986822071
6hay.1.AX_BY_0001_0429.pdb	10.194024122435465
6hay.1.AX_BY_0001_0613.pdb	6.497276365798064
6hay.1.AX_BY_0001_0190.pdb	9.942620791869683
6hay.1.AX_BY_0001_0528.pdb	7.664540240815075
6hay.1.AX_BY_0001_0183.pdb	6.128773769419415
6hay.1.AX_BY_0001_0179.pdb	5.304036891941512
6hay.1.AX_BY_0001_0822.pdb	4.349505847649075
6hay.1.AX_BY_0001_0139.pdb	7.630522513909436
6hay.1.AX_BY_0001_0665.pdb	6.823523852853548
6hay.1.AX_BY_0001_0702.pdb	5.156661546477356
6hay.1.AX_BY_0001_0562.pdb	4.495060057305916
6hay.1.AX_BY_0001_0356.pdb	5.036224306077291
6hay.1.AX_BY_0001_0959.pdb	8.153752288205554
6hay.1.AX_BY_0001_0084.pdb	6.010419664189093
6hay.1.AX_BY_0001_0997.pdb	4.690091941003503
6hay.1.AX_BY_0001_0764.pdb	4.492208119548289
6hay.1.AX_BY_0001_0850.pdb	3.295972476033954
6hay.1.AX_BY_0001_0491.pdb	5.098451931065667
6hay.1.AX_BY_0001_0887.pdb	5.721611527057906
6hay.1.AX_BY_0001_0142.pdb	7.470211935618037
6hay.1.AX_BY_0001_0374.pdb	5.656005068345748
6hay.1.AX_BY_0001_0634.pdb	7.8018587006740905
6hay.1.AX_BY_0001_0078.pdb	7.081447608674678
6hay.1.AX_BY_0001_0486.pdb	3.2889343691967543
6hay.1.AX_BY_0001_0203.pdb	7.737589294108293
6hay.1.AX_BY_0001_0731.pdb	6.741924146055802
6hay.1.AX_BY_0001_0801.pdb	4.856665550284871
6hay.1.AX_BY_0001_0363.pdb	8.494378546427345
6hay.1.AX_BY_0001_0125.pdb	8.900145326394487
6hay.1.AX_BY_0001_0435.pdb	5.047725612820398
6hay.1.AX_BY_0001_0554.pdb	6.774514255640605
6hay.1.AX_BY_0001_0848.pdb	8.032646047196332
6hay.1.AX_BY_0001_0216.pdb	4.809767840413584
6hay.1.AX_BY_0001_0691.pdb	4.728263659994508
6hay.1.AX_BY_0001_0386.pdb	6.788209047447892
6hay.1.AX_BY_0001_0389.pdb	6.962980007064432
6hay.1.AX_BY_0001_0688.pdb	6.213165558518333
6hay.1.AX_BY_0001_0648.pdb	6.973328972324563
6hay.1.AX_BY_0001_0766.pdb	5.098381907461197
6hay.1.AX_BY_0001_0028.pdb	3.152064553090088
6hay.1.AX_BY_0001_0029.pdb	6.436564958133171
6hay.1.AX_BY_0001_0499.pdb	4.291619535021238
6hay.1.AX_BY_0001_0260.pdb	3.89223708227961
6hay.1.AX_BY_0001_0824.pdb	3.855281613810462
6hay.1.AX_BY_0001_0140.pdb	5.735502603447843
6hay.1.AX_BY_0001_0238.pdb	3.0596180973072626
6hay.1.AX_BY_0001_0516.pdb	6.099329373824557
6hay.1.AX_BY_0001_0283.pdb	8.24406046422234
6hay.1.AX_BY_0001_0742.pdb	1.4747387401704133
6hay.1.AX_BY_0001_0299.pdb	4.724103155662348
6hay.1.AX_BY_0001_0578.pdb	4.238318950898894
6hay.1.AX_BY_0001_0494.pdb	4.655010260879769
6hay.1.AX_BY_0001_0195.pdb	3.856883153459941
6hay.1.AX_BY_0001_0117.pdb	8.31323380732537
6hay.1.AX_BY_0001_0727.pdb	3.4011846769195015
6hay.1.AX_BY_0001_0517.pdb	6.536943921411154
6hay.1.AX_BY_0001_0297.pdb	9.51791218902377
6hay.1.AX_BY_0001_0803.pdb	8.65854940891491
6hay.1.AX_BY_0001_0999.pdb	4.551482690710453
6hay.1.AX_BY_0001_0459.pdb	6.949414971649949
6hay.1.AX_BY_0001_0465.pdb	3.5370510149761376
6hay.1.AX_BY_0001_0236.pdb	5.6610387935909365
6hay.1.AX_BY_0001_0624.pdb	7.3525518093413265
6hay.1.AX_BY_0001_0637.pdb	4.059599861438159
6hay.1.AX_BY_0001_0008.pdb	3.983357576655015
6hay.1.AX_BY_0001_0520.pdb	5.876766340476231
6hay.1.AX_BY_0001_0433.pdb	8.269783985148063
6hay.1.AX_BY_0001_0794.pdb	3.061864718188524
6hay.1.AX_BY_0001_0301.pdb	3.9919322386980776
6hay.1.AX_BY_0001_0025.pdb	12.152432594761157
6hay.1.AX_BY_0001_0469.pdb	8.5888366706913
6hay.1.AX_BY_0001_0542.pdb	9.586645927843362
6hay.1.AX_BY_0001_0870.pdb	2.135096745107303
6hay.1.AX_BY_0001_0059.pdb	2.7666668030494352
6hay.1.AX_BY_0001_0470.pdb	4.299543945062234
6hay.1.AX_BY_0001_0100.pdb	6.497678889347496
6hay.1.AX_BY_0001_0434.pdb	2.1412619846388328
6hay.1.AX_BY_0001_0756.pdb	1.447385690997236
6hay.1.AX_BY_0001_0323.pdb	3.4101271997566656
6hay.1.AX_BY_0001_0602.pdb	1.2828097862389052
6hay.1.AX_BY_0001_0816.pdb	7.489941614084512
6hay.1.AX_BY_0001_0547.pdb	2.1738703301344193
6hay.1.AX_BY_0001_0419.pdb	8.151975366828768
6hay.1.AX_BY_0001_0631.pdb	3.032760365747813
6hay.1.AX_BY_0001_0513.pdb	3.1745331811714217
6hay.1.AX_BY_0001_0696.pdb	9.402343718461006
6hay.1.AX_BY_0001_0731.pdb	6.95702326401219
6hay.1.AX_BY_0001_0730.pdb	9.60185950407394
6hay.1.AX_BY_0001_0525.pdb	8.871175671806158
6hay.1.AX_BY_0001_0896.pdb	4.16851563554161
6hay.1.AX_BY_0001_0601.pdb	2.1177318416302713
6hay.1.AX_BY_0001_0593.pdb	5.8523325610341175
6hay.1.AX_BY_0001_0304.pdb	4.171613240287628
6hay.1.AX_BY_0001_0877.pdb	3.2626930074392035
6hay.1.AX_BY_0001_0018.pdb	9.045450189512234
6hay.1.AX_BY_0001_0416.pdb	3.906175529150982
6hay.1.AX_BY_0001_0435.pdb	7.70247243767869
6hay.1.AX_BY_0001_0484.pdb	5.441770488968323
6hay.1.AX_BY_0001_0487.pdb	9.558017876514985
6hay.1.AX_BY_0001_0083.pdb	4.768779218539587
6hay.1.AX_BY_0001_0845.pdb	6.117575615214139
6hay.1.AX_BY_0001_0992.pdb	4.425554028279959
6hay.1.AX_BY_0001_0227.pdb	4.480143270858114
6hay.1.AX_BY_0001_0660.pdb	6.328945010605004
6hay.1.AX_BY_0001_0985.pdb	4.225251335507532
6hay.1.AX_BY_0001_0019.pdb	5.589991692526438
6hay.1.AX_BY_0001_0299.pdb	11.151646756606477
6hay.1.AX_BY_0001_0539.pdb	5.110850631033443
6hay.1.AX_BY_0001_0911.pdb	6.781123988042313
6hay.1.AX_BY_0001_0583.pdb	7.032664366108368
6hay.1.AX_BY_0001_0483.pdb	6.053119598607661
6hay.1.AX_BY_0001_0914.pdb	9.357170450565448
6hay.1.AX_BY_0001_0365.pdb	7.326062475550891
6hay.1.AX_BY_0001_0720.pdb	6.79255624670678
6hay.1.AX_BY_0001_0039.pdb	3.3621437933579044
6hay.1.AX_BY_0001_0771.pdb	6.018864468544511
6hay.1.AX_BY_0001_0939.pdb	7.7385806288680765
6hay.1.AX_BY_0001_0916.pdb	8.476180509195833
6hay.1.AX_BY_0001_0741.pdb	6.756830209877478
6hay.1.AX_BY_0001_0996.pdb	7.128293154710484
6hay.1.AX_BY_0001_0646.pdb	4.445894398115909
6hay.1.AX_BY_0001_0497.pdb	8.3182713833845
6hay.1.AX_BY_0001_0224.pdb	4.840477209628475
6hay.1.AX_BY_0001_0289.pdb	3.7054240741867277
6hay.1.AX_BY_0001_0013.pdb	7.231333897566395
6hay.1.AX_BY_0001_0492.pdb	4.239537297751471
6hay.1.AX_BY_0001_0994.pdb	5.015481266954627
6hay.1.AX_BY_0001_0394.pdb	4.513752389735931
6hay.1.AX_BY_0001_0151.pdb	6.371334506098612
6hay.1.AX_BY_0001_0804.pdb	4.415748035438519
6hay.1.AX_BY_0001_0873.pdb	2.928498593673536
6hay.1.AX_BY_0001_0027.pdb	6.021583088926816
6hay.1.AX_BY_0001_0848.pdb	5.009210005750407
6hay.1.AX_BY_0001_0397.pdb	5.1559059651922565
6hay.1.AX_BY_0001_0379.pdb	3.716345826512393
6hay.1.AX_BY_0001_0506.pdb	3.839026203074263
6hay.1.AX_BY_0001_0769.pdb	7.579473662712588
6hay.1.AX_BY_0001_0840.pdb	5.845665036969494
6hay.1.AX_BY_0001_0062.pdb	7.191056989966268
6hay.1.AX_BY_0001_0260.pdb	4.807683868315043
6hay.1.AX_BY_0001_0125.pdb	5.187096215484394
6hay.1.AX_BY_0001_0645.pdb	3.8193758753516476
6hay.1.AX_BY_0001_0353.pdb	3.813421659039195
6hay.1.AX_BY_0001_0990.pdb	5.311995491769676
6hay.1.AX_BY_0001_0278.pdb	1.8467366579830216
6hay.1.AX_BY_0001_0686.pdb	9.32152140169157
6hay.1.AX_BY_0001_0041.pdb	8.832648276272373
6hay.1.AX_BY_0001_0797.pdb	8.509532602230692
6hay.1.AX_BY_0001_0112.pdb	9.744979424817718
6hay.1.AX_BY_0001_0721.pdb	1.2212368188176828
6hay.1.AX_BY_0001_0228.pdb	1.249127159278191
6hay.1.AX_BY_0001_0366.pdb	2.8432811350209524
6hay.1.AX_BY_0001_0007.pdb	4.798044010107287
6hay.1.AX_BY_0001_0943.pdb	3.658392228443777
6hay.1.AX_BY_0001_0094.pdb	5.722415090531361
6hay.1.AX_BY_0001_0274.pdb	6.129370962394674
6hay.1.AX_BY_0001_0015.pdb	9.759350981894148
6hay.1.AX_BY_0001_0187.pdb	5.437713485161826
6hay.1.AX_BY_0001_0923.pdb	6.395815896390965
6hay.1.AX_BY_0001_0657.pdb	5.84813475464064
6hay.1.AX_BY_0001_0700.pdb	0.9719030569779268
6hay.1.AX_BY_0001_0247.pdb	1.7862901383386
6hay.1.AX_BY_0001_0637.pdb	4.034773168768919
6hay.1.AX_BY_0001_0867.pdb	6.099438623030543
6hay.1.AX_BY_0001_0691.pdb	3.80522839224433
6hay.1.AX_BY_0001_0108.pdb	8.991575124869113
6hay.1.AX_BY_0001_0722.pdb	2.726879245237945
6hay.1.AX_BY_0001_0875.pdb	0.7189330843968986
6hay.1.AX_BY_0001_0537.pdb	2.897797031856483
6hay.1.AX_BY_0001_0942.pdb	8.714737290446946
6hay.1.AX_BY_0001_0225.pdb	1.1588924148810231
6hay.1.AX_BY_0001_0056.pdb	6.773647618281889
6hay.1.AX_BY_0001_0762.pdb	11.55868551366295
6hay.1.AX_BY_0001_0082.pdb	4.709330631385201
6hay.1.AX_BY_0001_0644.pdb	3.646812693858249
6hay.1.AX_BY_0001_0959.pdb	2.2973595221879815
6hay.1.AX_BY_0001_0088.pdb	4.632158375426883
6hay.1.AX_BY_0001_0761.pdb	2.652782789711092
6hay.1.AX_BY_0001_0625.pdb	4.798005055458925
6hay.1.AX_BY_0001_0460.pdb	0.8981717604681635
6hay.1.AX_BY_0001_0744.pdb	3.852344288558358
6hay.1.AX_BY_0001_0072.pdb	4.748584398027669
6hay.1.AX_BY_0001_0474.pdb	4.138755306203311
6hay.1.AX_BY_0001_0345.pdb	2.6978035671035525
6hay.1.AX_BY_0001_0604.pdb	5.700954689502598
6hay.1.AX_BY_0001_0849.pdb	4.69896708165931
6hay.1.AX_BY_0001_0756.pdb	5.790762200223424
6hay.1.AX_BY_0001_0919.pdb	7.273042658863912
6hay.1.AX_BY_0001_0863.pdb	6.579299144196599
6hay.1.AX_BY_0001_0065.pdb	5.533072518668989
6hay.1.AX_BY_0001_0345.pdb	7.6682495786127625
6hay.1.AX_BY_0001_0134.pdb	5.538808621448666
6hay.1.AX_BY_0001_0810.pdb	7.162915454232087
6hay.1.AX_BY_0001_0600.pdb	6.503641685127218
6hay.1.AX_BY_0001_0072.pdb	5.567115095350398
6hay.1.AX_BY_0001_0391.pdb	7.934745037742767
6hay.1.AX_BY_0001_0888.pdb	4.846053032817651
6hay.1.AX_BY_0001_0385.pdb	7.729794967910553
6hay.1.AX_BY_0001_0488.pdb	3.6000443745880473
6hay.1.AX_BY_0001_0750.pdb	9.884423901710566
6hay.1.AX_BY_0001_0964.pdb	4.810287017192567
6hay.1.AX_BY_0001_0932.pdb	3.9748003347385934
6hay.1.AX_BY_0001_0692.pdb	5.999742570584304
6hay.1.AX_BY_0001_0707.pdb	6.763218628978182
6hay.1.AX_BY_0001_0563.pdb	10.834253650798846
6hay.1.AX_BY_0001_0262.pdb	7.484075034104632
6hay.1.AX_BY_0001_0506.pdb	5.292349720844544
6hay.1.AX_BY_0001_0226.pdb	4.077380964501217
6hay.1.AX_BY_0001_0093.pdb	7.745173857912119
6hay.1.AX_BY_0001_0999.pdb	8.008571368651369
6hay.1.AX_BY_0001_0485.pdb	7.050782992982971
6hay.1.AX_BY_0001_0437.pdb	5.622638468102339
6hay.1.AX_BY_0001_0335.pdb	7.869003251230792
6hay.1.AX_BY_0001_0942.pdb	5.026090911278997
6hay.1.AX_BY_0001_0463.pdb	9.520298970023948
6hay.1.AX_BY_0001_0056.pdb	5.052262780699094
6hay.1.AX_BY_0001_0487.pdb	7.775839061471904
6hay.1.AX_BY_0001_0549.pdb	9.381062492562611
6hay.1.AX_BY_0001_0798.pdb	6.895367759297255
6hay.1.AX_BY_0001_0829.pdb	6.863838378638395
6hay.1.AX_BY_0001_0689.pdb	6.033644063390959
6hay.1.AX_BY_0001_0228.pdb	9.966426084947226
6hay.1.AX_BY_0001_0803.pdb	5.662053889315785
6hay.1.AX_BY_0001_0240.pdb	4.273508870080952
6hay.1.AX_BY_0001_0590.pdb	9.668387105097189
6hay.1.AX_BY_0001_0417.pdb	8.972424705058273
6hay.1.AX_BY_0001_0433.pdb	5.692868562755
6hay.1.AX_BY_0001_0080.pdb	6.002645948319938
6hay.1.AX_BY_0001_0106.pdb	4.160400883855298
6hay.1.AX_BY_0001_0160.pdb	4.271496395636718
6hay.1.AX_BY_0001_0653.pdb	6.997219053342343
6hay.1.AX_BY_0001_0704.pdb	3.7751639679732714
6hay.1.AX_BY_0001_0526.pdb	10.63899288117626
6hay.1.AX_BY_0001_0791.pdb	7.160106540974252
6hay.1.AX_BY_0001_0742.pdb	5.438313580281728
6hay.1.AX_BY_0001_0725.pdb	6.795641124105911
6hay.1.AX_BY_0001_0706.pdb	5.4916142817592934
6hay.1.AX_BY_0001_0090.pdb	4.063872557188959
6hay.1.AX_BY_0001_0124.pdb	8.430650620095525
6hay.1.AX_BY_0001_0085.pdb	6.173605079026296
6hay.1.AX_BY_0001_0094.pdb	5.953193254177553
6hay.1.AX_BY_0001_0998.pdb	3.679588250741838
6hay.1.AX_BY_0001_0241.pdb	6.366886033882719
6hay.1.AX_BY_0001_0209.pdb	7.2070018671552445
6hay.1.AX_BY_0001_0266.pdb	11.323915584425173
6hay.1.AX_BY_0001_0902.pdb	6.0391084345359305
6hay.1.AX_BY_0001_0347.pdb	8.295979715306633
6hay.1.AX_BY_0001_0595.pdb	8.966092101769053
6hay.1.AX_BY_0001_0427.pdb	10.373856186414327
6hay.1.AX_BY_0001_0493.pdb	6.019130197740665
6hay.1.AX_BY_0001_0227.pdb	11.475673866311737
6hay.1.AX_BY_0001_0833.pdb	0.8187092295162143
6hay.1.AX_BY_0001_0618.pdb	7.3826940463268755
6hay.1.AX_BY_0001_0271.pdb	6.704368224813709
6hay.1.AX_BY_0001_0426.pdb	8.420214140620422
6hay.1.AX_BY_0001_0068.pdb	6.816436738919499
6hay.1.AX_BY_0001_0232.pdb	6.751387534914568
6hay.1.AX_BY_0001_0631.pdb	10.433017128093963
6hay.1.AX_BY_0001_0189.pdb	10.353407381577208
6hay.1.AX_BY_0001_0272.pdb	4.759066039244892
6hay.1.AX_BY_0001_0856.pdb	5.929563441310372
6hay.1.AX_BY_0001_0514.pdb	9.395099338518396
6hay.1.AX_BY_0001_0113.pdb	7.366503488622058
6hay.1.AX_BY_0001_0578.pdb	5.210020747873052
6hay.1.AX_BY_0001_0515.pdb	8.398860532033545
6hay.1.AX_BY_0001_0034.pdb	8.404339346924067
6hay.1.AX_BY_0001_0180.pdb	4.809419442351179
6hay.1.AX_BY_0001_0128.pdb	5.6726109009001675
6hay.1.AX_BY_0001_0739.pdb	4.787601135093464
6hay.1.AX_BY_0001_0110.pdb	5.703532050734384
6hay.1.AX_BY_0001_0321.pdb	8.459277245515215
6hay.1.AX_BY_0001_0575.pdb	6.546702667217519
6hay.1.AX_BY_0001_0715.pdb	4.91631299641735
6hay.1.AX_BY_0001_0523.pdb	2.702036776626332
6hay.1.AX_BY_0001_0816.pdb	5.144265710333686
6hay.1.AX_BY_0001_0845.pdb	6.358339239573384
6hay.1.AX_BY_0001_0512.pdb	6.702273944322569
6hay.1.AX_BY_0001_0041.pdb	4.796573053808793
6hay.1.AX_BY_0001_0340.pdb	2.3718904786094925
6hay.1.AX_BY_0001_0855.pdb	4.744325383034772
6hay.1.AX_BY_0001_0051.pdb	7.427023280358688
6hay.1.AX_BY_0001_0418.pdb	4.604522734892344
6hay.1.AX_BY_0001_0593.pdb	5.9854979876513354
6hay.1.AX_BY_0001_0447.pdb	8.676973009252631
6hay.1.AX_BY_0001_0434.pdb	8.642010457892095
