# Supplementary material for: Predicting the structural basis of targeted protein degradation by integrating molecular dynamics simulations with structural mass spectrometry
Source: Nat Commun. 2022 Oct 6;13:5884. doi: 10.1038/s41467-022-33575-4 (PMC9537307; doi:10.1038/s41467-022-33575-4)
Supplement: Supplementary file 6 — Source Data [file 41467_2022_33575_MOESM6_ESM.zip › source_data/supp_fig_10/6hay.ca_rmsd.top50.txt]

filename	value
6hay.1.AX_BY_0001_0842.pdb	7.4091582723622915
6hay.1.AX_BY_0001_0792.pdb	8.457663373073036
6hay.1.AX_BY_0001_0986.pdb	7.710700767685423
6hay.1.AX_BY_0001_0325.pdb	3.779553376038347
6hay.1.AX_BY_0001_0998.pdb	4.426593745411868
6hay.1.AX_BY_0001_0229.pdb	7.530150080264281
6hay.1.AX_BY_0001_0491.pdb	7.711844992624301
6hay.1.AX_BY_0001_0974.pdb	5.979628332208243
6hay.1.AX_BY_0001_0338.pdb	7.797222211393549
6hay.1.AX_BY_0001_0037.pdb	5.271404726797574
6hay.1.AX_BY_0001_0530.pdb	8.68309695150849
6hay.1.AX_BY_0001_0528.pdb	2.374947110622374
6hay.1.AX_BY_0001_0671.pdb	2.5044441110184166
6hay.1.AX_BY_0001_0589.pdb	4.2792178085736285
6hay.1.AX_BY_0001_0643.pdb	6.890619254050756
6hay.1.AX_BY_0001_0557.pdb	6.746156007225345
6hay.1.AX_BY_0001_0404.pdb	5.8292102602495355
6hay.1.AX_BY_0001_0745.pdb	6.1826331041401295
6hay.1.AX_BY_0001_0608.pdb	4.612306437185357
6hay.1.AX_BY_0001_0731.pdb	5.309477365439623
6hay.1.AX_BY_0001_0042.pdb	12.011868261366311
6hay.1.AX_BY_0001_0684.pdb	4.832355160088596
6hay.1.AX_BY_0001_0355.pdb	9.992630963915753
6hay.1.AX_BY_0001_0315.pdb	8.639932538191458
6hay.1.AX_BY_0001_0594.pdb	6.243631714009982
6hay.1.AX_BY_0001_0277.pdb	9.174239627762338
6hay.1.AX_BY_0001_0721.pdb	5.827505246531513
6hay.1.AX_BY_0001_0737.pdb	5.3332281950293146
6hay.1.AX_BY_0001_0055.pdb	3.98571319338764
6hay.1.AX_BY_0001_0427.pdb	8.109111199217715
6hay.1.AX_BY_0001_0064.pdb	9.595523973389353
6hay.1.AX_BY_0001_0233.pdb	5.57470098924819
6hay.1.AX_BY_0001_0359.pdb	7.679523378343701
6hay.1.AX_BY_0001_0897.pdb	7.335666293578791
6hay.1.AX_BY_0001_0532.pdb	3.7777915175405843
6hay.1.AX_BY_0001_0263.pdb	7.35828238469438
6hay.1.AX_BY_0001_0691.pdb	7.156355209712508
6hay.1.AX_BY_0001_0216.pdb	6.406883692487406
6hay.1.AX_BY_0001_0094.pdb	6.793777956524311
6hay.1.AX_BY_0001_0272.pdb	9.90549152649768
6hay.1.AX_BY_0001_0264.pdb	7.30668936428299
6hay.1.AX_BY_0001_0898.pdb	9.262313713187607
6hay.1.AX_BY_0001_0205.pdb	5.788363695308852
6hay.1.AX_BY_0001_0621.pdb	12.68470181679595
6hay.1.AX_BY_0001_0074.pdb	7.012721558140636
6hay.1.AX_BY_0001_0211.pdb	5.349704827309649
6hay.1.AX_BY_0001_0983.pdb	6.6815679268971895
6hay.1.AX_BY_0001_0438.pdb	2.527151289203876
6hay.1.AX_BY_0001_0187.pdb	3.0775726737318507
6hay.1.AX_BY_0001_0031.pdb	9.947028753960632
6hay.1.AX_BY_0001_0203.pdb	5.222793644338319
6hay.1.AX_BY_0001_0298.pdb	4.072497314519072
6hay.1.AX_BY_0001_0333.pdb	5.8764013466136245
6hay.1.AX_BY_0001_0912.pdb	6.876143289679955
6hay.1.AX_BY_0001_0794.pdb	11.39704443891645
6hay.1.AX_BY_0001_0229.pdb	4.873687671790373
6hay.1.AX_BY_0001_0308.pdb	4.569801979761256
6hay.1.AX_BY_0001_0731.pdb	8.59957155270219
6hay.1.AX_BY_0001_0814.pdb	6.4218861060664105
6hay.1.AX_BY_0001_0438.pdb	5.8467511911254935
6hay.1.AX_BY_0001_0263.pdb	6.5477782456130385
6hay.1.AX_BY_0001_0583.pdb	5.5730880308760975
6hay.1.AX_BY_0001_0934.pdb	6.412275652195669
6hay.1.AX_BY_0001_0382.pdb	7.956404250383156
6hay.1.AX_BY_0001_0241.pdb	6.114235992542998
6hay.1.AX_BY_0001_0035.pdb	3.239488104151886
6hay.1.AX_BY_0001_0943.pdb	6.455110566657378
6hay.1.AX_BY_0001_0595.pdb	4.418669757715268
6hay.1.AX_BY_0001_0369.pdb	5.037954556819801
6hay.1.AX_BY_0001_0497.pdb	6.080359853103796
6hay.1.AX_BY_0001_0803.pdb	2.889281796985119
6hay.1.AX_BY_0001_0235.pdb	8.538081962254852
6hay.1.AX_BY_0001_0525.pdb	7.011052905546475
6hay.1.AX_BY_0001_0426.pdb	9.16669893849315
6hay.1.AX_BY_0001_0549.pdb	5.246006360307023
6hay.1.AX_BY_0001_0004.pdb	4.145434046300912
6hay.1.AX_BY_0001_0488.pdb	2.9740556474195943
6hay.1.AX_BY_0001_0461.pdb	6.614906386173177
6hay.1.AX_BY_0001_0661.pdb	4.443289105009425
6hay.1.AX_BY_0001_0257.pdb	5.686007814315696
6hay.1.AX_BY_0001_0446.pdb	8.112091572986234
6hay.1.AX_BY_0001_0527.pdb	5.203782182451264
6hay.1.AX_BY_0001_0340.pdb	5.8971032691759575
6hay.1.AX_BY_0001_0651.pdb	6.170855531507489
6hay.1.AX_BY_0001_0907.pdb	5.269194874406548
6hay.1.AX_BY_0001_0763.pdb	7.2976453078191135
6hay.1.AX_BY_0001_0707.pdb	5.440154579035363
6hay.1.AX_BY_0001_0704.pdb	5.946912544222696
6hay.1.AX_BY_0001_0066.pdb	6.551948136363474
6hay.1.AX_BY_0001_0978.pdb	7.019954154440252
6hay.1.AX_BY_0001_0374.pdb	3.676379435244342
6hay.1.AX_BY_0001_0253.pdb	7.006580709469087
6hay.1.AX_BY_0001_0853.pdb	5.909594535812445
6hay.1.AX_BY_0001_0232.pdb	5.062208061546119
6hay.1.AX_BY_0001_0512.pdb	6.797845518025527
6hay.1.AX_BY_0001_0092.pdb	6.021416172230524
6hay.1.AX_BY_0001_0683.pdb	6.805692391512992
6hay.1.AX_BY_0001_0548.pdb	6.430099333135745
6hay.1.AX_BY_0001_0931.pdb	5.530009243270489
6hay.1.AX_BY_0001_0778.pdb	5.841413065378539
6hay.1.AX_BY_0001_0347.pdb	9.761723917404577
6hay.1.AX_BY_0001_0037.pdb	6.065401461794535
6hay.1.AX_BY_0001_0510.pdb	9.083999943876691
6hay.1.AX_BY_0001_0813.pdb	8.104508484791436
6hay.1.AX_BY_0001_0461.pdb	7.330900937677729
6hay.1.AX_BY_0001_0162.pdb	5.4563963704536995
6hay.1.AX_BY_0001_0472.pdb	5.213604701752622
6hay.1.AX_BY_0001_0132.pdb	6.43867505538038
6hay.1.AX_BY_0001_0211.pdb	5.6136558287178175
6hay.1.AX_BY_0001_0311.pdb	4.859055012389209
6hay.1.AX_BY_0001_0255.pdb	9.329800613500097
6hay.1.AX_BY_0001_0888.pdb	6.132955996075042
6hay.1.AX_BY_0001_0256.pdb	5.500635009511707
6hay.1.AX_BY_0001_0713.pdb	5.270358125466625
6hay.1.AX_BY_0001_0615.pdb	3.590325986822071
6hay.1.AX_BY_0001_0429.pdb	10.194024122435465
6hay.1.AX_BY_0001_0613.pdb	6.497276365798064
6hay.1.AX_BY_0001_0190.pdb	9.942620791869683
6hay.1.AX_BY_0001_0528.pdb	7.664540240815075
6hay.1.AX_BY_0001_0183.pdb	6.128773769419415
6hay.1.AX_BY_0001_0179.pdb	5.304036891941512
6hay.1.AX_BY_0001_0822.pdb	4.349505847649075
6hay.1.AX_BY_0001_0139.pdb	7.630522513909436
6hay.1.AX_BY_0001_0665.pdb	6.823523852853548
6hay.1.AX_BY_0001_0702.pdb	5.156661546477356
6hay.1.AX_BY_0001_0562.pdb	4.495060057305916
6hay.1.AX_BY_0001_0356.pdb	5.036224306077291
6hay.1.AX_BY_0001_0959.pdb	8.153752288205554
6hay.1.AX_BY_0001_0084.pdb	6.010419664189093
6hay.1.AX_BY_0001_0997.pdb	4.690091941003503
6hay.1.AX_BY_0001_0764.pdb	4.492208119548289
6hay.1.AX_BY_0001_0850.pdb	3.295972476033954
6hay.1.AX_BY_0001_0491.pdb	5.098451931065667
6hay.1.AX_BY_0001_0887.pdb	5.721611527057906
6hay.1.AX_BY_0001_0142.pdb	7.470211935618037
6hay.1.AX_BY_0001_0374.pdb	5.656005068345748
6hay.1.AX_BY_0001_0634.pdb	7.8018587006740905
6hay.1.AX_BY_0001_0078.pdb	7.081447608674678
6hay.1.AX_BY_0001_0486.pdb	3.2889343691967543
6hay.1.AX_BY_0001_0203.pdb	7.737589294108293
6hay.1.AX_BY_0001_0731.pdb	6.741924146055802
6hay.1.AX_BY_0001_0801.pdb	4.856665550284871
6hay.1.AX_BY_0001_0363.pdb	8.494378546427345
6hay.1.AX_BY_0001_0125.pdb	8.900145326394487
6hay.1.AX_BY_0001_0435.pdb	5.047725612820398
6hay.1.AX_BY_0001_0554.pdb	6.774514255640605
6hay.1.AX_BY_0001_0848.pdb	8.032646047196332
6hay.1.AX_BY_0001_0216.pdb	4.809767840413584
6hay.1.AX_BY_0001_0691.pdb	4.728263659994508
6hay.1.AX_BY_0001_0386.pdb	6.788209047447892
6hay.1.AX_BY_0001_0696.pdb	9.402343718461006
6hay.1.AX_BY_0001_0731.pdb	6.95702326401219
6hay.1.AX_BY_0001_0730.pdb	9.60185950407394
6hay.1.AX_BY_0001_0525.pdb	8.871175671806158
6hay.1.AX_BY_0001_0896.pdb	4.16851563554161
6hay.1.AX_BY_0001_0601.pdb	2.1177318416302713
6hay.1.AX_BY_0001_0593.pdb	5.8523325610341175
6hay.1.AX_BY_0001_0304.pdb	4.171613240287628
6hay.1.AX_BY_0001_0877.pdb	3.2626930074392035
6hay.1.AX_BY_0001_0018.pdb	9.045450189512234
6hay.1.AX_BY_0001_0416.pdb	3.906175529150982
6hay.1.AX_BY_0001_0435.pdb	7.70247243767869
6hay.1.AX_BY_0001_0484.pdb	5.441770488968323
6hay.1.AX_BY_0001_0487.pdb	9.558017876514985
6hay.1.AX_BY_0001_0083.pdb	4.768779218539587
6hay.1.AX_BY_0001_0845.pdb	6.117575615214139
6hay.1.AX_BY_0001_0992.pdb	4.425554028279959
6hay.1.AX_BY_0001_0227.pdb	4.480143270858114
6hay.1.AX_BY_0001_0660.pdb	6.328945010605004
6hay.1.AX_BY_0001_0985.pdb	4.225251335507532
6hay.1.AX_BY_0001_0019.pdb	5.589991692526438
6hay.1.AX_BY_0001_0299.pdb	11.151646756606477
6hay.1.AX_BY_0001_0539.pdb	5.110850631033443
6hay.1.AX_BY_0001_0911.pdb	6.781123988042313
6hay.1.AX_BY_0001_0583.pdb	7.032664366108368
6hay.1.AX_BY_0001_0483.pdb	6.053119598607661
6hay.1.AX_BY_0001_0914.pdb	9.357170450565448
6hay.1.AX_BY_0001_0365.pdb	7.326062475550891
6hay.1.AX_BY_0001_0720.pdb	6.79255624670678
6hay.1.AX_BY_0001_0039.pdb	3.3621437933579044
6hay.1.AX_BY_0001_0771.pdb	6.018864468544511
6hay.1.AX_BY_0001_0939.pdb	7.7385806288680765
6hay.1.AX_BY_0001_0916.pdb	8.476180509195833
6hay.1.AX_BY_0001_0741.pdb	6.756830209877478
6hay.1.AX_BY_0001_0996.pdb	7.128293154710484
6hay.1.AX_BY_0001_0646.pdb	4.445894398115909
6hay.1.AX_BY_0001_0497.pdb	8.3182713833845
6hay.1.AX_BY_0001_0224.pdb	4.840477209628475
6hay.1.AX_BY_0001_0289.pdb	3.7054240741867277
6hay.1.AX_BY_0001_0013.pdb	7.231333897566395
6hay.1.AX_BY_0001_0492.pdb	4.239537297751471
6hay.1.AX_BY_0001_0994.pdb	5.015481266954627
6hay.1.AX_BY_0001_0394.pdb	4.513752389735931
6hay.1.AX_BY_0001_0151.pdb	6.371334506098612
6hay.1.AX_BY_0001_0804.pdb	4.415748035438519
6hay.1.AX_BY_0001_0873.pdb	2.928498593673536
6hay.1.AX_BY_0001_0027.pdb	6.021583088926816
6hay.1.AX_BY_0001_0848.pdb	5.009210005750407
6hay.1.AX_BY_0001_0397.pdb	5.1559059651922565
6hay.1.AX_BY_0001_0379.pdb	3.716345826512393
6hay.1.AX_BY_0001_0849.pdb	4.69896708165931
6hay.1.AX_BY_0001_0756.pdb	5.790762200223424
6hay.1.AX_BY_0001_0919.pdb	7.273042658863912
6hay.1.AX_BY_0001_0863.pdb	6.579299144196599
6hay.1.AX_BY_0001_0065.pdb	5.533072518668989
6hay.1.AX_BY_0001_0345.pdb	7.6682495786127625
6hay.1.AX_BY_0001_0134.pdb	5.538808621448666
6hay.1.AX_BY_0001_0810.pdb	7.162915454232087
6hay.1.AX_BY_0001_0600.pdb	6.503641685127218
6hay.1.AX_BY_0001_0072.pdb	5.567115095350398
6hay.1.AX_BY_0001_0391.pdb	7.934745037742767
6hay.1.AX_BY_0001_0888.pdb	4.846053032817651
6hay.1.AX_BY_0001_0385.pdb	7.729794967910553
6hay.1.AX_BY_0001_0488.pdb	3.6000443745880473
6hay.1.AX_BY_0001_0750.pdb	9.884423901710566
6hay.1.AX_BY_0001_0964.pdb	4.810287017192567
6hay.1.AX_BY_0001_0932.pdb	3.9748003347385934
6hay.1.AX_BY_0001_0692.pdb	5.999742570584304
6hay.1.AX_BY_0001_0707.pdb	6.763218628978182
6hay.1.AX_BY_0001_0563.pdb	10.834253650798846
6hay.1.AX_BY_0001_0262.pdb	7.484075034104632
6hay.1.AX_BY_0001_0506.pdb	5.292349720844544
6hay.1.AX_BY_0001_0226.pdb	4.077380964501217
6hay.1.AX_BY_0001_0093.pdb	7.745173857912119
6hay.1.AX_BY_0001_0999.pdb	8.008571368651369
6hay.1.AX_BY_0001_0485.pdb	7.050782992982971
6hay.1.AX_BY_0001_0437.pdb	5.622638468102339
6hay.1.AX_BY_0001_0335.pdb	7.869003251230792
6hay.1.AX_BY_0001_0942.pdb	5.026090911278997
6hay.1.AX_BY_0001_0463.pdb	9.520298970023948
6hay.1.AX_BY_0001_0056.pdb	5.052262780699094
6hay.1.AX_BY_0001_0487.pdb	7.775839061471904
6hay.1.AX_BY_0001_0549.pdb	9.381062492562611
6hay.1.AX_BY_0001_0798.pdb	6.895367759297255
6hay.1.AX_BY_0001_0829.pdb	6.863838378638395
6hay.1.AX_BY_0001_0689.pdb	6.033644063390959
6hay.1.AX_BY_0001_0228.pdb	9.966426084947226
6hay.1.AX_BY_0001_0803.pdb	5.662053889315785
6hay.1.AX_BY_0001_0240.pdb	4.273508870080952
6hay.1.AX_BY_0001_0590.pdb	9.668387105097189
6hay.1.AX_BY_0001_0417.pdb	8.972424705058273
6hay.1.AX_BY_0001_0433.pdb	5.692868562755
6hay.1.AX_BY_0001_0080.pdb	6.002645948319938
6hay.1.AX_BY_0001_0106.pdb	4.160400883855298
6hay.1.AX_BY_0001_0160.pdb	4.271496395636718
6hay.1.AX_BY_0001_0653.pdb	6.997219053342343
6hay.1.AX_BY_0001_0704.pdb	3.7751639679732714
6hay.1.AX_BY_0001_0526.pdb	10.63899288117626
6hay.1.AX_BY_0001_0791.pdb	7.160106540974252
6hay.1.AX_BY_0001_0742.pdb	5.438313580281728
