# Supplementary material for: Predicting the structural basis of targeted protein degradation by integrating molecular dynamics simulations with structural mass spectrometry
Source: Nat Commun. 2022 Oct 6;13:5884. doi: 10.1038/s41467-022-33575-4 (PMC9537307; doi:10.1038/s41467-022-33575-4)
Supplement: Supplementary file 6 — Source Data [file 41467_2022_33575_MOESM6_ESM.zip › source_data/supp_fig_17/hist_energy13.dat]

#E       P(E)
-214388  0
-214341  4.99995e-08
-214293  0
-214245  0
-214197  0
-214149  4.99995e-08
-214102  0
-214054  4.99995e-08
-214006  1.99998e-07
-213958  3.99996e-07
-213910  4.49996e-07
-213863  2.09998e-06
-213815  2.09998e-06
-213767  4.59995e-06
-213719  8.59991e-06
-213671  1.20499e-05
-213624  2.38498e-05
-213576  3.62496e-05
-213528  5.30995e-05
-213480  7.71992e-05
-213432  0.000111699
-213385  0.000145449
-213337  0.000187648
-213289  0.000231498
-213241  0.000267997
-213193  0.000312847
-213146  0.000349047
-213098  0.000371146
-213050  0.000381246
-213002  0.000378096
-212954  0.000365946
-212907  0.000331997
-212859  0.000298747
-212811  0.000247848
-212763  0.000208648
-212715  0.000167298
-212668  0.000134849
-212620  9.34491e-05
-212572  6.65493e-05
-212524  4.80495e-05
-212476  3.13997e-05
-212429  1.90498e-05
-212381  1.26499e-05
-212333  6.84993e-06
-212285  3.64996e-06
-212237  2.14998e-06
-212190  1.69998e-06
-212142  6.99993e-07
-212094  5.49995e-07
-212046  9.9999e-08
-211998  4.99995e-08
-211951  4.99995e-08
-211903  0
