# Supplementary material for: Predicting the structural basis of targeted protein degradation by integrating molecular dynamics simulations with structural mass spectrometry
Source: Nat Commun. 2022 Oct 6;13:5884. doi: 10.1038/s41467-022-33575-4 (PMC9537307; doi:10.1038/s41467-022-33575-4)
Supplement: Supplementary file 6 — Source Data [file 41467_2022_33575_MOESM6_ESM.zip › source_data/supp_fig_17/hist_energy12.dat]

#E       P(E)
-214580  0
-214532  0
-214484  4.99995e-08
-214436  4.99995e-08
-214388  0
-214341  0
-214293  4.99995e-08
-214245  1.49999e-07
-214197  2.49998e-07
-214149  5.49995e-07
-214102  1.04999e-06
-214054  2.19998e-06
-214006  3.74996e-06
-213958  6.09994e-06
-213910  1.19999e-05
-213863  1.89498e-05
-213815  2.78497e-05
-213767  4.28496e-05
-213719  6.37994e-05
-213671  9.13491e-05
-213624  0.000124449
-213576  0.000157748
-213528  0.000204898
-213480  0.000247998
-213432  0.000293247
-213385  0.000323097
-213337  0.000361596
-213289  0.000373596
-213241  0.000380446
-213193  0.000377446
-213146  0.000355846
-213098  0.000323297
-213050  0.000285097
-213002  0.000234698
-212954  0.000187848
-212907  0.000149449
-212859  0.000108899
-212811  8.22992e-05
-212763  5.67994e-05
-212715  3.85496e-05
-212668  2.46998e-05
-212620  1.65498e-05
-212572  9.19991e-06
-212524  5.34995e-06
-212476  2.69997e-06
-212429  1.79998e-06
-212381  5.49995e-07
-212333  2.99997e-07
-212285  9.9999e-08
-212237  2.49998e-07
-212190  1.49999e-07
-212142  0
-212094  4.99995e-08
-212046  0
-211998  0
