# Supplementary material for: Predicting the structural basis of targeted protein degradation by integrating molecular dynamics simulations with structural mass spectrometry
Source: Nat Commun. 2022 Oct 6;13:5884. doi: 10.1038/s41467-022-33575-4 (PMC9537307; doi:10.1038/s41467-022-33575-4)
Supplement: Supplementary file 6 — Source Data [file 41467_2022_33575_MOESM6_ESM.zip › source_data/supp_fig_17/hist_energy10.dat]

#E       P(E)
-214866  0
-214819  0
-214771  4.99995e-08
-214723  4.99995e-08
-214675  9.9999e-08
-214627  9.9999e-08
-214580  4.99995e-07
-214532  1.04999e-06
-214484  1.89998e-06
-214436  3.44997e-06
-214388  6.49994e-06
-214341  1.24999e-05
-214293  1.89498e-05
-214245  3.09497e-05
-214197  4.30496e-05
-214149  6.87993e-05
-214102  9.38991e-05
-214054  0.000128999
-214006  0.000164698
-213958  0.000203048
-213910  0.000248548
-213863  0.000296747
-213815  0.000332697
-213767  0.000375396
-213719  0.000383546
-213671  0.000384496
-213624  0.000375146
-213576  0.000342797
-213528  0.000319447
-213480  0.000270247
-213432  0.000231098
-213385  0.000178948
-213337  0.000145299
-213289  0.000108399
-213241  7.79992e-05
-213193  5.28495e-05
-213146  3.90996e-05
-213098  2.28498e-05
-213050  1.51998e-05
-213002  8.74991e-06
-212954  5.74994e-06
-212907  2.94997e-06
-212859  1.54998e-06
-212811  8.99991e-07
-212763  2.49998e-07
-212715  2.99997e-07
-212668  9.9999e-08
-212620  0
-212572  4.99995e-08
-212524  0
-212476  0
