# Supplementary material for: Predicting the structural basis of targeted protein degradation by integrating molecular dynamics simulations with structural mass spectrometry
Source: Nat Commun. 2022 Oct 6;13:5884. doi: 10.1038/s41467-022-33575-4 (PMC9537307; doi:10.1038/s41467-022-33575-4)
Supplement: Supplementary file 6 — Source Data [file 41467_2022_33575_MOESM6_ESM.zip › source_data/supp_fig_17/hist_energy11.dat]

#E       P(E)
-214627  0
-214580  0
-214532  4.99995e-08
-214484  9.9999e-08
-214436  9.9999e-08
-214388  4.99995e-07
-214341  4.49996e-07
-214293  1.24999e-06
-214245  2.19998e-06
-214197  4.74995e-06
-214149  8.59991e-06
-214102  1.45499e-05
-214054  2.27498e-05
-214006  3.55496e-05
-213958  5.40995e-05
-213910  7.83492e-05
-213863  0.000105599
-213815  0.000143299
-213767  0.000179048
-213719  0.000228298
-213671  0.000268597
-213624  0.000311097
-213576  0.000343147
-213528  0.000365896
-213480  0.000385496
-213432  0.000379146
-213385  0.000363296
-213337  0.000344047
-213289  0.000300547
-213241  0.000257047
-213193  0.000217148
-213146  0.000167998
-213098  0.000128099
-213050  9.34991e-05
-213002  6.79493e-05
-212954  4.58495e-05
-212907  3.42497e-05
-212859  1.90998e-05
-212811  1.20499e-05
-212763  6.99993e-06
-212715  4.44996e-06
-212668  2.29998e-06
-212620  1.24999e-06
-212572  4.49996e-07
-212524  2.99997e-07
-212476  1.49999e-07
-212429  9.9999e-08
-212381  1.49999e-07
-212333  4.99995e-08
-212285  0
