# Supplementary material for: Predicting the structural basis of targeted protein degradation by integrating molecular dynamics simulations with structural mass spectrometry
Source: Nat Commun. 2022 Oct 6;13:5884. doi: 10.1038/s41467-022-33575-4 (PMC9537307; doi:10.1038/s41467-022-33575-4)
Supplement: Supplementary file 6 — Source Data [file 41467_2022_33575_MOESM6_ESM.zip › source_data/supp_fig_17/hist_energy15.dat]

#E       P(E)
-213910  0
-213863  0
-213815  4.99995e-08
-213767  0
-213719  4.99995e-08
-213671  4.99995e-08
-213624  1.49999e-07
-213576  2.49998e-07
-213528  3.49997e-07
-213480  9.49991e-07
-213432  1.79998e-06
-213385  3.54996e-06
-213337  5.89994e-06
-213289  9.7999e-06
-213241  1.79998e-05
-213193  2.97497e-05
-213146  3.87996e-05
-213098  6.43994e-05
-213050  8.87491e-05
-213002  0.000118099
-212954  0.000153848
-212907  0.000194248
-212859  0.000243498
-212811  0.000286747
-212763  0.000328747
-212715  0.000360796
-212668  0.000368346
-212620  0.000386246
-212572  0.000373346
-212524  0.000358846
-212476  0.000321347
-212429  0.000288197
-212381  0.000237698
-212333  0.000197148
-212285  0.000149499
-212237  0.000118349
-212190  8.25492e-05
-212142  6.14994e-05
-212094  4.10496e-05
-212046  2.78997e-05
-211998  1.71998e-05
-211951  9.14991e-06
-211903  6.64993e-06
-211855  3.39997e-06
-211807  1.14999e-06
-211759  1.04999e-06
-211712  5.49995e-07
-211664  1.99998e-07
-211616  0
-211568  4.99995e-08
-211520  0
-211473  0
