# Supplementary material for: Predicting the structural basis of targeted protein degradation by integrating molecular dynamics simulations with structural mass spectrometry
Source: Nat Commun. 2022 Oct 6;13:5884. doi: 10.1038/s41467-022-33575-4 (PMC9537307; doi:10.1038/s41467-022-33575-4)
Supplement: Supplementary file 6 — Source Data [file 41467_2022_33575_MOESM6_ESM.zip › source_data/supp_fig_17/hist_energy14.dat]

#E       P(E)
-213958  0
-213910  0
-213863  9.9999e-08
-213815  0
-213767  9.9999e-08
-213719  5.49995e-07
-213671  9.49991e-07
-213624  2.24998e-06
-213576  4.89995e-06
-213528  7.44993e-06
-213480  1.00499e-05
-213432  1.90498e-05
-213385  3.11997e-05
-213337  4.50495e-05
-213289  6.81493e-05
-213241  9.46991e-05
-213193  0.000128649
-213146  0.000166198
-213098  0.000213648
-213050  0.000257647
-213002  0.000304247
-212954  0.000334097
-212907  0.000359146
-212859  0.000378496
-212811  0.000379696
-212763  0.000374046
-212715  0.000338947
-212668  0.000322047
-212620  0.000276747
-212572  0.000227748
-212524  0.000183098
-212476  0.000140049
-212429  0.000108799
-212381  7.74992e-05
-212333  5.34495e-05
-212285  3.36997e-05
-212237  2.30498e-05
-212190  1.56498e-05
-212142  7.24993e-06
-212094  5.39995e-06
-212046  2.84997e-06
-211998  1.34999e-06
-211951  1.09999e-06
-211903  4.99995e-07
-211855  2.49998e-07
-211807  4.99995e-08
-211759  0
-211712  0
-211664  9.9999e-08
-211616  0
-211568  0
