# Supplementary material for: Predicting the structural basis of targeted protein degradation by integrating molecular dynamics simulations with structural mass spectrometry
Source: Nat Commun. 2022 Oct 6;13:5884. doi: 10.1038/s41467-022-33575-4 (PMC9537307; doi:10.1038/s41467-022-33575-4)
Supplement: Supplementary file 6 — Source Data [file 41467_2022_33575_MOESM6_ESM.zip › source_data/supp_fig_17/hist_energy16.dat]

#E       P(E)
-213528  0
-213480  0
-213432  9.9999e-08
-213385  2.49998e-07
-213337  2.99997e-07
-213289  9.9999e-07
-213241  1.69998e-06
-213193  2.69997e-06
-213146  5.29995e-06
-213098  9.09991e-06
-213050  1.44499e-05
-213002  2.48998e-05
-212954  3.84496e-05
-212907  5.38495e-05
-212859  8.10992e-05
-212811  0.000106599
-212763  0.000149349
-212715  0.000182848
-212668  0.000236748
-212620  0.000278097
-212572  0.000324897
-212524  0.000352496
-212476  0.000374146
-212429  0.000385496
-212381  0.000375496
-212333  0.000354646
-212285  0.000332247
-212237  0.000293797
-212190  0.000248748
-212142  0.000205098
-212094  0.000168748
-212046  0.000119649
-211998  9.08491e-05
-211951  6.51493e-05
-211903  4.69495e-05
-211855  3.04497e-05
-211807  1.87498e-05
-211759  1.12499e-05
-211712  6.29994e-06
-211664  4.09996e-06
-211616  2.19998e-06
-211568  8.99991e-07
-211520  4.99995e-07
-211473  1.99998e-07
-211425  4.99995e-08
-211377  0
-211329  4.99995e-08
-211281  0
