# Supplementary material for: Predicting the structural basis of targeted protein degradation by integrating molecular dynamics simulations with structural mass spectrometry
Source: Nat Commun. 2022 Oct 6;13:5884. doi: 10.1038/s41467-022-33575-4 (PMC9537307; doi:10.1038/s41467-022-33575-4)
Supplement: Supplementary file 6 — Source Data [file 41467_2022_33575_MOESM6_ESM.zip › source_data/supp_fig_17/hist_energy17.dat]

#E       P(E)
-213337  0
-213289  0
-213241  9.9999e-08
-213193  1.49999e-07
-213146  2.99997e-07
-213098  8.49992e-07
-213050  1.64998e-06
-213002  2.84997e-06
-212954  5.04995e-06
-212907  9.34991e-06
-212859  1.44499e-05
-212811  2.39498e-05
-212763  3.54496e-05
-212715  5.07995e-05
-212668  7.58992e-05
-212620  0.000103049
-212572  0.000143899
-212524  0.000183148
-212476  0.000223698
-212429  0.000271897
-212381  0.000314497
-212333  0.000346347
-212285  0.000368496
-212237  0.000380796
-212190  0.000380546
-212142  0.000367446
-212094  0.000339897
-212046  0.000296047
-211998  0.000256147
-211951  0.000208998
-211903  0.000171248
-211855  0.000129349
-211807  9.47991e-05
-211759  6.86993e-05
-211712  4.87495e-05
-211664  3.24497e-05
-211616  2.07998e-05
-211568  1.23499e-05
-211520  6.59993e-06
-211473  3.84996e-06
-211425  2.89997e-06
-211377  9.9999e-07
-211329  4.49996e-07
-211281  4.99995e-07
-211234  1.99998e-07
-211186  4.99995e-08
-211138  1.99998e-07
-211090  0
-211042  0
-210994  0
-210947  0
-210899  4.99995e-08
-210851  0
-210803  0
