# Supplementary material for: Predicting the structural basis of targeted protein degradation by integrating molecular dynamics simulations with structural mass spectrometry
Source: Nat Commun. 2022 Oct 6;13:5884. doi: 10.1038/s41467-022-33575-4 (PMC9537307; doi:10.1038/s41467-022-33575-4)
Supplement: Supplementary file 6 — Source Data [file 41467_2022_33575_MOESM6_ESM.zip › source_data/supp_fig_17/hist_energy9.dat]

#E       P(E)
-215105  0
-215058  0
-215010  4.99995e-08
-214962  9.9999e-08
-214914  4.99995e-08
-214866  1.49999e-07
-214819  4.49996e-07
-214771  5.99994e-07
-214723  1.29999e-06
-214675  2.54997e-06
-214627  5.54994e-06
-214580  7.64992e-06
-214532  1.58498e-05
-214484  2.53497e-05
-214436  3.81496e-05
-214388  5.78494e-05
-214341  8.40992e-05
-214293  0.000118549
-214245  0.000150848
-214197  0.000186648
-214149  0.000236098
-214102  0.000279697
-214054  0.000317197
-214006  0.000361046
-213958  0.000377196
-213910  0.000384546
-213863  0.000379296
-213815  0.000357646
-213767  0.000330697
-213719  0.000290697
-213671  0.000243648
-213624  0.000202798
-213576  0.000159748
-213528  0.000120599
-213480  8.69491e-05
-213432  6.03994e-05
-213385  4.55495e-05
-213337  2.72497e-05
-213289  1.73998e-05
-213241  1.14499e-05
-213193  6.29994e-06
-213146  3.24997e-06
-213098  2.14998e-06
-213050  1.34999e-06
-213002  7.49993e-07
-212954  3.99996e-07
-212907  4.99995e-08
-212859  4.99995e-08
-212811  0
