# Supplementary material for: Predicting the structural basis of targeted protein degradation by integrating molecular dynamics simulations with structural mass spectrometry
Source: Nat Commun. 2022 Oct 6;13:5884. doi: 10.1038/s41467-022-33575-4 (PMC9537307; doi:10.1038/s41467-022-33575-4)
Supplement: Supplementary file 6 — Source Data [file 41467_2022_33575_MOESM6_ESM.zip › source_data/supp_fig_17/hist_energy8.dat]

#E       P(E)
-215201  0
-215153  1.49999e-07
-215105  1.99998e-07
-215058  2.49998e-07
-215010  5.49995e-07
-214962  1.39999e-06
-214914  2.74997e-06
-214866  4.94995e-06
-214819  9.34991e-06
-214771  1.28499e-05
-214723  2.29498e-05
-214675  3.51496e-05
-214627  5.29995e-05
-214580  7.49993e-05
-214532  0.000109199
-214484  0.000141149
-214436  0.000181398
-214388  0.000229748
-214341  0.000275297
-214293  0.000309397
-214245  0.000343097
-214197  0.000368796
-214149  0.000381946
-214102  0.000387046
-214054  0.000365596
-214006  0.000330047
-213958  0.000297947
-213910  0.000257647
-213863  0.000211848
-213815  0.000169898
-213767  0.000131199
-213719  9.7849e-05
-213671  6.69993e-05
-213624  4.57995e-05
-213576  3.19497e-05
-213528  2.04998e-05
-213480  1.20999e-05
-213432  6.54993e-06
-213385  4.49996e-06
-213337  1.94998e-06
-213289  8.99991e-07
-213241  2.99997e-07
-213193  4.49996e-07
-213146  2.49998e-07
-213098  9.9999e-08
-213050  0
-213002  0
