# Supplementary material for: Predicting the structural basis of targeted protein degradation by integrating molecular dynamics simulations with structural mass spectrometry
Source: Nat Commun. 2022 Oct 6;13:5884. doi: 10.1038/s41467-022-33575-4 (PMC9537307; doi:10.1038/s41467-022-33575-4)
Supplement: Supplementary file 6 — Source Data [file 41467_2022_33575_MOESM6_ESM.zip › source_data/supp_fig_17/hist_energy5.dat]

#E       P(E)
-215966  0
-215918  0
-215870  1.49999e-07
-215822  1.99998e-07
-215775  2.99997e-07
-215727  8.49992e-07
-215679  1.09999e-06
-215631  3.09997e-06
-215583  4.89995e-06
-215536  7.24993e-06
-215488  1.11999e-05
-215440  2.09998e-05
-215392  3.16997e-05
-215344  4.79495e-05
-215297  7.02993e-05
-215249  9.7849e-05
-215201  0.000132299
-215153  0.000171298
-215105  0.000218348
-215058  0.000256697
-215010  0.000302247
-214962  0.000344497
-214914  0.000371746
-214866  0.000382446
-214819  0.000382196
-214771  0.000369346
-214723  0.000337197
-214675  0.000308947
-214627  0.000266647
-214580  0.000216748
-214532  0.000181948
-214484  0.000143549
-214436  0.000103399
-214388  7.41493e-05
-214341  5.02495e-05
-214293  3.44997e-05
-214245  2.25998e-05
-214197  1.33499e-05
-214149  7.79992e-06
-214102  4.39996e-06
-214054  2.64997e-06
-214006  1.39999e-06
-213958  5.99994e-07
-213910  3.99996e-07
-213863  2.49998e-07
-213815  9.9999e-08
-213767  9.9999e-08
-213719  4.99995e-08
-213671  0
-213624  0
