# Supplementary material for: Predicting the structural basis of targeted protein degradation by integrating molecular dynamics simulations with structural mass spectrometry
Source: Nat Commun. 2022 Oct 6;13:5884. doi: 10.1038/s41467-022-33575-4 (PMC9537307; doi:10.1038/s41467-022-33575-4)
Supplement: Supplementary file 6 — Source Data [file 41467_2022_33575_MOESM6_ESM.zip › source_data/supp_fig_17/hist_energy4.dat]

#E       P(E)
-216205  0
-216157  0
-216109  1.49999e-07
-216061  1.49999e-07
-216014  1.99998e-07
-215966  6.99993e-07
-215918  1.04999e-06
-215870  2.54997e-06
-215822  5.24995e-06
-215775  7.89992e-06
-215727  1.37499e-05
-215679  2.20998e-05
-215631  3.42497e-05
-215583  5.02495e-05
-215536  7.15493e-05
-215488  0.000100199
-215440  0.000134999
-215392  0.000177548
-215344  0.000215898
-215297  0.000263097
-215249  0.000304647
-215201  0.000339647
-215153  0.000374696
-215105  0.000384396
-215058  0.000377646
-215010  0.000372096
-214962  0.000344997
-214914  0.000302597
-214866  0.000261247
-214819  0.000213548
-214771  0.000171898
-214723  0.000135199
-214675  0.000100299
-214627  7.08493e-05
-214580  5.22495e-05
-214532  3.44997e-05
-214484  2.27998e-05
-214436  1.46999e-05
-214388  9.39991e-06
-214341  4.74995e-06
-214293  3.29997e-06
-214245  1.24999e-06
-214197  8.49992e-07
-214149  6.49994e-07
-214102  9.9999e-08
-214054  4.99995e-08
-214006  4.99995e-08
-213958  0
-213910  0
