# Supplementary material for: Predicting the structural basis of targeted protein degradation by integrating molecular dynamics simulations with structural mass spectrometry
Source: Nat Commun. 2022 Oct 6;13:5884. doi: 10.1038/s41467-022-33575-4 (PMC9537307; doi:10.1038/s41467-022-33575-4)
Supplement: Supplementary file 6 — Source Data [file 41467_2022_33575_MOESM6_ESM.zip › source_data/supp_fig_17/hist_energy6.dat]

#E       P(E)
-215870  0
-215822  4.99995e-08
-215775  0
-215727  4.99995e-08
-215679  0
-215631  9.9999e-08
-215583  1.49999e-07
-215536  2.99997e-07
-215488  7.99992e-07
-215440  1.09999e-06
-215392  2.29998e-06
-215344  4.64995e-06
-215297  6.79993e-06
-215249  1.19499e-05
-215201  2.06998e-05
-215153  3.13497e-05
-215105  5.03495e-05
-215058  6.83493e-05
-215010  9.8949e-05
-214962  0.000131899
-214914  0.000172098
-214866  0.000218498
-214819  0.000260397
-214771  0.000297747
-214723  0.000345097
-214675  0.000367146
-214627  0.000379996
-214580  0.000381946
-214532  0.000361896
-214484  0.000345547
-214436  0.000313747
-214388  0.000270997
-214341  0.000220348
-214293  0.000178448
-214245  0.000136099
-214197  0.000103999
-214149  7.47493e-05
-214102  5.62994e-05
-214054  3.05497e-05
-214006  2.18498e-05
-213958  1.32999e-05
-213910  9.7999e-06
-213863  4.54995e-06
-213815  2.24998e-06
-213767  1.24999e-06
-213719  5.99994e-07
-213671  4.99995e-07
-213624  2.99997e-07
-213576  1.49999e-07
-213528  0
