# Supplementary material for: Predicting the structural basis of targeted protein degradation by integrating molecular dynamics simulations with structural mass spectrometry
Source: Nat Commun. 2022 Oct 6;13:5884. doi: 10.1038/s41467-022-33575-4 (PMC9537307; doi:10.1038/s41467-022-33575-4)
Supplement: Supplementary file 6 — Source Data [file 41467_2022_33575_MOESM6_ESM.zip › source_data/supp_fig_17/hist_energy7.dat]

#E       P(E)
-215536  0
-215488  0
-215440  9.9999e-08
-215392  1.49999e-07
-215344  1.99998e-07
-215297  3.99996e-07
-215249  1.04999e-06
-215201  1.19999e-06
-215153  2.14998e-06
-215105  4.29996e-06
-215058  7.79992e-06
-215010  1.30999e-05
-214962  2.23498e-05
-214914  3.28997e-05
-214866  5.21495e-05
-214819  7.24493e-05
-214771  0.000100499
-214723  0.000138899
-214675  0.000175048
-214627  0.000219248
-214580  0.000265147
-214532  0.000300997
-214484  0.000344247
-214436  0.000372296
-214388  0.000384346
-214341  0.000378546
-214293  0.000368396
-214245  0.000335847
-214197  0.000301747
-214149  0.000263447
-214102  0.000219048
-214054  0.000172298
-214006  0.000137949
-213958  0.000102799
-213910  7.17493e-05
-213863  4.86995e-05
-213815  3.48997e-05
-213767  2.18998e-05
-213719  1.30499e-05
-213671  8.14992e-06
-213624  5.54994e-06
-213576  2.44998e-06
-213528  1.24999e-06
-213480  5.49995e-07
-213432  2.99997e-07
-213385  9.9999e-08
-213337  1.99998e-07
-213289  4.99995e-08
-213241  0
