# Supplementary material for: Predicting the structural basis of targeted protein degradation by integrating molecular dynamics simulations with structural mass spectrometry
Source: Nat Commun. 2022 Oct 6;13:5884. doi: 10.1038/s41467-022-33575-4 (PMC9537307; doi:10.1038/s41467-022-33575-4)
Supplement: Supplementary file 6 — Source Data [file 41467_2022_33575_MOESM6_ESM.zip › source_data/supp_fig_17/hist_energy3.dat]

#E       P(E)
-216444  0
-216396  4.99995e-08
-216348  9.9999e-08
-216300  1.49999e-07
-216253  4.49996e-07
-216205  5.99994e-07
-216157  1.34999e-06
-216109  2.89997e-06
-216061  4.94995e-06
-216014  9.09991e-06
-215966  1.36499e-05
-215918  2.16498e-05
-215870  3.30497e-05
-215822  5.52994e-05
-215775  7.56492e-05
-215727  0.000108149
-215679  0.000143599
-215631  0.000185898
-215583  0.000226848
-215536  0.000269047
-215488  0.000313997
-215440  0.000342647
-215392  0.000378046
-215344  0.000387346
-215297  0.000382746
-215249  0.000367446
-215201  0.000329397
-215153  0.000295747
-215105  0.000257947
-215058  0.000213998
-215010  0.000166348
-214962  0.000127299
-214914  9.5599e-05
-214866  6.63493e-05
-214819  4.58995e-05
-214771  2.89997e-05
-214723  1.98498e-05
-214675  1.15999e-05
-214627  6.84993e-06
-214580  4.99995e-06
-214532  2.44998e-06
-214484  8.99991e-07
-214436  7.49993e-07
-214388  1.49999e-07
-214341  4.99995e-08
-214293  0
-214245  0
-214197  9.9999e-08
-214149  0
-214102  0
