# Supplementary material for: Predicting the structural basis of targeted protein degradation by integrating molecular dynamics simulations with structural mass spectrometry
Source: Nat Commun. 2022 Oct 6;13:5884. doi: 10.1038/s41467-022-33575-4 (PMC9537307; doi:10.1038/s41467-022-33575-4)
Supplement: Supplementary file 6 — Source Data [file 41467_2022_33575_MOESM6_ESM.zip › source_data/supp_fig_17/hist_energy2.dat]

#E       P(E)
-216778  0
-216731  4.99995e-08
-216683  0
-216635  4.99995e-08
-216587  4.99995e-08
-216539  1.49999e-07
-216492  3.99996e-07
-216444  1.54998e-06
-216396  1.39999e-06
-216348  4.29996e-06
-216300  5.79994e-06
-216253  8.39992e-06
-216205  1.58998e-05
-216157  2.42998e-05
-216109  4.07496e-05
-216061  6.08994e-05
-216014  8.53491e-05
-215966  0.000119249
-215918  0.000153998
-215870  0.000195498
-215822  0.000236698
-215775  0.000281597
-215727  0.000325347
-215679  0.000363396
-215631  0.000376346
-215583  0.000384096
-215536  0.000374896
-215488  0.000360996
-215440  0.000325947
-215392  0.000282397
-215344  0.000241748
-215297  0.000199048
-215249  0.000155748
-215201  0.000118399
-215153  8.55991e-05
-215105  6.09994e-05
-215058  3.90996e-05
-215010  2.69997e-05
-214962  1.77998e-05
-214914  1.08999e-05
-214866  6.84993e-06
-214819  3.14997e-06
-214771  1.69998e-06
-214723  1.29999e-06
-214675  6.49994e-07
-214627  9.9999e-08
-214580  0
-214532  9.9999e-08
-214484  0
-214436  0
