# Supplementary material for: Predicting the structural basis of targeted protein degradation by integrating molecular dynamics simulations with structural mass spectrometry
Source: Nat Commun. 2022 Oct 6;13:5884. doi: 10.1038/s41467-022-33575-4 (PMC9537307; doi:10.1038/s41467-022-33575-4)
Supplement: Supplementary file 6 — Source Data [file 41467_2022_33575_MOESM6_ESM.zip › source_data/supp_fig_17/hist_energy0.dat]

#E	 P(E)
-217256  0
-217209  0
-217161  9.9999e-08
-217113  1.49999e-07
-217065  5.99994e-07
-217017  5.49995e-07
-216970  8.49992e-07
-216922  1.49999e-06
-216874  3.19997e-06
-216826  4.94995e-06
-216778  8.24992e-06
-216731  1.61498e-05
-216683  2.16498e-05
-216635  3.78996e-05
-216587  5.32995e-05
-216539  8.14492e-05
-216492  0.000112899
-216444  0.000148599
-216396  0.000184448
-216348  0.000232648
-216300  0.000278497
-216253  0.000311847
-216205  0.000350296
-216157  0.000369696
-216109  0.000386146
-216061  0.000388546
-216014  0.000362796
-215966  0.000326747
-215918  0.000296197
-215870  0.000248498
-215822  0.000203448
-215775  0.000163748
-215727  0.000122699
-215679  9.6599e-05
-215631  6.60993e-05
-215583  4.24496e-05
-215536  2.88997e-05
-215488  1.87998e-05
-215440  1.22499e-05
-215392  7.89992e-06
-215344  4.14996e-06
-215297  2.34998e-06
-215249  1.09999e-06
-215201  4.49996e-07
-215153  3.99996e-07
-215105  9.9999e-08
-215058  9.9999e-08
-215010  0
-214962  0
