# Supplementary material for: Predicting the structural basis of targeted protein degradation by integrating molecular dynamics simulations with structural mass spectrometry
Source: Nat Commun. 2022 Oct 6;13:5884. doi: 10.1038/s41467-022-33575-4 (PMC9537307; doi:10.1038/s41467-022-33575-4)
Supplement: Supplementary file 6 — Source Data [file 41467_2022_33575_MOESM6_ESM.zip › source_data/supp_fig_17/hist_energy1.dat]

#E       P(E)
-217113  0
-217065  0
-217017  4.99995e-08
-216970  0
-216922  9.9999e-08
-216874  0
-216826  4.99995e-08
-216778  2.99997e-07
-216731  5.49995e-07
-216683  1.54998e-06
-216635  1.94998e-06
-216587  3.89996e-06
-216539  7.34993e-06
-216492  1.23999e-05
-216444  1.90998e-05
-216396  3.07997e-05
-216348  4.48496e-05
-216300  6.79993e-05
-216253  9.9599e-05
-216205  0.000129999
-216157  0.000165098
-216109  0.000215348
-216061  0.000255397
-216014  0.000300147
-215966  0.000334447
-215918  0.000359296
-215870  0.000384746
-215822  0.000378746
-215775  0.000368796
-215727  0.000345547
-215679  0.000317047
-215631  0.000270797
-215583  0.000227798
-215536  0.000179848
-215488  0.000140649
-215440  0.000105449
-215392  8.15992e-05
-215344  5.63494e-05
-215297  3.44997e-05
-215249  2.23498e-05
-215201  1.51498e-05
-215153  9.5499e-06
-215105  4.54995e-06
-215058  3.04997e-06
-215010  1.69998e-06
-214962  4.99995e-07
-214914  4.99995e-07
-214866  3.49997e-07
-214819  9.9999e-08
-214771  4.99995e-08
-214723  0
