# Supplementary material for: Predicting the structural basis of targeted protein degradation by integrating molecular dynamics simulations with structural mass spectrometry
Source: Nat Commun. 2022 Oct 6;13:5884. doi: 10.1038/s41467-022-33575-4 (PMC9537307; doi:10.1038/s41467-022-33575-4)
Supplement: Supplementary file 6 — Source Data [file 41467_2022_33575_MOESM6_ESM.zip › source_data/supp_fig_17/hist_energy19.dat]

#E       P(E)
-212907  0
-212859  0
-212811  4.99995e-08
-212763  4.99995e-07
-212715  6.49994e-07
-212668  1.29999e-06
-212620  2.44998e-06
-212572  4.44996e-06
-212524  7.64992e-06
-212476  1.38999e-05
-212429  2.05998e-05
-212381  3.44997e-05
-212333  5.21995e-05
-212285  7.41493e-05
-212237  0.000102849
-212190  0.000140399
-212142  0.000177448
-212094  0.000223298
-212046  0.000272247
-211998  0.000299147
-211951  0.000344797
-211903  0.000369396
-211855  0.000383346
-211807  0.000384996
-211759  0.000364846
-211712  0.000335997
-211664  0.000301497
-211616  0.000261047
-211568  0.000214298
-211520  0.000169648
-211473  0.000137099
-211425  9.7949e-05
-211377  7.37493e-05
-211329  4.76495e-05
-211281  3.29497e-05
-211234  2.25998e-05
-211186  1.30499e-05
-211138  7.74992e-06
-211090  4.34996e-06
-211042  2.14998e-06
-210994  2.04998e-06
-210947  7.99992e-07
-210899  9.9999e-08
-210851  9.9999e-08
-210803  0
-210755  0
