# Supplementary material for: Predicting the structural basis of targeted protein degradation by integrating molecular dynamics simulations with structural mass spectrometry
Source: Nat Commun. 2022 Oct 6;13:5884. doi: 10.1038/s41467-022-33575-4 (PMC9537307; doi:10.1038/s41467-022-33575-4)
Supplement: Supplementary file 6 — Source Data [file 41467_2022_33575_MOESM6_ESM.zip › source_data/supp_fig_17/hist_energy18.dat]

#E       P(E)
-213146  0
-213098  0
-213050  9.9999e-08
-213002  3.99996e-07
-212954  5.49995e-07
-212907  2.49998e-07
-212859  1.24999e-06
-212811  2.54997e-06
-212763  4.74995e-06
-212715  7.74992e-06
-212668  1.32499e-05
-212620  2.17498e-05
-212572  3.21497e-05
-212524  5.23995e-05
-212476  7.37493e-05
-212429  0.000102999
-212381  0.000135599
-212333  0.000181548
-212285  0.000224298
-212237  0.000269747
-212190  0.000313497
-212142  0.000342097
-212094  0.000369896
-212046  0.000379046
-211998  0.000380196
-211951  0.000354796
-211903  0.000340147
-211855  0.000307897
-211807  0.000269197
-211759  0.000213948
-211712  0.000168848
-211664  0.000131749
-211616  9.7799e-05
-211568  7.25493e-05
-211520  4.93995e-05
-211473  3.39997e-05
-211425  2.14498e-05
-211377  1.21999e-05
-211329  6.59993e-06
-211281  4.04996e-06
-211234  2.29998e-06
-211186  1.34999e-06
-211138  9.9999e-07
-211090  4.99995e-07
-211042  1.99998e-07
-210994  1.99998e-07
-210947  0
-210899  0
