# Supplementary material for: Predicting the structural basis of targeted protein degradation by integrating molecular dynamics simulations with structural mass spectrometry
Source: Nat Commun. 2022 Oct 6;13:5884. doi: 10.1038/s41467-022-33575-4 (PMC9537307; doi:10.1038/s41467-022-33575-4)
Supplement: Supplementary file 6 — Source Data [file 41467_2022_33575_MOESM6_ESM.zip › source_data/supp_fig_28/msm_cktest_est_2_3_2022-08-19.dat]

0.000000000000000000e+00
6.416449884439677162e-03
6.426743736183210265e-03
6.434584950395214921e-03
6.440949559446082842e-03
6.449097845085588303e-03
6.458842158548479262e-03
6.467000658370858357e-03
6.474021460511631375e-03
6.481270646954653825e-03
