# Supplementary material for: Predicting the structural basis of targeted protein degradation by integrating molecular dynamics simulations with structural mass spectrometry
Source: Nat Commun. 2022 Oct 6;13:5884. doi: 10.1038/s41467-022-33575-4 (PMC9537307; doi:10.1038/s41467-022-33575-4)
Supplement: Supplementary file 6 — Source Data [file 41467_2022_33575_MOESM6_ESM.zip › source_data/supp_fig_28/msm_cktest_est_3_0_2022-08-19.dat]

0.000000000000000000e+00
2.812268553602393240e-03
2.865958479000981288e-03
2.904582832016442892e-03
2.932138540285109552e-03
2.957187673373467239e-03
2.982435659937560622e-03
2.997816598853357464e-03
3.010235135531005683e-03
3.024504580122005029e-03
