# Supplementary material for: Predicting the structural basis of targeted protein degradation by integrating molecular dynamics simulations with structural mass spectrometry
Source: Nat Commun. 2022 Oct 6;13:5884. doi: 10.1038/s41467-022-33575-4 (PMC9537307; doi:10.1038/s41467-022-33575-4)
Supplement: Supplementary file 6 — Source Data [file 41467_2022_33575_MOESM6_ESM.zip › source_data/supp_fig_28/msm_cktest_pred_3_2_2022-08-19.dat]

0.000000000000000000e+00
3.641959181029999319e-03
3.659251072683463064e-03
3.676747683566779744e-03
3.694444423632575487e-03
3.712336770257591324e-03
3.730420267346620886e-03
3.748690524447979670e-03
3.767143215880396166e-03
3.785774079871081967e-03
