# Supplementary material for: Predicting the structural basis of targeted protein degradation by integrating molecular dynamics simulations with structural mass spectrometry
Source: Nat Commun. 2022 Oct 6;13:5884. doi: 10.1038/s41467-022-33575-4 (PMC9537307; doi:10.1038/s41467-022-33575-4)
Supplement: Supplementary file 6 — Source Data [file 41467_2022_33575_MOESM6_ESM.zip › source_data/supp_fig_28/msm_cktest_pred_2_1_2022-08-19.dat]

0.000000000000000000e+00
1.445725498209902461e-02
1.439868830448344343e-02
1.434060383241728652e-02
1.428299827419642759e-02
1.422586835903890540e-02
1.416921083695317843e-02
1.411302247860685664e-02
1.405730007519663191e-02
1.400204043831931866e-02
