# Supplementary material for: Predicting the structural basis of targeted protein degradation by integrating molecular dynamics simulations with structural mass spectrometry
Source: Nat Commun. 2022 Oct 6;13:5884. doi: 10.1038/s41467-022-33575-4 (PMC9537307; doi:10.1038/s41467-022-33575-4)
Supplement: Supplementary file 6 — Source Data [file 41467_2022_33575_MOESM6_ESM.zip › source_data/supp_fig_28/msm_cktest_est_2_4_2022-08-19.dat]

0.000000000000000000e+00
1.143027314681740042e-01
1.157151440888409266e-01
1.172708674932650963e-01
1.187551442034041060e-01
1.201766232246565674e-01
1.215936498880336447e-01
1.230130231456446760e-01
1.244326961464625458e-01
1.258521495848252403e-01
