# Supplementary material for: Predicting the structural basis of targeted protein degradation by integrating molecular dynamics simulations with structural mass spectrometry
Source: Nat Commun. 2022 Oct 6;13:5884. doi: 10.1038/s41467-022-33575-4 (PMC9537307; doi:10.1038/s41467-022-33575-4)
Supplement: Supplementary file 6 — Source Data [file 41467_2022_33575_MOESM6_ESM.zip › source_data/supp_fig_28/msm_cktest_pred_2_0_2022-08-19.dat]

0.000000000000000000e+00
1.168559429859758253e-03
1.206961480181064934e-03
1.245640699090917649e-03
1.284589368424246016e-03
1.323799895653618832e-03
1.363264812057606587e-03
1.402976770914982681e-03
1.442928545724382356e-03
1.483113028449057659e-03
