# Supplementary material for: Predicting the structural basis of targeted protein degradation by integrating molecular dynamics simulations with structural mass spectrometry
Source: Nat Commun. 2022 Oct 6;13:5884. doi: 10.1038/s41467-022-33575-4 (PMC9537307; doi:10.1038/s41467-022-33575-4)
Supplement: Supplementary file 6 — Source Data [file 41467_2022_33575_MOESM6_ESM.zip › source_data/supp_fig_28/msm_cktest_pred_3_3_2022-08-19.dat]

1.000000000000000000e+00
4.946150499584377469e-01
4.887307656797905686e-01
4.829196712382882173e-01
4.771808559792920512e-01
4.715134205816339796e-01
4.659164769165354270e-01
4.603891479082831140e-01
4.549305673966396180e-01
4.495398800009664519e-01
