# Supplementary material for: Predicting the structural basis of targeted protein degradation by integrating molecular dynamics simulations with structural mass spectrometry
Source: Nat Commun. 2022 Oct 6;13:5884. doi: 10.1038/s41467-022-33575-4 (PMC9537307; doi:10.1038/s41467-022-33575-4)
Supplement: Supplementary file 6 — Source Data [file 41467_2022_33575_MOESM6_ESM.zip › source_data/supp_fig_28/msm_cktest_est_3_1_2022-08-19.dat]

0.000000000000000000e+00
3.478601614284601053e-03
3.480988438242910241e-03
3.483716962007420322e-03
3.485862085413862343e-03
3.487464810868507337e-03
3.487311172194280853e-03
3.486677934247330198e-03
3.486453098520474365e-03
3.486216776682568401e-03
