# Supplementary material for: Predicting the structural basis of targeted protein degradation by integrating molecular dynamics simulations with structural mass spectrometry
Source: Nat Commun. 2022 Oct 6;13:5884. doi: 10.1038/s41467-022-33575-4 (PMC9537307; doi:10.1038/s41467-022-33575-4)
Supplement: Supplementary file 6 — Source Data [file 41467_2022_33575_MOESM6_ESM.zip › source_data/supp_fig_28/msm_cktest_est_2_2_2022-08-19.dat]

1.000000000000000000e+00
8.636550042354275147e-01
8.622387910508126918e-01
8.606818082318009600e-01
8.591960228212351947e-01
8.577800937051557328e-01
8.563640705299359057e-01
8.549483416878295161e-01
8.535325228176730006e-01
8.521167396186200005e-01
