# Supplementary material for: Predicting the structural basis of targeted protein degradation by integrating molecular dynamics simulations with structural mass spectrometry
Source: Nat Commun. 2022 Oct 6;13:5884. doi: 10.1038/s41467-022-33575-4 (PMC9537307; doi:10.1038/s41467-022-33575-4)
Supplement: Supplementary file 6 — Source Data [file 41467_2022_33575_MOESM6_ESM.zip › source_data/supp_fig_28/msm_cktest_pred_3_4_2022-08-19.dat]

0.000000000000000000e+00
4.954521206926453258e-01
5.012106539653408133e-01
5.068957964109883640e-01
5.125084780859509026e-01
5.180496172747903749e-01
5.235201206393348405e-01
5.289208833658604059e-01
5.342527893104030978e-01
5.395167111422326522e-01
