# Supplementary material for: Predicting the structural basis of targeted protein degradation by integrating molecular dynamics simulations with structural mass spectrometry
Source: Nat Commun. 2022 Oct 6;13:5884. doi: 10.1038/s41467-022-33575-4 (PMC9537307; doi:10.1038/s41467-022-33575-4)
Supplement: Supplementary file 6 — Source Data [file 41467_2022_33575_MOESM6_ESM.zip › source_data/supp_fig_28/msm_cktest_est_2_0_2022-08-19.dat]

0.000000000000000000e+00
1.168559429859758253e-03
1.183013736906415782e-03
1.198160655893611105e-03
1.211876828483413136e-03
1.223785764216725729e-03
1.235217781674549783e-03
1.245785642303056133e-03
1.257346013779320898e-03
1.268825784138532869e-03
