# Supplementary material for: Predicting the structural basis of targeted protein degradation by integrating molecular dynamics simulations with structural mass spectrometry
Source: Nat Commun. 2022 Oct 6;13:5884. doi: 10.1038/s41467-022-33575-4 (PMC9537307; doi:10.1038/s41467-022-33575-4)
Supplement: Supplementary file 6 — Source Data [file 41467_2022_33575_MOESM6_ESM.zip › source_data/supp_fig_28/msm_cktest_est_3_3_2022-08-19.dat]

1.000000000000000000e+00
4.946150499584377469e-01
4.916895862690173202e-01
4.905527049435914888e-01
4.900266695559339913e-01
4.889187681684639131e-01
4.872966621656649178e-01
4.862618362894033930e-01
4.856428956611472114e-01
4.845353559610006133e-01
