# Supplementary material for: Predicting the structural basis of targeted protein degradation by integrating molecular dynamics simulations with structural mass spectrometry
Source: Nat Commun. 2022 Oct 6;13:5884. doi: 10.1038/s41467-022-33575-4 (PMC9537307; doi:10.1038/s41467-022-33575-4)
Supplement: Supplementary file 6 — Source Data [file 41467_2022_33575_MOESM6_ESM.zip › source_data/supp_fig_28/msm_cktest_est_3_4_2022-08-19.dat]

0.000000000000000000e+00
4.954521206926453258e-01
4.983156620460699737e-01
4.994067366017655440e-01
4.998994562656863816e-01
5.009760781178257405e-01
5.025675536718419156e-01
5.035829964965314876e-01
5.041857541293730538e-01
5.052751390230486583e-01
