# Supplementary material for: Predicting the structural basis of targeted protein degradation by integrating molecular dynamics simulations with structural mass spectrometry
Source: Nat Commun. 2022 Oct 6;13:5884. doi: 10.1038/s41467-022-33575-4 (PMC9537307; doi:10.1038/s41467-022-33575-4)
Supplement: Supplementary file 6 — Source Data [file 41467_2022_33575_MOESM6_ESM.zip › source_data/supp_fig_28/msm_cktest_pred_3_1_2022-08-19.dat]

0.000000000000000000e+00
3.478601614284601053e-03
3.485707819010825086e-03
3.493148446328121336e-03
3.500917290991495314e-03
3.509008235101737649e-03
3.517415246964836466e-03
3.526132379965914599e-03
3.535153771457512969e-03
3.544473641662019767e-03
