# Supplementary material for: Predicting the structural basis of targeted protein degradation by integrating molecular dynamics simulations with structural mass spectrometry
Source: Nat Commun. 2022 Oct 6;13:5884. doi: 10.1038/s41467-022-33575-4 (PMC9537307; doi:10.1038/s41467-022-33575-4)
Supplement: Supplementary file 6 — Source Data [file 41467_2022_33575_MOESM6_ESM.zip › source_data/supp_fig_28/msm_cktest_pred_2_2_2022-08-19.dat]

1.000000000000000000e+00
8.636550042354275147e-01
8.596424161504229167e-01
8.556487406382844441e-01
8.516738885011333471e-01
8.477177709624366120e-01
8.437802996650072274e-01
8.398613866690139984e-01
8.359609444500043507e-01
8.320788858969331292e-01
