# Supplementary material for: Predicting the structural basis of targeted protein degradation by integrating molecular dynamics simulations with structural mass spectrometry
Source: Nat Commun. 2022 Oct 6;13:5884. doi: 10.1038/s41467-022-33575-4 (PMC9537307; doi:10.1038/s41467-022-33575-4)
Supplement: Supplementary file 6 — Source Data [file 41467_2022_33575_MOESM6_ESM.zip › source_data/supp_fig_28/msm_cktest_pred_2_3_2022-08-19.dat]

0.000000000000000000e+00
6.416449884439677162e-03
6.446914958085093669e-03
6.477740708662194091e-03
6.508919049367383608e-03
6.540442012185736405e-03
6.572301746312286287e-03
6.604490516593675142e-03
6.637000701989841794e-03
6.669824794055521401e-03
