# Supplementary material for: Predicting the structural basis of targeted protein degradation by integrating molecular dynamics simulations with structural mass spectrometry
Source: Nat Commun. 2022 Oct 6;13:5884. doi: 10.1038/s41467-022-33575-4 (PMC9537307; doi:10.1038/s41467-022-33575-4)
Supplement: Supplementary file 6 — Source Data [file 41467_2022_33575_MOESM6_ESM.zip › source_data/supp_fig_28/msm_cktest_pred_3_0_2022-08-19.dat]

0.000000000000000000e+00
2.812268553602393240e-03
2.913621463174179485e-03
3.014636220828585244e-03
3.115304220132899919e-03
3.215617138216446576e-03
3.315566929818340638e-03
3.415145821442689116e-03
3.514346305619242376e-03
3.613161135267820966e-03
