# Supplementary material for: Predicting the structural basis of targeted protein degradation by integrating molecular dynamics simulations with structural mass spectrometry
Source: Nat Commun. 2022 Oct 6;13:5884. doi: 10.1038/s41467-022-33575-4 (PMC9537307; doi:10.1038/s41467-022-33575-4)
Supplement: Supplementary file 6 — Source Data [file 41467_2022_33575_MOESM6_ESM.zip › source_data/supp_fig_28/msm_cktest_pred_2_4_2022-08-19.dat]

0.000000000000000000e+00
1.143027314681740042e-01
1.183050191068272528e-01
1.222872741215453862e-01
1.262496048068786070e-01
1.301921187706849836e-01
1.341149229396697007e-01
1.380181235648704763e-01
1.419018262270846931e-01
1.457661358422432663e-01
