# Supplementary material for: Predicting the structural basis of targeted protein degradation by integrating molecular dynamics simulations with structural mass spectrometry
Source: Nat Commun. 2022 Oct 6;13:5884. doi: 10.1038/s41467-022-33575-4 (PMC9537307; doi:10.1038/s41467-022-33575-4)
Supplement: Supplementary file 6 — Source Data [file 41467_2022_33575_MOESM6_ESM.zip › source_data/supp_fig_28/msm_cktest_est_3_2_2022-08-19.dat]

0.000000000000000000e+00
3.641959181029999319e-03
3.647804767668717807e-03
3.652258660618946072e-03
3.655873552680845989e-03
3.660501229468275577e-03
3.666037330361427045e-03
3.670672680964312973e-03
3.674661975428109885e-03
3.678783659146319263e-03
