# Supplementary material for: Predicting the structural basis of targeted protein degradation by integrating molecular dynamics simulations with structural mass spectrometry
Source: Nat Commun. 2022 Oct 6;13:5884. doi: 10.1038/s41467-022-33575-4 (PMC9537307; doi:10.1038/s41467-022-33575-4)
Supplement: Supplementary file 6 — Source Data [file 41467_2022_33575_MOESM6_ESM.zip › source_data/supp_fig_28/msm_cktest_est_2_1_2022-08-19.dat]

0.000000000000000000e+00
1.445725498209902461e-02
1.443630738725668571e-02
1.441457866864507241e-02
1.439600658743118121e-02
1.437039946088559082e-02
1.434821964180751051e-02
1.432584886585184202e-02
1.430341356157342758e-02
1.428101436546162784e-02
