# Supplementary material for: Predicting the structural basis of targeted protein degradation by integrating molecular dynamics simulations with structural mass spectrometry
Source: Nat Commun. 2022 Oct 6;13:5884. doi: 10.1038/s41467-022-33575-4 (PMC9537307; doi:10.1038/s41467-022-33575-4)
Supplement: Supplementary file 6 — Source Data [file 41467_2022_33575_MOESM6_ESM.zip › source_data/supp_fig_28/msm_cktest_est_0_4_2022-08-19.dat]

0.000000000000000000e+00
4.010940022304436692e-01
4.056397549686865944e-01
4.095481761651640906e-01
4.124927902046249817e-01
4.144169495190581642e-01
4.161237539848627875e-01
4.171550066469477680e-01
4.181882607141746977e-01
4.192151883992730754e-01
