# Supplementary material for: Predicting the structural basis of targeted protein degradation by integrating molecular dynamics simulations with structural mass spectrometry
Source: Nat Commun. 2022 Oct 6;13:5884. doi: 10.1038/s41467-022-33575-4 (PMC9537307; doi:10.1038/s41467-022-33575-4)
Supplement: Supplementary file 6 — Source Data [file 41467_2022_33575_MOESM6_ESM.zip › source_data/supp_fig_28/msm_cktest_pred_1_2_2022-08-19.dat]

0.000000000000000000e+00
1.564875512496598925e-02
1.558536165247399914e-02
1.552249012668671137e-02
1.546013698461290269e-02
1.539829868590790636e-02
1.533697171273066921e-02
1.527615256960242543e-02
1.521583778326489333e-02
1.515602390254126852e-02
