# Supplementary material for: Predicting the structural basis of targeted protein degradation by integrating molecular dynamics simulations with structural mass spectrometry
Source: Nat Commun. 2022 Oct 6;13:5884. doi: 10.1038/s41467-022-33575-4 (PMC9537307; doi:10.1038/s41467-022-33575-4)
Supplement: Supplementary file 6 — Source Data [file 41467_2022_33575_MOESM6_ESM.zip › source_data/supp_fig_28/msm_cktest_pred_0_1_2022-08-19.dat]

0.000000000000000000e+00
6.386781887191315217e-04
6.729069767197055733e-04
7.071979296140651003e-04
7.415475682260347541e-04
7.759524747338869674e-04
8.104092917500508751e-04
8.449147214140103387e-04
8.794655244981874594e-04
9.140585195266051491e-04
