# Supplementary material for: Predicting the structural basis of targeted protein degradation by integrating molecular dynamics simulations with structural mass spectrometry
Source: Nat Commun. 2022 Oct 6;13:5884. doi: 10.1038/s41467-022-33575-4 (PMC9537307; doi:10.1038/s41467-022-33575-4)
Supplement: Supplementary file 6 — Source Data [file 41467_2022_33575_MOESM6_ESM.zip › source_data/supp_fig_28/msm_cktest_pred_4_0_2022-08-19.dat]

0.000000000000000000e+00
6.905274586818299122e-03
7.038087019967022989e-03
7.169035978329841435e-03
7.298147404618304628e-03
7.425446881570447327e-03
7.550959636937139632e-03
7.674710548399435624e-03
7.796724148417893963e-03
7.917024629014777701e-03
