# Supplementary material for: Predicting the structural basis of targeted protein degradation by integrating molecular dynamics simulations with structural mass spectrometry
Source: Nat Commun. 2022 Oct 6;13:5884. doi: 10.1038/s41467-022-33575-4 (PMC9537307; doi:10.1038/s41467-022-33575-4)
Supplement: Supplementary file 6 — Source Data [file 41467_2022_33575_MOESM6_ESM.zip › source_data/supp_fig_28/msm_cktest_est_4_2_2022-08-19.dat]

0.000000000000000000e+00
1.467544816872715834e-03
1.485683093191585754e-03
1.505663955058956583e-03
1.524727650479395418e-03
1.542985732164519090e-03
1.561189120772777999e-03
1.579424476110069617e-03
1.597664343451951283e-03
1.615904226207833536e-03
