# Supplementary material for: Predicting the structural basis of targeted protein degradation by integrating molecular dynamics simulations with structural mass spectrometry
Source: Nat Commun. 2022 Oct 6;13:5884. doi: 10.1038/s41467-022-33575-4 (PMC9537307; doi:10.1038/s41467-022-33575-4)
Supplement: Supplementary file 6 — Source Data [file 41467_2022_33575_MOESM6_ESM.zip › source_data/supp_fig_28/msm_cktest_est_0_3_2022-08-19.dat]

0.000000000000000000e+00
3.695017522288804313e-03
3.765551691349810527e-03
3.816293939045598774e-03
3.852491897577601642e-03
3.885399908779231873e-03
3.918560659398645681e-03
3.938767883957444704e-03
3.955083839723775620e-03
3.973821330738575193e-03
