# Supplementary material for: Predicting the structural basis of targeted protein degradation by integrating molecular dynamics simulations with structural mass spectrometry
Source: Nat Commun. 2022 Oct 6;13:5884. doi: 10.1038/s41467-022-33575-4 (PMC9537307; doi:10.1038/s41467-022-33575-4)
Supplement: Supplementary file 6 — Source Data [file 41467_2022_33575_MOESM6_ESM.zip › source_data/supp_fig_28/msm_cktest_est_1_0_2022-08-19.dat]

0.000000000000000000e+00
9.269921576595435871e-04
9.444438915756633380e-04
9.565240269732819441e-04
9.596393194010326188e-04
9.673317800464877828e-04
9.726121346555908001e-04
9.775215343645312152e-04
9.832235586486881562e-04
9.908605923666046443e-04
