# Supplementary material for: Predicting the structural basis of targeted protein degradation by integrating molecular dynamics simulations with structural mass spectrometry
Source: Nat Commun. 2022 Oct 6;13:5884. doi: 10.1038/s41467-022-33575-4 (PMC9537307; doi:10.1038/s41467-022-33575-4)
Supplement: Supplementary file 6 — Source Data [file 41467_2022_33575_MOESM6_ESM.zip › source_data/supp_fig_28/msm_cktest_pred_1_4_2022-08-19.dat]

0.000000000000000000e+00
1.304971628955079455e-01
1.344397824775985240e-01
1.383625345792038885e-01
1.422655276301851845e-01
1.461488693655891014e-01
1.500126668312816436e-01
1.538570263895267520e-01
1.576820537245065545e-01
1.614878538477868830e-01
