# Supplementary material for: Predicting the structural basis of targeted protein degradation by integrating molecular dynamics simulations with structural mass spectrometry
Source: Nat Commun. 2022 Oct 6;13:5884. doi: 10.1038/s41467-022-33575-4 (PMC9537307; doi:10.1038/s41467-022-33575-4)
Supplement: Supplementary file 6 — Source Data [file 41467_2022_33575_MOESM6_ESM.zip › source_data/supp_fig_28/msm_cktest_est_1_1_2022-08-19.dat]

1.000000000000000000e+00
8.462933508175750630e-01
8.448301196382376199e-01
8.433698834611419448e-01
8.421369586146011388e-01
8.404726661551692457e-01
8.390286363198824482e-01
8.375898592683430621e-01
8.361467178644352849e-01
8.346943548599471407e-01
