# Supplementary material for: Predicting the structural basis of targeted protein degradation by integrating molecular dynamics simulations with structural mass spectrometry
Source: Nat Commun. 2022 Oct 6;13:5884. doi: 10.1038/s41467-022-33575-4 (PMC9537307; doi:10.1038/s41467-022-33575-4)
Supplement: Supplementary file 6 — Source Data [file 41467_2022_33575_MOESM6_ESM.zip › source_data/supp_fig_28/msm_cktest_est_0_2_2022-08-19.dat]

0.000000000000000000e+00
8.714666731432095699e-04
8.822470854508871006e-04
8.935448984091054871e-04
9.037747232923916754e-04
9.126576720339969057e-04
9.211856883224479051e-04
9.290705526135512125e-04
9.376957123763337036e-04
9.462616387831045356e-04
