# Supplementary material for: Predicting the structural basis of targeted protein degradation by integrating molecular dynamics simulations with structural mass spectrometry
Source: Nat Commun. 2022 Oct 6;13:5884. doi: 10.1038/s41467-022-33575-4 (PMC9537307; doi:10.1038/s41467-022-33575-4)
Supplement: Supplementary file 6 — Source Data [file 41467_2022_33575_MOESM6_ESM.zip › source_data/supp_fig_28/msm_cktest_est_4_3_2022-08-19.dat]

0.000000000000000000e+00
1.120717589864608441e-02
1.127193034226849078e-02
1.129660519516166757e-02
1.130776230102958566e-02
1.133212403525070237e-02
1.136811113292599679e-02
1.139108797480015145e-02
1.140473450664902279e-02
1.142936700309102847e-02
