# Supplementary material for: Predicting the structural basis of targeted protein degradation by integrating molecular dynamics simulations with structural mass spectrometry
Source: Nat Commun. 2022 Oct 6;13:5884. doi: 10.1038/s41467-022-33575-4 (PMC9537307; doi:10.1038/s41467-022-33575-4)
Supplement: Supplementary file 6 — Source Data [file 41467_2022_33575_MOESM6_ESM.zip › source_data/supp_fig_28/msm_cktest_pred_4_1_2022-08-19.dat]

0.000000000000000000e+00
1.547896363410100184e-03
1.594661874416816120e-03
1.641191726654545524e-03
1.687487206267633717e-03
1.733549591158853450e-03
1.779380151056246615e-03
1.824980147579277059e-03
1.870350834304331140e-03
1.915493456829521794e-03
