# Supplementary material for: Predicting the structural basis of targeted protein degradation by integrating molecular dynamics simulations with structural mass spectrometry
Source: Nat Commun. 2022 Oct 6;13:5884. doi: 10.1038/s41467-022-33575-4 (PMC9537307; doi:10.1038/s41467-022-33575-4)
Supplement: Supplementary file 6 — Source Data [file 41467_2022_33575_MOESM6_ESM.zip › source_data/supp_fig_28/msm_cktest_pred_0_0_2022-08-19.dat]

1.000000000000000000e+00
5.937008353854050791e-01
5.857903691630956811e-01
5.779883186066643308e-01
5.702931973724856274e-01
5.627035394984322147e-01
5.552178991243524875e-01
5.478348502163766787e-01
5.405529862950075870e-01
5.333709201669373234e-01
