# Supplementary material for: Predicting the structural basis of targeted protein degradation by integrating molecular dynamics simulations with structural mass spectrometry
Source: Nat Commun. 2022 Oct 6;13:5884. doi: 10.1038/s41467-022-33575-4 (PMC9537307; doi:10.1038/s41467-022-33575-4)
Supplement: Supplementary file 6 — Source Data [file 41467_2022_33575_MOESM6_ESM.zip › source_data/supp_fig_28/msm_cktest_pred_1_3_2022-08-19.dat]

0.000000000000000000e+00
6.633739004291699416e-03
6.647290630132416007e-03
6.661480004250322322e-03
6.676295293161645626e-03
6.691724829952170814e-03
6.707757112102128751e-03
6.724380799338779482e-03
6.741584711516352031e-03
6.759357826522970417e-03
