# Supplementary material for: Predicting the structural basis of targeted protein degradation by integrating molecular dynamics simulations with structural mass spectrometry
Source: Nat Commun. 2022 Oct 6;13:5884. doi: 10.1038/s41467-022-33575-4 (PMC9537307; doi:10.1038/s41467-022-33575-4)
Supplement: Supplementary file 6 — Source Data [file 41467_2022_33575_MOESM6_ESM.zip › source_data/supp_fig_28/msm_cktest_est_4_4_2022-08-19.dat]

1.000000000000000000e+00
9.788721083342527551e-01
9.786935831152754339e-01
9.785642352678951550e-01
9.784685190242597974e-01
9.783728165830868351e-01
9.782718714958074102e-01
9.781955875164728420e-01
9.781285567759265831e-01
9.780505583304356376e-01
