# Supplementary material for: Predicting the structural basis of targeted protein degradation by integrating molecular dynamics simulations with structural mass spectrometry
Source: Nat Commun. 2022 Oct 6;13:5884. doi: 10.1038/s41467-022-33575-4 (PMC9537307; doi:10.1038/s41467-022-33575-4)
Supplement: Supplementary file 6 — Source Data [file 41467_2022_33575_MOESM6_ESM.zip › source_data/supp_fig_28/msm_cktest_est_2022-08-19.dat]

1.000000000000000000e+00
5.937008353835061536e-01
5.890617436981646637e-01
5.850829593998910783e-01
5.820897704582744803e-01
5.801185191466252666e-01
5.783663872820804519e-01
5.773036594178405645e-01
5.762415356817327527e-01
5.751820442228242625e-01
