# Supplementary material for: Predicting the structural basis of targeted protein degradation by integrating molecular dynamics simulations with structural mass spectrometry
Source: Nat Commun. 2022 Oct 6;13:5884. doi: 10.1038/s41467-022-33575-4 (PMC9537307; doi:10.1038/s41467-022-33575-4)
Supplement: Supplementary file 6 — Source Data [file 41467_2022_33575_MOESM6_ESM.zip › source_data/supp_fig_28/msm_cktest_pred_1_1_2022-08-19.dat]

1.000000000000000000e+00
8.462933508175750630e-01
8.423508926348903803e-01
8.384270520101576585e-01
8.345217409597464053e-01
8.306348719165738137e-01
8.267663577281236797e-01
8.229161116544744248e-01
8.190840473663367760e-01
8.152700789431005512e-01
