# Supplementary material for: Predicting the structural basis of targeted protein degradation by integrating molecular dynamics simulations with structural mass spectrometry
Source: Nat Commun. 2022 Oct 6;13:5884. doi: 10.1038/s41467-022-33575-4 (PMC9537307; doi:10.1038/s41467-022-33575-4)
Supplement: Supplementary file 6 — Source Data [file 41467_2022_33575_MOESM6_ESM.zip › source_data/supp_fig_28/msm_cktest_pred_4_3_2022-08-19.dat]

0.000000000000000000e+00
1.120717589864608441e-02
1.133743448981896530e-02
1.146603297323809355e-02
1.159299238687024058e-02
1.171833350240284594e-02
1.184207682861598832e-02
1.196424261471160620e-02
1.208485085360050566e-02
1.220392128514771919e-02
