# Supplementary material for: Predicting the structural basis of targeted protein degradation by integrating molecular dynamics simulations with structural mass spectrometry
Source: Nat Commun. 2022 Oct 6;13:5884. doi: 10.1038/s41467-022-33575-4 (PMC9537307; doi:10.1038/s41467-022-33575-4)
Supplement: Supplementary file 6 — Source Data [file 41467_2022_33575_MOESM6_ESM.zip › source_data/supp_fig_28/msm_cktest_pred_0_2_2022-08-19.dat]

0.000000000000000000e+00
8.714666731432095699e-04
9.001054453060335862e-04
9.289509191437168682e-04
9.579973387455696090e-04
9.872390418966185514e-04
1.016670458711643873e-03
1.046286110288479091e-03
1.076080607380324513e-03
1.106048649086720671e-03
