# Supplementary material for: Predicting the structural basis of targeted protein degradation by integrating molecular dynamics simulations with structural mass spectrometry
Source: Nat Commun. 2022 Oct 6;13:5884. doi: 10.1038/s41467-022-33575-4 (PMC9537307; doi:10.1038/s41467-022-33575-4)
Supplement: Supplementary file 6 — Source Data [file 41467_2022_33575_MOESM6_ESM.zip › source_data/supp_fig_28/msm_cktest_est_1_4_2022-08-19.dat]

0.000000000000000000e+00
1.304971628955079455e-01
1.319610668111583229e-01
1.334275399711881971e-01
1.346733652644236112e-01
1.363546291285048784e-01
1.378176825915452819e-01
1.392769731040097159e-01
1.407391245462831231e-01
1.422085456003848725e-01
