# Supplementary material for: Predicting the structural basis of targeted protein degradation by integrating molecular dynamics simulations with structural mass spectrometry
Source: Nat Commun. 2022 Oct 6;13:5884. doi: 10.1038/s41467-022-33575-4 (PMC9537307; doi:10.1038/s41467-022-33575-4)
Supplement: Supplementary file 6 — Source Data [file 41467_2022_33575_MOESM6_ESM.zip › source_data/supp_fig_28/msm_cktest_pred_4_4_2022-08-19.dat]

1.000000000000000000e+00
9.788721083342527551e-01
9.785108860055949931e-01
9.781536801192183272e-01
9.778004410178950945e-01
9.774511196877083696e-01
9.771056677495562059e-01
9.767640374507674528e-01
9.764261816568318153e-01
9.760920538432364957e-01
