# Supplementary material for: Predicting the structural basis of targeted protein degradation by integrating molecular dynamics simulations with structural mass spectrometry
Source: Nat Commun. 2022 Oct 6;13:5884. doi: 10.1038/s41467-022-33575-4 (PMC9537307; doi:10.1038/s41467-022-33575-4)
Supplement: Supplementary file 6 — Source Data [file 41467_2022_33575_MOESM6_ESM.zip › source_data/supp_fig_28/msm_cktest_est_0_0_2022-08-19.dat]

1.000000000000000000e+00
5.937008353854050791e-01
5.890617437000884582e-01
5.850829594017394886e-01
5.820897704601485367e-01
5.801185191485023207e-01
5.783663872839612807e-01
5.773036594197076266e-01
5.762415356836042557e-01
5.751820442246828868e-01
