# Supplementary material for: Predicting the structural basis of targeted protein degradation by integrating molecular dynamics simulations with structural mass spectrometry
Source: Nat Commun. 2022 Oct 6;13:5884. doi: 10.1038/s41467-022-33575-4 (PMC9537307; doi:10.1038/s41467-022-33575-4)
Supplement: Supplementary file 6 — Source Data [file 41467_2022_33575_MOESM6_ESM.zip › source_data/supp_fig_28/msm_cktest_est_4_1_2022-08-19.dat]

0.000000000000000000e+00
1.547896363410100184e-03
1.565262399664637963e-03
1.582658975979038280e-03
1.597440985309346367e-03
1.617386709837965487e-03
1.634743616554043414e-03
1.652054938565256786e-03
1.669400139911334608e-03
1.686831023674840047e-03
