# Supplementary material for: Predicting the structural basis of targeted protein degradation by integrating molecular dynamics simulations with structural mass spectrometry
Source: Nat Commun. 2022 Oct 6;13:5884. doi: 10.1038/s41467-022-33575-4 (PMC9537307; doi:10.1038/s41467-022-33575-4)
Supplement: Supplementary file 6 — Source Data [file 41467_2022_33575_MOESM6_ESM.zip › source_data/supp_fig_28/msm_cktest_est_1_3_2022-08-19.dat]

0.000000000000000000e+00
6.633739004291699416e-03
6.638288584179820838e-03
6.643490756743443242e-03
6.647578020970149569e-03
6.650631807878277894e-03
6.650335449321012962e-03
6.649126654381091843e-03
6.648698336287155869e-03
6.648247517846836083e-03
