# Supplementary material for: Predicting the structural basis of targeted protein degradation by integrating molecular dynamics simulations with structural mass spectrometry
Source: Nat Commun. 2022 Oct 6;13:5884. doi: 10.1038/s41467-022-33575-4 (PMC9537307; doi:10.1038/s41467-022-33575-4)
Supplement: Supplementary file 6 — Source Data [file 41467_2022_33575_MOESM6_ESM.zip › source_data/supp_fig_28/msm_cktest_est_1_2_2022-08-19.dat]

0.000000000000000000e+00
1.564875512496598925e-02
1.562608107484894301e-02
1.560256178395315330e-02
1.558245878060405577e-02
1.555474112840136112e-02
1.553073350459577631e-02
1.550651943890200314e-02
1.548223569434572199e-02
1.545799142945438603e-02
