# Supplementary material for: Predicting the structural basis of targeted protein degradation by integrating molecular dynamics simulations with structural mass spectrometry
Source: Nat Commun. 2022 Oct 6;13:5884. doi: 10.1038/s41467-022-33575-4 (PMC9537307; doi:10.1038/s41467-022-33575-4)
Supplement: Supplementary file 6 — Source Data [file 41467_2022_33575_MOESM6_ESM.zip › source_data/supp_fig_28/msm_cktest_est_4_0_2022-08-19.dat]

0.000000000000000000e+00
6.905274586818299122e-03
6.983541049600070806e-03
7.050836605905063531e-03
7.101550038921771064e-03
7.134686939660031535e-03
7.164084633939702199e-03
7.181845094051788995e-03
7.199644234061069840e-03
7.217339416590609798e-03
