# Supplementary material for: Predicting the structural basis of targeted protein degradation by integrating molecular dynamics simulations with structural mass spectrometry
Source: Nat Commun. 2022 Oct 6;13:5884. doi: 10.1038/s41467-022-33575-4 (PMC9537307; doi:10.1038/s41467-022-33575-4)
Supplement: Supplementary file 6 — Source Data [file 41467_2022_33575_MOESM6_ESM.zip › source_data/supp_fig_28/msm_cktest_est_0_1_2022-08-19.dat]

0.000000000000000000e+00
6.386781887191315217e-04
6.507025544241430617e-04
6.590255956416270992e-04
6.611727143564263528e-04
6.664737516261996482e-04
6.701123834548571110e-04
6.734954967737343196e-04
6.774240501209528907e-04
6.826844065223736232e-04
