# Supplementary material for: Predicting the structural basis of targeted protein degradation by integrating molecular dynamics simulations with structural mass spectrometry
Source: Nat Commun. 2022 Oct 6;13:5884. doi: 10.1038/s41467-022-33575-4 (PMC9537307; doi:10.1038/s41467-022-33575-4)
Supplement: Supplementary file 6 — Source Data [file 41467_2022_33575_MOESM6_ESM.zip › source_data/supp_fig_28/msm_cktest_pred_0_4_2022-08-19.dat]

0.000000000000000000e+00
4.010940022304436692e-01
4.088084341023128232e-01
4.164146257368787074e-01
4.239140840207789585e-01
4.313082949315312220e-01
4.385987238271647493e-01
4.457868157318474189e-01
4.528739956175569237e-01
4.598616686818586818e-01
