# Supplementary material for: Predicting the structural basis of targeted protein degradation by integrating molecular dynamics simulations with structural mass spectrometry
Source: Nat Commun. 2022 Oct 6;13:5884. doi: 10.1038/s41467-022-33575-4 (PMC9537307; doi:10.1038/s41467-022-33575-4)
Supplement: Supplementary file 6 — Source Data [file 41467_2022_33575_MOESM6_ESM.zip › source_data/supp_fig_28/msm_cktest_pred_0_3_2022-08-19.dat]

0.000000000000000000e+00
3.695017522288804313e-03
3.828184312565974506e-03
3.960906807699056224e-03
4.093173699763867808e-03
4.224974053406148691e-03
4.356297298020979716e-03
4.487133220073298914e-03
4.617471955556996105e-03
4.747303982590564062e-03
