# Supplementary material for: Predicting the structural basis of targeted protein degradation by integrating molecular dynamics simulations with structural mass spectrometry
Source: Nat Commun. 2022 Oct 6;13:5884. doi: 10.1038/s41467-022-33575-4 (PMC9537307; doi:10.1038/s41467-022-33575-4)
Supplement: Supplementary file 6 — Source Data [file 41467_2022_33575_MOESM6_ESM.zip › source_data/supp_fig_28/msm_cktest_pred_4_2_2022-08-19.dat]

0.000000000000000000e+00
1.467544816872715834e-03
1.518930610202319812e-03
1.570059202559274860e-03
1.620931984348744160e-03
1.671550337159370681e-03
1.721915633834408647e-03
1.772029238542135099e-03
1.821892506845561484e-03
1.871506785771390223e-03
