# Supplementary material for: Predicting the structural basis of targeted protein degradation by integrating molecular dynamics simulations with structural mass spectrometry
Source: Nat Commun. 2022 Oct 6;13:5884. doi: 10.1038/s41467-022-33575-4 (PMC9537307; doi:10.1038/s41467-022-33575-4)
Supplement: Supplementary file 6 — Source Data [file 41467_2022_33575_MOESM6_ESM.zip › source_data/supp_fig_28/msm_cktest_pred_1_0_2022-08-19.dat]

0.000000000000000000e+00
9.269921576595435871e-04
9.766726049047198908e-04
1.026443279701500172e-03
1.076299132293853135e-03
1.126235201976997146e-03
1.176246615761674654e-03
1.226328587057562555e-03
1.276476414375518620e-03
1.326685480048404647e-03
