# Supplementary material for: Predicting the structural basis of targeted protein degradation by integrating molecular dynamics simulations with structural mass spectrometry
Source: Nat Commun. 2022 Oct 6;13:5884. doi: 10.1038/s41467-022-33575-4 (PMC9537307; doi:10.1038/s41467-022-33575-4)
Supplement: Supplementary file 6 — Source Data [file 41467_2022_33575_MOESM6_ESM.zip › source_data/supp_fig_16/guinier_fit_plot_data_iso2.dat]

##q**2_data	ln(I(q))_data	error_data	q**2_fit	ln(I(q))_fit	normalized_residual
0.0001786300171575668	-4.075682703001528	0.13838922941438292	0.0001786300171575668	-4.034360790182042	-0.29859197131414256
0.0002161420411329	-4.090370776178585	0.08115816299168133	0.0002161420411329	-4.047441901138709	-0.5289532618459607
0.00025722652479574554	-4.057717191568783	0.05221639519442364	0.00025722652479574554	-4.0617687924241395	0.07759250404533569
0.00030188344221772486	-4.062309045106465	0.045596587107122236	0.00030188344221772486	-4.077341454996646	0.32968278645208043
0.00035011275891678014	-4.102933977860612	0.03647327009697604	0.00035011275891678014	-4.0941598768317204	-0.24056249975839725
0.0004019144412128553	-4.116389418315488	0.023542119880888206	0.0004019144412128553	-4.112224046184528	-0.17693275508046943
0.00045728844473383367	-4.125563662475913	0.016385190278722067	0.00045728844473383367	-4.13153394758172	0.3643708131702353
0.0005162347344633602	-4.144904498214245	0.013978984381843172	0.0005162347344633602	-4.15208956881247	0.5139908881762013
0.0005787532646930557	-4.175350844484558	0.012071603438022997	0.0005787532646930557	-4.173890893937453	-0.12094089692394527
0.0006448439865070622	-4.189925619710473	0.01056313608434022	0.0006448439865070622	-4.196937905898838	0.6638451055042918
0.000714506853128121	-4.213340147720003	0.009613795546650365	0.000714506853128121	-4.22123058838456	0.8207414674328292
0.0007877418156407299	-4.257737442915758	0.008802342845697161	0.0007877418156407299	-4.246768924336914	-1.2460908159474477
0.0008645488171105209	-4.27383718263253	0.008363740882522282	0.0008645488171105209	-4.27355289390187	-0.03399061910844617
0.000944927803543684	-4.311616843225636	0.00856546613504514	0.000944927803543684	-4.301582478250825	-1.171490823337146
0.0010288787123930046	-4.334930941500377	0.008329118031595572	0.0010288787123930046	-4.330857655572453	-0.4890416863433134
0.001116401477903949	-4.36144657632222	0.008326063915106778	0.001116401477903949	-4.361378402936975	-0.008187948824384813
0.0012074960450143182	-4.382676333682583	0.00814411294362753	0.0012074960450143182	-4.393144701143221	1.2853907519577559
0.0013021623359416822	-4.421015668426908	0.00816942682082839	0.0013021623359416822	-4.426156523067074	0.6292797221781566
0.0014004002910803905	-4.467009089500626	0.008073545388471385	0.0014004002910803905	-4.46041384792298	-0.8168953365969139
0.0015022098342525633	-4.493427793893444	0.007742315185365775	0.0015022098342525633	-4.4959166491463565	0.3214613708334781
0.0016075908860731661	-4.533698647602246	0.00797896664069051	0.0016075908860731661	-4.532664899054227	-0.1295592016573816
0.0017165433639500568	-4.563720526090968	0.00798806909416717	0.00000000000000	0.00000000000000	0.00000000000000
0.0018290672077445824	-4.5820686922147065	0.007491023132973165	0.00000000000000	0.00000000000000	0.00000000000000
0.0019451623132144323	-4.63740056622827	0.00788939270794109	0.00000000000000	0.00000000000000	0.00000000000000
