# Supplementary material for: Predicting the structural basis of targeted protein degradation by integrating molecular dynamics simulations with structural mass spectrometry
Source: Nat Commun. 2022 Oct 6;13:5884. doi: 10.1038/s41467-022-33575-4 (PMC9537307; doi:10.1038/s41467-022-33575-4)
Supplement: Supplementary file 6 — Source Data [file 41467_2022_33575_MOESM6_ESM.zip › source_data/supp_fig_16/guinier_fit_plot_data_iso1.dat]

##q**2_data	ln(I(q))_data	error_data	q**2_fit	ln(I(q))_fit	normalized_residual
0.0001786300171575668	-3.783140653490656	0.13228298765014515	0.0001786300171575668	-3.7485662198860723	-0.2613671963323393
0.0002161420411329	-3.7921132417507306	0.07419874796956168	0.0002161420411329	-3.7625540840961342	-0.39837811908527543
0.00025722652479574554	-3.75010992116754	0.046278520679822355	0.00025722652479574554	-3.7778740833314273	0.5999362502525368
0.00030188344221772486	-3.768997840984404	0.039829865094814204	0.00030188344221772486	-3.7945262079235142	0.6409353101834624
0.00035011275891678014	-3.7998203422390198	0.030075606157720904	0.00035011275891678014	-3.812510445014375	0.4219400503120922
0.0004019144412128553	-3.8453322504457947	0.020932766026250695	0.0004019144412128553	-3.8318267820450496	-0.6451831728214357
0.00045728844473383367	-3.8635898097262817	0.015469275200839537	0.00045728844473383367	-3.852475202469612	-0.7184956704414116
0.0005162347344633602	-3.874333439844799	0.012635864347551169	0.0005162347344633602	-3.874455693230808	0.0096751106728155
0.0005787532646930557	-3.9030241022863406	0.011041802312370293	0.0005787532646930557	-3.897768237284434	-0.4759970205242974
0.0006448439865070622	-3.929574088553323	0.009897368725186038	0.0006448439865070622	-3.9224128163902487	-0.7235531343649788
0.000714506853128121	-3.948679463894447	0.008935049664123118	0.000714506853128121	-3.948389413105472	-0.032462135061158894
0.0007877418156407299	-3.971639345731271	0.008362410833575197	0.0007877418156407299	-3.9756980091899963	0.4853460968970596
0.0008645488171105209	-3.995600383528729	0.007532966589079378	0.0008645488171105209	-4.004338583413555	1.1599945096656163
0.000944927803543684	-4.0340232409848715	0.008136956133987783	0.000944927803543684	-4.0343111156423905	0.03537866651591773
0.0010288787123930046	-4.067180841433627	0.008261825192778792	0.0010288787123930046	-4.06561558255326	-0.18945678997605625
0.001116401477903949	-4.093662808668875	0.007977394048942137	0.001116401477903949	-4.098251959626948	0.5752694338424265
0.0012074960450143182	-4.134827051880654	0.00781069240675963	0.0012074960450143182	-4.1322202263313015	-0.33375089090648485
0.0013021623359416822	-4.164503475414381	0.007841929266065063	0.0013021623359416822	-4.167520353662019	0.3847112292499111
0.0014004002910803905	-4.210784832291836	0.007720409976028535	0.0014004002910803905	-4.20415231939274	-0.8590881727381047
0.0015022098342525633	-4.234062995743783	0.007588591972880978	0.00000000000000	0.00000000000000	0.00000000000000
0.0016075908860731661	-4.2724102600447855	0.007731777549439624	0.00000000000000	0.00000000000000	0.00000000000000
0.0017165433639500568	-4.294103614690365	0.007520468318359515	0.00000000000000	0.00000000000000	0.00000000000000
