# Supplementary material for: Predicting the structural basis of targeted protein degradation by integrating molecular dynamics simulations with structural mass spectrometry
Source: Nat Commun. 2022 Oct 6;13:5884. doi: 10.1038/s41467-022-33575-4 (PMC9537307; doi:10.1038/s41467-022-33575-4)
Supplement: Supplementary file 6 — Source Data [file 41467_2022_33575_MOESM6_ESM.zip › source_data/supp_fig_29/msm_cktest_pred_0_1_2022-08-19.dat]

0.000000000000000000e+00
4.161579220189118300e-01
4.195299838408246274e-01
4.228777672749205463e-01
4.262014471222995149e-01
4.295011969255170814e-01
4.327771889776456105e-01
4.360295943312714195e-01
4.392585828074247467e-01
4.424643230044479347e-01
