# Supplementary material for: Predicting the structural basis of targeted protein degradation by integrating molecular dynamics simulations with structural mass spectrometry
Source: Nat Commun. 2022 Oct 6;13:5884. doi: 10.1038/s41467-022-33575-4 (PMC9537307; doi:10.1038/s41467-022-33575-4)
Supplement: Supplementary file 6 — Source Data [file 41467_2022_33575_MOESM6_ESM.zip › source_data/supp_fig_29/msm_cktest_est_1_0_2022-08-19.dat]

0.000000000000000000e+00
5.433822921348144958e-02
5.455292882928507170e-02
5.398060512932146421e-02
5.401901411172572304e-02
5.409887337615643804e-02
3.327407067804508123e-02
3.304370768598315772e-02
3.264316378480231623e-02
3.194157171759764990e-02
