# Supplementary material for: Predicting the structural basis of targeted protein degradation by integrating molecular dynamics simulations with structural mass spectrometry
Source: Nat Commun. 2022 Oct 6;13:5884. doi: 10.1038/s41467-022-33575-4 (PMC9537307; doi:10.1038/s41467-022-33575-4)
Supplement: Supplementary file 6 — Source Data [file 41467_2022_33575_MOESM6_ESM.zip › source_data/supp_fig_29/msm_cktest_est_1_1_2022-08-19.dat]

1.000000000000000000e+00
9.456617707865186961e-01
9.454470711707150254e-01
9.460193948706785427e-01
9.459809858882743949e-01
9.459011266238436244e-01
9.667259293219547800e-01
9.669562923140166966e-01
9.673568362151978572e-01
9.680584282824021836e-01
