# Supplementary material for: Predicting the structural basis of targeted protein degradation by integrating molecular dynamics simulations with structural mass spectrometry
Source: Nat Commun. 2022 Oct 6;13:5884. doi: 10.1038/s41467-022-33575-4 (PMC9537307; doi:10.1038/s41467-022-33575-4)
Supplement: Supplementary file 6 — Source Data [file 41467_2022_33575_MOESM6_ESM.zip › source_data/supp_fig_29/msm_cktest_pred_0_0_2022-08-19.dat]

1.000000000000000000e+00
5.838420779810880035e-01
5.804700161591749286e-01
5.771222327250792317e-01
5.737985528777004296e-01
5.704988030744830851e-01
5.672228110223543895e-01
5.639704056687289135e-01
5.607414171925751978e-01
5.575356769955521763e-01
