# Supplementary material for: Predicting the structural basis of targeted protein degradation by integrating molecular dynamics simulations with structural mass spectrometry
Source: Nat Commun. 2022 Oct 6;13:5884. doi: 10.1038/s41467-022-33575-4 (PMC9537307; doi:10.1038/s41467-022-33575-4)
Supplement: Supplementary file 6 — Source Data [file 41467_2022_33575_MOESM6_ESM.zip › source_data/supp_fig_29/msm_cktest_pred_1_1_2022-08-19.dat]

1.000000000000000000e+00
9.456617707865186961e-01
9.452214767057741662e-01
9.447843526827010008e-01
9.443503758933131653e-01
9.439195236779557296e-01
9.434917735401190386e-01
9.430671031452650954e-01
9.426454903196630486e-01
9.422269130492283429e-01
