# Supplementary material for: Predicting the structural basis of targeted protein degradation by integrating molecular dynamics simulations with structural mass spectrometry
Source: Nat Commun. 2022 Oct 6;13:5884. doi: 10.1038/s41467-022-33575-4 (PMC9537307; doi:10.1038/s41467-022-33575-4)
Supplement: Supplementary file 6 — Source Data [file 41467_2022_33575_MOESM6_ESM.zip › source_data/supp_fig_29/msm_cktest_est_0_0_2022-08-19.dat]

1.000000000000000000e+00
5.838420779810880035e-01
5.857286779258290554e-01
4.976081464575095037e-01
5.015904460737867776e-01
5.014453990337035538e-01
6.006987393214558574e-02
5.940384869763774833e-02
5.887472637497245115e-02
5.792152481735074465e-02
