# Supplementary material for: Predicting the structural basis of targeted protein degradation by integrating molecular dynamics simulations with structural mass spectrometry
Source: Nat Commun. 2022 Oct 6;13:5884. doi: 10.1038/s41467-022-33575-4 (PMC9537307; doi:10.1038/s41467-022-33575-4)
Supplement: Supplementary file 6 — Source Data [file 41467_2022_33575_MOESM6_ESM.zip › source_data/supp_fig_29/msm_cktest_est_0_1_2022-08-19.dat]

0.000000000000000000e+00
4.161579220189118300e-01
4.142713220741709446e-01
5.023918535424903853e-01
4.984095539262132224e-01
4.985546009662962796e-01
9.399301260678543102e-01
9.405961513023622933e-01
9.411252736250272921e-01
9.420784751826495329e-01
