# Supplementary material for: Predicting the structural basis of targeted protein degradation by integrating molecular dynamics simulations with structural mass spectrometry
Source: Nat Commun. 2022 Oct 6;13:5884. doi: 10.1038/s41467-022-33575-4 (PMC9537307; doi:10.1038/s41467-022-33575-4)
Supplement: Supplementary file 6 — Source Data [file 41467_2022_33575_MOESM6_ESM.zip › source_data/supp_fig_29/msm_cktest_pred_1_0_2022-08-19.dat]

0.000000000000000000e+00
5.433822921348144958e-02
5.477852329422577826e-02
5.521564731729907555e-02
5.564962410668664039e-02
5.608047632204421484e-02
5.650822645988108628e-02
5.693289685473468947e-02
5.735450968033690977e-02
5.777308695077163631e-02
