# Supplementary material for: Predicting the structural basis of targeted protein degradation by integrating molecular dynamics simulations with structural mass spectrometry
Source: Nat Commun. 2022 Oct 6;13:5884. doi: 10.1038/s41467-022-33575-4 (PMC9537307; doi:10.1038/s41467-022-33575-4)
Supplement: Supplementary file 6 — Source Data [file 41467_2022_33575_MOESM6_ESM.zip › source_data/supp_fig_11/acbi1.h.cat]

filename	topN	category	count
score.reranked.sc	10	High	0
score.reranked.sc	10	Medium	0
score.reranked.sc	10	Acceptable	0
score.reranked.sc	10	Incorrect	9
score.reranked.sc	10	High	0
score.reranked.sc	10	Medium	0
score.reranked.sc	10	Acceptable	0
score.reranked.sc	10	Incorrect	9
score.reranked.sc	10	High	0
score.reranked.sc	10	Medium	0
score.reranked.sc	10	Acceptable	0
score.reranked.sc	10	Incorrect	9
score.reranked.sc	50	High	0
score.reranked.sc	50	Medium	2
score.reranked.sc	50	Acceptable	10
score.reranked.sc	50	Incorrect	37
score.reranked.sc	50	High	0
score.reranked.sc	50	Medium	1
score.reranked.sc	50	Acceptable	7
score.reranked.sc	50	Incorrect	41
score.reranked.sc	50	High	0
score.reranked.sc	50	Medium	0
score.reranked.sc	50	Acceptable	10
score.reranked.sc	50	Incorrect	39
score.reranked.sc	100	High	6
score.reranked.sc	100	Medium	7
score.reranked.sc	100	Acceptable	23
score.reranked.sc	100	Incorrect	63
score.reranked.sc	100	High	4
score.reranked.sc	100	Medium	11
score.reranked.sc	100	Acceptable	31
score.reranked.sc	100	Incorrect	53
score.reranked.sc	100	High	6
score.reranked.sc	100	Medium	6
score.reranked.sc	100	Acceptable	33
score.reranked.sc	100	Incorrect	54
score.reranked.sc	500	High	7
score.reranked.sc	500	Medium	64
score.reranked.sc	500	Acceptable	195
score.reranked.sc	500	Incorrect	233
score.reranked.sc	500	High	4
score.reranked.sc	500	Medium	48
score.reranked.sc	500	Acceptable	181
score.reranked.sc	500	Incorrect	266
score.reranked.sc	500	High	10
score.reranked.sc	500	Medium	57
score.reranked.sc	500	Acceptable	203
score.reranked.sc	500	Incorrect	229
score.reranked.sc	1000	High	30
score.reranked.sc	1000	Medium	147
score.reranked.sc	1000	Acceptable	384
score.reranked.sc	1000	Incorrect	438
score.reranked.sc	1000	High	35
score.reranked.sc	1000	Medium	125
score.reranked.sc	1000	Acceptable	356
score.reranked.sc	1000	Incorrect	483
score.reranked.sc	1000	High	43
score.reranked.sc	1000	Medium	148
score.reranked.sc	1000	Acceptable	391
score.reranked.sc	1000	Incorrect	417
