# Supplementary material for: Predicting the structural basis of targeted protein degradation by integrating molecular dynamics simulations with structural mass spectrometry
Source: Nat Commun. 2022 Oct 6;13:5884. doi: 10.1038/s41467-022-33575-4 (PMC9537307; doi:10.1038/s41467-022-33575-4)
Supplement: Supplementary file 6 — Source Data [file 41467_2022_33575_MOESM6_ESM.zip › source_data/supp_fig_11/acbi1.r.cat]

filename	topN	category	count
score.reranked.sc	10	High	1
score.reranked.sc	10	Medium	2
score.reranked.sc	10	Acceptable	0
score.reranked.sc	10	Incorrect	6
score.reranked.sc	10	High	0
score.reranked.sc	10	Medium	1
score.reranked.sc	10	Acceptable	1
score.reranked.sc	10	Incorrect	7
score.reranked.sc	10	High	0
score.reranked.sc	10	Medium	3
score.reranked.sc	10	Acceptable	3
score.reranked.sc	10	Incorrect	3
score.reranked.sc	50	High	1
score.reranked.sc	50	Medium	15
score.reranked.sc	50	Acceptable	11
score.reranked.sc	50	Incorrect	22
score.reranked.sc	50	High	0
score.reranked.sc	50	Medium	9
score.reranked.sc	50	Acceptable	11
score.reranked.sc	50	Incorrect	29
score.reranked.sc	50	High	1
score.reranked.sc	50	Medium	19
score.reranked.sc	50	Acceptable	11
score.reranked.sc	50	Incorrect	18
score.reranked.sc	100	High	1
score.reranked.sc	100	Medium	28
score.reranked.sc	100	Acceptable	20
score.reranked.sc	100	Incorrect	50
score.reranked.sc	100	High	0
score.reranked.sc	100	Medium	33
score.reranked.sc	100	Acceptable	18
score.reranked.sc	100	Incorrect	48
score.reranked.sc	100	High	1
score.reranked.sc	100	Medium	36
score.reranked.sc	100	Acceptable	21
score.reranked.sc	100	Incorrect	41
score.reranked.sc	500	High	2
score.reranked.sc	500	Medium	118
score.reranked.sc	500	Acceptable	70
score.reranked.sc	500	Incorrect	309
score.reranked.sc	500	High	2
score.reranked.sc	500	Medium	120
score.reranked.sc	500	Acceptable	75
score.reranked.sc	500	Incorrect	302
score.reranked.sc	500	High	2
score.reranked.sc	500	Medium	145
score.reranked.sc	500	Acceptable	83
score.reranked.sc	500	Incorrect	269
score.reranked.sc	1000	High	4
score.reranked.sc	1000	Medium	148
score.reranked.sc	1000	Acceptable	145
score.reranked.sc	1000	Incorrect	702
score.reranked.sc	1000	High	3
score.reranked.sc	1000	Medium	153
score.reranked.sc	1000	Acceptable	143
score.reranked.sc	1000	Incorrect	700
score.reranked.sc	1000	High	2
score.reranked.sc	1000	Medium	176
score.reranked.sc	1000	Acceptable	156
score.reranked.sc	1000	Incorrect	665
