# Supplementary material for: Predicting the structural basis of targeted protein degradation by integrating molecular dynamics simulations with structural mass spectrometry
Source: Nat Commun. 2022 Oct 6;13:5884. doi: 10.1038/s41467-022-33575-4 (PMC9537307; doi:10.1038/s41467-022-33575-4)
Supplement: Supplementary file 6 — Source Data [file 41467_2022_33575_MOESM6_ESM.zip › source_data/supp_fig_27/msm_cktest_est_1_0_2022-08-19.dat]

0.000000000000000000e+00
2.118182638133891960e-02
2.115300825045352690e-02
1.859425717519121168e-02
1.876251854651429796e-02
0.000000000000000000e+00
