# Supplementary material for: Predicting the structural basis of targeted protein degradation by integrating molecular dynamics simulations with structural mass spectrometry
Source: Nat Commun. 2022 Oct 6;13:5884. doi: 10.1038/s41467-022-33575-4 (PMC9537307; doi:10.1038/s41467-022-33575-4)
Supplement: Supplementary file 6 — Source Data [file 41467_2022_33575_MOESM6_ESM.zip › source_data/supp_fig_27/msm_cktest_pred_0_0_2022-08-19.dat]

1.000000000000000000e+00
2.601639952977539694e-01
2.580404341271396174e-01
2.559362828621112862e-01
2.538513640910453062e-01
2.517855020239068708e-01
