# Supplementary material for: Predicting the structural basis of targeted protein degradation by integrating molecular dynamics simulations with structural mass spectrometry
Source: Nat Commun. 2022 Oct 6;13:5884. doi: 10.1038/s41467-022-33575-4 (PMC9537307; doi:10.1038/s41467-022-33575-4)
Supplement: Supplementary file 6 — Source Data [file 41467_2022_33575_MOESM6_ESM.zip › source_data/supp_fig_27/msm_cktest_pred_1_1_2022-08-19.dat]

1.000000000000000000e+00
9.788181736186611914e-01
9.787573751392810717e-01
9.786971323739352968e-01
9.786374402432517217e-01
9.785782937142848414e-01
