# Supplementary material for: Predicting the structural basis of targeted protein degradation by integrating molecular dynamics simulations with structural mass spectrometry
Source: Nat Commun. 2022 Oct 6;13:5884. doi: 10.1038/s41467-022-33575-4 (PMC9537307; doi:10.1038/s41467-022-33575-4)
Supplement: Supplementary file 6 — Source Data [file 41467_2022_33575_MOESM6_ESM.zip › source_data/supp_fig_27/msm_cktest_est_0_1_2022-08-19.dat]

0.000000000000000000e+00
7.398360047022458641e-01
7.398410327821728361e-01
9.811868774266051529e-01
9.812254682729586452e-01
0.000000000000000000e+00
