# Supplementary material for: Predicting the structural basis of targeted protein degradation by integrating molecular dynamics simulations with structural mass spectrometry
Source: Nat Commun. 2022 Oct 6;13:5884. doi: 10.1038/s41467-022-33575-4 (PMC9537307; doi:10.1038/s41467-022-33575-4)
Supplement: Supplementary file 6 — Source Data [file 41467_2022_33575_MOESM6_ESM.zip › source_data/supp_fig_27/msm_cktest_pred_1_0_2022-08-19.dat]

0.000000000000000000e+00
2.118182638133891960e-02
2.124262486071879646e-02
2.130286762606469625e-02
2.136255975674851079e-02
2.142170628571534938e-02
