# Supplementary material for: Predicting the structural basis of targeted protein degradation by integrating molecular dynamics simulations with structural mass spectrometry
Source: Nat Commun. 2022 Oct 6;13:5884. doi: 10.1038/s41467-022-33575-4 (PMC9537307; doi:10.1038/s41467-022-33575-4)
Supplement: Supplementary file 6 — Source Data [file 41467_2022_33575_MOESM6_ESM.zip › source_data/supp_fig_18/replica_temperature.dat]

0                       0    1    2    3    4    5    6    7    8    9   10   11   12   13   14   15   16   17   18   19
1                       1    0    3    2    4    5    6    7    8    9   10   11   13   12   14   15   16   17   18   19
2                       1    0    4    2    3    5    6    7    8   10    9   11   13   12   14   15   16   17   18   19
3                       1    0    4    2    3    5    6    7    9   11    8   10   12   13   15   14   17   16   18   19
4                       1    0    3    2    4    5    6    7   10   11    8    9   12   13   16   14   17   15   18   19
5                       0    1    3    2    4    5    6    7   10   11    8    9   12   13   17   14   16   15   19   18
6                       0    1    3    2    4    5    6    8   10   12    7    9   11   14   17   13   16   15   19   18
7                       1    0    3    2    5    4    7    9   10   12    6    8   11   15   16   13   17   14   19   18
8                       1    0    3    2    6    4    7    9   10   12    5    8   11   15   16   13   17   14   19   18
9                       1    0    2    3    6    4    7    9   10   12    5    8   11   14   16   13   17   15   19   18
10                      2    0    1    4    6    3    7    9   10   11    5    8   12   14   16   13   17   15   19   18
11                      3    1    0    4    6    2    7    8   11   10    5    9   13   14   17   12   16   15   19   18
12                      3    1    0    4    6    2    7    8   12    9    5   10   13   14   17   11   15   16   19   18
13                      3    1    0    4    6    2    7    9   12    8    5   10   13   14   17   11   15   16   18   19
14                      4    1    0    3    6    2    7    9   11    8    5   10   13   14   17   12   15   16   18   19
15                      4    1    0    2    6    3    7    9   10    8    5   11   12   14   17   13   15   16   18   19
16                      4    2    0    1    6    3    8    9   10    7    5   12   11   13   17   14   15   16   18   19
17                      5    3    0    1    6    2    9    8   10    7    4   12   11   13   17   15   14   16   18   19
18                      5    3    0    2    6    1    9    7   10    8    4   11   12   13   17   16   14   15   18   19
19                      4    3    0    2    6    1    9    7   11    8    5   10   12   13   16   17   15   14   19   18
20                      4    3    0    2    5    1    9    8   12    7    6   10   11   14   16   18   15   13   19   17
21                      5    3    0    2    4    1    9    8   12    6    7   10   11   14   16   18   15   13   19   17
22                      5    4    0    2    3    1    9    8   11    6    7   10   12   14   15   17   16   13   19   18
23                      5    4    0    3    2    1    9    8   10    6    7   11   12   15   14   17   16   13   19   18
24                      6    3    0    4    2    1   10    7    9    5    8   11   12   15   13   17   16   14   19   18
25                      7    2    0    4    3    1   10    6    9    5    8   11   12   14   13   16   17   15   19   18
26                      7    2    0    4    3    1   10    6    9    5    8   11   12   13   14   16   18   15   19   17
27                      7    3    1    5    2    0   10    6    9    4    8   11   12   13   14   17   18   15   19   16
28                      8    4    2    6    1    0   10    5    9    3    7   11   12   13   14   17   18   16   19   15
29                      8    4    2    6    1    0   11    5    9    3    7   10   12   13   14   17   19   16   18   15
30                      8    3    2    5    1    0   11    6    9    4    7   10   12   13   14   18   19   15   17   16
31                      9    3    2    5    1    0   11    6    8    4    7   10   12   13   14   18   19   15   17   16
32                     10    4    2    5    1    0   11    6    8    3    7    9   12   13   14   17   19   15   18   16
33                     10    4    2    5    0    1   11    6    9    3    7    8   12   13   14   16   19   15   18   17
34                     10    3    2    5    0    1   11    6    9    4    7    8   12   13   14   16   19   15   18   17
35                     11    2    3    5    1    0   10    7    9    4    6    8   13   12   14   16   19   15   18   17
36                     11    2    3    6    1    0   10    7    9    4    5    8   14   12   13   16   19   15   18   17
37                     10    3    2    6    0    1   11    7    9    4    5    8   15   13   12   16   19   14   18   17
38                     10    3    2    5    0    1   11    7    9    4    6    8   15   13   12   16   19   14   17   18
39                     11    3    2    5    0    1   10    6    8    4    7    9   15   13   12   17   19   14   16   18
40                     11    3    2    5    0    1    9    6    7    4    8   10   16   14   12   17   19   13   15   18
41                     11    2    3    5    0    1    9    6    7    4    8   10   16   14   12   17   19   13   15   18
42                     11    2    3    6    0    1    9    5    7    4    8   10   15   13   12   17   19   14   16   18
43                     11    3    2    6    1    0    9    5    7    4    8   10   15   13   12   16   19   14   17   18
44                     11    4    1    6    2    0    9    5    8    3    7   10   15   14   12   16   19   13   17   18
45                     10    4    1    6    2    0    9    5    8    3    7   11   14   15   13   16   19   12   17   18
46                     10    4    1    6    2    0    9    5    8    3    7   11   13   16   14   15   19   12   17   18
47                     10    4    1    6    2    0    9    5    8    3    7   11   13   16   14   15   19   12   17   18
48                      9    4    2    6    1    0   10    5    8    3    7   11   13   16   14   15   19   12   18   17
49                      9    4    2    6    1    0   10    5    8    3    7   11   13   16   14   15   18   12   19   17
50                      9    3    1    6    2    0   10    5    8    4    7   12   13   16   14   15   18   11   19   17
51                      8    3    0    6    2    1   10    5    9    4    7   12   13   16   15   14   18   11   19   17
52                      8    3    0    6    2    1    9    5   10    4    7   12   14   16   15   13   18   11   19   17
53                      9    3    0    7    2    1    8    4   10    5    6   12   14   16   15   13   18   11   19   17
54                     10    4    0    7    1    2    8    3    9    6    5   11   14   16   15   13   18   12   19   17
55                     10    4    0    7    1    2    8    3    9    6    5   11   14   16   15   13   18   12   19   17
56                     10    4    0    7    1    2    8    3    9    6    5   12   14   16   15   13   18   11   19   17
57                     10    4    1    6    0    2    8    3    9    7    5   12   14   16   15   13   18   11   19   17
58                     10    4    1    6    0    2    8    3    9    7    5   11   13   16   15   14   17   12   19   18
59                     10    4    1    7    0    3    9    2    8    6    5   11   13   16   15   14   17   12   19   18
60                     10    4    1    7    0    3    9    2    8    6    5   12   14   16   15   13   17   11   19   18
61                     10    4    1    6    0    2    9    3    8    7    5   12   14   17   15   13   16   11   19   18
62                      9    3    1    6    0    2   10    4    8    7    5   12   13   17   15   14   16   11   19   18
63                      8    2    0    6    1    3   10    5    9    7    4   12   13   17   15   14   16   11   19   18
64                      7    2    0    6    1    3   10    5    9    8    4   11   14   17   15   13   16   12   19   18
65                      7    2    1    6    0    3   10    5    9    8    4   11   14   17   15   13   16   12   18   19
66                      7    2    1    6    0    3   10    5    9    8    4   11   14   18   15   13   16   12   17   19
67                      7    2    1    6    0    3   10    4    9    8    5   11   15   18   14   13   17   12   16   19
68                      7    2    1    6    0    3    9    4   10    8    5   11   16   18   14   13   17   12   15   19
69                      7    2    1    6    0    3    9    5   10    8    4   11   17   19   14   13   16   12   15   18
70                      8    2    1    6    0    4    9    5   10    7    3   11   17   19   13   14   15   12   16   18
71                      8    2    1    7    0    4    9    5   10    6    3   11   16   19   13   15   14   12   17   18
72                      8    2    1    7    0    3   10    5    9    6    4   11   16   19   13   15   14   12   17   18
73                      8    2    1    7    0    3   11    4    9    6    5   10   16   19   13   15   14   12   17   18
74                      8    1    2    7    0    4   12    3   10    6    5    9   15   19   14   16   13   11   17   18
75                      9    1    3    6    0    4   13    2   11    7    5    8   14   18   15   16   12   10   17   19
76                     10    2    4    6    0    3   13    1   11    7    5    8   14   17   15   16   12    9   18   19
77                     10    2    4    7    1    3   12    0   11    6    5    9   14   17   15   16   13    8   18   19
78                      9    2    3    7    1    4   12    0   11    6    5   10   14   17   15   16   13    8   18   19
79                      9    2    3    6    0    4   12    1   10    7    5   11   14   16   15   17   13    8   18   19
80                     10    1    3    6    0    4   12    2    9    7    5   11   14   16   15   17   13    8   18   19
81                     11    0    2    6    1    4   13    3    9    7    5   10   14   17   15   16   12    8   18   19
82                     11    0    2    6    1    3   14    4   10    7    5    9   13   17   15   16   12    8   18   19
83                     11    1    3    6    0    2   14    4   10    7    5    9   13   16   15   17   12    8   19   18
84                     12    2    4    6    0    1   13    3   10    8    5    9   14   16   15   18   11    7   19   17
85                     12    2    4    7    0    1   13    3   10    8    5    9   14   16   15   18   11    6   19   17
86                     11    1    4    7    0    2   13    3   10    8    5    9   14   16   15   17   12    6   19   18
87                     11    1    4    6    0    2   13    3   10    8    5    9   14   16   15   17   12    7   19   18
88                     12    1    3    6    0    2   13    4    9    8    5   10   14   15   16   17   11    7   19   18
89                     12    1    3    6    0    2   13    4    8    9    5   10   15   14   16   17   11    7   18   19
90                     11    1    3    6    0    2   13    4    8   10    5    9   15   14   16   17   12    7   18   19
91                     11    1    2    6    0    3   13    4    8   10    5    9   14   15   16   17   12    7   18   19
92                     11    1    2    6    0    3   13    4    7   10    5    9   14   16   15   17   12    8   18   19
93                     10    1    2    6    0    3   13    4    7   11    5    9   14   16   15   17   12    8   19   18
94                     10    1    2    6    0    4   13    3    8   11    5    9   14   15   16   18   12    7   19   17
95                     10    1    2    6    0    5   12    3    8   11    4    9   14   15   16   19   13    7   18   17
96                     10    1    2    6    0    5   11    3    8   12    4    9   14   16   15   19   13    7   18   17
97                     10    1    2    6    0    4   11    3    8   12    5    9   14   17   15   18   13    7   19   16
98                      9    1    2    6    0    4   11    3    8   12    5   10   14   18   15   17   13    7   19   16
99                      8    1    3    7    0    4   11    2    9   12    5   10   15   18   14   17   13    6   19   16
100                     8    2    3    7    0    4   11    1    9   12    5   10   16   18   13   17   14    6   19   15
101                     8    3    2    7    0    4   10    1    9   12    5   11   16   18   13   17   15    6   19   14
102                     8    3    1    7    0    4   10    2    9   12    5   11   16   18   13   17   15    6   19   14
103                     9    3    1    7    0    4   10    2    8   12    5   11   16   18   13   17   14    6   19   15
104                    10    3    1    7    0    4    9    2    8   12    5   11   16   18   13   17   14    6   19   15
105                    10    3    1    7    0    5    8    2    9   12    4   11   17   19   13   16   14    6   18   15
106                     9    3    2    8    0    6    7    1   10   12    4   11   18   19   13   16   14    5   17   15
107                     9    3    2    8    0    6    7    1   10   12    5   11   18   19   13   16   15    4   17   14
108                     9    3    2    7    0    6    8    1   10   12    5   11   18   19   14   16   15    4   17   13
109                     8    3    2    7    0    6    9    1   10   12    4   11   18   19   14   16   15    5   17   13
110                     8    3    2    7    0    5    9    1   10   12    4   11   17   19   14   16   15    6   18   13
111                     8    2    3    7    1    4    9    0   10   12    5   11   17   19   14   16   15    6   18   13
112                     8    1    3    7    2    4    9    0   10   11    5   12   17   19   13   15   16    6   18   14
113                     9    0    3    7    2    5    8    1   10   11    4   13   17   18   12   14   16    6   19   15
114                     9    0    3    8    2    5    7    1   10   11    4   13   18   17   12   14   16    6   19   15
115                     9    0    3    8    2    4    7    1   11   10    5   13   18   17   12   14   16    6   19   15
116                     9    0    3    7    2    4    8    1   11   10    5   13   17   18   12   14   15    6   19   16
117                     9    0    3    6    2    4    8    1   11   10    5   12   17   18   13   14   15    7   19   16
118                     9    0    3    6    2    4    8    1   11   10    5   12   17   18   14   13   16    7   19   15
119                     9    0    3    6    2    4    8    1   11   10    5   12   16   19   14   13   17    7   18   15
120                    10    0    3    6    2    4    7    1   11    9    5   12   16   19   14   13   17    8   18   15
121                    10    0    3    6    2    4    7    1   11    9    5   13   17   18   15   12   16    8   19   14
122                     9    0    3    5    2    4    8    1   11   10    6   13   17   18   16   12   15    7   19   14
123                     9    0    3    5    2    4    8    1   11   10    6   13   17   19   16   12   15    7   18   14
124                     9    0    3    5    1    4    8    2   12   10    6   14   17   19   15   11   16    7   18   13
125                     9    0    3    5    1    4    8    2   12   10    6   14   16   18   15   11   17    7   19   13
126                     9    0    3    5    1    4    8    2   11   10    6   13   15   18   16   12   17    7   19   14
127                     9    0    3    4    1    5    8    2   11   10    6   13   14   19   17   12   16    7   18   15
128                    10    0    4    3    1    5    8    2   12    9    6   14   13   19   17   11   16    7   18   15
129                    11    0    4    2    1    5    9    3   12    8    6   14   13   18   16   10   17    7   19   15
130                    11    0    4    1    2    5    9    3   12    8    6   14   13   18   16   10   17    7   19   15
131                    11    0    4    1    2    5    8    3   12    9    6   14   13   19   16   10   17    7   18   15
132                    12    0    4    1    2    6    8    3   11   10    5   14   13   19   16    9   17    7   18   15
133                    12    0    4    1    2    6    9    3   11   10    5   15   13   19   17    8   16    7   18   14
134                    12    0    4    1    2    6   10    3   11    9    5   15   14   19   17    7   16    8   18   13
135                    12    0    4    1    2    6   10    3   11    9    5   15   14   19   16    7   17    8   18   13
136                    12    0    3    1    2    6    9    4   11   10    5   15   13   19   16    7   17    8   18   14
137                    12    1    3    0    2    6    9    4   10   11    5   15   13   19   17    7   16    8   18   14
138                    12    1    4    0    2    5   10    3    9   11    6   16   13   19   17    7   15    8   18   14
139                    12    1    4    0    2    5   11    3    8   10    6   16   13   18   17    7   15    9   19   14
140                    12    2    4    0    1    5   11    3    7   10    6   16   13   18   17    8   15    9   19   14
141                    13    2    4    0    1    5   11    3    7   10    6   16   12   18   17    8   15    9   19   14
142                    13    2    4    0    1    6   11    3    8   10    5   16   12   18   17    7   15    9   19   14
143                    12    2    4    0    1    7   10    3    9   11    5   17   13   19   16    6   15    8   18   14
144                    12    2    4    0    1    7    9    3   10   11    5   17   13   19   15    6   16    8   18   14
145                    13    3    4    1    0    7    8    2   10   11    5   17   12   19   15    6   16    9   18   14
146                    14    3    4    2    0    7    8    1    9   12    6   17   11   19   16    5   15   10   18   13
147                    14    2    4    3    1    7    9    0    8   12    6   17   10   19   16    5   15   11   18   13
148                    14    2    3    4    1    7    9    0    8   12    6   17   10   19   15    5   16   11   18   13
149                    15    2    3    4    1    7    9    0    8   12    6   17   11   18   14    5   16   10   19   13
150                    15    2    3    4    1    7    9    0    8   12    5   17   11   18   14    6   16   10   19   13
151                    15    2    3    4    0    7    9    1    8   12    5   17   11   19   14    6   16   10   18   13
152                    15    1    3    4    0    8   10    2    7   12    5   17   11   19   14    6   16    9   18   13
153                    15    0    3    5    1    8   10    2    7   12    4   17   11   19   14    6   16    9   18   13
154                    15    0    3    6    1    8   10    2    7   11    4   17   12   19   14    5   16    9   18   13
155                    14    0    3    6    1    8   11    2    7   10    4   17   12   18   15    5   16    9   19   13
156                    13    0    3    5    2    8   11    1    7   10    4   17   12   18   16    6   15    9   19   14
157                    13    0    3    5    2    8   10    1    7   11    4   17   12   18   16    6   15    9   19   14
158                    13    0    4    6    1    8    9    2    7   11    3   18   12   17   16    5   15   10   19   14
159                    13    0    4    6    1    8    9    2    7   11    3   19   12   17   16    5   14   10   18   15
160                    13    0    3    5    1    8   10    2    7   11    4   19   12   18   16    6   14    9   17   15
161                    13    1    2    4    0    8   10    3    7   11    5   19   12   18   16    6   15    9   17   14
162                    13    1    2    3    0    8    9    4    7   11    5   19   12   18   16    6   15   10   17   14
163                    13    1    2    3    0    8    9    5    6   11    4   18   12   19   16    7   14   10   17   15
164                    13    2    1    3    0    8    9    5    6   11    4   17   12   19   15    7   14   10   18   16
165                    13    2    1    3    0    9    8    4    6   11    5   16   12   19   15    7   14   10   18   17
166                    13    2    1    4    0    9    7    3    5   11    6   16   12   19   15    8   14   10   18   17
167                    13    2    1    4    0    8    6    3    5   11    7   16   12   18   15    9   14   10   19   17
168                    13    2    1    3    0    8    6    4    5   11    7   16   12   18   15    9   14   10   19   17
169                    12    2    1    3    0    8    7    4    5   10    6   17   13   18   14    9   15   11   19   16
170                    11    1    2    4    0    7    8    3    6    9    5   18   13   17   14   10   15   12   19   16
171                    11    1    2    5    0    6    8    3    7    9    4   18   13   17   15   10   14   12   19   16
172                    12    2    1    5    0    6    8    3    7    9    4   17   13   18   15   10   14   11   19   16
173                    13    2    0    5    1    6    8    3    7    9    4   17   12   19   14   10   15   11   18   16
174                    13    2    0    5    1    6    8    3    7    9    4   17   12   19   14   10   15   11   18   16
175                    13    2    1    4    0    6    9    3    7    8    5   17   12   19   15   10   14   11   18   16
176                    13    1    2    3    0    5   10    4    8    7    6   17   12   19   15    9   14   11   18   16
177                    12    1    2    3    0    5   10    4    8    7    6   17   13   18   15    9   14   11   19   16
178                    12    1    2    4    0    5   10    3    7    8    6   18   13   17   15    9   14   11   19   16
179                    13    0    2    4    1    5   10    3    6    8    7   19   12   17   14    9   15   11   18   16
180                    13    0    2    3    1    5   10    4    6    7    8   19   12   17   14    9   16   11   18   15
181                    13    0    2    3    1    5   10    4    7    6    8   19   12   17   14    9   16   11   18   15
182                    13    0    1    4    2    5   10    3    7    6    8   19   12   18   14    9   16   11   17   15
183                    13    1    0    5    2    4   11    3    7    6    8   19   12   18   15    9   16   10   17   14
184                    13    1    0    5    2    4   11    3    7    6    8   19   12   17   15   10   16    9   18   14
185                    13    1    0    5    2    4   11    3    6    7    8   18   12   16   14   10   17    9   19   15
186                    14    2    0    5    1    3   11    4    6    7    8   18   12   16   13   10   17    9   19   15
187                    15    3    0    5    1    2   11    4    6    7    8   19   13   16   12   10   17    9   18   14
188                    16    3    0    6    1    2   12    4    5    7    8   19   13   15   11   10   18    9   17   14
189                    16    3    0    6    1    2   12    4    5    7    8   19   13   14   11   10   18    9   17   15
190                    15    3    0    6    1    2   12    4    5    7    8   19   13   14   11    9   17   10   18   16
191                    15    3    0    6    1    2   13    4    5    7    8   19   12   14   11    9   17   10   18   16
192                    15    4    0    5    1    2   13    3    6    8    7   19   12   14   11    9   18   10   17   16
193                    15    4    1    5    0    3   13    2    6    8    7   19   12   14   10    9   18   11   16   17
194                    16    4    2    5    0    3   14    1    6    8    7   19   11   13   10    9   18   12   15   17
195                    16    4    3    5    0    2   14    1    6    8    7   18   10   13   11    9   19   12   15   17
196                    15    4    3    5    0    2   13    1    6    7    8   18   10   14   11    9   19   12   16   17
197                    15    5    2    4    0    3   13    1    6    7    9   18   10   14   11    8   19   12   16   17
198                    16    5    1    4    0    3   13    2    6    7    9   18   10   14   12    8   19   11   15   17
199                    17    5    1    4    0    2   12    3    6    7    9   18   11   14   13    8   19   10   15   16
200                    17    6    1    4    0    2   11    3    5    8    9   18   12   14   13    7   19   10   15   16
201                    17    6    1    4    0    2   11    3    5    9    8   18   12   14   13    7   19   10   15   16
202                    17    6    2    3    0    1   11    4    5    9    8   18   12   14   13    7   19   10   16   15
203                    17    6    3    2    0    1   11    4    5    9    8   19   12   15   13    7   18   10   16   14
204                    17    5    3    1    0    2   12    4    6   10    7   19   11   15   13    8   18    9   16   14
205                    16    5    3    1    0    2   13    4    6   10    7   19   11   14   12    8   18    9   17   15
206                    15    5    4    2    0    1   14    3    6    9    7   19   11   13   12    8   17   10   18   16
207                    15    4    5    3    0    1   14    2    7    8    6   18   10   12   13    9   17   11   19   16
208                    15    3    5    4    0    1   14    2    7    8    6   18   10   12   13    9   17   11   19   16
209                    15    3    5    4    0    1   14    2    7    8    6   19   10   12   13    9   17   11   18   16
210                    15    3    5    4    0    1   14    2    7    8    6   19   10   12   13    9   18   11   17   16
211                    15    3    4    5    1    0   14    2    7    8    6   18   11   12   13    9   19   10   17   16
212                    15    3    4    6    1    0   14    2    8    7    5   18   11   12   13    9   19   10   17   16
213                    15    3    4    7    0    1   14    2    9    6    5   18   10   12   13    8   19   11   16   17
214                    15    3    4    7    0    1   14    2   10    6    5   18    9   12   13    8   19   11   16   17
215                    15    2    4    7    0    1   14    3   10    6    5   18    8   12   13    9   19   11   16   17
216                    15    2    3    7    0    1   14    4    9    5    6   18    8   12   13   10   19   11   16   17
217                    14    3    2    7    1    0   15    4    8    5    6   19    9   13   12   11   18   10   17   16
218                    14    3    2    7    1    0   16    4    8    6    5   19    9   13   12   11   18   10   17   15
219                    14    3    2    7    1    0   16    4    9    6    5   19    8   13   12   10   18   11   17   15
220                    14    4    1    7    2    0   15    3    9    6    5   19    8   13   12   10   18   11   17   16
221                    14    4    1    6    2    0   15    3    9    7    5   19    8   13   12   11   18   10   17   16
222                    13    4    1    5    2    0   15    3    9    8    6   19    7   14   12   11   18   10   17   16
223                    13    5    1    4    2    0   14    3    9    8    6   18    7   15   12   11   19   10   16   17
224                    13    6    2    3    1    0   14    4   10    7    5   17    8   15   11   12   19    9   16   18
225                    12    6    2    3    1    0   14    4   10    7    5   17    8   15   11   13   18    9   16   19
226                    12    5    2    3    1    0   14    4   10    7    6   18    8   15   11   13   17    9   16   19
227                    13    4    3    2    1    0   14    5   10    7    6   18    9   15   11   12   17    8   16   19
228                    13    4    3    2    1    0   14    5    9    7    6   18   10   15   12   11   17    8   16   19
229                    13    4    3    2    1    0   15    5    9    6    7   18   10   14   12   11   17    8   16   19
230                    13    3    4    2    1    0   15    5   10    6    8   18    9   14   12   11   17    7   16   19
231                    13    2    4    3    1    0   14    5   10    6    8   18    9   15   12   11   16    7   17   19
232                    13    2    3    4    1    0   14    5   10    6    8   18    9   16   12   11   15    7   17   19
233                    13    2    3    5    0    1   14    4   11    6    9   19    8   16   12   10   15    7   17   18
234                    13    2    3    5    0    1   14    4   12    6    9   19    8   16   11   10   15    7   17   18
235                    13    2    3    5    1    0   14    4   12    7    8   19    9   16   11   10   15    6   17   18
236                    13    1    4    5    2    0   14    3   11    7    8   19    9   15   12   10   16    6   18   17
237                    12    1    4    5    2    0   14    3   11    6    9   18    8   15   13   10   16    7   19   17
238                    12    1    4    6    2    0   13    3   11    5    9   18    8   16   14   10   15    7   19   17
239                    12    1    5    6    2    0   13    3   10    4    9   19    8   17   14   11   15    7   18   16
240                    11    1    5    6    2    0   14    3    9    4   10   19    8   17   13   12   15    7   18   16
241                    11    1    5    6    2    0   15    3    9    4   10   18    8   16   13   12   14    7   19   17
242                    12    1    6    5    2    0   15    4    9    3   10   17    7   16   13   11   14    8   19   18
243                    12    1    6    4    2    0   15    5    9    3   10   17    7   16   13   11   14    8   19   18
244                    12    2    6    4    1    0   15    5    9    3   10   18    8   16   13   11   14    7   19   17
245                    12    2    6    5    1    0   15    4    8    3   11   18    9   16   13   10   14    7   19   17
246                    12    2    5    6    1    0   16    4    8    3   11   18    9   15   13   10   14    7   19   17
247                    13    2    5    7    1    0   16    4    8    3   11   18    9   15   12   10   14    6   19   17
248                    14    2    5    7    1    0   16    4    8    3   11   17   10   15   12    9   13    6   19   18
249                    14    2    5    7    0    1   17    4    8    3   10   16   11   15   12    9   13    6   18   19
250                    14    2    5    7    0    1   18    4    8    3   10   15   11   16   12    9   13    6   17   19
251                    14    2    5    6    1    0   19    4    8    3   10   15   11   16   13    9   12    7   17   18
252                    13    2    5    6    1    0   19    3    7    4   10   16   12   15   14    9   11    8   18   17
253                    13    2    5    6    1    0   19    3    7    4   10   16   12   15   14    9   11    8   18   17
254                    13    1    5    6    2    0   19    4    7    3   10   16   12   15   14    9   11    8   17   18
255                    13    1    4    6    3    0   19    5    7    2   10   16   12   15   14    9   11    8   17   18
256                    14    1    3    6    4    0   19    5    7    2   10   15   11   16   13    9   12    8   17   18
257                    14    1    2    7    5    0   18    4    6    3   10   15   11   16   13    8   12    9   17   19
258                    13    1    2    7    5    0   18    3    6    4    9   16   11   15   14    8   12   10   17   19
259                    12    1    3    6    5    0   18    2    7    4    8   16   11   14   15    9   13   10   17   19
260                    11    1    3    6    5    0   17    2    7    4    8   16   12   14   15    9   13   10   18   19
261                    11    1    2    6    4    0   17    3    7    5    8   16   12   15   14    9   13   10   18   19
262                    11    1    2    5    4    0   17    3    7    6    8   16   12   15   14   10   13    9   18   19
263                    10    1    2    5    4    0   17    3    6    7    9   16   13   14   15   11   12    8   19   18
264                    10    1    2    5    3    0   18    4    6    7    9   16   14   13   15   11   12    8   19   17
265                    11    1    2    4    3    0   18    5    6    7    9   16   14   12   15   10   13    8   19   17
266                    12    1    2    4    3    0   17    5    6    7   10   15   14   11   16    9   13    8   19   18
267                    12    1    3    5    2    0   17    4    6    7   10   15   14   11   16    9   13    8   18   19
268                    11    1    4    6    2    0   17    3    5    7    9   15   14   12   16   10   13    8   18   19
269                    10    1    4    6    2    0   17    3    5    7    9   15   14   12   16   11   13    8   18   19
270                    10    1    3    6    2    0   18    4    5    7    9   15   14   11   16   12   13    8   17   19
271                    11    1    2    6    3    0   18    5    4    7    9   15   14   10   16   12   13    8   17   19
272                    11    1    2    6    3    0   18    5    4    7   10   15   14    9   16   12   13    8   17   19
273                    11    1    2    7    3    0   18    4    5    6   10   15   14    9   16   13   12    8   17   19
274                    11    2    1    8    3    0   17    4    5    6   10   16   14    9   15   13   12    7   18   19
275                    10    2    0    8    3    1   17    5    4    6   11   16   14    9   15   12   13    7   18   19
276                    10    1    0    7    3    2   17    6    4    5   11   16   14    9   15   12   13    8   18   19
277                    11    1    0    6    3    2   17    7    5    4   10   16   14    9   15   12   13    8   18   19
278                    11    1    0    5    3    2   18    8    6    4    9   15   14   10   16   12   13    7   17   19
279                    11    0    1    5    3    2   19    8    6    4    9   15   14   10   17   12   13    7   16   18
280                    11    0    1    5    4    2   19    7    6    3    9   16   14   10   17   12   13    8   15   18
281                    10    0    1    5    4    2   18    7    6    3    9   16   15   11   17   13   12    8   14   19
282                     9    0    1    6    3    2   18    7    5    4   10   15   16   11   17   13   12    8   14   19
283                     9    0    1    7    2    3   18    6    5    4   10   15   16   11   17   13   12    8   14   19
284                    10    0    2    7    1    3   17    6    5    4    9   15   16   12   18   14   11    8   13   19
285                    10    0    2    7    1    3   17    6    5    4    9   14   16   13   18   15   11    8   12   19
286                    10    0    2    7    1    3   17    6    5    4    9   14   16   13   18   15   12    8   11   19
287                    11    0    2    6    1    3   16    7    5    4    9   15   17   12   18   14   13    8   10   19
288                    12    0    1    6    2    3   16    7    5    4    9   15   17   11   18   14   13    8   10   19
289                    12    0    1    6    2    3   16    7    4    5    8   15   17   11   19   14   13    9   10   18
290                    12    0    1    6    2    4   16    7    3    5    8   15   17   11   19   14   13   10    9   18
291                    13    0    1    6    2    4   16    7    3    5    9   15   17   11   19   14   12   10    8   18
292                    13    0    1    6    2    3   15    7    4    5    9   16   17   11   19   14   12   10    8   18
293                    13    0    1    6    2    3   15    7    4    5    9   16   17   11   19   14   12   10    8   18
294                    13    0    1    6    2    3   15    8    4    5   10   16   18   11   19   14   12    9    7   17
295                    13    0    1    6    3    2   15    8    4    5   10   17   18   11   19   14   12    9    7   16
296                    13    0    1    6    3    2   16    8    4    5    9   18   17   12   19   14   11   10    7   15
297                    12    0    1    6    3    2   16    8    5    4    9   19   17   13   18   15   11   10    7   14
298                    12    0    2    5    4    1   16    7    6    3    9   19   18   13   17   15   11   10    8   14
299                    12    1    2    5    4    0   16    7    6    3    9   19   18   13   17   14   11   10    8   15
300                    11    1    2    5    3    0   15    8    6    4   10   19   18   13   17   14   12    9    7   16
301                    11    0    2    5    3    1   15    8    7    4   10   19   18   13   17   14   12    9    6   16
302                    11    0    2    5    3    1   15    8    7    4   10   19   18   13   17   14   12    9    6   16
303                    11    0    2    5    3    1   15    8    6    4   10   18   19   13   16   14   12    9    7   17
304                    12    0    2    6    3    1   15    8    5    4    9   18   19   13   16   14   11   10    7   17
305                    12    1    3    6    2    0   15    9    5    4    8   18   19   13   16   14   11   10    7   17
306                    12    1    3    6    2    0   15    9    5    4    8   17   19   14   16   13   11   10    7   18
307                    12    1    3    6    2    0   15    9    5    4    8   17   19   14   16   13   11   10    7   18
308                    12    2    4    6    1    0   16    9    5    3    8   17   19   13   15   14   11   10    7   18
309                    12    2    4    6    1    0   16    9    5    3    8   17   19   13   14   15   11   10    7   18
310                    11    2    4    6    1    0   15    9    5    3    7   18   19   13   14   16   12   10    8   17
311                    11    2    4    7    1    0   14    9    5    3    6   19   18   13   15   16   12   10    8   17
312                    12    2    4    8    1    0   13   10    5    3    6   19   17   14   15   16   11    9    7   18
313                    12    3    4    8    1    0   13   11    5    2    6   19   17   15   14   16   10    9    7   18
314                    12    3    4    8    1    0   14   11    6    2    5   19   18   16   13   15   10    9    7   17
315                    12    2    4    9    1    0   14   11    7    3    5   18   19   17   13   15   10    8    6   16
316                    12    2    3    9    1    0   14   11    7    4    5   18   19   17   13   15   10    8    6   16
317                    12    2    3    9    0    1   15   11    7    4    5   19   18   16   13   14   10    8    6   17
318                    12    2    3   10    0    1   15   11    7    4    5   19   18   16   13   14    9    8    6   17
319                    12    2    3   10    0    1   14   11    7    4    5   19   18   16   13   15    8    9    6   17
320                    11    2    3    9    0    1   14   12    8    4    5   19   18   16   13   15    7   10    6   17
321                    10    3    2    9    0    1   14   12    8    4    5   19   18   17   13   15    7   11    6   16
322                    10    3    2    9    0    1   14   11    8    4    5   19   17   18   13   15    7   12    6   16
323                    10    3    2    9    0    1   14   11    8    4    5   19   16   18   13   15    7   12    6   17
324                    10    3    2    9    0    1   13   11    8    4    6   19   15   18   14   16    7   12    5   17
325                    10    3    2    8    0    1   13   11    9    4    6   19   15   18   14   16    7   12    5   17
326                     9    4    2    8    0    1   14   12   10    3    6   19   15   17   13   16    7   11    5   18
327                     8    4    3    9    0    1   14   13   10    2    7   18   15   17   12   16    6   11    5   19
328                     8    4    3   10    0    1   14   13    9    2    7   18   15   17   11   16    5   12    6   19
329                     8    5    3   10    0    1   14   13    9    2    7   18   15   16   11   17    4   12    6   19
330                     8    5    3    9    0    1   14   13   10    2    7   18   15   16   12   17    4   11    6   19
331                     8    5    3    9    0    1   14   13   10    2    7   18   15   17   12   16    4   11    6   19
332                     7    5    3    9    0    1   14   13   10    2    8   18   15   17   12   16    4   11    6   19
333                     6    4    3    8    1    0   14   13   10    2    9   18   15   16   12   17    5   11    7   19
334                     6    3    4    8    1    0   14   13   10    2    9   18   15   16   11   17    5   12    7   19
335                     6    3    4    8    0    1   15   13   10    2    9   19   14   16   11   17    5   12    7   18
336                     5    3    4    7    0    1   15   14   10    2    9   19   13   16   11   17    6   12    8   18
337                     4    3    5    6    0    1   15   14   10    2    9   19   13   16   11   17    7   12    8   18
338                     4    3    6    5    0    1   15   14   10    2    9   19   13   16   12   17    7   11    8   18
339                     5    2    6    4    0    1   15   14   11    3    8   19   13   17   12   16    7   10    9   18
340                     6    2    5    4    0    1   15   14   11    3    8   19   13   17   12   16    7   10    9   18
341                     6    2    5    4    0    1   15   14   10    3    9   19   12   17   13   16    7   11    8   18
342                     6    1    5    4    0    2   15   14    9    3   10   19   11   17   13   16    7   12    8   18
343                     6    0    4    5    1    2   15   14    9    3   10   19   11   17   12   16    7   13    8   18
344                     6    0    3    5    1    2   15   13    9    4   10   19   11   18   12   16    8   14    7   17
345                     7    1    2    5    0    3   15   13    8    4   11   19   10   18   12   16    9   14    6   17
346                     7    1    2    5    0    3   16   13    8    4   11   19    9   17   12   15   10   14    6   18
347                     6    1    3    5    0    2   16   13    8    4   10   18    9   17   12   15   11   14    7   19
348                     6    1    4    5    0    2   16   13    8    3    9   18   10   17   12   15   11   14    7   19
349                     7    1    4    5    0    2   17   13    8    3    9   18   11   16   12   15   10   14    6   19
350                     8    1    3    5    0    2   17   14    7    4   10   18   11   15   12   16    9   13    6   19
351                     8    1    3    5    0    2   16   14    7    4   10   18   11   15   13   17    9   12    6   19
352                     7    1    4    5    0    2   15   14    8    3    9   18   11   16   13   17   10   12    6   19
353                     7    0    5    4    1    3   14   15    9    2    8   18   10   17   12   16   11   13    6   19
354                     8    0    5    4    2    3   14   15   10    1    7   18    9   17   11   16   12   13    6   19
355                     8    1    4    5    2    3   14   15   10    0    6   18    9   17   11   16   12   13    7   19
356                     7    1    4    5    2    3   14   16    9    0    6   18   10   17   12   15   11   13    8   19
357                     6    0    4    5    2    3   14   16    9    1    7   18   11   17   12   15   10   13    8   19
358                     6    0    4    5    1    3   14   16    9    2    7   18   11   17   12   15   10   13    8   19
359                     6    0    4    5    1    2   14   16    8    3    7   19   11   17   12   15   10   13    9   18
360                     6    0    4    5    1    2   13   15    8    3    7   19   12   17   11   16    9   14   10   18
361                     7    0    4    5    1    3   13   15    9    2    6   18   12   17   11   16    8   14   10   19
362                     8    0    4    6    1    3   13   15    9    2    5   18   12   17   11   16    7   14   10   19
363                     8    1    4    6    0    2   12   15    9    3    5   18   13   17   10   16    7   14   11   19
364                     8    2    4    6    0    1   11   15    9    3    5   18   13   17   10   16    7   14   12   19
365                     8    2    5    7    0    1   10   14    9    3    4   18   13   17   11   16    6   15   12   19
366                     8    2    5    7    0    1   10   14    9    3    4   18   13   17   11   15    6   16   12   19
367                     8    2    5    6    0    1   10   14    9    3    4   18   13   17   11   15    7   16   12   19
368                     7    2    5    6    0    1   10   14    9    4    3   17   13   18   11   15    8   16   12   19
369                     7    2    4    6    0    1   11   14    8    5    3   17   12   18   10   15    9   16   13   19
370                     7    1    4    6    0    2   11   14    8    5    3   17   12   18   10   15    9   16   13   19
371                     7    1    4    6    0    2   11   14    8    5    3   17   13   19   10   15    9   16   12   18
372                     7    1    3    6    0    2   12   14    8    5    4   17   13   19   10   15    9   16   11   18
373                     7    1    2    6    0    3   12   15    8    4    5   17   13   19   11   14    9   16   10   18
374                     7    1    2    6    0    4   12   15    8    3    5   18   14   19   11   13    9   16   10   17
375                     6    0    3    7    1    4   12   15    9    2    5   19   14   18   10   13    8   16   11   17
376                     5    0    3    8    1    4   11   15   10    2    6   19   14   17    9   13    7   16   12   18
377                     5    1    3    8    0    4   11   14   10    2    6   19   15   16    9   13    7   17   12   18
378                     5    2    3    8    0    4   12   13   10    1    6   19   15   16    9   14    7   17   11   18
379                     5    2    3    8    0    4   12   13   10    1    7   19   15   16    9   14    6   17   11   18
380                     5    2    3    8    0    4   11   14   10    1    7   19   16   15    9   13    6   17   12   18
381                     5    2    3    8    0    4   11   14   10    1    7   19   16   15    9   13    6   17   12   18
382                     5    2    4    7    0    3   11   14   10    1    8   19   15   16    9   13    6   17   12   18
383                     5    3    4    7    0    2   11   14   10    1    8   18   15   16    9   13    6   17   12   19
384                     5    3    4    7    0    2   11   14   10    1    8   18   15   16    9   13    6   17   12   19
385                     5    2    4    7    0    3   10   15   11    1    8   18   14   16    9   13    6   17   12   19
386                     6    2    3    7    0    4    9   15   11    1    8   17   14   16   10   13    5   18   12   19
387                     7    2    3    6    1    5    8   14   11    0    9   16   15   17   10   13    4   19   12   18
388                     8    2    3    6    1    5    7   14   11    0    9   16   15   18   10   13    4   19   12   17
389                     8    2    3    6    1    5    7   15   11    0    9   17   14   18   10   13    4   19   12   16
390                     8    2    3    6    1    5    7   15   11    0   10   17   14   18    9   13    4   19   12   16
391                     8    3    2    6    1    4    7   14   11    0   10   16   15   19    9   13    5   18   12   17
392                     8    4    2    5    1    3    7   13   12    0    9   16   15   19   10   14    6   17   11   18
393                     9    4    2    5    0    3    7   12   13    1    8   17   14   19   10   15    6   16   11   18
394                     9    4    1    6    0    3    7   11   13    2    8   17   14   19   10   15    5   16   12   18
395                     8    5    1    7    0    3    6   11   12    2    9   17   15   18   10   14    4   16   13   19
396                     8    5    2    7    0    3    6   11   12    1    9   18   16   17   10   14    4   15   13   19
397                     8    4    2    6    1    3    7   11   12    0    9   18   17   16   10   15    5   14   13   19
398                     8    4    2    6    1    3    7   11   12    0    9   18   17   16   10   15    5   14   13   19
399                     8    4    2    6    0    3    7   11   13    1    9   19   17   16   10   14    5   15   12   18
400                     8    4    1    6    0    3    7   11   13    2    9   19   18   16   10   14    5   15   12   17
401                     8    4    1    6    0    3    7   11   12    2    9   19   18   16   10   15    5   14   13   17
402                     7    4    1    5    0    3    8   11   12    2    9   19   18   15   10   16    6   14   13   17
403                     7    4    1    5    0    3    9   11   12    2    8   19   18   15   10   16    6   14   13   17
404                     8    4    1    6    0    3    9   11   12    2    7   19   18   16   10   15    5   14   13   17
405                     8    4    1    7    0    3    9   10   12    2    6   18   19   16   11   14    5   15   13   17
406                     8    4    1    7    0    3    9   10   12    2    6   18   19   15   11   13    5   16   14   17
407                     8    4    1    7    0    2    9   11   12    3    6   19   18   14   10   13    5   16   15   17
408                     7    4    2    8    0    1   10   11   12    3    6   19   18   14    9   13    5   15   16   17
409                     7    4    2    8    1    0   11   10   12    3    6   18   19   14    9   13    5   15   16   17
410                     7    4    2    8    1    0   11   10   12    3    6   17   19   13    9   14    5   15   16   18
411                     6    4    2    8    0    1   10   11   12    3    7   17   18   13    9   14    5   15   16   19
412                     5    4    2    7    0    1   10   11   12    3    8   17   18   13    9   14    6   16   15   19
413                     4    5    2    7    0    1   11   10   12    3    8   16   19   13    9   14    6   17   15   18
414                     4    5    1    8    0    2   12   10   11    3    7   16   19   13    9   14    6   18   15   17
415                     4    5    1    9    0    2   12   11   10    3    7   17   19   13    8   15    6   18   14   16
416                     4    5    2   10    0    1   12   11    9    3    7   17   19   13    8   15    6   18   14   16
417                     5    4    2   10    0    1   12   11    9    3    6   17   19   13    8   14    7   18   15   16
418                     6    3    1    9    0    2   11   12   10    4    5   17   19   13    8   14    7   18   15   16
419                     6    3    1    8    0    2   11   12   10    4    5   16   18   13    9   14    7   19   15   17
420                     5    3    2    8    0    1   11   12   10    4    6   16   18   14    9   13    7   19   15   17
421                     5    3    2    8    0    1   10   13   11    4    7   16   19   15    9   12    6   18   14   17
422                     5    3    1    8    0    2   10   13   11    4    7   16   19   15    9   12    6   18   14   17
423                     4    2    1    8    0    3   10   13   11    5    7   17   19   15    9   12    6   18   14   16
424                     4    2    1    7    0    3   10   14   11    5    8   17   19   15    9   12    6   18   13   16
425                     4    2    1    6    0    3   11   14   10    5    8   17   19   15    9   13    7   18   12   16
426                     4    2    1    5    0    3   11   14   10    6    7   17   19   15    9   13    8   18   12   16
427                     4    2    0    5    1    3   10   14   11    6    7   16   18   15    9   13    8   19   12   17
428                     4    2    0    5    1    3    9   14   11    6    7   16   17   15   10   13    8   19   12   18
429                     5    2    1    4    0    3    9   14   11    6    7   17   16   15   10   12    8   19   13   18
430                     6    1    2    4    0    3    9   14   11    5    8   17   15   16   10   12    7   19   13   18
431                     7    1    2    5    0    3    9   14   10    4    8   17   15   16   11   13    6   18   12   19
432                     8    1    2    5    0    4    9   14   10    3    7   17   15   16   11   13    6   18   12   19
433                     8    0    3    5    1    4    9   15   11    2    7   17   14   16   10   12    6   19   13   18
434                     8    0    3    6    1    4   10   15   12    2    7   17   14   16    9   11    5   19   13   18
435                     9    1    2    6    0    4   11   14   12    3    7   17   15   16    8   10    5   18   13   19
436                     9    1    2    6    0    3   12   14   11    4    7   17   16   15    8   10    5   18   13   19
437                     9    1    2    6    0    3   12   15   10    4    7   17   16   14    8   11    5   18   13   19
438                    10    1    2    6    0    4   12   15    9    3    7   17   16   13    8   11    5   18   14   19
439                    11    1    3    6    0    5   12   15    8    2    7   17   16   13    9   10    4   19   14   18
440                    12    2    4    6    0    5   11   15    8    1    7   17   16   13    9   10    3   19   14   18
441                    12    2    4    6    0    5   11   15    8    1    7   17   16   13    9   10    3   19   14   18
442                    12    1    3    6    0    5   11   15    8    2    7   17   16   13   10    9    4   19   14   18
443                    12    1    2    7    0    4   11   15    9    3    6   16   17   13   10    8    5   19   14   18
444                    12    1    2    7    0    4   11   16   10    3    6   15   17   14    9    8    5   19   13   18
445                    13    1    2    6    0    4   10   16   11    3    7   14   17   15    8    9    5   19   12   18
446                    13    1    2    6    0    3   10   16   12    4    7   14   18   15    8    9    5   19   11   17
447                    13    1    3    6    0    2   10   17   12    4    7   14   18   15    9    8    5   19   11   16
448                    13    1    4    5    0    2   10   17   11    3    7   14   18   15    9    8    6   19   12   16
449                    12    1    4    5    0    2   11   16   10    3    7   14   18   15    9    8    6   19   13   17
450                    12    1    4    5    0    2   11   16    9    3    7   14   17   15   10    8    6   19   13   18
451                    13    0    5    4    1    2   11   16    8    3    7   15   17   14   10    9    6   19   12   18
452                    14    0    6    4    1    2   12   15    7    3    8   16   17   13   10    9    5   19   11   18
453                    14    1    6    5    0    2   12   15    7    3    9   17   16   13   10    8    4   18   11   19
454                    13    1    6    5    0    2   11   15    7    3    9   17   16   14   10    8    4   18   12   19
455                    13    0    7    4    1    2   11   15    6    3    9   17   16   14   10    8    5   18   12   19
456                    14    0    7    3    1    2   11   15    6    4    9   18   16   13   10    8    5   17   12   19
457                    15    0    7    3    1    2   11   14    6    4    8   18   16   12   10    9    5   17   13   19
458                    15    0    7    4    2    1   11   13    6    3    8   17   16   12   10    9    5   18   14   19
459                    15    0    6    4    2    1   11   12    7    3    9   17   16   13   10    8    5   19   14   18
460                    15    0    6    4    1    2   11   12    7    3   10   17   16   13    9    8    5   19   14   18
461                    15    1    6    4    0    2   11   13    7    3   10   17   16   12    8    9    5   18   14   19
462                    16    2    5    3    0    1   12   13    7    4   10   17   15   11    8    9    6   18   14   19
463                    16    2    5    3    0    1   12   13    7    4   10   17   15   11    8    9    6   19   14   18
464                    16    1    5    3    0    2   11   13    7    4   10   18   15   12    8    9    6   19   14   17
465                    17    1    5    2    0    3   11   13    7    4   10   18   14   12    8    9    6   19   15   16
466                    17    1    5    2    0    4   12   14    7    3   10   18   13   11    8    9    6   19   15   16
467                    16    0    5    3    1    4   12   15    7    2   11   18   13   10    9    8    6   19   14   17
468                    16    0    6    3    2    4   11   15    7    1   12   17   14   10    9    8    5   19   13   18
469                    17    0    6    3    2    4   10   15    7    1   13   16   14   11    9    8    5   19   12   18
470                    17    0    6    4    2    3   10   16    8    1   13   15   14   11    9    7    5   19   12   18
471                    16    0    6    4    2    3   11   17    9    1   13   15   14   10    8    7    5   18   12   19
472                    15    0    5    3    2    4   12   17   10    1   14   16   13    9    8    7    6   18   11   19
473                    15    0    5    3    2    4   12   16   10    1   14   17   13    8    9    7    6   18   11   19
474                    16    0    5    4    2    3   11   15   10    1   14   17   13    8    9    7    6   18   12   19
475                    17    0    5    4    2    3   10   15   11    1   14   16   12    8    9    7    6   18   13   19
476                    17    0    5    4    2    3   10   15   11    1   13   16   12    7    9    8    6   18   14   19
477                    17    1    5    4    2    3   11   15   10    0   13   16   12    6    9    8    7   19   14   18
478                    17    2    5    3    1    4   11   15   10    0   14   16   12    6    9    7    8   19   13   18
479                    16    3    5    2    0    4   11   15   10    1   14   17   12    6    9    7    8   19   13   18
480                    16    4    5    2    0    3   11   15   10    1   14   17   12    6    9    7    8   19   13   18
481                    16    4    5    2    0    3   11   14   10    1   15   17   12    6    8    7    9   19   13   18
482                    15    4    6    2    0    3   11   14   10    1   16   17   12    5    8    7    9   19   13   18
483                    14    4    6    3    1    2   11   15   10    0   16   17   12    5    9    7    8   18   13   19
484                    14    4    5    3    1    2   11   15   10    0   16   17   12    6    9    7    8   18   13   19
485                    14    4    5    2    0    3   10   15   11    1   17   16   13    7    8    6    9   18   12   19
486                    14    4    5    1    0    3   10   15   12    2   17   16   13    7    8    6    9   18   11   19
487                    15    4    5    0    1    3   10   14   12    2   16   17   13    7    8    6    9   18   11   19
488                    16    4    6    0    2    3   10   14   12    1   15   17   13    8    7    5    9   18   11   19
489                    17    4    7    0    2    3   10   15   12    1   14   16   13    8    6    5    9   18   11   19
490                    17    4    7    0    2    3    9   15   11    1   14   16   13    8    6    5   10   18   12   19
491                    16    5    6    1    2    3    8   15   11    0   14   17   13    9    7    4   10   18   12   19
492                    15    5    6    1    2    3    7   16   11    0   14   17   13    9    8    4   10   18   12   19
493                    15    5    6    1    2    3    7   16   11    0   14   17   13    9    8    4   10   19   12   18
494                    15    5    6    1    2    3    7   16   11    0   14   17   13    9    8    4   10   19   12   18
495                    14    4    6    1    2    3    7   16   10    0   15   17   12    9    8    5   11   18   13   19
496                    14    4    6    1    2    3    7   16   10    0   15   18   12    9    8    5   11   17   13   19
497                    14    4    6    1    2    3    7   17   10    0   15   18   13    9    8    5   11   16   12   19
498                    14    4    5    1    2    3    8   17    9    0   15   18   13   10    7    6   12   16   11   19
499                    14    4    5    1    3    2    8   16    9    0   15   18   13   10    7    6   12   17   11   19
500                    13    3    5    2    4    1    8   16   10    0   15   17   14    9    7    6   12   18   11   19
501                    13    2    5    3    4    1    8   17   10    0   14   16   15    9    6    7   12   18   11   19
502                    13    2    6    3    4    1    8   17    9    0   14   16   15   10    5    7   11   18   12   19
503                    12    3    6    2    4    1    9   16    8    0   14   17   15   10    5    7   11   19   13   18
504                    12    4    6    1    3    2   10   16    8    0   14   17   15    9    5    7   11   19   13   18
505                    12    4    6    1    3    2   10   16    8    0   14   17   15    9    5    7   11   18   13   19
506                    12    4    6    2    3    1    9   15    8    0   14   18   16   10    5    7   11   17   13   19
507                    12    5    6    2    3    1    9   15    8    0   14   18   16   11    4    7   10   17   13   19
508                    12    6    5    2    3    1    9   15    8    0   13   18   16   11    4    7   10   17   14   19
509                    12    7    5    2    3    1    8   15    9    0   13   18   16   10    4    6   11   17   14   19
510                    12    7    5    2    4    1    8   15    9    0   13   17   16   10    3    6   11   18   14   19
511                    12    7    5    3    4    1    8   15    9    0   13   17   16   11    2    6   10   18   14   19
512                    12    7    5    3    4    2    8   15   10    0   13   17   16   11    1    6    9   18   14   19
513                    12    6    4    3    5    2    8   15   11    0   13   17   16   10    1    7    9   18   14   19
514                    12    6    3    4    5    2    8   15   11    0   13   17   16    9    1    7   10   18   14   19
515                    12    6    3    5    4    2    9   15   11    0   13   17   16    8    1    7   10   18   14   19
516                    12    6    4    5    3    2   10   15   11    0   13   17   16    8    1    7    9   18   14   19
517                    13    6    4    5    3    2   11   14   10    0   12   16   17    9    1    7    8   18   15   19
518                    13    5    4    6    3    2   11   14   10    0   12   16   17    9    1    7    8   18   15   19
519                    12    5    4    7    2    3   10   14   11    0   13   16   17    9    1    6    8   19   15   18
520                    12    5    3    7    1    4    9   14   11    0   13   16   17   10    2    6    8   19   15   18
521                    12    5    3    6    1    4    9   14   10    0   13   16   17   11    2    7    8   19   15   18
522                    12    6    3    5    1    4    9   14   10    0   13   16   17   11    2    7    8   19   15   18
523                    12    6    3    4    1    5    8   14   11    0   13   16   17   10    2    7    9   18   15   19
524                    12    6    3    4    1    5    8   13   11    0   14   16   17    9    2    7   10   18   15   19
525                    12    7    2    4    0    5    9   13   11    1   14   16   17    8    3    6   10   18   15   19
526                    12    7    1    4    0    5   10   13   11    2   14   16   17    8    3    6    9   18   15   19
527                    12    6    1    5    0    4   10   13   11    2   15   16   17    8    3    7    9   18   14   19
528                    12    6    1    5    0    3   10   13   11    2   15   16   17    8    4    7    9   18   14   19
529                    12    6    1    5    0    3   10   13   11    2   14   17   16    8    4    7    9   18   15   19
530                    11    5    1    6    0    3    9   13   12    2   14   17   15    8    4    7   10   18   16   19
531                    10    5    1    6    0    2    9   13   12    3   14   17   15    8    4    7   11   18   16   19
532                    10    5    1    6    0    2    9   14   12    3   13   17   15    7    4    8   11   18   16   19
533                    10    5    0    6    1    2    9   14   13    3   12   17   15    7    4    8   11   18   16   19
534                     9    5    0    6    2    1   10   14   13    3   12   18   16    8    4    7   11   17   15   19
535                     9    4    1    6    2    0   10   14   13    3   12   18   16    8    5    7   11   17   15   19
536                    10    4    1    5    2    0    9   14   13    3   12   18   16    8    6    7   11   17   15   19
537                    10    5    1    4    2    0    9   14   12    3   13   18   16    8    6    7   11   17   15   19
538                    10    5    1    4    2    0    9   14   12    3   13   17   16    8    6    7   11   18   15   19
539                    10    4    0    5    3    1    9   14   12    2   13   17   16    8    6    7   11   18   15   19
540                    10    4    0    5    3    1    9   14   11    2   13   17   16    8    6    7   12   18   15   19
541                    11    5    0    4    3    1    9   15   10    2   13   17   16    8    6    7   12   19   14   18
542                    12    6    0    4    3    2    9   16   10    1   13   17   15    8    5    7   11   19   14   18
543                    13    6    1    4    3    2    9   16   11    0   12   17   15    8    5    7   10   19   14   18
544                    13    5    1    4    3    2   10   15   12    0   11   17   16    7    6    8    9   19   14   18
545                    13    4    1    5    3    2   10   15   12    0   11   17   16    7    6    9    8   19   14   18
546                    13    3    1    5    4    2   10   16   12    0   11   18   15    8    6    9    7   19   14   17
547                    13    3    0    4    5    2   10   16   12    1   11   19   14    8    6    9    7   18   15   17
548                    13    3    0    4    5    2   10   16   11    1   12   19   14    8    6    9    7   18   15   17
549                    13    3    0    4    5    2   10   16   11    1   12   18   14    8    6    9    7   19   15   17
550                    13    4    0    3    6    2    9   15   11    1   12   18   14    7    5   10    8   19   16   17
551                    12    4    1    2    6    3    9   14   11    0   13   19   15    7    5   10    8   18   16   17
552                    11    4    2    1    5    3    9   14   12    0   13   19   16    7    6   10    8   17   15   18
553                    11    4    2    0    5    3    8   14   12    1   13   19   16    7    6   10    9   17   15   18
554                    11    3    2    0    5    4    8   14   12    1   13   19   16    7    6   10    9   17   15   18
555                    10    2    3    1    4    5    9   14   12    0   13   18   17    7    6   11    8   16   15   19
556                     9    1    3    2    4    6   10   14   11    0   13   18   17    7    5   12    8   16   15   19
557                     8    1    3    2    4    7   10   14   11    0   13   18   17    6    5   12    9   16   15   19
558                     8    2    3    1    4    7   10   14   11    0   13   17   18    6    5   12    9   16   15   19
559                     8    3    2    0    4    7   10   14   11    1   12   17   18    6    5   13    9   16   15   19
560                     8    4    2    0    3    7   10   13   11    1   12   17   18    6    5   14    9   16   15   19
561                     9    4    2    0    3    6   11   12   10    1   13   17   18    7    5   14    8   16   15   19
562                     9    4    2    0    3    6   11   12   10    1   14   17   18    8    5   13    7   16   15   19
563                     9    4    2    1    3    6   10   12   11    0   14   17   18    8    5   13    7   16   15   19
564                    10    3    2    1    4    6    9   12   11    0   14   17   18    8    5   13    7   16   15   19
565                    10    3    2    0    4    6    9   13   11    1   14   17   18    8    5   12    7   16   15   19
566                    10    3    2    0    4    6    9   13   11    1   14   17   18    8    5   12    7   16   15   19
567                    10    3    2    0    4    6    9   13   11    1   14   16   18    8    5   12    7   17   15   19
568                     9    3    1    0    4    6   10   14   11    2   13   16   18    8    5   12    7   17   15   19
569                     9    2    1    0    4    6   10   14   11    3   13   16   18    8    5   12    7   17   15   19
570                     9    2    1    0    3    6   10   14   11    4   13   16   17    7    5   12    8   18   15   19
571                     9    2    1    0    3    6   10   15   11    4   13   17   16    7    5   12    8   18   14   19
572                     9    2    1    0    4    5   10   16   11    3   13   17   15    8    6   12    7   18   14   19
573                     9    3    0    1    5    4   10   17   11    2   13   16   15    8    6   12    7   18   14   19
574                     9    3    0    1    5    4   10   17   11    2   13   16   15    7    6   12    8   18   14   19
575                     9    2    0    1    5    4   10   17   11    3   13   16   14    7    6   12    8   19   15   18
576                    10    1    0    2    5    4    9   17   11    3   13   16   14    8    6   12    7   19   15   18
577                    11    1    0    2    5    4    9   17   10    3   12   16   14    8    6   13    7   18   15   19
578                    11    1    0    2    5    4    9   17   10    3   12   16   14    8    6   13    7   18   15   19
579                    11    1    0    3    5    4    8   16   10    2   13   17   14    9    6   12    7   18   15   19
580                    11    2    0    3    5    4    8   15    9    1   14   17   13   10    6   12    7   18   16   19
581                    11    3    1    2    4    5    8   15    9    0   14   17   13   10    6   12    7   18   16   19
582                    11    4    2    1    3    5    8   15    9    0   14   17   13   10    6   12    7   18   16   19
583                    11    4    2    1    3    5    9   15    8    0   14   16   13   10    7   12    6   18   17   19
584                    12    4    1    2    3    5   10   16    8    0   14   15   13    9    7   11    6   18   17   19
585                    12    5    0    3    2    4   10   17    8    1   15   14   13    9    7   11    6   18   16   19
586                    11    5    0    4    2    3   10   17    8    1   16   13   14    9    7   12    6   18   15   19
587                    10    5    1    4    3    2   11   17    9    0   16   12   14    8    6   13    7   18   15   19
588                    10    5    1    3    4    2   12   17    9    0   16   11   14    7    6   13    8   18   15   19
589                    10    4    0    2    5    3   12   17    8    1   16   11   15    7    6   13    9   18   14   19
590                     9    4    0    2    5    3   11   17    7    1   16   12   15    8    6   13   10   18   14   19
591                     8    4    1    2    5    3   11   16    7    0   17   12   14    9    6   13   10   18   15   19
592                     8    3    1    2    5    4   12   16    7    0   18   11   14    9    6   13   10   17   15   19
593                     9    3    1    2    4    5   13   16    6    0   18   11   15    8    7   12   10   17   14   19
594                    10    4    2    1    3    5   14   16    6    0   18   11   15    8    7   12    9   17   13   19
595                    10    4    2    1    3    5   14   16    7    0   18   11   15    9    6   12    8   17   13   19
596                    10    3    2    1    4    6   14   16    7    0   17   12   15    9    5   11    8   18   13   19
597                    10    2    3    0    4    6   14   17    7    1   16   13   15    9    5   11    8   18   12   19
598                    10    2    3    0    4    5   13   17    7    1   16   14   15    9    6   11    8   18   12   19
599                    10    2    3    1    4    5   13   17    6    0   16   15   14    9    7   11    8   18   12   19
600                     9    2    4    1    3    5   14   17    6    0   15   16   13   10    8   12    7   18   11   19
601                     9    2    4    1    3    5   14   16    7    0   15   17   13   11    8   12    6   18   10   19
602                    10    1    4    2    3    5   13   15    7    0   16   17   14   11    8   12    6   18    9   19
603                    11    1    5    2    3    4   13   15    6    0   17   16   14   10    8   12    7   19    9   18
604                    11    1    5    2    3    4   13   16    6    0   18   15   14   10    8   12    7   19    9   17
605                    10    0    4    2    3    5   13   16    6    1   19   15   14   11    8   12    7   18    9   17
606                    10    0    4    2    3    6   13   15    5    1   19   16   14   11    7   12    8   18    9   17
607                    10    1    4    2    3    7   13   15    5    0   19   16   14   11    6   12    9   18    8   17
608                    10    1    3    2    4    7   13   16    6    0   19   15   14   11    5   12    9   18    8   17
609                    11    0    2    3    4    7   12   16    6    1   19   15   14   10    5   13    8   18    9   17
610                    11    0    1    3    4    7   12   16    6    2   19   15   14    9    5   13    8   18   10   17
611                    11    0    1    3    4    7   12   16    6    2   19   15   14    9    5   13    8   18   10   17
612                    12    0    2    4    3    7   11   16    5    1   19   15   14    9    6   13    8   18   10   17
613                    12    1    2    4    3    7   10   17    5    0   19   15   14    9    6   13    8   18   11   16
614                    12    1    2    4    3    7   10   17    5    0   19   16   13    9    6   14    8   18   11   15
615                    12    0    2    4    3    6   10   16    5    1   18   17   13    8    7   14    9   19   11   15
616                    12    0    2    3    4    5   10   15    6    1   18   17   14    8    7   13    9   19   11   16
617                    12    1    3    2    5    4   10   14    7    0   19   16   15    9    6   13    8   18   11   17
618                    11    1    3    2    5    4    9   14    7    0   19   16   15   10    6   13    8   18   12   17
619                    11    0    3    2    4    5    8   14    7    1   18   16   15   10    6   12    9   19   13   17
620                    11    0    3    1    4    6    8   14    7    2   18   15   16   10    5   12    9   19   13   17
621                    10    1    3    0    5    7    9   14    6    2   19   15   16   11    4   12    8   18   13   17
622                    10    2    3    0    5    7    9   14    6    1   19   15   16   12    4   11    8   17   13   18
623                    11    2    3    0    4    6    9   15    7    1   19   14   16   12    5   10    8   17   13   18
624                    12    1    3    0    4    6    9   15    7    2   19   14   16   11    5   10    8   17   13   18
625                    12    1    3    0    4    6    9   15    7    2   18   14   16   10    5   11    8   17   13   19
626                    12    2    3    0    4    5    9   16    7    1   18   13   15   10    6   11    8   17   14   19
627                    12    2    3    0    4    5    9   17    7    1   18   13   15   10    6   11    8   16   14   19
628                    11    2    4    0    3    5   10   17    7    1   18   14   15    9    6   12    8   16   13   19
629                    10    2    4    0    3    5   11   16    7    1   18   15   14    8    6   13    9   17   12   19
630                    10    2    4    0    3    5   11   16    8    1   17   15   14    7    6   13    9   18   12   19
631                    10    3    5    0    2    4   11   16    8    1   17   15   14    7    6   12    9   18   13   19
632                    10    4    5    0    2    3   12   15    8    1   17   16   14    7    6   11    9   18   13   19
633                    10    4    5    0    2    3   12   14    8    1   17   16   15    6    7   11    9   18   13   19
634                    10    3    5    0    2    4   11   14    8    1   17   15   16    6    7   12    9   18   13   19
635                    11    3    5    1    2    4   10   14    9    0   16   15   17    6    7   12    8   18   13   19
636                    12    3    5    1    2    4    9   14   10    0   16   15   17    6    8   11    7   18   13   19
637                    13    2    4    0    3    5    9   14   10    1   17   15   16    6    8   11    7   18   12   19
638                    13    2    4    0    3    5    9   14   10    1   18   16   15    6    8   11    7   17   12   19
639                    13    3    5    0    2    4    8   15   10    1   18   16   14    7    9   11    6   17   12   19
640                    13    3    5    0    2    4    8   15   10    1   18   16   14    7    9   11    6   17   12   19
641                    13    3    4    0    2    5    9   14   10    1   18   16   15    6    8   11    7   17   12   19
642                    13    3    4    0    2    6   10   14    9    1   18   15   16    5    8   11    7   17   12   19
643                    13    2    5    0    3    6   10   14    9    1   18   15   16    4    8   11    7   17   12   19
644                    13    2    5    0    3    6    9   14   10    1   18   16   15    4    8   11    7   17   12   19
645                    12    2    4    1    3    7    8   14   11    0   18   16   15    5    9   10    6   17   13   19
646                    11    2    4    1    3    7    8   14   12    0   17   16   15    5    9   10    6   18   13   19
647                    10    2    4    1    3    7    9   14   13    0   16   17   15    5    8   11    6   18   12   19
648                    10    2    3    1    4    8    9   14   13    0   15   17   16    5    7   11    6   18   12   19
649                    10    2    3    1    4    8    9   14   13    0   15   16   17    5    6   11    7   18   12   19
650                    10    2    3    1    4    8    9   14   13    0   16   15   17    5    6   12    7   18   11   19
651                    11    2    3    1    5    8    9   14   13    0   16   15   17    4    7   12    6   18   10   19
652                    12    1    3    2    5    7    9   14   13    0   16   15   17    4    8   11    6   18   10   19
653                    13    1    3    2    5    7    9   15   12    0   17   14   16    4    8   11    6   18   10   19
654                    13    1    3    2    6    8    9   15   12    0   17   14   16    4    7   11    5   18   10   19
655                    13    1    2    3    6    8    9   15   12    0   17   14   16    4    7   11    5   18   10   19
656                    13    2    1    4    5    7    9   15   12    0   18   14   16    3    8   11    6   17   10   19
657                    13    2    1    4    5    6    9   14   12    0   18   15   17    3    8   11    7   16   10   19
658                    13    2    1    4    5    6    9   14   12    0   18   15   17    3    8   11    7   16   10   19
659                    12    2    1    4    5    6    8   14   13    0   18   15   16    3    9   11    7   17   10   19
660                    12    1    2    3    5    6    8   14   13    0   17   16   15    4    9   11    7   18   10   19
661                    13    1    2    3    5    7    9   15   12    0   16   17   14    4    8   10    6   18   11   19
662                    14    2    1    3    5    7   10   15   11    0   16   17   13    4    8    9    6   18   12   19
663                    14    2    1    3    5    7   11   15   10    0   17   16   13    4    8    9    6   18   12   19
664                    14    2    1    4    5    7   11   15    9    0   18   16   13    3    8   10    6   17   12   19
665                    14    2    0    4    5    7   11   15    9    1   18   16   13    3    8   10    6   17   12   19
666                    14    2    0    4    6    8   12   15    9    1   17   16   13    3    7   10    5   18   11   19
667                    14    2    0    5    6    8   12   15    9    1   17   16   13    3    7   10    4   19   11   18
668                    14    2    0    5    6    7   12   15    9    1   17   16   13    4    8   10    3   19   11   18
669                    14    3    1    5    6    7   12   15    9    0   17   16   13    4    8   10    2   18   11   19
670                    14    4    1    5    6    8   12   15    9    0   18   16   13    3    7   10    2   17   11   19
671                    15    4    1    5    6    8   12   14    9    0   18   16   13    2    7   11    3   17   10   19
672                    15    3    2    5    6    7   11   14    9    0   18   16   13    1    8   12    4   17   10   19
673                    14    3    2    5    6    7   10   15    9    0   18   17   12    1    8   13    4   16   11   19
674                    14    3    1    6    5    7    9   15   10    0   18   17   12    2    8   13    4   16   11   19
675                    14    3    1    7    5    6    9   15   10    0   19   17   12    2    8   13    4   16   11   18
676                    13    3    1    7    5    6    9   15   10    0   19   17   12    2    8   14    4   16   11   18
677                    13    3    1    6    5    7    9   15   10    0   18   16   12    2    8   14    4   17   11   19
678                    14    3    2    5    6    8    9   15   10    0   18   16   11    1    7   13    4   17   12   19
679                    14    2    3    5    6    8    9   15   10    0   19   16   11    1    7   13    4   17   12   18
680                    13    2    3    5    6    7    9   15   10    0   19   16   11    1    8   14    4   17   12   18
681                    12    2    3    4    6    7    9   15   10    1   19   17   11    0    8   14    5   16   13   18
682                    12    2    3    4    6    7    9   15   10    1   19   17   11    0    8   14    5   16   13   18
683                    12    3    2    5    6    7    8   15   11    0   18   17   10    1    9   14    4   16   13   19
684                    11    3    2    5    6    7    8   15   12    0   18   17   10    1    9   13    4   16   14   19
685                    10    3    2    5    6    7    8   15   12    0   18   17   11    1    9   13    4   16   14   19
686                     9    3    1    5    6    7    8   15   11    0   17   18   12    2   10   13    4   16   14   19
687                     9    3    1    5    6    7    8   14   11    0   17   18   12    2   10   13    4   16   15   19
688                    10    3    1    5    6    8    7   13   11    0   17   18   12    2    9   14    4   15   16   19
689                    10    2    1    4    6    8    7   13   11    0   17   18   12    3    9   15    5   14   16   19
690                     9    2    1    4    6    8    7   13   12    0   17   18   11    3   10   16    5   14   15   19
691                     9    2    1    4    6    8    7   12   13    0   17   19   11    3   10   16    5   15   14   18
692                     9    2    1    3    6    8    7   11   13    0   17   19   12    4   10   16    5   15   14   18
693                     9    3    0    2    6    8    7   11   13    1   17   19   12    5   10   16    4   15   14   18
694                     9    3    0    2    6    8    7   12   13    1   17   19   11    5   10   16    4   15   14   18
695                     9    3    0    2    6    8    7   13   12    1   17   18   10    4   11   16    5   14   15   19
696                     9    3    0    2    5    8    7   13   12    1   18   17   10    4   11   15    6   14   16   19
697                     8    3    0    2    5    9    7   13   12    1   18   17   10    4   11   14    6   15   16   19
698                     8    3    0    2    5    9    7   14   12    1   18   17   10    4   11   13    6   16   15   19
699                     8    3    1    2    5    9    6   15   12    0   18   17   11    4   10   13    7   16   14   19
700                     8    3    1    2    5   10    6   16   12    0   18   17   11    4    9   13    7   15   14   19
701                     8    3    1    2    5   11    7   16   12    0   18   17   10    4    9   13    6   15   14   19
702                     8    3    2    1    5   12    7   15   11    0   18   17    9    4   10   14    6   16   13   19
703                     9    3    2    1    5   12    7   14   11    0   18   16    8    4   10   15    6   17   13   19
704                     9    3    1    2    5   12    7   14   11    0   18   15    8    4   10   16    6   17   13   19
705                     9    3    1    2    5   12    7   15   11    0   19   14    8    4   10   17    6   16   13   18
706                     9    4    1    2    5   11    7   16   12    0   19   13    8    3   10   17    6   15   14   18
707                     9    4    1    2    5   10    7   16   12    0   19   13    8    3   11   17    6   15   14   18
708                     9    3    1    2    6   10    7   16   12    0   19   14    8    4   11   18    5   15   13   17
709                     9    2    1    3    6   10    7   16   12    0   19   14    8    4   11   18    5   15   13   17
710                    10    2    1    3    6    9    8   15   12    0   19   13    7    4   11   17    5   16   14   18
711                    11    2    0    3    6    8    9   14   13    1   19   12    7    4   10   17    5   16   15   18
712                    11    2    0    3    6    8   10   14   13    1   19   12    7    4    9   18    5   15   16   17
713                    11    2    1    3    6    8   10   15   12    0   19   13    7    4    9   18    5   14   17   16
714                    12    1    2    3    6    7   10   15   11    0   19   13    8    4    9   18    5   14   17   16
715                    13    0    2    3    7    6   10   15   11    1   19   12    9    4    8   18    5   14   17   16
716                    13    0    2    4    8    6   10   16   11    1   19   12    9    3    7   18    5   14   17   15
717                    12    0    3    4    8    7   10   16   11    1   19   13    9    2    6   18    5   14   17   15
718                    12    0    4    3    7    8    9   15   11    1   19   13   10    2    6   17    5   14   18   16
719                    12    0    5    2    7    8    9   14   11    1   19   13   10    3    6   17    4   15   18   16
720                    12    0    5    2    8    7    9   13   11    1   19   14   10    4    6   17    3   15   18   16
721                    13    1    4    3    8    7    9   12   10    0   19   14   11    5    6   17    2   15   18   16
722                    13    1    4    3    8    7    9   11   10    0   19   14   12    5    6   18    2   15   17   16
723                    13    0    4    2    9    7    8   11   10    1   19   15   12    5    6   18    3   14   16   17
724                    13    0    3    2    9    7    8   12   10    1   19   16   11    5    6   18    4   14   15   17
725                    12    0    2    3    8    7    9   13   10    1   19   16   11    5    6   18    4   15   14   17
726                    11    0    2    3    8    7    9   13   10    1   19   16   12    5    6   18    4   15   14   17
727                    11    0    2    3    9    6    8   13   10    1   19   16   12    4    7   18    5   14   15   17
728                    12    0    2    3    9    5    7   14   10    1   19   15   11    4    8   18    6   13   16   17
729                    12    0    2    3    8    4    7   15   10    1   19   14   11    5    9   18    6   13   16   17
730                    11    0    1    3    7    4    8   16    9    2   19   14   12    5   10   17    6   13   15   18
731                    11    0    1    2    7    4    9   16    8    3   18   15   12    5   10   17    6   13   14   19
732                    11    0    1    2    7    4    9   16    8    3   18   15   12    6   10   17    5   13   14   19
733                    11    0    1    2    6    5    8   16    9    3   19   14   13    7   10   17    4   12   15   18
734                    11    0    1    2    6    5    8   16    9    3   19   14   13    7   10   18    4   12   15   17
735                    11    0    1    2    7    5    9   16    8    3   19   15   13    6   10   18    4   12   14   17
736                    11    0    1    2    8    5    9   16    7    3   19   15   14    6   10   17    4   12   13   18
737                    11    1    0    2    8    5    9   16    6    3   19   14   15    7   10   17    4   13   12   18
738                    11    1    0    2    8    6    9   16    5    3   19   14   15    7   10   18    4   13   12   17
739                    11    1    0    2    8    6    9   17    4    3   19   15   14    7   10   18    5   12   13   16
740                    11    2    0    1    7    6    9   18    4    3   19   15   14    8   10   17    5   12   13   16
741                    11    2    0    1    6    7    9   18    4    3   19   15   14    8   10   16    5   12   13   17
742                    11    2    0    1    5    8    9   18    4    3   19   16   14    7   10   15    6   12   13   17
743                    11    2    0    1    4    8    9   18    5    3   19   17   15    7   10   14    6   13   12   16
744                    11    1    0    2    4    7   10   17    6    3   19   18   15    8    9   14    5   13   12   16
745                    11    0    1    2    4    7   10   17    6    3   19   18   15    8    9   14    5   13   12   16
746                    11    0    1    2    4    8    9   17    6    3   19   18   15    7   10   14    5   13   12   16
747                    10    0    1    3    4    9    8   17    7    2   18   19   14    6   11   15    5   13   12   16
748                    10    0    1    3    4    9    8   18    7    2   17   19   14    6   12   15    5   13   11   16
749                    11    0    1    3    5    8    9   19    7    2   17   18   14    6   13   15    4   12   10   16
750                    11    0    1    3    5    8   10   19    7    2   18   17   13    6   14   16    4   12    9   15
751                    11    0    1    3    5    9   10   19    6    2   18   17   13    7   14   16    4   12    8   15
752                    12    0    1    3    5    9   10   19    6    2   18   17   14    8   13   15    4   11    7   16
753                    12    0    1    2    5    8   10   19    6    3   18   16   15    9   13   14    4   11    7   17
754                    12    0    1    2    5    7   10   19    6    3   17   15   16    9   13   14    4   11    8   18
755                    12    0    1    2    5    6   10   18    7    3   17   15   16    9   13   14    4   11    8   19
756                    12    0    1    2    5    6    9   18    7    4   17   16   15   10   13   14    3   11    8   19
757                    12    0    1    2    5    6    9   19    7    4   17   16   14   11   13   15    3   10    8   18
758                    12    0    1    2    5    6    9   19    7    4   17   16   14   11   13   15    3   10    8   18
759                    13    0    1    2    5    6    9   18    7    4   17   16   14   10   12   15    3   11    8   19
760                    13    0    1    2    5    6    9   17    7    4   18   16   14   10   12   15    3   11    8   19
761                    12    0    1    2    5    7    8   17    6    4   18   16   15   11   13   14    3   10    9   19
762                    12    0    1    2    5    8    7   18    6    4   17   16   15   11   13   14    3    9   10   19
763                    13    1    0    3    5    8    7   19    6    4   16   17   15   11   12   14    2    9   10   18
764                    14    1    0    3    5    7    8   19    6    4   16   18   15   12   11   13    2   10    9   17
765                    14    1    0    3    5    6    8   19    7    4   17   18   15   12   10   13    2   11    9   16
766                    13    1    0    3    6    5    7   19    8    4   18   17   15   11   10   14    2   12    9   16
767                    12    1    0    2    7    4    6   18    8    5   19   17   15   11   10   14    3   13    9   16
768                    12    1    0    2    7    3    5   18    8    6   19   17   15   11   10   14    4   13    9   16
769                    13    1    0    2    7    3    4   18    9    6   19   16   15   11   10   14    5   12    8   17
770                    13    1    0    2    7    3    4   17    9    5   19   16   15   11   10   14    6   12    8   18
771                    12    1    0    2    7    3    5   17    9    4   19   16   15   11   10   14    6   13    8   18
772                    11    1    0    2    7    3    6   17    9    4   19   15   16   12   10   14    5   13    8   18
773                    11    1    0    3    7    2    6   17    8    4   19   15   16   12   10   14    5   13    9   18
774                    12    1    0    4    7    2    6   18    8    3   19   15   16   11   10   14    5   13    9   17
775                    12    0    1    4    7    2    6   18    8    3   19   15   17   11   10   14    5   13    9   16
776                    11    0    2    4    7    1    6   18    8    3   19   15   17   12    9   14    5   13   10   16
777                    11    1    2    4    7    0    6   18    8    3   19   15   16   13    9   14    5   12   10   17
778                    11    1    2    4    7    0    6   18    8    3   19   16   15   13    9   14    5   12   10   17
779                    11    0    2    4    7    1    6   18    8    3   19   17   14   13    9   15    5   12   10   16
780                    11    0    1    4    7    2    6   17    8    3   19   18   14   13    9   15    5   12   10   16
781                    11    0    1    5    7    3    6   17    9    2   19   18   14   13    8   15    4   12   10   16
782                    12    0    1    5    7    3    6   17    9    2   19   18   14   13    8   15    4   11   10   16
783                    12    0    1    4    7    3    6   16    9    2   19   18   14   13    8   15    5   10   11   17
784                    12    0    1    4    8    3    5   15    9    2   19   18   13   14    7   16    6   10   11   17
785                    13    1    0    4    9    3    5   14    8    2   19   18   12   15    7   16    6   10   11   17
786                    13    1    0    3   10    4    5   14    7    2   19   17   12   15    8   16    6    9   11   18
787                    12    1    0    3   11    4    5   14    7    2   19   17   13   15    8   16    6    9   10   18
788                    12    1    0    4   11    3    5   14    7    2   19   17   13   15    8   16    6    9   10   18
789                    12    0    1    4   11    2    5   14    6    3   19   17   13   15    9   16    7    8   10   18
790                    11    0    2    3   12    1    5   14    6    4   19   18   13   15    9   16    7    8   10   17
791                    10    0    2    3   12    1    5   14    7    4   19   18   13   15    8   16    6    9   11   17
792                    10    0    2    3   11    1    5   13    8    4   19   17   14   15    7   16    6    9   12   18
793                    11    1    2    3   10    0    4   13    8    5   19   17   15   14    7   16    6    9   12   18
794                    12    2    1    3    9    0    4   14    8    5   19   18   16   13    7   15    6   10   11   17
795                    12    2    1    3    9    0    5   14    8    4   19   18   16   13    6   15    7   10   11   17
796                    12    1    2    3    9    0    5   14    8    4   19   18   16   13    6   15    7   10   11   17
797                    13    1    2    3    9    0    5   14    8    4   19   18   16   12    6   15    7   11   10   17
798                    13    1    2    3   10    0    5   14    8    4   19   17   16   12    6   15    7   11    9   18
799                    12    1    2    3   10    0    4   14    8    5   18   17   16   13    6   15    7   11    9   19
800                    11    1    2    3    9    0    4   14    8    6   17   18   16   13    5   15    7   12   10   19
801                    11    1    2    3    8    0    5   15    9    6   17   18   16   12    4   14    7   13   10   19
802                    11    1    2    3    7    0    6   15    9    5   17   18   16   12    4   13    8   14   10   19
803                    11    1    2    3    7    0    6   14    9    5   17   18   16   12    4   13    8   15   10   19
804                    11    2    1    3    8    0    5   14    9    6   17   18   15   12    4   13    7   16   10   19
805                    11    3    1    2    8    0    4   15    9    6   17   19   14   12    5   13    7   16   10   18
806                    12    3    1    2    8    0    4   15   10    6   18   19   13   11    5   14    7   16    9   17
807                    12    2    1    3    8    0    5   15   10    6   18   19   13   11    4   14    7   16    9   17
808                    12    1    2    3    8    0    5   16    9    6   18   19   14   11    4   13    7   15   10   17
809                    13    0    2    3    8    1    5   16    9    6   19   18   14   10    4   12    7   15   11   17
810                    13    0    1    3    8    2    5   15   10    6   19   18   14    9    4   12    7   16   11   17
811                    13    0    1    3    8    2    5   15   10    6   19   18   14    9    4   12    7   16   11   17
812                    14    0    1    3    8    2    5   15    9    6   19   17   13   10    4   12    7   16   11   18
813                    15    1    0    3    8    2    4   14    9    6   19   16   13   10    5   12    7   17   11   18
814                    16    1    0    3    8    2    4   14   10    5   19   15   13    9    6   12    7   17   11   18
815                    16    0    1    2    8    3    4   14   10    5   19   15   12    9    7   13    6   17   11   18
816                    16    0    1    2    8    4    3   14   10    6   19   15   12    9    7   13    5   18   11   17
817                    16    0    1    2    8    4    3   15   10    6   19   14   12    9    7   13    5   18   11   17
818                    16    0    2    1    8    4    3   15   10    5   19   14   11    9    7   13    6   17   12   18
819                    17    0    2    1    8    4    3   14   11    5   18   15   10    9    7   12    6   16   13   19
820                    17    0    1    2    7    4    3   14   11    6   18   15   10    9    8   12    5   16   13   19
821                    17    0    1    2    7    4    3   14   10    6   19   15   11    8    9   13    5   16   12   18
822                    17    0    1    2    8    3    4   13   10    6   19   16   12    7    9   14    5   15   11   18
823                    17    0    1    3    8    2    4   13   10    6   18   16   12    7    9   14    5   15   11   19
824                    17    0    2    3    7    1    4   14   10    5   18   16   11    8    9   13    6   15   12   19
825                    17    0    2    3    7    1    4   15   10    5   18   16   11    8    9   13    6   14   12   19
826                    18    0    2    3    7    1    4   16   10    6   17   15   12    8    9   14    5   13   11   19
827                    18    0    2    3    6    1    5   17   10    7   16   15   12    9    8   14    4   13   11   19
828                    18    0    2    4    6    1    5   17   10    7   16   15   12    9    8   14    3   13   11   19
829                    18    0    3    4    6    1    5   16   10    7   17   15   12    9    8   14    2   13   11   19
830                    17    0    3    4    6    1    5   15    9    7   18   16   11   10    8   14    2   13   12   19
831                    17    0    3    4    7    1    5   14    8    6   18   16   11   10    9   15    2   12   13   19
832                    18    0    3    4    7    1    6   13    8    5   17   16   11   10    9   15    2   12   14   19
833                    18    0    2    5    7    1    6   13    9    4   16   17   10   11    8   15    3   12   14   19
834                    18    0    1    6    7    2    5   14   10    4   16   17    9   11    8   15    3   12   13   19
835                    18    0    1    6    7    2    5   15   10    4   16   17    8   11    9   14    3   12   13   19
836                    17    0    1    6    7    2    5   15   10    4   16   18    8   11    9   14    3   12   13   19
837                    16    0    1    7    6    2    5   15   11    4   17   19    8   10    9   14    3   13   12   18
838                    16    0    1    8    6    2    5   15   11    4   18   19    7   10    9   13    3   14   12   17
839                    17    1    0    9    6    3    4   15   11    5   19   18    7   10    8   12    2   14   13   16
840                    17    2    0    9    6    3    4   15   11    5   19   18    8   10    7   12    1   14   13   16
841                    17    2    0    8    6    3    5   15   11    4   19   18    9   10    7   13    1   14   12   16
842                    18    1    0    7    6    3    5   15   11    4   19   17    9   10    8   13    2   14   12   16
843                    18    1    0    6    7    3    5   15   11    4   19   17    8   10    9   12    2   14   13   16
844                    17    1    0    6    7    3    5   15   11    4   19   18    8    9   10   12    2   14   13   16
845                    17    1    0    6    7    3    5   14   11    4   19   18    8    9   10   12    2   15   13   16
846                    17    2    0    6    7    3    5   13   12    4   19   18    8    9   10   11    1   15   14   16
847                    16    2    0    6    7    3    5   13   12    4   19   18    8    9   10   11    1   15   14   17
848                    16    2    0    5    7    3    6   13   12    4   19   18    8   10    9   11    1   15   14   17
849                    16    2    0    5    7    3    6   13   12    4   18   19    8   10    9   11    1   14   15   17
850                    16    1    0    5    7    3    6   13   11    4   17   19    8    9   10   12    2   14   15   18
851                    16    1    0    5    7    3    6   13   10    4   17   19    8    9   11   12    2   15   14   18
852                    15    1    0    5    7    4    6   13   10    3   17   19    8    9   11   12    2   16   14   18
853                    15    1    0    5    6    4    7   12   11    3   17   19    8    9   10   13    2   16   14   18
854                    16    1    0    5    6    4    8   12   11    3   17   19    7    9   10   13    2   15   14   18
855                    16    1    0    5    7    4    9   12   11    2   17   18    6    8   10   13    3   15   14   19
856                    15    1    0    5    7    4    9   12   11    2   17   18    6    8   10   13    3   16   14   19
857                    15    1    0    4    7    5    9   13   11    2   17   18    6    8   10   12    3   16   14   19
858                    16    2    0    4    7    5    9   14   11    1   18   17    6    8   10   12    3   15   13   19
859                    16    3    1    5    6    4    9   14   11    0   19   17    7    8   10   12    2   15   13   18
860                    16    4    1    5    6    3    9   14   12    0   19   17    7    8   10   11    2   15   13   18
861                    16    4    1    5    6    2    9   14   12    0   19   17    7    8   11   10    3   15   13   18
862                    16    3    1    5    6    2    9   14   12    0   19   17    7    8   11   10    4   15   13   18
863                    16    3    1    4    7    2    8   14   12    0   18   17    6    9   10   11    5   15   13   19
864                    16    4    1    3    7    2    8   13   12    0   18   17    6    9   10   11    5   15   14   19
865                    16    4    1    3    6    2    9   13   12    0   19   17    7    8   11   10    5   14   15   18
866                    16    4    1    3    5    2   10   13   12    0   19   18    8    7   11    9    6   14   15   17
867                    16    4    1    3    5    2   10   13   12    0   19   18    9    7   11    8    6   15   14   17
868                    15    4    1    3    6    2   10   14   12    0   19   18    9    7   11    8    5   16   13   17
869                    14    4    0    3    7    2   10   15   12    1   19   18    9    6   11    8    5   17   13   16
870                    13    3    0    4    7    1   10   15   12    2   19   18    9    6   11    8    5   17   14   16
871                    12    3    0    4    6    1   11   14   13    2   19   18    9    7   10    8    5   16   15   17
872                    12    4    0    3    5    2   11   13   14    1   19   18    9    7   10    8    6   16   15   17
873                    12    4    0    3    5    2   10   13   14    1   19   18    8    6   11    9    7   16   15   17
874                    11    4    0    3    5    2   10   14   13    1   19   18    8    6   12    9    7   15   16   17
875                    11    4    0    3    5    2   10   14   12    1   19   18    9    6   13    8    7   15   16   17
876                    12    4    0    3    5    2   10   13   11    1   19   18    9    6   14    8    7   15   16   17
877                    13    4    0    3    5    2   11   12   10    1   19   18    9    7   14    8    6   15   16   17
878                    13    4    0    3    5    1   11   12   10    2   19   18    9    8   14    7    6   15   16   17
879                    13    4    1    3    5    0   10   12   11    2   19   18    8    9   15    7    6   14   16   17
880                    14    3    2    4    5    0    9   11   12    1   19   17    8   10   16    7    6   13   15   18
881                    14    3    2    4    5    0    9   11   12    1   18   17    8   10   16    7    6   13   15   19
882                    14    3    2    4    5    0   10   11   12    1   18   17    7    9   16    8    6   13   15   19
883                    14    3    2    4    5    1   10   11   13    0   18   16    6    9   17    8    7   12   15   19
884                    14    3    1    4    5    2   10   11   13    0   18   16    6    9   17    8    7   12   15   19
885                    15    3    1    5    4    2   10   11   12    0   18   17    6    9   16    8    7   13   14   19
886                    16    3    1    5    4    2   10   11   12    0   18   17    6    9   15    7    8   14   13   19
887                    16    2    0    4    5    3   10   11   12    1   18   17    6    9   15    7    8   14   13   19
888                    16    1    0    4    5    3    9   12   11    2   18   17    6   10   15    7    8   14   13   19
889                    17    0    1    4    5    3    9   12   10    2   18   16    6   11   15    7    8   14   13   19
890                    17    0    1    4    5    3    9   12   10    2   18   15    6   11   16    8    7   13   14   19
891                    16    1    0    4    5    2    9   12   10    3   19   15    7   11   17    8    6   13   14   18
892                    16    2    0    4    6    1   10   12    9    3   19   15    8   11   17    7    5   13   14   18
893                    16    3    0    4    6    1   10   12    8    2   19   15    9   11   17    7    5   13   14   18
894                    16    4    0    3    6    1    9   12    7    2   19   15   10   11   17    8    5   13   14   18
895                    16    4    1    3    7    0    9   12    6    2   18   14   10   11   17    8    5   13   15   19
896                    16    3    2    4    7    0   10   12    6    1   17   14    9   11   18    8    5   13   15   19
897                    17    3    2    4    7    1   10   12    6    0   16   14    9   11   19    8    5   13   15   18
898                    17    4    2    3    7    1    9   11    6    0   16   14   10   12   19    8    5   13   15   18
899                    17    4    2    3    6    1    9   10    7    0   16   14   11   13   18    8    5   12   15   19
900                    18    4    2    3    6    1    9   10    7    0   16   14   12   13   17    8    5   11   15   19
901                    18    5    3    2    6    0    9   11    7    1   17   14   12   13   16    8    4   10   15   19
902                    18    5    3    2    6    0   10   11    7    1   17   14   12   13   15    8    4    9   16   19
903                    19    5    3    2    7    0   11   10    6    1   17   14   12   13   15    8    4    9   16   18
904                    19    5    4    1    8    0   11    9    6    2   18   14   12   13   15    7    3   10   16   17
905                    19    5    4    1    8    0   10    9    7    2   18   14   12   13   15    6    3   11   17   16
906                    19    6    4    2    7    0   10    9    8    1   18   13   11   14   15    5    3   12   17   16
907                    18    7    4    2    6    1   10    9    8    0   19   13   11   14   15    5    3   12   17   16
908                    17    8    4    2    6    1   10    9    7    0   19   13   12   14   16    5    3   11   18   15
909                    16    8    5    2    6    0   10    9    7    1   19   12   13   14   17    4    3   11   18   15
910                    16    7    5    2    6    0    9   10    8    1   19   12   13   14   17    4    3   11   18   15
911                    16    6    5    2    7    1    9   10    8    0   19   13   12   14   17    4    3   11   18   15
912                    15    6    5    2    8    1    9   10    7    0   19   13   11   14   17    4    3   12   18   16
913                    15    6    5    2    9    0    8   10    7    1   19   13   11   14   17    4    3   12   18   16
914                    15    5    6    1    9    0    8   10    7    2   19   13   12   14   18    3    4   11   17   16
915                    15    4    6    1    9    0    8   10    7    2   18   12   13   14   19    3    5   11   17   16
916                    16    4    6    2    9    0    7   10    8    1   18   12   13   14   19    3    5   11   17   15
917                    16    4    6    3    9    1    7   11    8    0   18   12   13   14   19    2    5   10   17   15
918                    15    4    6    3    9    1    7   11    8    0   18   12   13   14   19    2    5   10   17   16
919                    15    4    7    3    9    1    6   11    8    0   19   13   12   14   18    2    5   10   17   16
920                    15    4    7    3    9    1    6   11    8    0   19   14   12   13   18    2    5   10   17   16
921                    14    4    6    3    8    1    7   11    9    0   19   15   12   13   18    2    5   10   17   16
922                    14    3    6    4    7    1    8   12    9    0   19   16   11   13   18    2    5   10   17   15
923                    14    3    6    5    7    0    8   12    9    1   18   17   11   13   19    2    4   10   16   15
924                    14    4    6    5    7    0    8   11    9    1   18   17   12   13   19    2    3   10   16   15
925                    15    4    6    5    7    0    8   10    9    1   18   16   12   13   19    3    2   11   17   14
926                    16    4    5    6    7    0    8   10    9    1   17   15   12   13   19    3    2   11   18   14
927                    16    4    5    7    6    0    8   10    9    1   17   15   13   12   19    2    3   11   18   14
928                    16    3    5    7    6    0    8   10    9    1   17   15   13   12   19    2    4   11   18   14
929                    17    3    4    7    6    1    8   11    9    0   16   15   13   12   18    2    5   10   19   14
930                    17    3    4    8    6    1    7   11   10    0   15   16   13   12   18    2    5    9   19   14
931                    17    2    4    8    6    1    7   11   10    0   15   16   12   13   19    3    5    9   18   14
932                    17    2    3    7    6    1    8   11    9    0   16   15   12   13   19    4    5   10   18   14
933                    16    3    2    7    6    1    8   11    9    0   17   15   12   13   19    4    5   10   18   14
934                    16    4    2    7    6    1    8   11   10    0   18   15   12   14   19    3    5    9   17   13
935                    16    4    2    7    6    0    8   11   10    1   18   14   12   15   19    3    5    9   17   13
936                    16    4    2    7    5    0    8   11   10    1   18   13   12   15   19    3    6    9   17   14
937                    16    4    3    7    5    1    8   10   11    0   18   13   12   14   19    2    6    9   17   15
938                    15    4    3    8    5    1    7   10   11    0   18   14   12   13   19    2    6    9   17   16
939                    14    4    3    9    5    0    7   10   11    1   18   15   13   12   19    2    6    8   16   17
940                    14    3    4    9    5    0    7   10   11    1   17   15   13   12   19    2    6    8   16   18
941                    14    3    4    9    5    0    6   10   11    1   17   15   12   13   19    2    7    8   16   18
942                    14    4    3    9    5    0    6   10   11    1   18   16   12   13   19    2    7    8   15   17
943                    14    4    3    9    5    1    6   10   11    0   19   16   12   13   18    2    7    8   15   17
944                    14    4    3    9    5    1    6   10   12    0   19   16   11   13   17    2    7    8   15   18
945                    15    4    3    9    5    1    7   10   12    0   19   17   11   13   16    2    6    8   14   18
946                    15    4    3   10    6    1    8    9   12    0   19   18   11   13   16    2    5    7   14   17
947                    14    4    2   10    6    0    8    9   12    1   19   18   11   13   16    3    5    7   15   17
948                    14    4    1   10    6    0    7    9   11    2   19   17   12   13   15    3    5    8   16   18
949                    14    4    1   10    6    0    7    9   11    2   19   16   12   13   15    3    5    8   17   18
950                    14    3    2   10    6    0    8    9   12    1   19   16   11   13   15    4    5    7   17   18
951                    14    2    3   10    6    1    9    8   12    0   18   17   11   13   15    4    5    7   16   19
952                    14    2    3   10    5    1    9    7   11    0   18   17   12   13   15    4    6    8   16   19
953                    14    2    3   11    5    0    9    7   10    1   19   16   13   12   15    4    6    8   17   18
954                    14    1    3   11    5    0    9    7   10    2   19   15   13   12   16    4    6    8   17   18
955                    14    1    3   10    5    0    9    7   11    2   19   15   12   13   16    4    6    8   17   18
956                    14    1    3   10    5    0    9    8   11    2   19   15   12   13   16    4    6    7   17   18
957                    15    1    3   10    5    0    9    8   11    2   19   14   13   12   16    4    6    7   17   18
958                    15    1    4    9    5    0   10    7   12    2   19   14   13   11   16    3    6    8   18   17
959                    15    0    5    9    4    1   10    7   12    2   18   14   13   11   16    3    6    8   19   17
960                    15    0    6   10    4    1    9    8   12    2   18   14   13   11   16    3    5    7   19   17
961                    15    1    6   11    5    0    9    8   12    2   18   14   13   10   17    3    4    7   19   16
962                    15    2    6   11    5    0    9    7   12    1   18   14   13   10   17    4    3    8   19   16
963                    15    2    7   11    5    0    9    6   12    1   19   14   13   10   16    4    3    8   18   17
964                    15    1    7   11    5    0    9    6   12    2   19   14   13   10   16    3    4    8   18   17
965                    14    1    6   11    4    0    9    7   12    2   19   15   13   10   16    3    5    8   18   17
966                    13    1    5   11    3    0    9    7   12    2   19   15   14   10   16    4    6    8   18   17
967                    13    1    5   10    3    0    9    7   12    2   19   15   14   11   16    4    6    8   18   17
968                    13    2    5   10    4    0    9    8   12    1   19   15   14   11   16    3    6    7   18   17
969                    12    2    5   10    4    1    9    8   13    0   18   15   14   11   16    3    6    7   19   17
970                    12    1    5   10    3    2    9    8   13    0   18   16   14   11   15    4    6    7   19   17
971                    13    0    5   10    3    2    9    8   12    1   18   17   14   11   15    4    6    7   19   16
972                    14    0    5    9    4    2   10    8   12    1   17   18   13   11   15    3    6    7   19   16
973                    14    0    5    9    4    2   10    8   12    1   16   18   13   11   15    3    6    7   19   17
974                    13    0    5    9    4    2   10    7   12    1   16   18   14   11   15    3    6    8   19   17
975                    13    0    5    8    4    2   10    6   12    1   17   19   15   11   14    3    7    9   18   16
976                    13    0    5    8    4    2   10    6   12    1   18   19   15   11   14    3    7    9   17   16
977                    13    1    5    8    4    3   11    7   12    0   19   18   15   10   14    2    6    9   17   16
978                    14    1    6    7    4    3   11    8   12    0   19   17   15   10   13    2    5    9   18   16
979                    15    1    6    7    4    3   11    8   12    0   19   17   14   10   13    2    5    9   18   16
980                    16    1    6    7    4    3   11    8   12    0   19   17   13   10   14    2    5    9   18   15
981                    16    1    6    7    4    3   10    8   12    0   18   17   13   11   14    2    5    9   19   15
982                    16    1    5    7    4    3    9    8   11    0   18   17   14   12   13    2    6   10   19   15
983                    17    1    5    6    4    2    9    8   11    0   19   16   14   12   13    3    7   10   18   15
984                    17    2    5    6    3    1    9    8   11    0   19   16   14   12   13    4    7   10   18   15
985                    16    2    5    7    3    1    9    8   10    0   19   17   14   12   13    4    6   11   18   15
986                    15    2    6    8    4    1    9    7   10    0   19   17   13   11   14    3    5   12   18   16
987                    15    3    6    8    4    1    9    7   10    0   18   16   12   11   14    2    5   13   19   17
988                    16    3    6    7    4    1   10    8    9    0   18   15   12   11   14    2    5   13   19   17
989                    16    3    6    7    4    1   10    8    9    0   18   14   12   11   15    2    5   13   19   17
990                    15    3    5    8    4    1   10    7    9    0   18   13   11   12   16    2    6   14   19   17
991                    15    2    5    8    4    0   10    7    9    1   19   12   11   13   16    3    6   14   18   17
992                    16    2    5    7    4    0    9    8   10    1   19   12   11   14   15    3    6   13   17   18
993                    16    3    4    7    5    0    9    8   10    1   19   12   11   14   15    2    6   13   17   18
994                    16    4    3    7    5    0    9    8   10    2   19   12   11   13   15    1    6   14   18   17
995                    17    4    3    7    5    0    8    9   10    2   19   13   11   12   15    1    6   14   18   16
996                    17    3    4    8    5    0    7   10    9    2   19   14   11   12   15    1    6   13   18   16
997                    17    3    5    9    4    0    7   10    8    2   18   14   11   12   15    1    6   13   19   16
998                    17    4    6    9    3    0    7   10    8    2   18   14   12   11   15    1    5   13   19   16
999                    17    5    7    8    3    1    6   10    9    2   18   15   12   11   14    0    4   13   19   16
1000                   17    5    7    8    3    1    6   10    9    2   18   15   11   12   14    0    4   13   19   16
1001                   16    5    7    8    2    0    6   10    9    3   18   14   11   12   15    1    4   13   19   17
1002                   16    5    8    7    2    0    6    9   10    3   17   14   12   11   15    1    4   13   19   18
1003                   16    5    8    7    3    1    6    9   10    2   17   15   12   11   14    0    4   13   19   18
1004                   16    5    8    7    4    1    6    9   10    2   17   15   12   11   14    0    3   13   19   18
1005                   16    5    8    6    4    1    7    9   10    3   17   15   13   11   14    0    2   12   18   19
1006                   15    6    7    5    4    1    8    9   10    3   17   16   13   12   14    0    2   11   18   19
1007                   15    6    7    5    4    0    8    9   10    3   17   16   12   13   14    1    2   11   18   19
1008                   15    5    8    6    4    0    7    9   10    3   18   16   11   14   13    1    2   12   17   19
1009                   14    4    8    7    5    0    6    9   11    3   19   17   10   15   13    1    2   12   16   18
1010                   14    4    7    8    6    0    5    9   12    3   19   18   10   15   13    1    2   11   16   17
1011                   14    4    7    8    6    0    5    9   12    3   19   18   10   15   13    1    2   11   16   17
1012                   13    4    7    8    5    0    6    9   12    3   19   17   10   15   14    2    1   11   16   18
1013                   13    4    6    9    5    0    7    8   12    3   19   16   10   14   15    2    1   11   17   18
1014                   14    4    6    9    5    0    8    7   11    3   19   16   10   13   15    1    2   12   18   17
1015                   15    5    6    9    4    0    8    7   10    3   19   16   11   12   14    1    2   13   18   17
1016                   15    5    6   10    4    0    7    8    9    3   19   16   11   12   14    1    2   13   17   18
1017                   14    5    6   10    4    0    7    9    8    3   19   16   11   13   15    1    2   12   17   18
1018                   14    5    6    9    4    0    7   10    8    3   19   15   11   13   16    2    1   12   18   17
1019                   15    5    6    9    4    0    7   10    8    3   19   14   11   13   16    2    1   12   18   17
1020                   15    5    6    9    4    0    7   10    8    3   19   14   11   13   16    2    1   12   18   17
1021                   14    5    7    8    4    0    6   10    9    3   19   15   11   13   16    2    1   12   18   17
1022                   13    5    7    8    4    0    6   10    9    3   19   15   12   14   16    1    2   11   18   17
1023                   12    5    7    8    4    1    6   11    9    3   19   15   13   14   16    0    2   10   18   17
1024                   12    5    7    8    4    1    6   11    9    3   19   16   13   14   15    0    2   10   17   18
1025                   12    5    7    8    4    0    6   11    9    3   19   16   13   14   15    1    2   10   17   18
1026                   12    5    7    8    4    0    6   11   10    3   19   16   14   13   15    1    2    9   18   17
1027                   13    5    6    8    4    1    7   11   10    3   18   16   14   12   15    0    2    9   19   17
1028                   14    5    6    8    4    1    7   11    9    3   18   16   13   12   15    0    2   10   19   17
1029                   15    5    6    8    4    1    7   11    9    2   18   16   13   12   14    0    3   10   19   17
1030                   16    6    5    8    4    1    7   11    9    2   18   15   13   12   14    0    3   10   19   17
1031                   16    7    5    8    4    1    6   10    9    2   19   15   13   12   14    0    3   11   18   17
1032                   15    7    6    8    4    1    5   10    9    2   19   16   13   12   14    0    3   11   18   17
1033                   15    7    6    8    4    1    5   10    9    2   18   17   13   12   14    0    3   11   19   16
1034                   15    7    5    8    4    2    6   10    9    1   18   17   13   12   14    0    3   11   19   16
1035                   15    7    4    9    5    3    6   11    8    1   19   16   13   12   14    0    2   10   18   17
1036                   15    7    4   10    5    3    6   12    8    1   19   16   14   11   13    0    2    9   17   18
1037                   15    7    4   11    5    2    6   12    8    1   18   17   14   10   13    0    3    9   16   19
1038                   15    7    4   12    6    1    5   11    8    2   17   18   13   10   14    0    3    9   16   19
1039                   14    7    4   12    6    1    5   10    9    2   17   18   13   11   15    0    3    8   16   19
1040                   13    7    4   11    6    1    5    9   10    2   17   18   14   12   15    0    3    8   16   19
1041                   13    7    4   11    6    1    5    9   10    3   17   19   14   12   15    0    2    8   16   18
1042                   14    7    4   11    5    2    6    9   10    3   18   19   13   12   15    0    1    8   16   17
1043                   15    7    4   11    5    2    6    8   10    3   18   19   13   12   14    0    1    9   16   17
1044                   15    8    3   11    6    2    5    7   10    4   18   19   13   12   14    0    1    9   16   17
1045                   15    9    3   10    6    2    5    7   11    4   19   18   13   12   14    0    1    8   16   17
1046                   15    9    4   10    6    2    5    7   11    3   19   17   13   12   14    0    1    8   16   18
1047                   15    9    5   11    7    3    4    6   10    2   19   16   13   12   14    1    0    8   17   18
1048                   16    9    5   11    8    3    4    6   10    2   19   15   14   12   13    1    0    7   18   17
1049                   16    8    4   11    9    3    5    7   10    2   19   15   14   12   13    1    0    6   18   17
1050                   16    8    4   12    9    3    5    7   10    2   19   15   13   11   14    1    0    6   18   17
1051                   16    9    4   12    8    3    5    7   10    2   19   14   13   11   15    1    0    6   18   17
1052                   16   10    4   11    7    3    5    8    9    2   19   14   13   12   15    1    0    6   17   18
1053                   17   10    5   11    6    3    4    8    9    2   19   14   12   13   15    0    1    7   16   18
1054                   17   10    5   11    6    3    4    8    9    1   19   14   12   13   15    0    2    7   16   18
1055                   17   10    5   11    6    3    4    8    9    1   19   14   13   12   15    0    2    7   16   18
1056                   18    9    6   12    5    4    3    7   10    1   19   14   13   11   15    0    2    8   16   17
1057                   18    9    6   13    5    4    3    7   10    1   19   14   12   11   15    0    2    8   16   17
1058                   18    9    6   13    5    3    4    7   10    1   19   14   11   12   15    0    2    8   16   17
1059                   19    9    6   13    5    2    4    7   10    0   18   14   11   12   15    1    3    8   16   17
1060                   19   10    5   13    6    2    4    8    9    0   18   14   12   11   15    1    3    7   16   17
1061                   18   11    5   13    6    3    4    9    8    0   19   15   12   10   14    1    2    7   17   16
1062                   18   11    6   14    5    4    3   10    8    0   19   15   12    9   13    1    2    7   17   16
1063                   18   11    6   14    5    4    3   10    9    1   19   15   12    8   13    0    2    7   17   16
1064                   17   11    6   13    5    3    4   10    9    1   19   15   12    8   14    0    2    7   18   16
1065                   17   11    6   13    5    2    4   10    9    0   19   14   12    8   15    1    3    7   18   16
1066                   17   11    5   13    6    1    4    9   10    0   19   14   12    8   15    2    3    7   18   16
1067                   17   10    5   12    7    1    4    8   11    0   19   14   13    9   15    2    3    6   18   16
1068                   18   10    5   12    7    2    4    8   11    0   19   14   13    9   15    1    3    6   17   16
1069                   18   10    4   12    7    2    5    8   11    0   19   14   13    9   15    1    3    6   17   16
1070                   18   10    4   11    8    1    6    7   12    0   19   13   14    9   15    2    3    5   17   16
1071                   18   10    5   11    8    1    6    7   12    0   19   13   15    9   14    2    3    4   17   16
1072                   18   10    6   12    8    1    5    7   11    0   19   13   15    9   14    2    3    4   17   16
1073                   18   11    7   12    8    1    5    6   10    0   19   13   14    9   15    2    3    4   16   17
1074                   18   12    7   11    8    1    5    6   10    0   19   13   14    9   15    2    4    3   16   17
1075                   18   13    7   11    9    1    5    6   10    0   19   12   15    8   14    2    4    3   17   16
1076                   18   14    7   12    9    2    5    6   10    0   19   11   15    8   13    1    4    3   17   16
1077                   19   14    6   12    8    2    4    7   10    0   18   11   15    9   13    1    5    3   17   16
1078                   19   13    6   12    8    2    4    7   10    0   18   11   15    9   14    1    5    3   17   16
1079                   19   13    7   12    9    2    5    6   10    0   18   11   15    8   14    1    4    3   17   16
1080                   19   13    8   12   10    2    6    5    9    0   18   11   16    7   14    1    3    4   17   15
1081                   19   13    8   12   10    3    6    4    9    0   18   11   16    7   15    1    2    5   17   14
1082                   19   13    8   11    9    3    6    4   10    0   17   12   15    7   16    1    2    5   18   14
1083                   19   13    8   11    9    3    7    5   10    0   16   12   15    6   17    1    2    4   18   14
1084                   19   13    8   12    9    3    7    5   10    0   16   11   15    6   17    1    2    4   18   14
1085                   19   12    8   13    9    3    7    5   11    0   17   10   15    6   16    1    2    4   18   14
1086                   19   12    7   13   10    3    8    6   11    0   17    9   15    5   16    1    2    4   18   14
1087                   18   13    6   12   10    3    9    7   11    0   17    8   14    5   16    1    2    4   19   15
1088                   18   13    6   12   10    4    9    8   11    0   17    7   14    5   16    2    1    3   19   15
1089                   18   13    6   12   11    4    9    8   10    1   17    7   14    5   16    2    0    3   19   15
1090                   18   13    5   12   11    4   10    7    9    1   17    8   14    6   15    2    0    3   19   16
1091                   19   13    5   12   10    4   11    7    9    0   17    8   14    6   15    2    1    3   18   16
1092                   19   14    5   12   10    3   11    7    9    0   18    8   13    6   15    2    1    4   17   16
1093                   19   14    4   12   10    3   11    7    9    0   18    8   13    6   15    2    1    5   17   16
1094                   19   13    3   12   10    4   11    8    9    0   18    7   14    5   15    1    2    6   17   16
1095                   18   12    3   13   10    4   11    9    8    0   19    7   14    5   15    1    2    6   17   16
1096                   17   11    4   14    9    3   12   10    8    0   19    7   13    5   16    2    1    6   18   15
1097                   16   11    4   14    9    3   12   10    8    0   18    7   13    5   17    2    1    6   19   15
1098                   15   11    4   14    9    3   12   10    7    0   18    8   13    6   17    1    2    5   19   16
1099                   15   11    4   14    8    3   12   10    7    0   18    9   13    6   17    1    2    5   19   16
1100                   16   12    4   14    8    3   11    9    7    0   18   10   13    5   17    2    1    6   19   15
1101                   17   13    4   14    8    3   11    9    6    0   19   10   12    5   16    2    1    7   18   15
1102                   17   13    4   14    8    3   11    9    5    0   19   10   12    6   15    1    2    7   18   16
1103                   17   12    5   14    8    2   11    9    4    1   18   10   13    6   15    0    3    7   19   16
1104                   17   11    5   13    7    1   12    9    3    2   18   10   14    6   16    0    4    8   19   15
1105                   17   11    5   13    7    1   12    8    3    2   18   10   14    6   16    0    4    9   19   15
1106                   18   11    5   14    8    1   12    7    3    2   17   10   13    6   16    0    4    9   19   15
1107                   19   11    5   14    8    1   12    7    3    2   16   10   13    6   17    0    4    9   18   15
1108                   19   11    6   14    7    1   12    8    3    2   15   10   13    5   17    0    4    9   18   16
1109                   19   10    7   14    6    1   12    9    3    2   15   11   13    5   16    0    4    8   18   17
1110                   19   10    8   14    5    2   12    9    3    1   16   11   13    6   15    0    4    7   17   18
1111                   19   11    9   14    4    2   12    8    3    1   16   10   13    7   15    0    5    6   17   18
1112                   19   11    9   14    4    2   12    8    3    1   16   10   13    7   15    0    6    5   17   18
1113                   18   11    9   14    4    3   12    8    2    0   17   10   13    6   15    1    7    5   16   19
1114                   18   12    9   13    4    3   11    8    2    0   17   10   14    6   15    1    7    5   16   19
1115                   18   12    9   13    4    3   11    8    2    0   16   10   14    6   15    1    7    5   17   19
1116                   17   12    9   13    4    3   11    8    2    0   15   10   14    6   16    1    7    5   18   19
1117                   17   12    9   13    4    2   11    8    3    0   15   10   14    6   16    1    7    5   18   19
1118                   17   11   10   13    4    2   12    8    3    0   16    9   14    5   15    1    7    6   18   19
1119                   17   10   11   12    4    2   13    8    3    1   16    9   15    5   14    0    7    6   18   19
1120                   17   10   11   12    3    2   14    8    4    1   16    9   15    5   13    0    7    6   18   19
1121                   17   11   10   13    3    2   14    8    5    0   16    9   15    4   12    1    6    7   18   19
1122                   18   11   10   13    3    2   14    7    5    0   15    9   16    4   12    1    6    8   17   19
1123                   19   10   11   12    3    2   14    6    5    0   15    9   16    4   13    1    7    8   17   18
1124                   19    9   11   12    3    2   13    5    6    0   16   10   15    4   14    1    7    8   17   18
1125                   18    8   11   12    2    3   13    5    6    0   16   10   15    4   14    1    7    9   17   19
1126                   17    8   12   11    2    4   13    5    6    0   16   10   15    3   14    1    7    9   18   19
1127                   16    8   12   10    2    4   13    5    7    0   17   11   15    3   14    1    6    9   18   19
1128                   16    8   12   10    2    4   13    5    7    0   18   11   15    3   14    1    6    9   17   19
1129                   16    8   12   11    2    5   13    4    7    0   18   10   15    3   14    1    6    9   17   19
1130                   15    8   12   11    1    5   14    3    7    0   18   10   16    4   13    2    6    9   17   19
1131                   15    9   13   11    0    5   14    3    7    1   18   10   16    4   12    2    6    8   17   19
1132                   16    9   14   11    0    5   13    4    7    1   17   10   15    3   12    2    6    8   18   19
1133                   17    8   15   10    0    4   12    5    7    1   16   11   14    3   13    2    6    9   18   19
1134                   17    8   16   10    0    4   12    5    7    2   15   11   13    3   14    1    6    9   18   19
1135                   17    8   16   10    0    4   12    5    7    2   15   11   13    3   14    1    6    9   18   19
1136                   17    7   16    9    0    4   12    5    8    2   15   11   14    3   13    1    6   10   18   19
1137                   16    7   17    9    1    4   13    5    8    3   14   11   15    2   12    0    6   10   19   18
1138                   15    7   17    9    2    3   14    5    8    4   13   11   16    1   12    0    6   10   19   18
1139                   14    7   17    9    3    2   15    4    8    5   13   11   16    0   12    1    6   10   19   18
1140                   13    7   18    9    4    2   15    3    8    6   14   12   16    0   11    1    5   10   19   17
1141                   12    7   18    9    4    2   14    3    8    6   15   13   16    1   11    0    5   10   19   17
1142                   12    7   17    9    4    2   13    3    8    6   16   14   15    1   11    0    5   10   19   18
1143                   13    7   17    9    4    2   12    3    8    6   16   14   15    1   10    0    5   11   18   19
1144                   14    8   17    9    4    1   12    3    7    6   16   13   15    2   10    0    5   11   18   19
1145                   15    9   16    8    5    1   12    2    7    6   17   13   14    3   11    0    4   10   18   19
1146                   15    9   16    7    5    1   12    2    8    6   17   13   14    4   11    0    3   10   18   19
1147                   15    9   16    7    5    1   12    2    8    6   17   13   14    4   11    0    3   10   18   19
1148                   15   10   16    7    6    1   12    2    8    5   17   13   14    4   11    0    3    9   18   19
1149                   14   10   16    6    7    0   13    3    9    5   17   12   15    4   11    1    2    8   19   18
1150                   14   10   16    6    7    0   13    3    9    5   17   12   15    4   11    2    1    8   19   18
1151                   14   10   17    6    7    0   13    3    9    4   16   12   15    5   11    2    1    8   19   18
1152                   14    9   18    5    8    0   13    4   10    3   16   12   15    6   11    1    2    7   19   17
1153                   15    9   19    4    8    0   12    5   10    3   17   13   14    7   11    1    2    6   18   16
1154                   15   10   19    4    8    0   12    5    9    3   17   13   14    7   11    1    2    6   18   16
1155                   15   10   19    5    8    0   13    4    9    2   16   12   14    7   11    1    3    6   18   17
1156                   15    9   19    5    8    0   13    4   10    1   16   12   14    7   11    2    3    6   17   18
1157                   15    9   18    4    8    0   13    5   10    1   16   12   14    7   11    2    3    6   17   19
1158                   15    9   17    3    8    0   13    5   10    2   16   12   14    7   11    1    4    6   18   19
1159                   15    9   17    3    8    0   12    4   10    2   16   13   14    7   11    1    5    6   18   19
1160                   15    9   17    4    8    0   11    3   10    1   16   13   14    7   12    2    5    6   18   19
1161                   15    9   17    5    8    0   11    3   10    1   16   13   14    6   12    2    4    7   18   19
1162                   15    9   17    5    7    0   11    4   10    1   16   13   14    6   12    2    3    8   18   19
1163                   15    9   17    4    7    0   11    5   10    1   16   12   14    6   13    2    3    8   18   19
1164                   15   10   17    4    8    0   12    5    9    1   16   11   14    6   13    2    3    7   18   19
1165                   14   10   16    4    8    0   12    5    9    1   17   11   15    6   13    2    3    7   18   19
1166                   14    9   16    3    8    0   11    5   10    1   17   12   15    6   13    2    4    7   18   19
1167                   14    8   16    2    9    0   11    5   10    1   17   13   15    6   12    3    4    7   19   18
1168                   14    7   15    2    9    0   12    6   10    1   18   13   16    5   11    3    4    8   19   17
1169                   14    7   15    2    8    0   13    6   10    1   18   12   16    5   11    3    4    9   19   17
1170                   14    7   16    2    8    0   13    6    9    1   18   12   15    5   11    4    3   10   19   17
1171                   15    7   16    2    8    1   13    6    9    0   18   12   14    4   10    5    3   11   19   17
1172                   16    7   15    2    8    1   13    5    9    0   17   12   14    4   10    6    3   11   19   18
1173                   16    7   15    2    8    0   13    4    9    1   17   12   14    5   10    6    3   11   18   19
1174                   15    7   16    2    8    0   13    4    9    1   17   12   14    6   10    5    3   11   18   19
1175                   15    6   17    3    8    1   12    4    9    0   16   13   14    7   11    5    2   10   18   19
1176                   15    6   17    3    7    1   11    4   10    0   16   13   14    8   12    5    2    9   18   19
1177                   15    7   16    2    6    1   11    5   10    0   17   12   14    8   13    4    3    9   19   18
1178                   15    7   16    2    5    1   12    6    9    0   17   11   14    8   13    4    3   10   19   18
1179                   14    7   16    3    5    1   12    6    9    0   17   10   15    8   13    4    2   11   18   19
1180                   14    7   15    4    5    1   12    6    9    0   17   10   16    8   13    3    2   11   18   19
1181                   15    7   14    5    4    1   13    6    9    0   16   10   17    8   12    2    3   11   19   18
1182                   15    8   14    5    4    1   13    6    9    0   16   10   17    7   12    2    3   11   19   18
1183                   15    8   14    5    4    0   12    6    9    1   16   10   17    7   13    2    3   11   18   19
1184                   16    7   14    5    4    0   12    6    9    2   15   10   17    8   13    1    3   11   18   19
1185                   17    6   15    5    4    0   13    7    9    3   14   11   16    8   12    1    2   10   18   19
1186                   18    5   15    6    3    0   13    7    9    4   14   11   16    8   12    1    2   10   17   19
1187                   18    4   14    6    3    1   13    7    8    5   15   10   16    9   12    0    2   11   17   19
1188                   18    4   14    6    3    1   13    8    7    5   16   10   15    9   12    0    2   11   17   19
1189                   19    4   14    6    3    1   13    8    7    5   17   10   15    9   12    0    2   11   16   18
1190                   19    4   14    6    3    1   13    7    8    5   17   10   15    9   12    0    2   11   16   18
1191                   19    4   14    7    3    0   13    6    8    5   16   11   15    9   12    1    2   10   17   18
1192                   19    4   14    7    3    0   13    6    8    5   16   11   15    9   12    1    2   10   17   18
1193                   18    4   14    7    3    0   12    6    8    5   17   10   15    9   13    1    2   11   16   19
1194                   17    3   14    8    4    0   12    6    7    5   18   10   16    9   13    1    2   11   15   19
1195                   17    3   14    8    4    0   13    7    6    5   18   10   16    9   12    1    2   11   15   19
1196                   18    3   13    8    4    0   14    7    6    5   17   10   15    9   11    1    2   12   16   19
1197                   19    3   13    8    5    1   14    7    6    4   17   11   15    9   10    0    2   12   16   18
1198                   19    3   13    7    5    2   14    8    6    4   17   11   16    9   10    0    1   12   15   18
1199                   18    3   13    6    5    2   14    9    7    4   17   10   16    8   11    0    1   12   15   19
1200                   18    4   14    5    6    1   13    9    8    3   17   10   15    7   11    0    2   12   16   19
1201                   19    4   14    5    7    0   12    9    8    3   17   10   15    6   11    1    2   13   16   18
1202                   19    4   14    6    7    0   12    9    8    3   18   10   15    5   11    1    2   13   16   17
1203                   19    4   14    6    7    0   12    9    8    3   18   11   15    5   10    1    2   13   17   16
1204                   19    3   14    6    7    0   12    9    8    4   17   11   15    5   10    1    2   13   18   16
1205                   19    2   15    7    6    0   12    9    8    4   16   11   14    5   10    1    3   13   18   17
1206                   19    2   15    8    6    0   12    9    7    4   16   11   13    5   10    1    3   14   17   18
1207                   19    2   15    8    6    1   12    9    7    4   16   11   13    5   10    0    3   14   17   18
1208                   19    2   15    8    6    1   11    9    7    3   16   12   14    5   10    0    4   13   17   18
1209                   19    2   14    8    6    0   11    9    7    3   17   12   15    5   10    1    4   13   16   18
1210                   19    2   14    7    6    0   11    9    8    3   18   12   15    5   10    1    4   13   16   17
1211                   18    2   15    7    6    0   11    9    8    3   19   12   14    4   10    1    5   13   16   17
1212                   18    2   15    8    5    0   11   10    7    3   19   12   14    4    9    1    6   13   16   17
1213                   18    2   15    8    5    0   11   10    7    3   19   12   14    4    9    1    6   13   16   17
1214                   18    2   15    7    6    0   11    9    8    3   19   12   13    4   10    1    5   14   16   17
1215                   18    2   14    7    6    0   11    9    8    3   19   12   13    5   10    1    4   15   17   16
1216                   18    2   14    8    6    0   11   10    7    3   19   12   13    5    9    1    4   16   17   15
1217                   19    2   14    8    6    0   11   10    7    3   18   13   12    5    9    1    4   16   17   15
1218                   19    2   14    7    6    0   11    9    8    4   18   13   12    5   10    1    3   16   17   15
1219                   19    3   14    6    7    0   11    8    9    4   18   12   13    5   10    1    2   16   17   15
1220                   19    3   14    5    7    0   11    8    9    4   18   12   13    6   10    2    1   16   17   15
1221                   19    3   14    5    6    0   10    9    8    4   18   13   12    7   11    2    1   16   17   15
1222                   19    4   13    5    6    0    9   10    8    3   17   14   12    7   11    2    1   15   18   16
1223                   19    4   13    5    7    0    9   10    8    2   17   14   12    6   11    3    1   15   18   16
1224                   19    3   13    6    7    0    9   10    8    2   17   14   12    5   11    4    1   15   18   16
1225                   18    3   12    6    7    1    8   11    9    2   17   14   13    4   10    5    0   15   19   16
1226                   18    4   12    6    8    1    7   11    9    2   17   14   13    3   10    5    0   15   19   16
1227                   18    4   12    6    8    0    7   11    9    2   16   15   13    3   10    5    1   14   19   17
1228                   18    4   12    6    7    0    8   11    9    1   16   15   14    3   10    5    2   13   19   17
1229                   19    5   13    7    6    0    9   11    8    1   16   14   15    3   10    4    2   12   18   17
1230                   19    5   13    7    6    0   10   11    8    1   16   14   15    3    9    4    2   12   18   17
1231                   19    4   12    7    6    1   11   10    8    0   16   15   14    3    9    5    2   13   18   17
1232                   19    4   11    7    6    1   12   10    8    0   15   16   14    3    9    5    2   13   18   17
1233                   19    4   11    7    6    1   12   10    8    0   15   16   14    3    9    5    2   13   18   17
1234                   19    4   11    7    6    1   12   10    8    0   16   15   14    3    9    5    2   13   18   17
1235                   19    4   10    7    6    1   12   11    8    0   17   15   14    3    9    5    2   13   18   16
1236                   19    4   10    8    6    1   11   12    7    0   18   15   14    3    9    5    2   13   17   16
1237                   19    5   11    9    7    1   10   12    6    0   18   15   14    3    8    4    2   13   16   17
1238                   19    5   12    9    7    1   10   11    6    0   18   16   14    3    8    4    2   13   15   17
1239                   18    4   13    8    6    1   11   10    7    0   19   17   14    2    9    5    3   12   15   16
1240                   17    4   13    8    5    1   11    9    7    0   19   18   14    2   10    6    3   12   15   16
1241                   17    5   13    8    4    0   11    9    6    1   19   18   15    2   10    7    3   12   14   16
1242                   18    5   13    8    4    0   11    9    6    1   19   17   15    2   10    7    3   12   14   16
1243                   18    5   13    8    4    0   11    9    7    1   19   16   15    2   10    6    3   12   14   17
1244                   18    5   13    8    4    0   11    9    7    1   19   16   15    2   10    6    3   12   14   17
1245                   19    5   13    8    4    0   11    9    6    1   18   17   15    2   10    7    3   12   14   16
1246                   19    5   13    8    4    0   11   10    6    1   18   17   16    2    9    7    3   12   14   15
1247                   18    5   13    8    4    0   10   11    6    1   19   16   17    3    9    7    2   12   14   15
1248                   18    5   13    7    4    0    9   11    6    2   19   15   17    3   10    8    1   12   14   16
1249                   19    5   12    7    4    0    9   11    6    2   18   15   17    3   10    8    1   13   14   16
1250                   19    6   12    7    4    0   10   11    5    1   18   16   17    3    9    8    2   14   13   15
1251                   18    6   12    7    4    0   10   11    5    1   19   17   16    2    8    9    3   14   13   15
1252                   18    6   11    8    4    0    9   12    5    1   19   17   16    2    7   10    3   13   14   15
1253                   18    7   10    8    4    0    9   13    5    1   19   17   16    2    6   11    3   12   14   15
1254                   17    7   10    8    4    0    9   14    5    1   19   18   16    2    6   11    3   12   13   15
1255                   17    7   10    8    5    0    9   15    4    1   18   19   16    3    6   11    2   13   12   14
1256                   18    7    9    8    5    0   10   15    4    1   17   19   16    3    6   11    2   14   12   13
1257                   19    7    9    8    4    0   11   14    5    1   16   18   17    3    6   10    2   15   12   13
1258                   19    7    9    8    4    0   11   13    5    2   16   17   18    3    6   10    1   15   12   14
1259                   18    6    9    8    5    0   11   13    4    3   16   17   19    2    7   10    1   15   12   14
1260                   18    6   10    7    5    0   12   13    4    3   16   17   19    2    8    9    1   15   11   14
1261                   19    6   10    7    5    0   12   13    4    3   17   16   18    2    8    9    1   14   11   15
1262                   19    5   10    8    6    0   11   13    4    3   17   16   18    2    7    9    1   14   12   15
1263                   18    5   10    8    6    0   11   12    4    3   17   16   19    2    7    9    1   14   13   15
1264                   18    6   10    8    5    0   11   12    4    3   17   16   19    2    7    9    1   13   14   15
1265                   18    6   10    9    5    1   11   12    4    3   16   17   19    2    7    8    0   13   15   14
1266                   18    6   10    9    5    1   11   12    4    3   16   17   19    2    7    8    0   13   15   14
1267                   18    6   11    8    4    0   10   12    5    3   16   17   19    2    7    9    1   13   15   14
1268                   17    6   11    8    4    0   10   12    5    3   16   18   19    2    7    9    1   13   15   14
1269                   17    6   10    8    4    0   11   12    5    3   16   19   18    2    7    9    1   13   15   14
1270                   17    5   10    8    4    0   11   12    6    3   16   19   18    2    7    9    1   13   15   14
1271                   17    5   11    8    4    0   10   13    6    3   16   19   18    2    7    9    1   12   15   14
1272                   17    5   11    8    3    0   10   13    6    4   16   19   18    1    7    9    2   12   15   14
1273                   17    4   11    8    3    0   10   12    7    5   16   19   18    1    6    9    2   13   14   15
1274                   18    4   11    8    3    0    9   12    7    6   16   19   17    1    5   10    2   13   14   15
1275                   18    4   11    8    3    0    9   12    6    7   16   19   17    1    5   10    2   13   14   15
1276                   18    4   12    7    3    0   10   11    6    8   15   19   17    2    5    9    1   13   14   16
1277                   19    5   12    7    3    0   10   11    6    8   14   18   17    2    4    9    1   13   15   16
1278                   19    5   12    7    4    0    9   11    6    8   14   17   18    2    3   10    1   13   16   15
1279                   19    5   12    7    4    1    9   11    6    8   14   17   18    2    3   10    0   13   16   15
1280                   19    5   11    8    3    1    9   12    6    7   14   17   18    2    4   10    0   13   15   16
1281                   18    4   11    9    3    1    8   12    6    7   14   16   19    2    5   10    0   13   15   17
1282                   18    3   12   10    4    1    8   11    5    7   13   16   19    2    6    9    0   14   15   17
1283                   18    2   13   11    4    0    8   10    5    7   12   16   19    3    6    9    1   14   15   17
1284                   17    2   14   11    4    0    8   10    5    7   12   16   19    3    6    9    1   13   15   18
1285                   17    2   14   11    4    0    8   10    5    7   13   16   19    3    6    9    1   12   15   18
1286                   18    2   14   11    4    0    8    9    6    7   13   15   19    3    5   10    1   12   16   17
1287                   18    2   14   10    4    0    8    9    7    6   13   15   19    3    5   11    1   12   16   17
1288                   18    2   14   10    3    0    8    9    7    5   13   16   19    4    6   12    1   11   15   17
1289                   18    3   14   10    2    0    8    9    7    5   12   16   19    4    6   13    1   11   15   17
1290                   18    3   14   10    2    0    8    9    7    5   12   16   19    4    6   13    1   11   15   17
1291                   18    3   14   10    2    0    9    8    7    4   12   17   19    5    6   13    1   11   15   16
1292                   18    4   13    9    2    0   10    7    8    3   11   17   19    6    5   14    1   12   15   16
1293                   18    4   12    8    3    0   10    7    9    2   11   16   19    6    5   15    1   13   14   17
1294                   17    4   12    7    3    0   10    8    9    2   11   16   19    6    5   15    1   13   14   18
1295                   17    5   12    7    3    1   11    8    9    2   10   16   19    6    4   14    0   13   15   18
1296                   17    5   11    7    4    1   12    8    9    2   10   16   19    6    3   14    0   13   15   18
1297                   17    4   10    7    5    0   12    8    9    2   11   16   19    6    3   14    1   13   15   18
1298                   17    3   10    7    5    0   12    8    9    2   11   16   19    6    4   13    1   14   15   18
1299                   17    3   10    7    4    0   13    9    8    2   11   16   19    6    5   12    1   14   15   18
1300                   18    4    9    7    3    0   14   10    8    1   11   15   19    6    5   12    2   13   16   17
1301                   18    4    9    7    3    1   14   10    8    0   11   15   19    6    5   12    2   13   17   16
1302                   18    3   10    7    4    1   13    9    8    0   12   15   19    6    5   11    2   14   17   16
1303                   19    3   10    7    5    0   13    9    8    1   12   15   18    6    4   11    2   14   16   17
1304                   19    3   10    7    5    0   13    9    8    1   11   15   18    6    4   12    2   14   16   17
1305                   19    3   10    7    5    1   13    9    8    0   11   15   18    6    4   12    2   14   16   17
1306                   19    4    9    7    6    1   13   10    8    0   12   15   18    5    3   11    2   14   16   17
1307                   19    4    9    7    6    0   12   10    8    1   13   15   18    5    3   11    2   14   17   16
1308                   19    3   10    7    5    0   12    9    8    1   13   15   18    6    4   11    2   14   17   16
1309                   18    3   10    7    5    0   12    9    8    1   13   14   19    6    4   11    2   15   16   17
1310                   17    4   10    7    6    0   11    9    8    1   13   14   19    5    3   12    2   15   16   18
1311                   17    5   11    6    7    0   10    8    9    1   13   15   18    4    3   12    2   14   16   19
1312                   18    5   12    6    7    0    9    8   10    1   13   16   17    4    3   11    2   14   15   19
1313                   18    4   12    6    7    0    8    9   10    1   13   16   17    5    3   11    2   15   14   19
1314                   17    4   11    6    7    0    8    9   10    2   13   15   18    5    3   12    1   16   14   19
1315                   16    4   11    6    7    0    9    8   10    2   13   14   18    5    3   12    1   17   15   19
1316                   16    4   12    6    8    0   10    7    9    1   13   14   18    5    3   11    2   17   15   19
1317                   17    5   12    6    8    0   10    7    9    1   13   14   19    4    3   11    2   16   15   18
1318                   17    6   11    5    8    0   10    7    9    1   14   13   19    4    3   12    2   16   15   18
1319                   16    7   11    5    8    0   10    6    9    1   14   13   19    4    3   12    2   17   15   18
1320                   15    8   11    5    7    0   10    6    9    1   14   13   19    4    3   12    2   17   16   18
1321                   14    8   11    4    7    0   10    6    9    1   15   13   18    5    3   12    2   16   17   19
1322                   14    7   11    3    8    0    9    6   10    1   15   13   18    5    4   12    2   16   17   19
1323                   15    6   11    3    8    1    9    7   10    0   14   13   19    5    4   12    2   16   17   18
1324                   15    6   11    4    8    1   10    7    9    0   14   13   19    5    3   12    2   16   18   17
1325                   14    7   11    4    8    1   10    6    9    0   15   13   19    5    3   12    2   17   18   16
1326                   13    7   11    4    8    2   10    6    9    0   15   14   19    5    3   12    1   18   17   16
1327                   13    6   10    5    8    2   11    7    9    0   15   14   19    4    3   12    1   18   16   17
1328                   14    5   10    6    8    1   12    7    9    0   15   13   19    4    3   11    2   18   16   17
1329                   14    4   11    6    8    1   12    7    9    0   15   13   18    5    3   10    2   19   16   17
1330                   14    3   12    6    7    1   11    8    9    0   16   13   18    5    4   10    2   19   15   17
1331                   15    3   12    6    7    1   11    8    9    0   16   13   19    5    4   10    2   18   14   17
1332                   16    3   12    5    7    1   11    8   10    0   15   13   19    6    4    9    2   18   14   17
1333                   17    3   12    5    6    0   11    8   10    1   15   13   19    7    4    9    2   18   14   16
1334                   17    3   11    6    5    0   12    8   10    1   15   13   19    7    4    9    2   18   14   16
1335                   17    3   11    6    5    0   12    9   10    1   15   13   19    7    4    8    2   18   14   16
1336                   17    4   11    6    5    0   12   10    9    1   16   14   19    7    3    8    2   18   13   15
1337                   17    4   10    6    5    0   12   11    9    1   16   15   18    7    3    8    2   19   13   14
1338                   17    3   10    6    5    0   12   11    9    2   16   15   18    7    4    8    1   19   14   13
1339                   17    2   11    7    5    0   13   10    8    3   16   15   19    6    4    9    1   18   14   12
1340                   17    2   11    7    6    0   13   10    8    3   16   15   19    5    4    9    1   18   14   12
1341                   16    2   10    7    6    0   13   11    8    3   17   14   19    5    4    9    1   18   15   12
1342                   15    2    9    7    6    0   13   11    8    4   18   14   19    5    3   10    1   17   16   12
1343                   15    2    9    7    6    0   13   10    8    4   18   14   19    5    3   11    1   16   17   12
1344                   16    1    9    7    6    0   13   10    8    4   18   14   19    5    3   11    2   15   17   12
1345                   16    1    9    7    6    0   13   10    8    4   18   15   19    5    3   11    2   14   17   12
1346                   16    2    9    7    6    0   14   10    8    4   17   15   19    5    3   11    1   13   18   12
1347                   16    3    9    7    6    0   14   11    8    4   17   15   19    5    2   10    1   13   18   12
1348                   16    3    9    7    5    0   14   11    8    4   18   15   19    6    2   10    1   13   17   12
1349                   16    3    9    6    5    0   15   11    8    4   19   14   18    7    2   10    1   13   17   12
1350                   16    4    9    6    5    0   15   11    8    3   19   14   17    7    2   10    1   13   18   12
1351                   16    5    9    7    4    0   14   11    8    2   19   15   17    6    3   10    1   13   18   12
1352                   15    5    9    7    4    0   13   11    8    2   19   16   18    6    3   10    1   14   17   12
1353                   15    4    9    6    5    0   13   11    8    2   19   17   18    7    3   10    1   14   16   12
1354                   16    4   10    6    5    0   13   12    8    2   19   18   17    7    3    9    1   14   15   11
1355                   17    4   11    6    5    0   13   12    9    2   19   18   16    7    3    8    1   15   14   10
1356                   17    3   11    5    6    0   13   12    9    2   19   18   16    7    4    8    1   15   14   10
1357                   17    2   11    5    6    0   12   13    9    3   19   18   16    7    4    8    1   15   14   10
1358                   17    1   12    5    6    0   11   13    9    3   19   18   16    7    4    8    2   15   14   10
1359                   17    1   13    5    6    0   11   12    9    2   19   18   16    7    4    8    3   14   15   10
1360                   17    2   13    6    5    0   11   12    9    1   19   18   16    8    4    7    3   14   15   10
1361                   16    2   13    6    5    1   10   12    8    0   19   18   17    9    4    7    3   14   15   11
1362                   16    2   14    6    5    1   10   12    7    0   19   18   17    9    4    8    3   13   15   11
1363                   17    3   15    6    5    1   10   12    7    0   19   18   16    9    4    8    2   13   14   11
1364                   17    4   15    6    5    1   10   11    7    0   19   18   16    9    3    8    2   13   14   12
1365                   17    5   14    6    4    1   10   11    7    0   18   19   16    9    3    8    2   13   15   12
1366                   17    5   13    6    4    2    9   11    8    0   18   19   16   10    3    7    1   14   15   12
1367                   17    4   13    6    5    3    9   11    8    0   18   19   16   10    2    7    1   15   14   12
1368                   17    3   13    6    5    4   10   12    7    0   18   19   16    9    2    8    1   15   14   11
1369                   16    3   13    6    5    4   10   12    7    0   18   19   17    9    2    8    1   15   14   11
1370                   16    4   13    6    5    3   10   12    7    0   18   19   17    9    2    8    1   15   14   11
1371                   17    4   12    7    5    3   10   13    6    0   18   19   16    8    2    9    1   15   14   11
1372                   17    3   12    8    5    4    9   14    6    0   18   19   16    7    2   10    1   15   13   11
1373                   17    3   12    9    5    4    8   15    6    0   18   19   16    7    2   11    1   14   13   10
1374                   17    3   12    9    5    4    8   15    6    0   18   19   16    7    2   11    1   13   14   10
1375                   16    3   12    8    5    4    9   14    6    0   19   18   17    7    2   10    1   13   15   11
1376                   16    3   12    7    6    4    9   13    5    0   19   18   17    8    1   10    2   14   15   11
1377                   17    3   12    6    7    4    8   13    5    0   19   18   16    9    1   10    2   15   14   11
1378                   17    4   12    6    7    3    8   13    5    0   19   18   16    9    1   10    2   15   14   11
1379                   16    4   13    6    7    3    8   12    5    0   18   19   17    9    1   10    2   15   14   11
1380                   16    4   13    6    7    3    8   11    5    0   17   19   18    9    1   10    2   15   14   12
1381                   16    5   12    6    7    3    8   11    4    0   17   18   19    9    1   10    2   14   15   13
1382                   16    5   12    6    7    3    8   11    4    0   17   18   19    9    2   10    1   13   15   14
1383                   16    5   12    7    6    2    8   10    4    0   17   19   18    9    3   11    1   13   14   15
1384                   15    6   12    8    5    2    7   10    3    0   17   19   18    9    4   11    1   13   14   16
1385                   14    7   12    8    5    3    6   10    2    0   16   19   18    9    4   11    1   13   15   17
1386                   14    7   12    8    6    4    5   10    2    0   15   19   17    9    3   11    1   13   16   18
1387                   14    7   12    8    6    4    5   10    3    1   15   19   17    9    2   11    0   13   16   18
1388                   14    7   12    8    5    4    6   10    3    1   15   19   17    9    2   11    0   13   16   18
1389                   14    6   12    9    5    4    7   10    2    1   15   19   16    8    3   11    0   13   17   18
1390                   14    5   11   10    6    3    8    9    2    1   15   19   16    7    4   12    0   13   17   18
1391                   15    5   11   10    6    3    8    9    2    1   14   19   17    7    4   12    0   13   16   18
1392                   15    5   12    9    6    3    7   10    2    1   13   19   18    8    4   11    0   14   16   17
1393                   15    5   12    9    6    2    7   10    3    1   13   19   18    8    4   11    0   14   17   16
1394                   16    5   12   10    6    1    7    9    3    2   14   19   17    8    4   11    0   13   18   15
1395                   16    4   12   10    7    1    6    9    3    2   14   18   17    8    5   11    0   13   19   15
1396                   15    4   12   10    7    2    5    9    3    1   13   18   17    8    6   11    0   14   19   16
1397                   15    5   13   11    7    2    4    9    3    0   12   18   16    8    6   10    1   14   19   17
1398                   15    6   14   11    7    2    3   10    4    0   12   18   16    8    5    9    1   13   19   17
1399                   14    6   15   10    7    2    3   11    5    0   13   19   17    9    4    8    1   12   18   16
1400                   13    6   15   10    8    2    3   11    5    0   14   19   17    9    4    7    1   12   18   16
1401                   13    6   15   10    9    3    2   11    5    0   14   19   16    8    4    7    1   12   18   17
1402                   13    6   15   10    9    3    2   11    5    0   14   19   16    7    4    8    1   12   17   18
1403                   12    6   15   10    9    2    3   11    5    1   14   19   16    7    4    8    0   13   17   18
1404                   11    6   15   10    9    2    3   12    5    1   14   19   16    8    4    7    0   13   17   18
1405                   11    7   14   10    8    2    3   13    4    1   15   19   16    9    5    6    0   12   17   18
1406                   12    7   14   10    8    2    3   13    4    1   16   19   15    9    5    6    0   11   17   18
1407                   12    7   14   11    9    2    3   13    5    1   17   19   15    8    4    6    0   10   16   18
1408                   12    7   14   11    9    2    3   13    5    1   17   19   15    8    4    6    0   10   16   18
1409                   12    6   14   11    9    3    2   13    5    0   17   19   15    8    4    7    1   10   16   18
1410                   12    6   14   11   10    3    2   13    5    0   17   19   16    8    4    7    1    9   15   18
1411                   12    6   14   11   10    3    2   13    5    0   16   19   17    8    4    7    1    9   15   18
1412                   12    6   14   11   10    3    1   13    5    0   15   19   18    8    4    7    2    9   16   17
1413                   12    6   15   11   10    3    1   13    5    0   14   18   19    9    4    7    2    8   17   16
1414                   12    6   15   11   10    4    1   13    5    0   14   17   19    9    3    7    2    8   18   16
1415                   13    7   15   10   11    5    1   12    4    0   14   17   19    8    3    6    2    9   18   16
1416                   14    7   16   10   11    5    2   12    4    0   13   17   19    8    3    6    1    9   18   15
1417                   14    6   16   10   11    5    2   13    4    0   12   17   19    9    3    7    1    8   18   15
1418                   14    5   16   10   11    6    2   13    4    0   12   18   19    9    3    7    1    8   17   15
1419                   15    5   17   10   11    6    3   12    4    0   13   19   18    9    2    7    1    8   16   14
1420                   15    5   17   10   12    6    4   11    3    0   13   19   18    9    1    8    2    7   16   14
1421                   14    4   16   10   13    6    5   11    3    0   12   18   19    9    1    8    2    7   17   15
1422                   14    4   15    9   13    5    6   11    3    0   12   18   19   10    1    8    2    7   17   16
1423                   15    4   14    9   13    5    6   11    3    0   12   19   18   10    1    8    2    7   17   16
1424                   16    4   14    9   13    5    6   11    3    0   12   19   18   10    2    8    1    7   17   15
1425                   16    4   15    9   13    5    6   11    3    0   12   18   19   10    2    8    1    7   17   14
1426                   16    4   15   10   13    5    6   11    3    0   12   18   19    9    2    8    1    7   17   14
1427                   17    5   15   10   12    4    6   11    2    0   13   19   18    9    3    8    1    7   16   14
1428                   17    5   16   10   12    4    6   11    1    0   13   19   18    9    3    8    2    7   15   14
1429                   17    5   16   10   12    4    6   11    1    0   13   19   18    8    3    9    2    7   15   14
1430                   18    5   16   10   12    4    6   11    2    0   14   19   17    7    3    9    1    8   15   13
1431                   18    5   16   11   13    4    6   10    2    0   15   19   17    7    3    8    1    9   14   12
1432                   17    6   16   11   13    3    5   10    2    0   15   19   18    8    4    7    1    9   14   12
1433                   17    6   16   11   13    3    5   10    2    1   14   19   18    9    4    7    0    8   15   12
1434                   17    6   16   11   13    3    5   10    2    1   14   19   18    9    4    8    0    7   15   12
1435                   17    6   16   10   12    2    4   11    3    1   15   18   19    8    5    9    0    7   14   13
1436                   17    6   16    9   11    2    4   12    3    1   15   18   19    7    5   10    0    8   14   13
1437                   17    6   16    8   11    3    5   12    2    1   14   19   18    7    4   10    0    9   15   13
1438                   18    6   16    8   11    3    5   12    2    1   14   19   17    7    4    9    0   10   15   13
1439                   18    6   17    8   11    2    5   13    3    0   14   19   16    7    4    9    1   10   15   12
1440                   18    5   17    7   11    1    6   13    3    0   14   19   15    8    4    9    2   10   16   12
1441                   18    5   17    7   11    1    6   13    3    0   14   19   15    8    4    9    2   10   16   12
1442                   18    5   17    8   11    1    6   14    3    0   13   19   15    7    4    9    2   10   16   12
1443                   18    5   17    8   10    1    6   14    3    0   12   19   15    7    4    9    2   11   16   13
1444                   18    6   17    7   10    1    5   13    3    0   12   19   15    8    4    9    2   11   16   14
1445                   18    6   17    7   10    1    5   13    3    0   12   19   14    8    4    9    2   11   16   15
1446                   18    5   17    8    9    1    6   14    3    0   12   19   13    7    4   10    2   11   15   16
1447                   18    5   17    8    9    1    7   15    2    0   12   19   13    6    4   11    3   10   14   16
1448                   18    6   17    8    9    1    7   15    2    0   11   19   13    5    4   12    3   10   14   16
1449                   19    6   16    8    9    1    7   14    2    0   11   18   13    5    4   12    3   10   15   17
1450                   19    6   16    8    9    2    7   13    1    0   11   17   14    5    4   12    3   10   15   18
1451                   19    6   16    9    8    2    7   12    1    0   11   17   14    4    5   13    3   10   15   18
1452                   19    6   15   10    8    1    7   11    2    0   12   17   14    4    5   13    3    9   16   18
1453                   19    6   15   11    8    1    7   10    3    0   13   17   14    5    4   12    2    9   16   18
1454                   19    6   15   11    7    1    8   10    3    0   13   18   14    5    4   12    2    9   16   17
1455                   18    7   14   10    6    1    8   11    3    0   12   19   15    5    4   13    2    9   16   17
1456                   17    8   14   10    5    1    7   12    3    0   11   19   15    6    4   13    2    9   16   18
1457                   17    8   15   11    4    1    7   13    3    0   10   19   14    6    5   12    2    9   16   18
1458                   18    8   15   11    4    1    7   13    3    0   10   19   14    5    6   12    2    9   16   17
1459                   18    8   15   10    4    0    7   13    3    1   11   19   14    5    6   12    2    9   16   17
1460                   18    7   16   10    4    0    8   13    3    1   11   19   14    5    6   12    2    9   15   17
1461                   19    7   16   11    5    0    9   13    2    1   10   18   15    4    6   12    3    8   14   17
1462                   19    7   16   12    6    0    9   13    2    1   10   18   15    4    5   11    3    8   14   17
1463                   19    7   16   12    6    0    8   13    3    1   10   18   15    4    5   11    2    9   14   17
1464                   19    7   16   11    6    0    8   14    3    1    9   17   15    4    5   12    2   10   13   18
1465                   18    6   17   11    7    0    8   14    3    1    9   16   15    4    5   12    2   10   13   19
1466                   18    5   17   11    7    0    8   14    3    1   10   16   15    4    6   12    2    9   13   19
1467                   18    4   16   11    7    0    8   14    3    1   10   17   15    5    6   13    2    9   12   19
1468                   17    3   16   11    7    0    8   14    4    1   10   18   15    6    5   13    2    9   12   19
1469                   17    3   16   11    7    0    8   14    4    1   10   18   15    6    5   12    2    9   13   19
1470                   17    3   15   11    8    0    7   13    4    1   10   18   16    5    6   12    2    9   14   19
1471                   17    3   15   10    8    1    7   13    4    0   11   18   16    5    6   12    2    9   14   19
1472                   17    3   16   10    8    1    7   14    4    0   11   18   15    5    6   12    2    9   13   19
1473                   17    3   16   10    8    1    7   15    5    0   11   19   14    4    6   13    2    9   12   18
1474                   17    3   15   10    8    2    7   16    5    0   11   19   14    4    6   13    1    9   12   18
1475                   17    3   14   10    9    2    7   16    5    0   11   19   15    4    6   12    1    8   13   18
1476                   17    4   13   10    9    1    8   15    6    0   12   19   16    3    5   11    2    7   14   18
1477                   17    5   13   11    9    0    8   15    7    1   12   19   16    3    4   10    2    6   14   18
1478                   17    5   14   12    9    0    8   15    7    1   11   19   16    4    3   10    2    6   13   18
1479                   16    5   14   12    8    1    9   15    7    0   11   19   17    4    3   10    2    6   13   18
1480                   16    6   14   12    8    1    9   15    7    0   11   19   17    4    3   10    2    5   13   18
1481                   17    6   14   13    9    1    8   15    7    0   11   19   16    4    2   10    3    5   12   18
1482                   17    5   13   14   10    1    8   15    7    0   11   19   16    4    2    9    3    6   12   18
1483                   16    5   13   14   10    0    8   15    6    1   11   19   17    4    3    9    2    7   12   18
1484                   16    6   14   13   10    0    8   15    5    2   12   19   18    4    3    9    1    7   11   17
1485                   17    6   14   12   10    0    8   15    5    2   13   18   19    4    3    9    1    7   11   16
1486                   17    5   13   11   10    0    7   15    6    1   14   18   19    4    3    9    2    8   12   16
1487                   17    5   13   10   11    1    6   14    7    0   15   19   18    4    3    9    2    8   12   16
1488                   17    5   13    9   11    1    6   14    7    0   16   19   18    4    3   10    2    8   12   15
1489                   17    4   13    8   10    1    7   15    6    0   16   19   18    5    3   11    2    9   12   14
1490                   18    4   13    8   10    1    7   16    6    0   15   19   17    5    3   12    2    9   11   14
1491                   18    5   13    8   11    0    6   16    7    1   15   19   17    4    2   12    3    9   10   14
1492                   18    5   13    8   11    0    6   15    7    1   16   19   17    4    2   12    3    9   10   14
1493                   19    5   12    9   10    0    6   14    7    1   16   18   17    4    2   13    3    8   11   15
1494                   19    6   12    9   10    0    5   14    8    1   15   18   17    3    2   13    4    7   11   16
1495                   19    7   13    8   10    1    5   15    9    0   14   18   16    2    3   12    4    6   11   17
1496                   19    8   13    7    9    2    5   15   10    0   14   18   16    1    4   12    3    6   11   17
1497                   19    8   13    7    9    2    4   14   11    0   15   18   17    1    5   12    3    6   10   16
1498                   19    7   13    8    9    1    4   14   11    0   15   17   18    2    5   12    3    6   10   16
1499                   18    6   13    8    9    1    5   14   11    0   15   17   19    2    4   12    3    7   10   16
1500                   18    5   13    8    9    2    6   14   11    0   15   17   19    1    3   12    4    7   10   16
1501                   19    5   13    8    9    2    7   14   10    0   15   17   18    1    3   12    4    6   11   16
1502                   19    5   13    8   10    1    7   14    9    0   16   17   18    2    3   12    4    6   11   15
1503                   19    4   13    9   10    1    7   14    8    0   17   16   18    2    3   12    5    6   11   15
1504                   19    4   13   10    9    1    7   14    8    0   17   16   18    2    3   11    5    6   12   15
1505                   19    5   13   10    9    1    7   14    8    0   17   16   18    3    2   11    4    6   12   15
1506                   19    6   14   10    9    1    7   13    8    0   18   16   17    4    2   12    3    5   11   15
1507                   19    7   15   11    9    0    6   12    8    1   18   17   16    4    2   13    3    5   10   14
1508                   19    7   16   11    9    0    5   12    8    1   18   17   15    4    2   13    3    6   10   14
1509                   19    7   16   11    9    0    5   13    8    1   18   17   15    4    2   12    3    6   10   14
1510                   19    7   16   11   10    0    6   13    8    1   18   17   15    4    2   12    3    5    9   14
1511                   18    6   16   11   10    0    7   13    9    1   19   17   15    4    2   12    3    5    8   14
1512                   18    6   15   11    9    0    7   13   10    1   19   17   16    3    2   12    4    5    8   14
1513                   19    6   14   11    9    0    7   13   10    1   18   17   16    2    3   12    4    5    8   15
1514                   19    5   14   11    9    0    7   13   10    1   17   18   16    2    4   12    3    6    8   15
1515                   19    5   15   11    9    0    7   12   10    1   16   18   17    2    4   13    3    6    8   14
1516                   19    5   15   11    9    0    8   12   10    1   16   17   18    2    3   14    4    6    7   13
1517                   19    5   14   11    8    0    9   12   10    1   16   17   18    2    3   15    4    6    7   13
1518                   19    5   14   11    7    0   10   12    9    1   16   17   18    2    4   15    3    6    8   13
1519                   19    4   15   11    7    1   10   12    9    0   16   17   18    2    5   14    3    6    8   13
1520                   19    4   15   12    8    2   10   11    9    0   16   17   18    1    5   13    3    6    7   14
1521                   19    5   14   12    8    2   10   11    9    1   16   17   18    0    4   13    3    7    6   15
1522                   19    5   14   12    8    1   10   11    9    2   16   17   18    0    3   13    4    7    6   15
1523                   18    5   15   12    8    1   10   11    9    2   17   16   19    0    3   13    4    7    6   14
1524                   18    5   15   12    8    1    9   11   10    2   17   16   19    0    3   13    4    7    6   14
1525                   19    5   14   12    8    1    9   11   10    2   17   16   18    0    3   13    4    6    7   15
1526                   19    5   14   12    8    1   10   11    9    2   17   15   18    0    4   13    3    6    7   16
1527                   18    5   14   13    8    0   10   11    9    3   17   15   19    1    4   12    2    6    7   16
1528                   18    5   13   14    8    0   10   12    9    3   17   16   19    2    4   11    1    6    7   15
1529                   18    5   13   14    8    1   10   12    9    2   16   17   19    3    4   11    0    7    6   15
1530                   17    5   13   14    8    1   10   12    9    2   15   18   19    4    3   11    0    7    6   16
1531                   17    4   13   14    8    1   10   12    9    2   15   18   19    5    3   11    0    7    6   16
1532                   17    4   14   13    8    2   10   11    9    1   15   18   19    5    3   12    0    7    6   16
1533                   17    5   14   12    8    3   10   11    9    0   15   18   19    4    2   13    1    7    6   16
1534                   18    5   14   11    8    3    9   12   10    0   15   17   19    4    2   13    1    7    6   16
1535                   19    5   14   11    8    2    9   12   10    0   15   16   18    4    3   13    1    6    7   17
1536                   19    5   14   11    8    2    9   12   10    0   15   16   18    4    3   13    1    6    7   17
1537                   19    5   14   11    8    2    9   13   10    1   15   16   18    4    3   12    0    7    6   17
1538                   19    5   13   12    7    2   10   14    9    1   15   16   18    4    3   11    0    8    6   17
1539                   18    5   13   12    7    2   10   14    9    0   15   16   19    4    3   11    1    8    6   17
1540                   18    5   14   11    7    2   10   13    9    0   15   16   19    4    3   12    1    8    6   17
1541                   19    5   14   11    7    3   10   13    9    0   15   16   18    4    2   12    1    8    6   17
1542                   19    5   13   11    7    3   10   14    9    0   15   16   18    4    1   12    2    8    6   17
1543                   19    5   12   11    6    3   10   14    9    0   15   16   18    4    1   13    2    8    7   17
1544                   19    6   12   11    5    3   10   14    9    0   15   16   18    4    2   13    1    8    7   17
1545                   19    6   12   11    5    2   10   14    8    0   15   16   18    4    3   13    1    9    7   17
1546                   19    6   12   11    5    2   10   14    7    0   16   15   17    3    4   13    1    9    8   18
1547                   18    6   12   11    5    3   10   14    7    1   16   15   17    2    4   13    0    9    8   19
1548                   18    6   12   11    5    3   10   13    7    1   16   15   17    2    4   14    0    9    8   19
1549                   18    6   13   10    5    2   11   12    7    0   16   15   17    3    4   14    1    9    8   19
1550                   18    6   14   10    5    2   11   12    7    0   16   15   17    3    4   13    1    9    8   19
1551                   19    6   15   10    5    2   11   13    7    0   16   14   17    3    4   12    1    9    8   18
1552                   19    6   16   10    5    2   11   13    8    0   15   14   18    3    4   12    1    9    7   17
1553                   19    6   16   11    5    3   10   13    8    0   14   15   18    2    4   12    1    9    7   17
1554                   19    6   15   12    5    3    9   14    8    0   13   16   18    2    4   11    1   10    7   17
1555                   19    6   14   12    5    2    9   15    8    0   13   17   18    3    4   10    1   11    7   16
1556                   19    6   14   11    5    1   10   15    8    0   13   17   18    3    4    9    2   12    7   16
1557                   19    6   14   11    5    1   10   15    9    0   13   17   18    3    4    8    2   12    7   16
1558                   19    5   14   12    6    1    9   15   10    0   13   17   18    3    4    8    2   11    7   16
1559                   18    5   15   12    6    1    9   14   10    0   13   17   19    3    4    8    2   11    7   16
1560                   18    6   15   12    5    1    9   13   10    0   14   17   19    3    4    8    2   11    7   16
1561                   19    6   14   12    5    1    9   13   11    0   15   17   18    3    4    8    2   10    7   16
1562                   19    5   13   12    6    1   10   14   11    0   15   17   18    4    3    7    2    9    8   16
1563                   18    5   13   12    6    1   10   14   11    0   15   17   19    4    2    7    3    9    8   16
1564                   17    5   13   12    6    1    9   14   11    0   16   18   19    4    2    7    3   10    8   15
1565                   17    5   13   12    6    1    9   14   10    0   16   19   18    4    2    7    3   11    8   15
1566                   17    5   13   11    6    1    9   14   10    0   15   19   18    4    2    7    3   12    8   16
1567                   16    5   13   11    6    1    8   15   10    0   14   18   19    4    2    7    3   12    9   17
1568                   16    5   13   11    6    1    8   15   10    0   14   18   19    4    2    7    3   12    9   17
1569                   16    4   13   11    7    1    9   15   10    0   14   18   19    5    2    6    3   12    8   17
1570                   15    4   14   11    8    2   10   16    9    0   13   18   19    5    1    6    3   12    7   17
1571                   15    5   14   11    8    2   10   16    9    0   13   18   19    4    1    7    3   12    6   17
1572                   16    5   13   11    7    1    9   15   10    0   14   17   19    4    2    8    3   12    6   18
1573                   17    5   13   11    7    1    9   15   10    0   14   16   19    4    3    8    2   12    6   18
1574                   18    5   13   12    7    1    9   16   10    0   14   15   19    4    3    8    2   11    6   17
1575                   19    4   13   12    7    1    9   16   10    0   14   15   18    5    3    8    2   11    6   17
1576                   19    4   13   11    7    1    9   15   10    0   14   16   18    6    3    8    2   12    5   17
1577                   19    4   12   11    7    1    8   14   10    0   15   16   18    6    3    9    2   13    5   17
1578                   19    3   11   12    7    1    8   14   10    0   16   15   17    6    4    9    2   13    5   18
1579                   18    2   11   13    6    1    8   15   10    0   16   14   17    7    4    9    3   12    5   19
1580                   18    2   12   13    6    1    8   16   10    0   15   14   17    7    4    9    3   11    5   19
1581                   18    3   12   13    7    0    9   16   10    1   14   15   17    6    4    8    2   11    5   19
1582                   18    3   12   14    8    0    9   16   10    1   13   15   17    6    4    7    2   11    5   19
1583                   18    3   13   15    8    0    9   16   11    1   12   14   17    6    5    7    2   10    4   19
1584                   18    3   13   16    8    0    9   15   12    1   11   14   17    6    5    7    2   10    4   19
1585                   19    3   13   16    9    0    8   15   12    1   11   14   17    7    4    6    2   10    5   18
1586                   19    4   13   16    9    0    8   15   11    1   12   14   17    7    3    5    2   10    6   18
1587                   19    4   12   16    8    1    9   14   11    0   13   15   17    7    3    5    2   10    6   18
1588                   19    3   12   16    8    2   10   14   11    0   13   15   17    7    4    5    1    9    6   18
1589                   19    3   12   16    8    2   10   15   11    0   13   14   17    6    4    5    1    9    7   18
1590                   19    3   11   15    8    2   10   16   12    0   13   14   18    6    4    5    1    9    7   17
1591                   19    3   10   14    8    2   11   16   12    0   13   15   18    6    4    5    1    9    7   17
1592                   19    3   10   14    8    1   12   15   11    0   13   16   18    5    4    6    2    9    7   17
1593                   19    3   10   15    8    0   12   14   11    1   13   16   18    5    4    7    2    9    6   17
1594                   19    3   10   15    8    0   11   13   12    2   14   16   17    5    4    7    1    9    6   18
1595                   18    3   11   15    9    0   10   13   12    2   14   17   16    4    5    7    1    8    6   19
1596                   18    3   11   15   10    0    9   14   12    2   13   17   16    4    5    7    1    8    6   19
1597                   19    3   11   15   10    0    9   14   12    2   13   16   17    4    5    6    1    8    7   18
1598                   19    3   12   15   10    0    9   14   11    2   13   16   17    4    5    6    1    8    7   18
1599                   18    3   13   14   10    0    9   15   11    2   12   16   17    4    5    6    1    8    7   19
1600                   18    3   13   14    9    0   10   15   12    2   11   16   17    4    5    6    1    8    7   19
1601                   19    3   13   14    9    0   11   15   12    2   10   16   17    5    4    7    1    8    6   18
1602                   19    4   14   13   10    0   12   15   11    2    9   16   18    5    3    8    1    7    6   17
1603                   19    4   15   12   10    1   13   14   11    2    9   16   18    5    3    8    0    7    6   17
1604                   19    3   15   12   10    1   14   13   11    2    9   16   17    6    4    8    0    7    5   18
1605                   18    3   14   12   10    0   15   13   11    2    9   17   16    6    4    8    1    7    5   19
1606                   18    3   13   12   10    0   15   14   11    2    9   17   16    6    4    7    1    8    5   19
1607                   19    2   12   13   10    1   14   15   11    3    8   17   16    6    4    7    0    9    5   18
1608                   19    2   12   13    9    1   14   15   11    3    7   17   16    6    4    8    0   10    5   18
1609                   19    2   13   12    9    1   14   15   11    3    7   17   16    6    4    8    0   10    5   18
1610                   19    2   14   12   10    1   13   16   11    3    7   17   15    5    4    8    0    9    6   18
1611                   18    2   14   12   10    0   13   16   11    3    7   17   15    4    5    8    1    9    6   19
1612                   18    1   14   11   10    0   13   15   12    3    7   17   16    4    5    8    2    9    6   19
1613                   19    0   15   11   10    1   13   14   12    3    7   17   16    4    5    9    2    8    6   18
1614                   19    0   15   11   10    1   14   13   12    3    7   18   16    4    5    9    2    8    6   17
1615                   19    0   15   11   10    1   14   13   12    2    7   18   16    4    5    8    3    9    6   17
1616                   19    0   15   11    9    1   13   14   12    2    8   18   16    3    6    7    4   10    5   17
1617                   19    1   15   11    9    0   12   14   13    2    8   18   17    3    6    7    5   10    4   16
1618                   19    2   16   11    9    0   12   14   13    1    8   18   17    4    6    7    5   10    3   15
1619                   18    2   17   11    9    0   12   14   13    1    8   19   16    4    6    7    5   10    3   15
1620                   18    2   17   12   10    0   11   13   14    1    7   19   16    4    5    8    6    9    3   15
1621                   19    2   17   12   10    1   11   13   14    0    7   18   16    4    5    9    6    8    3   15
1622                   19    1   17   12   10    2   11   14   13    0    7   18   16    3    5    9    6    8    4   15
1623                   19    1   17   12   11    2   10   14   13    0    7   18   16    3    5    8    6    9    4   15
1624                   19    2   17   12   11    1    9   13   14    0    8   18   15    4    6    7    5   10    3   16
1625                   19    2   17   12   11    0    9   13   14    1    8   18   15    5    6    7    4   10    3   16
1626                   19    2   17   12   11    0    9   14   13    1    8   18   15    5    6    7    3   10    4   16
1627                   19    2   16   13   11    1    9   14   12    0    8   18   15    5    6    7    3   10    4   17
1628                   19    2   16   13   11    1    9   14   12    0    8   18   15    6    5    7    4   10    3   17
1629                   19    2   16   13   11    0    8   14   12    1    9   18   15    6    5    7    4   10    3   17
1630                   19    1   16   14   11    0    8   13   12    2    9   17   15    6    5    7    4   10    3   18
1631                   18    1   16   14   10    0    9   13   12    2    8   17   15    6    5    7    4   11    3   19
1632                   18    1   16   13   10    0    9   14   11    2    8   17   15    6    5    7    4   12    3   19
1633                   18    0   17   12   11    1    9   15   10    2    8   16   14    6    4    7    5   13    3   19
1634                   18    0   17   11   12    1    9   15   10    2    8   16   14    5    4    7    6   13    3   19
1635                   18    0   17   10   12    1    9   14   11    2    8   16   15    4    5    6    7   13    3   19
1636                   18    0   17   10   11    1    9   14   12    2    8   15   16    4    6    5    7   13    3   19
1637                   19    1   17   10   11    0    9   14   12    3    8   15   16    4    7    5    6   13    2   18
1638                   19    1   17   10   11    0    9   14   12    3    7   15   16    4    8    5    6   13    2   18
1639                   19    1   17   10   11    0    9   15   13    3    6   14   16    4    8    5    7   12    2   18
1640                   19    1   17   10   12    0    9   16   13    3    6   14   15    4    8    5    7   11    2   18
1641                   19    1   17   10   13    0    8   16   12    2    6   14   15    4    9    5    7   11    3   18
1642                   19    1   18   10   13    0    8   16   12    2    6   14   15    4    9    5    7   11    3   17
1643                   19    1   18   10   13    0    8   16   12    2    6   14   15    4    9    5    7   11    3   17
1644                   19    1   18   10   13    0    8   16   12    2    5   14   15    4    9    6    7   11    3   17
1645                   19    1   18   10   13    0    8   16   12    2    5   15   14    4    9    7    6   11    3   17
1646                   19    1   17    9   13    0    8   16   12    2    5   15   14    4   10    7    6   11    3   18
1647                   19    1   17    9   13    0    8   16   12    3    5   15   14    4   10    7    6   11    2   18
1648                   19    1   17   10   13    0    7   16   12    3    5   15   14    4    9    8    6   11    2   18
1649                   18    1   17   11   13    0    7   16   12    2    5   15   14    4    9    8    6   10    3   19
1650                   18    1   17   12   13    0    7   16   11    2    6   15   14    3    9    8    5   10    4   19
1651                   19    0   16   12   13    1    7   17   10    2    6   14   15    3    8    9    4   11    5   18
1652                   19    0   16   11   13    2    8   17   10    1    6   14   15    3    7    9    4   12    5   18
1653                   19    0   16   11   12    2    8   17   10    1    6   14   15    3    7    9    5   13    4   18
1654                   19    0   16   11   12    2    8   18   10    1    5   14   15    3    7    9    6   13    4   17
1655                   19    0   16   11   12    3    9   18   10    1    5   14   15    2    7    8    6   13    4   17
1656                   19    0   15   11   12    3    9   18   10    2    5   13   16    1    7    8    6   14    4   17
1657                   19    0   15   11   12    3    9   18   10    2    4   13   16    1    7    8    6   14    5   17
1658                   19    0   16   12   11    4   10   18    9    1    3   13   15    2    8    7    6   14    5   17
1659                   19    0   16   13   10    4   11   18    8    1    3   12   15    2    9    7    6   14    5   17
1660                   19    0   15   13   10    3   12   17    8    2    4   11   16    1    9    7    5   14    6   18
1661                   18    0   14   13   10    2   12   17    9    3    4   11   16    1    8    7    5   15    6   19
1662                   18    0   14   13    9    2   12   17   10    4    3   11   16    1    8    7    5   15    6   19
1663                   18    0   14   12    9    2   13   16   10    5    3   11   17    1    8    7    4   15    6   19
1664                   18    0   14   12   10    1   13   16    9    5    3   11   17    2    8    7    4   15    6   19
1665                   19    0   14   12   10    1   13   16    8    4    3   11   17    2    9    7    5   15    6   18
1666                   19    0   13   11   10    2   14   15    7    4    3   12   17    1    9    8    5   16    6   18
1667                   18    0   13   11   10    2   14   15    7    5    3   12   17    1    8    9    4   16    6   19
1668                   17    0   13   11   10    2   14   15    7    5    3   12   18    1    8    9    4   16    6   19
1669                   17    0   13   10   11    2   14   15    7    4    3   12   19    1    8    9    5   16    6   18
1670                   17    0   14   10   12    2   13   15    7    3    4   11   19    1    8    9    5   16    6   18
1671                   17    0   15   10   12    2   13   14    7    3    4   11   19    1    9    8    5   16    6   18
1672                   17    0   15   10   11    2   14   13    8    3    4   12   19    1    9    7    6   16    5   18
1673                   17    0   14   11   10    2   15   13    9    3    5   12   19    1    8    7    6   16    4   18
1674                   18    0   13   11    9    2   15   14   10    3    5   12   19    1    8    7    6   16    4   17
1675                   18    1   13   10    9    3   14   15   11    2    5   12   19    0    8    6    7   16    4   17
1676                   18    1   14    9   10    4   13   16   12    2    6   11   19    0    8    5    7   15    3   17
1677                   19    1   14    9   10    4   13   16   12    3    6   11   18    0    8    5    7   15    2   17
1678                   19    1   13    9   10    4   14   15   12    3    6   11   18    0    8    5    7   16    2   17
1679                   18    0   12    8   10    5   14   15   13    3    7   11   19    1    9    4    6   16    2   17
1680                   18    0   12    8   10    6   14   16   13    4    7   11   19    1    9    3    5   15    2   17
1681                   19    1   13    9   10    6   15   17   12    4    7   11   18    0    8    3    5   14    2   16
1682                   19    1   14    9   10    5   15   17   12    3    7   11   18    0    8    4    6   13    2   16
1683                   19    0   14    9   11    5   15   16   12    2    7   10   18    1    8    4    6   13    3   17
1684                   19    0   13   10   12    6   15   16   11    2    8    9   18    1    7    4    5   14    3   17
1685                   19    0   12   10   13    6   14   17   11    2    8    9   18    1    7    4    5   15    3   16
1686                   19    0   12   10   13    6   14   17   11    2    8    9   18    1    7    4    5   15    3   16
1687                   18    0   13   11   12    6   15   16   10    2    8    9   19    1    7    5    4   14    3   17
1688                   18    0   13   12   11    5   15   16    9    1    8   10   19    2    7    6    4   14    3   17
1689                   19    0   13   12   11    5   14   16    8    1    9   10   18    2    7    6    4   15    3   17
1690                   19    0   14   12   11    6   13   15    8    2    9   10   18    1    7    5    3   16    4   17
1691                   19    0   14   12   10    7   13   15    8    2    9   11   18    1    6    4    3   16    5   17
1692                   19    0   13   11   10    7   14   15    8    1    9   12   18    2    6    3    4   16    5   17
1693                   19    0   13   11   10    7   14   15    8    1    9   12   18    2    6    3    4   16    5   17
1694                   19    0   13   11    9    7   14   15    8    1   10   12   17    2    6    4    3   16    5   18
1695                   19    0   13   11    9    7   15   14    8    1   10   12   16    2    6    4    3   17    5   18
1696                   19    0   13   11    9    8   15   14    7    2   10   12   16    1    6    3    4   17    5   18
1697                   19    0   12   10    9    8   15   14    6    2   11   13   17    1    7    3    4   16    5   18
1698                   19    0   11   10    9    7   16   13    6    1   12   14   17    2    8    3    4   15    5   18
1699                   18    0   10   11    8    6   16   13    7    1   12   14   17    2    9    3    4   15    5   19
1700                   18    0   10   11    7    6   16   13    8    2   12   14   17    1    9    4    3   15    5   19
1701                   19    1   11   10    7    6   17   12    9    2   13   14   16    0    8    4    3   15    5   18
1702                   19    2   12   10    8    5   17   11    9    1   13   14   15    0    7    3    4   16    6   18
1703                   19    2   12   11    8    4   16   10    9    1   13   14   15    0    6    3    5   17    7   18
1704                   19    2   12   11    8    4   16   10    9    1   14   13   15    0    5    3    6   17    7   18
1705                   18    3   12   11    8    4   17   10    9    1   14   13   15    0    5    2    6   16    7   19
1706                   17    3   12   11    8    4   18    9   10    2   14   13   16    0    6    1    5   15    7   19
1707                   17    2   13   11    8    4   18    9   10    3   14   12   16    0    7    1    5   15    6   19
1708                   18    1   14   12    8    3   17   10    9    4   13   11   16    0    7    2    6   15    5   19
1709                   18    0   14   12    8    3   17   10    9    4   13   11   16    1    7    2    6   15    5   19
1710                   18    0   14   12    8    3   17   10    9    4   13   11   16    1    7    2    6   15    5   19
1711                   18    1   14   13    9    2   16   10    8    5   12   11   17    0    7    3    6   15    4   19
1712                   17    1   14   13   10    2   15    9    7    5   11   12   18    0    8    3    6   16    4   19
1713                   17    0   15   13   10    2   14    9    7    5   11   12   18    1    8    3    6   16    4   19
1714                   18    0   16   13    9    2   14   10    8    5   11   12   17    1    7    4    6   15    3   19
1715                   19    0   16   12    9    2   14   10    8    5   11   13   17    1    7    4    6   15    3   18
1716                   19    0   15   12   10    2   14    9    8    5   11   13   18    1    7    3    6   16    4   17
1717                   19    0   14   12   10    2   15    9    8    5   11   13   18    1    7    3    6   17    4   16
1718                   19    0   14   12    9    1   15   10    7    6   11   13   18    2    8    3    5   17    4   16
1719                   19    1   15   13    9    0   14   11    7    6   10   12   18    2    8    3    4   16    5   17
1720                   19    2   15   13    9    0   14   12    8    5   10   11   18    1    7    3    4   16    6   17
1721                   18    3   15   13    8    1   14   12    9    5   10   11   19    0    7    2    4   17    6   16
1722                   17    3   15   13    8    1   14   11    9    5   10   12   19    0    7    2    4   18    6   16
1723                   17    3   15   12    8    1   14   11    9    4   10   13   19    0    7    2    5   18    6   16
1724                   17    3   15   11    8    1   14   12    9    4   10   13   19    0    7    2    5   18    6   16
1725                   16    3   15   11    9    1   14   12    8    4   10   13   18    0    7    2    5   19    6   17
1726                   15    3   16   12    9    1   14   11    8    4   10   13   18    0    7    2    5   19    6   17
1727                   15    2   16   13    9    0   14   11    8    5   10   12   19    1    7    3    4   18    6   17
1728                   16    2   15   14    9    0   13   11    7    5   10   12   19    1    8    3    4   18    6   17
1729                   17    2   15   14    9    0   12   11    6    5   10   13   19    1    8    3    4   18    7   16
1730                   18    1   15   14   10    0   12   11    5    6    9   13   19    2    8    4    3   17    7   16
1731                   18    0   15   14   10    1   13   11    5    6    9   12   19    2    8    4    3   16    7   17
1732                   18    0   15   14   10    1   13   11    5    6    9   12   19    2    8    3    4   16    7   17
1733                   19    0   14   15   10    1   13   11    5    6    9   12   18    2    8    3    4   17    7   16
1734                   19    0   14   15   10    2   13   12    6    5    9   11   18    1    8    3    4   17    7   16
1735                   19    1   14   15   10    2   13   12    6    4    9   11   18    0    8    3    5   17    7   16
1736                   19    1   14   15   10    2   13   12    6    3    9   11   18    0    8    4    5   17    7   16
1737                   19    1   14   15   10    2   12   13    6    3    9   11   18    0    8    4    5   17    7   16
1738                   19    1   14   15   10    2   12   13    6    4    9   11   18    0    7    3    5   17    8   16
1739                   19    0   14   15   11    2   12   13    6    4    9   10   18    1    7    3    5   16    8   17
1740                   19    0   13   15   11    1   12   14    6    4    9   10   18    2    7    3    5   16    8   17
1741                   18    0   12   15   11    1   13   14    7    4    8   10   19    2    6    3    5   16    9   17
1742                   18    0   11   15   12    2   13   14    8    4    7    9   19    1    6    3    5   16   10   17
1743                   19    0   11   14   12    2   13   15    8    5    7    9   18    1    6    3    4   16   10   17
1744                   19    0   12   14   11    2   13   15    8    5    7   10   17    1    6    3    4   16    9   18
1745                   19    1   13   14   11    2   12   15    8    5    7   10   17    0    6    3    4   16    9   18
1746                   19    1   14   13   11    2   12   15    8    5    7    9   18    0    6    3    4   16   10   17
1747                   19    1   15   13   11    2   12   14    8    4    7    9   18    0    6    3    5   17   10   16
1748                   19    1   15   14   11    2   12   13    8    4    7    9   17    0    6    3    5   18   10   16
1749                   19    1   14   15   11    3   13   12    8    5    6    9   17    0    7    2    4   18   10   16
1750                   19    2   14   16   11    4   13   12    8    5    6   10   17    0    7    1    3   18    9   15
1751                   19    2   15   16   11    4   12   13    8    5    7   10   17    0    6    1    3   18    9   14
1752                   19    2   15   16   11    4   12   13    8    6    7   10   18    0    5    1    3   17    9   14
1753                   19    3   15   16   10    5   12   13    9    7    6   11   18    0    4    1    2   17    8   14
1754                   19    3   15   16   10    5   12   13    9    7    6   11   18    0    4    1    2   17    8   14
1755                   19    3   14   16   10    5   12   13    8    6    7   11   18    0    4    1    2   17    9   15
1756                   19    3   14   15   10    5   12   13    8    6    7   11   18    0    4    2    1   17    9   16
1757                   18    3   14   15   10    5   13   12    8    7    6   11   19    0    4    2    1   17    9   16
1758                   18    3   13   15   10    5   14   11    8    7    6   12   19    0    4    2    1   17    9   16
1759                   18    2   13   15   10    5   14   11    8    6    7   12   19    0    4    3    1   17    9   16
1760                   18    2   14   16    9    5   13   11    7    6    8   12   19    0    4    3    1   17   10   15
1761                   18    3   15   16    9    4   13   10    7    6    8   12   19    1    5    2    0   17   11   14
1762                   18    3   15   16   10    4   13    9    8    6    7   11   19    2    5    1    0   17   12   14
1763                   18    3   15   16   11    4   13    9    8    6    7   10   19    2    5    1    0   17   12   14
1764                   17    4   15   16   11    3   13    9    8    6    7   10   19    1    5    2    0   18   12   14
1765                   16    4   15   17   10    3   12    9    8    6    7   11   18    1    5    2    0   19   13   14
1766                   15    3   16   17    9    4   11   10    8    5    7   12   18    1    6    2    0   19   13   14
1767                   15    2   17   16    8    4   11   10    9    5    7   12   18    1    6    3    0   19   13   14
1768                   16    2   18   15    7    4   12   10    9    5    8   11   17    1    6    3    0   19   13   14
1769                   16    2   18   15    7    4   13   10    9    5    8   11   17    1    6    3    0   19   12   14
1770                   15    2   18   16    7    4   13   10    9    5    8   12   17    1    6    3    0   19   11   14
1771                   15    3   19   16    7    5   13   10    9    4    8   12   17    1    6    2    0   18   11   14
1772                   16    3   19   15    7    5   13   10    9    4    8   12   18    1    6    2    0   17   11   14
1773                   17    2   18   15    7    5   13   10    9    4    8   12   19    1    6    3    0   16   11   14
1774                   18    2   17   15    8    5   13   10    9    4    7   12   19    1    6    3    0   16   11   14
1775                   18    3   16   14    9    5   12   10    8    4    6   13   19    0    7    2    1   17   11   15
1776                   18    4   15   13   10    6   12    9    7    3    5   14   19    0    8    2    1   17   11   16
1777                   18    5   15   13   11    7   12    8    6    2    4   14   19    0    9    3    1   17   10   16
1778                   18    5   15   14   12    7   11    8    6    2    4   13   19    0    9    3    1   17   10   16
1779                   18    5   14   15   12    7   11    8    6    2    4   13   19    0    9    3    1   17   10   16
1780                   18    5   14   15   12    7   11    8    6    2    4   13   19    0    9    3    1   17   10   16
1781                   19    4   14   15   12    6   11    8    7    2    5   13   18    0    9    3    1   17   10   16
1782                   19    4   13   16   12    5   11    8    7    1    6   14   17    0   10    3    2   18    9   15
1783                   19    4   13   16   12    5   11    8    7    1    6   15   17    0   10    3    2   18    9   14
1784                   19    3   13   15   12    6   11    8    7    1    5   16   17    0   10    4    2   18    9   14
1785                   19    3   12   15   13    7   11    9    6    0    5   16   17    1   10    4    2   18    8   14
1786                   19    4   12   15   13    8   11   10    6    0    5   16   17    1    9    3    2   18    7   14
1787                   18    4   12   14   13    8   11   10    7    1    5   17   16    0    9    3    2   19    6   15
1788                   18    4   12   14   13    8   11    9    7    2    5   17   16    0   10    3    1   19    6   15
1789                   19    4   13   14   12    8   10    9    6    3    5   16   17    0   11    2    1   18    7   15
1790                   19    4   14   13   12    7   10    9    5    3    6   15   18    0   11    2    1   17    8   16
1791                   18    4   14   13   12    7   11    9    5    2    6   15   19    1   10    3    0   17    8   16
1792                   18    4   14   13   12    7   11    9    6    2    5   15   19    1   10    3    0   17    8   16
1793                   18    4   14   13   12    6   10    9    7    2    5   15   19    1   11    3    0   17    8   16
1794                   17    3   13   14   11    6   10    9    8    2    5   15   19    1   12    4    0   18    7   16
1795                   16    3   12   14   10    7   11    9    8    2    5   15   19    1   13    4    0   18    6   17
1796                   16    3   12   14   10    8   11    9    7    1    5   15   19    2   13    4    0   17    6   18
1797                   17    2   12   15   11    9   10    8    7    1    4   14   19    3   13    5    0   16    6   18
1798                   17    1   12   15   11   10    9    8    7    2    4   14   19    3   13    5    0   16    6   18
1799                   17    1   12   14   11   10    9    8    7    2    5   15   19    3   13    4    0   16    6   18
1800                   18    1   12   13   11    9   10    8    7    2    5   16   19    3   14    4    0   15    6   17
1801                   18    1   12   13   10    9   11    8    6    2    5   16   19    3   14    4    0   15    7   17
1802                   18    1   11   13   10    9   12    8    6    2    5   16   19    3   14    4    0   15    7   17
1803                   18    0   10   13   11    8   12    9    6    2    5   16   19    3   14    4    1   15    7   17
1804                   17    0   10   13   12    7   11    9    6    2    5   15   19    3   14    4    1   16    8   18
1805                   17    0   10   13   12    6   11    8    7    3    4   14   18    2   15    5    1   16    9   19
1806                   17    0   10   13   12    6   11    8    7    3    4   14   18    2   15    5    1   16    9   19
1807                   17    1   10   13   12    6   11    8    7    3    4   15   19    2   14    5    0   16    9   18
1808                   17    2   10   13   12    6   11    8    7    3    4   16   19    1   14    5    0   15    9   18
1809                   17    3   10   13   12    6   11    9    7    2    5   16   19    0   14    4    1   15    8   18
1810                   18    3   10   14   12    6   11    9    7    1    5   15   19    0   13    4    2   16    8   17
1811                   18    3   10   14   12    7   11    9    6    0    4   15   19    1   13    5    2   16    8   17
1812                   18    4    9   14   11    7   12   10    6    0    3   15   19    2   13    5    1   16    8   17
1813                   18    5    9   14   11    6   12   10    7    0    3   15   19    2   13    4    1   17    8   16
1814                   18    5   10   14   11    6   12    9    7    0    3   15   19    2   13    4    1   17    8   16
1815                   19    4   11   14   10    6   13    9    7    0    2   15   18    3   12    5    1   16    8   17
1816                   19    4   12   14   10    6   13    9    7    0    1   15   18    3   11    5    2   16    8   17
1817                   19    4   12   14   10    6   13    9    7    0    1   15   18    3   11    5    2   17    8   16
1818                   19    3   12   14   10    6   13    9    7    0    1   15   18    4   11    5    2   17    8   16
1819                   19    3   13   14   10    6   12    9    7    1    0   15   18    4   11    5    2   17    8   16
1820                   19    3   14   13   10    6   12    9    7    1    0   16   18    4   11    5    2   17    8   15
1821                   18    3   14   13   11    6   12    9    7    0    1   17   19    4   10    5    2   16    8   15
1822                   18    3   14   13   11    5   12   10    7    0    1   17   19    4    9    6    2   16    8   15
1823                   18    2   14   12   11    4   13   10    6    0    1   17   19    5    9    7    3   16    8   15
1824                   18    2   14   12   11    4   13   10    5    0    1   17   19    6    9    7    3   15    8   16
1825                   18    2   15   12   10    4   13   11    5    0    1   17   19    6    8    7    3   14    9   16
1826                   18    2   15   12   10    4   13   11    6    0    1   17   19    5    8    7    3   14    9   16
1827                   18    2   15   12   10    5   13   11    6    0    1   17   19    4    8    7    3   14    9   16
1828                   18    1   15   11   10    5   13   12    6    0    2   17   19    4    8    7    3   14    9   16
1829                   18    0   15   11   10    5   13   12    6    1    2   17   19    4    8    7    3   14    9   16
1830                   18    0   16   11   10    6   13   12    5    1    2   17   19    4    8    7    3   14    9   15
1831                   19    1   16   10   11    6   13   12    5    0    3   17   18    4    9    7    2   14    8   15
1832                   19    1   16    9   11    5   14   12    6    0    3   17   18    4   10    7    2   13    8   15
1833                   19    1   16    9   10    5   15   12    6    0    3   17   18    4   11    7    2   13    8   14
1834                   19    1   16    9   10    5   15   12    6    0    4   17   18    3   11    7    2   13    8   14
1835                   19    0   17    9   11    5   14   12    6    1    4   16   18    3   10    7    2   13    8   15
1836                   19    0   17   10   11    5   13   12    6    1    3   15   18    4    9    7    2   14    8   16
1837                   18    0   17   10   11    4   13   12    7    1    2   14   19    5    8    6    3   15    9   16
1838                   17    0   18   10   11    3   14   12    7    1    2   13   19    5    8    6    4   15    9   16
1839                   16    0   18   10   11    3   15   12    7    1    2   13   19    4    8    6    5   14    9   17
1840                   16    0   18   10   11    4   15   12    7    2    1   14   19    3    8    6    5   13    9   17
1841                   16    0   18   10   11    5   15   12    6    3    1   14   19    2    8    7    4   13    9   17
1842                   16    0   18   10   11    5   15   12    6    3    2   13   19    1    7    8    4   14    9   17
1843                   16    0   19   10   11    5   14   12    6    2    3   13   18    1    7    8    4   15    9   17
1844                   16    0   19    9   11    5   14   12    6    1    4   13   18    2    8    7    3   15   10   17
1845                   17    0   18    9   11    4   14   12    6    1    5   13   19    3    8    7    2   15   10   16
1846                   17    0   18   10   12    4   13   11    6    2    5   14   19    3    8    7    1   16    9   15
1847                   17    0   18   10   12    4   13   11    6    2    5   14   19    3    8    7    1   16    9   15
1848                   17    0   18    9   11    4   13   12    6    2    5   14   19    3    8    7    1   16   10   15
1849                   17    1   18    9   10    4   13   12    6    2    5   14   19    3    8    7    0   16   11   15
1850                   17    1   18   10    9    3   13   12    6    2    5   14   19    4    7    8    0   15   11   16
1851                   17    0   18   11    8    2   13   12    6    3    4   14   19    5    7    9    1   15   10   16
1852                   17    0   18   11    8    2   13   12    6    3    4   14   19    5    7    9    1   16   10   15
1853                   17    0   18   11    8    3   13   12    6    2    5   14   19    4    7    9    1   16   10   15
1854                   18    0   17   11    8    3   13   12    6    1    5   14   19    4    7   10    2   15    9   16
1855                   18    0   17   10    8    2   12   13    6    1    5   14   19    4    7   11    3   15    9   16
1856                   18    0   17   10    8    2   11   13    6    1    5   14   19    3    7   12    4   15    9   16
1857                   18    1   16   10    8    2   11   13    6    0    5   14   19    3    7   12    4   15    9   17
1858                   18    2   15   10    8    1   12   13    5    0    6   14   19    4    7   11    3   16    9   17
1859                   18    2   15   11    9    1   13   12    5    0    6   14   19    4    7   10    3   16    8   17
1860                   17    1   15   12    9    2   13   11    5    0    6   14   19    4    7   10    3   16    8   18
1861                   16    0   15   12    9    2   13   11    4    1    6   14   19    5    7   10    3   17    8   18
1862                   15    0   16   12   10    2   13   11    4    1    5   14   19    6    8    9    3   17    7   18
1863                   15    0   16   13   10    2   12   11    4    1    5   14   18    6    8    9    3   17    7   19
1864                   16    0   15   13   10    1   12   11    4    2    6   14   17    5    7    9    3   18    8   19
1865                   16    0   15   12   10    1   13   11    5    2    6   14   17    4    7    9    3   18    8   19
1866                   16    0   15   11   10    1   13   12    5    2    6   14   18    3    8    9    4   17    7   19
1867                   16    0   14   10   11    1   13   12    5    3    6   15   18    2    9    8    4   17    7   19
1868                   16    0   14    9   11    2   13   12    5    4    6   15   17    1   10    8    3   18    7   19
1869                   16    0   14    8   11    2   12   13    4    5    6   15   17    1   10    9    3   19    7   18
1870                   15    0   13    7   11    2   12   14    4    5    6   16   17    1   10    9    3   19    8   18
1871                   15    0   12    7   10    3   13   14    4    5    6   17   16    1   11    8    2   19    9   18
1872                   16    0   12    8   10    3   14   13    4    6    5   18   15    1   11    7    2   19    9   17
1873                   16    1   13    8   10    2   14   12    5    6    4   19   15    0   11    7    3   18    9   17
1874                   16    1   13    7   10    2   14   12    5    6    4   19   15    0   11    8    3   18    9   17
1875                   16    1   12    6   10    3   14   13    5    7    4   18   15    0   11    9    2   19    8   17
1876                   16    1   12    6   10    3   14   13    5    8    4   17   15    0   11    9    2   19    7   18
1877                   16    1   12    6   10    3   15   13    4    8    5   17   14    0   11    9    2   19    7   18
1878                   16    1   11    5    9    4   15   13    3    7    6   17   14    0   12   10    2   19    8   18
1879                   17    1   10    5    9    4   14   12    3    7    6   16   15    0   13   11    2   19    8   18
1880                   17    2   10    6    9    3   14   12    4    8    5   16   15    0   13   11    1   19    7   18
1881                   17    2   10    7    9    3   15   12    4    8    5   16   14    0   13   11    1   19    6   18
1882                   18    1   10    8    9    3   15   12    4    7    6   16   14    0   13   11    2   19    5   17
1883                   18    0   11    9    8    3   15   13    5    6    7   16   14    1   12   10    2   19    4   17
1884                   17    0   11    9    7    3   15   14    6    5    8   16   13    1   12   10    2   19    4   18
1885                   17    0   11    9    7    3   15   14    6    4    8   16   13    1   12   10    2   18    5   19
1886                   18    0   11    9    8    4   15   13    6    3    7   16   14    2   12   10    1   17    5   19
1887                   18    0   11    8    9    5   15   13    7    3    6   16   14    2   12   10    1   17    4   19
1888                   17    0   11    8    9    5   15   13    7    3    6   16   14    2   12   10    1   18    4   19
1889                   16    1   11    9    8    5   15   13    7    3    6   17   14    2   12   10    0   18    4   19
1890                   16    1   11   10    8    5   15   14    7    3    6   18   13    2   12    9    0   17    4   19
1891                   17    0   10   11    9    4   15   14    7    2    6   18   13    3   12    8    1   16    5   19
1892                   17    0    9   11   10    4   16   13    8    1    6   18   14    3   12    7    2   15    5   19
1893                   16    0    8   11   10    4   17   12    9    1    6   18   14    2   13    7    3   15    5   19
1894                   16    0    8   12   10    3   18   11    9    1    5   17   14    2   13    7    4   15    6   19
1895                   16    0    9   12   10    3   19   11    8    1    5   17   14    2   13    7    4   15    6   18
1896                   15    0   10   11    9    3   19   12    8    2    5   17   14    1   13    7    4   16    6   18
1897                   15    0   11   10    9    2   19   12    8    3    5   17   14    1   13    7    4   16    6   18
1898                   15    0   11    9   10    2   19   12    7    4    5   18   14    1   13    8    3   16    6   17
1899                   15    0   11    9   10    2   19   12    7    5    4   18   14    1   13    8    3   16    6   17
1900                   15    0   11    9   10    1   19   12    7    5    4   18   13    2   14    8    3   16    6   17
1901                   15    0   11    9   10    1   18   12    7    5    4   19   13    2   14    8    3   17    6   16
1902                   15    0   11    9   10    2   18   12    7    6    4   19   13    1   14    8    3   17    5   16
1903                   15    0   11    9   10    3   18   13    7    6    5   19   12    1   14    8    2   16    4   17
1904                   15    0   11    9   10    3   18   14    8    6    5   19   12    1   13    7    2   16    4   17
1905                   14    0   11    9   10    2   18   15    8    6    5   19   13    1   12    7    3   17    4   16
1906                   13    0   11    9   10    2   18   15    8    5    6   19   14    1   12    7    3   17    4   16
1907                   13    1   11    9   10    2   18   15    8    4    6   19   14    0   12    7    3   17    5   16
1908                   14    2   11    9   10    1   17   15    8    4    6   19   13    0   12    7    3   18    5   16
1909                   14    2   11    9   10    1   16   15    8    4    7   19   13    0   12    6    3   18    5   17
1910                   13    2   11    9   10    1   16   15    7    3    8   19   14    0   12    6    4   18    5   17
1911                   13    2   11    9   10    1   17   15    6    3    8   19   14    0   12    7    5   18    4   16
1912                   14    1   11    9   10    2   18   15    6    3    8   19   13    0   12    7    5   17    4   16
1913                   14    1   11    9   10    2   18   15    6    3    8   19   13    0   12    7    4   16    5   17
1914                   14    1   12    9   10    2   18   15    5    4    8   19   13    0   11    7    3   16    6   17
1915                   15    0   13    9   10    2   18   14    5    4    8   19   12    1   11    6    3   17    7   16
1916                   15    0   14    9   10    2   17   13    5    4    8   19   11    1   12    6    3   18    7   16
1917                   14    1   15    9   10    2   17   13    4    5    8   18   11    0   12    6    3   19    7   16
1918                   14    2   16    9   10    1   18   13    4    6    8   17   12    0   11    5    3   19    7   15
1919                   15    2   16    9   10    1   18   13    4    6    8   17   12    0   11    5    3   19    7   14
1920                   15    1   16    9   10    2   17   13    4    6    8   18   12    0   11    5    3   19    7   14
1921                   15    0   16    8   10    3   17   12    4    6    9   18   13    1   11    5    2   19    7   14
1922                   15    0   16    8    9    3   17   12    4    5   10   18   14    1   11    6    2   19    7   13
1923                   15    1   16    8    9    2   17   12    4    5   11   19   14    0   10    6    3   18    7   13
1924                   15    2   16    7    9    1   17   12    4    6   11   19   13    0   10    5    3   18    8   14
1925                   15    2   16    7    9    1   17   12    4    6   11   19   13    0   10    5    3   18    8   14
1926                   15    2   16    7    9    1   17   12    3    5   11   19   14    0   10    6    4   18    8   13
1927                   15    2   17    6    8    0   16   13    3    4   10   19   14    1   11    7    5   18    9   12
1928                   16    1   17    6    8    0   15   13    3    4   10   19   14    2   12    7    5   18    9   11
1929                   16    1   17    6    8    0   15   13    3    4   10   19   14    2   12    7    5   18    9   11
1930                   16    1   18    6    8    0   15   14    3    4   10   19   13    2   12    7    5   17    9   11
1931                   16    0   19    6    8    1   14   15    3    4   11   18   13    2   12    7    5   17    9   10
1932                   16    0   19    5    8    2   14   15    3    4   12   18   13    1   11    7    6   17    9   10
1933                   16    0   19    5    8    2   14   15    3    4   12   18   13    1   10    7    6   17    9   11
1934                   15    0   19    6    8    2   14   16    4    3   11   18   13    1   10    7    5   17    9   12
1935                   15    0   19    6    8    2   14   17    4    3   11   18   12    1   10    7    5   16    9   13
1936                   15    0   19    5    8    1   14   17    4    3   11   18   12    2   10    7    6   16    9   13
1937                   15    1   19    5    8    0   14   17    4    2   11   18   13    3   10    7    6   16    9   12
1938                   16    1   19    6    8    0   14   17    3    2   12   18   13    4    9    7    5   15   10   11
1939                   17    1   18    7    8    0   14   16    3    2   13   19   12    4    9    6    5   15   10   11
1940                   17    2   18    7    8    0   14   15    4    1   13   19   12    3    9    5    6   16   10   11
1941                   17    3   18    7    8    1   14   15    4    0   13   19   12    2    9    5    6   16   11   10
1942                   17    3   18    7    8    1   14   15    4    0   13   19   12    2    9    5    6   16   11   10
1943                   17    3   18    7    9    1   14   15    4    0   12   19   13    2    8    5    6   16   10   11
1944                   17    3   18    8   10    1   14   15    4    0   12   19   13    2    7    6    5   16    9   11
1945                   16    3   18    8   10    0   14   15    4    1   12   19   13    2    7    6    5   17    9   11
1946                   15    4   17    8   10    0   14   16    3    2   11   19   13    1    7    6    5   18    9   12
1947                   15    4   17    8   11    0   14   16    3    2   10   19   13    1    7    6    5   18    9   12
1948                   16    4   17    8   12    0   14   15    3    1    9   19   13    2    7    6    5   18   10   11
1949                   17    4   16    8   12    0   15   14    3    1    9   19   13    2    6    7    5   18   10   11
1950                   18    3   16    8   12    0   15   13    4    1    9   19   14    2    6    7    5   17   10   11
1951                   18    3   17    8   13    0   15   12    4    1    9   19   14    2    7    6    5   16   10   11
1952                   18    4   17    8   14    0   15   11    3    2    9   19   13    1    7    6    5   16   10   12
1953                   18    4   17    9   14    0   15   10    3    2    8   19   12    1    6    7    5   16   11   13
1954                   17    4   18    9   14    0   15   10    3    2    8   19   12    1    6    7    5   16   11   13
1955                   16    4   18    8   14    0   15   10    3    2    9   19   12    1    7    6    5   17   11   13
1956                   15    3   18    7   14    0   16   10    4    2    9   19   11    1    8    5    6   17   12   13
1957                   14    2   19    7   15    1   17   10    4    3    8   18   11    0    9    5    6   16   12   13
1958                   14    2   19    7   16    1   18    9    4    3    8   17   12    0   10    6    5   15   11   13
1959                   15    3   19    7   16    1   18    9    4    2    8   17   13    0   11    6    5   14   10   12
1960                   16    3   19    8   15    2   17    9    4    1    7   18   13    0   11    6    5   14   10   12
1961                   16    2   19    8   14    3   17    9    4    1    6   18   12    0   10    7    5   15   11   13
1962                   16    1   19    7   14    3   18   10    4    2    6   17   12    0    9    8    5   15   11   13
1963                   16    1   19    7   14    2   18   11    5    3    6   17   13    0    8    9    4   15   10   12
1964                   16    2   19    7   13    1   17   12    6    3    5   18   14    0    8    9    4   15   10   11
1965                   17    2   19    7   13    0   16   12    6    3    5   18   15    1    8    9    4   14   10   11
1966                   17    1   19    7   13    0   15   12    6    3    5   18   16    2    8    9    4   14   10   11
1967                   17    1   18    7   13    0   15   12    6    3    5   19   16    2    8    9    4   14   10   11
1968                   18    1   17    7   13    0   15   12    6    3    5   19   16    2    8    9    4   14   10   11
1969                   18    0   17    7   13    1   14   12    6    3    4   19   16    2    9    8    5   15   10   11
1970                   18    0   17    7   13    2   14   11    6    3    4   19   15    1    9    8    5   16   10   12
1971                   18    0   17    7   12    3   14   11    6    2    5   19   15    1    9    8    4   16   10   13
1972                   18    0   17    8   12    4   13   11    5    2    6   19   15    1    9    7    3   16   10   14
1973                   18    0   16    8   13    4   12   11    5    2    6   19   15    1    9    7    3   17   10   14
1974                   17    0   15    7   14    3   11   12    5    2    6   19   16    1    9    8    4   18   10   13
1975                   17    0   15    6   14    2   11   13    5    3    7   19   16    1    9    8    4   18   10   12
1976                   18    0   16    6   14    1   11   13    5    3    7   19   15    2    9    8    4   17   10   12
1977                   19    0   17    6   14    1   11   13    4    3    7   18   15    2    9    8    5   16   10   12
1978                   19    0   17    6   14    1   12   13    4    3    7   18   15    2   10    8    5   16    9   11
1979                   18    0   17    6   14    1   12   13    4    3    7   19   15    2   10    8    5   16    9   11
1980                   18    0   17    6   14    1   12   13    4    3    7   19   15    2    9    8    5   16   10   11
1981                   18    0   17    7   14    1   12   13    4    3    6   19   15    2    8    9    5   16   11   10
1982                   18    0   17    8   13    1   12   14    4    3    6   19   16    2    7   10    5   15   11    9
1983                   18    0   16    8   12    1   13   14    5    3    6   19   17    2    7   11    4   15   10    9
1984                   18    0   16    8   12    1   14   13    6    3    5   19   17    2    7   11    4   15    9   10
1985                   19    0   16    8   12    1   14   13    6    2    5   18   17    3    7   10    4   15    9   11
1986                   19    0   16    7   12    1   14   13    6    2    5   18   17    3    8   10    4   15    9   11
1987                   19    0   17    7   12    1   14   13    6    3    4   18   16    2    8   10    5   15    9   11
1988                   19    0   18    7   12    1   14   13    6    4    3   17   15    2    8    9    5   16   10   11
1989                   19    1   18    7   12    0   14   13    6    4    3   17   15    2    9    8    5   16   11   10
1990                   19    1   18    8   12    0   14   13    6    4    3   17   15    2    9    7    5   16   11   10
1991                   19    0   18    9   13    1   14   12    6    5    3   17   15    2    8    7    4   16   10   11
1992                   19    0   17   10   13    1   14   12    6    5    3   18   15    2    7    8    4   16    9   11
1993                   19    0   17   10   12    1   15   13    7    5    3   18   14    2    6    9    4   16    8   11
1994                   19    0   18    9   12    1   15   14    8    5    4   17   13    2    6   10    3   16    7   11
1995                   18    1   19    9   12    0   14   15    8    5    4   17   13    2    7   10    3   16    6   11
1996                   18    1   19    9   12    0   13   15    8    5    4   17   14    2    7   10    3   16    6   11
1997                   18    0   19    9   13    1   12   15    8    5    4   16   14    2    6   11    3   17    7   10
1998                   17    0   19    9   13    1   12   16    7    5    4   15   14    2    6   11    3   18    8   10
1999                   17    0   19    9   12    1   13   16    7    5    4   14   15    2    6   10    3   18    8   11
2000                   18    0   19    9   11    1   14   16    8    6    4   13   15    2    5   10    3   17    7   12
2001                   19    0   18    8   10    1   14   16    9    7    5   13   15    3    4   11    2   17    6   12
2002                   19    0   18    8   10    2   13   16    9    7    5   14   15    3    4   11    1   17    6   12
2003                   18    0   19    8   10    2   12   16    9    6    5   14   15    3    4   11    1   17    7   13
2004                   18    0   19    8   10    1   12   15    9    5    6   13   16    3    4   11    2   17    7   14
2005                   18    0   19    9   10    1   12   15    8    5    6   13   16    3    4   11    2   17    7   14
2006                   17    0   19    9   10    1   11   16    7    5    6   13   15    3    4   12    2   18    8   14
2007                   17    0   19    9   10    1   11   16    7    5    6   13   14    3    4   12    2   18    8   15
2008                   18    0   19    9   10    2   11   16    7    5    6   14   13    4    3   12    1   17    8   15
2009                   18    0   19    9   10    3   11   16    7    5    6   14   12    4    2   13    1   17    8   15
2010                   18    0   19    9   10    3   12   16    8    6    5   14   11    4    1   13    2   17    7   15
2011                   18    0   19    9   10    2   12   16    8    6    4   14   11    5    1   13    3   17    7   15
2012                   18    0   19    9   10    1   11   15    8    6    4   14   12    5    2   13    3   17    7   16
2013                   18    1   19    9   11    0   10   15    8    6    5   14   12    4    2   13    3   17    7   16
2014                   17    1   19    9   11    0   10   16    8    5    6   14   12    4    2   13    3   18    7   15
2015                   17    1   19    9   11    0   10   16    8    5    6   14   12    4    3   13    2   18    7   15
2016                   17    2   19    9   12    0   10   16    8    6    5   14   11    4    3   13    1   18    7   15
2017                   17    2   19    9   13    0   10   16    8    6    5   14   11    4    3   12    1   18    7   15
2018                   17    1   19    9   14    0   10   16    8    5    6   13   11    4    3   12    2   18    7   15
2019                   17    0   19    9   14    1   10   16    8    4    7   13   11    5    3   12    2   18    6   15
2020                   17    0   19    9   13    1   10   16    8    4    7   14   11    6    3   12    2   18    5   15
2021                   16    0   19    9   12    1   10   17    8    4    7   14   11    6    2   13    3   18    5   15
2022                   15    0   19    9   11    1   10   17    8    3    7   14   12    5    2   13    4   18    6   16
2023                   15    0   19    9   11    1   10   16    8    3    7   14   12    4    2   13    5   18    6   17
2024                   15    0   19   10   12    2    9   16    8    4    7   14   11    3    1   13    5   18    6   17
2025                   15    0   18   10   12    2    9   16    8    5    6   14   11    3    1   13    4   19    7   17
2026                   15    0   18    9   11    2   10   16    8    5    6   14   12    3    1   13    4   19    7   17
2027                   15    0   18    9   10    2   11   17    8    4    6   14   12    3    1   13    5   19    7   16
2028                   15    0   18    9   10    1   11   17    7    4    6   14   12    3    2   13    5   19    8   16
2029                   15    0   18    8   11    1   10   17    6    4    7   14   12    2    3   13    5   19    9   16
2030                   16    0   17    7   11    2   10   18    6    3    8   14   12    1    4   13    5   19    9   15
2031                   16    0   17    6   11    2   10   18    7    3    9   14   13    1    4   12    5   19    8   15
2032                   15    0   17    6   11    2   10   18    8    3    9   14   13    1    4   12    5   19    7   16
2033                   14    0   17    6   10    2   11   18    9    3    8   15   12    1    4   13    5   19    7   16
2034                   14    0   17    6   10    2   12   18    9    3    8   15   11    1    4   13    5   19    7   16
2035                   14    1   16    6   10    2   12   19    8    3    9   15   11    0    4   13    5   18    7   17
2036                   14    1   15    5   10    2   12   19    8    4    9   16   11    0    3   13    6   18    7   17
2037                   14    0   15    5   10    2   13   19    9    4    8   16   11    1    3   12    6   18    7   17
2038                   14    0   15    5    9    1   13   19   10    4    8   16   11    2    3   12    6   18    7   17
2039                   15    0   14    5    9    1   12   19   10    4    8   16   11    2    3   13    7   18    6   17
2040                   15    0   13    6    9    1   12   19   10    4    7   16   11    2    3   14    8   18    5   17
2041                   14    0   13    7    8    1   12   18   10    4    6   16   11    2    3   15    9   19    5   17
2042                   13    0   14    7    8    1   12   18   10    3    5   16   11    2    4   15    9   19    6   17
2043                   13    0   15    6    9    1   12   18   11    2    4   16   10    3    5   14    8   19    7   17
2044                   14    0   15    6    9    1   11   18   12    2    3   16   10    4    5   13    7   19    8   17
2045                   15    0   14    7    9    1   10   19   12    2    3   17   11    5    4   13    6   18    8   16
2046                   15    0   13    7    9    2   10   19   12    1    3   17   11    5    4   14    6   18    8   16
2047                   15    0   12    6    8    2   10   19   13    1    3   16   11    4    5   14    7   18    9   17
2048                   15    0   12    6    8    1   10   19   13    2    3   16   11    4    5   14    7   18    9   17
2049                   15    1   12    6    9    0   10   19   13    2    3   16   11    5    4   14    7   18    8   17
2050                   15    2   11    6   10    0    9   19   13    1    4   16   12    5    3   14    7   18    8   17
2051                   15    3   11    7   10    0    9   19   13    1    4   17   12    5    2   14    6   18    8   16
2052                   16    3   11    7   10    0    9   19   13    1    4   18   12    5    2   14    6   17    8   15
2053                   16    2   10    7   11    1    9   19   13    0    5   18   12    4    3   14    6   17    8   15
2054                   15    1    9    8   12    2   10   19   13    0    6   18   11    3    4   14    5   17    7   16
2055                   15    0    8    9   12    3   11   18   13    1    6   19   10    2    5   14    4   17    7   16
2056                   15    0    8   10   12    4   11   18   13    2    6   19    9    1    5   14    3   17    7   16
2057                   14    0    9   10   12    5   11   18   13    2    6   19    8    1    4   15    3   17    7   16
2058                   14    0   10    9   12    6   11   17   13    2    5   19    8    1    4   16    3   18    7   15
2059                   14    0   11    9   12    7   10   17   13    2    5   19    8    1    4   16    3   18    6   15
2060                   14    0   11    9   12    8   10   18   13    2    5   19    7    1    3   16    4   17    6   15
2061                   14    0   11    9   12    8   10   18   13    2    5   19    7    1    3   16    4   17    6   15
2062                   14    0   11    9   12    8   10   18   13    2    6   19    7    1    4   15    3   17    5   16
2063                   14    0   10    9   12    8   11   18   13    2    6   19    7    1    4   15    3   16    5   17
2064                   13    0   10    9   11    8   12   17   14    1    6   19    7    2    4   15    3   16    5   18
2065                   13    1   10    9   11    8   12   17   14    0    6   19    7    2    4   15    3   16    5   18
2066                   14    1   10    9   12    8   11   18   13    0    6   19    7    2    3   15    4   16    5   17
2067                   15    0   10    9   12    8   11   18   13    1    6   19    7    2    3   14    5   16    4   17
2068                   15    0   10    9   11    7   12   18   13    1    6   19    8    2    3   14    5   16    4   17
2069                   15    0   10    9   11    6   13   18   12    1    7   19    8    3    2   14    5   16    4   17
2070                   15    0   10    9   11    6   13   17   12    1    8   19    7    3    2   14    5   16    4   18
2071                   15    0   10    9   11    6   13   16   12    1    8   19    7    3    2   14    5   17    4   18
2072                   15    0   10    9   11    6   13   16   12    2    8   19    7    4    1   14    5   17    3   18
2073                   14    0   10    9   11    6   12   17   13    2    8   18    7    5    1   15    4   16    3   19
2074                   14    0   10    9   12    6   11   17   13    2    8   18    7    5    1   15    3   16    4   19
2075                   14    0   10    9   12    6   11   16   13    3    8   18    7    5    1   15    2   17    4   19
2076                   14    0   10    9   12    5   11   16   13    3    8   17    7    6    1   15    2   18    4   19
2077                   15    1   11    9   13    5   10   16   12    3    8   17    7    6    0   14    2   18    4   19
2078                   16    1   12    9   13    5   10   15   11    3    8   17    7    6    0   14    2   18    4   19
2079                   16    1   12    8   13    4   10   15   11    3    9   17    6    7    0   14    2   18    5   19
2080                   15    1   11    8   13    4   10   16   12    3    9   17    6    7    0   14    2   18    5   19
2081                   14    1   11    8   12    4   10   16   13    2    9   17    7    6    0   15    3   18    5   19
2082                   14    2   12    8   11    4   10   16   13    1    9   18    7    6    0   15    3   17    5   19
2083                   15    3   12    9   10    5   11   17   13    1    8   18    7    6    0   14    2   16    4   19
2084                   15    3   11    9   10    6   12   17   13    1    7   18    8    5    0   14    2   16    4   19
2085                   15    2   10    8   11    7   12   17   13    0    6   18    9    4    1   14    3   16    5   19
2086                   15    2    9    8   11    7   12   17   13    0    6   18   10    4    1   14    3   16    5   19
2087                   14    2    9    8   10    6   12   16   13    0    7   18   11    5    1   15    3   17    4   19
2088                   13    2   10    8    9    5   12   16   14    0    7   18   11    6    1   15    3   17    4   19
2089                   13    2   10    9    8    5   12   17   15    0    6   19   11    7    1   14    3   16    4   18
2090                   14    1   10    9    8    5   11   17   15    0    6   19   12    7    2   13    3   16    4   18
2091                   15    1   10    8    9    5   11   16   14    0    6   18   12    7    2   13    3   17    4   19
2092                   15    1    9    8   10    6   11   16   13    0    5   18   12    7    2   14    3   17    4   19
2093                   14    1    9    8   11    6   10   16   13    0    5   19   12    7    3   15    2   17    4   18
2094                   14    2   10    8   11    5    9   16   13    0    6   19   12    7    3   15    1   18    4   17
2095                   15    2   10    8   11    5    9   16   13    0    7   19   12    6    3   14    1   18    4   17
2096                   16    2   10    7   11    5    9   15   13    0    8   19   12    6    3   14    1   18    4   17
2097                   16    2   10    7   11    5    9   15   13    0    8   19   12    6    3   14    1   18    4   17
2098                   15    2   10    7   11    5    9   16   14    0    8   19   12    6    3   13    1   17    4   18
2099                   14    2   11    7   10    4    9   16   15    0    8   18   13    6    3   12    1   17    5   19
2100                   14    2   11    7   10    4    9   16   15    0    8   18   13    6    3   12    1   17    5   19
2101                   14    3   11    7   10    5    9   16   15    0    8   18   13    6    2   12    1   17    4   19
2102                   14    3   11    8   10    5    9   15   16    0    7   18   13    6    2   12    1   17    4   19
2103                   15    2   11    8   10    5    9   14   17    0    7   18   13    6    3   12    1   16    4   19
2104                   16    2   12    8   10    5    9   13   17    0    7   18   14    6    4   11    1   15    3   19
2105                   16    2   12    9   10    5    8   13   17    0    7   19   14    6    4   11    1   15    3   18
2106                   16    1   11    9   10    5    8   13   17    0    7   19   14    6    4   12    2   15    3   18
2107                   17    1   11    8   10    5    9   13   16    0    7   19   14    6    4   12    2   15    3   18
2108                   17    1   12    8    9    6   10   13   15    0    7   19   14    5    4   11    2   16    3   18
2109                   17    1   12    8    9    7   10   13   14    0    6   19   15    5    4   11    2   16    3   18
2110                   17    1   11    8    9    7   10   14   13    0    6   19   15    5    4   12    2   16    3   18
2111                   16    1   11    8    9    6   10   14   13    0    7   18   15    5    4   12    3   17    2   19
2112                   15    1   11    8    9    5   10   13   14    0    7   18   16    6    4   12    3   17    2   19
2113                   15    1   11    9    8    5   10   13   14    0    7   19   16    6    4   12    2   17    3   18
2114                   15    2   12   10    7    5    9   14   13    0    8   19   16    6    4   11    1   17    3   18
2115                   15    3   12   10    7    5    9   14   13    0    8   19   16    6    4   11    1   17    2   18
2116                   16    4   12    9    7    5   10   13   14    0    8   19   15    6    3   11    1   17    2   18
2117                   16    4   12    9    7    5   10   13   15    1    8   18   14    6    3   11    0   17    2   19
2118                   16    4   12    9    7    5   10   13   15    2    8   18   14    6    3   11    0   17    1   19
2119                   16    4   12    9    7    5   10   13   15    2    8   19   14    6    3   11    0   17    1   18
2120                   16    3   12    9    7    6   10   13   15    2    8   19   14    5    4   11    0   18    1   17
2121                   17    3   12    9    7    6   10   13   14    2    8   19   15    5    4   11    1   18    0   16
2122                   17    3   11    9    8    6   10   13   14    2    7   19   15    5    4   12    1   18    0   16
2123                   16    3   10    8    9    6   11   13   14    2    7   19   15    5    4   12    1   18    0   17
2124                   15    3   10    7    9    6   11   14   13    2    8   19   16    5    4   12    1   18    0   17
2125                   14    3   11    7    8    6   10   15   12    2    9   19   16    4    5   13    0   18    1   17
2126                   14    4   12    7    8    5    9   15   11    2   10   19   16    3    6   13    0   17    1   18
2127                   14    5   12    7    8    4    9   15   11    2   10   19   17    3    6   13    0   16    1   18
2128                   13    6   12    7    8    3    9   15   11    1   10   19   17    4    5   14    0   16    2   18
2129                   13    6   12    7    8    3    9   15   11    1   10   18   17    4    5   14    0   16    2   19
2130                   13    6   12    7    8    4   10   15   11    1    9   18   17    3    5   14    0   16    2   19
2131                   13    6   12    7    9    4   10   15   11    1    8   19   16    3    5   14    0   17    2   18
2132                   14    6   11    7    9    3   10   16   12    1    8   19   15    4    5   13    0   17    2   18
2133                   14    7   10    6    9    3   11   16   12    1    8   18   15    4    5   13    0   17    2   19
2134                   14    7    9    6   10    3   11   15   12    2    8   18   16    4    5   13    0   17    1   19
2135                   14    7    8    6   11    3   10   15   12    2    9   18   16    4    5   13    0   17    1   19
2136                   14    7    8    6   12    4   10   16   11    2    9   17   15    3    5   13    0   18    1   19
2137                   15    7    8    6   13    4   11   17   10    2    9   16   14    3    5   12    0   18    1   19
2138                   15    7    8    6   13    4   11   17    9    2   10   16   14    3    5   12    0   18    1   19
2139                   15    7    9    6   12    4   10   16    8    2   11   17   14    3    5   13    0   18    1   19
2140                   15    7    9    6   12    4   10   16    8    2   11   17   14    3    5   13    0   18    1   19
2141                   14    7    9    6   13    5   10   16    8    2   11   17   15    3    4   12    1   18    0   19
2142                   14    7   10    5   13    6    9   16    8    2   11   18   15    3    4   12    1   17    0   19
2143                   14    7   10    5   12    6    8   16    9    3   11   19   15    2    4   13    1   17    0   18
2144                   14    7    9    6   12    5    8   15   10    4   11   19   16    2    3   13    1   17    0   18
2145                   14    6    8    7   12    5    9   15   10    4   11   18   16    2    3   13    1   17    0   19
2146                   14    5    8    7   12    6    9   15   10    4   11   18   16    2    3   13    1   17    0   19
2147                   15    4    9    6   12    7    8   14   11    5   10   18   17    2    3   13    0   16    1   19
2148                   15    3    9    6   12    7    8   14   11    5   10   18   17    2    4   13    0   16    1   19
2149                   15    3    9    6   12    7    8   14   11    5   10   19   17    2    4   13    0   16    1   18
2150                   15    3   10    6   12    7    8   14   11    5    9   19   17    2    4   13    0   16    1   18
2151                   14    3   11    7   12    6    8   15   10    5    9   19   16    2    4   13    0   17    1   18
2152                   14    3   12    7   11    6    8   15   10    5    9   19   16    2    4   13    0   18    1   17
2153                   15    3   12    7   11    6    8   14   10    4    9   19   17    2    5   13    0   18    1   16
2154                   16    3   11    8   12    5    7   14    9    4   10   19   17    2    6   13    0   18    1   15
2155                   17    3   10    8   12    5    6   14    9    4   11   19   16    2    7   13    0   18    1   15
2156                   17    3   10    8   11    5    6   14    9    4   12   19   16    2    7   13    0   18    1   15
2157                   16    3   10    8   11    4    7   14    9    5   12   19   17    2    6   13    1   18    0   15
2158                   16    3   10    8   11    4    7   13    9    5   12   19   18    2    6   14    1   17    0   15
2159                   16    3   10    8   11    4    6   12    9    5   13   19   18    2    7   14    1   17    0   15
2160                   16    3    9    8   11    4    6   12   10    5   13   19   17    2    7   14    1   18    0   15
2161                   16    2    8    9   11    4    6   13   10    5   12   19   17    3    7   14    0   18    1   15
2162                   16    1    8   10   11    4    6   13    9    5   12   19   17    3    7   14    0   18    2   15
2163                   16    1    8   10   11    4    6   13    9    5   12   18   17    3    7   15    0   19    2   14
2164                   16    2    7    9   11    4    6   13   10    5   12   18   17    3    8   15    0   19    1   14
2165                   17    2    6    9   11    4    7   12   10    5   13   18   16    3    8   15    0   19    1   14
2166                   17    2    6   10   12    4    8   11    9    5   13   18   15    3    7   16    0   19    1   14
2167                   17    2    6   10   13    4    8   11    9    5   12   19   14    3    7   16    1   18    0   15
2168                   18    2    6   10   14    4    8   11    9    5   12   19   13    3    7   15    1   17    0   16
2169                   18    3    7   11   14    4    8   10    9    5   12   19   13    2    6   15    0   17    1   16
2170                   18    3    8   12   14    4    7   10    9    5   11   19   13    1    6   15    0   17    2   16
2171                   18    3    8   12   15    5    7   10    9    4   11   19   13    1    6   14    0   17    2   16
2172                   17    3    8   11   15    6    7   10    9    4   12   19   14    2    5   13    0   18    1   16
2173                   16    3    8   10   15    6    7   11    9    4   12   18   14    2    5   13    1   19    0   17
2174                   16    3    8   10   15    6    7   12    9    4   11   18   14    2    5   13    1   19    0   17
2175                   16    3    9   10   15    6    7   12    8    4   11   19   14    2    5   13    0   18    1   17
2176                   16    3    9   10   15    6    8   12    7    4   11   19   14    1    5   13    0   18    2   17
2177                   16    3    9   10   15    6    8   12    7    4   11   19   14    0    5   13    1   18    2   17
2178                   15    4    9   10   16    6    8   12    7    3   11   19   14    0    5   13    2   17    1   18
2179                   14    5    9   10   16    6    8   12    7    3   11   19   15    1    4   13    2   17    0   18
2180                   14    5    9   10   15    6    8   12    7    3   11   19   16    1    4   13    2   17    0   18
2181                   15    5    8   11   14    7    9   12    6    2   10   19   16    1    4   13    3   17    0   18
2182                   15    5    8   12   14    7    9   11    6    2   10   19   16    1    3   13    4   18    0   17
2183                   15    5    8   13   14    6    9   11    7    3   10   19   17    1    2   12    4   18    0   16
2184                   16    5    8   13   14    6    9   12    7    3   10   19   18    1    2   11    4   17    0   15
2185                   17    4    8   13   14    6    9   12    7    2   10   19   18    1    3   11    5   16    0   15
2186                   18    4    7   13   14    6    9   11    8    1   10   19   17    2    3   12    5   16    0   15
2187                   18    4    7   12   14    6    9   11    8    1   10   19   17    2    3   13    5   16    0   15
2188                   18    3    7   12   14    5   10   11    8    1    9   19   17    2    4   13    6   16    0   15
2189                   18    2    7   12   14    4   10   11    8    1    9   19   16    3    5   13    6   17    0   15
2190                   17    2    8   12   13    3   10   11    7    1    9   19   15    4    5   14    6   18    0   16
2191                   16    2    9   12   13    3   10   11    7    1    8   19   14    4    5   15    6   18    0   17
2192                   16    1   10   11   13    4    9   12    7    2    8   19   14    3    6   15    5   18    0   17
2193                   17    1   11   10   12    4    9   13    7    2    8   19   15    3    6   14    5   18    0   16
2194                   18    1   11    9   12    3   10   13    8    2    7   19   16    4    6   14    5   17    0   15
2195                   18    1   10    8   13    3   11   12    9    2    7   19   17    4    6   14    5   16    0   15
2196                   18    1   10    8   14    3   11   12    9    2    7   19   17    4    6   13    5   15    0   16
2197                   18    0   10    8   15    3   11   12    9    2    7   19   17    5    6   13    4   14    1   16
2198                   17    0   10    8   15    4   12   11    9    1    7   19   18    6    5   14    3   13    2   16
2199                   17    0   11    9   15    4   12   10    8    1    7   19   18    6    5   14    3   13    2   16
2200                   18    0   11    9   15    4   12   10    7    2    8   19   17    5    6   14    3   13    1   16
2201                   19    0   10    8   15    4   13   11    7    2    9   18   16    5    6   14    3   12    1   17
2202                   19    0   10    8   15    4   13   11    7    1    9   18   16    5    6   14    3   12    2   17
2203                   19    0   11    9   15    4   12   10    7    1    8   18   16    5    6   14    3   13    2   17
2204                   19    0   11   10   15    4   12    9    7    1    8   18   16    5    6   13    3   14    2   17
2205                   19    0   10   11   15    4   12    8    7    1    9   18   16    5    6   13    2   14    3   17
2206                   19    0    9   11   15    3   12    7    8    1   10   18   16    5    6   14    2   13    4   17
2207                   18    0    9   11   15    2   12    7    8    1   10   19   17    5    6   14    3   13    4   16
2208                   17    0   10   11   15    2   12    8    7    1    9   19   18    6    5   13    3   14    4   16
2209                   16    0   10   11   15    2   12    8    7    1    9   19   18    6    5   13    3   14    4   17
2210                   16    0    9   12   15    2   11    7    8    1   10   19   17    6    5   13    4   14    3   18
2211                   17    0    9   12   14    3   11    6    8    1   10   19   16    7    5   13    4   15    2   18
2212                   17    0    9   12   14    3   11    6    8    2   10   19   15    7    5   13    4   16    1   18
2213                   17    0    8   13   15    2   11    6    9    3   10   19   14    7    5   12    4   16    1   18
2214                   17    0    7   13   15    1   12    6    9    4   10   19   14    8    5   11    3   16    2   18
2215                   17    0    7   12   14    1   13    6    9    4   11   18   15    8    5   10    3   16    2   19
2216                   17    0    8   12   13    2   14    6   10    3   11   18   15    7    5    9    4   16    1   19
2217                   16    1    8   13   12    3   14    7   11    2   10   18   15    6    5    9    4   17    0   19
2218                   16    1    8   14   11    4   13    7   12    2   10   18   15    5    6    9    3   17    0   19
2219                   16    1    8   14   11    4   12    7   13    2   10   18   15    5    6    9    3   17    0   19
2220                   16    1    8   13   11    4   12    7   14    2   10   18   15    5    6    9    3   17    0   19
2221                   16    1    8   13   10    4   12    7   14    2   11   18   15    5    6    9    3   17    0   19
2222                   16    1    7   14   10    4   11    8   13    2   12   18   15    6    5    9    3   17    0   19
2223                   17    1    7   14   10    4   11    9   13    2   12   18   15    6    5    8    3   16    0   19
2224                   18    1    7   14   10    4   12    9   13    2   11   17   16    6    5    8    3   15    0   19
2225                   18    1    7   14   10    4   13    8   12    2   11   17   16    6    5    9    3   15    0   19
2226                   17    1    7   14   10    4   13    8   12    2   11   18   15    5    6    9    3   16    0   19
2227                   17    1    7   14   11    4   13    9   12    2   10   19   15    5    6    8    3   16    0   18
2228                   17    2    8   14   12    3   13    9   11    1   10   19   16    5    6    7    4   15    0   18
2229                   17    2    8   14   12    3   13    9   10    1   11   19   16    4    6    7    5   15    0   18
2230                   17    1    7   14   11    3   13   10    9    2   12   19   15    4    6    8    5   16    0   18
2231                   17    1    7   15   11    2   13   10    9    3   12   18   14    5    6    8    4   16    0   19
2232                   18    1    7   15   12    2   13   10    9    3   11   17   14    6    5    8    4   16    0   19
2233                   18    1    7   14   13    3   12   10    8    2   11   16   15    6    5    9    4   17    0   19
2234                   18    2    7   13   14    3   11    9    8    1   12   16   15    5    6   10    4   17    0   19
2235                   19    3    7   13   15    2   11    8    9    1   12   17   14    5    6   10    4   16    0   18
2236                   19    3    8   13   15    2   12    7    9    1   11   17   14    5    6   10    4   16    0   18
2237                   19    3    9   13   15    2   12    7    8    0   10   16   14    5    6   11    4   17    1   18
2238                   19    3    9   13   16    1   12    7    8    0   10   15   14    5    6   11    4   18    2   17
2239                   19    2    9   13   17    0   12    7    8    1   11   15   14    5    6   10    4   18    3   16
2240                   19    2    9   13   18    0   12    8    7    1   11   15   14    5    6   10    3   17    4   16
2241                   19    3    9   13   18    0   12    8    7    1   10   15   14    5    6   11    2   16    4   17
2242                   19    3    9   14   17    0   11    8    7    2   10   16   13    6    5   12    1   15    4   18
2243                   19    2    9   15   17    0   11    8    7    3   10   16   13    6    5   12    1   14    4   18
2244                   19    2    9   15   17    0   11    7    8    3   10   16   14    5    6   12    1   13    4   18
2245                   19    2    9   14   17    1   11    7    8    3   10   16   15    5    6   12    0   13    4   18
2246                   19    1    9   13   17    2   11    7    8    3   10   15   16    5    6   12    0   14    4   18
2247                   19    0    8   13   16    3   11    6    9    2   10   15   17    5    7   12    1   14    4   18
2248                   19    0    8   13   16    4   12    6    9    2   10   15   18    5    7   11    1   14    3   17
2249                   19    0    9   13   16    4   12    6    8    2   10   15   18    5    7   11    1   14    3   17
2250                   19    0    9   13   15    3   12    6    8    2   10   16   17    5    7   11    1   14    4   18
2251                   19    0    9   13   14    3   12    7    8    2   11   17   16    4    6   10    1   15    5   18
2252                   19    0   10   14   13    3   11    7    8    1   12   18   16    4    6    9    2   15    5   17
2253                   18    0   10   14   12    3   11    7    8    1   13   19   16    5    6    9    2   15    4   17
2254                   18    0   10   13   11    3   12    8    7    1   14   19   16    6    5    9    2   15    4   17
2255                   19    0   10   12   11    3   13    8    7    1   14   18   16    6    5    9    2   15    4   17
2256                   19    0   10   11   12    3   13    7    8    1   14   18   15    6    5    9    2   16    4   17
2257                   19    0   11   10   13    3   12    7    8    1   15   18   14    6    5    9    2   16    4   17
2258                   19    0   12   10   13    3   11    8    7    1   16   17   14    5    6    9    2   15    4   18
2259                   19    0   12   10   13    3   11    9    6    1   16   17   14    4    7    8    2   15    5   18
2260                   19    0   11   10   13    4   12    9    6    1   15   18   14    3    7    8    2   16    5   17
2261                   18    0   10   11   13    5   12    8    7    1   14   19   15    3    6    9    2   16    4   17
2262                   18    0   10   11   13    5   12    7    8    1   14   19   15    3    6    9    2   16    4   17
2263                   19    0   10   11   13    5   12    7    9    1   15   18   14    3    6    8    2   16    4   17
2264                   19    0    9   11   14    5   12    7   10    1   16   18   13    3    6    8    2   15    4   17
2265                   19    0    9   11   14    5   12    6   10    1   17   18   13    2    7    8    3   15    4   16
2266                   19    0   10   11   14    5   12    6    9    1   17   18   13    2    7    8    3   16    4   15
2267                   19    1   10   11   15    4   12    7    8    0   16   18   13    3    6    9    2   17    5   14
2268                   19    1   10   11   15    3   12    8    7    0   16   18   14    4    5    9    2   17    6   13
2269                   19    0   11   10   15    3   12    8    6    1   16   18   14    4    5    9    2   17    7   13
2270                   19    0   11   10   15    4   12    8    5    1   16   18   13    3    6    9    2   17    7   14
2271                   19    0   10   11   14    4   12    8    5    1   16   18   13    3    6    9    2   17    7   15
2272                   19    0   10   11   14    3   12    8    6    2   16   18   13    4    5    9    1   17    7   15
2273                   19    0   10   11   14    2   12    8    7    3   16   18   13    4    5    9    1   17    6   15
2274                   19    0    9   11   14    2   12    8    7    3   16   18   13    4    6   10    1   17    5   15
2275                   19    1    8   11   14    3   12    9    7    2   16   18   13    4    6   10    0   17    5   15
2276                   19    1    8   11   13    3   12   10    7    2   15   18   14    4    5    9    0   17    6   16
2277                   19    0    8   11   12    2   13   10    7    3   14   18   15    4    5    9    1   17    6   16
2278                   19    0    8   11   12    2   13    9    7    3   14   18   16    4    6   10    1   17    5   15
2279                   18    1    9   11   13    3   12    8    6    2   14   19   16    4    7   10    0   17    5   15
2280                   17    1    9   12   13    3   11    7    5    2   14   19   16    4    8   10    0   18    6   15
2281                   16    1    9   12   13    3   11    7    4    2   14   19   17    5    8   10    0   18    6   15
2282                   15    1    9   11   13    3   12    7    4    2   14   19   17    6    8   10    0   18    5   16
2283                   15    1    9   11   13    3   12    7    5    2   14   18   17    6    8   10    0   19    4   16
2284                   15    1   10   12   13    3   11    8    6    2   14   18   17    5    7    9    0   19    4   16
2285                   15    1   10   13   12    3   11    8    6    2   14   18   16    5    7    9    0   19    4   17
2286                   16    2   10   13   12    4   11    8    6    1   14   17   15    5    7    9    0   19    3   18
2287                   16    2   11   13   12    5   10    8    6    1   14   17   15    4    7    9    0   19    3   18
2288                   15    2   11   13   12    5   10    8    6    1   14   17   16    4    7    9    0   19    3   18
2289                   15    2   11   13   12    4   10    8    7    0   14   17   16    5    6    9    1   18    3   19
2290                   16    2   12   13   11    4   10    8    7    0   14   17   15    5    6    9    1   18    3   19
2291                   16    3   12   13   11    4   10    8    7    0   15   17   14    5    6    9    1   19    2   18
2292                   16    3   11   13   12    4   10    8    7    0   15   18   14    5    6    9    1   19    2   17
2293                   16    3   11   13   12    5   10    8    6    1   15   18   14    4    7    9    0   19    2   17
2294                   16    3   12   14   11    6    9    7    5    1   15   18   13    4    8   10    0   19    2   17
2295                   16    2   13   15   11    6    9    7    5    1   14   19   12    4    8   10    0   18    3   17
2296                   16    2   13   15   11    5    9    8    6    1   14   19   12    4    7   10    0   18    3   17
2297                   16    2   13   15   11    4    9    8    6    1   14   18   12    5    7   10    0   19    3   17
2298                   15    1   13   16   11    4   10    8    6    2   14   17   12    5    7    9    0   19    3   18
2299                   15    1   12   17   11    5   10    9    7    2   14   16   13    4    6    8    0   19    3   18
2300                   15    2   12   17   11    6   10    9    7    1   13   16   14    4    5    8    0   19    3   18
2301                   15    2   12   16   11    6   10    8    7    0   13   17   14    4    5    9    1   19    3   18
2302                   16    1   12   15   11    5   10    8    7    0   13   18   14    3    6    9    2   19    4   17
2303                   16    0   12   14   11    5   10    8    7    1   13   19   15    2    6    9    3   18    4   17
2304                   16    0   12   14   11    6   10    7    8    2   13   19   15    1    5    9    4   18    3   17
2305                   17    1   12   14   11    7   10    6    8    3   13   18   15    0    5    9    4   19    2   16
2306                   17    1   11   14   12    7   10    6    8    4   13   18   15    0    5    9    3   19    2   16
2307                   16    0   11   14   13    6   10    7    9    4   12   18   15    1    5    8    2   19    3   17
2308                   16    0   11   14   13    5   10    7    9    3   12   17   15    1    6    8    2   19    4   18
2309                   16    0   11   14   13    5   10    7    9    3   12   17   15    1    6    8    2   19    4   18
2310                   16    0   11   14   13    6   10    7    9    3   12   18   15    2    5    8    1   19    4   17
2311                   16    0   11   15   13    6   10    7    8    3   12   18   14    2    4    9    1   19    5   17
2312                   16    0   11   15   13    5   10    7    8    3   12   18   14    2    4    9    1   19    6   17
2313                   17    0   11   14   12    5   10    7    8    2   13   18   15    3    4    9    1   19    6   16
2314                   18    0   11   13   12    5   10    7    8    1   14   17   15    3    4    9    2   19    6   16
2315                   18    0   10   13   12    5   11    7    8    1   15   17   14    3    4    9    2   19    6   16
2316                   17    0    9   13   12    5   11    8    7    1   15   18   14    3    4   10    2   19    6   16
2317                   17    0    9   13   12    4   10    8    7    1   14   18   15    3    5   11    2   19    6   16
2318                   17    0   10   13   12    4    9    8    7    2   14   18   16    3    5   11    1   19    6   15
2319                   16    0   11   13   12    5    8    9    7    2   14   19   17    3    4   10    1   18    6   15
2320                   16    0   11   14   12    6    8   10    7    1   13   19   17    4    3    9    2   18    5   15
2321                   16    0   10   15   12    7    9   11    6    1   13   19   17    5    2    8    3   18    4   14
2322                   16    0   10   15   11    7    9   12    6    2   13   19   18    5    1    8    3   17    4   14
2323                   16    0   11   15   10    7    9   12    6    2   13   19   18    4    1    8    3   17    5   14
2324                   16    0   11   15   10    8    9   12    6    2   13   19   18    4    1    7    3   17    5   14
2325                   16    0   10   14   11    8    9   12    7    2   13   19   18    5    1    6    3   17    4   15
2326                   15    0    9   14   11    8   10   12    7    2   13   19   18    5    1    6    4   17    3   16
2327                   15    0    8   14   10    9   11   12    6    2   13   19   18    5    1    7    4   16    3   17
2328                   15    0    8   14    9   10   11   12    6    1   13   19   18    5    2    7    3   16    4   17
2329                   15    0    8   14    9   11   10   12    7    1   13   19   18    5    2    6    3   17    4   16
2330                   15    0    8   14    9   11   10   12    7    1   13   19   17    5    2    6    3   18    4   16
2331                   14    1    8   15    9   10   11   13    7    0   12   19   17    5    3    6    2   18    4   16
2332                   14    1    8   16   10    9   11   13    7    0   12   19   17    5    4    6    2   18    3   15
2333                   14    0    9   16   11    8   10   12    7    1   13   19   17    5    4    6    3   18    2   15
2334                   14    0    9   16   11    8   10   12    7    1   13   19   17    5    4    6    3   18    2   15
2335                   15    0    9   16   11    8   10   12    7    1   13   19   17    5    4    6    3   18    2   14
2336                   16    0   10   15   11    8    9   12    7    1   13   19   17    5    4    6    3   18    2   14
2337                   17    0   11   15   10    9    8   12    7    1   13   18   16    4    5    6    3   19    2   14
2338                   17    0   11   15   10    9    8   12    7    1   14   18   16    4    5    6    3   19    2   13
2339                   16    0   10   15   11    8    9   13    7    1   14   19   17    5    4    6    3   18    2   12
2340                   15    0    9   16   11    7   10   13    8    2   14   19   18    5    3    6    4   17    1   12
2341                   14    0    9   17   11    6   10   13    8    2   15   18   19    5    3    7    4   16    1   12
2342                   14    0   10   17   11    5    9   13    8    2   15   18   19    6    4    7    3   16    1   12
2343                   15    0   11   17   10    5    9   13    8    2   14   18   19    6    4    7    3   16    1   12
2344                   15    0   12   17   10    6    9   13    7    2   14   18   19    5    4    8    3   16    1   11
2345                   14    0   13   17   10    6    9   12    7    2   15   18   19    5    4    8    3   16    1   11
2346                   13    0   14   17   10    6    9   12    7    2   15   18   19    5    4    8    3   16    1   11
2347                   13    0   14   17   11    7    9   12    6    3   15   18   19    5    4    8    2   16    1   10
2348                   13    0   14   17   11    8    9   12    6    3   16   18   19    5    4    7    2   15    1   10
2349                   13    0   14   17   11    8    9   12    6    2   16   18   19    5    4    7    3   15    1   10
2350                   13    0   14   17   11    8    9   12    6    2   16   18   19    5    4    7    3   15    1   10
2351                   12    0   14   17   11    9    8   13    6    2   16   18   19    4    5    7    3   15    1   10
2352                   11    0   14   17   12    9    8   13    6    2   15   18   19    4    5    7    3   16    1   10
2353                   11    1   14   16   12    9    8   13    6    2   15   18   19    4    5    7    3   17    0   10
2354                   12    1   13   16   11   10    7   14    6    2   15   17   19    4    5    8    3   18    0    9
2355                   13    1   12   17   11   10    7   15    6    2   14   16   19    4    5    8    3   18    0    9
2356                   13    1   11   17   12   10    7   15    5    2   14   16   19    4    6    8    3   18    0    9
2357                   12    0   10   17   13   11    7   14    4    3   15   16   18    5    6    8    2   19    1    9
2358                   12    0   10   17   14   11    7   13    4    3   15   16   18    5    6    8    2   19    1    9
2359                   13    0   10   16   14   11    6   12    4    2   15   17   19    5    7    9    3   18    1    8
2360                   14    0   10   16   13   11    5   12    3    1   15   17   19    6    7    9    4   18    2    8
2361                   15    0   10   16   13   11    4   12    3    1   14   17   18    6    7    9    5   19    2    8
2362                   16    0   10   15   14   12    4   11    3    1   13   17   18    6    7    9    5   19    2    8
2363                   16    1   11   15   14   12    4   10    3    0   13   17   19    6    7    9    5   18    2    8
2364                   16    1   11   15   14   12    3    9    4    0   13   17   19    6    7   10    5   18    2    8
2365                   16    1   11   14   15   13    2    9    4    0   12   17   18    6    7   10    5   19    3    8
2366                   15    1   12   14   16   13    2    9    4    0   11   17   18    5    7   10    6   19    3    8
2367                   15    1   12   14   16   13    2    9    4    0   11   17   18    5    7   10    6   19    3    8
2368                   16    1   12   13   15   14    2    9    4    0   11   18   17    6    7   10    5   19    3    8
2369                   17    1   13   12   15   14    3    9    4    0   11   19   16    7    6   10    5   18    2    8
2370                   17    1   13   12   16   14    3    9    4    0   11   19   15    8    6   10    5   18    2    7
2371                   16    1   12   13   17   14    3    9    5    0   11   19   15    8    6   10    4   18    2    7
2372                   16    1   12   14   17   13    4    9    5    0   11   19   15    7    6   10    3   18    2    8
2373                   17    1   12   14   16   13    4    9    5    0   10   19   15    7    6   11    2   18    3    8
2374                   18    1   11   14   16   13    4    9    5    0   10   19   15    7    6   12    2   17    3    8
2375                   19    1   10   14   16   13    4    9    5    0   11   18   15    7    6   12    2   17    3    8
2376                   19    2   10   14   15   13    4    9    5    0   11   18   16    7    6   12    1   17    3    8
2377                   18    2   11   14   15   13    5    9    4    0   10   19   16    7    6   12    1   17    3    8
2378                   18    2   11   14   16   13    5    9    3    0   10   19   15    7    6   12    1   17    4    8
2379                   18    2   11   14   16   12    5    8    3    0   10   19   15    7    6   13    1   17    4    9
2380                   17    1   11   13   15   12    5    7    3    0   10   19   16    8    6   14    2   18    4    9
2381                   16    0   11   13   15   12    5    7    3    1   10   19   17    8    6   14    2   18    4    9
2382                   16    0   11   14   15   12    6    7    4    1   10   19   18    8    5   13    2   17    3    9
2383                   16    0   10   14   15   13    6    7    4    1   11   18   19    9    5   12    2   17    3    8
2384                   16    0   10   13   15   14    6    8    3    2   12   18   19    9    5   11    1   17    4    7
2385                   16    1   10   12   15   14    7    8    2    3   13   18   19    9    5   11    0   17    4    6
2386                   16    1   10   12   15   14    7    8    2    3   13   17   19    9    6   11    0   18    4    5
2387                   16    1   11   13   15   14    7    8    3    2   12   17   18    9    6   10    0   19    4    5
2388                   15    1   12   13   16   14    7    8    3    2   11   18   17    9    6   10    0   19    4    5
2389                   14    1   13   12   16   15    6    9    3    2   11   18   17    8    7   10    0   19    5    4
2390                   14    1   13   12   16   15    5    9    3    2   11   17   18    8    7   10    0   19    6    4
2391                   15    0   12   13   16   14    5    9    3    2   11   17   19    8    6   10    1   18    7    4
2392                   15    0   11   13   16   14    6    9    3    2   12   17   19    8    5   10    1   18    7    4
2393                   15    1   11   13   16   14    6    9    3    2   12   17   19    8    4   10    0   18    7    5
2394                   16    1   11   13   15   14    5   10    3    2   12   17   19    7    4    9    0   18    8    6
2395                   16    1   11   13   14   15    5   10    3    2   12   17   18    7    4    9    0   19    8    6
2396                   15    1   11   14   13   16    5   10    4    2   12   17   18    8    3    9    0   19    7    6
2397                   14    1   11   15   13   16    5   10    4    3   12   17   18    8    2    9    0   19    6    7
2398                   14    1   11   16   13   15    6   10    4    3   12   17   18    7    2    9    0   19    5    8
2399                   15    1   11   16   12   14    6   10    4    2   13   17   18    7    3    8    0   19    5    9
2400                   16    1   12   15   11   14    5   10    4    2   13   17   18    7    3    8    0   19    6    9
2401                   16    0   12   15   10   14    5   11    4    2   13   17   19    6    3    8    1   18    7    9
2402                   16    0   12   15   10   13    5   11    4    2   14   18   19    6    3    8    1   17    7    9
2403                   16    0   12   15   11   13    5   10    4    2   14   19   18    6    3    8    1   17    7    9
2404                   15    0   12   16   11   14    5   10    4    2   13   19   18    6    3    8    1   17    7    9
2405                   15    0   13   16   11   14    5   10    4    2   12   19   18    6    3    8    1   17    7    9
2406                   16    0   14   15   11   13    6   10    4    1   12   19   18    5    3    7    2   17    8    9
2407                   16    0   14   15   11   13    6   10    5    1   12   19   18    4    3    7    2   17    8    9
2408                   16    0   14   15   11   13    6   10    5    1   12   19   18    4    3    7    2   17    8    9
2409                   16    1   15   14   11   13    7   10    4    0   12   19   18    5    3    6    2   17    8    9
2410                   16    1   15   13   12   14    7   10    4    0   11   19   18    5    3    6    2   17    8    9
2411                   16    1   14   13   12   15    6   10    4    0   11   19   18    5    3    7    2   17    8    9
2412                   16    1   13   14   12   15    6   10    4    0   11   19   17    5    3    8    2   18    7    9
2413                   16    1   12   15   13   14    7   10    5    0   11   18   17    4    2    8    3   19    6    9
2414                   16    1   11   15   14   13    7   10    5    0   12   17   18    4    2    8    3   19    6    9
2415                   16    0   11   15   14   13    6   10    5    1   12   17   18    4    2    9    3   19    7    8
2416                   16    0   11   15   14   13    6   10    5    1   12   17   18    4    2    9    3   19    7    8
2417                   16    1   10   15   14   13    6   11    5    0   12   17   18    4    2    8    3   19    7    9
2418                   16    2   10   15   14   13    6   11    5    0   12   18   17    4    1    8    3   19    7    9
2419                   16    3   10   14   15   13    7   11    4    1   12   18   17    5    0    8    2   19    6    9
2420                   16    4   10   14   15   13    8   11    3    2   12   18   17    6    0    7    1   19    5    9
2421                   17    4   11   15   14   13    8   10    3    2   12   19   16    6    0    7    1   18    5    9
2422                   17    3   11   15   14   13    8   10    4    1   12   19   16    6    0    7    2   18    5    9
2423                   17    3   10   15   14   12    8   11    5    1   13   18   16    6    0    7    2   19    4    9
2424                   17    3   10   15   14   11    8   12    6    1   13   18   16    5    0    7    2   19    4    9
2425                   17    3   10   14   15   11    8   12    7    1   13   18   16    4    0    6    2   19    5    9
2426                   17    3    9   14   16   11    8   12    7    1   13   18   15    4    0    6    2   19    5   10
2427                   16    3    8   14   17   11    9   12    7    0   13   18   15    5    1    6    2   19    4   10
2428                   16    3    8   14   18   12    9   11    7    0   13   17   15    5    2    6    1   19    4   10
2429                   16    3    9   14   18   12    8   11    7    0   13   17   15    4    2    6    1   19    5   10
2430                   15    3    9   13   18   12    7   11    8    0   14   17   16    4    1    6    2   19    5   10
2431                   14    2    9   13   18   12    7   11    8    1   15   17   16    4    0    6    3   19    5   10
2432                   14    2    9   13   18   11    7   12    8    1   16   17   15    4    0    6    3   19    5   10
2433                   15    2    9   12   18   10    7   13    8    1   17   16   14    4    0    6    3   19    5   11
2434                   16    2   10   11   18    9    8   13    7    1   17   15   14    4    0    5    3   19    6   12
2435                   17    3   10   11   19    9    8   12    7    1   16   15   14    4    0    5    2   18    6   13
2436                   18    4   10   11   19    9    8   12    7    2   15   16   14    3    0    6    1   17    5   13
2437                   18    5   10   11   19    8    9   12    7    2   15   16   14    3    0    6    1   17    4   13
2438                   17    5   10   11   19    8    9   12    7    2   16   15   13    3    0    6    1   18    4   14
2439                   17    5   10   11   18    9    8   12    7    2   16   14   13    3    1    6    0   19    4   15
2440                   17    6    9   12   18   10    8   11    7    2   15   14   13    4    1    5    0   19    3   16
2441                   17    6    8   12   18   11    9   10    7    2   14   15   13    4    1    5    0   19    3   16
2442                   17    6    8   12   18   11   10    9    7    1   14   15   13    4    2    5    0   19    3   16
2443                   17    6    9   12   18   11   10    8    7    1   14   15   13    5    2    4    0   19    3   16
2444                   17    5    9   12   18   11   10    8    7    2   14   15   13    6    1    4    0   19    3   16
2445                   17    5    9   12   18   11   10    8    7    2   14   15   13    6    0    4    1   19    3   16
2446                   17    6   10   11   18   12    9    8    7    2   13   15   14    5    0    4    1   19    3   16
2447                   17    7   11   10   18   12    8    9    6    3   13   14   15    5    1    4    0   19    2   16
2448                   18    8   11   10   17   12    7    9    6    3   13   14   15    5    2    4    0   19    1   16
2449                   19    8   11   10   17   13    7    9    6    3   12   14   15    5    2    4    0   18    1   16
2450                   19    8   12   10   18   13    7    9    5    3   11   14   16    6    1    4    0   17    2   15
2451                   18    8   12   11   19   13    7    9    5    2   10   14   16    6    1    4    0   17    3   15
2452                   18    7   11   12   19   13    8    9    6    1   10   14   16    5    2    4    0   17    3   15
2453                   18    7   10   12   19   13    8    9    6    0   11   15   17    5    2    4    1   16    3   14
2454                   18    7   10   12   19   13    8    9    6    0   11   15   17    5    2    4    1   16    3   14
2455                   18    7   11   12   19   13    9    8    6    0   10   14   16    4    3    5    1   17    2   15
2456                   18    7   11   12   19   13    9    8    6    0   10   14   16    4    3    5    2   17    1   15
2457                   18    7   10   12   19   13    8    9    6    0   11   14   16    5    3    4    2   17    1   15
2458                   18    7   10   11   19   13    8    9    6    0   12   14   16    5    3    4    1   17    2   15
2459                   19    7   10   11   18   12    9    8    6    0   13   14   16    4    2    5    1   17    3   15
2460                   19    7   10   11   18   12    9    8    6    0   13   14   16    4    2    5    1   17    3   15
2461                   19    6   10   11   18   12    8    9    7    1   13   14   16    4    3    5    0   17    2   15
2462                   19    5    9   11   18   12    8   10    7    1   13   14   15    3    4    6    0   17    2   16
2463                   19    5    9   11   18   12    8   10    6    0   13   15   14    3    4    7    1   16    2   17
2464                   19    5    9   12   17   11    7   10    6    0   13   15   14    3    4    8    1   16    2   18
2465                   18    5    9   12   17   11    7   10    6    0   13   15   14    3    4    8    1   16    2   19
2466                   18    6    9   11   17   12    7   10    5    0   13   15   14    4    3    8    1   16    2   19
2467                   19    6    9   11   17   12    7   10    5    1   13   15   14    4    3    8    0   16    2   18
2468                   19    6   10   12   17   11    7    9    5    1   13   15   14    4    3    8    0   16    2   18
2469                   18    7   10   12   16   11    6    9    5    1   13   15   14    4    3    8    0   17    2   19
2470                   17    8   10   11   16   12    5    9    6    1   13   15   14    4    3    7    0   18    2   19
2471                   16    8   10   11   17   12    5    9    6    1   13   14   15    4    3    7    0   18    2   19
2472                   16    8   10   12   17   11    6    9    5    1   13   14   15    3    4    7    0   18    2   19
2473                   17    8   11   12   16   10    6    9    4    1   13   15   14    2    5    7    0   18    3   19
2474                   18    7   11   12   16   10    6    9    4    2   13   15   14    1    5    8    0   17    3   19
2475                   18    7   11   12   16   10    6    9    4    2   13   15   14    1    5    8    0   17    3   19
2476                   17    8   11   12   16   10    6    9    3    2   14   15   13    1    5    7    0   18    4   19
2477                   17    9   11   12   16   10    6    8    3    2   14   15   13    1    5    7    0   18    4   19
2478                   17    9   11   12   16   10    6    8    3    2   14   15   13    1    5    7    0   18    4   19
2479                   17    9   10   12   16   11    6    8    3    2   14   15   13    0    4    7    1   18    5   19
2480                   17    9   10   11   16   12    6    8    3    1   13   15   14    0    4    7    2   18    5   19
2481                   17    9   10   11   16   12    6    8    3    1   13   15   14    0    5    7    2   18    4   19
2482                   17    9   10   12   16   11    6    8    3    2   13   15   14    0    5    7    1   18    4   19
2483                   16    9   10   12   17   11    7    8    3    2   13   15   14    0    5    6    1   19    4   18
2484                   15    9   10   12   17   11    8    7    3    2   13   16   14    0    6    5    1   19    4   18
2485                   15    8   10   12   17   11    9    7    2    3   13   16   14    1    6    4    0   18    5   19
2486                   15    7   10   12   17   11    9    8    2    3   14   16   13    1    6    4    0   18    5   19
2487                   14    7   10   12   17   11    9    8    2    3   15   16   13    1    6    4    0   18    5   19
2488                   14    7    9   11   18   12   10    8    2    3   15   16   13    1    6    4    0   17    5   19
2489                   15    7    9   11   18   13   10    8    2    3   14   16   12    1    6    4    0   17    5   19
2490                   15    7    9   11   17   13   10    8    2    4   14   16   12    1    6    3    0   18    5   19
2491                   14    6    8   11   16   12   10    9    3    4   15   17   13    0    7    2    1   18    5   19
2492                   14    6    8   11   16   12    9   10    3    4   15   17   13    0    7    2    1   18    5   19
2493                   15    7    8   11   16   12    9   10    3    4   14   17   13    0    6    2    1   18    5   19
2494                   15    7    8   12   16   11   10    9    4    3   14   18   13    0    6    2    1   17    5   19
2495                   14    6    8   13   16   11   10    9    4    2   15   18   12    1    7    3    0   17    5   19
2496                   14    6    7   13   15   11   10    9    4    1   16   18   12    2    8    3    0   17    5   19
2497                   15    6    7   12   14   10   11    9    4    1   16   18   13    2    8    3    0   17    5   19
2498                   16    6    7   12   14   10   11    9    4    1   15   17   13    2    8    3    0   18    5   19
2499                   16    7    6   12   14   10   11    8    4    1   15   17   13    2    9    3    0   18    5   19
2500                   16    7    6   12   13   10   11    8    4    1   15   18   14    2    9    3    0   17    5   19
2501                   17    7    6   13   12   11   10    8    4    1   15   18   14    2    9    3    0   16    5   19
2502                   18    7    5   13   11   12    9    8    3    2   15   17   14    1   10    4    0   16    6   19
2503                   18    7    4   13   11   12    9    8    3    2   15   17   14    1   10    5    0   16    6   19
2504                   18    8    3   14   12   11   10    7    4    2   16   17   13    1    9    6    0   15    5   19
2505                   18    8    3   15   12   11   10    6    5    2   16   17   13    0    9    7    1   14    4   19
2506                   17    8    3   15   12   11   10    6    5    2   16   18   14    0    9    7    1   13    4   19
2507                   17    8    3   14   12   10   11    6    4    2   16   19   15    0    9    7    1   13    5   18
2508                   17    8    4   14   12    9   11    6    3    1   15   19   16    0   10    7    2   13    5   18
2509                   17    8    4   14   12    9   11    7    3    0   15   19   16    1   10    6    2   13    5   18
2510                   17    8    3   14   12    9   11    7    4    0   15   19   16    2   10    5    1   13    6   18
2511                   17    8    3   15   12    9   11    7    4    0   14   18   16    2   10    5    1   13    6   19
2512                   18    7    3   15   12   10   11    8    4    0   13   17   16    2    9    5    1   14    6   19
2513                   18    6    2   15   12   11   10    9    4    0   13   16   17    3    8    5    1   14    7   19
2514                   18    6    2   15   11   12   10    9    4    0   14   16   17    3    8    5    1   13    7   19
2515                   18    7    3   15   11   12   10    9    4    1   14   17   16    2    8    5    0   13    6   19
2516                   18    7    4   15   12   11   10    9    3    1   13   17   16    2    8    5    0   14    6   19
2517                   19    6    5   14   13   10   11    8    3    1   12   17   16    2    9    4    0   15    7   18
2518                   19    6    5   13   14   10   12    8    4    1   11   17   16    2    9    3    0   15    7   18
2519                   18    6    4   13   14   10   12    9    5    1   11   17   16    2    8    3    0   15    7   19
2520                   17    5    4   13   14   10   11    9    6    2   12   18   15    1    7    3    0   16    8   19
2521                   17    5    4   13   14   10   11    8    6    2   12   18   15    1    7    3    0   16    9   19
2522                   17    5    3   13   14   10   11    7    6    2   12   18   16    1    8    4    0   15    9   19
2523                   16    5    3   13   15   11   10    6    7    2   12   18   17    1    8    4    0   14    9   19
2524                   16    5    3   14   15   11    9    6    7    2   12   17   18    1    8    4    0   13   10   19
2525                   16    5    2   15   14   10    9    7    6    3   12   17   18    1    8    4    0   13   11   19
2526                   16    5    1   15   14   10    9    7    6    4   11   17   18    2    8    3    0   13   12   19
2527                   16    5    1   15   14   11    9    6    7    4   10   17   18    3    8    2    0   13   12   19
2528                   15    6    1   16   14   11   10    5    7    4    9   17   18    3    8    2    0   13   12   19
2529                   14    6    1   17   15   11   10    5    7    4    9   16   19    2    8    3    0   13   12   18
2530                   13    6    1   17   16   11    9    5    8    4   10   15   19    2    7    3    0   14   12   18
2531                   13    6    1   17   16   10    9    5    8    4   11   14   19    2    7    3    0   15   12   18
2532                   13    6    1   17   15   10    9    5    8    4   11   14   19    2    7    3    0   16   12   18
2533                   13    7    0   17   15   10    9    5    8    4   11   14   18    3    6    2    1   16   12   19
2534                   13    8    0   17   16   10    9    5    7    3   12   14   18    4    6    2    1   15   11   19
2535                   13    8    1   16   17   11    9    5    7    2   12   14   19    4    6    3    0   15   10   18
2536                   14    8    1   16   17   11    9    5    7    2   12   13   19    3    6    4    0   15   10   18
2537                   14    8    0   16   17   10    9    5    6    2   12   13   18    3    7    4    1   15   11   19
2538                   14    7    0   16   17   10    9    5    6    1   12   13   18    3    8    4    2   15   11   19
2539                   14    6    0   16   17   11    8    4    7    1   12   13   19    3    9    5    2   15   10   18
2540                   14    5    0   16   18   11    8    4    7    1   12   13   19    3    9    6    2   15   10   17
2541                   14    4    0   16   18   11    8    5    7    1   12   13   19    2    9    6    3   15   10   17
2542                   13    4    0   15   17   12    8    5    7    1   11   14   19    2    9    6    3   16   10   18
2543                   13    4    1   15   17   12    9    5    7    0   11   14   18    3    8    6    2   16   10   19
2544                   14    4    1   15   17   12   10    5    8    0   11   13   18    3    7    6    2   16    9   19
2545                   14    5    0   15   17   13   10    4    8    1   11   12   19    2    6    7    3   16    9   18
2546                   14    5    0   15   17   13    9    4    8    2   11   12   19    1    6    7    3   16   10   18
2547                   14    5    0   15   17   13    8    4    9    2   11   12   19    1    7    6    3   16   10   18
2548                   13    5    0   16   17   14    7    4    9    2   11   12   19    1    8    6    3   15   10   18
2549                   12    5    0   17   16   14    7    4    9    3   11   13   18    1    8    6    2   15   10   19
2550                   12    5    0   17   16   13    8    3   10    4   11   14   18    2    7    6    1   15    9   19
2551                   13    5    0   16   17   12    8    2   10    4   11   15   18    3    6    7    1   14    9   19
2552                   13    5    0   16   17   11    8    2    9    4   12   15   18    3    6    7    1   14   10   19
2553                   13    5    1   16   17   10    8    3    9    4   12   15   19    2    6    7    0   14   11   18
2554                   13    5    1   16   17   10    8    3    9    4   12   15   19    2    6    7    0   14   11   18
2555                   13    4    1   16   17   10    8    3    9    5   12   14   19    2    6    7    0   15   11   18
2556                   13    3    2   16   18   10    8    4    9    5   11   14   19    1    6    7    0   15   12   17
2557                   13    3    2   16   18   11    9    4    8    5   10   14   19    1    6    7    0   15   12   17
2558                   14    3    1   16   17   11    9    4    8    5   10   13   19    2    6    7    0   15   12   18
2559                   15    3    0   16   17   11    9    4    8    5   10   13   18    2    6    7    1   14   12   19
2560                   15    3    0   16   17   12    9    4    8    6   10   13   18    1    5    7    2   14   11   19
2561                   15    3    1   16   17   12    8    4    9    7   11   13   18    0    5    6    2   14   10   19
2562                   16    3    2   15   18   12    8    4   10    7   11   13   17    0    5    6    1   14    9   19
2563                   16    2    3   15   18   13    8    4   10    6   11   12   17    1    5    7    0   14    9   19
2564                   16    2    3   15   17   13    7    4   10    5   11   12   18    1    6    8    0   14    9   19
2565                   16    3    2   15   17   12    7    4   11    5   10   13   18    0    6    8    1   14    9   19
2566                   16    3    2   15   17   11    7    4   12    5   10   13   18    0    6    8    1   14    9   19
2567                   17    2    3   15   16   11    7    5   12    4   10   13   19    0    6    8    1   14    9   18
2568                   17    2    4   15   16   11    8    5   12    3   10   14   19    0    6    7    1   13    9   18
2569                   17    3    4   15   16   11    8    5   12    2   10   14   19    1    7    6    0   13    9   18
2570                   18    3    4   15   16   11    7    6   12    2   10   14   19    1    8    5    0   13    9   17
2571                   18    3    4   14   16   11    7    6   13    2   10   15   19    0    9    5    1   12    8   17
2572                   17    4    3   14   16   11    7    5   13    2   10   15   19    0    9    6    1   12    8   18
2573                   16    4    2   15   17   10    7    5   12    3   11   14   19    0    9    6    1   13    8   18
2574                   16    4    2   15   17   10    7    5   12    3   11   13   19    0    9    6    1   14    8   18
2575                   16    4    2   15   17   11    6    5   12    3   10   13   19    0    8    7    1   14    9   18
2576                   16    3    2   15   17   12    5    6   11    4   10   13   19    0    8    7    1   14    9   18
2577                   17    2    3   14   16   12    5    6   10    4   11   13   19    1    8    7    0   15    9   18
2578                   17    2    3   13   16   11    5    6   10    4   12   14   19    1    7    8    0   15    9   18
2579                   17    2    3   13   16   11    4    6   10    5   12   14   18    1    7    8    0   15    9   19
2580                   18    2    4   13   16   12    3    6   10    5   11   14   17    1    7    8    0   15    9   19
2581                   19    3    5   13   16   12    2    7   11    4   10   14   17    1    6    8    0   15    9   18
2582                   19    3    5   13   16   12    1    7   11    4    9   14   18    2    6    8    0   15   10   17
2583                   19    2    5   13   17   12    1    7   11    4    9   15   18    3    6    8    0   14   10   16
2584                   19    2    6   13   17   12    1    7   11    4    9   15   18    3    5    8    0   14   10   16
2585                   19    3    7   13   17   12    1    6   11    4    8   15   18    2    5    9    0   14   10   16
2586                   19    3    8   14   18   11    2    5   12    4    7   15   17    1    6    9    0   13   10   16
2587                   19    3    8   15   18   11    2    5   12    4    7   14   17    1    6    9    0   13   10   16
2588                   19    3    7   15   18   12    2    6   11    4    8   14   17    1    5    9    0   13   10   16
2589                   19    3    6   14   18   12    2    7   10    5    8   15   17    0    4    9    1   13   11   16
2590                   19    4    6   13   18   12    2    7   10    5    8   15   17    0    3    9    1   14   11   16
2591                   19    4    7   12   18   13    3    6   10    5    8   15   16    1    2    9    0   14   11   17
2592                   19    4    7   12   18   14    3    6   10    5    8   16   15    1    2    9    0   13   11   17
2593                   19    5    7   13   18   14    2    6   10    4    9   17   15    0    3    8    1   12   11   16
2594                   19    5    7   14   17   13    1    6    9    4   10   18   16    0    3    8    2   12   11   15
2595                   19    5    6   15   17   13    1    7    9    4   10   18   16    0    3    8    2   12   11   14
2596                   19    5    6   15   17   13    1    8    9    4   10   18   16    0    3    7    2   12   11   14
2597                   19    4    6   15   17   12    0    8    9    5   10   18   16    1    3    7    2   13   11   14
2598                   19    4    6   15   18   11    0    8    9    5   10   17   16    2    3    7    1   14   12   13
2599                   19    4    6   15   18   10    1    9    8    5   11   17   16    3    2    7    0   14   12   13
2600                   19    4    5   16   18   10    1    9    7    6   12   17   15    3    2    8    0   13   11   14
2601                   19    4    5   16   18   11    1    9    7    6   12   17   14    2    3    8    0   13   10   15
2602                   19    4    6   16   17   11    2    9    8    5   12   18   13    1    3    7    0   14   10   15
2603                   18    4    7   16   17   11    2    9    8    5   12   19   13    1    3    6    0   15   10   14
2604                   17    3    7   16   18   11    2   10    8    5   12   19   13    1    4    6    0   15    9   14
2605                   16    2    7   17   19   11    3   10    9    5   12   18   13    1    4    6    0   14    8   15
2606                   15    2    8   17   19   11    3    9   10    5   12   18   14    1    4    6    0   13    7   16
2607                   15    3    9   16   19   10    2    8   11    5   12   18   14    1    4    6    0   13    7   17
2608                   15    4   10   16   19    9    2    7   11    6   12   18   14    1    3    5    0   13    8   17
2609                   14    5   10   16   19    8    2    7   11    6   12   18   15    1    3    4    0   13    9   17
2610                   13    5   10   15   19    8    2    7   11    6   12   17   16    1    3    4    0   14    9   18
2611                   13    5   10   15   19    8    2    7   11    6   12   17   16    0    3    4    1   14    9   18
2612                   14    6   10   16   19    7    2    8   11    5   12   18   15    0    3    4    1   13    9   17
2613                   14    6   10   16   19    7    3    8   11    5   12   18   15    1    2    4    0   13    9   17
2614                   14    6    9   16   19    8    4    7   11    5   12   18   15    1    2    3    0   13   10   17
2615                   14    6    9   16   19    8    5    7   11    4   13   18   15    1    2    3    0   12   10   17
2616                   14    6    9   16   19    8    5    7   11    3   13   18   15    1    2    4    0   12   10   17
2617                   14    7    8   16   19    9    5    6   11    3   12   18   15    1    2    4    0   13   10   17
2618                   13    7    8   16   19    9    5    6   11    3   12   18   15    1    2    4    0   14   10   17
2619                   13    7    9   16   18    8    4    6   11    3   12   19   15    1    2    5    0   14   10   17
2620                   14    7    9   16   18    8    3    6   11    4   12   19   15    1    2    5    0   13   10   17
2621                   15    6    9   16   19    8    2    7   11    4   12   18   14    1    3    5    0   13   10   17
2622                   15    6    9   16   19    7    2    8   11    4   12   17   14    1    3    5    0   13   10   18
2623                   15    6    9   16   19    7    2    8   10    4   13   17   14    1    3    5    0   12   11   18
2624                   15    6    9   16   19    7    1    8   10    3   13   17   14    2    4    5    0   12   11   18
2625                   15    7    9   16   19    6    1    8   10    3   13   17   14    2    5    4    0   12   11   18
2626                   15    8   10   16   19    5    1    7    9    3   13   18   14    2    6    4    0   12   11   17
2627                   15    8   10   16   19    5    1    7    9    3   13   18   14    2    6    4    0   12   11   17
2628                   15    8    9   16   19    6    2    7   10    4   14   18   13    1    5    3    0   12   11   17
2629                   14    9    8   16   19    6    2    7   10    4   15   18   12    1    5    3    0   13   11   17
2630                   13    9    7   16   19    6    2    8   10    3   15   17   12    1    5    4    0   14   11   18
2631                   13    8    7   16   19    6    2    9   11    3   14   17   12    0    4    5    1   15   10   18
2632                   13    8    7   16   19    5    1    9   11    3   14   18   12    0    4    6    2   15   10   17
2633                   12    8    7   16   18    5    1    9   10    3   15   19   13    0    4    6    2   14   11   17
2634                   12    8    7   16   18    5    1    9   10    4   15   19   13    0    3    6    2   14   11   17
2635                   12    9    6   16   19    5    0    8   10    4   15   18   13    1    3    7    2   14   11   17
2636                   12    9    6   16   19    5    0    8   10    3   15   18   13    1    4    7    2   14   11   17
2637                   12    9    6   16   19    4    1    8   10    2   15   18   13    0    5    7    3   14   11   17
2638                   11    9    6   15   19    4    1    8   10    2   16   18   13    0    5    7    3   14   12   17
2639                   11    9    6   15   19    5    1    8   10    3   16   18   13    0    4    7    2   14   12   17
2640                   11    9    6   16   19    5    2    8   10    3   15   17   13    0    4    7    1   14   12   18
2641                   11    9    6   16   19    5    3    8   10    2   14   17   13    0    4    7    1   15   12   18
2642                   11   10    6   16   19    5    3    8    9    1   13   17   14    0    4    7    2   15   12   18
2643                   11   10    6   16   19    5    2    8    9    0   12   17   15    1    4    7    3   14   13   18
2644                   11    9    5   16   19    6    2    8   10    0   12   17   15    1    4    7    3   14   13   18
2645                   11    9    5   16   19    7    2    8   10    1   12   17   15    0    4    6    3   14   13   18
2646                   11    9    6   15   19    7    2    8   10    1   12   17   16    0    3    5    4   14   13   18
2647                   11    8    6   14   19    7    3    9   10    1   13   16   17    0    2    5    4   15   12   18
2648                   12    8    6   14   19    7    4    9   10    2   13   16   17    0    1    5    3   15   11   18
2649                   12    8    7   15   18    6    4    9   11    2   13   17   16    0    1    5    3   14   10   19
2650                   12    8    7   15   18    6    4   10   11    1   13   17   16    0    2    5    3   14    9   19
2651                   13    8    7   14   18    6    5   10   11    0   12   16   17    1    3    4    2   15    9   19
2652                   13    7    8   14   17    6    5    9   11    0   12   15   18    1    3    4    2   16   10   19
2653                   13    6    8   15   16    7    4    9   11    0   12   14   19    1    3    5    2   17   10   18
2654                   13    5    8   15   16    7    4    9   11    0   12   14   19    1    3    6    2   17   10   18
2655                   13    5    9   14   17    6    4    8   11    1   12   15   19    0    2    7    3   16   10   18
2656                   14    5    9   13   17    6    3    7   11    2   12   16   19    0    1    8    4   15   10   18
2657                   15    5    8   13   16    7    3    6   11    2   12   17   18    1    0    9    4   14   10   19
2658                   15    6    8   13   16    7    4    5   12    2   11   17   18    1    0    9    3   14   10   19
2659                   14    6    8   13   17    7    4    5   12    2   10   16   18    1    0    9    3   15   11   19
2660                   13    6    7   14   18    8    4    5   12    2   10   16   17    1    0    9    3   15   11   19
2661                   13    6    7   14   19    8    4    5   12    3   11   16   17    1    0    9    2   15   10   18
2662                   13    6    8   14   19    7    3    5   12    4   11   15   18    2    0    9    1   16   10   17
2663                   13    6    8   14   19    7    3    4   12    5   10   15   18    2    0    9    1   16   11   17
2664                   13    6    7   14   19    8    4    3   12    5   10   15   17    1    0    9    2   16   11   18
2665                   13    7    6   14   19    9    4    3   12    5   10   15   17    0    1    8    2   16   11   18
2666                   14    7    6   13   19   10    4    3   12    5    9   15   18    0    2    8    1   16   11   17
2667                   14    7    6   12   19   10    4    3   13    5    9   15   18    0    2    8    1   16   11   17
2668                   14    7    6   12   19    9    4    3   13    5   10   15   18    0    2    8    1   16   11   17
2669                   15    6    7   13   18    8    5    3   12    4   11   14   19    0    2    9    1   17   10   16
2670                   15    5    7   13   17    8    6    3   11    4   12   14   19    0    1    9    2   18   10   16
2671                   14    5    6   13   16    8    7    3   11    4   12   15   18    1    0    9    2   19   10   17
2672                   14    5    6   13   15    8    7    3   12    4   11   16   18    1    0    9    2   19   10   17
2673                   14    5    6   13   15    8    7    2   12    4   11   16   18    1    0    9    3   19   10   17
2674                   14    6    5   13   16    8    7    2   11    4   12   15   17    1    0    9    3   19   10   18
2675                   15    6    5   13   17    8    7    3   11    4   12   14   16    1    0    9    2   19   10   18
2676                   16    6    5   14   18    8    7    3   11    4   12   13   15    2    0   10    1   19    9   17
2677                   16    6    5   14   18    9    7    2   11    4   13   12   15    3    1   10    0   19    8   17
2678                   15    6    5   13   18   10    7    2   11    3   14   12   16    4    1    9    0   19    8   17
2679                   15    7    5   13   19   10    6    3   11    2   14   12   16    4    1    9    0   18    8   17
2680                   15    7    6   13   19    9    5    4   11    2   14   12   16    3    1   10    0   18    8   17
2681                   15    7    6   13   19    9    5    4   11    2   14   12   16    3    0   10    1   18    8   17
2682                   15    7    6   13   19   10    5    4   11    1   14   12   16    3    0    9    2   17    8   18
2683                   14    7    6   12   19   10    5    4   11    1   15   13   16    2    0    9    3   17    8   18
2684                   13    8    6   11   19   10    5    3   12    1   15   14   16    2    0    9    4   18    7   17
2685                   12    8    6   10   18   11    5    3   13    0   14   15   16    2    1    9    4   19    7   17
2686                   12    8    6    9   18   11    5    4   14    0   13   15   16    2    1   10    3   19    7   17
2687                   12    8    6    9   19   10    5    4   14    1   13   15   17    3    0   11    2   18    7   16
2688                   12    7    5   10   19    9    6    4   14    1   13   15   17    3    0   11    2   18    8   16
2689                   12    7    4   10   19    9    6    5   15    0   13   14   17    3    1   11    2   18    8   16
2690                   12    7    4   10   19    9    5    6   15    0   13   14   18    3    1   11    2   17    8   16
2691                   13    6    5   11   19    9    4    7   15    0   12   14   18    3    1   10    2   17    8   16
2692                   13    5    6   12   19   10    4    7   16    0   11   14   17    3    1    9    2   18    8   15
2693                   13    5    7   12   19   10    4    6   16    0   11   14   17    3    1    9    2   18    8   15
2694                   13    6    7   11   19    9    4    5   16    0   12   14   17    3    2   10    1   18    8   15
2695                   12    6    7   11   19    9    4    5   16    1   13   15   17    3    2   10    0   18    8   14
2696                   11    6    7   12   19    9    4    5   15    1   13   16   18    3    2   10    0   17    8   14
2697                   11    6    7   12   18    9    4    5   15    0   13   16   19    2    3   10    1   17    8   14
2698                   12    6    7   11   18    9    4    5   15    0   14   16   19    2    3   10    1   17    8   13
2699                   12    7    6   11   18    8    4    5   15    0   14   16   19    2    3   10    1   17    9   13
2700                   12    7    6   11   18    8    4    5   16    0   13   15   19    2    3    9    1   17   10   14
2701                   12    7    6   11   18    9    5    4   17    0   13   15   19    3    2    8    1   16   10   14
2702                   11    8    6   12   18    9    5    4   17    0   13   16   19    3    1    7    2   15   10   14
2703                   11    8    6   12   19    9    4    5   17    0   13   16   18    3    1    7    2   15   10   14
2704                   11    7    5   12   19   10    3    6   17    0   14   15   18    4    1    8    2   16    9   13
2705                   11    6    5   13   18   10    2    7   16    1   15   14   19    4    0    8    3   17    9   12
2706                   11    6    5   13   18   10    2    7   16    1   15   14   19    4    0    8    3   17    9   12
2707                   11    7    5   13   18   10    2    6   16    1   15   14   19    4    0    8    3   17    9   12
2708                   11    7    5   13   17    9    2    6   16    1   15   14   19    3    0    8    4   18   10   12
2709                   11    7    5   13   17    8    3    6   16    1   15   14   18    2    0    9    4   19   10   12
2710                   11    7    5   13   18    8    3    6   15    2   16   14   17    1    0   10    4   19    9   12
2711                   11    6    5   13   19    8    3    7   14    2   17   15   16    0    1   10    4   18    9   12
2712                   11    6    5   13   19    8    4    7   14    2   17   16   15    0    1    9    3   18   10   12
2713                   11    7    5   13   19    9    4    6   15    2   16   17   14    0    1    8    3   18   10   12
2714                   12    7    5   13   19    9    4    6   15    1   16   17   14    0    2    8    3   18   10   11
2715                   13    7    4   12   18    8    5    6   15    1   17   16   14    0    2    9    3   19   10   11
2716                   13    7    4   12   18    8    5    6   16    1   17   15   14    0    2    9    3   19   10   11
2717                   12    6    4   13   18    8    5    7   16    1   17   15   14    0    3    9    2   19   10   11
2718                   11    6    4   13   18    8    5    7   16    2   17   15   14    0    3    9    1   19   10   12
2719                   10    7    4   13   18    9    5    6   17    3   16   15   14    0    2    8    1   19   11   12
2720                   10    8    4   13   17    9    5    6   18    3   16   15   14    0    2    7    1   19   11   12
2721                   10    8    5   13   17    9    4    6   18    2   16   14   15    0    3    7    1   19   11   12
2722                   10    8    5   13   17    9    4    6   18    2   15   14   16    0    3    7    1   19   11   12
2723                   10    9    5   13   17    8    4    6   18    2   14   15   16    1    3    7    0   19   11   12
2724                    9   10    5   14   17    8    3    6   18    2   13   15   16    1    4    7    0   19   12   11
2725                    9   10    5   14   16    8    3    6   18    2   13   15   17    0    4    7    1   19   12   11
2726                   10    9    5   14   16    8    3    6   17    2   13   15   18    0    4    7    1   19   12   11
2727                   11    9    5   14   17    8    2    6   16    3   13   15   18    0    4    7    1   19   12   10
2728                   11    9    5   13   17    8    2    6   16    3   14   15   18    0    4    7    1   19   12   10
2729                   11    9    4   13   17    8    2    6   16    3   14   15   18    0    5    7    1   19   12   10
2730                   11    9    4   14   18    8    2    6   16    3   13   15   17    0    5    7    1   19   12   10
2731                   10    9    4   14   18    8    3    6   16    2   13   15   17    1    5    7    0   19   12   11
2732                   10    9    3   13   17    8    4    6   16    1   14   15   18    2    5    7    0   19   11   12
2733                   11    9    3   13   17    8    5    7   16    0   14   15   18    2    4    6    1   19   10   12
2734                   12    9    3   14   17    8    5    7   16    0   13   15   18    1    4    6    2   19   10   11
2735                   12    8    3   14   17    9    5    7   16    0   13   15   18    1    4    6    2   19   10   11
2736                   12    8    3   14   18    9    5    7   15    0   13   16   17    2    4    6    1   19   10   11
2737                   12    8    2   14   18    9    4    7   15    0   13   17   16    3    5    6    1   19   11   10
2738                   12    8    2   14   18    9    4    7   16    0   13   17   15    3    5    6    1   19   11   10
2739                   12    8    2   14   19    9    4    6   16    0   13   17   15    3    5    7    1   18   10   11
2740                   11    8    2   13   19    9    4    6   15    0   14   17   16    3    5    7    1   18   10   12
2741                   11    9    3   13   18    8    4    6   15    1   14   16   17    2    5    7    0   19   10   12
2742                   12    9    3   13   17    7    4    5   15    1   14   16   18    2    6    8    0   19   10   11
2743                   12    8    3   13   17    6    5    4   15    0   14   16   18    2    7    9    1   19   10   11
2744                   12    8    4   14   17    5    6    3   15    0   13   16   18    1    7    9    2   19   10   11
2745                   12    9    4   14   17    5    7    3   15    0   13   16   18    1    6    8    2   19   10   11
2746                   12   10    3   14   17    5    7    4   15    0   13   16   18    1    6    8    2   19    9   11
2747                   13   10    3   14   16    4    7    5   15    0   12   17   18    1    6    9    2   19    8   11
2748                   14    9    3   13   16    4    7    5   15    0   11   17   18    2    6   10    1   19    8   12
2749                   15    9    3   13   16    5    6    4   14    0   11   17   18    2    7   10    1   19    8   12
2750                   15    9    3   13   16    6    5    4   14    0   11   17   18    2    7   10    1   19    8   12
2751                   15    8    3   12   17    6    4    5   14    1   10   16   18    2    7   11    0   19    9   13
2752                   15    7    3   12   17    5    4    6   14    2   10   16   18    1    8   11    0   19    9   13
2753                   15    6    2   13   17    4    5    7   14    3   11   16   18    1    8   10    0   19    9   12
2754                   15    6    2   13   17    4    5    8   14    3   11   16   18    1    7    9    0   19   10   12
2755                   15    6    3   12   17    4    5    8   14    2   11   16   18    1    7    9    0   19   10   13
2756                   16    6    3   12   17    4    5    8   13    1   11   15   18    2    7   10    0   19    9   14
2757                   17    7    3   13   16    5    4    8   12    1   11   15   19    2    6   10    0   18    9   14
2758                   17    7    3   13   16    5    4    8   12    1   11   15   19    2    6    9    0   18   10   14
2759                   17    6    2   12   16    4    5    8   13    1   11   15   19    3    7    9    0   18   10   14
2760                   17    5    2   12   16    4    6    8   13    1   11   15   19    3    7    9    0   18   10   14
2761                   17    4    3   12   16    5    6    8   13    1   11   15   18    2    7    9    0   19   10   14
2762                   17    4    3   12   16    6    5    8   13    2   11   15   18    1    7    9    0   19   10   14
2763                   17    5    3   12   16    7    4    8   13    2   10   14   18    1    6    9    0   19   11   15
2764                   18    5    3   11   16    8    4    7   13    2   10   14   17    1    6    9    0   19   12   15
2765                   19    4    2   11   16    8    5    6   13    3   10   14   17    1    7    9    0   18   12   15
2766                   19    4    2   12   15    8    5    6   13    3   10   14   18    1    7    9    0   17   11   16
2767                   19    5    2   13   14    9    4    6   12    3   10   15   18    1    7    8    0   17   11   16
2768                   19    5    2   13   14    9    4    6   11    3   10   15   17    1    7    8    0   18   12   16
2769                   18    4    3   12   15    9    5    6   11    2   10   14   16    1    7    8    0   19   13   17
2770                   17    4    3   12   16    9    5    6   11    2   10   14   15    1    7    8    0   19   13   18
2771                   16    4    2   13   17    9    5    6   10    3   11   14   15    1    7    8    0   19   12   18
2772                   16    4    2   13   17    9    6    5   10    3   11   14   15    1    7    8    0   19   12   18
2773                   16    4    3   12   17    9    6    5   10    2   11   15   14    1    7    8    0   19   13   18
2774                   15    4    3   12   18    9    6    5   10    2   11   16   13    1    7    8    0   19   14   17
2775                   15    5    3   13   19    9    6    4   11    2   10   17   12    1    7    8    0   18   14   16
2776                   15    5    4   13   19    9    6    3   12    2   10   17   11    1    8    7    0   18   14   16
2777                   15    5    4   13   19    9    7    3   12    2   10   16   11    1    8    6    0   18   14   17
2778                   15    5    4   13   19    9    7    3   11    2   10   16   12    1    8    6    0   18   14   17
2779                   14    4    5   13   18    9    7    3   11    2   10   17   12    1    8    6    0   19   15   16
2780                   14    4    5   13   17    9    8    3   11    2   10   18   12    1    7    6    0   19   15   16
2781                   14    5    4   13   17    9    8    2   11    3   10   18   12    1    6    7    0   19   15   16
2782                   13    5    4   14   17    9    8    1   11    3   10   18   12    2    6    7    0   19   15   16
2783                   12    5    4   14   17    8    9    1   11    2   10   18   13    3    6    7    0   19   15   16
2784                   12    5    4   13   17    7    9    1   11    2   10   18   14    3    6    8    0   19   15   16
2785                   12    5    4   13   17    7    8    0   10    3   11   18   15    2    6    9    1   19   14   16
2786                   11    5    4   13   18    8    7    0    9    3   12   17   15    2    6   10    1   19   14   16
2787                   11    4    5   13   19    8    7    0    9    2   12   16   15    3    6   10    1   18   14   17
2788                   12    4    5   14   19    8    7    0   10    2   11   15   16    3    6    9    1   18   13   17
2789                   13    4    5   15   18    9    6    1   11    3   10   14   16    2    7    8    0   19   12   17
2790                   14    4    5   15   18    9    6    1   11    3   10   13   16    2    7    8    0   19   12   17
2791                   14    4    5   15   18    8    6    0   11    3   10   13   17    2    7    9    1   19   12   16
2792                   14    4    5   15   18    8    6    0   12    3    9   13   17    1    7   10    2   19   11   16
2793                   15    5    4   14   18    9    6    0   12    3    8   13   17    1    7   10    2   19   11   16
2794                   15    5    3   13   18    9    6    0   11    4    8   14   17    1    7   10    2   19   12   16
2795                   14    5    3   13   18    9    7    0   11    4    8   15   16    1    6   10    2   19   12   17
2796                   13    5    3   14   18    9    8    0   11    4    7   16   15    1    6   10    2   19   12   17
2797                   13    5    2   14   19    8    9    0   11    4    7   17   15    1    6   10    3   18   12   16
2798                   14    6    1   13   19    8    9    0   11    3    7   17   15    2    5   10    4   18   12   16
2799                   14    6    0   13   19    8    9    1   11    2    7   17   15    3    5   10    4   18   12   16
2800                   14    6    0   13   19    7    9    1   12    2    8   17   16    4    5   10    3   18   11   15
2801                   14    6    0   13   18    7    8    1   12    2    9   17   16    4    5   10    3   19   11   15
2802                   14    6    0   13   18    7    8    1   12    2    9   17   16    4    5   10    3   19   11   15
2803                   15    6    0   13   18    7    9    1   12    3    8   17   16    4    5   10    2   19   11   14
2804                   15    6    0   13   17    7    9    1   12    4    8   18   16    3    5   10    2   19   11   14
2805                   14    7    1   13   17    6    9    0   12    4    8   18   16    3    5   10    2   19   11   15
2806                   13    8    1   14   18    5   10    0   12    4    7   17   15    3    6    9    2   19   11   16
2807                   13    9    0   15   18    4   10    1   12    5    7   17   14    3    6    8    2   19   11   16
2808                   13    9    0   16   18    3   10    1   11    5    7   17   14    4    6    8    2   19   12   15
2809                   13    9    0   16   18    3   10    1   11    4    7   17   14    5    6    8    2   19   12   15
2810                   13    9    0   16   18    3   10    1   11    4    7   17   14    6    5    8    2   19   12   15
2811                   13    9    0   16   18    3   10    1   11    5    7   17   15    6    4    8    2   19   12   14
2812                   14   10    0   15   18    3    9    1   11    5    8   17   16    6    4    7    2   19   12   13
2813                   15   10    0   14   19    2    9    1   11    4    8   16   17    6    5    7    3   18   12   13
2814                   15   10    0   14   19    2    9    1   11    4    8   16   17    6    5    7    3   18   12   13
2815                   15   10    0   14   19    2    8    1   11    4    9   16   17    7    5    6    3   18   12   13
2816                   16   10    0   13   19    2    7    1   12    4    9   15   17    8    6    5    3   18   11   14
2817                   17   10    0   13   18    3    7    1   12    4    9   14   16    8    6    5    2   19   11   15
2818                   17   10    0   13   18    3    7    1   11    4    9   14   16    8    5    6    2   19   12   15
2819                   16   10    0   13   19    2    7    1   11    5    8   14   17    9    4    6    3   18   12   15
2820                   16   10    0   14   19    1    8    2   11    5    7   13   17    9    4    6    3   18   12   15
2821                   17   10    0   15   18    1    8    3   11    5    7   12   16    9    4    6    2   19   13   14
2822                   17    9    0   15   18    2    7    3   11    5    8   12   16   10    4    6    1   19   13   14
2823                   17    9    0   15   18    2    7    3   10    4    8   12   16   11    5    6    1   19   13   14
2824                   17    9    0   15   18    2    7    3   10    4    8   11   16   12    5    6    1   19   14   13
2825                   17    9    0   15   18    2    7    3   10    5    8   11   16   13    4    6    1   19   14   12
2826                   17   10    0   15   18    2    7    4    9    5    8   11   16   13    3    6    1   19   14   12
2827                   17   10    0   14   18    2    7    5    9    4    8   11   16   12    3    6    1   19   15   13
2828                   17    9    0   13   18    1    7    5   10    4    8   12   16   11    3    6    2   19   15   14
2829                   16    9    0   13   19    1    6    4   10    5    8   12   17   11    2    7    3   18   14   15
2830                   16    9    0   13   19    1    6    3   10    5    8   12   17   11    2    7    4   18   14   15
2831                   16    9    1   12   18    0    6    3   10    5    8   13   17   11    2    7    4   19   15   14
2832                   16   10    1   12   18    0    6    4    9    5    7   13   17   11    2    8    3   19   15   14
2833                   17   10    1   12   18    0    6    4    9    5    7   13   16   11    2    8    3   19   15   14
2834                   18    9    1   12   17    0    6    4   10    5    7   13   16   11    2    8    3   19   15   14
2835                   18    8    0   12   17    1    6    4   10    5    7   13   16   11    2    9    3   19   15   14
2836                   18    8    0   12   17    1    5    4   10    6    7   13   16   11    2    9    3   19   15   14
2837                   18    9    1   12   17    0    4    5   10    7    6   13   16   11    2    8    3   19   14   15
2838                   17    9    2   11   18    0    4    5   10    8    6   13   16   12    1    7    3   19   14   15
2839                   16    9    2   10   18    1    4    5   11    8    6   13   17   12    0    7    3   19   14   15
2840                   16    9    2   10   18    1    4    5   12    7    6   13   17   11    0    8    3   19   14   15
2841                   17    9    2   10   19    0    5    4   13    6    7   12   16   11    1    8    3   18   14   15
2842                   17   10    2    9   19    0    5    3   14    6    7   12   16   11    1    8    4   18   13   15
2843                   17   10    3    9   18    0    5    2   14    6    7   13   16   11    1    8    4   19   12   15
2844                   17   10    4    9   18    0    6    2   14    5    8   13   15   12    1    7    3   19   11   16
2845                   17   10    4    9   18    1    7    3   14    5    8   13   15   12    0    6    2   19   11   16
2846                   18    9    3   10   17    1    7    4   13    5    8   14   16   11    0    6    2   19   12   15
2847                   18    9    3   10   17    1    7    5   12    4    8   14   16   11    0    6    2   19   13   15
2848                   18    9    3   10   17    1    7    5   12    4    8   13   16   11    0    6    2   19   14   15
2849                   19    9    2   11   16    1    7    4   12    5    8   13   17   10    0    6    3   18   14   15
2850                   19   10    2   11   16    1    7    4   12    5    8   14   17    9    0    6    3   18   13   15
2851                   18   10    2   11   16    0    6    4   13    5    9   15   17    8    1    7    3   19   12   14
2852                   17   10    2   11   16    0    6    3   13    5    9   15   18    8    1    7    4   19   12   14
2853                   17   10    2   11   16    0    6    3   12    5    8   14   18    9    1    7    4   19   13   15
2854                   18    9    1   12   16    0    6    3   11    5    8   14   17   10    2    7    4   19   13   15
2855                   18    9    1   13   17    0    6    3   11    5    8   15   16   10    2    7    4   19   12   14
2856                   17    9    1   13   18    0    5    3   12    6    8   15   16   10    2    7    4   19   11   14
2857                   17    8    1   12   18    0    4    3   13    6    9   15   16   10    2    7    5   19   11   14
2858                   17    7    1   12   18    0    4    3   14    6    9   15   16   10    2    8    5   19   11   13
2859                   17    7    1   12   19    0    4    3   15    6    8   14   16   10    2    9    5   18   11   13
2860                   17    8    1   11   19    0    4    3   15    6    7   14   16   10    2    9    5   18   12   13
2861                   16    9    0   11   19    1    5    3   14    6    7   15   17   10    2    8    4   18   13   12
2862                   16    9    0   11   19    1    5    4   14    6    8   15   18   10    2    7    3   17   13   12
2863                   16    8    0   11   19    1    5    4   14    6    9   15   18   10    3    7    2   17   13   12
2864                   16    8    0   12   19    2    5    3   14    6   10   15   18    9    4    7    1   17   13   11
2865                   16    8    0   12   19    2    5    3   14    6   10   15   18    9    4    7    1   17   13   11
2866                   15    7    0   11   19    1    5    4   14    6    9   16   18   10    3    8    2   17   13   12
2867                   14    6    0   11   19    1    4    5   15    7    8   16   18   10    3    9    2   17   13   12
2868                   13    5    0   11   19    1    3    6   16    8    7   15   18   10    4    9    2   17   14   12
2869                   12    5    1   11   18    0    3    6   17    8    7   15   19   10    4    9    2   16   14   13
2870                   12    5    1   11   17    0    3    6   18    7    8   15   19    9    4   10    2   16   13   14
2871                   12    5    1   11   16    0    3    7   19    6    8   15   18    9    4   10    2   17   13   14
2872                   11    5    1   12   16    0    3    7   19    6    8   15   17   10    4    9    2   18   13   14
2873                   11    5    0   12   17    1    3    6   18    7    9   15   16   10    4    8    2   19   13   14
2874                   12    6    0   11   17    2    3    5   18    7    9   15   16   10    4    8    1   19   13   14
2875                   13    6    1   11   17    2    3    5   18    7    8   15   16   10    4    9    0   19   12   14
2876                   14    5    1   11   18    2    3    6   17    7    8   16   15    9    4   10    0   19   12   13
2877                   15    4    1   11   18    3    2    6   17    7    9   16   14    8    5   10    0   19   13   12
2878                   16    3    2   11   17    4    1    6   18    7   10   15   14    8    5    9    0   19   13   12
2879                   16    3    2   11   17    4    0    6   19    7   10   15   14    8    5    9    1   18   12   13
2880                   15    4    1   12   18    3    0    6   19    7   10   16   14    8    5    9    2   17   11   13
2881                   15    4    0   12   19    3    1    6   18    7   11   16   14    9    5    8    2   17   10   13
2882                   15    4    0   12   19    3    1    6   17    7   11   16   14    9    5    8    2   18   10   13
2883                   15    5    1   12   19    2    0    6   16    7   11   17   14    9    4    8    3   18   10   13
2884                   15    5    1   12   19    2    0    6   16    7   11   17   14   10    4    8    3   18    9   13
2885                   15    5    0   13   19    3    1    6   16    7   11   17   14   10    4    8    2   18    9   12
2886                   15    5    0   13   19    4    1    6   16    7   11   18   14    9    3    8    2   17   10   12
2887                   14    5    1   13   19    4    0    6   17    7   11   18   15    8    3    9    2   16   10   12
2888                   14    5    1   13   19    4    0    6   17    8   12   18   15    7    3   10    2   16    9   11
2889                   14    4    1   12   19    5    0    6   16    8   13   18   15    7    3   10    2   17    9   11
2890                   14    4    2   11   19    6    0    5   15    7   13   18   16    8    3    9    1   17   10   12
2891                   14    4    3   11   19    7    0    5   15    6   13   18   16    8    2    9    1   17   10   12
2892                   14    4    3   11   19    7    0    5   15    6   13   18   16    8    1    9    2   17   10   12
2893                   15    4    3   10   19    6    0    5   14    7   13   18   16    8    1    9    2   17   11   12
2894                   15    4    3   10   19    5    0    6   14    8   13   17   16    7    1    9    2   18   11   12
2895                   15    4    3   11   18    5    0    6   14    8   13   16   17    7    1    9    2   19   10   12
2896                   16    3    4   11   18    5    0    6   14    8   13   15   17    7    1    9    2   19   10   12
2897                   16    2    5   11   18    4    1    6   14    8   12   15   17    7    0    9    3   19   10   13
2898                   15    2    5   11   17    4    1    6   13    8   12   16   18    7    0    9    3   19   10   14
2899                   14    3    5   11   16    4    1    6   12    8   13   17   19    7    0    9    2   18   10   15
2900                   13    3    5   12   16    4    2    6   11    8   14   17   19    7    0    9    1   18   10   15
2901                   13    3    4   12   17    5    2    6   11    8   15   16   18    7    1    9    0   19   10   14
2902                   14    3    4   12   18    5    1    6   11    8   15   16   17    7    2    9    0   19   10   13
2903                   15    3    4   12   18    5    1    7   10    8   14   16   17    6    2    9    0   19   11   13
2904                   15    4    3   12   18    5    1    8   10    7   13   16   17    6    2    9    0   19   11   14
2905                   15    4    3   12   19    5    0    8   10    7   13   17   16    6    2    9    1   18   11   14
2906                   16    4    3   12   19    5    0    8   10    7   14   17   15    6    1    9    2   18   11   13
2907                   16    5    3   13   18    4    0    8   10    7   14   17   15    6    1    9    2   19   11   12
2908                   16    5    3   14   17    4    0    8   10    7   13   18   15    6    1    9    2   19   11   12
2909                   16    5    3   14   17    4    0    9   10    7   13   18   15    6    1    8    2   19   11   12
2910                   16    5    3   13   17    4    0    9   10    7   14   18   15    6    1    8    2   19   11   12
2911                   16    5    2   12   17    4    0    9   10    6   15   18   14    7    1    8    3   19   11   13
2912                   15    5    2   12   18    4    0    9   10    6   16   17   13    8    1    7    3   19   11   14
2913                   15    5    2   12   18    4    0    9   11    6   17   16   13    8    1    7    3   19   10   14
2914                   16    5    2   12   17    4    0    9   11    6   18   15   13    8    1    7    3   19   10   14
2915                   16    5    2   13   17    4    0    8   11    6   18   14   12    9    1    7    3   19   10   15
2916                   16    5    2   13   18    4    0    8   11    6   17   14   12    9    1    7    3   19   10   15
2917                   17    5    2   13   18    4    0    9   10    6   16   15   12    8    1    7    3   19   11   14
2918                   17    6    2   13   18    4    0    9   10    5   16   15   12    7    1    8    3   19   11   14
2919                   17    7    2   12   19    4    0    9   11    5   16   15   13    6    1    8    3   18   10   14
2920                   18    7    1   12   19    4    0    9   11    5   15   16   14    6    2    8    3   17   10   13
2921                   19    6    1   12   18    4    0    9   10    5   14   16   15    7    2    8    3   17   11   13
2922                   19    5    1   12   18    4    0    9   10    6   14   16   15    7    2    8    3   17   11   13
2923                   19    5    1   12   18    4    0    8   10    7   14   16   15    6    2    9    3   17   11   13
2924                   19    6    1   12   17    4    0    7    9    8   14   16   15    5    2   10    3   18   11   13
2925                   19    6    1   12   17    5    0    7    9    8   14   16   15    4    2   11    3   18   10   13
2926                   19    6    2   12   17    5    0    7   10    8   14   15   16    3    1   11    4   18    9   13
2927                   18    6    2   13   16    5    0    7   10    8   15   14   17    3    1   11    4   19    9   12
2928                   18    6    2   14   16    5    0    8   10    7   15   13   17    3    1   11    4   19    9   12
2929                   18    7    2   15   17    5    0    8   11    6   14   13   16    3    1   10    4   19    9   12
2930                   18    8    1   15   17    5    0    7   12    6   14   13   16    3    2   10    4   19    9   11
2931                   18    8    0   14   16    4    1    7   12    6   15   13   17    3    2   10    5   19    9   11
2932                   17    7    0   13   16    3    2    8   12    6   15   14   18    4    1   10    5   19    9   11
2933                   16    6    1   13   17    3    2    9   12    7   14   15   18    4    0   10    5   19    8   11
2934                   16    6    1   13   17    3    2    9   12    7   14   15   18    4    0   10    5   19    8   11
2935                   16    6    1   13   17    3    2    8   12    7   14   15   18    4    0   11    5   19    9   10
2936                   16    6    1   13   18    3    2    8   12    7   14   15   17    4    0   11    5   19   10    9
2937                   16    6    0   12   18    3    2    9   13    7   14   15   17    4    1   10    5   19   11    8
2938                   15    6    0   11   18    3    2    9   13    7   14   16   17    4    1   10    5   19   12    8
2939                   14    6    1   11   19    3    2    8   13    7   15   16   17    5    0   10    4   18   12    9
2940                   14    5    2   12   19    4    1    8   13    7   16   15   17    6    0   10    3   18   11    9
2941                   15    5    2   13   19    4    0    8   12    7   16   14   17    6    1   10    3   18   11    9
2942                   15    5    2   14   19    4    0    7   12    8   16   13   17    6    1    9    3   18   11   10
2943                   15    5    2   14   18    4    0    7   12    8   16   13   17    6    1    9    3   19   11   10
2944                   16    5    1   13   18    4    0    8   12    7   15   14   17    6    2   10    3   19   11    9
2945                   17    4    1   13   18    5    0    8   12    7   14   15   16    6    2   10    3   19   11    9
2946                   17    4    2   14   18    5    0    8   11    7   13   16   15    6    1   10    3   19   12    9
2947                   16    4    2   15   19    5    0    8   11    7   12   17   14    6    1   10    3   18   13    9
2948                   16    4    2   15   19    6    0    7   11    8   12   17   14    5    1    9    3   18   13   10
2949                   16    5    2   15   18    7    0    6   11    9   13   17   14    4    1    8    3   19   12   10
2950                   16    5    1   15   18    7    0    6   11    9   14   17   13    4    2    8    3   19   12   10
2951                   16    4    1   15   18    6    0    7   11    8   14   17   12    5    2    9    3   19   13   10
2952                   16    4    1   15   18    6    0    7   11    8   14   17   12    5    2    9    3   19   13   10
2953                   16    4    0   15   18    6    1    7   11    9   14   17   12    5    2    8    3   19   13   10
2954                   16    3    0   15   18    6    1    7   11   10   14   17   12    5    2    8    4   19   13    9
2955                   17    3    0   14   18    6    1    7   11   10   15   16   13    5    2    8    4   19   12    9
2956                   17    4    0   14   18    5    1    7   12    9   15   16   13    6    2    8    3   19   11   10
2957                   17    4    0   15   18    5    1    7   12    9   14   16   13    6    2    8    3   19   11   10
2958                   18    4    0   15   17    5    1    8   11    9   13   16   14    6    2    7    3   19   12   10
2959                   18    4    0   15   17    5    1    9   11    8   12   16   14    6    3    7    2   19   13   10
2960                   17    4    0   16   18    5    1    9   11    8   12   15   13    6    3    7    2   19   14   10
2961                   17    4    0   16   18    5    1    9   11    8   13   14   12    6    3    7    2   19   15   10
2962                   17    4    0   16   18    5    1    9   11    7   13   14   12    6    3    8    2   19   15   10
2963                   17    4    0   16   19    5    1    9   11    7   12   14   13    6    3    8    2   18   15   10
2964                   18    3    0   16   19    5    1   10   12    7   11   13   14    6    4    8    2   17   15    9
2965                   18    3    1   16   19    5    0   10   12    7   11   13   15    6    4    9    2   17   14    8
2966                   17    3    1   16   19    5    0   10   11    7   12   14   15    6    4    9    2   18   13    8
2967                   17    3    1   16   19    4    0   10   11    7   12   14   15    6    5    9    2   18   13    8
2968                   17    3    2   16   19    4    0   10   11    8   12   14   15    5    6    9    1   18   13    7
2969                   17    2    3   16   19    5    0   10   11    8   13   14   15    4    6    9    1   18   12    7
2970                   18    2    3   16   19    6    0   10   11    8   13   14   15    4    5    9    1   17   12    7
2971                   18    2    3   16   19    7    0   10   11    8   12   14   15    4    5    9    1   17   13    6
2972                   18    2    3   16   19    7    0   10   11    8   12   14   15    4    5    9    1   17   13    6
2973                   18    2    3   17   19    6    0   10   11    9   12   14   15    4    5    8    1   16   13    7
2974                   18    1    3   17   19    6    0   10   11    9   12   13   15    4    5    7    2   16   14    8
2975                   19    1    2   16   18    7    0   10   11    8   12   13   15    4    5    6    3   17   14    9
2976                   19    2    1   16   18    7    0   10   11    8   12   14   15    4    5    6    3   17   13    9
2977                   18    3    0   16   19    6    1   10   11    9   12   14   15    4    5    7    2   17   13    8
2978                   18    4    0   15   19    5    1   10   11    9   12   14   16    3    6    7    2   17   13    8
2979                   18    4    0   15   19    5    1   11   10    9   13   14   16    3    6    7    2   17   12    8
2980                   17    3    0   15   19    6    1   11   10    9   14   13   16    4    5    8    2   18   12    7
2981                   16    3    1   15   19    6    0   11   10    9   14   13   17    4    5    8    2   18   12    7
2982                   15    3    1   16   19    5    0   11   10    9   13   14   17    4    6    8    2   18   12    7
2983                   15    3    1   16   18    5    0   11   10    9   13   14   17    4    7    8    2   19   12    6
2984                   15    3    1   16   18    5    0   11    9   10   13   14   17    4    7    8    2   19   12    6
2985                   15    2    0   17   19    5    1   10    9   11   13   14   16    4    7    8    3   18   12    6
2986                   15    2    0   17   19    5    1   10    9   11   14   13   16    4    7    8    3   18   12    6
2987                   15    2    0   17   19    5    1   10    9   11   14   13   16    4    7    8    3   18   12    6
2988                   15    2    0   17   19    5    1   10    9   11   14   13   16    4    8    7    3   18   12    6
2989                   15    2    1   17   18    4    0   10    9   11   14   13   16    5    8    6    3   19   12    7
2990                   16    2    1   17   18    4    0   10    9   11   13   14   15    5    8    6    3   19   12    7
2991                   16    2    1   17   18    4    0   10    9   11   13   15   14    5    8    7    3   19   12    6
2992                   15    1    2   17   18    3    0   10    9   12   14   16   13    5    7    8    4   19   11    6
2993                   14    1    3   16   18    2    0   10    9   12   15   17   13    5    6    8    4   19   11    7
2994                   14    2    3   16   17    1    0   10    9   12   15   18   13    5    6    8    4   19   11    7
2995                   14    2    3   17   16    1    0   10    9   12   15   18   13    4    7    8    5   19   11    6
2996                   14    2    3   17   16    1    0   10    9   11   15   18   13    4    7    8    5   19   12    6
2997                   14    2    3   16   17    1    0   10    9   11   15   19   13    5    7    8    4   18   12    6
2998                   14    2    3   16   17    1    0    9   10   11   15   19   13    5    7    8    4   18   12    6
2999                   15    2    3   16   17    1    0    9   11   10   14   18   12    5    6    8    4   19   13    7
3000                   15    1    3   16   17    2    0   10   11    9   13   18   12    5    6    7    4   19   14    8
3001                   14    1    2   16   17    3    0   10   11    9   12   18   13    5    6    7    4   19   15    8
3002                   14    1    2   15   17    3    0    9   12   10   11   18   13    5    6    7    4   19   16    8
3003                   15    1    2   14   17    3    0    9   12   10   11   18   13    4    6    7    5   19   16    8
3004                   15    1    2   13   17    4    0   10   11    9   12   18   14    3    6    7    5   19   16    8
3005                   15    1    3   13   17    5    0   11   10    9   12   19   14    2    7    6    4   18   16    8
3006                   15    1    3   13   17    5    0   11   10    9   12   19   14    2    8    6    4   18   16    7
3007                   15    1    3   13   17    5    0   11   10    9   12   18   14    2    8    6    4   19   16    7
3008                   16    1    3   13   17    5    0   12   10    9   11   18   14    2    8    6    4   19   15    7
3009                   17    1    3   13   16    5    0   12   10    9   11   18   14    2    8    7    4   19   15    6
3010                   17    1    3   14   16    5    0   12   10    9   11   18   13    2    8    7    4   19   15    6
3011                   17    0    3   14   16    4    1   12   10    9   11   19   13    2    8    6    5   18   15    7
3012                   17    0    3   14   15    4    1   11   10    9   12   19   13    2    7    6    5   18   16    8
3013                   17    0    3   14   15    4    1   11   10    9   12   19   13    2    7    6    5   18   16    8
3014                   17    0    3   14   16    4    2   11   10    9   12   19   13    1    7    5    6   18   15    8
3015                   17    1    3   15   16    4    2   11   10    9   12   18   13    0    7    5    6   19   14    8
3016                   17    1    3   15   16    4    2   12   10    9   11   18   13    0    7    6    5   19   14    8
3017                   16    1    3   15   17    4    2   12   10    8   11   18   13    0    7    6    5   19   14    9
3018                   15    1    3   16   17    4    2   11   10    8   12   18   13    0    7    6    5   19   14    9
3019                   15    1    2   17   16    4    3   11   10    8   12   18   13    0    7    6    5   19   14    9
3020                   16    1    2   17   15    4    3   11   10    8   12   18   13    0    7    6    5   19   14    9
3021                   16    1    2   17   15    4    3   11   10    8   12   18   13    0    6    7    5   19   14    9
3022                   16    2    1   17   15    4    3   11   10    7   12   18   13    0    6    8    5   19   14    9
3023                   16    2    1   17   14    5    3   10   11    7   13   18   12    0    6    8    4   19   15    9
3024                   16    2    1   17   13    5    3    9   11    8   14   18   12    0    6    7    4   19   15   10
3025                   16    3    1   17   13    4    2    9   10    8   14   18   12    0    7    6    5   19   15   11
3026                   16    3    1   18   13    4    2    9   10    8   14   17   12    0    7    5    6   19   15   11
3027                   16    2    1   18   12    4    3    9   10    8   14   17   13    0    6    5    7   19   15   11
3028                   15    2    1   18   12    4    3    9   10    8   14   17   13    0    5    6    7   19   16   11
3029                   15    3    0   18   13    4    2    8   11    9   14   17   12    1    5    6    7   19   16   10
3030                   16    3    0   18   13    4    2    8   11    9   14   17   12    1    5    6    7   19   15   10
3031                   16    3    0   18   12    5    2    9   11    8   14   17   13    1    4    7    6   19   15   10
3032                   16    3    0   18   11    5    2    9   12    8   14   17   13    1    4    7    6   19   15   10
3033                   17    3    1   19   11    4    2    9   12    8   14   16   13    0    5    6    7   18   15   10
3034                   17    4    2   19   11    3    1   10   12    8   13   16   14    0    5    6    7   18   15    9
3035                   17    4    2   18   10    3    1   11   13    8   12   16   14    0    5    6    7   19   15    9
3036                   18    3    1   17   10    4    2   11   13    7   12   16   14    0    5    6    8   19   15    9
3037                   18    3    0   16   10    5    2   11   12    7   13   17   14    1    4    6    8   19   15    9
3038                   18    4    0   16   10    6    2   11   12    8   14   17   13    1    3    5    7   19   15    9
3039                   18    4    1   16   11    6    2   10   13    9   15   17   12    0    3    5    7   19   14    8
3040                   18    4    2   15   11    6    1   10   14    9   16   17   12    0    3    5    7   19   13    8
3041                   18    5    2   15   10    6    1   11   14    9   16   17   13    0    3    4    7   19   12    8
3042                   18    5    2   15   10    6    1   12   13    9   16   17   14    0    4    3    7   19   11    8
3043                   18    5    2   14   10    7    1   13   12    9   16   17   15    0    4    3    6   19   11    8
3044                   18    5    2   14    9    8    1   13   12   10   15   17   16    0    4    3    6   19   11    7
3045                   18    5    2   15    8    9    1   12   13   10   14   16   17    0    4    3    6   19   11    7
3046                   17    6    2   16    8   10    1   12   14    9   13   15   18    0    3    4    5   19   11    7
3047                   17    7    2   16    8   11    1   12   14    9   13   15   19    0    3    5    4   18   10    6
3048                   17    7    2   16    8   11    1   12   13    9   14   15   19    0    3    5    4   18   10    6
3049                   17    7    2   16    8   10    1   12   13    9   14   15   18    0    3    5    4   19   11    6
3050                   17    7    2   15    8   10    1   12   14    9   13   16   18    0    3    5    4   19   11    6
3051                   17    7    2   15    8   10    1   13   14    9   12   16   18    0    3    5    4   19   11    6
3052                   18    7    1   15    8    9    2   14   13   10   12   16   17    0    3    5    4   19   11    6
3053                   18    7    1   14    8    9    3   15   13   11   12   16   17    0    2    4    5   19   10    6
3054                   17    7    1   14    8    9    3   15   13   11   12   16   18    0    2    4    5   19   10    6
3055                   16    7    1   15    8    9    2   14   13   11   12   17   18    0    3    4    5   19   10    6
3056                   16    7    2   15    8   10    1   13   14   11   12   17   18    0    3    4    6   19    9    5
3057                   16    7    2   15    9   10    0   13   14   11   12   17   18    1    3    4    6   19    8    5
3058                   15    8    2   16    9   10    0   13   14   12   11   18   17    1    3    4    5   19    7    6
3059                   15    8    2   16    9   11    0   12   14   13   10   19   17    1    3    5    4   18    7    6
3060                   16    7    2   15   10   11    0   12   14   13    9   19   17    1    3    5    4   18    8    6
3061                   16    7    2   15   10   11    1   13   14   12    8   19   17    0    3    5    4   18    9    6
3062                   15    7    1   16   10   11    2   14   13   12    8   19   17    0    3    5    4   18    9    6
3063                   14    6    1   16   11   10    2   15   13   12    9   18   17    0    3    5    4   19    8    7
3064                   14    6    1   16   11   10    2   15   13   12    9   18   17    0    3    5    4   19    8    7
3065                   14    6    1   16   10   11    2   15   13   12    9   19   17    0    3    5    4   18    8    7
3066                   14    5    2   15    9   12    1   16   13   11   10   19   17    0    3    6    4   18    8    7
3067                   14    5    3   15    9   13    0   16   12   10   11   18   17    1    2    7    4   19    8    6
3068                   14    5    3   16   10   13    0   15   12    9   11   18   17    1    2    7    4   19    8    6
3069                   15    4    3   17   11   12    1   14   13    8   10   18   16    0    2    6    5   19    9    7
3070                   16    3    4   17   11   12    1   13   14    8   10   18   15    0    2    6    5   19    9    7
3071                   16    2    4   17   11   13    1   12   15    9   10   18   14    0    3    6    5   19    8    7
3072                   16    2    4   18   11   13    1   12   15    9   10   17   14    0    3    6    5   19    8    7
3073                   16    3    5   18   11   12    1   13   14    8   10   17   15    0    2    7    4   19    9    6
3074                   16    4    5   18   12   11    1   14   13    7    9   17   15    0    2    8    3   19   10    6
3075                   17    4    5   18   12   10    1   14   13    7    9   16   15    0    2    8    3   19   11    6
3076                   18    3    5   17   11   10    2   14   13    7    9   16   15    0    1    8    4   19   12    6
3077                   18    2    4   16   10   11    3   14   13    7    9   17   15    0    1    8    5   19   12    6
3078                   17    2    4   15   10   11    3   13   14    7    9   18   16    0    1    8    5   19   12    6
3079                   16    2    5   14   10   11    3   13   15    7    9   18   17    1    0    8    4   19   12    6
3080                   15    2    5   14   10   12    4   13   16    8    9   17   18    1    0    7    3   19   11    6
3081                   14    3    4   15   10   12    5   13   16    9    8   17   18    0    1    7    2   19   11    6
3082                   14    3    4   16   10   11    5   13   15    9    8   18   17    0    1    7    2   19   12    6
3083                   15    3    4   17   10   11    5   13   14    9    8   19   16    0    1    7    2   18   12    6
3084                   15    4    3   18   10   11    5   13   14    9    8   19   16    0    2    7    1   17   12    6
3085                   15    5    2   18   10   11    4   12   14    8    9   19   17    0    3    7    1   16   13    6
3086                   16    6    2   18   10   12    4   11   14    8    9   19   17    0    3    7    1   15   13    5
3087                   17    6    2   19   10   12    4   11   14    8    9   18   16    0    3    7    1   15   13    5
3088                   17    6    2   19    9   12    3   11   14    7   10   18   16    0    4    8    1   15   13    5
3089                   17    6    3   19    9   12    2   11   14    7   10   18   16    0    4    8    1   15   13    5
3090                   17    6    4   19   10   11    2   12   13    8    9   18   15    0    3    7    1   16   14    5
3091                   17    6    4   18   10   11    2   12   13    8    9   19   15    0    3    7    1   16   14    5
3092                   18    6    4   17   10   11    1   12   14    8    9   19   16    0    3    7    2   15   13    5
3093                   19    6    4   17   10   11    1   13   14    9    8   18   16    0    3    7    2   15   12    5
3094                   19    5    4   17   10   12    2   13   14    9    8   18   15    0    3    7    1   16   11    6
3095                   18    5    4   16   10   12    2   13   14    8    9   19   15    1    3    6    0   17   11    7
3096                   18    6    4   16   10   12    2   14   13    8    9   19   15    1    3    5    0   17   11    7
3097                   19    6    4   17   10   12    2   14   13    9    8   18   15    1    3    5    0   16   11    7
3098                   19    6    3   17    9   11    2   13   14   10    8   18   16    1    4    5    0   15   12    7
3099                   18    6    2   16    9   11    3   12   14   10    8   19   17    1    4    5    0   15   13    7
3100                   18    5    2   15    9   11    3   12   14   10    8   19   17    1    4    6    0   16   13    7
3101                   19    5    3   15    8   11    2   12   14   10    9   18   16    0    4    7    1   17   13    6
3102                   19    6    4   16    8   11    2   12   13   10    9   18   15    0    3    7    1   17   14    5
3103                   19    6    4   16    8   10    2   13   12   11    9   18   14    0    3    7    1   17   15    5
3104                   19    6    4   16    8    9    2   13   12   11   10   18   14    0    3    7    1   17   15    5
3105                   19    6    5   16    8    9    2   12   13   10   11   18   14    0    3    7    1   17   15    4
3106                   19    6    5   15    8   10    1   12   13    9   11   17   14    0    3    7    2   18   16    4
3107                   19    6    4   14    8   10    1   12   13    9   11   17   15    0    2    7    3   18   16    5
3108                   19    5    4   14    8    9    1   12   13   10   11   18   16    0    2    7    3   17   15    6
3109                   19    5    4   14    9    8    0   12   13   10   11   18   17    1    2    7    3   16   15    6
3110                   19    6    3   14    9    8    0   11   13   10   12   18   17    1    2    7    4   16   15    5
3111                   18    6    3   15    8    9    0   11   13   10   12   19   16    1    2    7    4   17   14    5
3112                   18    5    4   15    8    9    0   11   14   10   12   19   16    1    2    7    3   17   13    6
3113                   18    5    4   15    8    9    0   11   14   10   13   19   16    1    3    6    2   17   12    7
3114                   18    5    4   15    7    9    0   11   14   10   13   19   16    2    3    6    1   17   12    8
3115                   18    4    5   15    7    9    0   10   14   11   13   19   17    2    3    6    1   16   12    8
3116                   18    3    5   16    7    9    0   10   13   11   14   19   17    2    4    6    1   15   12    8
3117                   19    2    4   17    7    9    0   11   12   10   14   18   16    3    5    6    1   15   13    8
3118                   19    2    4   17    8    9    0   12   11   10   13   18   15    3    6    5    1   16   14    7
3119                   19    2    5   16    8    9    1   13   11   10   12   18   14    3    6    4    0   17   15    7
3120                   19    2    6   16    7    9    1   14   11   10   12   18   13    3    5    4    0   17   15    8
3121                   19    3    6   16    7    8    1   15   11   10   12   18   13    2    4    5    0   17   14    9
3122                   19    3    6   15    8    7    1   16   11   10   12   17   13    2    4    5    0   18   14    9
3123                   19    3    6   14    8    7    0   16   10   11   12   17   13    2    4    5    1   18   15    9
3124                   19    3    6   13    8    7    0   16   10   12   11   17   14    1    4    5    2   18   15    9
3125                   18    3    6   12    9    7    0   16   11   13   10   17   15    1    5    4    2   19   14    8
3126                   18    4    5   12    9    8    0   15   11   13   10   17   16    1    6    3    2   19   14    7
3127                   18    5    4   12    9    8    1   15   11   13   10   16   17    0    6    3    2   19   14    7
3128                   17    5    4   11    9    8    1   15   12   14   10   16   18    0    6    3    2   19   13    7
3129                   16    5    4   11    8    9    1   15   12   14   10   17   18    0    6    3    2   19   13    7
3130                   16    6    4   11    8    9    1   15   12   14   10   18   17    0    5    3    2   19   13    7
3131                   16    6    4   10    9    8    1   15   12   14   11   19   17    0    5    3    2   18   13    7
3132                   16    6    3   10    9    8    1   15   12   13   11   19   18    0    5    4    2   17   14    7
3133                   17    6    3   10    8    9    1   14   12   13   11   19   18    0    5    4    2   16   15    7
3134                   17    5    3    9    8   10    1   14   12   13   11   19   18    0    6    4    2   16   15    7
3135                   17    4    3    8    9   11    1   14   12   13   10   19   18    0    6    5    2   16   15    7
3136                   17    3    4    8    9   11    1   13   12   14   10   19   18    0    6    5    2   16   15    7
3137                   17    2    4    8    9   11    0   13   12   14   10   19   18    1    6    5    3   16   15    7
3138                   18    2    3    8   10   11    0   13   12   14    9   19   17    1    5    6    4   16   15    7
3139                   19    3    2    8   10   11    0   12   13   15    9   18   17    1    5    6    4   16   14    7
3140                   19    3    2    7   10   11    0   12   13   15    9   18   17    1    5    6    4   16   14    8
3141                   19    2    3    6   11   10    0   13   12   15    9   18   16    1    4    7    5   17   14    8
3142                   19    2    3    6   11   10    0   14   12   16    9   17   15    1    4    7    5   18   13    8
3143                   19    2    3    7   11   10    0   14   12   16    9   17   15    1    5    6    4   18   13    8
3144                   19    2    4    7   11   10    0   13   12   15    9   17   16    1    6    5    3   18   14    8
3145                   19    2    4    7   11   10    0   13   12   15    9   16   17    1    6    5    3   18   14    8
3146                   19    2    4    7   11   10    0   14   12   15    9   16   17    1    5    6    3   18   13    8
3147                   18    2    4    7   11   10    1   14   12   15    8   16   17    0    5    6    3   19   13    9
3148                   18    2    4    7   11   10    1   13   12   15    8   16   17    0    5    6    3   19   14    9
3149                   18    2    4    6   11   10    0   13   12   15    8   17   16    1    5    7    3   19   14    9
3150                   17    1    3    6   12    9    0   13   11   15    8   18   16    2    5    7    4   19   14   10
3151                   17    1    3    6   12    9    0   13   11   15    8   18   16    2    5    7    4   19   14   10
3152                   17    1    4    6   11   10    0   13   12   15    8   18   16    2    5    7    3   19   14    9
3153                   17    0    4    6   11   10    1   13   12   15    9   18   16    2    5    7    3   19   14    8
3154                   17    0    3    6   12    9    2   13   11   15   10   18   16    1    5    8    4   19   14    7
3155                   17    0    3    7   12    9    2   13   10   15   11   18   16    1    5    8    4   19   14    6
3156                   18    0    4    7   12   10    2   14    9   15   11   17   16    1    5    8    3   19   13    6
3157                   19    0    5    7   12   10    3   14    9   15   11   16   17    1    4    8    2   18   13    6
3158                   19    0    5    8   12   10    3   14    9   15   11   16   18    2    4    7    1   17   13    6
3159                   19    1    5    8   12   10    3   15    9   14   11   16   18    2    4    6    0   17   13    7
3160                   19    2    5    7   11   10    4   15    9   14   12   16   17    1    3    6    0   18   13    8
3161                   18    2    4    7   11   10    5   14    9   15   13   16   17    0    3    6    1   19   12    8
3162                   18    2    3    7   11   10    5   14    9   15   13   16   17    0    4    6    1   19   12    8
3163                   18    2    3    7   11   10    4   14    9   15   13   17   16    0    5    6    1   19   12    8
3164                   18    2    3    7   11   10    4   14    9   15   13   17   16    0    6    5    1   19   12    8
3165                   18    3    2    7   10   11    4   14    9   15   13   17   16    1    6    5    0   19   12    8
3166                   18    4    2    8   10   11    3   14    9   15   13   17   16    1    6    5    0   19   12    7
3167                   18    5    2    8   11   10    3   15    9   14   12   17   16    0    6    4    1   19   13    7
3168                   18    5    2    8   11   10    3   15    9   14   12   17   16    0    6    4    1   19   13    7
3169                   18    5    3    9   11   10    2   15    8   14   12   17   16    1    6    4    0   19   13    7
3170                   18    6    3   10   11    9    2   16    8   13   12   17   15    1    5    4    0   19   14    7
3171                   19    6    3   10   11    9    2   16    8   13   12   17   14    0    5    4    1   18   15    7
3172                   19    6    3   10   11    9    2   15    8   13   12   17   14    0    5    4    1   18   16    7
3173                   19    6    2   10   11    9    3   15    8   13   12   17   14    1    5    4    0   18   16    7
3174                   19    6    2   10   11    9    3   16    8   13   12   17   14    1    5    4    0   18   15    7
3175                   19    6    3   11   10    9    2   16    8   13   12   17   14    1    4    5    0   18   15    7
3176                   19    6    3   11   10    9    1   16    8   13   12   17   14    2    4    5    0   18   15    7
3177                   18    6    3   10   11    9    0   17    8   13   12   16   14    2    4    5    1   19   15    7
3178                   18    5    3    9   12   10    0   17    8   13   11   16   14    2    4    6    1   19   15    7
3179                   18    5    2    9   13   10    0   17    8   12   11   16   15    3    4    7    1   19   14    6
3180                   18    5    2    9   13   10    0   17    8   12   11   16   15    3    4    7    1   19   14    6
3181                   19    5    3    8   12   11    0   16    9   13   10   17   15    2    4    6    1   18   14    7
3182                   19    5    3    7   11   12    0   16    9   14   10   17   15    2    4    6    1   18   13    8
3183                   19    4    2    7   10   12    1   16    9   15   11   17   14    3    5    6    0   18   13    8
3184                   19    4    2    7   10   12    1   16    9   15   11   18   14    3    6    5    0   17   13    8
3185                   19    5    3    7   11   12    1   16    9   15   10   18   14    2    6    4    0   17   13    8
3186                   19    5    3    7   11   12    2   16    9   15   10   18   14    1    6    4    0   17   13    8
3187                   18    4    2    7   11   12    3   17    9   14   10   19   15    1    6    5    0   16   13    8
3188                   17    4    2    8   12   11    3   18    9   14   10   19   15    1    6    5    0   16   13    7
3189                   16    4    2    8   13   11    3   19    9   14   10   18   15    0    6    5    1   17   12    7
3190                   16    3    2    8   14   11    4   19    9   13   10   18   15    0    6    5    1   17   12    7
3191                   16    3    2    9   14   11    4   19    8   12   10   18   15    1    6    5    0   17   13    7
3192                   16    3    2   10   13   11    4   19    7   12    9   17   15    1    5    6    0   18   14    8
3193                   16    2    3   11   12   10    4   18    7   13    9   17   15    1    5    6    0   19   14    8
3194                   15    1    3   11   12    9    4   17    8   14   10   18   16    2    5    6    0   19   13    7
3195                   15    1    3   11   12    9    4   17    8   14   10   18   16    2    5    6    0   19   13    7
3196                   16    2    3   11   12    9    4   17    8   13   10   18   15    1    5    6    0   19   14    7
3197                   16    2    3   11   12    9    4   17    8   13   10   18   14    0    5    7    1   19   15    6
3198                   16    2    3   11   12    9    4   17    7   13   10   18   14    0    5    8    1   19   15    6
3199                   16    2    3   11   12    9    4   17    7   13   10   19   14    1    5    8    0   18   15    6
3200                   16    2    4   11   12   10    3   17    7   13    9   19   14    1    5    8    0   18   15    6
3201                   16    3    4   10   12   11    2   17    7   13    9   18   15    1    5    8    0   19   14    6
3202                   16    4    3   10   11   12    1   18    8   14    9   17   15    2    5    7    0   19   13    6
3203                   16    4    3   10   11   13    0   18    8   15    9   17   14    2    5    7    1   19   12    6
3204                   16    4    3    9   12   13    0   17    8   15   10   18   14    2    5    7    1   19   11    6
3205                   16    5    2    9   13   12    1   17    8   15   10   18   14    3    4    7    0   19   11    6
3206                   15    5    2    9   14   12    1   17    7   16   10   18   13    4    3    8    0   19   11    6
3207                   15    5    2    9   14   13    1   16    7   17   11   18   12    4    3    8    0   19   10    6
3208                   15    5    1   10   13   14    2   16    7   17   11   18   12    4    3    8    0   19    9    6
3209                   15    5    1   10   13   14    2   17    6   16   11   18   12    4    3    8    0   19    9    7
3210                   16    5    2   10   13   14    1   18    6   15   11   17   12    4    3    8    0   19    9    7
3211                   16    4    3   10   13   14    1   18    6   15   11   17   12    5    2    8    0   19    9    7
3212                   16    3    4    9   13   14    1   18    5   15   11   17   12    6    2    8    0   19   10    7
3213                   16    3    4    8   12   15    1   18    5   14   10   17   13    6    2    9    0   19   11    7
3214                   16    3    4    7   11   15    2   17    5   14   10   18   13    6    1    9    0   19   12    8
3215                   17    3    4    7   11   14    2   16    5   15   10   19   13    6    0    8    1   18   12    9
3216                   17    3    4    8   12   14    2   16    6   15    9   19   13    5    0    7    1   18   11   10
3217                   17    3    4    9   13   15    2   16    6   14    8   19   12    5    1    7    0   18   11   10
3218                   17    4    3    9   13   15    2   16    6   14    8   19   11    5    1    7    0   18   12   10
3219                   17    5    3    9   12   14    2   16    7   15    8   18   10    4    0    6    1   19   13   11
3220                   18    6    3    9   12   14    2   16    7   15    8   17   10    4    0    5    1   19   13   11
3221                   19    6    3    8   13   14    2   16    7   15    9   17   11    5    0    4    1   18   12   10
3222                   19    6    3    7   13   14    2   16    8   15    9   17   12    5    0    4    1   18   11   10
3223                   18    7    2    6   13   15    3   17    8   14    9   16   12    4    1    5    0   19   10   11
3224                   18    7    1    5   13   15    4   17    8   14    9   16   12    3    2    6    0   19   10   11
3225                   18    7    1    5   12   15    4   16    8   14    9   17   13    3    2    6    0   19   11   10
3226                   17    7    1    5   12   15    4   16    8   13    9   18   14    3    2    6    0   19   11   10
3227                   16    6    0    5   13   15    4   17    8   12    9   19   14    3    2    7    1   18   11   10
3228                   15    6    0    5   13   16    3   17    7   12   10   19   14    4    2    8    1   18   11    9
3229                   15    6    0    5   13   16    2   17    7   12   11   18   14    4    3    8    1   19   10    9
3230                   15    5    0    6   13   16    2   17    8   12   11   18   14    3    4    7    1   19    9   10
3231                   15    5    0    7   12   16    2   17    8   13   11   18   14    3    4    6    1   19    9   10
3232                   16    5    0    7   11   15    2   18    8   14   12   17   13    3    4    6    1   19   10    9
3233                   16    5    1    7   11   14    3   18    8   15   12   17   13    2    4    6    0   19   10    9
3234                   16    5    1    7   11   13    3   17    8   15   12   18   14    2    4    6    0   19   10    9
3235                   17    5    1    6   11   12    3   16    8   15   13   18   14    2    4    7    0   19   10    9
3236                   17    6    2    5   12   11    3   16    8   15   13   18   14    1    4    7    0   19   10    9
3237                   17    6    2    5   12   11    3   16    8   15   13   18   14    1    4    7    0   19   10    9
3238                   17    5    1    6   11   12    3   16    8   15   14   18   13    2    4    7    0   19   10    9
3239                   17    5    0    7   11   12    3   16    8   15   14   19   13    2    4    6    1   18   10    9
3240                   17    6    0    8   12   11    3   15    7   16   14   19   13    2    4    5    1   18    9   10
3241                   17    6    1    8   12   11    2   14    7   16   15   19   13    3    4    5    0   18    9   10
3242                   17    6    2    8   11   12    1   14    7   15   16   19   13    3    4    5    0   18    9   10
3243                   17    6    2    8   11   12    0   15    7   14   16   19   13    3    5    4    1   18    9   10
3244                   18    5    1    8   11   12    0   15    7   14   16   19   13    4    6    3    2   17   10    9
3245                   18    5    1    8   11   12    0   15    7   14   16   19   13    4    6    2    3   17   10    9
3246                   17    5    1    7   11   12    0   15    8   14   16   19   13    4    6    2    3   18   10    9
3247                   17    5    1    7   11   13    0   15    8   14   16   19   12    4    6    3    2   18   10    9
3248                   17    6    1    8   11   13    0   16    7   14   15   19   12    4    5    3    2   18   10    9
3249                   16    7    1    8   11   13    0   17    6   14   15   18   12    4    5    3    2   19   10    9
3250                   16    7    2    8   11   13    0   17    6   14   15   18   12    3    5    4    1   19   10    9
3251                   16    6    3    8   11   12    0   17    7   14   15   19   13    2    5    4    1   18   10    9
3252                   16    5    4    8   12   11    0   17    7   14   15   19   13    2    6    3    1   18   10    9
3253                   17    5    4    9   13   10    0   16    7   14   15   18   12    2    6    3    1   19   11    8
3254                   17    6    4    9   13   10    0   16    7   14   15   18   12    1    5    3    2   19   11    8
3255                   17    7    4    9   13   10    0   16    6   14   15   19   12    1    5    3    2   18   11    8
3256                   17    7    4    9   13   10    0   16    5   14   15   19   12    1    6    3    2   18   11    8
3257                   17    7    5    9   12   10    0   16    4   14   15   18   13    1    6    3    2   19   11    8
3258                   17    8    5    9   12   10    0   15    4   14   16   18   13    1    6    3    2   19   11    7
3259                   17    8    5    9   12   10    0   15    4   14   16   18   13    1    6    3    2   19   11    7
3260                   18    8    5   10   11    9    0   16    3   14   15   17   13    2    6    4    1   19   12    7
3261                   18    8    4   10   11    9    0   16    3   14   15   17   13    2    6    5    1   19   12    7
3262                   18    8    4   10   12    9    0   15    3   14   16   17   13    1    6    5    2   19   11    7
3263                   18    9    4   11   12    8    0   14    3   15   16   17   13    1    6    5    2   19   10    7
3264                   18   10    3   11   12    8    0   13    4   15   16   17   14    1    6    5    2   19    9    7
3265                   18   10    3   11   12    9    0   13    4   14   17   16   15    1    6    5    2   19    8    7
3266                   18    9    3   11   12   10    0   13    4   14   17   15   16    1    6    5    2   19    8    7
3267                   18    8    3   10   12   11    1   13    4   14   17   15   16    0    6    5    2   19    9    7
3268                   18    8    3   10   12   11    1   13    4   14   17   16   15    0    5    6    2   19    9    7
3269                   18    8    2   11   13   10    1   12    4   14   17   16   15    0    5    7    3   19    9    6
3270                   18    8    2   11   14   10    1   12    4   13   17   16   15    0    5    7    3   19    9    6
3271                   18    9    2   10   14   11    1   13    4   12   17   16   15    0    5    6    3   19    8    7
3272                   18    9    2   10   14   12    1   13    4   11   17   16   15    0    5    6    3   19    8    7
3273                   19    8    2   10   15   12    0   13    4   11   16   17   14    1    5    6    3   18    9    7
3274                   19    7    2    9   15   11    0   13    4   12   16   17   14    1    6    5    3   18   10    8
3275                   19    7    2    9   14   10    1   13    4   12   16   17   15    0    6    5    3   18   11    8
3276                   19    7    2    9   14   10    1   13    4   11   16   17   15    0    6    5    3   18   12    8
3277                   18    7    2    9   14   10    1   13    5   11   17   16   15    0    6    4    3   19   12    8
3278                   18    7    1    9   13   10    2   14    5   12   17   16   15    0    6    4    3   19   11    8
3279                   19    6    1    9   13   11    2   14    5   12   16   17   15    0    7    4    3   18   10    8
3280                   19    5    1   10   13   11    2   14    6   12   16   18   15    0    8    4    3   17    9    7
3281                   18    5    1   10   13   11    2   15    6   12   17   19   14    0    8    4    3   16    9    7
3282                   18    5    1    9   14   12    2   16    6   11   17   19   13    0    8    4    3   15   10    7
3283                   19    5    0    9   15   12    2   17    6   11   16   18   13    1    8    4    3   14   10    7
3284                   19    6    0   10   15   12    2   17    5   11   16   18   13    1    8    4    3   14    9    7
3285                   18    6    1   10   15   13    2   17    5   11   16   19   12    0    9    4    3   14    8    7
3286                   17    6    1   10   16   13    2   18    5   11   15   19   12    0    9    4    3   14    8    7
3287                   17    7    1   10   16   13    2   18    4   11   15   19   12    0    8    5    3   14    9    6
3288                   17    8    1    9   15   13    2   18    4   12   16   19   11    0    7    6    3   14   10    5
3289                   17    8    1    9   14   13    3   18    4   12   16   19   11    0    7    6    2   15   10    5
3290                   17    8    1   10   14   13    4   18    3   12   15   19   11    0    7    5    2   16    9    6
3291                   16    8    0   11   14   13    4   18    3   12   15   19   10    1    7    5    2   17    9    6
3292                   15    7    0   11   14   13    4   18    3   12   16   19   10    1    8    6    2   17    9    5
3293                   15    7    0   10   14   13    4   18    3   12   16   19   11    1    9    6    2   17    8    5
3294                   15    8    0    9   13   14    4   18    3   11   16   19   12    2   10    5    1   17    7    6
3295                   14    9    0    8   12   15    4   19    3   11   16   18   13    2   10    5    1   17    7    6
3296                   14   10    0    8   11   15    3   19    4   12   16   18   13    2    9    5    1   17    7    6
3297                   14   11    0    9   10   15    3   19    4   13   16   18   12    2    8    5    1   17    7    6
3298                   13   11    0   10    9   15    3   19    4   14   16   17   12    1    8    5    2   18    7    6
3299                   13   11    0   10    9   15    2   18    5   14   16   17   12    1    8    4    3   19    6    7
3300                   13   11    0   10    9   15    1   17    5   14   16   18   12    2    8    4    3   19    6    7
3301                   12   11    0   10    9   15    1   16    5   14   17   18   13    3    8    4    2   19    7    6
3302                   12   11    0    9   10   15    1   16    6   13   17   18   14    3    8    4    2   19    7    5
3303                   12   11    0    9   10   14    1   16    6   13   17   18   15    3    8    4    2   19    7    5
3304                   12   11    0    9   10   14    2   15    6   13   17   18   16    3    8    4    1   19    7    5
[truncated: 60,100,217 more chars]
