# Supplementary material for: Predicting the structural basis of targeted protein degradation by integrating molecular dynamics simulations with structural mass spectrometry
Source: Nat Commun. 2022 Oct 6;13:5884. doi: 10.1038/s41467-022-33575-4 (PMC9537307; doi:10.1038/s41467-022-33575-4)
Supplement: Supplementary file 6 — Source Data [file 41467_2022_33575_MOESM6_ESM.zip › source_data/supp_fig_20/raw_data_for_hremd_convergence_normalized.csv]

bins (Angstrom)	ACBI1:0-100 ns	RROTAC1:0-100 ns	PROTAC2:0-100 ns	ACBI1:0-200 ns	RROTAC1:0-200 ns	PROTAC2:0-200 ns	ACBI1:0-300 ns	RROTAC1:0-300 ns	PROTAC2:0-300 ns	ACBI1:0-400 ns	RROTAC1:0-400 ns	PROTAC2:0-400 ns	ACBI1:0-500 ns	RROTAC1:0-500 ns	PROTAC2:0-500 ns
0.0-0.24	4.2471862391165853e-07	1.5518565104464446e-07	2.742974446096128e-07	3.4950803426063566e-07	1.388503193557345e-07	2.212076166206555e-07	3.9227484014062905e-07	9.801199013345966e-08	1.6516835374342276e-07	3.62780491257875e-07	7.350903222631072e-08	1.305124943835939e-07	3.1676930700077866e-07	6.044100991981215e-08	1.0971897842634129e-07
0.24-0.48	3.3004176399801797e-06	9.556169038012318e-07	2.212076166206555e-06	2.871274863736108e-06	9.066109087345019e-07	1.6634812769873292e-06	2.7105306623250986e-06	6.152974936156078e-07	1.2092683041929166e-06	2.5969774191264953e-06	4.655572040999679e-07	9.843738983169369e-07	2.258087350463651e-06	3.77347926796665e-07	8.175833553704786e-07
0.48-0.72	9.069512281446874e-06	2.6544913994478657e-06	5.255892970906775e-06	8.012139874000141e-06	2.5523955763921787e-06	4.539180293055851e-06	7.609542011750549e-06	1.758770711839304e-06	3.3210636841981077e-06	7.348517024138175e-06	1.3354140854446448e-06	2.7606710676394098e-06	6.457492744390175e-06	1.0814040153220442e-06	2.277553632817762e-06
0.72-0.96	1.83248389608551e-05	4.565725207050329e-06	1.1715155376229914e-05	1.6267608126283006e-05	4.398288057239002e-06	9.312840659729596e-06	1.5304617635261082e-05	3.0247589177298245e-06	6.7542058941506804e-06	1.4378495080342606e-05	2.303283009757736e-06	5.497009297342895e-06	1.2578749911516953e-05	1.8704042258968894e-06	4.544489299981362e-06
0.96-1.2	3.1535357825440646e-05	7.922635869121322e-06	2.010334819848517e-05	2.7257202519997168e-05	7.473414247676299e-06	1.6055248814327175e-05	2.5630589179113284e-05	5.080288155250993e-06	1.1579481371369246e-05	2.427753592411694e-05	3.8816852850615746e-06	9.46768603325054e-06	2.130140865010264e-05	3.1658020871512414e-06	7.844906957483402e-06
1.2-1.44	4.586961138245912e-05	1.0805821912213928e-05	2.8650810504707296e-05	3.9883733276704186e-05	1.0568959602724733e-05	2.2943653995894387e-05	3.7404733253108706e-05	7.23927449346859e-06	1.6596470116325712e-05	3.551709492461245e-05	5.556057685771986e-06	1.3750265509973213e-05	3.120974021377504e-05	4.562479478541495e-06	1.1366532232780486e-05
1.44-1.68	6.415905712465492e-05	1.4946828495352598e-05	4.0631415020882e-05	5.616461385998443e-05	1.4170900240129375e-05	3.251751964323635e-05	5.27565418465822e-05	9.675961470397657e-06	2.3433260187348105e-05	4.9822591491470236e-05	7.446873348037645e-06	1.9273819721428028e-05	4.366992284278332e-05	6.107809083518314e-06	1.6038437120611793e-05
1.68-1.92	8.326254689601472e-05	1.9398206380580556e-05	5.467367452396121e-05	7.352498761237347e-05	1.8152637339301176e-05	4.269749416011892e-05	6.922618626271206e-05	1.2398516751882647e-05	3.0936622543120736e-05	6.497310115381893e-05	9.533713096240133e-06	2.5469845090384746e-05	5.7154739151978484e-05	7.852430667149648e-06	2.1172223514399148e-05
1.92-2.16	0.0001065424364691725	2.4070111243608802e-05	6.788419338854676e-05	9.366372902951795e-05	2.280412303771828e-05	5.391714447511857e-05	8.866886104622354e-05	1.5562125988968205e-05	3.910655718364361e-05	8.289755432859064e-05	1.200647526363075e-05	3.259715452943457e-05	7.290118213350322e-05	9.891089596336825e-06	2.7104126993191018e-05
2.16-2.4	0.00012926488284844623	2.9485273698482447e-05	8.354569264528916e-05	0.00011461651447582643	2.7598542888413348e-05	6.579156933531535e-05	0.00010826785587881362	1.8965320090824444e-05	4.7884075411151225e-05	0.00010172453457917463	1.4660968094025306e-05	4.003636670929942e-05	8.985630353224322e-05	1.206533241264142e-05	3.331740656181819e-05
2.4-2.6399999999999997	0.00015464182062716785	3.506378947024519e-05	0.00010141926806823813	0.00013733453670276776	3.308313050296486e-05	8.087792878884406e-05	0.0001298075788678889	2.2752394487370065e-05	5.890021471885987e-05	0.00012151598003822468	1.7621748558696155e-05	4.9150120554391064e-05	0.00010717774474410704	1.4520544248032707e-05	4.100481369543152e-05
2.6399999999999997-2.88	0.00018171763290153608	4.208798209647647e-05	0.00011822219862674311	0.00016224693848658597	3.866573010764984e-05	9.42565654420613e-05	0.00015258901394492815	2.666742898214548e-05	6.879556876902386e-05	0.0001425860055213421	2.060090628142358e-05	5.7732976117244354e-05	0.00012601755503645503	1.69871908690845e-05	4.827812016853253e-05
2.88-3.12	0.00020671409357967012	4.885897708152964e-05	0.0001372106604374602	0.00018627893395625398	4.484456931898002e-05	0.00011086925745027252	0.00017574797668766664	3.099084676914365e-05	8.098558316226611e-05	0.00016467579811708076	2.4123214075600968e-05	6.841066781876313e-05	0.00014592801019324697	1.989162642685277e-05	5.7329935888705685e-05
3.12-3.36	0.00023783358108586395	5.7737229854452196e-05	0.00015728746372195088	0.00021410685212713243	5.3212342976624143e-05	0.00012788454732073334	0.0002014906443925344	3.697230072256617e-05	9.357672070031383e-05	0.00018850428257945778	2.8742031600487493e-05	7.942901925138484e-05	0.00016733736816026048	2.3735347949591095e-05	6.648793126542047e-05
3.36-3.5999999999999996	0.0002664666949812416	6.733423722168678e-05	0.00017624938061867347	0.00023962978693282367	6.09022003691785e-05	0.00014489098888652933	0.00022572910030438167	4.237929551159536e-05	0.00010675184634624006	0.0002112886670913853	3.295450753056746e-05	9.070839567277375e-05	0.00018808664259927798	2.720498862715004e-05	7.616797662013154e-05
3.5999999999999996-3.84	0.00029312663693636297	7.753565186141105e-05	0.00019598994832590075	0.00026617912507963476	6.969060881781205e-05	0.0001616452537693778	0.0002516044925792218	4.8567663666410745e-05	0.00011908933248389608	0.000236366974587669	3.7818355162875024e-05	0.00010167365727717163	0.00021177886316981666	3.1225132557221866e-05	8.538791012982892e-05
3.84-4.08	0.00032462660154314435	9.01873662544718e-05	0.0002197653429602888	0.0002942813406951228	7.970008331019162e-05	0.00018165569476888229	0.00027985417993912367	5.5736151722560727e-05	0.00013415209645831859	0.0002630291286189566	4.3460173386244375e-05	0.00011463863574466729	0.00023581793728321654	3.590686051479435e-05	9.637219559905958e-05
4.08-4.32	0.00035202980109011114	0.00010292892497182155	0.00024432823670984637	0.0003236355914206838	8.923991701651501e-05	0.00020131220358179372	0.0003064639815011444	6.260788125302885e-05	0.00014893466411835494	0.00028763405181567213	4.9044817917882146e-05	0.000127581493450403	0.0002589509449989382	4.06326940742002e-05	0.00010732639683227011
4.32-4.56	0.0003814415657959935	0.00011634023228841661	0.00026598003822467616	0.0003514104197635733	0.00010049087671725174	0.00022065902173143626	0.00033406479318562565	7.046245324011303e-05	0.0001637850687808216	0.00031413914843915903	5.533800784347908e-05	0.00014102206829573718	0.0002843314220995257	4.590249672288436e-05	0.00011887343448117135
4.56-4.8	0.0004139767820485595	0.0001294738389663002	0.0002907198980675303	0.0003792825794577759	0.00011160706993155496	0.00024147908260777236	0.0003618661664425096	7.868184763491622e-05	0.00017928434911870886	0.00033947848092305517	6.211104839610887e-05	0.00015436531178932768	0.0003084147377362497	5.1592119359389915e-05	0.00013037623060651357
4.8-5.04	0.0004503875557443194	0.0001438244278550076	0.00031669852056346004	0.00041458289091810007	0.00012289478412859172	0.00026544913994478657	0.000393141973997782	8.682501048183783e-05	0.0001976770250819943	0.00036995425426488283	6.864110075887948e-05	0.00016992284353508727	0.000336711616054364	5.7226201608401595e-05	0.00014370354716342933
5.04-5.279999999999999	0.000478870248460395	0.00015788914843915906	0.0003424913286614285	0.0004414153748141856	0.00013445203129849553	0.0002887113329086147	0.00041981076425756826	9.534660851288585e-05	0.000215580094853826	0.00039546834076590925	7.58919500209803e-05	0.00018591173013516552	0.00036186734621646493	6.346959457903733e-05	0.00015772280114880797
5.279999999999999-5.52	0.0005110869257450273	0.00017090024012937584	0.0003684787994620231	0.00047284897713598074	0.00014567440416877664	0.00031093827422665817	0.0004503787074396546	0.00010380286521717824	0.00023236532880300135	0.000426147625115028	8.308562559134954e-05	0.0002000292002903536	0.0003908950944998938	6.974729190665458e-05	0.00017026261858637336
5.52-5.76	0.0005536826644015007	0.00018502213437443846	0.0003906880441707369	0.0005095384724286827	0.000156990705196269	0.0003334306646846464	0.0004848517024138175	0.00011259671877637475	0.0002503126400981572	0.0004587514157287464	9.052024743401613e-05	0.00021623929450803115	0.0004219154809938416	7.628798930446343e-05	0.00018446414764881512
5.76-6.0	0.0005914826219296383	0.00019937272326314587	0.0004092871805762016	0.000546488992708997	0.0001693973896139961	0.00035221561548807247	0.000520218376159128	0.00012223456447283163	0.0002653311625492556	0.0004925121221773908	9.891048669562476e-05	0.00022979710939069296	0.0004539428045586466	8.379900994260657e-05	0.00019686416187193403
6.0-6.24	0.0006286808947405677	0.00021207344365127334	0.00043846004105613364	0.0005788030013449423	0.0001799010078899652	0.0003783181142493098	0.0005536384228781766	0.0001310011924792133	0.00028589757202519996	0.0005264232498053373	0.00010670856986429922	0.0002468765495455358	0.00048630636370071493	9.091634724586662e-05	0.0002123327681691058
6.24-6.4799999999999995	0.0006754087916755149	0.00022669356551284774	0.0004622442839951865	0.0006214208607630778	0.00019247104562458142	0.00040022209244708714	0.0005946237700856516	0.00014147214009180457	0.00030353224322219864	0.0005644311424930983	0.00011602583969898411	0.0002631419456676132	0.0005214677567778014	9.906934942180668e-05	0.00022728109414922362
6.4799999999999995-6.72	0.0007199777022722446	0.0002393616152375974	0.0004945228994124726	0.000658296170453741	0.00020303592139438392	0.0004276739576697105	0.0006322939524787051	0.00015042390185732721	0.00032510440999504496	0.000601740019112338	0.00012435277951617564	0.0002814999658521801	0.0005565725207050329	0.00010678782974264755	0.00024421497970666977
6.72-6.96	0.0007683071423515254	0.0002598542888413349	0.0005190680965527005	0.0007029668365541162	0.00021926098959439372	0.00044917091385290577	0.0006746684835185579	0.000163974059493278	0.00034285705858757464	0.0006422033163445884	0.00013624082356121956	0.00029751982151872224	0.0005934451759042967	0.00011711017411246629	0.00025917746297432644
6.96-7.199999999999999	0.0008165834926028173	0.00027122367969681626	0.0005488160968358462	0.0007488629928505699	0.00023232925494552168	0.0004749194804275501	0.0007192727873339468	0.00017531894735122597	0.00036421096717868855	0.0006848919622000425	0.0001460522374458702	0.00031639767960464746	0.0006327688114957174	0.00012627597158976537	0.0002769537071403361
7.199999999999999-7.4399999999999995	0.000864408579316203	0.00029134064067170884	0.0005835102994266298	0.0007934363275996319	0.00024758237091004133	0.0005039463438805125	0.0007638328496260117	0.0001886812486727543	0.0003876619239753663	0.0007266227790755291	0.0001575012692151181	0.00033713146960223097	0.000671993346074892	0.0001363287817261579	0.0002961739946353118
7.4399999999999995-7.68	0.0009239488214058186	0.0003137690510805822	0.0006219561831952998	0.0008433717349755786	0.00026688664913341063	0.0005377247469384866	0.0008117110261673863	0.00020392483569378877	0.0004142363323187277	0.0007724569972393289	0.00017091462567885796	0.0003600618512425756	0.0007139697034048276	0.00014835817624100916	0.0003176913020334712
7.68-7.92	0.0009791268492956749	0.00032931211918258	0.0006557124654916118	0.0008957271536773554	0.0002807594295702174	0.0005693353153535782	0.0008635384960241618	0.0002161627216840638	0.00044018840990066305	0.0008209191618885821	0.00018207574707188615	0.0003832023801196396	0.0007590164224534579	0.000158295004979988	0.00033940858111811736
7.92-8.16	0.001038587456643307	0.00034952709214760604	0.0007012369929921427	0.0009486090465066893	0.00029862211477204047	0.0006085023359524315	0.0009124578230810976	0.00023052964590446009	0.00047121941436020857	0.000867985506476959	0.00019426599491608265	0.00041015210417176377	0.0008013891838323777	0.0001689718277052824	0.00036484922682548964
8.16-8.4	0.0011058611170099808	0.0003738422333665485	0.0007422754300276068	0.0010086934593331917	0.0003217529444435369	0.0006432363559142068	0.0009706354262523301	0.00024838144088515715	0.0005002654491399448	0.0009212478764068805	0.00020973352044703554	0.0004355201937580528	0.0008495062645997027	0.000182415868560419	0.00038870425632850706
8.4-8.64	0.001167312592907199	0.00039850041655095804	0.0007878265024421321	0.0010635750690167764	0.00034328699544244244	0.0006787357542294896	0.0010241440739954225	0.00026575678869159437	0.0005288779169911045	0.0009730812451334324	0.00022458847070943582	0.00046110506680958923	0.000896588093721243	0.00019537474779538844	0.00041238231973728844
8.64-8.879999999999999	0.001240877397890564	0.0004228727314308117	0.0008356604374601827	0.0011283800523819636	0.0003645065913063365	0.00072301267077228	0.0010855395106297632	0.00028159933787455554	0.0005651795615959982	0.0010280491257874992	0.0002382203123522928	0.0004926536972316031	0.0009460855100162809	0.00020730939694333836	0.00044174099477104655
8.879999999999999-9.12	0.0013102481064628017	0.0004492297891108679	0.0008916613576838677	0.0011937159340270403	0.0003890095888397014	0.0007686478020811213	0.0011464246950284326	0.0003009784863681657	0.0006018882282154739	0.001084187194733489	0.000254471934226993	0.0005232798918882277	0.000996531464571388	0.0002211781584087223	0.0004696149242741643
9.12-9.36	0.0013801674099242585	0.00047782478723230475	0.0009402650952077582	0.001258074078006654	0.0004127121551203097	0.0008121549161180717	0.001206938250631179	0.00031929039319143374	0.0006374436657936339	0.0011410242797480002	0.000270364178610809	0.000554693585663506	0.0010476693565512848	0.00023502241676197656	0.0004993664640371264
9.36-9.6	0.001449953988815743	0.000503806132283516	0.0009943282367098464	0.0013217332059177462	0.00043592466145025077	0.0008588872372053514	0.0012655523701658761	0.0003364016531355669	0.0006745475566881386	0.0011958439512989312	0.0002844003199309107	0.0005878304867798829	0.0010951334324343456	0.00024722169952092675	0.0005296896042844708
9.6-9.84	0.001520669639697034	0.0005348514301582893	0.001053054434770298	0.0013865426134352658	0.0004625594197690184	0.0009055133786366532	0.0013267295486184846	0.00035645871789426685	0.0007126277105306624	0.0012531765413746727	0.0003012032595473082	0.0006207373319739565	0.0011478180080696538	0.0002619497034516572	0.0005603454407889792
9.84-10.08	0.0015919338854675444	0.0005625969910319029	0.0011094092871805762	0.0014495071494301692	0.0004864294231994381	0.0009534756140723437	0.0013877504070220145	0.0003746045488453643	0.0007506842688940799	0.0013094539711191336	0.00031608883857313613	0.0006554757762417524	0.0011983860692291357	0.00027418165702678023	0.0005930558536475677
10.08-10.32	0.0016569158349260282	0.0005992126370125946	0.0011635697600339775	0.0015162233666029588	0.000516604864661777	0.0010039242231188504	0.0014496885396757982	0.00039618624456169585	0.0007931413841108044	0.001366647200396404	0.0003340189166836704	0.0006921696958491262	0.001249178877327104	0.0002894454623427458	0.0006265484566426796
10.32-10.559999999999999	0.0017267908968641608	0.0006247610957740497	0.0012243133715580095	0.0015819087562822963	0.0005408015747259749	0.001052359842854109	0.0015146321464807344	0.00041517879020533513	0.0008340117033576366	0.001428611877964182	0.0003495987476805246	0.0007273970089518166	0.0013061230268280597	0.0003033730312772409	0.00065844305580684
10.559999999999999-10.799999999999999	0.0018002672188008777	0.0006613930770864303	0.0012897377362497346	0.00165466394138883	0.0005719898067530261	0.0011063035322432223	0.0015844777140699843	0.00043899025869720287	0.0008778285080578561	0.001493584979118001	0.0003693502162562219	0.0007653296912177466	0.0013636175408791675	0.0003195238492522999	0.0006934363312810735
10.799999999999999-11.04	0.0018768669922842784	0.0006968407468513648	0.0013434469455652297	0.0017246009414596164	0.0005991840501821389	0.0011534738444114107	0.0016516186498666855	0.000459183451219977	0.0009187814114815601	0.0015583678417215262	0.000386171533130676	0.0008028398669340618	0.001421945565229702	0.0003343939712333823	0.0007289746623255538
11.04-11.28	0.001952953564097119	0.0007250927030073345	0.0014151005167409925	0.0017956572520705033	0.0006266274074195077	0.0012153190698662136	0.0017204142186357093	0.00048032409298070795	0.0009697417474811826	0.0016219318503574716	0.0004046406774775366	0.000846185499602647	0.0014806646846464218	0.00034956139764163785	0.0007679054333965391
11.28-11.52	0.002030190415516387	0.0007649754153258082	0.0014778792383379345	0.001872933920860763	0.0006582485257363151	0.0012658959793303603	0.0017955746678936315	0.0005042145155757388	0.001010892263042401	0.0016905261201953705	0.00042438193646542467	0.0008826604236685974	0.0015419710483471367	0.00036683772523385226	0.0008014971374044231
11.52-11.76	0.002097508317406385	0.0008022853129032785	0.0015388529057832518	0.0019420878459687123	0.0006881993563879314	0.001315627875699016	0.0018640693943040513	0.000527304506918013	0.0010556086453835445	0.0017569237984002264	0.0004443518902202391	0.0009210863989217739	0.0016025766263183974	0.00038433458083523354	0.0008372495974229291
11.76-12.0	0.0021745062645997025	0.0008385089109234363	0.001614417427620868	0.0020176612161109933	0.0007164676478755901	0.001376252035110073	0.0019374188905405725	0.0005484941546738106	0.0011078018451664662	0.001826743558434204	0.0004631967473984786	0.0009684646464591945	0.0016668719473348905	0.0004006291504014532	0.000880549661360602
12.0-12.24	0.002244257450272528	0.0008826306418151821	0.0016763290153606568	0.0020858949175338007	0.0007477947302219972	0.0014305054151624549	0.002005161511054482	0.0005728991402170421	0.0011562168188575068	0.0018921745593544277	0.0004844755703104337	0.0010105073662601196	0.0017277659800382246	0.0004190652919678045	0.0009185000402695195
12.24-12.48	0.0023138139732427265	0.0009146233889279122	0.0017332767041834784	0.00214575369859135	0.0007761120277047225	0.0014825511432009627	0.0020651972582053277	0.0005958067203554569	0.0012033281423279299	0.0019509538472428684	0.000505196949728006	0.0010520081273979265	0.001784366815318185	0.0004371175514441246	0.000956793733401255
12.48-12.719999999999999	0.002373230339067035	0.0009504304359900028	0.001784579174630141	0.0022099304523253344	0.000803318522632602	0.0015261555885892264	0.0021266841273212054	0.0006174728152855143	0.0012448620844246242	0.0020076206023925815	0.0005252179514218664	0.0010925776044656403	0.0018367664755432858	0.00045503422703332735	0.0009944981294391845
12.719999999999999-12.959999999999999	0.0024377521766829474	0.0009970514726301517	0.0018412171727896934	0.0022704130388617543	0.000838611006746492	0.001577599631910526	0.0021868083575186993	0.0006463373463798182	0.0012941677874519241	0.002066452980109011	0.0005516750772706527	0.0011368523091281426	0.0018932823670984639	0.0004785294444840478	0.0010354569319501147
12.959999999999999-13.2	0.0024811000212359314	0.001029640459349527	0.0018950856515891556	0.0023177337722092447	0.0008619378603982554	0.001627773943512423	0.0022328136429060194	0.0006662855089272588	0.0013411670323965929	0.002113322449918596	0.0005720595402905211	0.0011801913055681996	0.0019393731860975437	0.0004969966233257634	0.0010758848361783367
13.2-13.44	0.0025263325546825226	0.001074121567538429	0.0019526704183478445	0.002367076343172648	0.0008967729552248558	0.001676351136122319	0.0022790696302588424	0.0006959341359426304	0.0013905671173403177	0.002159238514900545	0.0005992170438630192	0.0012262467315523762	0.0019838996248318823	0.000522091077228146	0.00111788066000149
13.44-13.68	0.0025769448573653288	0.0011068412369113156	0.0020020528066822395	0.0024146182841367596	0.0009209533299573648	0.0017197034048276351	0.002327534744342984	0.0007186974206511264	0.0014345313937849508	0.0022067627592553267	0.0006224908202328939	0.001267499740158472	0.0020316256105330217	0.0005437354929426733	0.0011568680602226308
13.68-13.92	0.00261608975720252	0.0011402143195517586	0.002045825369859135	0.002455493027535924	0.0009475104954506102	0.0017661083386423162	0.002369826691205965	0.000743064290420417	0.0014802122413345603	0.0022505972605648757	0.0006462975370864094	0.0013113320295857756	0.0020766900261909816	0.0005668827662011527	0.0011982445027159578
13.92-14.16	0.0026491116302116515	0.0011837316431710146	0.0020920312168188574	0.002493089474056771	0.000976824248166359	0.0018095092730232888	0.0024085144286354735	0.0007689585137026207	0.0015250230055921285	0.0022897709173922277	0.0006727322018420154	0.001354281700618858	0.0021183372265873857	0.0005919723194811093	0.0012375203576707034
14.16-14.399999999999999	0.002701369717562115	0.0012196857082183053	0.0021272740142988605	0.0025394988320237843	0.001007216132773576	0.0018519324697387981	0.0024571653571175763	0.0007975752922663095	0.0015712907906845048	0.0023392462129256035	0.0007037958937103172	0.0013989899722118549	0.002167815176612161	0.0006228299053563863	0.0012799338214762538
14.399999999999999-14.639999999999999	0.0027417268351383876	0.0012596174265318456	0.0021804788702484606	0.002589549267360374	0.0010400828201316628	0.0019028190698662135	0.002510367263632288	0.0008286178675858013	0.0016210389089450462	0.0023926678523394918	0.0007335976805254008	0.0014450210653580956	0.0022204378141148155	0.00065180075159768	0.0013227419196719505
14.639999999999999-14.879999999999999	0.002782075104409995	0.0012930558504990444	0.0022280915976498903	0.002638706023925816	0.0010669503569269974	0.001951453776456431	0.002556310610886954	0.0008559632128330366	0.001670427196149218	0.00243959926028173	0.0007632320301004131	0.0014917666591091822	0.002270216606498195	0.0006809153494301345	0.0013672152688144082
14.879999999999999-15.12	0.0028313867063070714	0.0013352663475831876	0.002271094358320946	0.0026831997239328944	0.0011052240390741134	0.0019983232462660156	0.0026103767018239303	0.0008908037527702	0.0017167716665486893	0.0024954541834784454	0.0007988226532033186	0.0015360745449143243	0.00232490443830962	0.0007153748927884706	0.0014092057836547344
15.12-15.36	0.002894351242301975	0.0013759413234885735	0.002316787003610108	0.002748261308133362	0.0011444002482970416	0.0020447591491470235	0.0026727218564922962	0.0009290474868092197	0.0017656880441707368	0.002558303691512706	0.0008371004398176081	0.0015835147305846727	0.002386111700998089	0.000751680337260574	0.0014543533736162315
15.36-15.6	0.002951484745522758	0.001412769328781221	0.0023721685425072557	0.002804018899978764	0.001179864253393665	0.002102078466765768	0.002728719827281093	0.0009627908369679446	0.0018191259054765106	0.002613357843137255	0.0008715516729210057	0.0016317136583833868	0.002443020457280385	0.0007872866262665779	0.0015013502592624952
15.6-15.84	0.003017201104268422	0.0014561723050786545	0.0024399465562398243	0.002867956749486798	0.0012242596010912001	0.0021618576130813336	0.002793940680965527	0.001003991266042657	0.0018765602510558976	0.0026784349118708856	0.0009117018979395042	0.0016868098396988472	0.0025062876052948254	0.0008242242510316264	0.0015531942462298839
15.84-16.08	0.0030871911941671975	0.0014973618439322412	0.0024926116656048703	0.0029405924824803566	0.0012664006730156655	0.0022153057974092162	0.0028629781033953894	0.0010451699146751174	0.001929650079044855	0.0027473941742762087	0.0009528710398213619	0.001738349002523311	0.002573428541091527	0.0008646641872904066	0.0016041693296745736
16.08-16.32	0.003170666100375168	0.001540250257281474	0.0025642386918666386	0.003016935655128477	0.0013119394939314242	0.002274492107312239	0.0029385013331445697	0.0010877942401620465	0.0019853855501285956	0.0028220937743328378	0.0009953551766130459	0.0017924851427783904	0.002646786295745735	0.0009048329557749521	0.0016564610408603792
16.32-16.56	0.003243328378282721	0.0015883578091053139	0.0026194786578891483	0.0030857577688114955	0.001362162471208978	0.0023316610037516813	0.0030051703593591468	0.0011315865418647325	0.002040790684504849	0.0028884273023288736	0.0010387479667197494	0.0018449666500538271	0.0027111842570963405	0.0009464572091199989	0.00170700963601796
16.56-16.8	0.0033150615842004673	0.0016318669650587255	0.002681469880370921	0.003154761272740143	0.0014054225133541336	0.0023932761732851984	0.003071119723460985	0.0011738215419464092	0.002100289634506029	0.002955052824378849	0.0010805256000350361	0.0019033455524144615	0.002778167693070008	0.0009873806734581377	0.0017634582807573703
16.8-17.04	0.0033896704891342817	0.0016853243380106832	0.002749902668648687	0.0032186681531818505	0.0014617058986882729	0.0024509538472428684	0.003136815436162431	0.001223826714801444	0.0021572019301101908	0.003020541339279394	0.0011269730988142553	0.0019579506528188515	0.0028428434911870887	0.0010317770455554526	0.0018165020978436793
17.04-17.28	0.003456820273235648	0.0017352451116519922	0.002812734480073618	0.003280477985417994	0.0015108915824035808	0.002506928222552559	0.003192780963167457	0.0012706437754218599	0.0022095278544630847	0.0030753986161251505	0.0011749132393311808	0.0020100339863826093	0.002901063566220712	0.0010776076664827567	0.0018664330813323764
17.28-17.52	0.003509653500389325	0.0017703170687880818	0.002884741983435974	0.0033384653500389324	0.0015538085825832694	0.0025695520988178663	0.0032454549208371674	0.0013126337455282029	0.0022701593874613624	0.003131994584837545	0.0012147000030236716	0.0020707709619468525	0.0029563990939336024	0.0011166198880747825	0.0019234409389295725
17.52-17.759999999999998	0.0035694237984002265	0.0018259715438521979	0.0029232055638139733	0.0033892855878813618	0.0016101818122416975	0.0026137936221419977	0.0032964477006205612	0.0013626334732726748	0.002315147117812227	0.003182969668011609	0.0012639714737909182	0.0021179567588569615	0.003007623699299214	0.0011638586211791372	0.0019709740318413715
17.759999999999998-18.0	0.003616815318185036	0.0018711305683061894	0.0029799055001061797	0.0034335580802718198	0.0016572847411666695	0.00266839651022864	0.0033393678771147448	0.0014072806573337472	0.0023707351171515538	0.0032264679337438945	0.0013075235334674455	0.0021730263952583102	0.00305413569760034	0.0012057393404311411	0.00202351526522005
18.0-18.24	0.003673409074821264	0.0019180864792459611	0.0030269519360090606	0.003475083174063849	0.001706682784193933	0.002719606073476322	0.0033756813194591915	0.001454389031369282	0.0024237984002265164	0.003269010582572379	0.0013527560912973686	0.0022271957166560296	0.003100401713031783	0.0012493646812667763	0.0020765873968814365
18.24-18.48	0.0037009449989382033	0.0019605746769688157	0.003072759609258866	0.0035147412755716003	0.0017538673897773494	0.0027695193600906064	0.0034124873174299804	0.0015025238087459365	0.002473761827233902	0.0033089628902102357	0.00140033685432341	0.002279849765873194	0.003142556806115948	0.0012947183082779564	0.0021264475939324393
18.48-18.72	0.0037454962129256034	0.0020054886714474737	0.0031126920082112266	0.0035450909605719543	0.0017964903539866377	0.0028098941742762088	0.0034405688870012504	0.001542877523128107	0.0025177526485925298	0.0033391333970411267	0.0014396682703996099	0.002327046623164183	0.0031770032561761166	0.0013336782565641057	0.002173876276848639
18.72-18.96	0.0037734303107524597	0.002046228988679615	0.0031707545834218165	0.0035806567211722233	0.0018407060130355946	0.002864528031429178	0.0034733459569146552	0.0015882924677785583	0.0025722582053278593	0.003369000849437248	0.0014823280121016122	0.0023826737027618818	0.003208407659092518	0.001375616149744412	0.0022270174252867776
18.96-19.2	0.0037985417993912367	0.0020977097864972147	0.0031838500743257593	0.003601578537552205	0.0018845010372935624	0.0028965987116868408	0.0034975431207380668	0.0016306036994081165	0.002611344116467285	0.003397306576060027	0.0015250775981763356	0.002426824531158529	0.0032418825653004885	0.001415910700871223	0.002272083610844926
19.2-19.439999999999998	0.0038151058257237915	0.0021388176486923567	0.0032224375309690663	0.0036171205846959723	0.0019265318457291276	0.0029376238762653076	0.0035154491399447866	0.0016710064197853537	0.002652353059153866	0.003416821511998301	0.0015664733929075577	0.002469851624857771	0.003266302116514476	0.0014562428234366329	0.002316424235416707
19.439999999999998-19.68	0.003838898916967509	0.0021745348514301583	0.0032584147377362495	0.003645271465987117	0.001963608964830031	0.0029698051603312806	0.0035423243906467523	0.0017121986811942218	0.0026904715556499374	0.00344754724994691	0.0016055985753100116	0.002513825487160338	0.0033001805054151626	0.0014943925354816948	0.002359618119697838
19.68-19.919999999999998	0.0038603206625610533	0.0022225117206004868	0.003290923409074821	0.003659070397111913	0.0020067709949850533	0.0030053178311035605	0.0035587144003208985	0.0017543411143963279	0.002726985559566787	0.0034655557620159975	0.0016486524071014496	0.002553835308955525	0.003319043321299639	0.0015357570558381672	0.002399639001909317
19.919999999999998-20.16	0.003866735683443052	0.0022633500498227617	0.0033126371487223047	0.003670847490620797	0.0020477114200303835	0.00303998548878035	0.003573134187489677	0.0017953863578199956	0.0027644846747363204	0.0034854622354356904	0.0016894192912236244	0.0025946879317737663	0.00334225950307921	0.001576327675361639	0.00244053232696538
20.16-20.4	0.0038969526438734337	0.0023003822467615206	0.003344296382813053	0.0036965208466057903	0.0020831059999673295	0.003074365576555532	0.003596030650527359	0.0018339023473871636	0.0028052960052853872	0.003506306629149855	0.0017274908441641677	0.0026386352491622215	0.003364870460819707	0.0016126151508848473	0.002482144134364041
20.4-20.64	0.0039130300134494235	0.002358266494601173	0.0033787870743965456	0.003721981843278828	0.002133921133018606	0.003105918630990302	0.003620693825063118	0.0018822522066310556	0.002842461834312546	0.0035344508742125007	0.001773317600004587	0.0026746655459167976	0.003394206130105472	0.001655381249255136	0.0025205546251179725
20.64-20.88	0.003925453033198839	0.0023970710750281783	0.0034003326962553974	0.0037390679195866074	0.0021686786350196842	0.0031413870602392583	0.0036394315849083317	0.0019179530740371683	0.0028772002784266536	0.003554978941034898	0.0018122835128372172	0.0027137971734701154	0.0034150987470800594	0.0016923776814892957	0.002559531407373459
20.88-21.119999999999997	0.00394501663481277	0.0024440269859679503	0.0034416188858214765	0.0037636175408791678	0.002216087851413823	0.003182584766758689	0.00366573759467686	0.0019671850411922616	0.0029207634317264812	0.0035774071812840658	0.0018586922151827613	0.0027575188590886197	0.0034417728463226444	0.0017371906064928147	0.0026021820057452855
21.119999999999997-21.36	0.00394017661216111	0.0024889001421173856	0.003456917604586961	0.003769028279181709	0.002259870624173024	0.003202174913286614	0.0036773790141808827	0.0020091967917408565	0.0029476711262122176	0.0035945131662773414	0.0019014295497521137	0.0027887113452462987	0.003461699228427833	0.0017767026915722853	0.0026340535993171956
21.36-21.599999999999998	0.003978631344234445	0.0025305470702582616	0.003486754087916755	0.0038029969207899767	0.0022999330251400755	0.003235683443052311	0.003707357070385314	0.002051292941503177	0.0029829876595644273	0.0036215779181708783	0.0019427028294296254	0.0028221866940176025	0.003487874283287322	0.0018167914165572072	0.0026685637573541643
21.599999999999998-21.84	0.0039918241664897	0.0025796265743175915	0.0035281287605294824	0.0038237948609046507	0.00233860692291357	0.003277469561831953	0.0037334153276232275	0.002092248340602556	0.0030255303083929117	0.003649403624265591	0.001986918512313751	0.002863384400719298	0.0035147996743823883	0.00186223815539448	0.002709655284435772
21.84-22.08	0.004005777942946131	0.002621175490468334	0.0035687513272457	0.0038477914631556594	0.0023827041508077823	0.003310894032703334	0.003754005332578278	0.0021349135044187073	0.003061014959533753	0.0036706461916896724	0.002028340851973277	0.002898173722739142	0.0035390988886529343	0.0019034981291391995	0.0027434770443661625
22.08-22.32	0.004004937354002973	0.002672517437966578	0.0035961368301833368	0.0038597632193671694	0.0024231381805707563	0.0033414118354923197	0.0037710825605813928	0.002179277542730505	0.003096343290625516	0.0036927337722092446	0.002076060465393524	0.0029324255102482193	0.0035627256317689532	0.0019497518371359422	0.0027792879031957665
22.32-22.56	0.004038976782048559	0.0027203146184883284	0.0036331138953776456	0.003892422311885043	0.002466933204828724	0.003373544453882636	0.003807876760812628	0.00222376409602997	0.0031293651636346478	0.0037248907234373892	0.002120519136467509	0.002962963221857804	0.003595195370566999	0.0019958487252150553	0.002811010845248518
22.56-22.8	0.004041799391236639	0.0027510087067317904	0.003660844482197211	0.003899894705174489	0.0024985869938089094	0.0033970765201387413	0.003820040230291876	0.002260984149283151	0.00315639968382058	0.0037429279924966375	0.0021626316442629376	0.0029937641705323325	0.0036139236922205706	0.002037894432088732	0.0028410012892386986
22.8-23.04	0.004061513414029872	0.0027861460051946353	0.0036915304027748284	0.003930713350322078	0.0025382777659800383	0.003423156898138317	0.003853171232391874	0.0023056476686759125	0.003187831811424931	0.0037699263821051885	0.0022075109503546624	0.003027653177548547	0.003643740709280102	0.002083385276527838	0.002876741361630608
23.04-23.279999999999998	0.00407637856586678	0.002820197004100168	0.003724083315636724	0.003949356728250867	0.002574534034663574	0.0034499230197494162	0.003874413062457233	0.0023450239857120297	0.0032194645006016847	0.0037974468216889646	0.002249337589691433	0.003055529761518412	0.003670807673249805	0.002125625374757744	0.0029046577629963425
23.279999999999998-23.52	0.004093792029447158	0.0028528431644804547	0.0037442309053585332	0.003971247433991647	0.002614482088308803	0.0034741319813123804	0.0038962949198933484	0.0023885685348841008	0.0032480887661923974	0.0038174417781553054	0.002297916850405215	0.003088615784882741	0.0036936610745381183	0.0021743718660284764	0.0029431390401879684
23.52-23.759999999999998	0.0041127804912578746	0.0028936243200418186	0.003767519643236356	0.003992363913074255	0.002656598657235735	0.003498553302187301	0.003926585616195937	0.002435306641401354	0.0032791994053939263	0.003849685000353932	0.002342052898504429	0.003119560518508709	0.0037279712607064487	0.002218467666617001	0.0029751061954507657
23.759999999999998-24.0	0.00413009662348694	0.002930435990002777	0.003783703192468323	0.004014559885325971	0.0026957789502915857	0.0035087730940751754	0.003955817465373634	0.0024787259530304763	0.003296990396640004	0.0038795745735117153	0.0023901666020141117	0.003139223663637112	0.003757165357117576	0.002265342120121028	0.002997389766036967
24.0-24.24	0.0041540135909959655	0.002964005096623487	0.003810389679337439	0.004040918984922489	0.0027354329679664144	0.0035435513555602746	0.003985329510865718	0.0025206260788125305	0.003330578561147684	0.003909382299851348	0.00243483967443209	0.003175196446411112	0.0037867257733418275	0.002310418045194739	0.003035640987306086
24.24-24.48	0.0041676399801797975	0.0030041900125782053	0.003825307921002336	0.004065919869752956	0.0027772269140924908	0.0035633538614001556	0.004012266699700337	0.002564630739827172	0.003363166867228239	0.003938475525589297	0.002479571962459362	0.0032090544843608624	0.0038183195299780564	0.0023538391934292938	0.003072327828302158
24.48-24.72	0.004196158066114532	0.0030285051537971477	0.0038501716571104974	0.00408746991576414	0.0028154475064116175	0.003588726375026545	0.004034225242443548	0.0026071842788767826	0.0033959734314905265	0.003963421108515609	0.002522970878318751	0.003242233414924583	0.0038479383450130953	0.002397337118081855	0.0031052275948815792
24.72-24.96	0.004205262971614639	0.0030705359622327133	0.0038670719190203157	0.004103817158632406	0.0028608148063446427	0.0036205360302965952	0.004056941789953045	0.002654600301659125	0.003432690946414667	0.003990105383308558	0.002569910479230374	0.0032798984359732183	0.003876205139095349	0.0024421614778710344	0.0031441105851071206
24.96-25.2	0.004238904225950308	0.003094263031510855	0.0038799196573936433	0.0041415330572662275	0.0028964094940947776	0.003642678912720323	0.004091485571364527	0.002694809720611377	0.0034663086052712302	0.00402682363559142	0.002613364526863933	0.0033157783115478263	0.00391472888794507	0.002485198744015558	0.0031838695574991304
25.2-25.439999999999998	0.004261299285056983	0.003130854174494013	0.0039049161180717776	0.004169458306788419	0.0029330169724096247	0.0036771076661711614	0.004119157169486326	0.0027359556985804595	0.0035107801845166466	0.004057213137962767	0.002655666932992613	0.0033623933928045293	0.00394625185814398	0.0025268736371256728	0.003227259874144864
25.439999999999998-25.68	0.004293400934380973	0.0031628305862750543	0.003919241523324131	0.004197166772846323	0.002971621445023441	0.0037070503291569334	0.004146477784856421	0.0027807635134031398	0.0035427550081404404	0.004086883715580095	0.002698704429443556	0.003398764349290208	0.003978859630494797	0.0025688409340405348	0.003264603259350552
25.68-25.919999999999998	0.004323989523607277	0.0031985641243445447	0.0039437513272457	0.0042317680682381256	0.0030082779293333552	0.0037446069583067882	0.004185737712654255	0.0028191324849851074	0.0035872000424718624	0.00412589810292348	0.0027376825937815573	0.003442806785954231	0.0040213721950874215	0.0026076571307355233	0.0033080201209104206
25.919999999999998-26.16	0.004383574007220217	0.0032390594116013527	0.003981807885609118	0.0042804116231330075	0.003047486809219661	0.0037874371770368798	0.004227395531016257	0.0028636244833951355	0.00363180729572214	0.0041681332731648615	0.0027791559813801297	0.0034905500260606907	0.004064571388122036	0.002648797856001212	0.003353268581545632
26.16-26.4	0.004437831811424931	0.0032648365650064523	0.0040123964748354215	0.004339620053797693	0.003078666873580868	0.003831307071565088	0.004281597295958095	0.0028998589716364193	0.0036735476982610133	0.004219185779004743	0.0028170621389981636	0.0035340925335089392	0.004116397678204856	0.002682522305995658	0.003395632494844796
26.4-26.64	0.004514493523040985	0.0033170361174183643	0.004058690804841792	0.004404624124017838	0.003128726497541533	0.003874455829263113	0.004339612680210472	0.002949826028717513	0.003713621670088011	0.004273720092730233	0.002864798087758905	0.0035741576572085264	0.004165712819423798	0.002729422896152624	0.0034362320561844273
26.64-26.88	0.00458504990443831	0.0033598755247725306	0.004106020386493948	0.004471495186522263	0.00316975268307823	0.003931341579953281	0.004407868502394941	0.0029883501859505257	0.0037596505509544373	0.0043413211403695055	0.0029029104790506853	0.003622792364013911	0.004231004459545551	0.002766233104734598	0.003478411924745586
26.88-27.119999999999997	0.004670887307991789	0.0033914843915905713	0.004148855029376372	0.004547798541799391	0.0032040691311237073	0.003982489205068309	0.004479218281777212	0.003025063843921351	0.003802033930298955	0.004407152527075812	0.0029407308761311224	0.0036634702328142486	0.0042944167197564945	0.0027995687720165875	0.0035196326370759857
27.119999999999997-27.36	0.004744266298577193	0.003443022363069082	0.004214031641537481	0.004625796347419834	0.003259821618177957	0.004041476428116373	0.004552889266416555	0.0030796783028679397	0.0038505875274297443	0.00447294852056346	0.0029886934777412283	0.0037115939500229787	0.004355146173993063	0.002843710311747754	0.003562817673052405
27.36-27.599999999999998	0.004850277836766476	0.0034715356845320742	0.004264095349331068	0.004717553266794083	0.003296943659441005	0.004093827422665817	0.004645180033505581	0.0031146821961219925	0.00389001557301621	0.004555430204572804	0.0030257951198398966	0.003751785162064598	0.004431521200537977	0.0028773024449367003	0.003600829990094305
27.599999999999998-27.84	0.004958421816379982	0.00352682261463319	0.004348021519076945	0.004811132936929284	0.003342580492346897	0.0041625345083881925	0.004730271230032326	0.0031595934680453686	0.003936613694816073	0.004631379627663339	0.0030666253034064886	0.003795712570767469	0.004501226375026545	0.0029162248217842507	0.003642694859007724
27.84-28.08	0.005051479436539959	0.003576367675645654	0.0044149500955616905	0.004912835350746797	0.0033945921884443865	0.004228582678558788	0.004833430664684646	0.003205002967585257	0.003986456194993039	0.004727067406384937	0.0031076249661307134	0.003839011749836358	0.004588198131238055	0.0029528177694386755	0.003684635823341664
28.08-28.32	0.0051668259361506335	0.0036380253851054445	0.004495443123097615	0.005015599561124089	0.00344728996847281	0.004286401925391095	0.00493458448361294	0.0032521167867313548	0.004026934239399731	0.004816435283499681	0.0031534047578672102	0.003879539197456728	0.0046732126424577055	0.0029936938610933637	0.003722933055795284
28.32-28.56	0.005278650810504707	0.0036855285296567945	0.004566096835846252	0.00512017767395767	0.0035007473414247676	0.004343495611240886	0.005029532691536302	0.003299815955262972	0.004068344305231118	0.004902684133220075	0.0031965770208772348	0.003918962819065277	0.0047495044949387695	0.003034123996107292	0.0037617257933127654
28.56-28.799999999999997	0.005382910384370354	0.0037306875541107862	0.004650730869965315	0.00521993346074892	0.0035444443536926016	0.004406725596375735	0.0051288696585734175	0.0033428677219290936	0.004114417427620868	0.004993560646280173	0.003236384203745344	0.003956437601562777	0.004833312097402138	0.0030707038754352474	0.0037985949093859005
28.799999999999997-29.04	0.005484931337155801	0.003781866148292141	0.004722543710625044	0.005316893183266086	0.0036054527337177583	0.0044569043321299635	0.005222416884924848	0.003398426907558358	0.004152819069866214	0.0050750026544914	0.0032873994721104036	0.0039947441247024495	0.004909329652438592	0.003116028098711872	0.0038368461306550194
29.04-29.279999999999998	0.005569529978056205	0.00384047731839195	0.004796312026615701	0.005400514086501026	0.003654724177924433	0.0045086138245912085	0.005306452183761592	0.00344575036346113	0.0041904627073452725	0.005153283605861117	0.003329605908113677	0.004025498619777282	0.004979093225737949	0.003156941761805159	0.0038669622205721077
29.279999999999998-29.52	0.005631538897147306	0.003886689971739876	0.004859595101578538	0.005476114001557302	0.003709594557067481	0.004555275359241169	0.005381465161275099	0.0034906888609373215	0.004236355914206838	0.005219530862886671	0.003370807720676524	0.004068996885702011	0.005040677426205139	0.0031956615795924372	0.003908669589661656
29.52-29.759999999999998	0.0056940521696043035	0.003922031461848833	0.004925691937424789	0.0055338757344092875	0.0037523441200973586	0.00460145908543923	0.005437126896486633	0.0035357035899613943	0.004270699134045917	0.005271222658738585	0.0034123689107302554	0.004094002194795437	0.005087677850923763	0.003233216682783153	0.003935607368526266
29.759999999999998-30.0	0.005741726835138387	0.003966439061045135	0.004953334041197707	0.005578935725914915	0.003796122809023637	0.00462538490125292	0.005479059012293244	0.0035743175915186956	0.004294666241948043	0.005310022474693849	0.003448020791360016	0.0041181492183325775	0.005125821122672896	0.0032678755181201435	0.003961931075043876
30.0-30.24	0.005769687477879239	0.0040162699903621545	0.0049975667162171725	0.005613824591208324	0.003841506444288351	0.004661786826644015	0.005515856161959368	0.003617728735481974	0.00433043108940327	0.00534831572520705	0.0034840810555021454	0.004151272846991899	0.005162552204997522	0.0033053881492498345	0.003996260727664724
30.24-30.48	0.005791843632759963	0.004050680366564843	0.005039507680328449	0.005633259892404615	0.003885154450561119	0.004689698803709209	0.00553165628465586	0.0036600535798879397	0.004362927963002289	0.00536599021377504	0.0035245824903412807	0.004181604835517117	0.005180342606356622	0.003339284121029189	0.004028280972755792
30.48-30.72	0.005804479011821335	0.004069065782380712	0.005060761308133361	0.0056588934310186165	0.0039025638303085745	0.004710390564167905	0.00555404249545787	0.003684093743023452	0.004390263325546825	0.005388947140227932	0.003546451427428608	0.004210237949539172	0.005200982161817796	0.003365342364008671	0.004057370659326312
30.72-30.959999999999997	0.0057809513697175624	0.004106988254896516	0.005075281376088341	0.005640745558151058	0.003934368721106882	0.0047307283924400085	0.0055411682121705485	0.003720878187431596	0.0044149088034732544	0.005381704802859772	0.0035794222702996703	0.004232250319566479	0.005198985984285411	0.0033942870735970266	0.004084580965976044
30.959999999999997-31.2	0.0057859152686345295	0.004127856641129098	0.005076953705669993	0.005633958908473137	0.003961350605224039	0.004742916932115806	0.00553605094263939	0.0037439409532210553	0.004438197541351077	0.005386768245204219	0.0036023672979420885	0.00425609871281986	0.005209685354286119	0.003416397048442017	0.00411051888640822
31.2-31.439999999999998	0.005771678346428825	0.004147450871489946	0.005115903942804559	0.0056341491470234305	0.003981806524331477	0.004770501521908403	0.005540454448927585	0.0037661515592074097	0.004467219980651707	0.005391714447511857	0.0036206363343678884	0.004285419782532649	0.005212759255326679	0.0034376853522602602	0.004139728909922819
31.439999999999998-31.68	0.005769280455864657	0.004162471208977898	0.005116408296170454	0.005629424152332413	0.003994960550173971	0.0047793852197918875	0.005535260494089332	0.003781286244017185	0.004487116868408013	0.00538900686628442	0.0036361834946837535	0.004309792437839742	0.005217576272386211	0.0034525146357211266	0.00416648795303225
31.68-31.919999999999998	0.0057480179797550785	0.004166751065880393	0.005136892121469527	0.005611117009980887	0.004000171520982734	0.004807239682876761	0.005517858828248508	0.0037857185640154424	0.004518404473702838	0.00537911667374531	0.0036412576598249305	0.004339735100957984	0.005211934593331918	0.0034581928235719716	0.004201134374961781
31.919999999999998-32.16	0.005736293976074184	0.00417330970155349	0.005141280880583281	0.0056063831669852056	0.004005182383978307	0.004822007503362356	0.005518581439796135	0.003797074342094516	0.004540041528043227	0.005384739771359807	0.003650362570233184	0.0043631609876617515	0.0052208607630777944	0.0034671674967746593	0.004225023028022703
32.16-32.4	0.005729179939123664	0.004183747978502703	0.005164259927797834	0.005603786189566079	0.004013105019847428	0.004848667445317477	0.005521831717043015	0.0038031102471535686	0.004564191500908426	0.005389927089969561	0.003659285749978433	0.004384177923409862	0.005227884547320733	0.003477027549095632	0.00424705530675509
32.4-32.64	0.005730454094995399	0.004215168989006322	0.005175054859488922	0.00560540100516741	0.0040326134897169085	0.00485668400934381	0.005519778910360775	0.0038189010677861816	0.004582985300016517	0.005391132671480145	0.003672380567302526	0.004406263291950977	0.005229041905570893	0.003489520869200138	0.0042717155319868805
32.64-32.879999999999995	0.0057123416153465	0.004219702043549994	0.005195211297515396	0.005597052629716146	0.004036738160968358	0.004883082926311319	0.0055195636016139304	0.00382331705245275	0.004606908166395318	0.005387243841579953	0.0036775261995583676	0.004432215369647729	0.005231386706307071	0.003496656175452293	0.004297694154620731
32.879999999999995-33.12	0.005717199334607489	0.004226285182220625	0.0051917870036101085	0.005597756069937	0.00404027884411193	0.0048814592624053235	0.00552190840235011	0.0038261212843926796	0.004610170241381752	0.005390137237205351	0.003682085801473961	0.004435369790274694	0.005234927797833935	0.003503677133847843	0.004305204595660108
33.12-33.36	0.005694450343314221	0.00423520427332277	0.005224109860550719	0.005586593933602322	0.0040433662218011335	0.004903756990160685	0.005512694367759138	0.003827297428274281	0.0046269672730704795	0.005384781800806965	0.0036865290140885285	0.004451276830056261	0.005231979542719615	0.003507893302674952	0.004323171963207893
33.36-33.6	0.005689725348623204	0.004264763056013852	0.0052209156225667165	0.005582435230409854	0.004067281147393698	0.004906951228144688	0.005510458696113825	0.0038437171591769173	0.0046280054741511525	0.0053810610886954055	0.003703050169081392	0.004453449088861087	0.00523070538684788	0.0035239281392525977	0.004329206507021341
33.6-33.839999999999996	0.005673010901111347	0.004277635297384713	0.005210899341686133	0.005569313194591917	0.0040788833167257465	0.004901177709350888	0.005504904910219202	0.00385420988723176	0.0046255014039310064	0.005375805195724499	0.003713880499829402	0.004459472572288316	0.005231400863594535	0.0035371696210474623	0.004339031664573326
33.839999999999996-34.08	0.005697414525376938	0.00428765702337586	0.0052236409004034826	0.005584403978197777	0.0040934503487593315	0.004909822503008423	0.005513449423090536	0.0038657861922886346	0.004622549019607843	0.005379578997664047	0.0037325844646958744	0.004456548207583653	0.005233119204360445	0.0035542123523040407	0.0043388670861056865
34.08-34.32	0.005661950520280314	0.004314381626018916	0.005202396120903235	0.005558292631131875	0.004115302938726171	0.0048947405677072274	0.0054860226280644625	0.0038823529411764705	0.004611128807720441	0.005358305461173639	0.0037474455407109602	0.0044475981473755845	0.005221285481701706	0.003572645226788775	0.004337515065145723
34.32-34.56	0.005648094075175196	0.004337610467680547	0.005196963261839032	0.005535309159764989	0.004133721025205417	0.004887821193459333	0.005465382482716312	0.003901081398957806	0.004604141596470116	0.005343221313796277	0.0037689408068844704	0.004444589723776234	0.005208450130954909	0.003593677064700061	0.004339907646739794
34.56-34.8	0.005637883131591987	0.004362562686835356	0.005183496142139166	0.005525474269130035	0.004163496251041378	0.00488389254618815	0.005450074915646162	0.0039273976183086395	0.0045993871074302166	0.005329634741983436	0.0037959962145788766	0.004439125895621531	0.005200736178948113	0.00361882379190832	0.004339911186061679
34.8-35.04	0.005618788490125292	0.0043853994805364525	0.005191388829900191	0.005510856869823741	0.004182808696930591	0.004872411870885538	0.005434088978551709	0.003951119242476218	0.004591199476180364	0.005318983595243151	0.00382018885385158	0.004438528635054013	0.0051923391378211935	0.003643421649404875	0.004344255703675174
35.04-35.28	0.005596304947971968	0.00439975006942516	0.005168480569122956	0.005486886812486728	0.004208426580851724	0.004855577971260706	0.005407797715957623	0.003977299334062978	0.0045833775748566575	0.0052980595667870035	0.0038485061665992043	0.004434150936301722	0.005177397890564168	0.0036698229359541723	0.00434756673929833
35.28-35.519999999999996	0.005574299214270546	0.004440294362677034	0.005159154456006229	0.0054623371911941675	0.004248709508796576	0.004845871381043392	0.005385355465892735	0.004014546612868974	0.004577587834170973	0.005277009449989382	0.003879353415205951	0.004432058312239233	0.005161430239966023	0.0037006968572375356	0.004348862131108138
35.519999999999996-35.76	0.005551709492461245	0.004471862391165852	0.0051289905854038365	0.005442893041693211	0.004275560710260222	0.004823901040560629	0.005361698048653878	0.004039713913891021	0.0045672471154526795	0.005260177762440716	0.003906786577649298	0.004424906669962247	0.005151820981100021	0.0037255985533244983	0.00435145822371058
35.76-36.0	0.005539534225242443	0.004488410082166719	0.005111886812486728	0.005429868337226587	0.004297168270251728	0.004810818822113683	0.005345827139520068	0.004070105798498238	0.004562300913145041	0.005246730551426347	0.003934838441113883	0.004427271379394384	0.005139451051178594	0.0037546902815856317	0.0043561407465640654
36.0-36.24	0.005518439866921498	0.00450973585768659	0.005128415445600623	0.005404734727826149	0.004328748550239313	0.004818149642528491	0.005316574644298152	0.004098640900403482	0.004576962553974658	0.005225158384653501	0.0039592250625549615	0.004442368799295537	0.005126428116372903	0.003777654598273543	0.0043770475209371105
36.24-36.48	0.0054881786649677924	0.004542079814430632	0.005110276421037729	0.005390980038224676	0.004353316889099433	0.004806792843491187	0.005305263561501616	0.004125213039950776	0.00458723838512541	0.005213757344092872	0.003986686811844174	0.004456269485985477	0.005119315849083316	0.0038043025494849457	0.004393986715477384
36.48-36.72	0.005468889360798471	0.004554690690494471	0.005113789197989665	0.005374522191548099	0.004361888854403188	0.004816791427762441	0.005292058941506807	0.004143380651344126	0.004610335409735495	0.005208797869328236	0.004002946601389121	0.004478230978260738	0.005117569193742479	0.0038217095603418514	0.00441817798055945
36.72-36.96	0.005454024208961563	0.004575305879085875	0.005107860833864232	0.00535908632406031	0.004384170246826862	0.004811637290295179	0.005280323140086359	0.004158188629520123	0.004624206602015054	0.005196144793657535	0.0040175156831928635	0.004495918739363979	0.005111913357400722	0.003832322674975609	0.004437796441766457
36.96-37.199999999999996	0.005445574078006654	0.004604292925167845	0.0051021005875274295	0.00535340128831316	0.004399337602300015	0.004812177036879734	0.005275176376206319	0.004178948113541445	0.004644719921663009	0.005199084642882424	0.004034769886590428	0.00451987773642616	0.005115105825723791	0.00384784457973934	0.004465050989939748
37.199999999999996-37.44	0.0054333191760458695	0.004606343009294803	0.005097933036030297	0.005348760352516458	0.0043996888119313265	0.004820450201741346	0.00527491682593615	0.0041828658705915026	0.004670574667893631	0.005199146581015077	0.004039168177018636	0.004548561728200263	0.005120759892404615	0.0038542725628213526	0.00449585193864153
37.44-37.68	0.0054312044312309765	0.004620236208896221	0.005091491470234303	0.005352392581581369	0.004410776418315174	0.004825299072697671	0.005283661900379887	0.004195441353436681	0.004688545574667894	0.005213752919940539	0.0040508540712250575	0.004572385788615708	0.005139288242372761	0.003863490633604528	0.00452148547739162
37.68-37.92	0.005411012599985843	0.004627178724864008	0.005082944007928081	0.005345340482763502	0.004408338370060604	0.004828143802647413	0.005281137184115523	0.004197407038349914	0.004705879403506288	0.005213060540100517	0.004052561114306757	0.004591327796910737	0.005142346216464926	0.003869275001607935	0.00454666244361858
37.92-38.16	0.0054302665109365045	0.004628681575379388	0.005085129539180293	0.0053578210164932395	0.004412377280820687	0.004842562115098747	0.005291014841556358	0.004194774327392718	0.004731403813029424	0.005221207616620656	0.00405348406104471	0.004617470113158624	0.00514862143413322	0.0038702534925523125	0.004574631934812586
38.16-38.4	0.005395713881220358	0.004642060212032605	0.00507360904650669	0.0053501141431301765	0.0044074603459823255	0.0048464907623699295	0.005286853188929001	0.004199179421838161	0.004742806328307496	0.005220278544630848	0.004059669029339529	0.004636412121453653	0.0051511219650315	0.0038783199170653944	0.004593248767926216
38.4-38.64	0.005384273023288738	0.004656361794926246	0.0050707333474906205	0.005327205882352941	0.00441515020337488	0.004857413994478658	0.005268215709869989	0.0042019237575618975	0.004756642127368396	0.005208147518935372	0.0040651229911472095	0.004651312666575143	0.005142478941034897	0.003886219720415995	0.00461426703093863
38.64-38.879999999999995	0.005381848587810575	0.004648447326722969	0.005070220145820061	0.005329736497487082	0.00440288645310943	0.004857573263962625	0.0052714836837261985	0.004190284833733549	0.004762717963238243	0.005208169639697034	0.004059538346615572	0.004662056720561941	0.005142634671196998	0.0038872129132276503	0.00462911979522786
38.879999999999995-39.12	0.005377884547320733	0.004673905941160135	0.005055390387201812	0.005319737913215828	0.004414737736249735	0.004860179089686416	0.005255642268941271	0.004201441865277074	0.004769982421368066	0.005198814769590146	0.004073245739208217	0.0046714314993958	0.005133236001982021	0.0039050528123988465	0.004642556830763203
39.12-39.36	0.005364125433566929	0.0046871620628256856	0.005039481135414455	0.005306341579953281	0.004416367185585703	0.004857356480498337	0.005246047757249711	0.004203807765816685	0.0047648622024020195	0.005184611028526934	0.004084437489364673	0.004666925500225302	0.005122694131804347	0.003918784356436305	0.0046399306539247395
39.36-39.6	0.0053424559354427695	0.004697886208079455	0.005047134918949529	0.005281513237063778	0.0044257028276459155	0.004859887095632477	0.005217500176966094	0.004215277891217581	0.00476833368726552	0.005160924116939194	0.004101593680719269	0.004676601121419096	0.005096812840659729	0.003939063132034805	0.0046505309229694786
39.6-39.839999999999996	0.0053160702909322574	0.004701038927095415	0.005037569901606852	0.005260410030438168	0.0044341400264632375	0.004853910065831387	0.0051970134022321325	0.00422495657524326	0.004770737476699464	0.005142141378211934	0.004117888182862768	0.004677919518819988	0.005083846535003893	0.003959407249265653	0.004655969091045351
39.839999999999996-40.08	0.005286242655907128	0.004732459937599033	0.005030349685000354	0.005228702130671763	0.004455032915693353	0.004856807885609118	0.005167583940916921	0.0042457623427043685	0.004769015006724712	0.005119983011255044	0.004147555203118769	0.004680835035219947	0.005061147094216748	0.003991115909902233	0.004662999953969349
40.08-40.32	0.005268183266086218	0.00475656271950602	0.005036092234727826	0.0052122575564521835	0.004485874021922015	0.004864501486515183	0.005146772728345249	0.0042814250943365405	0.004778656709374484	0.005100930399235507	0.004186813110162743	0.004686312135831706	0.005047359665888016	0.004030265348922185	0.004669471604035561
40.32-40.559999999999995	0.005248885113612232	0.0047628518222062495	0.00502619983011255	0.005186522262334537	0.004501678455331035	0.004863227330643449	0.005121112644817253	0.004304063141502088	0.00478191288549114	0.005078628247327812	0.004215163093591357	0.004692919607369397	0.00502769165427904	0.004060413978086511	0.004676502466959559
40.559999999999995-40.8	0.005219349472641042	0.004802726366858879	0.00502189070574078	0.005160207404261343	0.004533785549765588	0.004862214199759326	0.00509459132630188	0.004337381773036901	0.004783564569028574	0.0050570206873363065	0.0042519155677869505	0.0046970384932090966	0.005009411056841509	0.004099654895391746	0.004678941059738131
40.8-41.04	0.005213483046648262	0.004811596451965957	0.005036339987258442	0.005148863877681036	0.004556405900321806	0.004870876690026191	0.005077859182180694	0.004367003174499458	0.004794014416837734	0.005041505185106533	0.004285782812467661	0.004705570471019902	0.004997727755362073	0.004131977767372377	0.004688654728650747
41.04-41.28	0.0051724003680894744	0.004841212408317951	0.005033030721313796	0.005120044949387698	0.004587153078393256	0.004866094181354853	0.005057850215898634	0.0044050672198899	0.004798028597720677	0.005026334766758689	0.004322398478186611	0.004714217476791859	0.004984605719544136	0.0041711337405555635	0.004694022110288926
41.28-41.519999999999996	0.005143501805054152	0.00484212718689253	0.005008485524173568	0.005088372442839952	0.004598036493130993	0.004854547143767254	0.005028217243576131	0.00442387735432968	0.004793837450744437	0.005004402031570751	0.004345441517871998	0.004711956734939994	0.004966756919374248	0.004195519237746995	0.004692241831380912
41.519999999999996-41.76	0.005127300559212854	0.004863608148063446	0.005013537906137184	0.005076024633680187	0.004629265563487267	0.0048592234727826145	0.0050114202118874025	0.004460294253774823	0.004802865670937449	0.0049856038083103274	0.004380795278537729	0.0047224618846997855	0.0049502070503291565	0.004230228712849053	0.004699322244811295
41.76-42.0	0.0051016139307708645	0.004863657154058513	0.004992540879167551	0.005053169462730941	0.004634599049283696	0.004859679160472853	0.004992464193860457	0.00447526830782299	0.0048079652438592765	0.004973180788560912	0.00440056104053636	0.004731411944907854	0.004940705740780067	0.004252551047999167	0.0047044754974754485
42.0-42.239999999999995	0.005065760600268988	0.004866229968799517	0.004985302965951724	0.005024231082324627	0.004645747913161377	0.004849224888511361	0.00496875368679361	0.004493610162754355	0.004809534343219839	0.004954207811283358	0.004418805573951418	0.004738497224899559	0.004924568202732357	0.004272855960250607	0.004710476417730993
42.239999999999995-42.48	0.005036870885538331	0.004876292533119885	0.004984931337155801	0.005003641077369576	0.004655977914631557	0.004843743363771501	0.004943456383756872	0.004506901677638565	0.004811935183218896	0.004933230692999222	0.004435200130055447	0.004743412458162616	0.004910248106462802	0.0042936247980917015	0.004713251246088614
42.48-42.72	0.0050036278049125785	0.004865633729192871	0.004977525306151341	0.004967699263821052	0.0046539523335021316	0.00484661906278757	0.004916601779099124	0.004509188624075012	0.004817671834076591	0.004911324502725278	0.0044411829485116435	0.004755220520790067	0.0048932982940468606	0.004306519969235134	0.004720774074754588
42.72-42.96	0.0049671462447795	0.004870901873662545	0.004965350038932541	0.004937889325405252	0.004659886142738128	0.004847649890281022	0.004898335928836035	0.004518695787117957	0.004826060026898846	0.004896514652792525	0.004457109905494011	0.004762219529810909	0.004882814822679975	0.004325336725809899	0.0047267555287397655
42.96-43.199999999999996	0.004954988674170029	0.004878432461571132	0.004948184327882778	0.004926037021306718	0.004668364179884673	0.004838916613576839	0.00488645855454095	0.004526751828195871	0.004830941341638942	0.0048892590429673675	0.004469361410865063	0.004772782193551277	0.004879886033835917	0.004341033419440156	0.0047356905468377425
43.199999999999996-43.44	0.004920639555461174	0.004880662234346669	0.004931062858356339	0.00489549709775607	0.004672974827253868	0.004828975543285907	0.0048602823199075055	0.0045290414971876	0.004824063259479484	0.004865125291994054	0.004474564216812636	0.004770076824388037	0.00486320697954272	0.00435281778283371	0.004733151083385455
43.44-43.68	0.004889865151836908	0.004875361419213617	0.004937690238550294	0.004871372195087422	0.0046750616658771255	0.004837350463651164	0.004838421108515609	0.004534641793401615	0.004832678558788136	0.004850089810292348	0.004484663541073507	0.0047820861859475036	0.004852415587173498	0.0043693655512252695	0.004743915930897833
43.68-43.92	0.004861347065902173	0.004874920365258016	0.004915534083669569	0.004847689707652014	0.0046802358821895875	0.0048257547603879096	0.00482444668601496	0.004538083103277412	0.004826994997758429	0.004835954643590288	0.00449665163907908	0.004779776778419767	0.0048428824237276135	0.004387344301365201	0.004741103939660423
43.92-44.16	0.004835430381538897	0.004899709231095937	0.004894537056699936	0.0048348552417356834	0.004705657742130454	0.004817105542578042	0.004812758075552724	0.004562376464054102	0.004823576602722918	0.004829117116160544	0.004525420215607872	0.004781712345073761	0.004838644085793162	0.004417427588897181	0.004741130484574558
44.16-44.4	0.0047849596517307285	0.004892194978519039	0.004902845614780208	0.004796767714305939	0.004712812617410196	0.004830377999575281	0.004782523418513013	0.004575066294221104	0.0048335545409499536	0.004801804611736391	0.004547403500078663	0.004791989650987425	0.004815560628583564	0.004445501621234529	0.004749219604742088
44.4-44.64	0.004758963332625469	0.004896842380384534	0.00486533765130601	0.004766126035251646	0.004724794583204012	0.004811756742408154	0.004759149147023431	0.004586560922619534	0.004822013402232132	0.004782364886387768	0.004560398263442225	0.004790503135797158	0.0048015661499256745	0.004462875961275262	0.004750442440453259
44.64-44.879999999999995	0.00471358922630424	0.004897095578025712	0.004847552558929709	0.004739651907694486	0.004733909698286424	0.004796334147377362	0.0047322561997121355	0.0046060571409902475	0.0048124395365847904	0.0047541786118779645	0.004586085586370197	0.004782747596724125	0.004780009910101224	0.004493027857521205	0.004746894270263826
44.879999999999995-45.12	0.004681832660862179	0.00490363787836712	0.004831864514758972	0.0047082094570680254	0.004744127448257837	0.004791852481064628	0.004704227719968854	0.0046264490800485706	0.004808218895259668	0.004730279340978269	0.004613943467666407	0.004786769151212082	0.004761072768457564	0.004527495568583584	0.0047488178917081715
45.12-45.36	0.004630786791250796	0.004916493784406293	0.004805071848233878	0.004663990054505557	0.004771987356453272	0.004776040560628584	0.004665504589320686	0.004655071303722822	0.004801612161109931	0.004697237559283641	0.004648008778350616	0.004783059499464941	0.0047309973809018194	0.004565045771151874	0.0047486409256139355
45.36-45.6	0.0045759538472428685	0.0048986801051995365	0.004779836483329794	0.004624765519926382	0.004773200254831174	0.004750561867346216	0.004635718246383993	0.00466513386804319	0.004782337604115052	0.00466940521696043	0.004663029123935526	0.004775368110601013	0.004711693919445034	0.004587356671516328	0.004745676743535482
45.6-45.839999999999996	0.0045253238479507326	0.004898067530261202	0.00475207050329157	0.004572892333828838	0.004786587059150236	0.004732329935584342	0.004585666336329959	0.004691537209163032	0.0047700296123262785	0.004622989222764919	0.004690562340339403	0.004766995402274879	0.00467326927160756	0.0046178189405159135	0.004737961021826791
45.839999999999996-46.08	0.004464252849154102	0.004901326428933139	0.004724003680894741	0.004520019289304169	0.004797940114674029	0.00470860320662561	0.004544905146173993	0.004717050274705828	0.004755721903683254	0.004585667073688681	0.004719249240165721	0.0047613811529402085	0.004640622566716217	0.004650489756688784	0.004735681698533031
46.08-46.32	0.004408296170453741	0.004902322884166163	0.004687522120761662	0.004472937460182629	0.004813172811473937	0.0046881415020882	0.004499705056511172	0.004743178637742239	0.004745950425898398	0.004544002619098181	0.004745924851193624	0.0047561849860028	0.004606064628017272	0.004678328559149688	0.004735141951945611
46.32-46.559999999999995	0.004359780915976499	0.004890079553065325	0.004648058681956537	0.004427235966588802	0.004808288547298953	0.004655265626106038	0.0044544548264552515	0.004758326935328422	0.004721965621386943	0.004503484019961776	0.004763975402440307	0.0047420586675429085	0.004571140369505203	0.004702995025360207	0.004725805220813718
46.559999999999995-46.8	0.004292993912366391	0.004870975382655145	0.00460771041268493	0.004372310115381893	0.004810114020615188	0.004629176399801798	0.004408697293598546	0.004772838154978737	0.004710663386895071	0.004458558965102287	0.004779159101430164	0.004736141363772127	0.004528488001698874	0.004724508757810043	0.0047215491862473416
46.8-47.04	0.004231568981383167	0.0048654703758759825	0.004568008069653854	0.004316512706165499	0.004819498668670467	0.004594504317972676	0.004352581345414218	0.0047926583574279475	0.0046769660932965244	0.0044094132689176755	0.00479913109710254	0.0047146952852458734	0.004487876052948255	0.004744722191776198	0.004707455606502383
47.04-47.28	0.004175072556098252	0.004842960288808664	0.004533773978905642	0.0042661747009273025	0.004812184523906758	0.004569357436115241	0.004303567636440858	0.004805873640764275	0.004663543215119983	0.004362999486798329	0.004814184113368439	0.004702792103342854	0.004445754583421817	0.004768831620570968	0.004700408816629905
47.28-47.519999999999996	0.004115700431797268	0.0048244931963343516	0.004509246478374743	0.004216018085934735	0.004805915840371139	0.004550298187867205	0.004252574856657464	0.004812094679582469	0.004654340978268564	0.0043170568769023854	0.004827342230136949	0.004697403485778135	0.004406234515466837	0.004783804655622995	0.004697690617422439
47.519999999999996-47.76	0.004067556806115948	0.00482346407043795	0.00445315707510441	0.004167162171727897	0.004817036117418364	0.004504441848941743	0.004205062410042236	0.004830327632302574	0.004618263490715179	0.004267984179231259	0.004846315728121584	0.004670420580583371	0.004360577263396333	0.004805040686135362	0.0046780102180824495
47.76-48.0	0.004013829900191123	0.00480083963604881	0.004414737736249735	0.004116399447865789	0.004808247708969731	0.0044771050116797625	0.00415273943512423	0.004835840806747581	0.004594974752837357	0.004217367452396121	0.004852080061398664	0.004654270212422445	0.004314436893891131	0.0048168936582428795	0.004665682759957967
48.0-48.239999999999995	0.003962191194167197	0.004775993596549978	0.004382308699653147	0.0040637166418914135	0.004805495205580149	0.004449931868054081	0.004104474882612491	0.004844868800060985	0.004580593308322126	0.004169770209527855	0.0048668165804424774	0.004643400070093616	0.0042752300559212855	0.004836164539162448	0.0046583032738283245
48.239999999999995-48.48	0.003913038861754088	0.004774474410702909	0.0043408455439937705	0.0040168914136051535	0.0048061200320172505	0.004425952962412402	0.004054670725089073	0.004860085161529205	0.004556555413982681	0.004124701369717562	0.004884295394771845	0.004619217653337658	0.004229717916047285	0.004852878928716489	0.004642671858724456
48.48-48.72	0.0038546931407942237	0.004745658885603672	0.0042969314079422385	0.003964407694485737	0.004789845957822173	0.004386489523607277	0.004000250701965503	0.004857003228950564	0.004528653759939595	0.004075849879663056	0.004884332149287958	0.004601821886289649	0.0041840978268563745	0.004860636614016737	0.004628348223056991
48.72-48.96	0.0038091332200750334	0.004722707744580753	0.004262546896014723	0.003924891165852622	0.0047771289021023575	0.004351229029517944	0.003962958047238149	0.004863099030225809	0.004506580189235742	0.004037156243363772	0.004890707015916028	0.004580709831265971	0.004147561407234374	0.0048685690881835105	0.0046118496740913655
48.96-49.199999999999996	0.003758503220782898	0.00469571360896483	0.004223915197848092	0.003877428859630495	0.004757910384370355	0.0043265466836554115	0.003916802340671527	0.004854827907280658	0.004480557325216489	0.003989003769377787	0.004882645525381877	0.004559564595099652	0.0041037941530402775	0.004863541049574505	0.004595674973078192
49.199999999999996-49.44	0.0037046701352020954	0.0046789862293153866	0.004179930275359242	0.0038311389537764562	0.004742743028897202	0.004299072697671126	0.003870168825653005	0.004852726094603351	0.004457796536183667	0.0039460430381538895	0.0048813938299164675	0.0045402509580070565	0.0040634370354640055	0.004867422342535842	0.004581062882677123
49.44-49.68	0.0036579687831811425	0.004652139111684663	0.0041455280668223965	0.0037859285410915267	0.004722936439224399	0.004268422170312168	0.0038259774427219745	0.0048413812067454026	0.004435604988084283	0.0039019010582572377	0.004870882038308105	0.004522534439913527	0.004018825653004884	0.004854831009982818	0.004567172813940537
49.68-49.92	0.0036223189636865574	0.004621747227077446	0.004102790755291286	0.00375676452891626	0.004690041165035856	0.004232046789835068	0.0037893425119747055	0.004815013258844221	0.004402919350652415	0.003862298258653642	0.004847150872404378	0.004492627170014101	0.003982721030650527	0.004837600421533245	0.004543866379329651
49.92-50.16	0.0035945352870390035	0.004598052828462682	0.0040696980958448365	0.0037183673108232462	0.004664909257232468	0.0042125539746584555	0.0037537782260918806	0.004798122525877888	0.004383529765696893	0.003828610550718482	0.004831595544418266	0.004473267079321809	0.003947572025199971	0.0048228136101334034	0.0045304151865067695
50.16-50.4	0.003550753875557443	0.004568396033781466	0.004038799815955263	0.0036838854675444186	0.004628305862750543	0.004179372832165357	0.003714305938982091	0.004764251215620933	0.004359285410915269	0.003793027093508884	0.004799447594324626	0.00445222138658341	0.003918853967579811	0.00479634698195176	0.004511115264269388
50.4-50.64	0.003510246336801869	0.004536476795661336	0.004011343526580307	0.0036486869115877397	0.004606114314651159	0.004154429461315212	0.0036834460017460655	0.0047463667499768585	0.004332743446355678	0.0037648496673037446	0.00477901004144815	0.004425829105727637	0.0038926417498407304	0.004775364150264734	0.00449100837664229
50.64-50.879999999999995	0.0034644740567707226	0.004501012790564712	0.003982418418630991	0.003605688575069017	0.00457478314847183	0.004128433142209953	0.0036455900049550505	0.004713638912938127	0.004309171562728581	0.0037290228817158633	0.004749155164776458	0.004405966873743394	0.0038565813690096978	0.0047464178071355695	0.0044757592083019705
50.879999999999995-51.12	0.0034383538614001555	0.004474190175931522	0.003942574502725278	0.0035902881007998867	0.004537399741901759	0.004100994549444326	0.0036292825794577758	0.004679021622534045	0.004283278473844411	0.0037109679160472852	0.0047197576776386195	0.0043809925337164315	0.0038427019183124513	0.004718804433306259	0.00445391097430759
51.12-51.36	0.0034163746726127275	0.0044527990590848944	0.003913153889714731	0.003567503716287959	0.004519802505839881	0.0040783428895023715	0.003606849177697553	0.004654385219791888	0.004265640853212524	0.0036921829652438592	0.004692032520983929	0.004363820186362197	0.003823118850428258	0.004696771234879275	0.004438752058675331
51.36-51.6	0.0033821494301691794	0.004413210382736821	0.0038831846818149643	0.0035328272103065054	0.004483640165313557	0.004048873610816167	0.003572945423656827	0.0046253600579359766	0.004235055213421109	0.003660716181779571	0.004666212473414437	0.004335987843915852	0.003794809584483613	0.0046679474073107585	0.004416572898084729
51.6-51.839999999999996	0.003356400863594535	0.004381560677589559	0.0038580731931761873	0.0035136485099454945	0.00445788751490599	0.004029893997310115	0.003557404851230504	0.004597519207627511	0.004216777565418466	0.003645583368726552	0.00464334503863937	0.004319722447793775	0.0037826944857365327	0.0046453898422842	0.004401854628027118
51.839999999999996-52.08	0.0033352180222269412	0.004361108842315043	0.003833740355347915	0.003487975153960501	0.004433519283859059	0.004010998442698379	0.0035374843679950923	0.0045784068695514865	0.0041984379792831695	0.0036283468712394705	0.0046249514452422966	0.00429998851622774	0.003767427620867842	0.004628686887515819	0.004384173945551996
52.08-52.32	0.0033006388475968003	0.004342331378538641	0.0038056735329510868	0.003464779323281659	0.004418274335560384	0.003982537870743965	0.0035184664118354924	0.0045558123832704425	0.0041748425001769665	0.003610663534366815	0.004601667459284613	0.004278341138769471	0.003748637361081617	0.004610188671398739	0.004363865316577469
52.32-52.559999999999995	0.00328309265944645	0.004330177891762092	0.0037904102074042614	0.003446582784738444	0.0043972589313426005	0.003965084589792596	0.00350235954791062	0.004535994903376513	0.00415749392416413	0.00359482285694061	0.004586118257051187	0.004262836696851935	0.003736108161676223	0.0045954623010088175	0.004348251598083023
52.559999999999995-52.8	0.003268731860975437	0.0042953019586062695	0.003761865576555532	0.0034366284419905147	0.0043730213829491806	0.003945967827564238	0.0034955905948420283	0.00451340313965075	0.0041379214742455345	0.003585237930912437	0.0045670181601777165	0.004247294649639408	0.0037252778367664755	0.004581351775503754	0.004333308581085733
52.8-53.04	0.003251734267714306	0.004271958769622817	0.0037330643448715227	0.003417547072980817	0.0043509727690020745	0.003920745735117152	0.0034787935631533	0.004494557611992312	0.004119974162950379	0.003573646651801515	0.004554501205523626	0.004227197937580511	0.0037131556593756635	0.004573901195875531	0.0043149341915212054
53.04-53.28	0.003241001274155872	0.004254259437737883	0.0037141201245841295	0.003401956360161393	0.0043360055213421105	0.003894780385078219	0.003464830938392204	0.004475905385758858	0.004098266322172672	0.0035579962129256033	0.004539911704544265	0.0042113329272462875	0.003698056912295604	0.004563366491200588	0.004298626765937354
53.28-53.519999999999996	0.0032126513060097687	0.004229184703595406	0.003672860479932045	0.003384724286826644	0.004318016237319699	0.003867297550789269	0.0034537528609518415	0.004460928609155409	0.004074942191076189	0.00354913463580378	0.004530410662129014	0.0041868894855015635	0.0036898439159057123	0.004555821166205464	0.004278070384430897
53.519999999999996-53.76	0.0031925037162879592	0.004202321250632994	0.003645678488001699	0.003363099030225809	0.00430364522926638	0.0038542949670843066	0.003436622543120738	0.004445807537122042	0.004061035605577972	0.0035304801974941603	0.004519543576864891	0.004171665977258379	0.003671078431372549	0.004550518692740607	0.004260106556204997
53.76-54.0	0.003181726481206201	0.0041978208667527	0.003620407729878955	0.003346052771289021	0.004291512161654442	0.0038251530756707014	0.0034229106203251458	0.0044403842070013235	0.004042374531039852	0.00351621673037446	0.004518869744069483	0.00415864790896266	0.0036533128052665107	0.004553872352020752	0.004245540476988429
54.0-54.239999999999995	0.0031574113399872586	0.004184826110394171	0.0036021713739647484	0.003332214022793233	0.004279905908489472	0.0038075139803213703	0.0034028839574337558	0.0044280101932469736	0.00402539758382294	0.0034960757768811497	0.004510452959879571	0.00414011513476019	0.003634634034119063	0.0045525965566492015	0.004227205019964634
54.239999999999995-54.48	0.0031327599631910527	0.004171790515706421	0.0035812982232604233	0.0033063769731719404	0.004274139536403287	0.0037869637927373115	0.003382111087515632	0.004420076667156727	0.004011314032231424	0.0034725392864727116	0.004502379217840047	0.004127444362424101	0.0036086412543356694	0.0045504713200571565	0.004213523771219246
54.48-54.72	0.00311838146811071	0.004141308786774916	0.0035467632901536065	0.0032819158349260283	0.0042571875459431205	0.0037538224676152048	0.0033593031075245983	0.004410231907258877	0.003981542436469173	0.0034497659623416153	0.004500259707410856	0.0040977007861616975	0.0035845862532738726	0.004552443003813189	0.0041831546197874
54.72-54.96	0.0031054275500814045	0.004130119084568012	0.0035391802930558507	0.003266608267855879	0.0042497059640295995	0.003737523890422595	0.003343066468464642	0.004404473702838536	0.003969839078832495	0.003430140422595031	0.004494366733327379	0.004086341774997972	0.0035623044524669073	0.004551026723932095	0.004170867863864592
54.96-55.199999999999996	0.0030796612868974303	0.004117712400150285	0.0035004512635379063	0.0032428859630494796	0.004243812993122826	0.0037153810079988674	0.0033183207097520115	0.004403855682789639	0.003949594157759373	0.003407249858427125	0.004493084409098543	0.004065433230982486	0.003539169675090253	0.004552078724212862	0.004150959178263038
55.199999999999996-55.44	0.0030536384228781765	0.004086822287926556	0.0034751274155871733	0.003211005521342111	0.0042223401996177535	0.003692627592553267	0.0032904190557089263	0.004390406259699103	0.00392962353413086	0.003376583846535004	0.004487620237703054	0.004046918153389424	0.003510331280526651	0.004549827704978551	0.004131517683150268
55.44-55.68	0.0030404632972322503	0.004073680513582829	0.0034524138175125647	0.003192862072626885	0.004214299132593888	0.003671404933814681	0.0032697405677072273	0.004387114690363788	0.0039062109199877303	0.003354728534012883	0.0044807246820967135	0.004025680010023714	0.0034862692008211225	0.004546575325228541	0.004111821356861797
55.68-55.919999999999995	0.0030220765201387414	0.004053375696293513	0.0034347526014015715	0.0031761874424860196	0.004206797131515756	0.003652031570751044	0.003245213067176329	0.004379752900882652	0.0038886883273164864	0.0033292188716641893	0.004474311019034968	0.004004623256904435	0.0034583970411269202	0.004540558994430307	0.004086409025729502
55.919999999999995-56.16	0.0030065565937566364	0.004034410376202689	0.0034108179372832163	0.0031583315636724003	0.004198241501543689	0.003631330961987683	0.003226664071163965	0.004377994130170813	0.003864526556711734	0.0033078966694981243	0.004469196015542554	0.003983491293195173	0.0034326997947193316	0.004536798583488809	0.004064539555803813
56.16-56.4	0.002964005096623487	0.004013966708594018	0.0033669922842783323	0.00311812486727543	0.004180374732508944	0.003590292524952219	0.0031943500625280195	0.004367155637595222	0.003832802435053444	0.0032738660897572024	0.004462635334416355	0.003955893430823483	0.0034038932540525237	0.004531406265279477	0.004039668740919881
56.4-56.64	0.0029467155093084165	0.00398943920806312	0.0033605772633963334	0.003094168082395413	0.0041713004557557545	0.003575546825228286	0.0031679614685826197	0.004361266750521369	0.003813604563365659	0.0032489337792878884	0.0044546616463373625	0.003938822838973344	0.003375672471154527	0.00452435753669018	0.0040206696610427
56.64-56.879999999999995	0.002935699370000708	0.003969681624385383	0.0033249185955970834	0.003081789304169321	0.004144976068739076	0.003549316026049409	0.0031501409829876596	0.004338941797213193	0.003788628748731743	0.003226235665746443	0.0044335135061493655	0.003910665321329127	0.0033518245204218872	0.004504117966071086	0.003992420563419802
56.879999999999995-57.12	0.0029185867487789337	0.003932257379486091	0.0033150704325051322	0.0030567309053585335	0.004123870820197004	0.0035356365470375875	0.003127515867959699	0.0043188248362383	0.0037703098086406643	0.003202157216677285	0.0044144705829676275	0.003889575387067209	0.0033243700007078644	0.004487130775202001	0.003971262497192942
57.12-57.36	0.0028862904367523185	0.0039060718427887677	0.003274757556452184	0.003026580307213138	0.0041033863142591115	0.0034993629220641323	0.0030974080366201837	0.00430221452646596	0.003732102829097945	0.0031731967155093086	0.004394551677151859	0.0038540516557569356	0.003298017979755079	0.004471437348653363	0.003937021327619211
57.36-57.599999999999994	0.0028716199476180363	0.0038877354329679664	0.0032583793445175903	0.00300229171090819	0.004084649688811931	0.0034812283216535712	0.0030736975295533376	0.004282048559496001	0.003707613671220594	0.0031472910915268633	0.004374696070780507	0.0038290883761108534	0.003271179302045728	0.004456707711181824	0.003909005825240705
57.599999999999994-57.839999999999996	0.0028585156084094286	0.0038464642174559356	0.0032224640758830607	0.0029909570326325475	0.004048230066811507	0.0034512900828201315	0.0030562781671031832	0.004250864411301871	0.0036782314008635946	0.0031284088093721245	0.0043458029372804435	0.003801556876024443	0.0032514546612868976	0.004427029541770387	0.0038842571169617956
57.839999999999996-58.08	0.002830156791958661	0.0038112942483297125	0.003193875203511007	0.0029673939973101156	0.004023804662103664	0.003427001486515184	0.0030335704678983505	0.0042210007024192624	0.0036499994101130222	0.003101087456643307	0.004319664350571305	0.0037716584544297198	0.003220915622566716	0.0044068896171406205	0.003855176278695988
58.08-58.32	0.0028039481135414455	0.0037992877795383637	0.0031754264882848447	0.002946808416507397	0.004006015485894441	0.003404986904509096	0.00301569984191029	0.004200448132599332	0.003628801821570987	0.0030821056310610887	0.0042932807337547445	0.003753995026164415	0.0031980250583988107	0.004384093555156	0.003833126303354178
58.32-58.559999999999995	0.002793984922488851	0.003765040756652564	0.0031456342464783746	0.0029244708713810435	0.003974986523351357	0.0033746637644227364	0.0029903995894386636	0.004171779625485295	0.0035928806540666807	0.0030546205846959723	0.004266302918927689	0.0037175554953172802	0.0031694768882282154	0.004355957448267923	0.003798793111411445
58.559999999999995-58.8	0.002778969349472641	0.0037379812797098846	0.003115824308062575	0.0029023987753946344	0.0039460443994315305	0.003350923763007008	0.0029685708218305375	0.004136609656359072	0.0035690934616927398	0.003032663516670206	0.004230510145986161	0.0036921166192933593	0.0031429886033835916	0.0043202972524152335	0.0037747168742906325
58.8-59.04	0.002761352374884972	0.003705335119329598	0.003100198202024492	0.002886224074467332	0.003912601891631409	0.003331125681319459	0.0029520156438026476	0.004105588861481832	0.003537708525046601	0.003015002300559213	0.004195793463599724	0.0036609971316494882	0.00312132972322503	0.004286827634786936	0.003744765362841184
59.04-59.28	0.00274948679832944	0.003683756146168548	0.0030758299709775605	0.0028693724782331703	0.003887241289184377	0.003299745168825653	0.0029314551331964794	0.004075575412058742	0.0035138357990609	0.002990510193246974	0.004165368891928279	0.003638192838351175	0.0030946290790684504	0.0042566888068674615	0.003718158510572796
59.28-59.519999999999996	0.0027442928434911872	0.0036647418200826567	0.0030515590712819423	0.0028577767749699157	0.0038601205547478643	0.00327698732922772	0.002919713432906255	0.004043903926469227	0.0034855566173521155	0.002974930540808381	0.004134166349665772	0.003611599258563386	0.0030771094358320946	0.004226445432336235	0.003694660952580135
59.519999999999996-59.76	0.002719561831952998	0.003627636114151298	0.0030265006724711544	0.00283758051957245	0.00383268536517634	0.0032509733135131307	0.002900084943724782	0.004012311394982875	0.003454858899034945	0.002955223154243647	0.004101397656633332	0.0035826498176481643	0.0030536313442344446	0.004192288094027497	0.0036683921055517383
59.76-60.0	0.0027000867133857155	0.003594263031510855	0.0030126442273660367	0.00281479171090819	0.003805879085874839	0.0032331705245275005	0.002878477383733277	0.003984143838040632	0.003435625634128501	0.002933666472003964	0.004071955247309133	0.003562418168942531	0.003030303673816097	0.004163843247926587	0.0036460324395450154
60.0-60.239999999999995	0.0026900438875911373	0.003576514693630854	0.0029996372195087422	0.0028037047851631625	0.003776475488834801	0.0032103551709492463	0.0028672164413298413	0.0039543536381506225	0.0034055060050494326	0.002917856763644086	0.004043433742805324	0.0035295002633675774	0.0030120903234940187	0.004132015338810976	0.0036135520826089335
60.239999999999995-60.48	0.002666348127698733	0.0035466292043059935	0.0029638281305301903	0.0027798541799391235	0.0037564034500220528	0.003189331599065619	0.0028439689955404544	0.003929788021845784	0.0033823765366555766	0.0028927143059389823	0.004018483552117177	0.003507872794594893	0.00298257945777589	0.004105217101845178	0.003591827724880518
60.48-60.72	0.002662534508388193	0.003513321462992306	0.0029444326467048913	0.0027680416932115808	0.0037249824395184346	0.0031539958943866356	0.002827248649158821	0.003903896521118861	0.0033433407659092516	0.0028751747540171303	0.003991342383885174	0.0034710638470263674	0.0029622619806045163	0.004079835144760474	0.003557356499384281
60.72-60.96	0.002638077794294613	0.0034917506574971007	0.0029251787357542293	0.0027449299214270546	0.00370013231618668	0.003136011715155376	0.002807661452065784	0.003876635575085352	0.003320692055402185	0.0028520983754512634	0.003962702448162778	0.0034410327008610846	0.0029368213350322078	0.004050921472447483	0.003528011981638062
60.96-61.199999999999996	0.0026128866709138527	0.0034622245454693956	0.0029033853613647624	0.0027200484887095634	0.0036795497982586535	0.003111829298506406	0.0027821871829357496	0.003854691779516583	0.003295922701210448	0.0028286769130034684	0.003939144845251807	0.003419029179138481	0.002909763219367169	0.004028414547185992	0.003507701583002592
61.199999999999996-61.44	0.0025859258866001273	0.0034487397291602007	0.002870584695972252	0.0026905172718907056	0.0036614175800839636	0.003078621611099313	0.0027549108090889787	0.003831702522719724	0.003261417262452514	0.002803813176895307	0.003912759186517686	0.0033835430531231996	0.002881471650031854	0.004000523471419212	0.0034710837587832717
61.44-61.68	0.002578227861541729	0.0034156851854876915	0.002854427691654279	0.002680452325334466	0.0036214613587728897	0.00305500106179656	0.002739924730421651	0.0037976515238141912	0.0032364267006441566	0.002779367523182558	0.0038813912489326693	0.0033582169929842545	0.002855201033481985	0.003973921259350451	0.0034450325800507854
61.68-61.919999999999995	0.002547497699440787	0.003376651910417041	0.002831669852056346	0.0026461562964535993	0.003594548899815411	0.0030312035464005096	0.00270909133809962	0.003774498913700443	0.0032061301054717916	0.0027517873575422947	0.003851042228211012	0.0033254141153704524	0.0028247752530615134	0.003941689865655105	0.0034142369403318304
61.919999999999995-62.16	0.002519200821122673	0.003351912050574187	0.0028045586465633185	0.0026129441848941745	0.0035631319731447147	0.0030008627097048205	0.0026775235364904083	0.0037446352048178338	0.0031728014912342796	0.0027221720818291217	0.0038262472232575653	0.0032936332169499595	0.002794698095844836	0.003916881281394235	0.003380956696649802
62.16-62.4	0.0024851083032490975	0.0033336246467484524	0.0027757928080979683	0.0025875982161817795	0.0035376529395429374	0.0029658632406031004	0.002651432835468724	0.0037157135000626187	0.003134399848988934	0.0026945631591986977	0.0037931681587557256	0.003254601132824561	0.0027662667232958163	0.003885706788602081	0.0033432098287492556
62.4-62.64	0.002462766333970411	0.003303690151428525	0.0027620779358674876	0.002565658844765343	0.0035081186598493884	0.002946056310610887	0.002623079917887733	0.003687235571818286	0.0031171309077180813	0.002665104940893325	0.0037642484803273577	0.003234957896381742	0.0027346411127627947	0.003857065917604133	0.003321547409153823
62.64-62.879999999999995	0.0024329475472499467	0.0032791789862293154	0.0027264900545055566	0.0025313406951228143	0.003473553097995655	0.002910778119912225	0.0025925562162289707	0.00365145575030901	0.0030789681696986857	0.0026361355914206836	0.003725674615666601	0.003196719947603525	0.002705006370779359	0.0038178495034110267	0.0032848340232436153
62.879999999999995-63.12	0.0024000760954201177	0.0032397373278664422	0.002697971968570822	0.0024956422099525733	0.003439444925429211	0.002884852587244284	0.0025593101861683303	0.0036174129190693215	0.0030545026073004414	0.002604447600339775	0.003692628221845751	0.0031694649570391136	0.0026727259857011396	0.003786073867601292	0.0032563318641059594
63.12-63.36	0.002373469243292985	0.003217937827727592	0.0026770545763431727	0.0024684867629362213	0.003411421663916886	0.0028557505132016706	0.0025297450508482574	0.003584478167829198	0.003021002925839409	0.0025739452820839528	0.003658720138813803	0.003139495749006759	0.0026429868337226586	0.0037525911816465246	0.0032296542253998774
63.36-63.599999999999994	0.0023441636582430805	0.0031858470686247286	0.0026380158561619595	0.002438070715650881	0.003378334449580999	0.002820476746655341	0.0024997286519902787	0.0035429646448971145	0.0029905913027064015	0.0025455731931761875	0.0036145024140121153	0.003105049298794194	0.0026160579033057264	0.0037099966050611437	0.003193011625927364
63.599999999999994-63.839999999999996	0.0023134600410561336	0.0031610908734501855	0.002617832873221491	0.002406592871805762	0.0033413716778019176	0.0027907552912861894	0.0024683584625185815	0.0035091151150824116	0.0029590854392298437	0.0025172763148580734	0.003579771438202745	0.0030747460672592643	0.0025861842570963404	0.0036741583532603123	0.003162631856529864
63.839999999999996-64.08	0.002286101083032491	0.0031315810967541694	0.0026052240390741135	0.0023779464854533873	0.003303220510642469	0.0027693246973879804	0.0024369823741771076	0.003465559675689215	0.002939041079729124	0.0024854710837403553	0.0035401419021625167	0.003053412804617987	0.002554588730799179	0.0036356116907987498	0.003139985505450479
64.08-64.32	0.0022481772492390457	0.0031032229609422217	0.002571290790684505	0.002342690415516387	0.003274846039498832	0.002740072202166065	0.002402320615370095	0.003435897435897436	0.0029080454684882375	0.0024531327422665818	0.0035043409615507413	0.0030236006539941275	0.002524454944432647	0.0035981889044135345	0.00310898458506221
64.32-64.56	0.0022239417427620868	0.003072112321740693	0.002531517661216111	0.0023135750690167762	0.003238655112142052	0.0027066831245133433	0.0023705728982326988	0.00339712824868909	0.0028783977489912935	0.0024199737205351456	0.0034651606473741175	0.0029955426797778307	0.0024916206554824096	0.0035606485030900965	0.003080160347633045
64.56-64.8	0.0021836731082324626	0.0030422268324158323	0.0024912136334678276	0.0022771023571883627	0.0032032850352026396	0.002666556062858356	0.0023336017319081663	0.003353376785315626	0.0028407246171633514	0.0023861975295533374	0.0034245571166568903	0.0029599525861822777	0.0024598393147872866	0.003518936038541383	0.003044795443360916
64.8-65.03999999999999	0.0021508989877539464	0.003021611643824428	0.002477498761237347	0.002239174099242585	0.0031734281327082344	0.002644683053726906	0.0022950673650928483	0.003320594497171265	0.0028175243623321774	0.0023488488355631063	0.0033940631197883426	0.0029343765614354453	0.00242392581581369	0.0034889507634579217	0.0030181974393972398
65.03999999999999-65.28	0.0021156031004459547	0.002984130225264224	0.0024377079351596232	0.002201099844269838	0.0031345786301190844	0.0026173550647695903	0.0022597213373917557	0.0032830749628371203	0.002788065406668082	0.0023136370071494303	0.0033598712102152987	0.0029050178864276645	0.002391590571246549	0.003457714196115039	0.002989753679070682
65.28-65.52	0.0020742638210518864	0.002956776712351144	0.0023996248318822115	0.0021644236214341333	0.0031050811049218355	0.0025809177461598356	0.002222582053278592	0.0032512591818176866	0.0027580460583752154	0.0022787370814751893	0.003328803434511873	0.0028754910936305083	0.00235968004530332	0.0034305892509875124	0.002962497361236448
65.52-65.75999999999999	0.002028296878318114	0.0029278060016008625	0.0023727879238337937	0.0021215535853330502	0.0030789078197232794	0.0025484665888015857	0.0021787357542294894	0.0032196258120021125	0.0027319966494419668	0.0022390059814539533	0.003297847964274349	0.0028533614835658735	0.002319593685849791	0.003403545982900418	0.002939090055951848
65.75999999999999-66.0	0.0019965668577900473	0.0029083996275544375	0.0023439778438451193	0.0020845322786154172	0.0030523588218958784	0.002526000743257592	0.002140729336259173	0.0031906986621363345	0.002701773790141809	0.002199533694344164	0.003269083471580681	0.0028231821282967994	0.0022828732214907623	0.0033753641368696992	0.0029084041352113194
66.0-66.24	0.0019469101720110426	0.0028714899456033453	0.002302240390741134	0.0020378088058328023	0.003018977571589591	0.0024850330926594463	0.0020977914631556595	0.003157154058513158	0.0026675455982633728	0.0021610966588801587	0.0032372989828130493	0.00279080839346114	0.002244860904650669	0.003348353539598778	0.0028773253497415873
66.24-66.48	0.0019140652650952077	0.002849453583155006	0.0022762706165498693	0.0019999026686486868	0.00299239181926589	0.002454603772917109	0.002056404992803379	0.0031304430686465087	0.0026401836908048417	0.0021205891201245843	0.003211354378272285	0.002763887426399304	0.002207391873716996	0.003326580074160368	0.002851619254892861
66.48-66.72	0.0018694255680611594	0.002824427855007596	0.0022393200962695548	0.001958519147731295	0.0029653650129865886	0.002421413782119346	0.0020158207687407093	0.0031045515679195865	0.0026043657535216253	0.0020817915162454873	0.0031875803320997593	0.0027302240511530404	0.0021707351171515537	0.0033050826771186185	0.002817301989898609
66.72-66.96	0.0018226268846888937	0.0027977767613571393	0.0022050771572166773	0.0019102737665463298	0.002934830194227094	0.002392541763998018	0.001968417451216347	0.00307417874119934	0.0025773577782496875	0.0020340084589792595	0.0031591221270403677	0.0027007016825082364	0.0021255946060734763	0.0032751692778307372	0.0027885007580616943
66.96-67.2	0.0017884193388546755	0.0027658575232370093	0.002168834501309549	0.001874827458059036	0.002913022526422399	0.0023569937000070787	0.0019330891201245841	0.003057119209805555	0.00254301160897572	0.002001176824520422	0.0031420067740370082	0.002667106881623429	0.002090118213350322	0.0032626318521243977	0.002757437899540443
67.2-67.44	0.001746637644227366	0.0027462224545469396	0.002145262617682452	0.001830041763998018	0.002888605289380401	0.002329386989452821	0.0018877916991104505	0.003026697377090242	0.002515891555178028	0.001957269324697388	0.0031128971972753895	0.0026418383354650595	0.0020526244071635874	0.0032351262919884573	0.0027328750056604817
67.44-67.67999999999999	0.0017078024350534438	0.0027130453958867633	0.0021102587244283995	0.0017926001628088058	0.0028630731659506346	0.002297590606639768	0.0018463078974068569	0.003006223761373475	0.0024874531039852763	0.0019167927550081405	0.0030915632425892645	0.0026141807470366177	0.002009660579033057	0.0032174677158470204	0.002704410009402616
67.67999999999999-67.92	0.001657490974729242	0.0026873009131450415	0.0020795020174134635	0.0017481816733913782	0.0028355277128902104	0.002264192680682381	0.001804080838111418	0.0029801090111134707	0.0024484851702413816	0.0018759711014369647	0.003065998434715003	0.0025745934317910448	0.0019726852834996813	0.0031943024736396457	0.002670108671356845
67.92-68.16	0.0016183726198060451	0.0026640148978225	0.002046542082536986	0.0017098685141926806	0.0028171668000718754	0.0022326219296382815	0.0017616355206342465	0.00296085782271809	0.0024179260753639602	0.001834368584979118	0.0030451034923046744	0.002542673172571464	0.0019315371274863736	0.003175111636219701	0.0026381291284674514
68.16-68.39999999999999	0.0015836164790826077	0.0026296698629465673	0.0020090341190627877	0.0016667330289516528	0.002786391035169969	0.0021938442344446806	0.0017194497534272434	0.002933708501451122	0.0023876324296264835	0.0017944627309407519	0.0030207107451109103	0.0025158805059278355	0.0018954218871664189	0.003150584020977918	0.002611216124856035
68.39999999999999-68.64	0.001543126636936363	0.0026052077037424246	0.001977153677355419	0.001627335952431514	0.002761487822010226	0.002164578466765768	0.001681717632901536	0.0029116421908946862	0.002354215332342323	0.001757078643731861	0.0029961526025946367	0.002482644061383539	0.0018602038649394776	0.0031286978412237115	0.0025820998933713804
68.64-68.88	0.0014993540737594678	0.0025757060947122533	0.001935947122531323	0.001587142528491541	0.0027360577944035153	0.0021276544913994477	0.0016406732969962954	0.002887890618619011	0.002319677449800618	0.0017178165038578609	0.002970324387354898	0.002450701681402198	0.001822503008423586	0.0031035968531580942	0.0025507521194384096
68.88-69.12	0.0014653146457138811	0.00255522158877436	0.0019078537552204998	0.0015521740284561477	0.0027106971919564826	0.002102529730303674	0.0016046783936197824	0.0028622550380885486	0.002288832259739034	0.0016833103277412048	0.002945139376147139	0.0024178943796360442	0.0017880052381963616	0.0030792538280276878	0.0025165675790148347
69.12-69.36	0.0014205510724145255	0.0025280477645098585	0.0018798665675656544	0.0015077024492107312	0.002681240505088456	0.0020700122106604374	0.0015634216984025861	0.00283363825952486	0.0022576921261886224	0.00164040047426913	0.0029137285582933243	0.0023901637926937946	0.001749191264953635	0.003047094310127922	0.002491592354135303
69.36-69.6	0.0013866355206342464	0.0024938987536141924	0.0018432080413392795	0.0014702431514121894	0.002649194668147737	0.0020405119629079067	0.0015245599443146694	0.002805729345334357	0.0022253073311153584	0.0016055735471083741	0.0028829507348836804	0.0023572016455953213	0.0017117523182558223	0.0030185285820071715	0.002459547333791042
69.6-69.84	0.0013558168754866568	0.0024653609291536665	0.0018084430523111772	0.0014376946627026263	0.002620477155038633	0.002004508211226729	0.0014920247280621032	0.0027741504266244124	0.002189309478303957	0.0015714257273306434	0.0028528712472801862	0.00232226190239551	0.0016804240107595385	0.002986948971094474	0.0024258795343626363
69.84-70.08	0.0013147253486232038	0.002439322410441544	0.001778411906278757	0.0013953820697954272	0.002589852491954849	0.001975968004530332	0.0014465208466057904	0.002743829328454514	0.0021584111984143837	0.0015306549515112903	0.0028221281364690935	0.0022923944498672508	0.0016421674807106958	0.0029541654406058065	0.0023984232448419156
70.08-70.32	0.001281933531535358	0.002408603819200549	0.0017460448078148226	0.0013602012104480781	0.002557104235751507	0.0019429992213491896	0.001415985347207475	0.0027099988565267817	0.002124067978575305	0.0014999225773341827	0.002790002647468634	0.0022569061117757934	0.001612224817724924	0.0029220500283078737	0.0023635149130929157
70.32-70.56	0.001246434133220075	0.0023776810363134422	0.0017125008848304665	0.0013246708430664684	0.0025258465785647777	0.001910800240673887	0.0013830814515938747	0.0026808647924596108	0.002090388381586088	0.0014659185425072556	0.002760552070474187	0.0022253220881349634	0.001577803142917817	0.002892739405578382	0.002334517248891399
70.56-70.8	0.0012065371274863736	0.0023464968881193133	0.001686398386069229	0.0012900828201316628	0.002489124752928108	0.001884233205917746	0.001343812675491376	0.0026414313017625824	0.0020635957150609945	0.0014287622991434842	0.002723303410311066	0.0021978127088103133	0.0015418613293692927	0.0028582831293016632	0.002305459416217842
70.8-71.03999999999999	0.0011756034543781411	0.002328160478298512	0.0016429443618602676	0.001255676187442486	0.0024624940784422626	0.001841929461315212	0.0013095107477407329	0.0026105139639860386	0.0020258134541421865	0.0013958753627804912	0.002692260137618383	0.0021577564334154297	0.0015105436398386068	0.0028265777357467004	0.0022682522949047158
71.03999999999999-71.28	0.0011353790613718411	0.0022967884737899605	0.0016182575918454024	0.0012205041763998017	0.0024314120260711895	0.0018188353861400156	0.0012774326938958496	0.002577260673777981	0.0019995044949387697	0.001362610161393077	0.0026591729054462956	0.0021327843054646436	0.0014791144616691442	0.002796257584797467	0.0022462005499019637
71.28-71.52	0.0011060380831032775	0.002270406913112371	0.0015936327599631911	0.0011857082183053726	0.0024057778068183673	0.0017887511502796064	0.0012412637738609283	0.0025471002063696905	0.00197012222458177	0.0013304886033835917	0.0026296508613371846	0.00210369771582651	0.0014484922488851137	0.0027670956142815616	0.0022164720157312524
71.52-71.75999999999999	0.0010776704183478446	0.002243927340444648	0.0015537888440574786	0.0011591146386352375	0.0023751735628991947	0.0017491992284278332	0.0012155211061560605	0.0025185106533588165	0.0019345638375687219	0.0013039613859984426	0.0026030957234454296	0.0020691008444339775	0.001420108657181284	0.0027433373967606497	0.002183625338980102
71.75999999999999-72.0	0.0010383043108940326	0.0022145319110704544	0.0015235364904084378	0.0011203369434416367	0.002351230050476175	0.0017190884476534296	0.0011794111748189048	0.0024926491007399906	0.0019052494042141525	0.0012695901465279253	0.002578792820624387	0.0020392776334292387	0.0013884706590217314	0.002717400035801007	0.002155047084421925
72.0-72.24	0.0010115204926736036	0.0021818040740317233	0.0014888776810363135	0.0010913852905783251	0.002317428165378898	0.0016831599065619026	0.0011492325570420707	0.0024642664619305096	0.0018730887661923975	0.0012411317866496778	0.0025542101750973714	0.0020055346234406396	0.0013619929921427055	0.0026958356635861033	0.002120464370286319
72.24-72.48	0.0009737736249734551	0.0021617932927128084	0.0014604038366249027	0.0010560805549656685	0.002294452521358446	0.0016591013661782404	0.0011143938321417617	0.0024398288057239	0.0018494313489535404	0.0012044599879663057	0.0025282492352161124	0.0019813566308370346	0.0013259396899554046	0.0026704341040116957	0.0020986320632404194
72.48-72.72	0.0009431054010051674	0.0021352565463841743	0.0014235860409145607	0.0010283455439937708	0.0022671235114429	0.0016281898138316697	0.0010872472334300747	0.002416722479049937	0.0018163740827257498	0.0011798948821405818	0.0025055716987742956	0.0019489983805346075	0.0013006282296312026	0.0026483960049622853	0.0020682151309631296
72.72-72.96	0.0009081634458837686	0.0021111700998088768	0.001395678488001699	0.00099209846393431	0.0022406847771043992	0.0015962518581439796	0.0010536236757037352	0.0023880213012725223	0.0017872631603784714	0.001147080944291074	0.0024760006486437003	0.0019176068075210891	0.0012712412401783817	0.0026195084693022325	0.0020401341511297557
72.96-73.2	0.0008744602534154456	0.0020769149092572325	0.0013550116797621575	0.0009643103631344235	0.002211346521391117	0.0015603719827281092	0.001023046884216984	0.002364710782952448	0.0017549432528727496	0.0011169104374601827	0.0024537968370762307	0.0018853857059415733	0.0012429886033835918	0.0025987510662467987	0.0020063690203495207
73.2-73.44	0.0008391466694981242	0.0020560546906904947	0.0013295197140227933	0.0009334120832448502	0.0021887384223336654	0.0015379901960784314	0.0009933519737618272	0.00233743350158725	0.0017324567612845379	0.001089735081758335	0.0024257388478589603	0.0018642625905370151	0.0012161092234727825	0.0025741548422910524	0.0019864143235634652
73.44-73.67999999999999	0.0008110621504919658	0.0020267736086381234	0.0012980374460253416	0.0009062123947051745	0.0021644028619501117	0.0015070388263608693	0.0009656302352469267	0.0023145858176650278	0.0017029594629668955	0.0010615996850003538	0.002404600917258772	0.0018330900130649201	0.0011878937495575848	0.0025509683640531655	0.00195508601590086
73.67999999999999-73.92	0.0007848092305514264	0.002004647401865495	0.0012763590995965174	0.0008755618673462165	0.0021384051815672117	0.0014846570397111913	0.0009387048441518604	0.002293665702882097	0.0016801514829758617	0.0010358842995682026	0.002380988182573632	0.0018076776819551112	0.0011626442273660366	0.0025264064444544005	0.0019302859874546223
73.92-74.16	0.0007462394705174489	0.001977800284234771	0.0012385856869823741	0.0008442654137467261	0.002108785141382296	0.0014559044737028385	0.0009101248200844718	0.00226492368677546	0.0016516039026922443	0.0010099101012246055	0.0023577082804510717	0.0017811371919955457	0.0011365045657252071	0.002505060966707855	0.001904471943288412
74.16-74.39999999999999	0.0007278969349472642	0.0019504222683241583	0.001207643165569477	0.0008253565866779925	0.002083387784438963	0.0014288596304947972	0.0008882164177343621	0.0022431051287496394	0.0016280880583280242	0.0009860329510865719	0.0023352512711059337	0.0017584169575919205	0.001113192822255256	0.002481031581412708	0.00188175303611039
74.39999999999999-74.64	0.0006908756282296312	0.001925339366515837	0.001187415941105684	0.0007923391378211935	0.0020595014456768544	0.0014062300913145042	0.0008584566197116632	0.002218768207088445	0.0016020887897878766	0.0009592491328661428	0.0023111974822274356	0.0017300935342345045	0.0010869487506193812	0.002455956730000029	0.0018549922233400168
74.64-74.88	0.0006663304310894032	0.0018977571589591127	0.0011535534791533941	0.0007682584766758689	0.0020352353104529787	0.00137919852056346	0.0008343213940209056	0.0021967100641978534	0.0015786938722540762	0.000934394245062646	0.0022888058142442763	0.0017089969637440583	0.0010630247044666242	0.0024324010715393893	0.001831027474858573
74.88-75.11999999999999	0.0006442273660366674	0.0018791920544946666	0.001124592977985418	0.0007460846251858144	0.0020106588039270137	0.0013530562044312309	0.000813645855454095	0.0021714692541832063	0.0015535528892664165	0.0009131406172577334	0.0022648337020682516	0.0016838146885565525	0.0010414330714235154	0.0024081936302961	0.0018081723037879892
75.11999999999999-75.36	0.0006123911658526226	0.0018489961938677165	0.0011038437035464006	0.0007161552346570397	0.0019861680578924156	0.001327922595030792	0.0007875020646044218	0.0021492314226440367	0.0015266894363040041	0.0008894183124513343	0.002242644183923715	0.0016596322718005958	0.0010169285764847454	0.002385020220384682	0.00178361117956897
75.36-75.6	0.0005886777093508884	0.0018207605730434357	0.0010775111488638778	0.0006931319459191618	0.0019534443046866066	0.001302669533517378	0.0007639154338028834	0.002119846883490969	0.0015046424105141455	0.0008653332271536774	0.002212131809797111	0.0016364143202573722	0.00099352481064628	0.0023580569957972115	0.00176210095081458
75.6-75.84	0.0005643271749132866	0.0018008641390463433	0.0010507538755574431	0.0006713429956820273	0.0019389548654785435	0.0012797612727401429	0.0007428387720912673	0.0021075000952894348	0.001484503669097001	0.0008452409393360232	0.002198410123781533	0.0016151186629110863	0.0009738444114107737	0.002339993301535231	0.0017374902760891747
75.84-76.08	0.0005403394209669428	0.001768348661319568	0.0010236957598924047	0.0006483108586394846	0.0019056879624940785	0.0012530747858710272	0.0007218505934262995	0.002080854446749541	0.0014578525754465445	0.000825458342181638	0.0021734640169285093	0.0015887440786647204	0.0009518369080484179	0.0023132359030896494	0.0017132813143976853
76.08-76.32	0.0005224393006299993	0.0017469412091412515	0.0010015130600976854	0.0006319591916188858	0.0018841620791610174	0.0012332413109648192	0.0007029712607064487	0.002057837964399867	0.0014393183266086219	0.0008059124371770369	0.0021503842227270096	0.0015738413214670547	0.0009318008069653855	0.0022904986485741395	0.0016968252372946764
76.32-76.56	0.0004975313229985135	0.0017147851087116323	0.0009762599985842712	0.0006083209457068026	0.001852794158485388	0.0012124079776314857	0.0006813990939336023	0.0020299508306516165	0.0014192444727590193	0.000783466500318539	0.0021224426228107643	0.0015488625572877405	0.0009100428257945778	0.0022625503988790564	0.0016715792542909638
76.56-76.8	0.0004779057832519289	0.001691605273045069	0.0009548736462093863	0.0005894475118567282	0.0018354787068951435	0.0011887697317194026	0.0006658231282886199	0.0020119438500198748	0.0013930859347349048	0.0007682982940468606	0.0021024481660452078	0.0015259365997997477	0.0008937230126707723	0.0022412032875917024	0.0016477259944488885
76.8-77.03999999999999	0.000459368584979118	0.0016628224186092098	0.0009302399660225101	0.0005699723932894458	0.001812274368231047	0.0011665870319246831	0.000645722729525023	0.001990266864868691	0.0013741712087963947	0.0007492678027889856	0.002080897768097528	0.0015054195932674116	0.000874341686132937	0.002219207660603317	0.0016285534877993567
77.03999999999999-77.28	0.00043805301904155164	0.0016363510136073313	0.0009049780562044313	0.0005491744531747717	0.001785778460231635	0.001144063672400368	0.0006260116561666785	0.001965717583895541	0.0013532538165687454	0.0007296665958802294	0.002056010876853798	0.0014876920147930029	0.0008538490125291994	0.002194377840311934	0.0016082607857733106
77.28-77.52	0.00042387803496850003	0.001618341310420308	0.0008805744319388406	0.0005320751044099951	0.0017685487691327573	0.0011214518298294047	0.000609975578679125	0.0019482605594306592	0.0013314309478303958	0.0007136268315990656	0.0020387668830440424	0.0014652062604640329	0.0008371841155234657	0.0021751641333206686	0.001585869265869625
77.52-77.75999999999999	0.00040136794790118216	0.001586707940604734	0.0008590907482126424	0.0005113391024279748	0.0017370134113073167	0.0011002778367664755	0.0005906361341167033	0.001917721656838242	0.0013104634152096457	0.000694985665746443	0.0020068251666241483	0.001442601054021559	0.0008188610462235436	0.0021429474414926	0.0015616284502811733
77.75999999999999-78.0	0.00038426417498407307	0.001566207099335152	0.0008373504636511644	0.0004935053443760176	0.001718350294852737	0.001079347172081829	0.0005710046955003422	0.0019034227964998829	0.001288790967650598	0.0006736877964182063	0.0019943184215578664	0.0014237807099162097	0.0007981400863594536	0.0021277849157067706	0.0015420294553445324
78.0-78.24	0.0003672577334182771	0.0015352434781188231	0.0008179284349118708	0.000478131415020882	0.0016945007105869285	0.0010562442486019678	0.0005559684764399141	0.0018810733401941726	0.0012683602321795144	0.0006578869363629929	0.00197153062156771	0.0014023722366849484	0.0007795958094429107	0.0021043191019906055	0.0015185761388754307
78.24-78.48	0.00034711014369646773	0.001520876553898427	0.0008016210094145961	0.00045611240886246195	0.0016765686002254275	0.0010407508671338571	0.0005356822632783558	0.001861628850373807	0.001251188622259975	0.0006376597118992001	0.001950652014497876	0.0013847486257908112	0.0007586677992496637	0.0020829817919481033	0.001501113124696219
78.48-78.72	0.00033205032915693356	0.00148883480079063	0.000778969349472641	0.0004413534366815318	0.0016484554943888136	0.0010153075670701493	0.0005211474481489346	0.0018394645278272375	0.001227466317453576	0.0006206599065619028	0.001930537084596171	0.0013612386801923563	0.0007399005450555673	0.0020605516431046185	0.0014742939131147479
78.72-78.96	0.00031248672754300273	0.0014648218632079325	0.0007590872088907765	0.0004219137113329086	0.0016232909159220477	0.0009986373610816168	0.0005010942403435502	0.0018155904405638957	0.0012074042613435265	0.0006006184964960714	0.001906076954122866	0.0013430841710159807	0.0007196343880512494	0.0020359684874753413	0.001454291435483249
78.96-79.2	0.00029597579103843704	0.0014420749138311254	0.0007380282437884901	0.0004052081121257167	0.001598628648904716	0.0009772598570113966	0.00048637066138127935	0.0017893395625398173	0.0011834312545716242	0.0005835523288737878	0.0018829297766418255	0.0013175147824976763	0.0007020067954979826	0.002013347214357245	0.0014283641330167275
79.2-79.44	0.00028211934593331915	0.0014192217847983403	0.0007196237700856516	0.000389714730657606	0.0015795530653249913	0.0009586651447582643	0.0004681962435997263	0.0017683105455456273	0.0011682859064203299	0.0005640705740780067	0.0018652426867211505	0.0012998425059276674	0.0006807425497274722	0.001994693811863344	0.001407906852523042
79.44-79.67999999999999	0.00026641360515325266	0.0013927585474623062	0.0006914065265095208	0.00037296488992708996	0.0015539065945734027	0.0009338854675444185	0.0004528621316155825	0.0017447413844738117	0.0011418589698213822	0.0005460532137042543	0.0018404864782013784	0.0012749876180142086	0.0006614780208112125	0.0019729954893021318	0.0013826007010472891
79.67999999999999-79.92	0.00025035393218659303	0.0013798536354280673	0.0006762493806186735	0.0003541533942096694	0.0015384656222944607	0.0009168215119983011	0.0004348617304924376	0.001726021094358321	0.001120469668011609	0.0005260626813902457	0.0018229137356641665	0.0012537362021914427	0.0006410667516103915	0.0019552160311408547	0.001361316988893521
79.92-80.16	0.00023287853047356127	0.0013533985657578776	0.0006622425143342535	0.00033819990089898775	0.0015132152833363282	0.0008996602251008707	0.00041707958755102524	0.0017032659773156694	0.0011010505887072038	0.0005094322927727047	0.0018013470023759916	0.001232486998444853	0.0006221119133574007	0.0019334817706818522	0.001336603673833459
80.16-80.39999999999999	0.00021863275996319105	0.0013375614616854795	0.0006394227366036667	0.000323166631273448	0.001492836957054413	0.0008771501380335527	0.00040070727448620843	0.0016839440024829704	0.0010802541233099739	0.000491560929425922	0.0017865124712892098	0.0012098707316214993	0.0006020669639697034	0.0019202092516116232	0.0013117611735246045
80.39999999999999-80.64	0.0002029978056204431	0.0013164562131434078	0.0006181691087987542	0.00030536384228781763	0.0014753663198131238	0.0008549851348481631	0.0003828779405865836	0.0016662228901557846	0.001054800500224157	0.0004712784030579741	0.0017711245805431687	0.0011860842765010454	0.0005808168754866568	0.001902918222152131	0.0012875822960691351
80.64-80.88	0.0001923267501946627	0.0012892333828838395	0.0005992691300346853	0.00029300276067105544	0.0014570013231618667	0.0008333244850286685	0.0003696644722871098	0.00164890743856554	0.0010308717349755787	0.0004557651129043675	0.001752296058705424	0.0011599485964816866	0.0005623911658526226	0.001885442602581262	0.001259250024381946
80.88-81.11999999999999	0.00017657676789127204	0.0012702762304588595	0.0005820503291569336	0.00027535039286472713	0.0014395470212522664	0.0008118938911304594	0.0003527199688539676	0.0016317689530685922	0.0010046807531676931	0.00043852197918878744	0.001737398228174225	0.001134472115162774	0.0005448768315990657	0.0018693277225039933	0.0012332218512417102
81.11999999999999-81.36	0.00016341049055001062	0.0012550353659931065	0.0005599207191902032	0.00026119752955333755	0.0014247921329042586	0.0007911313442344447	0.0003367664755432859	0.0016161469308634312	0.000985627403789434	0.00042021262476109577	0.0017233028712448299	0.0011134949967858312	0.0005249823033906703	0.0018546732279096517	0.0012093031139447678
81.36-81.6	0.0001507839597933036	0.0012353104529787477	0.0005424718623911658	0.00024825688398102925	0.0014052264893738668	0.0007718464642174559	0.00032147070621268964	0.0015968821296916435	0.0009611234987376418	0.0004032813937849508	0.00170653056039186	0.0010869323860645058	0.0005056186734621646	0.0018378444904990057	0.0011821635937327294
81.6-81.84	0.0001386263891838324	0.0012125308329385628	0.0005217048913428187	0.000234064203298648	0.001389952954244736	0.000750482232604233	0.0003079799910337179	0.0015801656402633256	0.0009381945919161889	0.0003870757237913216	0.0016890905424961679	0.0010641612739088328	0.00048735046365116445	0.0018197742620737905	0.0011577263457796755
81.84-82.08	0.0001293179726764352	0.0011934348301942271	0.0005050346853542861	0.0002203006653925108	0.001373597203391215	0.0007314274085085297	0.0002942739671079021	0.0015672933988924646	0.000916938014676388	0.00037225260140157145	0.0016743621911226017	0.001040308456503099	0.00047009626955475334	0.0018044532828295225	0.001132087498046759
82.08-82.32	0.00011754972747221632	0.0011643579397879675	0.0004851083032490975	0.00020814309478303956	0.0013521203260532205	0.000711531995469668	0.00028004884264174986	0.00154942799113536	0.0008930416932115807	0.00035681452183761593	0.0016568159935136937	0.0010165618187538128	0.00045233241310964817	0.001786557843270832	0.0011070344080857635
82.32-82.56	0.00010700254831174346	0.0011491987519806589	0.00046950874212500884	0.00019798081687548666	0.001334392407337831	0.0006895041410065831	0.0002684074231377268	0.0015293437008238452	0.0008700714943016918	0.0003434801267077228	0.001636743943880787	0.0009921869513705446	0.0004369434416365824	0.0017652090984426692	0.001081774267794512
82.56-82.8	9.720747504778085e-05	0.0011208324485028668	0.0004471756211509875	0.0001865886246195229	0.0013107878530473562	0.0006656623840872089	0.0002569282225525589	0.0015103974386199912	0.0008455292465963521	0.00033040675656544207	0.0016169945172226517	0.0009664649295960967	0.0004227684575635308	0.0017452080247816373	0.0010542755064111746
82.8-83.03999999999999	8.6660295887308e-05	0.0011037701945538004	0.00042941707368868127	0.00017516103914489984	0.0012965271084829377	0.0006457802435053443	0.00024495646634104906	0.0014985379878138425	0.0008229365753521625	0.0003175634423444468	0.0016009858835378107	0.0009420524569178367	0.00040734586253273874	0.0017288824179400536	0.0010292348040767756
83.03999999999999-83.28	7.830749628371204e-05	0.001074913831125341	0.0004134724286826644	0.00016525536207262687	0.0012747643628403876	0.0006288799815955263	0.00023220605931903449	0.0014757610903289391	0.0008023878624855477	0.00030427550081404405	0.001580231833439249	0.0009189893507069324	0.0003926930700077865	0.0017085088969746509	0.0010046099720638316
83.28-83.52	7.245876690026191e-05	0.0010504598395870428	0.0003995009556169038	0.0001576679408225384	0.0012515681918421353	0.0006132804204714376	0.00022473514074703287	0.001456724983800796	0.0007836294565961162	0.000295365258016564	0.0015609765508310793	0.0008979480821208859	0.0003817654137467261	0.0016869967980656236	0.0009816380033710519
83.52-83.75999999999999	6.507928080979685e-05	0.0010287338484407927	0.00038061867346216466	0.00014932398952360727	0.0012319902968129768	0.0005923143625681319	0.00021666548689271134	0.0014374084540786601	0.0007618095372926547	0.00028627362497345507	0.001539362853438982	0.0008757919271421389	0.00037043604445388266	0.00166381848753178	0.0009590146578839173
83.75999999999999-84.0	5.8770439583775747e-05	0.0010053416534622735	0.0003674523961209032	0.0001424178877327104	0.0012131393240439746	0.0005788030013449423	0.00020840117033576365	0.001416902167698515	0.0007450272527783677	0.0002767218800877752	0.001513495841765568	0.0008562039926037197	0.00035894740567707226	0.0016373453251869023	0.0009374725752325648
84.0-84.24	5.211651447582643e-05	0.0009822026561249325	0.00035186168330147944	0.00013358727967721385	0.0011895551889181109	0.0005612922064132512	0.00019877421486043275	0.001395007378124813	0.0007240479224180647	0.00026667684221703123	0.00149165957535923	0.0008330302825840159	0.0003467137396474835	0.0016138158033792004	0.0009138440623301695
84.24-84.47999999999999	4.880724853118142e-05	0.0009525785321070944	0.00033820874920365257	0.00012863222906491116	0.0011640557361517225	0.0005459625185814398	0.0001934298388428777	0.0013724482850624282	0.0007065754701399212	0.00025918896439442205	0.001463960963632844	0.0008141435761933867	0.0003371345650173427	0.001585947597183741	0.0008937141691108206
84.47999999999999-84.72	4.3029305585049904e-05	0.0009322573794860905	0.00032473278119912226	0.00012231011538189283	0.0011421704755215055	0.0005303939265236781	0.00018659894764163186	0.0013490751479708796	0.0006887992260682853	0.00025220322786154175	0.0014388065811885126	0.0007960532172261149	0.00032782614850994547	0.0015577837201019172	0.0008732498099733656
84.72-84.96	3.9994337085014514e-05	0.000903580704706209	0.0003093367310823246	0.00011633308558080272	0.001118357645751997	0.0005162764564309478	0.00018160260494089333	0.0013262111287169686	0.0006733766310374933	0.0002452351879379911	0.0014120370419527645	0.0007796882776761178	0.00031768068238125576	0.0015285923458514565	0.0008551974987003478
84.96-85.2	3.657889148439159e-05	0.0008795677671235115	0.00029874531039852763	0.000112780491257875	0.0010916943006027738	0.0005016679054293198	0.00017566244307590665	0.0012967040745762342	0.0006586088105518983	0.00023824723932894457	0.001379923804457676	0.000761365650710367	0.0003088960855100163	0.0014958333184749183	0.000834660583464256
85.2-85.44	3.234940185460466e-05	0.0008492330561772057	0.0002884281871593403	0.00010684770298010901	0.001061429014816146	0.0004909968500035393	0.0001699847809159765	0.001266731463482366	0.0006426435195016635	0.0002309628725136264	0.001348876447929869	0.0007434146525421828	0.00029985134848163093	0.0014607677314765755	0.0008163799859296736
85.44-85.67999999999999	3.152650952077582e-05	0.0008342453893526308	0.00027698732922772	0.00010247664047568486	0.0010395355865200843	0.0004742248885113612	0.00016373197895283264	0.001240251890814643	0.0006243983152827918	0.0002230701847526014	0.0013215555909524234	0.0007250787531193758	0.000290937566362285	0.0014333961216869437	0.0007967880696368023
85.67999999999999-85.92	2.9694910455156793e-05	0.0008062139601744614	0.0002665905712465492	0.00010034862320379415	0.0010059868990639855	0.00046246549161180716	0.00016180009910101226	0.001207946049844542	0.0006103855501285953	0.00021963925461881503	0.0012887909817551073	0.0007096760667059357	0.00028276881149571744	0.0013980789694040697	0.0007794595496892098
85.92-86.16	2.5934380972605648e-05	0.0007861868435238578	0.0002571228852551851	9.505733701422807e-05	0.000982317003446755	0.00044882582997097755	0.00015467721384582715	0.0011791495826322753	0.0005943406243363771	0.00021093252282862603	0.0012566389478263437	0.0006915149213010323	0.000273524102781907	0.0013653313768131922	0.0007591349937662012
86.16-86.39999999999999	2.4890281022156155e-05	0.0007591110312494896	0.00024836306363700716	9.147819777730587e-05	0.0009524192626231276	0.00044218517732002547	0.00015087834170972843	0.0011445758531126973	0.0005838199900898988	0.00020567441778155304	0.0012213811572860185	0.0006784747322435528	0.00026558717349755786	0.0013312949205242946	0.0007454024248534849
86.39999999999999-86.64	2.377539463438805e-05	0.0007355064769590146	0.00023867417002902244	8.780172718907058e-05	0.0009247267915775029	0.0004289259927797834	0.00014496177532384794	0.001113726579218191	0.0005672205705386848	0.00019825732639626247	0.00118859204507796	0.0006610922376525989	0.0002566273801939548	0.001297456122673243	0.000726667024456716
86.64-86.88	2.2412755716004814e-05	0.0007133475995230083	0.0002304540949953989	8.475348623203794e-05	0.0008951475897218093	0.0004154544489275855	0.0001408296170453741	0.0010804106702386592	0.0005515384252377244	0.00019193078856091173	0.0011554476392141415	0.0006429465767809274	0.00024869399023147166	0.001265778499312027	0.0007064185639542289
86.88-87.11999999999999	2.1094358320945708e-05	0.0006929284349118709	0.00022108374035534792	8.199281517661216e-05	0.0008688640410343532	0.00040342960288808664	0.00013711922795592364	0.0010492156318234042	0.0005358592293716524	0.00018630990302258087	0.0011240919531344963	0.0006261082529292678	0.00024109329652438591	0.0012340518697265515	0.0006880724889647792
87.11999999999999-87.36	1.916542790401359e-05	0.0006723622523155333	0.00021228852551851066	7.847561407234374e-05	0.0008428010193246973	0.000394908685495859	0.00013239718269979472	0.0010188019667739354	0.0005229849460843302	0.0001803129645359949	0.0010941206871617798	0.0006115395192341771	0.00023322538401642247	0.001203228588208256	0.000671800456599776
87.36-87.6	1.799745168825653e-05	0.0006563699625920904	0.00020397996743823883	7.429479011821335e-05	0.0008232476272930722	0.00038227773058681954	0.00012601165616667846	0.000991826889044982	0.0005083586984733726	0.0001727498761237347	0.0010658544223532014	0.0005957718402516981	0.00022430098393147872	0.0011767668606490387	0.0006537357577001615
87.6-87.84	1.654632972322503e-05	0.0006318342943953477	0.00019365399589438664	7.025553903872018e-05	0.0007969354917751604	0.0003682487435407376	0.00012097992024728062	0.0009639560906284202	0.0004909127911092235	0.00016547878176541373	0.0010380659662540942	0.0005766064122628938	0.0002154526792666525	0.0011483857226396654	0.0006343915939392206
87.84-88.08	1.63339704112692e-05	0.0006105085188754757	0.00018761945211297516	6.838854675444185e-05	0.0007724610810722511	0.0003599092163941389	0.00011829003562917345	0.0009367604859216666	0.0004792153323423232	0.00015986895660791392	0.001011131031695837	0.0005618562883213717	0.00020740426134352658	0.0011222049640995347	0.0006173232141501551
88.08-88.32	1.5201387414171445e-05	0.0005900730189326494	0.00018063813973242726	6.464128972888794e-05	0.0007538102161164383	0.0003465571246549161	0.00011181897548429721	0.0009143810815078601	0.0004624389466978127	0.00015255583280243505	0.0009874631652365266	0.000544106589085203	0.00019852233312097402	0.0010976234420110662	0.0005988514932337978
88.32-88.56	1.367063070715651e-05	0.0005779195321561004	0.00017317017059531394	6.136741700290224e-05	0.0007349878301778918	0.00033799196573936434	0.00010697305396286072	0.0008899760959646286	0.0004486385408555721	0.00014681991930346144	0.0009628355975231507	0.0005290489865552178	0.00019101012246053656	0.0010737002368684811	0.0005823936464698467
88.56-88.8	1.3051249380618673e-05	0.0005586030024339645	0.0001660738302541233	5.817760317123239e-05	0.0007165003185389679	0.0003259671196998655	0.00010235128949293315	0.0008695079253584244	0.00043236650857695664	0.00013952228003114603	0.0009394781025332405	0.0005121332400373984	0.0001820609471225313	0.0010485486090377962	0.0005633485554081646
88.8-89.03999999999999	1.2175267218800879e-05	0.0005382981851446494	0.00015772103065052735	5.5700077865081054e-05	0.0006965507947138867	0.0003140838465350039	9.807460890493381e-05	0.0008461892393725054	0.00041759573865647343	0.0001337686699228428	0.0009152548344971092	0.0004941800297930383	0.00017406915834926028	0.0010238952111537474	0.0005447034077194561
89.03999999999999-89.28	1.0494089332483896e-05	0.0005243396442164758	0.00014942132087492036	5.3050010617965595e-05	0.0006821307806655014	0.0003015369505202803	9.365635544229726e-05	0.0008295952649318545	0.0004013473018569642	0.00012771200537976923	0.0008941189458144831	0.00047751203580693015	0.0001662826502442132	0.0009995913910027484	0.0005266387088198416
89.28-89.52	9.47653429602888e-06	0.0005017397128248689	0.00014186486869115878	4.9930983223614354e-05	0.0006636310175278109	0.00028986603666737455	8.863346782756423e-05	0.0008084655133922495	0.0003874908567518463	0.00012196724357613082	0.0008739407164683608	0.00046240355552489714	0.00015883591703829547	0.0009756028442278174	0.0005116620682646461
89.52-89.75999999999999	9.529624124017838e-06	0.00048810787853047357	0.0001367063070715651	4.823653288030013e-05	0.0006487413626933695	0.00028273872725985703	8.500271348009721e-05	0.0007889257341370317	0.0003748200844718152	0.00011648793091243718	0.0008518022462628703	0.00044758485722191926	0.00015173072839244002	0.0009522742479395786	0.0004944025650938056
89.75999999999999-90.0	8.582855524881432e-06	0.0004705147263015176	0.00012994620230763785	4.509096057195441e-05	0.0006313524021105248	0.000270036985913499	8.165510488190462e-05	0.0007718008614164911	0.0003599372360255775	0.00011211465633184681	0.0008304131598025757	0.00043087040963611526	0.00014600587527429745	0.0009292543908641734	0.00047761025241174835
90.0-90.24	7.3529411764705884e-06	0.00045311759805282846	0.00012410632122885254	4.287446025341545e-05	0.0006130159922897234	0.00026267519643236357	7.74374129916708e-05	0.0007508208504173677	0.0003496230622212784	0.00010727242160402067	0.0008097448702416112	0.00041925258555979944	0.00013960855100162808	0.000905914359790274	0.0004638263633317036
90.24-90.47999999999999	6.600835279960359e-06	0.00043891402714932125	0.00011971756211509875	3.9958943866355204e-05	0.0005994740023196171	0.00025192893041693214	7.308699653146458e-05	0.0007337041453626716	0.0003350764493523041	0.00010086624902668649	0.0007897422458058074	0.00040145422064775883	0.00013261131167268352	0.0008824812168902821	0.0004466287982938458
90.47999999999999-90.72	6.087633609400439e-06	0.00042440825260956926	0.00011165675656544207	3.842376300700786e-05	0.0005813989578058382	0.00024160295887307992	7.067140935796701e-05	0.0007102983376077451	0.00032065371274863735	9.760564875769802e-05	0.0007666889965326116	0.0003881552186776882	0.00012739966022510087	0.0008583080800039745	0.00043273519023537477
90.72-90.96	5.1497133149288595e-06	0.000409306238463172	0.0001064716500318539	3.6309018192114394e-05	0.000562384631719947	0.00023388723720535145	6.800512021896605e-05	0.0006878644820883088	0.00030996496071352726	9.355976144970624e-05	0.0007403360084794792	0.0003747057955276501	0.00012156862745098039	0.0008304300725636633	0.0004187548687907281
90.96-91.2	4.406455723083457e-06	0.0003946779489357531	0.00010212713244142422	3.433142209952573e-05	0.0005455143179182254	0.00022625115027960643	6.406467520823011e-05	0.0006681695171820464	0.00029913463580378	8.885688752035111e-05	0.0007196636350833912	0.0003610594975979485	0.00011650562752176683	0.0008075931720588262	0.00040319954910738063
91.2-91.44	3.910950661853189e-06	0.0003789715275168662	9.770298010901112e-05	3.321211155942522e-05	0.0005273494290801575	0.00021765502229772777	6.22301267077228e-05	0.0006460351427435735	0.00028702720558740943	8.565380123168402e-05	0.0006964021102188876	0.00034899483413408205	0.00011197883485524173	0.0007815283949161093	0.00038884759886483825
91.44-91.67999999999999	3.521625256600835e-06	0.0003637960043778689	9.463261839031641e-05	3.0570892616974584e-05	0.0005086128036329777	0.00021093473490479224	5.9434062433637714e-05	0.0006246413033416644	0.0002763708973360704	8.242417002902243e-05	0.0006724177465374918	0.0003352666893858688	0.00010681496425284915	0.0007557935930167385	0.0003757627258570259
91.67999999999999-91.92	3.070361718694698e-06	0.000351805870918209	8.91909110214483e-05	3.0093084165073973e-05	0.000491938513811523	0.00020200679549798258	5.775583398220901e-05	0.0006027056754387398	0.00026514829758618247	7.97807390104056e-05	0.0006490622934651434	0.0003223702852798289	0.0001032844906915835	0.0007316057542631531	0.0003617381628888202
91.92-92.16	2.2828626035251644e-06	0.00033707140173481223	8.698768315990656e-05	2.7350109718977844e-05	0.0004723034451214532	0.00019641024279748	5.478870248460395e-05	0.0005810994767248749	0.00025577204407635496	7.578572945423656e-05	0.0006275078116823396	0.0003108077631079129	9.885502937637148e-05	0.0007089207730535199	0.0003494425586613005
92.16-92.39999999999999	2.2032278615417285e-06	0.0003218060342715259	7.826325476038791e-05	2.640776527217385e-05	0.0004540037897969518	0.00018646032420188292	5.24203062693188e-05	0.0005578134614023338	0.00024397430452325334	7.304496708430665e-05	0.0006039093704201321	0.0002987386754916944	9.415127061654987e-05	0.0006847460026264036	0.0003361117027825
92.39999999999999-92.64	1.6369363629928507e-06	0.00031144126631491253	7.628123451546683e-05	2.4828342889502372e-05	0.0004381626018916314	0.0001788905995611241	5.018758405889431e-05	0.0005391203968396578	0.0002338459451169156	7.039268776102498e-05	0.0005861896098184675	0.0002861276292123577	9.097649890281022e-05	0.0006651108421065079	0.00032313300943122926
92.64-92.88	1.3449423090535853e-06	0.00030440890602283677	7.03971119133574e-05	2.371788065406668e-05	0.00042629498341963833	0.0001717411693919445	4.8739411528751095e-05	0.0005236753407277934	0.00022420129303225503	6.748601967862957e-05	0.0005677939745038332	0.0002739413015588116	8.677532384795073e-05	0.0006457076443814396	0.0003098198501618524
92.88-93.11999999999999	1.5042117930204574e-06	0.0002846186516817224	6.599950449493877e-05	2.2156154880724852e-05	0.00040643122008592384	0.00016578183620018404	4.6822278851372074e-05	0.0005004083832922228	0.00021370720369977113	6.4995221915481e-05	0.0005444916112880928	0.00026205802834137657	8.366602958873079e-05	0.0006226191785920713	0.0002966128705490172
93.11999999999999-93.36	1.1148863877681036e-06	0.0002783377166473365	6.283181142493099e-05	2.003256176116656e-05	0.0003941715536533969	0.00016004371062504425	4.3819754135107716e-05	0.0004852383052637884	0.00020483825299072697	6.14536879733843e-05	0.0005274906056681965	0.0002520837768638236	7.938168047002194e-05	0.0006036799064566578	0.0002860126015042787
93.36-93.6	9.025270758122744e-07	0.00026465687635787445	5.946060734763219e-05	1.896191689672259e-05	0.00038010274923632327	0.0001512219508742125	4.210318303013143e-05	0.00046688828266657953	0.00019462435997262925	5.867974446096128e-05	0.0005085089400133137	0.00024011423267552486	7.554328590642033e-05	0.0005857289265104736	0.0002732498067879759
93.6-93.84	9.025270758122744e-07	0.00025497002466635086	5.553196007644935e-05	1.7665640263325547e-05	0.00036358364506591307	0.00014634211085156083	3.9428045586465635e-05	0.00044960005662914986	0.00018684964960713528	5.531517661216111e-05	0.0004882919142335163	0.00023020191933089968	7.121115594252141e-05	0.0005641204486937364	0.00026186380828482946
93.84-94.08	7.2556098251575e-07	0.0002409379747455772	5.3213704254264884e-05	1.651978480923055e-05	0.0003483346129343156	0.00013929443618602676	3.796807531676931e-05	0.0004307136906414885	0.00017747044666241947	5.2906225667162174e-05	0.0004678400679341072	0.0002196923454187564	6.817264812062009e-05	0.0005435835736474694	0.00025058221977728226
94.08-94.32	8.84830466482622e-07	0.00023183919499485437	4.978056204431231e-05	1.5272173851490054e-05	0.0003368467909240897	0.0001335386140015573	3.6434369174866096e-05	0.0004177788304991533	0.00016985500578089237	5.082687407092801e-05	0.0004546084421333713	0.00021015608502405005	6.453776456430948e-05	0.0005282511596175408	0.00023938203567308363
94.32-94.56	8.759821618177957e-07	0.00021778264207654736	4.667480710695831e-05	1.5121752672188008e-05	0.00032451769933188496	0.00012671214695264386	3.399223708737406e-05	0.0004022793232816592	0.00016056723531771312	4.807505132016706e-05	0.00043863247912951975	0.00019972835793041852	6.145324555815105e-05	0.0005102021672228381	0.00022824909868469472
94.56-94.8	6.990160685212713e-07	0.00021259617426531847	4.386104622354357e-05	1.4245770510370214e-05	0.00031149027230997924	0.00012156243363771501	3.3307968193294165e-05	0.0003882962793559523	0.0001531081144852646	4.6263360940043886e-05	0.0004227034802295906	0.00019172285424949942	5.881822042896581e-05	0.0004928572309166605	0.0002192450638099653
94.8-95.03999999999999	7.2556098251575e-07	0.00019932371726807913	4.024208961562965e-05	1.284773837332767e-05	0.0002991244262214744	0.00011421834076590925	3.091007762912626e-05	0.0003745147045210753	0.0001441654279040136	4.351375026544914e-05	0.0004067316010608628	0.0001797422496803207	5.5247044666241945e-05	0.00047489481618481587	0.00020651058366874027
95.03999999999999-95.28	6.901677638564451e-07	0.00019170328503520265	3.825122106604374e-05	1.2971614638635237e-05	0.00028844111929692733	0.00010981188504282579	2.9930865246218823e-05	0.00036042820349467194	0.0001380600976852835	4.185248106462802e-05	0.00039027578742997836	0.0001724224896139595	5.295887307991789e-05	0.0004576723954392867	0.00019799851453598702
95.28-95.52	6.193813265378354e-07	0.00018090563078883317	3.5251645784667656e-05	1.1856728250867133e-05	0.0002784398124703922	0.00010406491116302117	2.833522097166183e-05	0.0003483945091505083	0.00012990196078431374	3.956077015643803e-05	0.0003767297063247188	0.00016346579317736334	5.0150421179302046e-05	0.0004423122112156112	0.00018881397424513684
95.52-95.75999999999999	5.928364125433567e-07	0.00016987928189881896	3.383591703829546e-05	1.140988886529341e-05	0.00026413822957675157	0.00010118478799462024	2.6780868785540692e-05	0.0003325383471911397	0.00012542766805879993	3.716066751610391e-05	0.00035894256244351343	0.00015662384156501664	4.700219437955688e-05	0.0004226525475835858	0.00018061513509918137
95.75999999999999-96.0	6.813194591916189e-07	0.00016225884966594248	3.1367240036808945e-05	1.0918807956395555e-05	0.00025340591665713773	9.453971119133575e-05	2.5491965739364336e-05	0.00031874315957985526	0.00011681531818503575	3.534012883131592e-05	0.00034368535442143023	0.00014752114810080496	4.485913498973597e-05	0.0004067777980051876	0.00017132972413461665
96.0-96.24	5.220499752247469e-07	0.00015267817763039678	2.9031287605294825e-05	1.0281730020528068e-05	0.00024119117238675532	8.917321441211864e-05	2.434758500271348e-05	0.00030335527712890213	0.00011107276845756353	3.345322786154173e-05	0.0003273765588549985	0.00014128972951303235	4.2381609683584624e-05	0.00038808355699107057	0.00016455546204726125
96.24-96.47999999999999	6.547745451971402e-07	0.00014482905075387557	2.7535924116939194e-05	9.834890634954343e-06	0.000229049937108973	8.458536844340624e-05	2.319140652650952e-05	0.00028978878416126237	0.0001046724947500059	3.1730020528066825e-05	0.00031178447635277326	0.00013311610804273778	4.001380335527713e-05	0.00037107349655066504	0.00015599207274717954
96.47999999999999-96.72	6.282296312026615e-07	0.00013438260613881766	2.647412755716005e-05	9.299568202732356e-06	0.00021604292925167846	8.100180505415163e-05	2.1719638517260092e-05	0.00027412320107159777	0.0001003309265944645	2.923479861258583e-05	0.0002959534894958125	0.00012746425341307537	3.73982444963545e-05	0.0003541075417120929	0.0001493363779429623
96.72-96.96	4.3356692857648476e-07	0.00012612509597007367	2.4076236992992144e-05	7.8971119133574e-06	0.00020439583775748565	7.763060097685284e-05	2.0407139991977537e-05	0.0002608017380792917	9.435537151081853e-05	2.77394351242302e-05	0.0002798325503450702	0.00012024846092698583	3.4998584271253625e-05	0.000337007636527212	0.00014144722946191987
96.96-97.2	5.66291498548878e-07	0.000118537334400575	2.2996743823883344e-05	8.18025766263184e-06	0.00019205857849943642	7.381698166631273e-05	1.948101743705906e-05	0.00024477950024775255	8.961857908024823e-05	2.6195405960218023e-05	0.00026397706047736735	0.00011447936625999577	3.30041763998018e-05	0.00031936866287547873	0.000135318893618526
97.2-97.44	5.839881078785305e-07	0.00011144780044758809	2.054576343172648e-05	7.600693707085722e-06	0.0001798683372265874	6.903004884264174e-05	1.7587480238786248e-05	0.00023081551420901602	8.312982232604233e-05	2.3881574290365965e-05	0.00024964484111079856	0.00010692512611897928	3.0130247044666243e-05	0.0003034906462154632	0.000128134070192543
97.44-97.67999999999999	5.308982798895731e-07	0.0001046441347991571	1.9103489771359807e-05	6.910525943229277e-06	0.00016926262312756262	6.528279181708785e-05	1.6564026332554683e-05	0.00021537590320771464	7.770876100139213e-05	2.2027854463084873e-05	0.00023382406384164705	9.973145439464967e-05	2.813760883414738e-05	0.00028659166655004546	0.00012042719678856372
97.67999999999999-97.92	3.8047710058752745e-07	9.793031347501512e-05	1.8404473702838537e-05	6.3309619876831595e-06	0.00015785647777578123	6.180983223614356e-05	1.535770746325004e-05	0.00020244104306537945	7.240567707227296e-05	2.0432947547249946e-05	0.00021976137759324144	9.41282654408591e-05	2.5999858427125363e-05	0.0002711922773469625	0.00011406880502266301
97.92-98.16	3.4508388192822255e-07	9.135534247022886e-05	1.715686274509804e-05	5.693884051815672e-06	0.0001484759135534247	5.845190061584201e-05	1.3986220240201977e-05	0.00018950073781248128	6.770132842547367e-05	1.84597756069937e-05	0.00020635210496462524	8.804726803305402e-05	2.3646209386281588e-05	0.00025595950930636124	0.00010756530105948874
98.16-98.39999999999999	3.273872725985701e-07	8.431481451230867e-05	1.638706023925816e-05	5.132016705599207e-06	0.00013897691817632357	5.481967155093084e-05	1.2653075670701493e-05	0.00017766579000386604	6.269908685495859e-05	1.7037410632122885e-05	0.0001946662107582037	8.238877717486363e-05	2.188185743611524e-05	0.00024268862377694084	0.00010190769502676273
98.39999999999999-98.64	3.362355772633963e-07	7.996144861721417e-05	1.4316556947688823e-05	4.7072980816875484e-06	0.00013011500073508992	4.974959297798542e-05	1.1408414147849271e-05	0.00016531083413648715	5.7623109412236616e-05	1.5177054576343172e-05	0.00018122222553103618	7.673913462137721e-05	1.9653854321511998e-05	0.00022836737150756266	9.55546122436891e-05
98.64-98.88	2.9199405393926525e-07	7.452178316480716e-05	1.273271041268493e-05	4.1719756494655625e-06	0.00012177173007497917	4.7807390104056065e-05	1.0443948939383214e-05	0.00015602692062662333	5.353224322219863e-05	1.3666206554824097e-05	0.00017163950641331185	7.131069968549011e-05	1.776739576697105e-05	0.000216908082734928	9.03429607684379e-05
98.88-99.11999999999999	2.83145749274439e-07	6.866556675433295e-05	1.2139874000141572e-05	3.5968358462518583e-06	0.00011402469902151364	4.395395342252424e-05	9.284821028290979e-06	0.0001450768032844907	4.977761260942403e-05	1.2131025695476747e-05	0.00016111750521714021	6.703033228494343e-05	1.611099313371558e-05	0.0002047757751491322	8.514546658072557e-05
99.11999999999999-99.36	1.9466270262617681e-07	6.307071565088129e-05	1.1104622354356905e-05	3.216358745664331e-06	0.00010614290148161458	4.048541799391237e-05	7.998867417002902e-06	0.00013639185193655356	4.5533375805195725e-05	1.0845809442910738e-05	0.00015199421755083032	6.18961034804634e-05	1.447759609258866e-05	0.00019404177849553528	7.93958381789968e-05
99.36-99.6	1.3272456997239328e-07	5.999150562752177e-05	9.379202944715792e-06	3.0880583280243507e-06	0.00010092376300700786	3.780880583280244e-05	7.4443736580071254e-06	0.00012944389085820388	4.182593615063354e-05	9.850375168117788e-06	0.00014496593730297026	5.717995707324608e-05	1.3214058186451475e-05	0.0001851046767314463	7.474693888341618e-05
99.6-99.84	1.8581439796135061e-07	5.5139912115915513e-05	9.812769873292277e-06	2.588129114461669e-06	9.470000163353316e-05	3.621611099313372e-05	6.648026238172766e-06	0.00012143141066479355	3.926877610249876e-05	8.786366532172435e-06	0.0001363796739554248	5.347915363080959e-05	1.1692149784101366e-05	0.00017663150055701208	7.035110110259309e-05
99.84-100.08	1.5042117930204574e-07	5.28938040086904e-05	8.158136900969773e-06	2.300559212854817e-06	9.00240129375827e-05	3.2685637431868055e-05	5.760246336801869e-06	0.00011547990481946735	3.564981949458484e-05	7.83959793303603e-06	0.00012884499815222795	4.9391236857574314e-05	1.0759538472428682e-05	0.0001679524982406888	6.633574042437747e-05
100.08-100.32	1.6811778863169816e-07	4.8409755460084616e-05	7.538755574431939e-06	2.2828626035251644e-06	8.381658689579692e-05	2.9588730799178878e-05	5.4387579339798495e-06	0.00010804460634573185	3.180080696538543e-05	7.1870354640050965e-06	0.00012168195134528635	4.503123471469188e-05	9.692432929850641e-06	0.00015878180014096378	6.133644826220951e-05
100.32-100.56	8.84830466482622e-08	4.505284479801362e-05	7.105188645855454e-06	1.809478303956962e-06	7.932028684842445e-05	2.8292454165781835e-05	4.798730563224086e-06	0.00010265939199895454	2.991316863688917e-05	6.370779358674878e-06	0.0001156460430324815	4.188566239242967e-05	8.607630777942946e-06	0.00015284061221992713	5.7859064510471424e-05
100.56-100.8	1.2387626530756706e-07	4.127121551203097e-05	6.680470021943796e-06	1.8360232179514405e-06	7.437068134668474e-05	2.6456430947830395e-05	4.456596116184139e-06	9.68440139177026e-05	2.7055166230150302e-05	5.965969420259078e-06	0.00010883012221105302	3.794374264680993e-05	8.066114532455582e-06	0.00014451445471827084	5.316415403038944e-05
100.8-101.03999999999999	1.415728746372195e-07	3.79469755133378e-05	5.671763290153607e-06	1.6059672966659588e-06	6.914745903915579e-05	2.353206625610533e-05	3.978787664283523e-06	9.03861127900202e-05	2.4645477926429296e-05	5.3045586465633185e-06	0.00010246342325322978	3.5523731310273466e-05	7.207828979967438e-06	0.00013732034099700455	5.046188177140519e-05
101.03999999999999-101.28	5.3089827988957317e-08	3.4149010895666233e-05	5.282437884901253e-06	1.4068804417073688e-06	6.5345410588562e-05	2.1421745593544275e-05	3.6838441754559824e-06	8.536844340624336e-05	2.25100870673179e-05	5.041321582784739e-06	9.633971248526573e-05	3.2466642035050976e-05	6.726481206200892e-06	0.00013020790431617044	4.70835990324393e-05
101.28-101.52	6.193813265378353e-08	3.178038780077429e-05	4.5037870743965456e-06	1.2874283287322149e-06	6.124932616756783e-05	2.011662065548241e-05	3.235530072438121e-06	8.084900163897828e-05	2.0386493947759608e-05	4.269307000778651e-06	9.128188268458318e-05	2.954670148274006e-05	5.717774474410703e-06	0.00012457382206715876	4.3684080362165074e-05
101.52-101.75999999999999	9.733135131308841e-08	2.9240243723148798e-05	4.079068450484887e-06	1.0219791887874283e-06	5.603427152588333e-05	1.7860302965951722e-05	2.7960642740850853e-06	7.444555161692558e-05	1.8168518911776503e-05	3.800346853542861e-06	8.467627937202443e-05	2.6695335291884932e-05	5.140865010264034e-06	0.00011714284492863915	3.983683747347369e-05
101.75999999999999-102.0	7.963474198343597e-08	2.6871620628256856e-05	3.4950803426063564e-06	1.0617965597791463e-06	5.208928892301158e-05	1.672771996885397e-05	2.828508057856115e-06	6.984715574649743e-05	1.6947452868030486e-05	3.751681177886317e-06	7.928153317363796e-05	2.4403624373556065e-05	4.907269767112621e-06	0.0001102983089404226	3.742125028715182e-05
102.0-102.24	5.3089827988957317e-08	2.441315320907591e-05	3.548170170595314e-06	7.786508105047073e-07	4.8683372265873856e-05	1.572343738939619e-05	2.291710908189991e-06	6.472875181730566e-05	1.606557183643614e-05	3.161056841509167e-06	7.385003245913833e-05	2.267599288010544e-05	4.201175054859489e-06	0.00010459398443663924	3.486762954732585e-05
102.24-102.47999999999999	4.42415233241311e-08	2.2395739745495533e-05	2.583704962129256e-06	6.990160685212713e-07	4.39052877468677e-05	1.4015714589084732e-05	2.0881999008989877e-06	6.037810847749264e-05	1.4148439159057124e-05	2.9088801585616197e-06	6.874728047209527e-05	2.0676276017007664e-05	3.861400155730162e-06	9.790626836605245e-05	3.242018846404149e-05
102.47999999999999-102.72	4.42415233241311e-08	1.9357368051358282e-05	2.5571600481347775e-06	7.211368301833368e-07	4.022167045101851e-05	1.3405181567211722e-05	2.1147448148934664e-06	5.4960223467337505e-05	1.327245699723933e-05	2.782791817087846e-06	6.349546850303773e-05	1.9037127570596764e-05	3.5871027111205494e-06	9.18866704862009e-05	3.004707314033627e-05
102.72-102.96	4.42415233241311e-08	1.858143979613506e-05	2.327104126849296e-06	6.06108869540596e-07	3.555384942091249e-05	1.1989452820839527e-05	1.7991552818479979e-06	4.9403488137826636e-05	1.204549208371676e-05	2.470889077652722e-06	5.7294164867723685e-05	1.7484250095049597e-05	3.12168188575069e-06	8.45912772347987e-05	2.7852693571809445e-05
102.96-103.2	8.84830466482622e-09	1.6106637045265204e-05	1.9997168542507256e-06	5.132016705599207e-07	3.251956155969747e-05	1.095420117505486e-05	1.6103914489983719e-06	4.5123631235332235e-05	1.0977796654161063e-05	2.192167480710696e-06	5.28427845829082e-05	1.5659287249855274e-05	2.8562327458059035e-06	7.88477477516079e-05	2.5086713518900227e-05
103.2-103.44	1.769660932965244e-08	1.5224529134064068e-05	1.8492956749486799e-06	5.485948892192256e-07	2.9276998219448844e-05	1.0197671126212218e-05	1.5012623581321818e-06	4.117048096661603e-05	1.0116561666784643e-05	1.91344588376867e-06	4.8228050893145356e-05	1.4356374382195327e-05	2.458059035888724e-06	7.368902587791151e-05	2.3159552752669814e-05
103.44-103.67999999999999	3.539321865930488e-08	1.3207115670483688e-05	1.5926948396687194e-06	4.070220145820061e-07	2.519316529722136e-05	9.184540242089615e-06	1.3272456997239328e-06	3.595678760257227e-05	9.302517637620632e-06	1.6833899624831883e-06	4.2847598117691786e-05	1.3241487989494797e-05	2.1660649819494585e-06	6.793406160906021e-05	2.1255397578690085e-05
103.67999999999999-103.92	3.539321865930488e-08	1.1916624467059804e-05	1.486515183690805e-06	4.0259786224959297e-07	2.2244637927373116e-05	7.936929284349119e-06	1.1502796064274085e-06	3.178038780077429e-05	7.857294542365683e-06	1.495363488355631e-06	3.87515114886368e-05	1.1509432343692186e-05	1.9501663481276986e-06	6.291909132652444e-05	1.90769449586445e-05
103.92-104.16	4.42415233241311e-08	1.018507930803535e-05	1.2830041763998018e-06	3.22963120266157e-07	1.955747586454743e-05	7.105188645855454e-06	9.969089922370874e-07	2.8260123821814202e-05	7.105188645855454e-06	1.3405181567211722e-06	3.467788595276208e-05	1.0129096809872482e-05	1.799745168825653e-06	5.798253100280357e-05	1.7094924703200915e-05
104.16-104.39999999999999	3.539321865930488e-08	9.662348693990232e-06	9.998584271253628e-07	3.4065972959580944e-07	1.8119966675923354e-05	6.454838252990727e-06	9.438191642481301e-07	2.5638303085744156e-05	6.4415657959934875e-06	1.152491682593615e-06	3.1496578391412304e-05	9.213297273011332e-06	1.537835350746797e-06	5.440834371349144e-05	1.5332342404610014e-05
104.39999999999999-104.64	5.3089827988957317e-08	8.192168841988336e-06	9.556169038012318e-07	2.5217668294754723e-07	1.5069343483019423e-05	6.361931054010052e-06	7.40308156957127e-07	2.18757316867319e-05	6.2174087444845566e-06	9.68889360798471e-07	2.769044405613888e-05	8.547462344037404e-06	1.2794648545338713e-06	5.0045156213604456e-05	1.43289446502917e-05
104.64-104.88	0.0	7.17937827727592e-06	8.228923338288384e-07	2.3890422595030794e-07	1.362775046147312e-05	5.494797196857082e-06	6.96066633632996e-07	1.9373703383047193e-05	5.391566975767443e-06	9.379202944715792e-07	2.478887920076145e-05	7.600693740712349e-06	1.2015997734834006e-06	4.6454633516205884e-05	1.2585828622066762e-05
104.88-105.11999999999999	3.539321865930488e-08	6.338108695297058e-06	7.963474198343597e-07	1.9908685495858993e-07	1.174510348432625e-05	5.0833510299426626e-06	6.134824567612845e-07	1.6811778863169816e-05	4.9933932658502635e-06	7.985594960005663e-07	2.223239841333531e-05	6.926010507034448e-06	1.045869611382459e-06	4.344728488749307e-05	1.1653217305442861e-05
105.11999999999999-105.36	1.769660932965244e-08	5.823545747096395e-06	5.839881078785305e-07	1.769660932965244e-07	1.0487282944280184e-05	4.384334961421392e-06	5.751398032137043e-07	1.5061175817174967e-05	4.300276067105543e-06	7.388334395129893e-07	2.013126524219993e-05	6.149571769260865e-06	9.485382600693707e-07	4.00217498117675e-05	1.0193247027995578e-05
105.36-105.6	8.84830466482622e-09	5.006779162650898e-06	6.990160685212713e-07	1.769660932965244e-07	9.400983386967672e-06	4.220641325122106e-06	5.308982798895731e-07	1.3106381125068745e-05	4.164602062244874e-06	6.85743611524032e-07	1.7827982232442192e-05	5.833244876093849e-06	8.901394492815177e-07	3.690822103049285e-05	9.618107221728466e-06
105.6-105.83999999999999	0.0	4.933270170050803e-06	6.370779358674877e-07	1.769660932965244e-07	8.665893460966725e-06	3.795922701210448e-06	4.925556263419929e-07	1.1826780142770798e-05	3.80772044076355e-06	6.282296312026615e-07	1.637005309328703e-05	5.262529222687625e-06	7.733418277058116e-07	3.515706528362694e-05	8.547462351600458e-06
105.83999999999999-106.08	8.84830466482622e-09	4.5248868778280546e-06	6.01684717208183e-07	1.6369363629928505e-07	7.804204714376725e-06	3.4065972959580944e-06	4.4536466812958636e-07	1.0495450610124638e-05	3.288619900427078e-06	5.530190415516388e-07	1.4812069993601611e-05	4.503787094321986e-06	6.653925107949317e-07	3.2339207388716785e-05	7.551143241051585e-06
106.08-106.32	8.84830466482622e-09	3.724455625071467e-06	6.636228498619664e-07	1.5926948396687194e-07	7.011941127464593e-06	3.0747858710271113e-06	3.598310563695996e-07	9.349254836619458e-06	2.925839409169203e-06	4.800205280668224e-07	1.3268380316849085e-05	4.076856392355314e-06	6.246903093367311e-07	3.00865546135973e-05	6.823812593741484e-06
106.32-106.56	1.769660932965244e-08	3.463090318048908e-06	4.778084519006159e-07	1.1945211297515397e-07	6.207426041785778e-06	2.8137608834147376e-06	3.539321865930488e-07	8.671338571529694e-06	2.6810363134423445e-06	4.667480710695831e-07	1.2443445621864932e-05	3.7339845850763812e-06	5.362072626884689e-07	2.7768560206132072e-05	6.18673465449176e-06
106.56-106.8	1.769660932965244e-08	2.97303036738161e-06	3.8047710058752745e-07	1.3272456997239328e-07	5.447833118251466e-06	2.3492248885113614e-06	2.9789292371581605e-07	7.663993117380248e-06	2.235671645312758e-06	4.0038578608338644e-07	1.1136618382286075e-05	3.291569349877758e-06	4.86656756565442e-07	2.586548516406231e-05	5.5266511229913524e-06
106.8-107.03999999999999	5.3089827988957317e-08	2.82601238218142e-06	2.9199405393926525e-07	8.84830466482622e-08	5.137461816162177e-06	2.181107099879663e-06	2.624997050565112e-07	7.176655721994435e-06	2.0144640286921025e-06	3.561442627592553e-07	1.04566598341927e-05	2.840305809975162e-06	4.441848941742762e-07	2.4024484672721007e-05	4.802859797565972e-06
107.03999999999999-107.28	8.84830466482622e-09	2.2379404413806624e-06	3.8047710058752745e-07	4.8665675656544204e-08	4.492216214450234e-06	1.986444397253486e-06	2.3890422595030794e-07	6.471513904089822e-06	1.8669922842783323e-06	2.9199405393926525e-07	9.380569279101984e-06	2.5328272215121187e-06	3.62780491257875e-07	2.2240658109682226e-05	4.402916424592534e-06
107.28-107.52	0.0	1.9275691392913733e-06	2.212076166206555e-07	3.0969066326891765e-08	3.998072430860708e-06	1.7873575422948964e-06	1.828649630730752e-07	5.83715852350382e-06	1.530756707014936e-06	2.3890422595030794e-07	8.631185533905983e-06	2.2784384612729104e-06	3.114603242018829e-07	2.038658929187177e-05	3.987046103137854e-06
107.52-107.75999999999999	8.84830466482622e-09	1.723377493179999e-06	1.5926948396687194e-07	4.42415233241311e-08	3.871473610271657e-06	1.5661499256742408e-06	1.5337061419032114e-07	5.387936902058796e-06	1.4599702696963261e-06	1.813902456289375e-07	7.96143657362182e-06	2.134653509833358e-06	2.212076166206555e-07	1.9056887073635906e-05	3.5216252752970834e-06
107.75999999999999-108.0	8.84830466482622e-09	1.739712824868909e-06	2.477525306151341e-07	2.212076166206555e-08	3.479425649737818e-06	1.539605011679762e-06	1.0912909086619003e-07	5.053062602436143e-06	1.306599655506005e-06	1.4599702696963262e-07	7.3325259645744944e-06	1.8625681401862043e-06	2.1943795568769023e-07	1.7140743705096996e-05	3.1252212242083664e-06
108.0-108.24	1.769660932965244e-08	1.3803355277128902e-06	1.5926948396687194e-07	3.0969066326891765e-08	3.140467517192937e-06	1.2343385007432575e-06	1.1797739553101626e-07	4.410539556005685e-06	1.0942403435501758e-06	1.371487223048064e-07	6.407537309060085e-06	1.6568450558188446e-06	1.5396050116797622e-07	1.580287378281791e-05	2.840305812488351e-06
108.24-108.47999999999999	0.0	1.3068265351127955e-06	1.6811778863169816e-07	3.539321865930488e-08	2.834180048025875e-06	1.2874283287322149e-06	7.078643731860976e-08	4.094723143353426e-06	1.117835822656379e-06	8.405889431584908e-08	5.995069961568008e-06	1.5971189990670303e-06	1.3095490903942804e-07	1.4313084565334973e-05	2.654491413540515e-06
108.47999999999999-108.72	0.0	1.2659882058905206e-06	1.3272456997239328e-07	1.3272456997239329e-08	2.564647075158861e-06	9.511927514688186e-07	5.3089827988957317e-08	3.5774376398712777e-06	9.054765107005498e-07	6.636228498619664e-08	5.337572506654895e-06	1.3604268482357669e-06	1.0264033411198414e-07	1.282982951108661e-05	2.2899412594142844e-06
108.72-108.96	0.0	9.474492379567767e-07	1.415728746372195e-07	1.769660932965244e-08	2.1521799500138852e-06	8.671338571529695e-07	5.603926287723272e-08	3.2806791141894135e-06	7.521058965102287e-07	7.078643731860976e-08	4.759709836653619e-06	1.2100056682682349e-06	8.49437247823317e-08	1.1478891262338377e-05	2.0899695729275655e-06
108.96-109.2	0.0	1.0781318914680563e-06	1.415728746372195e-07	1.3272456997239329e-08	1.947988303902511e-06	8.273164861612516e-07	4.42415233241311e-08	2.82601238218142e-06	7.344092871805762e-07	4.6453599490337654e-08	4.255356198878654e-06	1.1790366018043312e-06	6.901677638564452e-08	1.051510218523867e-05	1.8386777191123966e-06
109.2-109.44	0.0	8.167665844454972e-07	8.84830466482622e-08	0.0	1.7682996553245013e-06	7.122885255185106e-07	1.769660932965244e-08	2.602762849099651e-06	6.31179066090937e-07	2.4332837828272102e-08	3.755086396227373e-06	9.733135174369715e-07	4.42415233241311e-08	9.454934200428991e-06	1.7537339938791003e-06
109.44-109.67999999999999	8.84830466482622e-09	6.534132675563978e-07	6.193813265378353e-08	8.84830466482622e-09	1.41300619109071e-06	6.06108869540596e-07	2.6544913994478658e-08	2.1725991146250224e-06	5.102522356716453e-07	3.539321865930488e-08	3.216020159901094e-06	8.184681851174532e-07	4.955050612302683e-08	8.442138899069977e-06	1.4812062087556074e-06
109.67999999999999-109.92	0.0	5.880719408007579e-07	1.769660932965244e-08	0.0	1.2578205400460657e-06	4.114461669144192e-07	1.1797739553101626e-08	2.009245797735923e-06	3.7752766569925203e-07	1.3272456997239329e-08	2.9546547119853225e-06	7.167126810217698e-07	2.4775253061513415e-08	7.970045605371986e-06	1.3219367239431764e-06
109.92-110.16	0.0	4.328862897561135e-07	9.733135131308841e-08	0.0	1.2414852083571557e-06	5.220499752247469e-07	1.1797739553101626e-08	1.9030661417580084e-06	3.8932540525235363e-07	1.9908685495858992e-08	2.6320317372142923e-06	6.193813292780727e-07	2.4775253061513415e-08	7.239852863908309e-06	1.2599985909605646e-06
110.16-110.39999999999999	8.84830466482622e-09	4.083832922227486e-07	2.6544913994478658e-08	4.42415233241311e-09	1.0046228988679616e-06	3.9374955758476674e-07	1.1797739553101626e-08	1.5926948396687194e-06	3.362355772633963e-07	1.5484533163445882e-08	2.233857812655109e-06	5.508069678222861e-07	2.1235931195582925e-08	6.478622847080404e-06	1.0405606341078819e-06
110.39999999999999-110.64	8.84830466482622e-09	2.85868304555924e-07	2.6544913994478658e-08	4.42415233241311e-09	9.964552330235065e-07	3.1411481560133076e-07	1.1797739553101626e-08	1.5518565104464445e-06	2.3595479106203252e-07	1.1060380831032774e-08	2.111342758944591e-06	4.2914277814266466e-07	1.0617965597791463e-08	5.658585361141332e-06	8.866001321225321e-07
110.64-110.88	0.0	2.531976411781041e-07	1.769660932965244e-08	0.0	8.780240782789094e-07	2.9199405393926525e-07	2.9494348882754065e-09	1.3149942009572504e-06	2.271064863972063e-07	4.42415233241311e-09	1.7785101963643511e-06	4.3135485431865775e-07	8.84830466482622e-09	5.0378398538567746e-06	8.618248789294872e-07
110.88-111.11999999999999	0.0	3.1853896793374387e-07	2.6544913994478658e-08	0.0	8.045150856788147e-07	2.698732922771997e-07	8.84830466482622e-09	1.167976215757061e-06	2.0351100729100304e-07	6.6362284986196646e-09	1.545731594314367e-06	3.472959596309193e-07	7.078643731860975e-09	4.4857030605352475e-06	8.282013210246407e-07
111.11999999999999-111.36	0.0	1.8785631442246434e-07	8.84830466482622e-09	0.0	6.084911054118954e-07	2.344800736178948e-07	0.0	1.0100680094309316e-06	1.6811778863169816e-07	2.212076166206555e-09	1.3925877771762197e-06	3.1190274081502947e-07	3.5393218659304877e-09	3.922131481553215e-06	7.184823425982994e-07
111.36-111.6	0.0	1.1434732182236961e-07	0.0	0.0	5.513174445007106e-07	2.477525306151341e-07	2.9494348882754065e-09	7.949861421936173e-07	1.8581439796135061e-07	4.42415233241311e-09	1.1108031536420287e-06	3.03054436111057e-07	7.078643731860975e-09	3.45330526947251e-06	6.423869220768047e-07
111.6-111.83999999999999	0.0	1.8785631442246434e-07	8.84830466482622e-09	0.0	4.2471862391165853e-07	2.1235931195582927e-07	0.0	6.506907122749127e-07	1.445223095254949e-07	0.0	1.0087072755499304e-06	2.765095219991396e-07	1.7696609329652438e-09	3.046553608120261e-06	6.494655658462461e-07
111.83999999999999-112.08	0.0	1.3068265351127953e-07	0.0	0.0	3.267066337781989e-07	2.1678346428824238e-07	0.0	4.900599506672983e-07	1.5926948396687194e-07	2.212076166206555e-09	8.473957881644152e-07	2.610249887671878e-07	3.5393218659304877e-09	2.7018764974964673e-06	5.273589608233823e-07
112.08-112.32	0.0	8.167665844454972e-08	0.0	0.0	2.491138082558766e-07	1.2830041763998017e-07	0.0	3.566547418745338e-07	8.553361175998678e-08	0.0	6.820004656552162e-07	1.7917817025544245e-07	1.7696609329652438e-09	2.3947708254714758e-06	5.273589608233823e-07
112.32-112.56	0.0	9.801199013345966e-08	0.0	0.0	1.756048156557819e-07	1.8581439796135061e-07	0.0	2.6953297286701407e-07	1.2682570019584248e-07	0.0	5.411081538881206e-07	1.968747796633874e-07	1.7696609329652438e-09	2.001087490588375e-06	4.3710625276300483e-07
112.56-112.8	0.0	6.534132675563977e-08	0.0	0.0	1.1434732182236961e-07	7.078643731860976e-08	0.0	1.660758721705844e-07	4.7190958212406504e-08	0.0	5.063955553368072e-07	1.3272457055958702e-07	0.0	1.8704042258968894e-06	3.804771026074738e-07
112.8-113.03999999999999	0.0	4.083832922227486e-08	0.0	0.0	7.350899260009474e-08	9.290719898067531e-08	0.0	1.4701798520018949e-07	6.193813265378353e-08	0.0	4.1042542993023487e-07	1.0175550409568337e-07	0.0	1.4505842380754915e-06	2.902243945470963e-07
113.03999999999999-113.28	0.0	4.083832922227486e-08	0.0	0.0	4.900599506672983e-08	7.078643731860976e-08	0.0	7.078643731860976e-08	4.7190958212406504e-08	0.0	3.757128313789215e-07	8.627097086373156e-08	0.0	1.3999444730075407e-06	2.654491413540515e-07
113.28-113.52	0.0	2.4502997533364914e-08	0.0	0.0	3.675449630004737e-08	4.8665675656544204e-08	0.0	6.806388203712477e-08	3.244378377102947e-08	0.0	3.675451611315536e-07	6.193813292780726e-08	0.0	1.2447580961864014e-06	2.1943795685268259e-07
113.52-113.75999999999999	0.0	2.4502997533364914e-08	0.0	0.0	2.041916461113743e-08	2.6544913994478658e-08	0.0	3.539321865930488e-08	1.769660932965244e-08	0.0	3.328325625802402e-07	3.539321881588987e-08	0.0	1.1255096171554207e-06	1.6103914575479126e-07
113.75999999999999-114.0	0.0	1.6335331688909942e-08	0.0	0.0	2.041916461113743e-08	3.539321865930488e-08	0.0	3.2670663377819884e-08	2.3595479106203252e-08	0.0	3.287487274565563e-07	3.98173711678761e-08	0.0	1.1565468925196487e-06	1.4865151915826885e-07
114.0-114.24	0.0	0.0	0.0	0.0	4.0838329222274854e-09	1.769660932965244e-08	0.0	1.3612776407424953e-08	1.1797739553101626e-08	0.0	3.1853913964734646e-07	2.4332837935924285e-08	0.0	1.0258636278281628e-06	1.3980321444646713e-07
114.24-114.47999999999999	0.0	8.167665844454971e-09	0.0	0.0	8.167665844454971e-09	3.539321865930488e-08	0.0	1.3612776407424953e-08	2.3595479106203252e-08	0.0	3.1649722208550447e-07	3.539321881588987e-08	0.0	1.063435066426965e-06	1.18567283138143e-07
114.47999999999999-114.72	0.0	8.167665844454971e-09	0.0	0.0	4.0838329222274854e-09	2.6544913994478658e-08	0.0	5.445110562969981e-09	1.769660932965244e-08	0.0	2.8382654109603307e-07	3.3181142639896754e-08	0.0	9.098822304144693e-07	1.0971897842634129e-07
114.72-114.96	0.0	0.0	0.0	0.0	0.0	2.6544913994478658e-08	0.0	2.7225552814849904e-09	1.769660932965244e-08	0.0	3.410002328276081e-07	3.3181142639896754e-08	0.0	9.621555362910635e-07	9.37920299450982e-08
114.96-115.19999999999999	0.0	8.167665844454971e-09	0.0	0.0	4.0838329222274854e-09	4.8665675656544204e-08	0.0	2.7225552814849904e-09	3.244378377102947e-08	0.0	3.961320069973411e-07	3.98173711678761e-08	0.0	1.00626113812444e-06	8.848304711801716e-08
115.19999999999999-115.44	0.0	0.0	0.0	0.0	0.0	3.0969066326891765e-08	0.0	0.0	2.0646044217927845e-08	0.0	3.920481718736572e-07	1.990868558393805e-08	0.0	9.931928116552915e-07	6.724711580969305e-08
115.44-115.67999999999999	0.0	8.167665844454971e-09	0.0	0.0	4.0838329222274854e-09	2.212076166206555e-08	0.0	2.7225552814849904e-09	1.4747174441377032e-08	0.0	3.5937749088418575e-07	1.990868558393805e-08	0.0	9.71956781142925e-07	5.30898282708103e-08
115.67999999999999-115.92	0.0	0.0	0.0	0.0	0.0	2.6544913994478658e-08	0.0	0.0	1.769660932965244e-08	0.0	3.859224191881313e-07	1.990868558393805e-08	0.0	1.0144288421676579e-06	7.432575957913442e-08
115.92-116.16	0.0	0.0	0.0	0.0	0.0	8.84830466482622e-09	0.0	0.0	5.898869776550813e-09	0.0	4.0225775968286703e-07	1.1060380879965585e-08	0.0	1.109174209068985e-06	3.716287978956721e-08
116.16-116.39999999999999	0.0	0.0	0.0	0.0	0.0	1.3272456997239329e-08	0.0	0.0	8.84830466482622e-09	0.0	3.9409008943549914e-07	1.1060380879965585e-08	0.0	1.094472341791193e-06	3.539321884720687e-08
116.39999999999999-116.64	0.0	0.0	0.0	0.0	0.0	4.42415233241311e-09	0.0	0.0	2.9494348882754065e-09	0.0	4.1042542993023487e-07	2.212076175993117e-09	0.0	1.1369444028159257e-06	2.4775253193044807e-08
116.64-116.88	0.0	0.0	0.0	0.0	0.0	4.42415233241311e-09	0.0	0.0	2.9494348882754065e-09	0.0	4.0429967724470896e-07	2.212076175993117e-09	0.0	1.1663481373715101e-06	2.3005592250684463e-08
116.88-117.11999999999999	0.0	0.0	0.0	0.0	0.0	0.0	0.0	0.0	0.0	0.0	3.675451611315536e-07	4.424152351986234e-09	0.0	1.2055531167789558e-06	1.061796565416206e-08
117.11999999999999-117.36	0.0	0.0	0.0	0.0	0.0	4.42415233241311e-09	0.0	0.0	2.9494348882754065e-09	0.0	2.8995229378155897e-07	4.424152351986234e-09	0.0	1.1679816781801536e-06	1.4157287538882748e-08
117.36-117.6	0.0	0.0	0.0	0.0	0.0	0.0	0.0	0.0	0.0	0.0	2.634073654776134e-07	4.424152351986234e-09	0.0	1.200652494353025e-06	1.061796565416206e-08
117.6-117.83999999999999	0.0	0.0	0.0	0.0	0.0	0.0	0.0	0.0	0.0	0.0	2.6953311816313933e-07	4.424152351986234e-09	0.0	1.2120872800135301e-06	1.2387626596522404e-08
117.83999999999999-118.08	0.0	0.0	0.0	0.0	0.0	0.0	0.0	0.0	0.0	0.0	2.3686243717366787e-07	0.0	0.0	1.2104537392048864e-06	1.7696609423603435e-09
118.08-118.32	0.0	0.0	0.0	0.0	0.0	0.0	0.0	0.0	0.0	0.0	2.2256901424077413e-07	4.424152351986234e-09	0.0	1.1434785660505e-06	5.30898282708103e-09
118.32-118.56	0.0	0.0	0.0	0.0	0.0	0.0	0.0	0.0	0.0	0.0	1.8785641568946074e-07	2.212076175993117e-09	0.0	1.0225965462108758e-06	8.848304711801717e-09
118.56-118.8	0.0	0.0	0.0	0.0	0.0	0.0	0.0	0.0	0.0	0.0	1.8581449812761878e-07	2.212076175993117e-09	0.0	1.1140748314949158e-06	3.539321884720687e-09
118.8-119.03999999999999	0.0	0.0	0.0	0.0	0.0	0.0	0.0	0.0	0.0	0.0	1.4497614689077949e-07	0.0	0.0	9.71956781142925e-07	5.30898282708103e-09
119.03999999999999-119.28	0.0	0.0	0.0	0.0	0.0	0.0	0.0	0.0	0.0	0.0	1.3885039420525358e-07	0.0	0.0	9.490872098219151e-07	1.7696609423603435e-09
119.28-119.52	0.0	0.0	0.0	0.0	0.0	0.0	0.0	0.0	0.0	0.0	1.1638930102499198e-07	0.0	0.0	8.249381083650036e-07	1.7696609423603435e-09
119.52-119.75999999999999	0.0	0.0	0.0	0.0	0.0	0.0	0.0	0.0	0.0	0.0	9.80120429684143e-08	0.0	0.0	6.877206804389435e-07	5.30898282708103e-09
119.75999999999999-120.0	0.0	0.0	0.0	0.0	0.0	0.0	0.0	0.0	0.0	0.0	9.18862902828884e-08	2.212076175993117e-09	0.0	6.615840275006465e-07	1.7696609423603435e-09
