# Supplementary material for: Predicting the structural basis of targeted protein degradation by integrating molecular dynamics simulations with structural mass spectrometry
Source: Nat Commun. 2022 Oct 6;13:5884. doi: 10.1038/s41467-022-33575-4 (PMC9537307; doi:10.1038/s41467-022-33575-4)
Supplement: Supplementary file 6 — Source Data [file 41467_2022_33575_MOESM6_ESM.zip › source_data/fig_10/fig_10a.txt]

#DMSO		ACBI1		ACBI1+MG132
1.3E8		34544087	1.23E8
1.66E8	 	 8755833	1.12E8
1.78E8				1.35E8
