# Supplementary material for: Predicting the structural basis of targeted protein degradation by integrating molecular dynamics simulations with structural mass spectrometry
Source: Nat Commun. 2022 Oct 6;13:5884. doi: 10.1038/s41467-022-33575-4 (PMC9537307; doi:10.1038/s41467-022-33575-4)
Supplement: Supplementary file 6 — Source Data [file 41467_2022_33575_MOESM6_ESM.zip › source_data/supp_fig_6/stat_woHDX.cat.txt]

filename	topN	category	count
score.reranked.sc	10	High	0
score.reranked.sc	10	Medium	0
score.reranked.sc	10	Acceptable	0
score.reranked.sc	10	Incorrect	9
score.reranked.sc	10	High	0
score.reranked.sc	10	Medium	0
score.reranked.sc	10	Acceptable	0
score.reranked.sc	10	Incorrect	9
score.reranked.sc	10	High	0
score.reranked.sc	10	Medium	0
score.reranked.sc	10	Acceptable	0
score.reranked.sc	10	Incorrect	9
score.reranked.sc	10	High	0
score.reranked.sc	10	Medium	0
score.reranked.sc	10	Acceptable	0
score.reranked.sc	10	Incorrect	9
core.reranked.sc	10	High	0
core.reranked.sc	10	Medium	0
core.reranked.sc	10	Acceptable	0
core.reranked.sc	10	Incorrect	9
score.reranked.sc	10	High	0
score.reranked.sc	10	Medium	0
score.reranked.sc	10	Acceptable	0
score.reranked.sc	10	Incorrect	9
score.reranked.sc	10	High	0
score.reranked.sc	10	Medium	0
score.reranked.sc	10	Acceptable	0
score.reranked.sc	10	Incorrect	9
score.reranked.sc	10	High	0
score.reranked.sc	10	Medium	0
score.reranked.sc	10	Acceptable	0
score.reranked.sc	10	Incorrect	9
score.reranked.sc	10	High	0
score.reranked.sc	10	Medium	0
score.reranked.sc	10	Acceptable	1
score.reranked.sc	10	Incorrect	8
core.reranked.sc	10	High	0
core.reranked.sc	10	Medium	0
core.reranked.sc	10	Acceptable	2
core.reranked.sc	10	Incorrect	7
score.reranked.sc	10	High	0
score.reranked.sc	10	Medium	0
score.reranked.sc	10	Acceptable	0
score.reranked.sc	10	Incorrect	9
score.reranked.sc	10	High	0
score.reranked.sc	10	Medium	0
score.reranked.sc	10	Acceptable	1
score.reranked.sc	10	Incorrect	8
score.reranked.sc	10	High	0
score.reranked.sc	10	Medium	0
score.reranked.sc	10	Acceptable	0
score.reranked.sc	10	Incorrect	9
score.reranked.sc	10	High	0
score.reranked.sc	10	Medium	0
score.reranked.sc	10	Acceptable	0
score.reranked.sc	10	Incorrect	9
core.reranked.sc	10	High	0
core.reranked.sc	10	Medium	1
core.reranked.sc	10	Acceptable	0
core.reranked.sc	10	Incorrect	8
score.reranked.sc	10	High	0
score.reranked.sc	10	Medium	0
score.reranked.sc	10	Acceptable	1
score.reranked.sc	10	Incorrect	8
score.reranked.sc	10	High	0
score.reranked.sc	10	Medium	0
score.reranked.sc	10	Acceptable	1
score.reranked.sc	10	Incorrect	8
core.reranked.sc	10	High	0
core.reranked.sc	10	Medium	0
core.reranked.sc	10	Acceptable	0
core.reranked.sc	10	Incorrect	9
score.reranked.sc	10	High	0
score.reranked.sc	10	Medium	0
score.reranked.sc	10	Acceptable	0
score.reranked.sc	10	Incorrect	9
core.reranked.sc	10	High	0
core.reranked.sc	10	Medium	0
core.reranked.sc	10	Acceptable	0
core.reranked.sc	10	Incorrect	9
score.reranked.sc	10	High	0
score.reranked.sc	10	Medium	0
score.reranked.sc	10	Acceptable	2
score.reranked.sc	10	Incorrect	7
score.reranked.sc	10	High	0
score.reranked.sc	10	Medium	0
score.reranked.sc	10	Acceptable	0
score.reranked.sc	10	Incorrect	9
score.reranked.sc	10	High	0
score.reranked.sc	10	Medium	0
score.reranked.sc	10	Acceptable	0
score.reranked.sc	10	Incorrect	9
core.reranked.sc	10	High	0
core.reranked.sc	10	Medium	0
core.reranked.sc	10	Acceptable	0
core.reranked.sc	10	Incorrect	9
score.reranked.sc	10	High	0
score.reranked.sc	10	Medium	0
score.reranked.sc	10	Acceptable	1
score.reranked.sc	10	Incorrect	8
core.reranked.sc	10	High	0
core.reranked.sc	10	Medium	0
core.reranked.sc	10	Acceptable	0
core.reranked.sc	10	Incorrect	9
core.reranked.sc	10	High	0
core.reranked.sc	10	Medium	0
core.reranked.sc	10	Acceptable	0
core.reranked.sc	10	Incorrect	9
score.reranked.sc	10	High	0
score.reranked.sc	10	Medium	0
score.reranked.sc	10	Acceptable	0
score.reranked.sc	10	Incorrect	9
score.reranked.sc	10	High	0
score.reranked.sc	10	Medium	0
score.reranked.sc	10	Acceptable	0
score.reranked.sc	10	Incorrect	9
score.reranked.sc	10	High	0
score.reranked.sc	10	Medium	0
score.reranked.sc	10	Acceptable	1
score.reranked.sc	10	Incorrect	8
score.reranked.sc	10	High	0
score.reranked.sc	10	Medium	0
score.reranked.sc	10	Acceptable	0
score.reranked.sc	10	Incorrect	9
score.reranked.sc	10	High	0
score.reranked.sc	10	Medium	0
score.reranked.sc	10	Acceptable	0
score.reranked.sc	10	Incorrect	9
core.reranked.sc	10	High	0
core.reranked.sc	10	Medium	0
core.reranked.sc	10	Acceptable	1
core.reranked.sc	10	Incorrect	8
score.reranked.sc	10	High	0
score.reranked.sc	10	Medium	0
score.reranked.sc	10	Acceptable	0
score.reranked.sc	10	Incorrect	9
score.reranked.sc	50	High	0
score.reranked.sc	50	Medium	1
score.reranked.sc	50	Acceptable	8
score.reranked.sc	50	Incorrect	40
score.reranked.sc	50	High	0
score.reranked.sc	50	Medium	0
score.reranked.sc	50	Acceptable	6
score.reranked.sc	50	Incorrect	43
score.reranked.sc	50	High	0
score.reranked.sc	50	Medium	0
score.reranked.sc	50	Acceptable	7
score.reranked.sc	50	Incorrect	42
score.reranked.sc	50	High	0
score.reranked.sc	50	Medium	0
score.reranked.sc	50	Acceptable	5
score.reranked.sc	50	Incorrect	44
core.reranked.sc	50	High	0
core.reranked.sc	50	Medium	0
core.reranked.sc	50	Acceptable	4
core.reranked.sc	50	Incorrect	45
score.reranked.sc	50	High	0
score.reranked.sc	50	Medium	0
score.reranked.sc	50	Acceptable	4
score.reranked.sc	50	Incorrect	45
score.reranked.sc	50	High	0
score.reranked.sc	50	Medium	0
score.reranked.sc	50	Acceptable	3
score.reranked.sc	50	Incorrect	46
score.reranked.sc	50	High	0
score.reranked.sc	50	Medium	0
score.reranked.sc	50	Acceptable	9
score.reranked.sc	50	Incorrect	40
score.reranked.sc	50	High	0
score.reranked.sc	50	Medium	0
score.reranked.sc	50	Acceptable	6
score.reranked.sc	50	Incorrect	43
core.reranked.sc	50	High	0
core.reranked.sc	50	Medium	0
core.reranked.sc	50	Acceptable	10
core.reranked.sc	50	Incorrect	39
score.reranked.sc	50	High	0
score.reranked.sc	50	Medium	0
score.reranked.sc	50	Acceptable	5
score.reranked.sc	50	Incorrect	44
score.reranked.sc	50	High	0
score.reranked.sc	50	Medium	2
score.reranked.sc	50	Acceptable	7
score.reranked.sc	50	Incorrect	40
score.reranked.sc	50	High	0
score.reranked.sc	50	Medium	1
score.reranked.sc	50	Acceptable	6
score.reranked.sc	50	Incorrect	42
score.reranked.sc	50	High	0
score.reranked.sc	50	Medium	0
score.reranked.sc	50	Acceptable	6
score.reranked.sc	50	Incorrect	43
core.reranked.sc	50	High	0
core.reranked.sc	50	Medium	1
core.reranked.sc	50	Acceptable	6
core.reranked.sc	50	Incorrect	42
score.reranked.sc	50	High	0
score.reranked.sc	50	Medium	1
score.reranked.sc	50	Acceptable	6
score.reranked.sc	50	Incorrect	42
score.reranked.sc	50	High	0
score.reranked.sc	50	Medium	0
score.reranked.sc	50	Acceptable	5
score.reranked.sc	50	Incorrect	44
core.reranked.sc	50	High	0
core.reranked.sc	50	Medium	0
core.reranked.sc	50	Acceptable	4
core.reranked.sc	50	Incorrect	45
score.reranked.sc	50	High	0
score.reranked.sc	50	Medium	0
score.reranked.sc	50	Acceptable	9
score.reranked.sc	50	Incorrect	40
core.reranked.sc	50	High	0
core.reranked.sc	50	Medium	0
core.reranked.sc	50	Acceptable	2
core.reranked.sc	50	Incorrect	47
score.reranked.sc	50	High	0
score.reranked.sc	50	Medium	0
score.reranked.sc	50	Acceptable	4
score.reranked.sc	50	Incorrect	45
score.reranked.sc	50	High	0
score.reranked.sc	50	Medium	1
score.reranked.sc	50	Acceptable	12
score.reranked.sc	50	Incorrect	36
score.reranked.sc	50	High	0
score.reranked.sc	50	Medium	1
score.reranked.sc	50	Acceptable	6
score.reranked.sc	50	Incorrect	42
core.reranked.sc	50	High	0
core.reranked.sc	50	Medium	1
core.reranked.sc	50	Acceptable	6
core.reranked.sc	50	Incorrect	42
score.reranked.sc	50	High	0
score.reranked.sc	50	Medium	0
score.reranked.sc	50	Acceptable	5
score.reranked.sc	50	Incorrect	44
core.reranked.sc	50	High	0
core.reranked.sc	50	Medium	0
core.reranked.sc	50	Acceptable	4
core.reranked.sc	50	Incorrect	45
core.reranked.sc	50	High	0
core.reranked.sc	50	Medium	0
core.reranked.sc	50	Acceptable	7
core.reranked.sc	50	Incorrect	42
score.reranked.sc	50	High	0
score.reranked.sc	50	Medium	0
score.reranked.sc	50	Acceptable	6
score.reranked.sc	50	Incorrect	43
score.reranked.sc	50	High	0
score.reranked.sc	50	Medium	0
score.reranked.sc	50	Acceptable	4
score.reranked.sc	50	Incorrect	45
score.reranked.sc	50	High	0
score.reranked.sc	50	Medium	1
score.reranked.sc	50	Acceptable	8
score.reranked.sc	50	Incorrect	40
score.reranked.sc	50	High	0
score.reranked.sc	50	Medium	0
score.reranked.sc	50	Acceptable	6
score.reranked.sc	50	Incorrect	43
score.reranked.sc	50	High	0
score.reranked.sc	50	Medium	0
score.reranked.sc	50	Acceptable	6
score.reranked.sc	50	Incorrect	43
core.reranked.sc	50	High	0
core.reranked.sc	50	Medium	3
core.reranked.sc	50	Acceptable	8
core.reranked.sc	50	Incorrect	38
score.reranked.sc	50	High	0
score.reranked.sc	50	Medium	0
score.reranked.sc	50	Acceptable	5
score.reranked.sc	50	Incorrect	44
score.reranked.sc	100	High	0
score.reranked.sc	100	Medium	5
score.reranked.sc	100	Acceptable	22
score.reranked.sc	100	Incorrect	72
score.reranked.sc	100	High	0
score.reranked.sc	100	Medium	4
score.reranked.sc	100	Acceptable	18
score.reranked.sc	100	Incorrect	77
score.reranked.sc	100	High	1
score.reranked.sc	100	Medium	1
score.reranked.sc	100	Acceptable	21
score.reranked.sc	100	Incorrect	76
score.reranked.sc	100	High	0
score.reranked.sc	100	Medium	3
score.reranked.sc	100	Acceptable	15
score.reranked.sc	100	Incorrect	81
core.reranked.sc	100	High	0
core.reranked.sc	100	Medium	6
core.reranked.sc	100	Acceptable	18
core.reranked.sc	100	Incorrect	75
score.reranked.sc	100	High	0
score.reranked.sc	100	Medium	0
score.reranked.sc	100	Acceptable	20
score.reranked.sc	100	Incorrect	79
score.reranked.sc	100	High	1
score.reranked.sc	100	Medium	2
score.reranked.sc	100	Acceptable	17
score.reranked.sc	100	Incorrect	79
score.reranked.sc	100	High	0
score.reranked.sc	100	Medium	1
score.reranked.sc	100	Acceptable	22
score.reranked.sc	100	Incorrect	76
score.reranked.sc	100	High	2
score.reranked.sc	100	Medium	5
score.reranked.sc	100	Acceptable	23
score.reranked.sc	100	Incorrect	69
core.reranked.sc	100	High	0
core.reranked.sc	100	Medium	3
core.reranked.sc	100	Acceptable	26
core.reranked.sc	100	Incorrect	70
score.reranked.sc	100	High	0
score.reranked.sc	100	Medium	5
score.reranked.sc	100	Acceptable	16
score.reranked.sc	100	Incorrect	78
score.reranked.sc	100	High	0
score.reranked.sc	100	Medium	2
score.reranked.sc	100	Acceptable	26
score.reranked.sc	100	Incorrect	71
score.reranked.sc	100	High	0
score.reranked.sc	100	Medium	5
score.reranked.sc	100	Acceptable	17
score.reranked.sc	100	Incorrect	77
score.reranked.sc	100	High	0
score.reranked.sc	100	Medium	1
score.reranked.sc	100	Acceptable	23
score.reranked.sc	100	Incorrect	75
core.reranked.sc	100	High	0
core.reranked.sc	100	Medium	6
core.reranked.sc	100	Acceptable	18
core.reranked.sc	100	Incorrect	75
score.reranked.sc	100	High	0
score.reranked.sc	100	Medium	3
score.reranked.sc	100	Acceptable	23
score.reranked.sc	100	Incorrect	73
score.reranked.sc	100	High	0
score.reranked.sc	100	Medium	2
score.reranked.sc	100	Acceptable	21
score.reranked.sc	100	Incorrect	76
core.reranked.sc	100	High	0
core.reranked.sc	100	Medium	4
core.reranked.sc	100	Acceptable	20
core.reranked.sc	100	Incorrect	75
score.reranked.sc	100	High	0
score.reranked.sc	100	Medium	1
score.reranked.sc	100	Acceptable	22
score.reranked.sc	100	Incorrect	76
core.reranked.sc	100	High	0
core.reranked.sc	100	Medium	2
core.reranked.sc	100	Acceptable	17
core.reranked.sc	100	Incorrect	80
score.reranked.sc	100	High	0
score.reranked.sc	100	Medium	1
score.reranked.sc	100	Acceptable	18
score.reranked.sc	100	Incorrect	80
score.reranked.sc	100	High	0
score.reranked.sc	100	Medium	3
score.reranked.sc	100	Acceptable	34
score.reranked.sc	100	Incorrect	62
score.reranked.sc	100	High	0
score.reranked.sc	100	Medium	6
score.reranked.sc	100	Acceptable	20
score.reranked.sc	100	Incorrect	73
core.reranked.sc	100	High	1
core.reranked.sc	100	Medium	5
core.reranked.sc	100	Acceptable	19
core.reranked.sc	100	Incorrect	74
score.reranked.sc	100	High	0
score.reranked.sc	100	Medium	4
score.reranked.sc	100	Acceptable	28
score.reranked.sc	100	Incorrect	67
core.reranked.sc	100	High	4
core.reranked.sc	100	Medium	6
core.reranked.sc	100	Acceptable	13
core.reranked.sc	100	Incorrect	76
core.reranked.sc	100	High	0
core.reranked.sc	100	Medium	8
core.reranked.sc	100	Acceptable	25
core.reranked.sc	100	Incorrect	66
score.reranked.sc	100	High	0
score.reranked.sc	100	Medium	3
score.reranked.sc	100	Acceptable	20
score.reranked.sc	100	Incorrect	76
score.reranked.sc	100	High	0
score.reranked.sc	100	Medium	3
score.reranked.sc	100	Acceptable	16
score.reranked.sc	100	Incorrect	80
score.reranked.sc	100	High	3
score.reranked.sc	100	Medium	8
score.reranked.sc	100	Acceptable	22
score.reranked.sc	100	Incorrect	66
score.reranked.sc	100	High	0
score.reranked.sc	100	Medium	3
score.reranked.sc	100	Acceptable	17
score.reranked.sc	100	Incorrect	79
score.reranked.sc	100	High	2
score.reranked.sc	100	Medium	1
score.reranked.sc	100	Acceptable	23
score.reranked.sc	100	Incorrect	73
core.reranked.sc	100	High	1
core.reranked.sc	100	Medium	3
core.reranked.sc	100	Acceptable	27
core.reranked.sc	100	Incorrect	68
score.reranked.sc	100	High	0
score.reranked.sc	100	Medium	4
score.reranked.sc	100	Acceptable	15
score.reranked.sc	100	Incorrect	80
score.reranked.sc	500	High	4
score.reranked.sc	500	Medium	43
score.reranked.sc	500	Acceptable	180
score.reranked.sc	500	Incorrect	272
score.reranked.sc	500	High	5
score.reranked.sc	500	Medium	46
score.reranked.sc	500	Acceptable	156
score.reranked.sc	500	Incorrect	292
score.reranked.sc	500	High	6
score.reranked.sc	500	Medium	46
score.reranked.sc	500	Acceptable	157
score.reranked.sc	500	Incorrect	290
score.reranked.sc	500	High	2
score.reranked.sc	500	Medium	47
score.reranked.sc	500	Acceptable	156
score.reranked.sc	500	Incorrect	294
core.reranked.sc	500	High	3
core.reranked.sc	500	Medium	40
core.reranked.sc	500	Acceptable	148
core.reranked.sc	500	Incorrect	308
score.reranked.sc	500	High	3
score.reranked.sc	500	Medium	42
score.reranked.sc	500	Acceptable	167
score.reranked.sc	500	Incorrect	287
score.reranked.sc	500	High	3
score.reranked.sc	500	Medium	35
score.reranked.sc	500	Acceptable	176
score.reranked.sc	500	Incorrect	285
score.reranked.sc	500	High	9
score.reranked.sc	500	Medium	43
score.reranked.sc	500	Acceptable	147
score.reranked.sc	500	Incorrect	300
score.reranked.sc	500	High	8
score.reranked.sc	500	Medium	51
score.reranked.sc	500	Acceptable	174
score.reranked.sc	500	Incorrect	266
core.reranked.sc	500	High	6
core.reranked.sc	500	Medium	49
core.reranked.sc	500	Acceptable	161
core.reranked.sc	500	Incorrect	283
score.reranked.sc	500	High	2
score.reranked.sc	500	Medium	48
score.reranked.sc	500	Acceptable	161
score.reranked.sc	500	Incorrect	288
score.reranked.sc	500	High	4
score.reranked.sc	500	Medium	37
score.reranked.sc	500	Acceptable	185
score.reranked.sc	500	Incorrect	273
score.reranked.sc	500	High	4
score.reranked.sc	500	Medium	48
score.reranked.sc	500	Acceptable	171
score.reranked.sc	500	Incorrect	276
score.reranked.sc	500	High	5
score.reranked.sc	500	Medium	45
score.reranked.sc	500	Acceptable	173
score.reranked.sc	500	Incorrect	276
core.reranked.sc	500	High	7
core.reranked.sc	500	Medium	50
core.reranked.sc	500	Acceptable	161
core.reranked.sc	500	Incorrect	281
score.reranked.sc	500	High	4
score.reranked.sc	500	Medium	45
score.reranked.sc	500	Acceptable	183
score.reranked.sc	500	Incorrect	267
score.reranked.sc	500	High	10
score.reranked.sc	500	Medium	45
score.reranked.sc	500	Acceptable	159
score.reranked.sc	500	Incorrect	285
core.reranked.sc	500	High	6
core.reranked.sc	500	Medium	45
core.reranked.sc	500	Acceptable	154
core.reranked.sc	500	Incorrect	294
score.reranked.sc	500	High	11
score.reranked.sc	500	Medium	43
score.reranked.sc	500	Acceptable	159
score.reranked.sc	500	Incorrect	286
core.reranked.sc	500	High	2
core.reranked.sc	500	Medium	46
core.reranked.sc	500	Acceptable	169
core.reranked.sc	500	Incorrect	282
score.reranked.sc	500	High	8
score.reranked.sc	500	Medium	42
score.reranked.sc	500	Acceptable	168
score.reranked.sc	500	Incorrect	281
score.reranked.sc	500	High	4
score.reranked.sc	500	Medium	46
score.reranked.sc	500	Acceptable	160
score.reranked.sc	500	Incorrect	289
score.reranked.sc	500	High	4
score.reranked.sc	500	Medium	46
score.reranked.sc	500	Acceptable	156
score.reranked.sc	500	Incorrect	293
core.reranked.sc	500	High	4
core.reranked.sc	500	Medium	51
core.reranked.sc	500	Acceptable	183
core.reranked.sc	500	Incorrect	261
score.reranked.sc	500	High	0
score.reranked.sc	500	Medium	45
score.reranked.sc	500	Acceptable	178
score.reranked.sc	500	Incorrect	276
core.reranked.sc	500	High	7
core.reranked.sc	500	Medium	34
core.reranked.sc	500	Acceptable	169
core.reranked.sc	500	Incorrect	289
core.reranked.sc	500	High	10
core.reranked.sc	500	Medium	50
core.reranked.sc	500	Acceptable	167
core.reranked.sc	500	Incorrect	272
score.reranked.sc	500	High	7
score.reranked.sc	500	Medium	44
score.reranked.sc	500	Acceptable	173
score.reranked.sc	500	Incorrect	275
score.reranked.sc	500	High	3
score.reranked.sc	500	Medium	46
score.reranked.sc	500	Acceptable	166
score.reranked.sc	500	Incorrect	284
score.reranked.sc	500	High	6
score.reranked.sc	500	Medium	51
score.reranked.sc	500	Acceptable	163
score.reranked.sc	500	Incorrect	279
score.reranked.sc	500	High	4
score.reranked.sc	500	Medium	43
score.reranked.sc	500	Acceptable	157
score.reranked.sc	500	Incorrect	295
score.reranked.sc	500	High	8
score.reranked.sc	500	Medium	39
score.reranked.sc	500	Acceptable	178
score.reranked.sc	500	Incorrect	274
core.reranked.sc	500	High	4
core.reranked.sc	500	Medium	47
core.reranked.sc	500	Acceptable	193
core.reranked.sc	500	Incorrect	255
score.reranked.sc	500	High	2
score.reranked.sc	500	Medium	42
score.reranked.sc	500	Acceptable	164
score.reranked.sc	500	Incorrect	291
score.reranked.sc	1000	High	17
score.reranked.sc	1000	Medium	142
score.reranked.sc	1000	Acceptable	382
score.reranked.sc	1000	Incorrect	458
score.reranked.sc	1000	High	17
score.reranked.sc	1000	Medium	140
score.reranked.sc	1000	Acceptable	360
score.reranked.sc	1000	Incorrect	482
score.reranked.sc	1000	High	19
score.reranked.sc	1000	Medium	148
score.reranked.sc	1000	Acceptable	344
score.reranked.sc	1000	Incorrect	488
score.reranked.sc	1000	High	15
score.reranked.sc	1000	Medium	148
score.reranked.sc	1000	Acceptable	360
score.reranked.sc	1000	Incorrect	476
core.reranked.sc	1000	High	16
core.reranked.sc	1000	Medium	136
core.reranked.sc	1000	Acceptable	353
core.reranked.sc	1000	Incorrect	494
score.reranked.sc	1000	High	10
score.reranked.sc	1000	Medium	123
score.reranked.sc	1000	Acceptable	372
score.reranked.sc	1000	Incorrect	494
score.reranked.sc	1000	High	17
score.reranked.sc	1000	Medium	121
score.reranked.sc	1000	Acceptable	381
score.reranked.sc	1000	Incorrect	480
score.reranked.sc	1000	High	20
score.reranked.sc	1000	Medium	123
score.reranked.sc	1000	Acceptable	355
score.reranked.sc	1000	Incorrect	501
score.reranked.sc	1000	High	23
score.reranked.sc	1000	Medium	140
score.reranked.sc	1000	Acceptable	395
score.reranked.sc	1000	Incorrect	441
core.reranked.sc	1000	High	20
core.reranked.sc	1000	Medium	150
core.reranked.sc	1000	Acceptable	358
core.reranked.sc	1000	Incorrect	471
score.reranked.sc	1000	High	12
score.reranked.sc	1000	Medium	150
score.reranked.sc	1000	Acceptable	361
score.reranked.sc	1000	Incorrect	476
score.reranked.sc	1000	High	18
score.reranked.sc	1000	Medium	125
score.reranked.sc	1000	Acceptable	408
score.reranked.sc	1000	Incorrect	448
score.reranked.sc	1000	High	7
score.reranked.sc	1000	Medium	125
score.reranked.sc	1000	Acceptable	389
score.reranked.sc	1000	Incorrect	478
score.reranked.sc	1000	High	18
score.reranked.sc	1000	Medium	131
score.reranked.sc	1000	Acceptable	374
score.reranked.sc	1000	Incorrect	476
core.reranked.sc	1000	High	18
core.reranked.sc	1000	Medium	134
core.reranked.sc	1000	Acceptable	356
core.reranked.sc	1000	Incorrect	491
score.reranked.sc	1000	High	18
score.reranked.sc	1000	Medium	138
score.reranked.sc	1000	Acceptable	368
score.reranked.sc	1000	Incorrect	475
score.reranked.sc	1000	High	24
score.reranked.sc	1000	Medium	144
score.reranked.sc	1000	Acceptable	372
score.reranked.sc	1000	Incorrect	459
core.reranked.sc	1000	High	20
core.reranked.sc	1000	Medium	147
core.reranked.sc	1000	Acceptable	375
core.reranked.sc	1000	Incorrect	457
score.reranked.sc	1000	High	23
score.reranked.sc	1000	Medium	117
score.reranked.sc	1000	Acceptable	371
score.reranked.sc	1000	Incorrect	488
core.reranked.sc	1000	High	14
core.reranked.sc	1000	Medium	133
core.reranked.sc	1000	Acceptable	369
core.reranked.sc	1000	Incorrect	483
score.reranked.sc	1000	High	15
score.reranked.sc	1000	Medium	134
score.reranked.sc	1000	Acceptable	380
score.reranked.sc	1000	Incorrect	470
score.reranked.sc	1000	High	12
score.reranked.sc	1000	Medium	138
score.reranked.sc	1000	Acceptable	377
score.reranked.sc	1000	Incorrect	472
score.reranked.sc	1000	High	22
score.reranked.sc	1000	Medium	130
score.reranked.sc	1000	Acceptable	370
score.reranked.sc	1000	Incorrect	477
core.reranked.sc	1000	High	17
core.reranked.sc	1000	Medium	130
core.reranked.sc	1000	Acceptable	393
core.reranked.sc	1000	Incorrect	459
score.reranked.sc	1000	High	11
score.reranked.sc	1000	Medium	123
score.reranked.sc	1000	Acceptable	394
score.reranked.sc	1000	Incorrect	471
core.reranked.sc	1000	High	21
core.reranked.sc	1000	Medium	122
core.reranked.sc	1000	Acceptable	375
core.reranked.sc	1000	Incorrect	481
core.reranked.sc	1000	High	17
core.reranked.sc	1000	Medium	146
core.reranked.sc	1000	Acceptable	361
core.reranked.sc	1000	Incorrect	475
score.reranked.sc	1000	High	16
score.reranked.sc	1000	Medium	135
score.reranked.sc	1000	Acceptable	374
score.reranked.sc	1000	Incorrect	474
score.reranked.sc	1000	High	17
score.reranked.sc	1000	Medium	131
score.reranked.sc	1000	Acceptable	366
score.reranked.sc	1000	Incorrect	485
score.reranked.sc	1000	High	15
score.reranked.sc	1000	Medium	135
score.reranked.sc	1000	Acceptable	375
score.reranked.sc	1000	Incorrect	474
score.reranked.sc	1000	High	17
score.reranked.sc	1000	Medium	113
score.reranked.sc	1000	Acceptable	385
score.reranked.sc	1000	Incorrect	484
score.reranked.sc	1000	High	15
score.reranked.sc	1000	Medium	130
score.reranked.sc	1000	Acceptable	377
score.reranked.sc	1000	Incorrect	477
core.reranked.sc	1000	High	11
core.reranked.sc	1000	Medium	132
core.reranked.sc	1000	Acceptable	403
core.reranked.sc	1000	Incorrect	453
score.reranked.sc	1000	High	16
score.reranked.sc	1000	Medium	120
score.reranked.sc	1000	Acceptable	380
score.reranked.sc	1000	Incorrect	483
