# Supplementary material for: Predicting the structural basis of targeted protein degradation by integrating molecular dynamics simulations with structural mass spectrometry
Source: Nat Commun. 2022 Oct 6;13:5884. doi: 10.1038/s41467-022-33575-4 (PMC9537307; doi:10.1038/s41467-022-33575-4)
Supplement: Supplementary file 6 — Source Data [file 41467_2022_33575_MOESM6_ESM.zip › source_data/supp_fig_6/stat_wHDX.cat.txt]

filename	topN	category	count
score.reranked.sc	10	High	4
score.reranked.sc	10	Medium	3
score.reranked.sc	10	Acceptable	1
score.reranked.sc	10	Incorrect	1
score.reranked.sc	10	High	1
score.reranked.sc	10	Medium	4
score.reranked.sc	10	Acceptable	2
score.reranked.sc	10	Incorrect	2
score.reranked.sc	10	High	1
score.reranked.sc	10	Medium	1
score.reranked.sc	10	Acceptable	4
score.reranked.sc	10	Incorrect	3
score.reranked.sc	10	High	1
score.reranked.sc	10	Medium	2
score.reranked.sc	10	Acceptable	2
score.reranked.sc	10	Incorrect	4
score.reranked.sc	10	High	0
score.reranked.sc	10	Medium	2
score.reranked.sc	10	Acceptable	3
score.reranked.sc	10	Incorrect	4
score.reranked.sc	10	High	0
score.reranked.sc	10	Medium	5
score.reranked.sc	10	Acceptable	2
score.reranked.sc	10	Incorrect	2
score.reranked.sc	10	High	3
score.reranked.sc	10	Medium	1
score.reranked.sc	10	Acceptable	1
score.reranked.sc	10	Incorrect	4
score.reranked.sc	10	High	1
score.reranked.sc	10	Medium	0
score.reranked.sc	10	Acceptable	4
score.reranked.sc	10	Incorrect	4
score.reranked.sc	10	High	2
score.reranked.sc	10	Medium	2
score.reranked.sc	10	Acceptable	1
score.reranked.sc	10	Incorrect	4
core.reranked.sc	10	High	0
core.reranked.sc	10	Medium	3
core.reranked.sc	10	Acceptable	3
core.reranked.sc	10	Incorrect	3
score.reranked.sc	10	High	1
score.reranked.sc	10	Medium	1
score.reranked.sc	10	Acceptable	4
score.reranked.sc	10	Incorrect	3
core.reranked.sc	10	High	3
core.reranked.sc	10	Medium	2
core.reranked.sc	10	Acceptable	2
core.reranked.sc	10	Incorrect	2
core.reranked.sc	10	High	1
core.reranked.sc	10	Medium	3
core.reranked.sc	10	Acceptable	3
core.reranked.sc	10	Incorrect	2
score.reranked.sc	10	High	0
score.reranked.sc	10	Medium	2
score.reranked.sc	10	Acceptable	2
score.reranked.sc	10	Incorrect	5
core.reranked.sc	10	High	0
core.reranked.sc	10	Medium	5
core.reranked.sc	10	Acceptable	2
core.reranked.sc	10	Incorrect	2
score.reranked.sc	10	High	0
score.reranked.sc	10	Medium	3
score.reranked.sc	10	Acceptable	2
score.reranked.sc	10	Incorrect	4
score.reranked.sc	10	High	0
score.reranked.sc	10	Medium	4
score.reranked.sc	10	Acceptable	4
score.reranked.sc	10	Incorrect	1
core.reranked.sc	10	High	1
core.reranked.sc	10	Medium	4
core.reranked.sc	10	Acceptable	1
core.reranked.sc	10	Incorrect	3
core.reranked.sc	10	High	1
core.reranked.sc	10	Medium	3
core.reranked.sc	10	Acceptable	2
core.reranked.sc	10	Incorrect	3
score.reranked.sc	10	High	0
score.reranked.sc	10	Medium	1
score.reranked.sc	10	Acceptable	4
score.reranked.sc	10	Incorrect	4
score.reranked.sc	10	High	0
score.reranked.sc	10	Medium	2
score.reranked.sc	10	Acceptable	5
score.reranked.sc	10	Incorrect	2
score.reranked.sc	10	High	0
score.reranked.sc	10	Medium	4
score.reranked.sc	10	Acceptable	1
score.reranked.sc	10	Incorrect	4
re.reranked.sc	10	High	1
re.reranked.sc	10	Medium	2
re.reranked.sc	10	Acceptable	1
re.reranked.sc	10	Incorrect	5
score.reranked.sc	10	High	0
score.reranked.sc	10	Medium	1
score.reranked.sc	10	Acceptable	3
score.reranked.sc	10	Incorrect	5
core.reranked.sc	10	High	1
core.reranked.sc	10	Medium	3
core.reranked.sc	10	Acceptable	3
core.reranked.sc	10	Incorrect	2
score.reranked.sc	10	High	0
score.reranked.sc	10	Medium	1
score.reranked.sc	10	Acceptable	5
score.reranked.sc	10	Incorrect	3
score.reranked.sc	10	High	2
score.reranked.sc	10	Medium	1
score.reranked.sc	10	Acceptable	1
score.reranked.sc	10	Incorrect	5
score.reranked.sc	10	High	2
score.reranked.sc	10	Medium	1
score.reranked.sc	10	Acceptable	5
score.reranked.sc	10	Incorrect	1
score.reranked.sc	10	High	1
score.reranked.sc	10	Medium	3
score.reranked.sc	10	Acceptable	2
score.reranked.sc	10	Incorrect	3
core.reranked.sc	10	High	1
core.reranked.sc	10	Medium	1
core.reranked.sc	10	Acceptable	5
core.reranked.sc	10	Incorrect	2
score.reranked.sc	10	High	0
score.reranked.sc	10	Medium	1
score.reranked.sc	10	Acceptable	3
score.reranked.sc	10	Incorrect	5
score.reranked.sc	10	High	1
score.reranked.sc	10	Medium	2
score.reranked.sc	10	Acceptable	5
score.reranked.sc	10	Incorrect	1
score.reranked.sc	10	High	1
score.reranked.sc	10	Medium	2
score.reranked.sc	10	Acceptable	3
score.reranked.sc	10	Incorrect	3
score.reranked.sc	10	High	0
score.reranked.sc	10	Medium	1
score.reranked.sc	10	Acceptable	2
score.reranked.sc	10	Incorrect	6
score.reranked.sc	10	High	2
score.reranked.sc	10	Medium	1
score.reranked.sc	10	Acceptable	1
score.reranked.sc	10	Incorrect	5
score.reranked.sc	50	High	11
score.reranked.sc	50	Medium	8
score.reranked.sc	50	Acceptable	15
score.reranked.sc	50	Incorrect	15
score.reranked.sc	50	High	4
score.reranked.sc	50	Medium	19
score.reranked.sc	50	Acceptable	12
score.reranked.sc	50	Incorrect	14
score.reranked.sc	50	High	3
score.reranked.sc	50	Medium	11
score.reranked.sc	50	Acceptable	20
score.reranked.sc	50	Incorrect	15
score.reranked.sc	50	High	6
score.reranked.sc	50	Medium	6
score.reranked.sc	50	Acceptable	18
score.reranked.sc	50	Incorrect	19
score.reranked.sc	50	High	0
score.reranked.sc	50	Medium	14
score.reranked.sc	50	Acceptable	17
score.reranked.sc	50	Incorrect	18
score.reranked.sc	50	High	4
score.reranked.sc	50	Medium	14
score.reranked.sc	50	Acceptable	19
score.reranked.sc	50	Incorrect	12
score.reranked.sc	50	High	7
score.reranked.sc	50	Medium	11
score.reranked.sc	50	Acceptable	13
score.reranked.sc	50	Incorrect	18
score.reranked.sc	50	High	4
score.reranked.sc	50	Medium	2
score.reranked.sc	50	Acceptable	19
score.reranked.sc	50	Incorrect	24
score.reranked.sc	50	High	5
score.reranked.sc	50	Medium	13
score.reranked.sc	50	Acceptable	15
score.reranked.sc	50	Incorrect	16
core.reranked.sc	50	High	2
core.reranked.sc	50	Medium	18
core.reranked.sc	50	Acceptable	10
core.reranked.sc	50	Incorrect	19
score.reranked.sc	50	High	5
score.reranked.sc	50	Medium	14
score.reranked.sc	50	Acceptable	16
score.reranked.sc	50	Incorrect	14
core.reranked.sc	50	High	6
core.reranked.sc	50	Medium	12
core.reranked.sc	50	Acceptable	18
core.reranked.sc	50	Incorrect	13
core.reranked.sc	50	High	2
core.reranked.sc	50	Medium	19
core.reranked.sc	50	Acceptable	10
core.reranked.sc	50	Incorrect	18
score.reranked.sc	50	High	2
score.reranked.sc	50	Medium	15
score.reranked.sc	50	Acceptable	15
score.reranked.sc	50	Incorrect	17
core.reranked.sc	50	High	4
core.reranked.sc	50	Medium	18
core.reranked.sc	50	Acceptable	15
core.reranked.sc	50	Incorrect	12
score.reranked.sc	50	High	2
score.reranked.sc	50	Medium	16
score.reranked.sc	50	Acceptable	13
score.reranked.sc	50	Incorrect	18
score.reranked.sc	50	High	0
score.reranked.sc	50	Medium	14
score.reranked.sc	50	Acceptable	20
score.reranked.sc	50	Incorrect	15
core.reranked.sc	50	High	4
core.reranked.sc	50	Medium	9
core.reranked.sc	50	Acceptable	20
core.reranked.sc	50	Incorrect	16
core.reranked.sc	50	High	5
core.reranked.sc	50	Medium	18
core.reranked.sc	50	Acceptable	14
core.reranked.sc	50	Incorrect	12
score.reranked.sc	50	High	5
score.reranked.sc	50	Medium	11
score.reranked.sc	50	Acceptable	13
score.reranked.sc	50	Incorrect	20
score.reranked.sc	50	High	0
score.reranked.sc	50	Medium	13
score.reranked.sc	50	Acceptable	22
score.reranked.sc	50	Incorrect	14
score.reranked.sc	50	High	3
score.reranked.sc	50	Medium	17
score.reranked.sc	50	Acceptable	9
score.reranked.sc	50	Incorrect	20
re.reranked.sc	50	High	5
re.reranked.sc	50	Medium	11
re.reranked.sc	50	Acceptable	11
re.reranked.sc	50	Incorrect	22
score.reranked.sc	50	High	3
score.reranked.sc	50	Medium	10
score.reranked.sc	50	Acceptable	18
score.reranked.sc	50	Incorrect	18
core.reranked.sc	50	High	6
core.reranked.sc	50	Medium	13
core.reranked.sc	50	Acceptable	15
core.reranked.sc	50	Incorrect	15
score.reranked.sc	50	High	2
score.reranked.sc	50	Medium	18
score.reranked.sc	50	Acceptable	14
score.reranked.sc	50	Incorrect	15
score.reranked.sc	50	High	6
score.reranked.sc	50	Medium	16
score.reranked.sc	50	Acceptable	11
score.reranked.sc	50	Incorrect	16
score.reranked.sc	50	High	5
score.reranked.sc	50	Medium	12
score.reranked.sc	50	Acceptable	18
score.reranked.sc	50	Incorrect	14
score.reranked.sc	50	High	2
score.reranked.sc	50	Medium	18
score.reranked.sc	50	Acceptable	14
score.reranked.sc	50	Incorrect	15
core.reranked.sc	50	High	6
core.reranked.sc	50	Medium	13
core.reranked.sc	50	Acceptable	19
core.reranked.sc	50	Incorrect	11
score.reranked.sc	50	High	1
score.reranked.sc	50	Medium	12
score.reranked.sc	50	Acceptable	16
score.reranked.sc	50	Incorrect	20
score.reranked.sc	50	High	3
score.reranked.sc	50	Medium	16
score.reranked.sc	50	Acceptable	15
score.reranked.sc	50	Incorrect	15
score.reranked.sc	50	High	5
score.reranked.sc	50	Medium	8
score.reranked.sc	50	Acceptable	20
score.reranked.sc	50	Incorrect	16
score.reranked.sc	50	High	4
score.reranked.sc	50	Medium	13
score.reranked.sc	50	Acceptable	17
score.reranked.sc	50	Incorrect	15
score.reranked.sc	50	High	2
score.reranked.sc	50	Medium	10
score.reranked.sc	50	Acceptable	16
score.reranked.sc	50	Incorrect	21
score.reranked.sc	100	High	16
score.reranked.sc	100	Medium	21
score.reranked.sc	100	Acceptable	33
score.reranked.sc	100	Incorrect	29
score.reranked.sc	100	High	7
score.reranked.sc	100	Medium	39
score.reranked.sc	100	Acceptable	22
score.reranked.sc	100	Incorrect	31
score.reranked.sc	100	High	6
score.reranked.sc	100	Medium	30
score.reranked.sc	100	Acceptable	36
score.reranked.sc	100	Incorrect	27
score.reranked.sc	100	High	9
score.reranked.sc	100	Medium	24
score.reranked.sc	100	Acceptable	34
score.reranked.sc	100	Incorrect	32
score.reranked.sc	100	High	6
score.reranked.sc	100	Medium	31
score.reranked.sc	100	Acceptable	28
score.reranked.sc	100	Incorrect	34
score.reranked.sc	100	High	6
score.reranked.sc	100	Medium	31
score.reranked.sc	100	Acceptable	31
score.reranked.sc	100	Incorrect	31
score.reranked.sc	100	High	11
score.reranked.sc	100	Medium	27
score.reranked.sc	100	Acceptable	22
score.reranked.sc	100	Incorrect	39
score.reranked.sc	100	High	5
score.reranked.sc	100	Medium	21
score.reranked.sc	100	Acceptable	34
score.reranked.sc	100	Incorrect	39
score.reranked.sc	100	High	7
score.reranked.sc	100	Medium	31
score.reranked.sc	100	Acceptable	31
score.reranked.sc	100	Incorrect	30
core.reranked.sc	100	High	4
core.reranked.sc	100	Medium	31
core.reranked.sc	100	Acceptable	30
core.reranked.sc	100	Incorrect	34
score.reranked.sc	100	High	7
score.reranked.sc	100	Medium	31
score.reranked.sc	100	Acceptable	33
score.reranked.sc	100	Incorrect	28
core.reranked.sc	100	High	7
core.reranked.sc	100	Medium	28
core.reranked.sc	100	Acceptable	32
core.reranked.sc	100	Incorrect	32
core.reranked.sc	100	High	3
core.reranked.sc	100	Medium	35
core.reranked.sc	100	Acceptable	23
core.reranked.sc	100	Incorrect	38
score.reranked.sc	100	High	6
score.reranked.sc	100	Medium	34
score.reranked.sc	100	Acceptable	36
score.reranked.sc	100	Incorrect	23
core.reranked.sc	100	High	6
core.reranked.sc	100	Medium	33
core.reranked.sc	100	Acceptable	28
core.reranked.sc	100	Incorrect	32
score.reranked.sc	100	High	6
score.reranked.sc	100	Medium	28
score.reranked.sc	100	Acceptable	28
score.reranked.sc	100	Incorrect	37
score.reranked.sc	100	High	2
score.reranked.sc	100	Medium	31
score.reranked.sc	100	Acceptable	40
score.reranked.sc	100	Incorrect	26
core.reranked.sc	100	High	7
core.reranked.sc	100	Medium	27
core.reranked.sc	100	Acceptable	35
core.reranked.sc	100	Incorrect	30
core.reranked.sc	100	High	9
core.reranked.sc	100	Medium	37
core.reranked.sc	100	Acceptable	27
core.reranked.sc	100	Incorrect	26
score.reranked.sc	100	High	6
score.reranked.sc	100	Medium	26
score.reranked.sc	100	Acceptable	28
score.reranked.sc	100	Incorrect	39
score.reranked.sc	100	High	3
score.reranked.sc	100	Medium	33
score.reranked.sc	100	Acceptable	33
score.reranked.sc	100	Incorrect	30
score.reranked.sc	100	High	7
score.reranked.sc	100	Medium	32
score.reranked.sc	100	Acceptable	22
score.reranked.sc	100	Incorrect	38
re.reranked.sc	100	High	10
re.reranked.sc	100	Medium	27
re.reranked.sc	100	Acceptable	24
re.reranked.sc	100	Incorrect	38
score.reranked.sc	100	High	9
score.reranked.sc	100	Medium	21
score.reranked.sc	100	Acceptable	36
score.reranked.sc	100	Incorrect	33
core.reranked.sc	100	High	7
core.reranked.sc	100	Medium	27
core.reranked.sc	100	Acceptable	34
core.reranked.sc	100	Incorrect	31
score.reranked.sc	100	High	4
score.reranked.sc	100	Medium	31
score.reranked.sc	100	Acceptable	31
score.reranked.sc	100	Incorrect	33
score.reranked.sc	100	High	7
score.reranked.sc	100	Medium	31
score.reranked.sc	100	Acceptable	26
score.reranked.sc	100	Incorrect	35
score.reranked.sc	100	High	7
score.reranked.sc	100	Medium	31
score.reranked.sc	100	Acceptable	27
score.reranked.sc	100	Incorrect	34
score.reranked.sc	100	High	6
score.reranked.sc	100	Medium	35
score.reranked.sc	100	Acceptable	25
score.reranked.sc	100	Incorrect	33
core.reranked.sc	100	High	10
core.reranked.sc	100	Medium	30
core.reranked.sc	100	Acceptable	33
core.reranked.sc	100	Incorrect	26
score.reranked.sc	100	High	4
score.reranked.sc	100	Medium	29
score.reranked.sc	100	Acceptable	29
score.reranked.sc	100	Incorrect	37
score.reranked.sc	100	High	5
score.reranked.sc	100	Medium	31
score.reranked.sc	100	Acceptable	35
score.reranked.sc	100	Incorrect	28
score.reranked.sc	100	High	9
score.reranked.sc	100	Medium	21
score.reranked.sc	100	Acceptable	33
score.reranked.sc	100	Incorrect	36
score.reranked.sc	100	High	8
score.reranked.sc	100	Medium	34
score.reranked.sc	100	Acceptable	33
score.reranked.sc	100	Incorrect	24
score.reranked.sc	100	High	5
score.reranked.sc	100	Medium	25
score.reranked.sc	100	Acceptable	31
score.reranked.sc	100	Incorrect	38
score.reranked.sc	500	High	24
score.reranked.sc	500	Medium	69
score.reranked.sc	500	Acceptable	175
score.reranked.sc	500	Incorrect	231
score.reranked.sc	500	High	18
score.reranked.sc	500	Medium	87
score.reranked.sc	500	Acceptable	176
score.reranked.sc	500	Incorrect	218
score.reranked.sc	500	High	21
score.reranked.sc	500	Medium	91
score.reranked.sc	500	Acceptable	185
score.reranked.sc	500	Incorrect	202
score.reranked.sc	500	High	22
score.reranked.sc	500	Medium	72
score.reranked.sc	500	Acceptable	171
score.reranked.sc	500	Incorrect	234
score.reranked.sc	500	High	19
score.reranked.sc	500	Medium	70
score.reranked.sc	500	Acceptable	183
score.reranked.sc	500	Incorrect	227
score.reranked.sc	500	High	18
score.reranked.sc	500	Medium	78
score.reranked.sc	500	Acceptable	180
score.reranked.sc	500	Incorrect	223
score.reranked.sc	500	High	26
score.reranked.sc	500	Medium	82
score.reranked.sc	500	Acceptable	168
score.reranked.sc	500	Incorrect	223
score.reranked.sc	500	High	15
score.reranked.sc	500	Medium	82
score.reranked.sc	500	Acceptable	160
score.reranked.sc	500	Incorrect	242
score.reranked.sc	500	High	14
score.reranked.sc	500	Medium	80
score.reranked.sc	500	Acceptable	176
score.reranked.sc	500	Incorrect	229
core.reranked.sc	500	High	13
core.reranked.sc	500	Medium	71
core.reranked.sc	500	Acceptable	182
core.reranked.sc	500	Incorrect	233
score.reranked.sc	500	High	15
score.reranked.sc	500	Medium	91
score.reranked.sc	500	Acceptable	173
score.reranked.sc	500	Incorrect	220
core.reranked.sc	500	High	11
core.reranked.sc	500	Medium	70
core.reranked.sc	500	Acceptable	188
core.reranked.sc	500	Incorrect	230
core.reranked.sc	500	High	6
core.reranked.sc	500	Medium	76
core.reranked.sc	500	Acceptable	175
core.reranked.sc	500	Incorrect	242
score.reranked.sc	500	High	20
score.reranked.sc	500	Medium	84
score.reranked.sc	500	Acceptable	167
score.reranked.sc	500	Incorrect	228
core.reranked.sc	500	High	14
core.reranked.sc	500	Medium	70
core.reranked.sc	500	Acceptable	182
core.reranked.sc	500	Incorrect	233
score.reranked.sc	500	High	11
score.reranked.sc	500	Medium	66
score.reranked.sc	500	Acceptable	174
score.reranked.sc	500	Incorrect	248
score.reranked.sc	500	High	12
score.reranked.sc	500	Medium	86
score.reranked.sc	500	Acceptable	185
score.reranked.sc	500	Incorrect	216
core.reranked.sc	500	High	19
core.reranked.sc	500	Medium	62
core.reranked.sc	500	Acceptable	191
core.reranked.sc	500	Incorrect	227
core.reranked.sc	500	High	20
core.reranked.sc	500	Medium	67
core.reranked.sc	500	Acceptable	181
core.reranked.sc	500	Incorrect	231
score.reranked.sc	500	High	14
score.reranked.sc	500	Medium	76
score.reranked.sc	500	Acceptable	178
score.reranked.sc	500	Incorrect	231
score.reranked.sc	500	High	11
score.reranked.sc	500	Medium	74
score.reranked.sc	500	Acceptable	190
score.reranked.sc	500	Incorrect	224
score.reranked.sc	500	High	15
score.reranked.sc	500	Medium	83
score.reranked.sc	500	Acceptable	166
score.reranked.sc	500	Incorrect	235
re.reranked.sc	500	High	19
re.reranked.sc	500	Medium	68
re.reranked.sc	500	Acceptable	166
re.reranked.sc	500	Incorrect	246
score.reranked.sc	500	High	24
score.reranked.sc	500	Medium	79
score.reranked.sc	500	Acceptable	157
score.reranked.sc	500	Incorrect	239
core.reranked.sc	500	High	14
core.reranked.sc	500	Medium	72
core.reranked.sc	500	Acceptable	179
core.reranked.sc	500	Incorrect	234
score.reranked.sc	500	High	12
score.reranked.sc	500	Medium	68
score.reranked.sc	500	Acceptable	190
score.reranked.sc	500	Incorrect	229
score.reranked.sc	500	High	13
score.reranked.sc	500	Medium	62
score.reranked.sc	500	Acceptable	179
score.reranked.sc	500	Incorrect	245
score.reranked.sc	500	High	18
score.reranked.sc	500	Medium	73
score.reranked.sc	500	Acceptable	164
score.reranked.sc	500	Incorrect	244
score.reranked.sc	500	High	17
score.reranked.sc	500	Medium	94
score.reranked.sc	500	Acceptable	163
score.reranked.sc	500	Incorrect	225
core.reranked.sc	500	High	15
core.reranked.sc	500	Medium	74
core.reranked.sc	500	Acceptable	185
core.reranked.sc	500	Incorrect	225
score.reranked.sc	500	High	16
score.reranked.sc	500	Medium	77
score.reranked.sc	500	Acceptable	181
score.reranked.sc	500	Incorrect	225
score.reranked.sc	500	High	14
score.reranked.sc	500	Medium	74
score.reranked.sc	500	Acceptable	184
score.reranked.sc	500	Incorrect	227
score.reranked.sc	500	High	25
score.reranked.sc	500	Medium	61
score.reranked.sc	500	Acceptable	185
score.reranked.sc	500	Incorrect	228
score.reranked.sc	500	High	16
score.reranked.sc	500	Medium	73
score.reranked.sc	500	Acceptable	174
score.reranked.sc	500	Incorrect	236
score.reranked.sc	500	High	13
score.reranked.sc	500	Medium	59
score.reranked.sc	500	Acceptable	212
score.reranked.sc	500	Incorrect	215
score.reranked.sc	1000	High	32
score.reranked.sc	1000	Medium	101
score.reranked.sc	1000	Acceptable	358
score.reranked.sc	1000	Incorrect	508
score.reranked.sc	1000	High	19
score.reranked.sc	1000	Medium	110
score.reranked.sc	1000	Acceptable	367
score.reranked.sc	1000	Incorrect	503
score.reranked.sc	1000	High	24
score.reranked.sc	1000	Medium	113
score.reranked.sc	1000	Acceptable	387
score.reranked.sc	1000	Incorrect	475
score.reranked.sc	1000	High	23
score.reranked.sc	1000	Medium	103
score.reranked.sc	1000	Acceptable	382
score.reranked.sc	1000	Incorrect	491
score.reranked.sc	1000	High	19
score.reranked.sc	1000	Medium	85
score.reranked.sc	1000	Acceptable	286
score.reranked.sc	1000	Incorrect	358
score.reranked.sc	1000	High	18
score.reranked.sc	1000	Medium	108
score.reranked.sc	1000	Acceptable	377
score.reranked.sc	1000	Incorrect	496
score.reranked.sc	1000	High	27
score.reranked.sc	1000	Medium	102
score.reranked.sc	1000	Acceptable	373
score.reranked.sc	1000	Incorrect	497
score.reranked.sc	1000	High	17
score.reranked.sc	1000	Medium	105
score.reranked.sc	1000	Acceptable	360
score.reranked.sc	1000	Incorrect	517
score.reranked.sc	1000	High	16
score.reranked.sc	1000	Medium	104
score.reranked.sc	1000	Acceptable	358
score.reranked.sc	1000	Incorrect	521
core.reranked.sc	1000	High	13
core.reranked.sc	1000	Medium	75
core.reranked.sc	1000	Acceptable	252
core.reranked.sc	1000	Incorrect	379
score.reranked.sc	1000	High	16
score.reranked.sc	1000	Medium	115
score.reranked.sc	1000	Acceptable	361
score.reranked.sc	1000	Incorrect	507
core.reranked.sc	1000	High	11
core.reranked.sc	1000	Medium	89
core.reranked.sc	1000	Acceptable	279
core.reranked.sc	1000	Incorrect	374
core.reranked.sc	1000	High	6
core.reranked.sc	1000	Medium	85
core.reranked.sc	1000	Acceptable	289
core.reranked.sc	1000	Incorrect	372
score.reranked.sc	1000	High	20
score.reranked.sc	1000	Medium	106
score.reranked.sc	1000	Acceptable	353
score.reranked.sc	1000	Incorrect	520
core.reranked.sc	1000	High	14
core.reranked.sc	1000	Medium	79
core.reranked.sc	1000	Acceptable	274
core.reranked.sc	1000	Incorrect	389
score.reranked.sc	1000	High	11
score.reranked.sc	1000	Medium	90
score.reranked.sc	1000	Acceptable	382
score.reranked.sc	1000	Incorrect	516
score.reranked.sc	1000	High	13
score.reranked.sc	1000	Medium	109
score.reranked.sc	1000	Acceptable	380
score.reranked.sc	1000	Incorrect	497
core.reranked.sc	1000	High	19
core.reranked.sc	1000	Medium	70
core.reranked.sc	1000	Acceptable	287
core.reranked.sc	1000	Incorrect	370
core.reranked.sc	1000	High	20
core.reranked.sc	1000	Medium	77
core.reranked.sc	1000	Acceptable	275
core.reranked.sc	1000	Incorrect	374
score.reranked.sc	1000	High	15
score.reranked.sc	1000	Medium	84
score.reranked.sc	1000	Acceptable	292
score.reranked.sc	1000	Incorrect	364
score.reranked.sc	1000	High	12
score.reranked.sc	1000	Medium	95
score.reranked.sc	1000	Acceptable	392
score.reranked.sc	1000	Incorrect	500
score.reranked.sc	1000	High	16
score.reranked.sc	1000	Medium	98
score.reranked.sc	1000	Acceptable	351
score.reranked.sc	1000	Incorrect	534
re.reranked.sc	1000	High	20
re.reranked.sc	1000	Medium	91
re.reranked.sc	1000	Acceptable	357
re.reranked.sc	1000	Incorrect	531
score.reranked.sc	1000	High	24
score.reranked.sc	1000	Medium	107
score.reranked.sc	1000	Acceptable	375
score.reranked.sc	1000	Incorrect	493
core.reranked.sc	1000	High	14
core.reranked.sc	1000	Medium	81
core.reranked.sc	1000	Acceptable	291
core.reranked.sc	1000	Incorrect	351
score.reranked.sc	1000	High	12
score.reranked.sc	1000	Medium	77
score.reranked.sc	1000	Acceptable	303
score.reranked.sc	1000	Incorrect	350
score.reranked.sc	1000	High	13
score.reranked.sc	1000	Medium	74
score.reranked.sc	1000	Acceptable	286
score.reranked.sc	1000	Incorrect	382
score.reranked.sc	1000	High	21
score.reranked.sc	1000	Medium	104
score.reranked.sc	1000	Acceptable	383
score.reranked.sc	1000	Incorrect	491
score.reranked.sc	1000	High	19
score.reranked.sc	1000	Medium	113
score.reranked.sc	1000	Acceptable	364
score.reranked.sc	1000	Incorrect	503
core.reranked.sc	1000	High	15
core.reranked.sc	1000	Medium	80
core.reranked.sc	1000	Acceptable	295
core.reranked.sc	1000	Incorrect	350
score.reranked.sc	1000	High	16
score.reranked.sc	1000	Medium	101
score.reranked.sc	1000	Acceptable	368
score.reranked.sc	1000	Incorrect	514
score.reranked.sc	1000	High	15
score.reranked.sc	1000	Medium	97
score.reranked.sc	1000	Acceptable	376
score.reranked.sc	1000	Incorrect	511
score.reranked.sc	1000	High	25
score.reranked.sc	1000	Medium	77
score.reranked.sc	1000	Acceptable	367
score.reranked.sc	1000	Incorrect	530
score.reranked.sc	1000	High	18
score.reranked.sc	1000	Medium	100
score.reranked.sc	1000	Acceptable	373
score.reranked.sc	1000	Incorrect	508
score.reranked.sc	1000	High	13
score.reranked.sc	1000	Medium	72
score.reranked.sc	1000	Acceptable	316
score.reranked.sc	1000	Incorrect	356
