# Supplementary material for: Predicting the structural basis of targeted protein degradation by integrating molecular dynamics simulations with structural mass spectrometry
Source: Nat Commun. 2022 Oct 6;13:5884. doi: 10.1038/s41467-022-33575-4 (PMC9537307; doi:10.1038/s41467-022-33575-4)
Supplement: Supplementary file 6 — Source Data [file 41467_2022_33575_MOESM6_ESM.zip › source_data/supp_fig_30/hmm_cktest_pred_0_0_2022-08-19.dat]

1.000000000000000000e+00
9.875822698762581897e-01
9.753428569434484663e-01
9.632792005870035590e-01
9.513887769624955748e-01
9.396690984676148162e-01
9.281177132217376391e-01
9.167322045529666674e-01
