# Supplementary material for: Predicting the structural basis of targeted protein degradation by integrating molecular dynamics simulations with structural mass spectrometry
Source: Nat Commun. 2022 Oct 6;13:5884. doi: 10.1038/s41467-022-33575-4 (PMC9537307; doi:10.1038/s41467-022-33575-4)
Supplement: Supplementary file 6 — Source Data [file 41467_2022_33575_MOESM6_ESM.zip › source_data/supp_fig_30/hmm_cktest_pred_0_1_2022-08-19.dat]

0.000000000000000000e+00
1.241773012374186927e-02
2.465714305655163086e-02
3.672079941299645489e-02
4.861122303750444601e-02
6.033090153238526016e-02
7.188228677826241642e-02
8.326779544703320768e-02
