# Supplementary material for: Predicting the structural basis of targeted protein degradation by integrating molecular dynamics simulations with structural mass spectrometry
Source: Nat Commun. 2022 Oct 6;13:5884. doi: 10.1038/s41467-022-33575-4 (PMC9537307; doi:10.1038/s41467-022-33575-4)
Supplement: Supplementary file 6 — Source Data [file 41467_2022_33575_MOESM6_ESM.zip › source_data/supp_fig_30/hmm_cktest_pred_1_0_2022-08-19.dat]

0.000000000000000000e+00
1.942156035008064377e-03
3.856422930450081540e-03
5.743201171196110101e-03
7.602885491198216848e-03
9.435864956073894069e-03
1.124252304450262634e-02
1.302323772845376260e-02
