# Supplementary material for: Predicting the structural basis of targeted protein degradation by integrating molecular dynamics simulations with structural mass spectrometry
Source: Nat Commun. 2022 Oct 6;13:5884. doi: 10.1038/s41467-022-33575-4 (PMC9537307; doi:10.1038/s41467-022-33575-4)
Supplement: Supplementary file 6 — Source Data [file 41467_2022_33575_MOESM6_ESM.zip › source_data/supp_fig_30/hmm_cktest_pred_1_1_2022-08-19.dat]

1.000000000000000000e+00
9.980578439649919753e-01
9.961435770695499237e-01
9.942567988288039116e-01
9.923971145088017476e-01
9.905641350439261528e-01
9.887574769554974274e-01
9.869767622715462929e-01
