# Supplementary material for: Predicting the structural basis of targeted protein degradation by integrating molecular dynamics simulations with structural mass spectrometry
Source: Nat Commun. 2022 Oct 6;13:5884. doi: 10.1038/s41467-022-33575-4 (PMC9537307; doi:10.1038/s41467-022-33575-4)
Supplement: Supplementary file 6 — Source Data [file 41467_2022_33575_MOESM6_ESM.zip › source_data/supp_fig_31/hmm_cktest_pred_4_1_2022-08-19.dat]

0.000000000000000000e+00
2.507874735477181108e-03
4.893803577034475279e-03
7.163907092138720872e-03
9.323992087602634912e-03
1.137956792359754409e-02
1.333586197148367049e-02
1.519783426066305225e-02
1.697019135726311398e-02
1.865739951519063133e-02
