# Supplementary material for: Predicting the structural basis of targeted protein degradation by integrating molecular dynamics simulations with structural mass spectrometry
Source: Nat Commun. 2022 Oct 6;13:5884. doi: 10.1038/s41467-022-33575-4 (PMC9537307; doi:10.1038/s41467-022-33575-4)
Supplement: Supplementary file 6 — Source Data [file 41467_2022_33575_MOESM6_ESM.zip › source_data/supp_fig_31/hmm_cktest_pred_0_0_2022-08-19.dat]

1.000000000000000000e+00
9.910673296123398979e-01
9.822435148433333874e-01
9.735262677173599499e-01
9.649133872726778360e-01
9.564027553047588226e-01
9.479923323314144445e-01
9.396801537679934091e-01
9.314643263015432995e-01
9.233430244534180931e-01
