# Supplementary material for: Predicting the structural basis of targeted protein degradation by integrating molecular dynamics simulations with structural mass spectrometry
Source: Nat Commun. 2022 Oct 6;13:5884. doi: 10.1038/s41467-022-33575-4 (PMC9537307; doi:10.1038/s41467-022-33575-4)
Supplement: Supplementary file 6 — Source Data [file 41467_2022_33575_MOESM6_ESM.zip › source_data/supp_fig_31/hmm_cktest_pred_1_3_2022-08-19.dat]

0.000000000000000000e+00
1.432578283359061191e-02
2.775741586195833166e-02
4.034692928852936372e-02
5.214343411562332581e-02
6.319328262627449400e-02
7.354022014777808480e-02
8.322552856720843995e-02
9.228816204392997768e-02
1.007648753402183434e-01
