# Supplementary material for: Predicting the structural basis of targeted protein degradation by integrating molecular dynamics simulations with structural mass spectrometry
Source: Nat Commun. 2022 Oct 6;13:5884. doi: 10.1038/s41467-022-33575-4 (PMC9537307; doi:10.1038/s41467-022-33575-4)
Supplement: Supplementary file 6 — Source Data [file 41467_2022_33575_MOESM6_ESM.zip › source_data/supp_fig_31/hmm_cktest_pred_1_4_2022-08-19.dat]

0.000000000000000000e+00
2.900321255227746031e-02
5.659613828631689797e-02
8.284956068929556772e-02
1.078306346513107639e-01
1.316030751346038696e-01
1.542273359411552303e-01
1.757607791014433041e-01
1.962578353794346975e-01
2.157701563626426566e-01
