# Supplementary material for: Predicting the structural basis of targeted protein degradation by integrating molecular dynamics simulations with structural mass spectrometry
Source: Nat Commun. 2022 Oct 6;13:5884. doi: 10.1038/s41467-022-33575-4 (PMC9537307; doi:10.1038/s41467-022-33575-4)
Supplement: Supplementary file 6 — Source Data [file 41467_2022_33575_MOESM6_ESM.zip › source_data/supp_fig_31/hmm_cktest_pred_1_2_2022-08-19.dat]

0.000000000000000000e+00
5.295950527089685110e-05
1.176383496989678905e-04
1.931848987927990832e-04
2.787967252635081502e-04
3.737179129179574568e-04
4.772365059552762879e-04
5.886820958663243047e-04
7.074235385559203386e-04
8.328667947027139319e-04
