# Supplementary material for: Predicting the structural basis of targeted protein degradation by integrating molecular dynamics simulations with structural mass spectrometry
Source: Nat Commun. 2022 Oct 6;13:5884. doi: 10.1038/s41467-022-33575-4 (PMC9537307; doi:10.1038/s41467-022-33575-4)
Supplement: Supplementary file 6 — Source Data [file 41467_2022_33575_MOESM6_ESM.zip › source_data/supp_fig_31/hmm_cktest_pred_0_1_2022-08-19.dat]

0.000000000000000000e+00
3.623305460148691128e-03
7.047656956608632818e-03
1.028366551467092133e-02
1.334137826678629193e-02
1.623030843758124786e-02
1.895946373282720449e-02
2.153737321739154775e-02
2.397211276265669502e-02
2.627132913960451496e-02
