# Supplementary material for: Predicting the structural basis of targeted protein degradation by integrating molecular dynamics simulations with structural mass spectrometry
Source: Nat Commun. 2022 Oct 6;13:5884. doi: 10.1038/s41467-022-33575-4 (PMC9537307; doi:10.1038/s41467-022-33575-4)
Supplement: Supplementary file 6 — Source Data [file 41467_2022_33575_MOESM6_ESM.zip › source_data/supp_fig_31/hmm_cktest_pred_4_0_2022-08-19.dat]

0.000000000000000000e+00
4.455077036267708233e-04
9.067013274248678090e-04
1.382551624976455012e-03
1.872080620437455026e-03
2.374359082586737293e-03
2.888504125921450422e-03
3.413676932285888716e-03
3.949080586857284768e-03
4.493958022632582594e-03
