# Supplementary material for: Predicting the structural basis of targeted protein degradation by integrating molecular dynamics simulations with structural mass spectrometry
Source: Nat Commun. 2022 Oct 6;13:5884. doi: 10.1038/s41467-022-33575-4 (PMC9537307; doi:10.1038/s41467-022-33575-4)
Supplement: Supplementary file 6 — Source Data [file 41467_2022_33575_MOESM6_ESM.zip › source_data/supp_fig_31/hmm_cktest_pred_0_3_2022-08-19.dat]

0.000000000000000000e+00
1.941449026615367718e-03
3.886069375528001732e-03
5.831765714291486241e-03
7.776603814607815218e-03
9.718800452099550166e-03
1.165671389365744923e-02
1.358883493943246340e-02
1.551377848833019116e-02
1.743027559757873851e-02
