# Supplementary material for: Predicting the structural basis of targeted protein degradation by integrating molecular dynamics simulations with structural mass spectrometry
Source: Nat Commun. 2022 Oct 6;13:5884. doi: 10.1038/s41467-022-33575-4 (PMC9537307; doi:10.1038/s41467-022-33575-4)
Supplement: Supplementary file 6 — Source Data [file 41467_2022_33575_MOESM6_ESM.zip › source_data/supp_fig_31/hmm_cktest_pred_4_2_2022-08-19.dat]

0.000000000000000000e+00
2.123184654968621893e-04
4.223978620862855787e-04
6.302632814499796888e-04
8.359390443150444255e-04
1.039448755699760255e-03
1.240815356298553742e-03
1.440061170257349310e-03
1.637207949566492392e-03
1.832276915285082405e-03
