# Supplementary material for: Predicting the structural basis of targeted protein degradation by integrating molecular dynamics simulations with structural mass spectrometry
Source: Nat Commun. 2022 Oct 6;13:5884. doi: 10.1038/s41467-022-33575-4 (PMC9537307; doi:10.1038/s41467-022-33575-4)
Supplement: Supplementary file 6 — Source Data [file 41467_2022_33575_MOESM6_ESM.zip › source_data/supp_fig_31/hmm_cktest_pred_1_0_2022-08-19.dat]

0.000000000000000000e+00
6.674000486069946690e-03
1.298153480886209132e-02
1.894214810160608012e-02
2.457434682686695029e-02
2.989565400788406213e-02
3.492266152004795676e-02
3.967107959913554471e-02
4.415578371455572415e-02
4.839085894795874809e-02
