# Supplementary material for: Predicting the structural basis of targeted protein degradation by integrating molecular dynamics simulations with structural mass spectrometry
Source: Nat Commun. 2022 Oct 6;13:5884. doi: 10.1038/s41467-022-33575-4 (PMC9537307; doi:10.1038/s41467-022-33575-4)
Supplement: Supplementary file 6 — Source Data [file 41467_2022_33575_MOESM6_ESM.zip › source_data/supp_fig_31/hmm_cktest_est_1_3_2022-08-19.dat]

0.000000000000000000e+00
1.432578283358481447e-02
7.472161091547215939e-04
2.957804601968256005e-06
nan
nan
nan
nan
nan
nan
