# Supplementary material for: Predicting the structural basis of targeted protein degradation by integrating molecular dynamics simulations with structural mass spectrometry
Source: Nat Commun. 2022 Oct 6;13:5884. doi: 10.1038/s41467-022-33575-4 (PMC9537307; doi:10.1038/s41467-022-33575-4)
Supplement: Supplementary file 6 — Source Data [file 41467_2022_33575_MOESM6_ESM.zip › source_data/supp_fig_31/hmm_cktest_est_4_1_2022-08-19.dat]

0.000000000000000000e+00
2.507874735474824052e-03
4.229938392806331660e-03
3.695930125429942956e-03
nan
nan
nan
nan
nan
nan
