# Supplementary material for: Predicting the structural basis of targeted protein degradation by integrating molecular dynamics simulations with structural mass spectrometry
Source: Nat Commun. 2022 Oct 6;13:5884. doi: 10.1038/s41467-022-33575-4 (PMC9537307; doi:10.1038/s41467-022-33575-4)
Supplement: Supplementary file 6 — Source Data [file 41467_2022_33575_MOESM6_ESM.zip › source_data/supp_fig_31/hmm_cktest_pred_0_4_2022-08-19.dat]

0.000000000000000000e+00
2.797139960374879584e-03
5.692764669205139551e-03
8.680411957012669488e-03
1.175394155890096583e-02
1.490751925525981431e-02
1.813560181013547726e-02
2.143292266637577409e-02
2.479447835877092790e-02
2.821551560842211828e-02
