# Supplementary material for: Predicting the structural basis of targeted protein degradation by integrating molecular dynamics simulations with structural mass spectrometry
Source: Nat Commun. 2022 Oct 6;13:5884. doi: 10.1038/s41467-022-33575-4 (PMC9537307; doi:10.1038/s41467-022-33575-4)
Supplement: Supplementary file 6 — Source Data [file 41467_2022_33575_MOESM6_ESM.zip › source_data/supp_fig_31/hmm_cktest_pred_4_4_2022-08-19.dat]

1.000000000000000000e+00
9.900062861862893859e-01
9.803367745564862679e-01
9.709800140493727305e-01
9.619249809530516782e-01
9.531610620948824941e-01
9.446780387305808713e-01
9.364660711017174233e-01
9.285156836322867591e-01
9.208177507363702885e-01
