# Supplementary material for: Predicting the structural basis of targeted protein degradation by integrating molecular dynamics simulations with structural mass spectrometry
Source: Nat Commun. 2022 Oct 6;13:5884. doi: 10.1038/s41467-022-33575-4 (PMC9537307; doi:10.1038/s41467-022-33575-4)
Supplement: Supplementary file 6 — Source Data [file 41467_2022_33575_MOESM6_ESM.zip › source_data/supp_fig_31/hmm_cktest_pred_1_1_2022-08-19.dat]

1.000000000000000000e+00
9.499440446227911394e-01
9.025472726931637046e-01
8.576681770217761125e-01
8.151727876809353734e-01
7.749342703183197401e-01
7.368325458850634169e-01
7.007539306363465004e-01
6.665907953235236105e-01
6.342412425544774468e-01
