# Supplementary material for: Predicting the structural basis of targeted protein degradation by integrating molecular dynamics simulations with structural mass spectrometry
Source: Nat Commun. 2022 Oct 6;13:5884. doi: 10.1038/s41467-022-33575-4 (PMC9537307; doi:10.1038/s41467-022-33575-4)
Supplement: Supplementary file 6 — Source Data [file 41467_2022_33575_MOESM6_ESM.zip › source_data/supp_fig_31/hmm_cktest_pred_4_3_2022-08-19.dat]

0.000000000000000000e+00
6.828012909109725491e-03
1.344032267696812499e-02
1.984326395206212693e-02
2.604300729459320049e-02
3.204556214323350805e-02
3.785677981571554385e-02
4.348235653507632331e-02
4.892783647402639685e-02
5.419861481052151708e-02
