# Supplementary material for: Predicting the structural basis of targeted protein degradation by integrating molecular dynamics simulations with structural mass spectrometry
Source: Nat Commun. 2022 Oct 6;13:5884. doi: 10.1038/s41467-022-33575-4 (PMC9537307; doi:10.1038/s41467-022-33575-4)
Supplement: Supplementary file 6 — Source Data [file 41467_2022_33575_MOESM6_ESM.zip › source_data/supp_fig_31/hmm_cktest_pred_0_2_2022-08-19.dat]

0.000000000000000000e+00
5.707759405211832154e-04
1.129994155324833775e-03
1.677889096664982992e-03
2.214689087027152132e-03
2.740616550300565071e-03
3.255888231965530736e-03
3.760715408806885023e-03
4.255304088698722530e-03
4.739855200976582014e-03
